# Supplementary material for: Quinone reductase 2 reads H3 serotonylation to support neuronal maturation
Source: bioRxiv. 2026 Mar 19:2026.03.17.712426. Preprint. [Version 2] doi: 10.64898/2026.03.17.712426 (PMC13015520; doi:10.64898/2026.03.17.712426)
Supplement: Supplement 3 — Supplementary Data 3: CUT&RUN-seq from wildtype HeLa cells (H3K4me3Q5ser, QR2, RNA Pol II) [file media-3.xlsx]

## Sheet: Supplementary Data 3
H3K4me3Q5ser																	QR2																	RNA Pol II
chr	start	end	length	abs_summit	pileup	log10_pvalue	fold_enrichment	log10_qvalue	name	width	strand	annotation	geneId	SYMBOL	distanceToTSS		chr	start	end	length	abs_summit	pileup	log10_pvalue	fold_enrichment	log10_qvalue	name	width	strand	annotation	geneId	SYMBOL	distanceToTSS		chr	start	end	length	abs_summit	pileup	log10_pvalue	fold_enrichment	log10_qvalue	name	width	strand	annotation	geneId	SYMBOL	distanceToTSS
chr1	826261	827059	799	826704	122	84.2673	10.7492	81.1751	WT_dual_narrow_peak_1	799	*	Promoter (<=1kb)	643837	LINC01128	0		chr1	1919430	1919645	216	1919512	9	9.89573	6.7352	5.07312	WT_NQO2_narrow_peak_1	216	*	Promoter (<=1kb)	339456	TMEM52	-151		chr1	827316	827680	365	827589	24	21.3512	9.96318	18.1813	WT_PolII_narrow_peak_1	365	*	Promoter (<=1kb)	643837	LINC01128	0
chr1	827266	827703	438	827436	95	56.8429	8.424	54.0507	WT_dual_narrow_peak_2	438	*	Promoter (<=1kb)	643837	LINC01128	0		chr1	6785109	6785306	198	6785163	15	15.1327	8.85008	9.68815	WT_NQO2_narrow_peak_2	198	*	Promoter (<=1kb)	23261	CAMTA1	-148		chr1	869641	869805	165	869712	9	5.9559	4.36384	3.50846	WT_PolII_narrow_peak_2	165	*	Promoter (<=1kb)	284593	FAM41C	396
chr1	904107	904408	302	904256	17	8.08674	4.31715	5.88118	WT_dual_narrow_peak_3	302	*	Promoter (<=1kb)	284600	LOC284600	-426		chr1	7401969	7402232	264	7402080	14	16.4822	9.8116	10.9685	WT_NQO2_narrow_peak_3	264	*	Intron (ENST00000303635.12/23261, intron 5 of 22)	102725193	CAMTA1-AS2	-12215		chr1	907040	907231	192	907166	15	8.31926	4.76447	5.70582	WT_PolII_narrow_peak_3	192	*	Promoter (2-3kb)	284600	LOC284600	2206
chr1	904821	905012	192	904874	18	8.95479	4.59994	6.73204	WT_dual_narrow_peak_4	192	*	Promoter (<=1kb)	284600	LOC284600	0		chr1	7549812	7549966	155	7549911	9	11.2267	7.39352	6.18449	WT_NQO2_narrow_peak_4	155	*	Intron (ENST00000303635.12/23261, intron 6 of 22)	23261	CAMTA1	-114319		chr1	938330	938658	329	938488	49	17.9569	4.36459	14.9021	WT_PolII_narrow_peak_4	329	*	Promoter (<=1kb)	148398	SAMD11	-617
chr1	923852	925689	1838	924962	126	57.4869	6.12551	54.6876	WT_dual_narrow_peak_5	1838	*	Promoter (<=1kb)	148398	SAMD11	0		chr1	11805780	11806093	314	11805966	9	8.44071	5.91582	3.89917	WT_NQO2_narrow_peak_5	314	*	Promoter (<=1kb)	4524	MTHFR	0		chr1	941663	942192	530	941774	48	14.8012	3.72723	11.8671	WT_PolII_narrow_peak_5	530	*	Promoter (<=1kb)	148398	SAMD11	0
chr1	940390	941831	1442	940631	153	56.7314	4.9484	53.9404	WT_dual_narrow_peak_6	1442	*	Promoter (<=1kb)	148398	SAMD11	0		chr1	15524905	15525061	157	15524983	11	7.5255	5.0249	3.18634	WT_NQO2_narrow_peak_6	157	*	Promoter (<=1kb)	842	CASP9	-16		chr1	943116	943352	237	943265	35	7.31441	2.66198	4.76715	WT_PolII_narrow_peak_6	237	*	Promoter (<=1kb)	148398	SAMD11	950
chr1	942005	943362	1358	942192	120	34.5266	3.85045	31.9747	WT_dual_narrow_peak_7	1358	*	Promoter (<=1kb)	148398	SAMD11	0		chr1	16143751	16143962	212	16143861	13	10.5406	6.5023	5.60875	WT_NQO2_narrow_peak_7	212	*	Promoter (2-3kb)	1969	EPHA2	2488		chr1	966205	966702	498	966644	18	9.05971	4.65255	6.40108	WT_PolII_narrow_peak_7	498	*	Promoter (<=1kb)	84069	PLEKHN1	0
chr1	958382	959362	981	959172	224	143.949	10.1472	140.146	WT_dual_narrow_peak_8	981	*	Promoter (<=1kb)	26155	NOC2L	0		chr1	16173386	16173582	197	16173509	16	14.6679	8.32143	9.25844	WT_NQO2_narrow_peak_8	197	*	Distal Intergenic	101927479	EPHA2-AS1	14120		chr1	976013	976515	503	976394	24	15.7733	6.87963	12.7998	WT_PolII_narrow_peak_8	503	*	Promoter (<=1kb)	84808	PERM1	126
chr1	960601	961152	552	961044	60	11.8029	2.74427	9.53134	WT_dual_narrow_peak_9	552	*	Promoter (<=1kb)	339451	KLHL17	17		chr1	16904985	16905154	170	16905025	13	11.1067	6.85295	6.08433	WT_NQO2_narrow_peak_9	170	*	Intron (ENST00000466256.6/9696, intron 1 of 8)	26870	RNU1-2	9005		chr1	984093	984287	195	984185	14	7.34845	4.3908	4.79875	WT_PolII_narrow_peak_9	195	*	Promoter (1-2kb)	84808	PERM1	-1976
chr1	966195	967260	1066	966659	104	76.3358	11.5896	73.331	WT_dual_narrow_peak_10	1066	*	Promoter (<=1kb)	84069	PLEKHN1	0		chr1	17475913	17476091	179	17475965	12	12.5187	7.89642	7.31141	WT_NQO2_narrow_peak_10	179	*	Distal Intergenic	55920	RCC2	-36236		chr1	1000071	1000315	245	1000127	60	42.7862	10.0223	39.0351	WT_PolII_narrow_peak_10	245	*	Promoter (<=1kb)	57801	HES4	0
chr1	975865	976626	762	976417	65	58.7171	14.8323	55.9045	WT_dual_narrow_peak_11	762	*	Promoter (<=1kb)	84808	PERM1	15		chr1	18902595	18902895	301	18902666	6	7.00564	5.17547	2.79525	WT_NQO2_narrow_peak_11	301	*	Promoter (<=1kb)	8659	ALDH4A1	0		chr1	1006374	1006720	347	1006651	24	13.0927	5.5768	10.2317	WT_PolII_narrow_peak_11	347	*	Intron (ENST00000624697.4/9636, intron 1 of 2)	9636	ISG15	5229
chr1	998938	1000704	1767	999737	101	27.3172	3.6149	24.8458	WT_dual_narrow_peak_12	1767	*	Promoter (<=1kb)	57801	HES4	0		chr1	20786758	20786931	174	20786831	10	10.2629	6.86536	5.37422	WT_NQO2_narrow_peak_12	174	*	Promoter (<=1kb)	50809	HP1BP3	-92		chr1	1013218	1013701	484	1013657	22	11.1996	5.0409	8.42661	WT_PolII_narrow_peak_12	484	*	Promoter (<=1kb)	9636	ISG15	0
chr1	1000986	1002118	1133	1001448	154	63.2572	5.51607	60.3954	WT_dual_narrow_peak_13	1133	*	Promoter (<=1kb)	9636	ISG15	0		chr1	23344433	23344607	175	23344516	12	11.6744	7.40116	6.57083	WT_NQO2_narrow_peak_13	175	*	Promoter (<=1kb)	10236	HNRNPR	-97		chr1	1019435	1019597	163	1019496	17	6.03647	3.33961	3.58321	WT_PolII_narrow_peak_13	163	*	Promoter (<=1kb)	375790	AGRN	-523
chr1	1012985	1014016	1032	1013279	169	138.898	14.9995	135.161	WT_dual_narrow_peak_14	1032	*	Promoter (<=1kb)	9636	ISG15	0		chr1	24745005	24745262	258	24745195	10	9.55064	6.45135	4.7882	WT_NQO2_narrow_peak_14	258	*	Promoter (<=1kb)	25932	CLIC4	-120		chr1	1024639	1024911	273	1024861	16	5.96965	3.41124	3.52118	WT_PolII_narrow_peak_14	273	*	Intron (ENST00000379370.7/375790, intron 2 of 35)	375790	AGRN	4516
chr1	1019696	1021785	2090	1021084	146	63.7961	5.89092	60.9283	WT_dual_narrow_peak_15	2090	*	Promoter (<=1kb)	375790	AGRN	0		chr1	25430704	25430858	155	25430750	8	8.46829	6.0023	3.92024	WT_NQO2_narrow_peak_15	155	*	Promoter (<=1kb)	55219	MACO1	0		chr1	1059436	1059660	225	1059539	22	9.13898	4.13372	6.47582	WT_PolII_narrow_peak_15	225	*	Promoter (<=1kb)	100288175	LOC100288175	-27
chr1	1058572	1060152	1581	1059475	74	39.9224	7.09518	37.312	WT_dual_narrow_peak_16	1581	*	Promoter (<=1kb)	100288175	LOC100288175	0		chr1	26378242	26378391	150	26378339	9	10.1557	6.87116	5.28344	WT_NQO2_narrow_peak_16	150	*	Distal Intergenic	257101	ZNF683	-3720		chr1	1064042	1064433	392	1064352	32	17.9626	6.27466	14.9075	WT_PolII_narrow_peak_16	392	*	Promoter (<=1kb)	100288175	LOC100288175	-62
chr1	1063770	1064433	664	1064116	43	15.7536	4.27267	13.4248	WT_dual_narrow_peak_17	664	*	Promoter (<=1kb)	100288175	LOC100288175	-62		chr1	27234472	27234636	165	27234542	8	9.06143	6.31145	4.38192	WT_NQO2_narrow_peak_17	165	*	Promoter (<=1kb)	23038	WDTC1	0		chr1	1074222	1074520	299	1074344	28	18.6581	7.39013	15.5781	WT_PolII_narrow_peak_17	299	*	Promoter (<=1kb)	401934	RNF223	0
chr1	1068965	1069356	392	1069255	42	23.3293	6.63351	20.9041	WT_dual_narrow_peak_18	392	*	Exon (ENST00000412397.2/100288175, exon 10 of 10)	100288175	LOC100288175	4470		chr1	27490377	27490553	177	27490389	8	8.63607	6.09182	4.05129	WT_NQO2_narrow_peak_18	177	*	Promoter (<=1kb)	10163	WASF2	-210		chr1	1079426	1080372	947	1079676	47	32.4068	9.01484	28.9171	WT_PolII_narrow_peak_18	947	*	Distal Intergenic	54991	C1orf159	3700
chr1	1073688	1074641	954	1074185	41	25.8433	7.72237	23.3888	WT_dual_narrow_peak_19	954	*	Promoter (<=1kb)	401934	RNF223	0		chr1	27725827	27725978	152	27725871	8	9.06143	6.31145	4.38192	WT_NQO2_narrow_peak_19	152	*	Promoter (<=1kb)	199870	FAM76A	0		chr1	1115923	1116504	582	1116224	73	65.253	15.0239	60.9884	WT_PolII_narrow_peak_19	582	*	Promoter (<=1kb)	54991	C1orf159	0
chr1	1079502	1080506	1005	1080202	33	23.7329	8.6046	21.3031	WT_dual_narrow_peak_20	1005	*	Distal Intergenic	54991	C1orf159	3566		chr1	28648503	28648750	248	28648716	9	8.31292	5.83971	3.79921	WT_NQO2_narrow_peak_20	248	*	Promoter (<=1kb)	26824	RNU11	0		chr1	1122060	1122211	152	1122133	9	6.44155	4.67468	3.95804	WT_PolII_narrow_peak_20	152	*	Distal Intergenic	54991	C1orf159	-5699
chr1	1115154	1115389	236	1115215	48	12.9699	3.34802	10.6805	WT_dual_narrow_peak_21	236	*	Promoter (<=1kb)	54991	C1orf159	692		chr1	33221028	33221310	283	33221142	7	7.85073	5.66857	3.43777	WT_NQO2_narrow_peak_21	283	*	Distal Intergenic	149076	ZNF362	-35182		chr1	1157458	1157728	271	1157621	22	21.6453	10.7883	18.466	WT_PolII_narrow_peak_21	271	*	Distal Intergenic	406984	MIR200B	-9376
chr1	1115689	1116626	938	1115947	251	217.686	17.2828	212.901	WT_dual_narrow_peak_22	938	*	Promoter (<=1kb)	54991	C1orf159	0		chr1	40898701	40898861	161	40898734	11	10.8875	7.09899	5.89832	WT_NQO2_narrow_peak_22	161	*	Distal Intergenic	124904157	LOC124904157	34787		chr1	1208032	1208285	254	1208097	11	5.55198	3.81223	3.14224	WT_PolII_narrow_peak_22	254	*	Promoter (1-2kb)	8784	TNFRSF18	-1440
chr1	1157533	1158468	936	1158171	51	39.4179	10.8505	36.813	WT_dual_narrow_peak_23	936	*	Distal Intergenic	406984	MIR200B	-8636		chr1	43649931	43650079	149	43650053	12	12.4579	7.86135	7.25738	WT_NQO2_narrow_peak_23	149	*	Promoter (<=1kb)	9682	KDM4A	-70		chr1	1232016	1232281	266	1232189	37	26.1075	8.70209	22.7913	WT_PolII_narrow_peak_23	266	*	Promoter (<=1kb)	126792	B3GALT6	0
chr1	1208198	1208427	230	1208309	26	24.3736	11.0714	21.9362	WT_dual_narrow_peak_24	230	*	Promoter (1-2kb)	8784	TNFRSF18	-1606		chr1	45491270	45491475	206	45491331	8	9.06143	6.31145	4.38192	WT_NQO2_narrow_peak_24	206	*	Promoter (<=1kb)	10420	TESK2	-107		chr1	1239466	1239626	161	1239527	20	6.99022	3.45855	4.46443	WT_PolII_narrow_peak_24	161	*	Distal Intergenic	388581	C1QTNF12	3532
chr1	1230646	1232049	1404	1231430	299	195.781	10.6291	191.296	WT_dual_narrow_peak_25	1404	*	Promoter (<=1kb)	51150	SDF4	0		chr1	46303280	46303569	290	46303299	9	7.59081	5.39968	3.24099	WT_NQO2_narrow_peak_25	290	*	Promoter (<=1kb)	10489	LRRC41	0		chr1	1273833	1274228	396	1273952	23	15.9492	7.20902	12.9691	WT_PolII_narrow_peak_25	396	*	Promoter (<=1kb)	118424	UBE2J2	0
chr1	1272774	1274651	1878	1273169	184	99.0705	7.75498	95.8105	WT_dual_narrow_peak_26	1878	*	Promoter (<=1kb)	118424	UBE2J2	0		chr1	51558460	51558661	202	51558584	12	11.9406	7.5592	6.79909	WT_NQO2_narrow_peak_26	202	*	Intron (ENST00000702775.1/105378720, intron 1 of 2)	114883	OSBPL9	-18518		chr1	1285682	1285906	225	1285797	19	9.32403	4.62617	6.65054	WT_PolII_narrow_peak_26	225	*	Promoter (1-2kb)	6339	SCNN1D	-1203
chr1	1305482	1306182	701	1305587	119	30.0615	3.46332	27.5588	WT_dual_narrow_peak_27	701	*	Promoter (<=1kb)	116983	ACAP3	0		chr1	54053293	54053441	149	54053350	9	8.48427	5.94164	3.93312	WT_NQO2_narrow_peak_27	149	*	Promoter (<=1kb)	9528	TMEM59	0		chr1	1305514	1305975	462	1305635	42	18.072	4.98492	15.0131	WT_PolII_narrow_peak_27	462	*	Promoter (<=1kb)	116983	ACAP3	0
chr1	1306698	1307787	1090	1307219	145	45.3513	4.19017	42.6823	WT_dual_narrow_peak_28	1090	*	Promoter (<=1kb)	116983	ACAP3	31		chr1	55429153	55429518	366	55429195	12	12.2796	7.75799	7.09857	WT_NQO2_narrow_peak_28	366	*	Intron (ENST00000643167.1/ENST00000643167.1, intron 1 of 3)	100616272	MIR4422	203512		chr1	1308350	1308644	295	1308534	44	19.7484	5.25657	16.6309	WT_PolII_narrow_peak_28	295	*	Promoter (<=1kb)	126789	PUSL1	0
chr1	1308414	1309518	1105	1308793	183	71.2652	5.2596	68.3161	WT_dual_narrow_peak_29	1105	*	Promoter (<=1kb)	126789	PUSL1	0		chr1	62436519	62436670	152	62436534	10	9.19153	6.23644	4.49116	WT_NQO2_narrow_peak_29	152	*	Promoter (<=1kb)	7398	USP1	215		chr1	1318224	1318502	279	1318440	27	12.6105	4.90443	9.77089	WT_PolII_narrow_peak_29	279	*	Promoter (<=1kb)	54973	INTS11	-774
chr1	1318369	1318633	265	1318573	14	6.0681	3.69422	3.90821	WT_dual_narrow_peak_30	265	*	Promoter (<=1kb)	54973	INTS11	713		chr1	64343647	64343825	179	64343688	9	8.61803	6.02046	4.03745	WT_NQO2_narrow_peak_30	179	*	Distal Intergenic	124904732	LOC124904732	40634		chr1	1324603	1324923	321	1324755	47	23.2039	5.91271	19.9753	WT_PolII_narrow_peak_30	321	*	Promoter (<=1kb)	54973	INTS11	0
chr1	1324252	1325931	1680	1325396	170	89.3593	7.4705	86.2101	WT_dual_narrow_peak_31	1680	*	Promoter (<=1kb)	54973	INTS11	0		chr1	65420367	65420631	265	65420440	12	11.2757	7.1616	6.22719	WT_NQO2_narrow_peak_31	265	*	Promoter (<=1kb)	54741	LEPROT	0		chr1	1330908	1331328	421	1330982	34	12.9077	4.22821	10.0548	WT_PolII_narrow_peak_31	421	*	Promoter (<=1kb)	83756	TAS1R3	0
chr1	1330846	1331428	583	1331064	26	13.3868	5.37204	11.0914	WT_dual_narrow_peak_32	583	*	Promoter (<=1kb)	83756	TAS1R3	0		chr1	70085586	70085851	266	70085741	5	5.92079	4.53461	2.00025	WT_NQO2_narrow_peak_32	266	*	Intron (ENST00000651989.2/57554, intron 24 of 26)	57554	LRRC7	-21899		chr1	1344817	1345508	692	1344898	79	46.834	8.10801	42.9865	WT_PolII_narrow_peak_32	692	*	Intron (ENST00000378891.9/1855, intron 1 of 14)	1855	DVL1	3447
chr1	1347595	1349218	1624	1348431	313	157.43	7.28046	153.452	WT_dual_narrow_peak_33	1624	*	Promoter (<=1kb)	1855	DVL1	0		chr1	70205367	70205520	154	70205384	7	7.30809	5.38816	3.02444	WT_NQO2_narrow_peak_33	154	*	Promoter (<=1kb)	55631	LRRC40	59		chr1	1347846	1348083	238	1347941	40	14.9934	4.31069	12.0514	WT_PolII_narrow_peak_33	238	*	Promoter (<=1kb)	1855	DVL1	872
chr1	1374388	1375957	1570	1375665	188	109.549	8.66671	106.168	WT_dual_narrow_peak_34	1570	*	Promoter (<=1kb)	54998	AURKAIP1	0		chr1	70410938	70411088	151	70410997	9	8.27126	5.81477	3.76372	WT_NQO2_narrow_peak_34	151	*	Promoter (<=1kb)	1491	CTH	-130		chr1	1375158	1375757	600	1375361	104	88.1308	14.7689	83.3912	WT_PolII_narrow_peak_34	600	*	Promoter (<=1kb)	54998	AURKAIP1	0
chr1	1398156	1400481	2326	1399703	207	87.7316	5.80731	84.6006	WT_dual_narrow_peak_35	2326	*	Promoter (<=1kb)	148413	MRPL20-AS1	0		chr1	84479324	84479475	152	84479468	6	7.39492	5.34977	3.09135	WT_NQO2_narrow_peak_35	152	*	Promoter (<=1kb)	80135	RPF1	58		chr1	1399340	1399741	402	1399483	54	34.5859	8.41455	31.0391	WT_PolII_narrow_peak_35	402	*	Promoter (<=1kb)	148413	MRPL20-AS1	0
chr1	1406557	1408495	1939	1407297	204	115.173	8.33224	111.726	WT_dual_narrow_peak_36	1939	*	Promoter (<=1kb)	55052	MRPL20	0		chr1	86914152	86914331	180	86914223	14	16.1419	9.62661	10.6505	WT_NQO2_narrow_peak_36	180	*	Promoter (<=1kb)	9403	SELENOF	-18		chr1	1407076	1407328	253	1407117	16	8.89207	4.90334	6.24264	WT_PolII_narrow_peak_36	253	*	Promoter (<=1kb)	55052	MRPL20	0
chr1	1470588	1471840	1253	1471076	208	105.643	7.23333	102.307	WT_dual_narrow_peak_37	1253	*	Promoter (<=1kb)	83858	ATAD3B	0		chr1	93779688	93779894	207	93779719	12	11.6228	7.37034	6.52147	WT_NQO2_narrow_peak_37	207	*	Intron (ENST00000370244.5/8412, intron 2 of 13)	8412	BCAR3	-4244		chr1	1470930	1471216	287	1471049	12	7.02456	4.53787	4.4967	WT_PolII_narrow_peak_37	287	*	Promoter (<=1kb)	83858	ATAD3B	-549
chr1	1472521	1473123	603	1472668	289	182.24	10.0016	177.936	WT_dual_narrow_peak_38	603	*	Promoter (<=1kb)	83858	ATAD3B	737		chr1	109822387	109822594	208	109822453	10	9.36726	6.34207	4.639	WT_NQO2_narrow_peak_38	208	*	Distal Intergenic	107985167	LINC01768	-5761		chr1	1471537	1471773	237	1471658	25	20.1057	8.93988	16.9764	WT_PolII_narrow_peak_38	237	*	Promoter (<=1kb)	83858	ATAD3B	0
chr1	1510992	1512266	1275	1511871	139	77.8146	8.003	74.7934	WT_dual_narrow_peak_39	1275	*	Promoter (<=1kb)	55210	ATAD3A	0		chr1	113072826	113072980	155	113072835	7	7.97144	5.72819	3.52585	WT_NQO2_narrow_peak_39	155	*	Promoter (<=1kb)	100996251	LRIG2-DT	133		chr1	1511772	1512148	377	1512074	37	23.5378	7.60299	20.2988	WT_PolII_narrow_peak_39	377	*	Promoter (<=1kb)	55210	ATAD3A	-14
chr1	1512920	1513176	257	1513052	165	103.926	9.61771	100.61	WT_dual_narrow_peak_40	257	*	Promoter (<=1kb)	55210	ATAD3A	390		chr1	113904924	113905260	337	113905183	13	12.6169	7.77541	7.40031	WT_NQO2_narrow_peak_40	337	*	Promoter (<=1kb)	10717	AP4B1	0		chr1	1536281	1536448	168	1536390	22	9.56475	4.31373	6.87783	WT_PolII_narrow_peak_40	168	*	Intron (ENST00000378733.9/339453, intron 2 of 3)	339453	TMEM240	3902
chr1	1573685	1575707	2023	1575060	229	116.678	7.30095	113.212	WT_dual_narrow_peak_41	2023	*	Promoter (<=1kb)	29101	SSU72	0		chr1	115546084	115546230	147	115546118	9	11.1401	7.35359	6.11181	WT_NQO2_narrow_peak_41	147	*	Distal Intergenic	124900438	LOC124900438	75775		chr1	1574723	1575202	480	1575048	25	17.84	7.70896	14.7893	WT_PolII_narrow_peak_41	480	*	Promoter (<=1kb)	29101	SSU72	0
chr1	1614378	1616920	2543	1615152	155	64.9291	5.63917	62.0492	WT_dual_narrow_peak_42	2543	*	Promoter (<=1kb)	142678	MIB2	0		chr1	121184540	121184777	238	121184638	18	24.3024	13.3242	18.6197	WT_NQO2_narrow_peak_42	238	*	Promoter (<=1kb)	653464	SRGAP2C	-34		chr1	1615230	1615614	385	1615432	30	18.6028	6.92644	15.5247	WT_PolII_narrow_peak_42	385	*	Promoter (<=1kb)	142678	MIB2	0
chr1	1627247	1628791	1545	1627709	89	59.7885	9.86612	56.9643	WT_dual_narrow_peak_43	1545	*	Promoter (<=1kb)	142678	MIB2	0		chr1	144546526	144546703	178	144546661	6	9.35656	6.04068	4.6321	WT_NQO2_narrow_peak_43	178	*	Exon (ENST00000703054.1/ENST00000703054.1, exon 1 of 1)	6063	RNVU1-2A	5240		chr1	1627245	1627429	185	1627389	21	11.1886	5.20229	8.41614	WT_PolII_narrow_peak_43	185	*	Promoter (<=1kb)	142678	MIB2	-31
chr1	1658778	1659623	846	1658958	84	73.428	14.9439	70.4552	WT_dual_narrow_peak_44	846	*	Promoter (<=1kb)	984	CDK11B	0		chr1	145964667	145964838	172	145964753	7	6.2981	4.81637	2.25758	WT_NQO2_narrow_peak_44	172	*	Promoter (<=1kb)	84265	POLR3GL	0		chr1	1627581	1628218	638	1627848	19	9.7201	4.82034	7.02461	WT_PolII_narrow_peak_44	638	*	Promoter (<=1kb)	142678	MIB2	59
chr1	1686376	1686965	590	1686578	32	24.494	9.24421	22.0551	WT_dual_narrow_peak_45	590	*	Intron (ENST00000614300.4/728661, intron 2 of 6)	728661	SLC35E2B	5744		chr1	150876694	150876878	185	150876774	13	12.7236	7.83936	7.49296	WT_NQO2_narrow_peak_45	185	*	Promoter (<=1kb)	405	ARNT	0		chr1	1659023	1659303	281	1659197	45	47.4791	16.8241	43.6158	WT_PolII_narrow_peak_45	281	*	Promoter (<=1kb)	984	CDK11B	-11
chr1	1692407	1693340	934	1692534	112	123.066	24.5774	119.524	WT_dual_narrow_peak_46	934	*	Promoter (<=1kb)	728661	SLC35E2B	0		chr1	153670992	153671146	155	153671011	14	13.9482	8.36491	8.58112	WT_NQO2_narrow_peak_46	155	*	Promoter (<=1kb)	3608	ILF2	0		chr1	1686349	1686798	450	1686503	50	45.0108	13.6263	41.2068	WT_PolII_narrow_peak_46	450	*	Intron (ENST00000614300.4/728661, intron 2 of 6)	728661	SLC35E2B	5911
chr1	1724113	1724863	751	1724273	156	160.345	22.9778	156.329	WT_dual_narrow_peak_47	751	*	Promoter (<=1kb)	728642	CDK11A	0		chr1	153727827	153728002	176	153727888	16	15.3922	8.76246	9.93921	WT_NQO2_narrow_peak_47	176	*	Promoter (<=1kb)	65123	INTS3	-48		chr1	1692801	1693238	438	1693199	26	23.0215	10.2844	19.7984	WT_PolII_narrow_peak_47	438	*	Promoter (<=1kb)	728661	SLC35E2B	-6
chr1	1741156	1741502	347	1741285	15	11.3797	6.56084	9.11439	WT_dual_narrow_peak_48	347	*	Promoter (1-2kb)	9906	SLC35E2A	-1599		chr1	154974228	154974398	171	154974281	16	10.8157	5.9941	5.84093	WT_NQO2_narrow_peak_48	171	*	Promoter (<=1kb)	6464	SHC1	0		chr1	1724245	1724641	397	1724500	53	51.5694	15.74	47.6087	WT_PolII_narrow_peak_48	397	*	Promoter (<=1kb)	728642	CDK11A	0
chr1	1746445	1746606	162	1746458	14	10.331	6.15079	8.08293	WT_dual_narrow_peak_49	162	*	Promoter (<=1kb)	9906	SLC35E2A	-453		chr1	155017357	155017681	325	155017406	14	13.8911	8.33079	8.5313	WT_NQO2_narrow_peak_49	325	*	Promoter (2-3kb)	51043	ZBTB7B	2909		chr1	1741120	1741384	265	1741209	27	25.2787	11.2564	21.9871	WT_PolII_narrow_peak_49	265	*	Promoter (1-2kb)	9906	SLC35E2A	-1563
chr1	1758740	1759095	356	1758951	16	10.8946	6.04029	8.63774	WT_dual_narrow_peak_50	356	*	Promoter (<=1kb)	65220	NADK	-165		chr1	155226827	155227000	174	155226891	15	11.091	6.38565	6.07273	WT_NQO2_narrow_peak_50	174	*	Promoter (<=1kb)	2630	GBA1LP	422		chr1	1746378	1746580	203	1746467	22	19.0645	9.24634	15.9702	WT_PolII_narrow_peak_50	203	*	Promoter (<=1kb)	9906	SLC35E2A	-386
chr1	1777080	1778402	1323	1777887	169	101.419	8.97113	98.1317	WT_dual_narrow_peak_51	1323	*	Promoter (<=1kb)	65220	NADK	17		chr1	155324237	155324390	154	155324318	11	9.08562	6.00345	4.40425	WT_NQO2_narrow_peak_51	154	*	Promoter (<=1kb)	23623	RUSC1	0		chr1	1758682	1759115	434	1758913	40	25.8562	7.92703	22.5475	WT_PolII_narrow_peak_51	434	*	Promoter (<=1kb)	65220	NADK	-107
chr1	1778909	1779102	194	1779021	48	8.83956	2.56786	6.61881	WT_dual_narrow_peak_52	194	*	Promoter (<=1kb)	65220	NADK	-119		chr1	156193864	156194024	161	156193947	12	13.9153	8.66999	8.5525	WT_NQO2_narrow_peak_52	161	*	Promoter (<=1kb)	9673	SLC25A44	0		chr1	1859080	1859512	433	1859398	21	12.4584	5.83279	9.6256	WT_PolII_narrow_peak_52	433	*	Promoter (<=1kb)	2782	GNB1	-308
chr1	1859080	1859480	401	1859272	16	10.6708	5.90948	8.41734	WT_dual_narrow_peak_53	401	*	Promoter (<=1kb)	2782	GNB1	-308		chr1	160343398	160343557	160	160343441	8	8.3607	5.94407	3.83403	WT_NQO2_narrow_peak_53	160	*	Promoter (<=1kb)	23385	NCSTN	5		chr1	1891230	1891401	172	1891315	19	8.36464	4.17113	5.74831	WT_PolII_narrow_peak_53	172	*	Promoter (<=1kb)	105378949	GNB1-DT	0
chr1	1888972	1890626	1655	1889881	203	84.342	5.67343	81.2488	WT_dual_narrow_peak_54	1655	*	Promoter (<=1kb)	2782	GNB1	0		chr1	161132774	161133001	228	161132862	12	12.3978	7.82659	7.20273	WT_NQO2_narrow_peak_54	228	*	Promoter (<=1kb)	9191	DEDD	-86		chr1	1894454	1894647	194	1894551	22	9.36178	4.22744	6.68632	WT_PolII_narrow_peak_54	194	*	Promoter (2-3kb)	2782	GNB1	-2162
chr1	1890874	1891911	1038	1891708	116	26.8283	3.23566	24.3625	WT_dual_narrow_peak_55	1038	*	Promoter (<=1kb)	105378949	GNB1-DT	0		chr1	161539892	161540069	178	161539958	8	10.2773	6.87827	5.38552	WT_NQO2_narrow_peak_55	178	*	Intron (ENST00000537821.2/2212, intron 3 of 4)	2214	FCGR3A	9605		chr1	1897349	1897515	167	1897372	16	6.39918	3.61661	3.91869	WT_PolII_narrow_peak_55	167	*	Distal Intergenic	2782	GNB1	-5057
chr1	1908292	1909523	1232	1909009	76	47.2661	8.61007	44.5763	WT_dual_narrow_peak_56	1232	*	Distal Intergenic	163688	CALML6	-5585		chr1	161612521	161612667	147	161612644	5	7.66709	5.16538	3.30082	WT_NQO2_narrow_peak_56	147	*	Intron (ENST00000699402.1/2214, intron 1 of 3)	3311	HSPA7	6230		chr1	1908964	1909368	405	1909201	21	12.01	5.60631	9.19749	WT_PolII_narrow_peak_56	405	*	Distal Intergenic	163688	CALML6	-5740
chr1	1919005	1919829	825	1919213	67	54.1346	12.4494	51.3712	WT_dual_narrow_peak_57	825	*	Promoter (<=1kb)	339456	TMEM52	0		chr1	162349934	162350090	157	162349989	14	14.3027	8.57565	8.9088	WT_NQO2_narrow_peak_57	157	*	Intron (ENST00000361897.10/9722, intron 6 of 9)	693141	MIR556	7388		chr1	1919204	1919757	554	1919475	66	54.64	12.8996	50.6111	WT_PolII_narrow_peak_57	554	*	Promoter (<=1kb)	339456	TMEM52	0
chr1	2049731	2051235	1505	2050640	87	50.4579	7.97823	47.7339	WT_dual_narrow_peak_58	1505	*	Promoter (<=1kb)	105378591	PRKCZ-DT	0		chr1	164748545	164748692	148	164748638	17	15.502	8.56461	10.0449	WT_NQO2_narrow_peak_58	148	*	Intron (ENST00000420696.7/5087, intron 2 of 8)	5087	PBX1	-24220		chr1	1969118	1969393	276	1969224	27	26.7843	12.1419	23.4487	WT_PolII_narrow_peak_58	276	*	Intron (ENST00000493964.5/85452, intron 10 of 37)	85452	CFAP74	-9010
chr1	2132978	2133691	714	2133392	44	39.583	13.0322	36.9763	WT_dual_narrow_peak_59	714	*	Promoter (<=1kb)	5590	PRKCZ	0		chr1	168301848	168302026	179	168301936	15	16.2484	9.50662	10.7464	WT_NQO2_narrow_peak_59	179	*	Intron (ENST00000367821.8/9095, intron 5 of 7)	9095	TBX19	4224		chr1	2050148	2050535	388	2050252	55	51.4832	14.9622	47.5245	WT_PolII_narrow_peak_59	388	*	Promoter (<=1kb)	5590	PRKCZ	0
chr1	2194288	2195576	1289	2194957	126	95.4945	12.5508	92.2757	WT_dual_narrow_peak_60	1289	*	Promoter (<=1kb)	199990	FAAP20	0		chr1	168861669	168861817	149	168861748	9	9.1007	6.29898	4.4164	WT_NQO2_narrow_peak_60	149	*	Intron (ENST00000650631.1/1805, intron 4 of 8)	79100	LINC00626	71597		chr1	2104738	2105349	612	2105165	21	15.3412	7.38038	12.3854	WT_PolII_narrow_peak_60	612	*	Promoter (<=1kb)	5590	PRKCZ	0
chr1	2199559	2199910	352	2199636	37	14.1848	4.33982	11.8777	WT_dual_narrow_peak_61	352	*	Promoter (<=1kb)	199990	FAAP20	0		chr1	169472885	169473082	198	169473034	9	8.44071	5.91582	3.89917	WT_NQO2_narrow_peak_61	198	*	Intron (ENST00000236137.10/10560, intron 2 of 5)	10560	SLC19A2	-3688		chr1	2133184	2133691	508	2133393	42	35.5247	11.6929	31.9531	WT_PolII_narrow_peak_61	508	*	Promoter (<=1kb)	5590	PRKCZ	0
chr1	2205036	2205288	253	2205201	15	6.20587	3.64029	4.04305	WT_dual_narrow_peak_62	253	*	Promoter (1-2kb)	199990	FAAP20	-1154		chr1	174999435	174999596	162	174999542	11	10.205	6.69193	5.32466	WT_NQO2_narrow_peak_62	162	*	Promoter (<=1kb)	27101	CACYBP	0		chr1	2194724	2195312	589	2195206	19	10.1064	5.01322	7.38922	WT_PolII_narrow_peak_62	589	*	Promoter (<=1kb)	199990	FAAP20	0
chr1	2208542	2208740	199	2208652	26	8.44655	3.47967	6.23257	WT_dual_narrow_peak_63	199	*	Promoter (<=1kb)	199990	FAAP20	-809		chr1	178536994	178537219	226	178537122	11	11.7495	7.59391	6.63075	WT_NQO2_narrow_peak_63	226	*	Intron (ENST00000419909.6/84066, intron 13 of 15)	400798	C1orf220	-5533		chr1	2204993	2205290	298	2205154	40	24.348	7.34008	21.0844	WT_PolII_narrow_peak_63	298	*	Promoter (1-2kb)	199990	FAAP20	-1111
chr1	2212398	2213379	982	2212767	51	30.6179	7.62788	28.1089	WT_dual_narrow_peak_64	982	*	Promoter (<=1kb)	124903823	LOC124903823	0		chr1	178610902	178611141	240	178611020	9	8.61803	6.02046	4.03745	WT_NQO2_narrow_peak_64	240	*	Distal Intergenic	100616328	MIR4424	-66608		chr1	2208471	2208813	343	2208716	35	15.5739	4.97229	12.6088	WT_PolII_narrow_peak_64	343	*	Promoter (<=1kb)	199990	FAAP20	-738
chr1	2228912	2231433	2522	2229942	262	88.5604	4.62808	85.4201	WT_dual_narrow_peak_65	2522	*	Promoter (<=1kb)	6497	SKI	593		chr1	185646373	185646538	166	185646438	12	10.9962	6.99186	5.98878	WT_NQO2_narrow_peak_65	166	*	Promoter (<=1kb)	105371653	GS1-204I12.4	0		chr1	2212397	2213047	651	2212734	43	26.2177	7.48808	22.8983	WT_PolII_narrow_peak_65	651	*	Promoter (<=1kb)	124903823	LOC124903823	0
chr1	2314497	2315206	710	2314728	37	25.9115	8.61517	23.4562	WT_dual_narrow_peak_66	710	*	Promoter (<=1kb)	124903824	LOC124903824	0		chr1	186152870	186153016	147	186152968	11	11.5641	7.48948	6.47048	WT_NQO2_narrow_peak_66	147	*	Promoter (<=1kb)	83872	HMCN1	-810		chr1	2227699	2228012	314	2227871	51	32.4847	8.24859	28.9929	WT_PolII_narrow_peak_66	314	*	Promoter (<=1kb)	6497	SKI	-307
chr1	2390348	2392818	2471	2392505	200	95.9467	6.71398	92.7227	WT_dual_narrow_peak_67	2471	*	Promoter (<=1kb)	11079	RER1	0		chr1	186375370	186375662	293	186375447	10	8.2011	5.62722	3.71224	WT_NQO2_narrow_peak_67	293	*	Promoter (<=1kb)	7175	TPR	31		chr1	2234508	2234690	183	2234618	21	7.83953	3.70742	5.25548	WT_PolII_narrow_peak_67	183	*	Promoter (2-3kb)	6497	SKI	2029
chr1	2411837	2413842	2006	2412900	129	65.0254	6.92861	62.1444	WT_dual_narrow_peak_68	2006	*	Promoter (<=1kb)	5192	PEX10	0		chr1	186715871	186716083	213	186716023	13	10.7226	6.61513	5.76438	WT_NQO2_narrow_peak_68	213	*	Distal Intergenic	5743	PTGS2	-34949		chr1	2312124	2312361	238	2312249	20	9.11187	4.37968	6.45032	WT_PolII_narrow_peak_68	238	*	Promoter (2-3kb)	124903824	LOC124903824	-2679
chr1	2414354	2414510	157	2414403	49	9.56937	2.67039	7.33481	WT_dual_narrow_peak_69	157	*	Promoter (<=1kb)	5192	PEX10	-557		chr1	192486054	192486229	176	192486154	6	7.61188	5.44139	3.25615	WT_NQO2_narrow_peak_69	176	*	Intron (ENST00000642855.1/105371664, intron 6 of 7)	5996	RGS1	-89534		chr1	2391476	2391803	328	2391672	60	50.6707	12.9973	46.7311	WT_PolII_narrow_peak_69	328	*	Promoter (<=1kb)	11079	RER1	0
chr1	2525157	2526925	1769	2525859	190	104.645	8.01434	101.321	WT_dual_narrow_peak_70	1769	*	Promoter (<=1kb)	55229	PANK4	0		chr1	192827030	192827197	168	192827085	6	7.39492	5.34977	3.09135	WT_NQO2_narrow_peak_70	168	*	Intron (ENST00000644134.1/105371665, intron 1 of 6)	5997	RGS2	17887		chr1	2412445	2412809	365	2412679	31	19.6205	7.17313	16.507	WT_PolII_narrow_peak_70	365	*	Promoter (<=1kb)	5192	PEX10	0
chr1	2546306	2547929	1624	2546972	105	64.2723	8.80796	61.3994	WT_dual_narrow_peak_71	1624	*	Exon (ENST00000644246.1/ENST00000644246.1, exon 2 of 2)	115110	TNFRSF14-AS1	3669		chr1	199759431	199759618	188	199759569	8	8.81219	6.18405	4.18547	WT_NQO2_narrow_peak_71	188	*	Distal Intergenic	2494	NR5A2	-267996		chr1	2494314	2494697	384	2494657	19	8.22985	4.10895	5.62163	WT_PolII_narrow_peak_71	384	*	Exon (ENST00000442305.1/ENST00000442305.1, exon 1 of 2)	9651	PLCH2	-3085
chr1	2585594	2587487	1894	2585930	108	60.6926	7.84854	57.8587	WT_dual_narrow_peak_72	1894	*	Promoter (<=1kb)	127281	PRXL2B	0		chr1	200802884	200803220	337	200802984	6	7.4654	5.37996	3.14067	WT_NQO2_narrow_peak_72	337	*	Intron (ENST00000358823.7/23271, intron 2 of 16)	23271	CAMSAP2	-28888		chr1	2526073	2526911	839	2526466	23	11.2031	4.88703	8.42994	WT_PolII_narrow_peak_72	839	*	Promoter (<=1kb)	55229	PANK4	0
chr1	2642199	2643322	1124	2643084	58	43.3541	10.6648	40.7066	WT_dual_narrow_peak_73	1124	*	Intron (ENST00000401095.9/100287898, intron 8 of 8)	79258	MMEL1	-9183		chr1	201480607	201480763	157	201480753	10	9.36726	6.34207	4.639	WT_NQO2_narrow_peak_73	157	*	Distal Intergenic	23612	PHLDA3	-11370		chr1	2537412	2537566	155	2537481	14	6.71186	4.03907	4.20521	WT_PolII_narrow_peak_73	155	*	Intron (ENST00000644246.1/ENST00000644246.1, intron 1 of 1)	388585	HES5	-7149
chr1	3454465	3455526	1062	3455069	108	80.9647	12.0622	77.9089	WT_dual_narrow_peak_74	1062	*	Promoter (<=1kb)	27237	ARHGEF16	0		chr1	202035014	202035210	197	202035090	12	10.8621	6.90998	5.87692	WT_NQO2_narrow_peak_74	197	*	Distal Intergenic	1999	ELF3	21236		chr1	2546136	2546391	256	2546288	33	19.9798	6.92329	16.8547	WT_PolII_narrow_peak_74	256	*	Exon (ENST00000644246.1/ENST00000644246.1, exon 2 of 2)	115110	TNFRSF14-AS1	5207
chr1	3482232	3482563	332	3482353	11	7.359	4.92063	5.16696	WT_dual_narrow_peak_75	332	*	Distal Intergenic	27237	ARHGEF16	9463		chr1	202056775	202057210	436	202057056	12	9.62177	6.14262	4.85106	WT_NQO2_narrow_peak_75	436	*	Distal Intergenic	1999	ELF3	42997		chr1	2546880	2547180	301	2547090	34	21.1615	7.22296	17.9978	WT_PolII_narrow_peak_75	301	*	Exon (ENST00000644246.1/ENST00000644246.1, exon 2 of 2)	115110	TNFRSF14-AS1	4418
chr1	3530088	3531778	1691	3530699	187	116.534	9.5596	113.071	WT_dual_narrow_peak_76	1691	*	Promoter (<=1kb)	1953	MEGF6	0		chr1	202108370	202108630	261	202108477	16	10.4304	5.76997	5.51812	WT_NQO2_narrow_peak_76	261	*	Distal Intergenic	9283	GPR37L1	-14256		chr1	2586417	2586999	583	2586543	40	34.0529	11.6071	30.5195	WT_PolII_narrow_peak_76	583	*	Promoter (<=1kb)	127281	PRXL2B	0
chr1	3541778	3542294	517	3542161	33	14.2167	4.74878	11.9091	WT_dual_narrow_peak_77	517	*	Intron (ENST00000356575.9/1953, intron 4 of 36)	1953	MEGF6	-10330		chr1	206203017	206203256	240	206203142	15	20.4317	11.7025	14.8127	WT_NQO2_narrow_peak_77	240	*	Promoter (<=1kb)	23380	SRGAP2	-90		chr1	3313074	3313528	455	3313340	20	16.6201	8.39334	13.6146	WT_PolII_narrow_peak_77	455	*	Exon (ENST00000669140.1/105378604, exon 2 of 2)	105378604	LOC105378604	9621
chr1	3542460	3543789	1330	3543293	49	25.5181	6.342	23.0673	WT_dual_narrow_peak_78	1330	*	Intron (ENST00000356575.9/1953, intron 4 of 36)	1953	MEGF6	-11012		chr1	207232408	207232807	400	207232743	12	11.2757	7.1616	6.22719	WT_NQO2_narrow_peak_78	400	*	Distal Intergenic	124904497	LINC02942	-7315		chr1	3454404	3454603	200	3454471	12	6.6769	4.32952	4.17264	WT_PolII_narrow_peak_78	200	*	Promoter (<=1kb)	27237	ARHGEF16	-62
chr1	3555324	3555482	159	3555444	13	9.31011	5.74074	7.07978	WT_dual_narrow_peak_79	159	*	Intron (ENST00000356575.9/1953, intron 4 of 36)	693135	MIR551A	5308		chr1	209266847	209267030	184	209266938	16	16.2674	9.28999	10.7645	WT_NQO2_narrow_peak_79	184	*	Promoter (<=1kb)	105372896	LOC105372896	-89		chr1	3454941	3455256	316	3454978	11	5.92374	4.03548	3.47894	WT_PolII_narrow_peak_79	316	*	Promoter (<=1kb)	27237	ARHGEF16	276
chr1	3624103	3626106	2004	3625611	131	65.3302	6.84487	62.446	WT_dual_narrow_peak_80	2004	*	Promoter (<=1kb)	127262	TPRG1L	0		chr1	212285235	212285430	196	212285312	10	8.78202	5.98714	4.17038	WT_NQO2_narrow_peak_80	196	*	Promoter (<=1kb)	5525	PPP2R5A	0		chr1	3482114	3482631	518	3482365	26	10.5308	4.22457	7.79193	WT_PolII_narrow_peak_80	518	*	Distal Intergenic	27237	ARHGEF16	9345
chr1	3648977	3650128	1152	3649501	169	128.802	13.116	125.19	WT_dual_narrow_peak_81	1152	*	Promoter (<=1kb)	49856	WRAP73	0		chr1	218585728	218585882	155	218585796	11	13.8497	8.68361	8.49334	WT_NQO2_narrow_peak_81	155	*	Distal Intergenic	124904666	LOC124904666	-43829		chr1	3503047	3503322	276	3503186	27	11.7308	4.56233	8.93241	WT_PolII_narrow_peak_81	276	*	Intron (ENST00000356575.9/1953, intron 17 of 36)	1953	MEGF6	-6330
chr1	3746902	3747704	803	3747283	90	67.4699	11.716	64.5625	WT_dual_narrow_peak_82	803	*	Promoter (<=1kb)	57212	GFOD3P	0		chr1	218592828	218592997	170	218592839	7	8.50594	5.97976	3.94963	WT_NQO2_narrow_peak_82	170	*	Distal Intergenic	124904666	LOC124904666	-50929		chr1	3504229	3504485	257	3504300	36	19.6969	6.28128	16.5809	WT_PolII_narrow_peak_82	257	*	Intron (ENST00000356575.9/1953, intron 17 of 36)	1953	MEGF6	-7512
chr1	3795251	3797050	1800	3796407	160	80.9765	7.08182	77.9206	WT_dual_narrow_peak_83	1800	*	Promoter (<=1kb)	57470	LRRC47	0		chr1	221335691	221335876	186	221335744	8	8.3607	5.94407	3.83403	WT_NQO2_narrow_peak_83	186	*	Promoter (<=1kb)	400804	LINC02817	82		chr1	3510193	3510344	152	3510251	27	16.7782	6.71325	13.7669	WT_PolII_narrow_peak_83	152	*	Intron (ENST00000356575.9/1953, intron 10 of 36)	1953	MEGF6	-13476
chr1	3856262	3858301	2040	3857053	180	87.4224	6.77558	84.2948	WT_dual_narrow_peak_84	2040	*	Promoter (<=1kb)	1677	DFFB	0		chr1	221742227	221742382	156	221742316	11	10.205	6.69193	5.32466	WT_NQO2_narrow_peak_84	156	*	Promoter (<=1kb)	11221	DUSP10	-138		chr1	3531363	3531778	416	3531542	52	32.5978	8.10857	29.1031	WT_PolII_narrow_peak_84	416	*	Promoter (<=1kb)	1953	MEGF6	0
chr1	3899254	3901412	2159	3900781	245	120.973	7.03499	117.456	WT_dual_narrow_peak_85	2159	*	Promoter (<=1kb)	100133612	LINC01134	0		chr1	230104824	230104981	158	230104852	6	6.22057	4.78566	2.20713	WT_NQO2_narrow_peak_85	158	*	Intron (ENST00000494106.1/2590, intron 1 of 6)	2590	GALNT2	37565		chr1	3542974	3543825	852	3543317	79	41.4324	6.90895	37.7143	WT_PolII_narrow_peak_85	852	*	Intron (ENST00000356575.9/1953, intron 4 of 36)	1953	MEGF6	-11526
chr1	5991676	5994019	2344	5993303	162	64.5423	5.35278	61.6665	WT_dual_narrow_peak_86	2344	*	Promoter (<=1kb)	261734	NPHP4	0		chr1	244048316	244048478	163	244048400	9	10.7326	7.16023	5.76461	WT_NQO2_narrow_peak_86	163	*	Promoter (<=1kb)	10472	ZBTB18	-69		chr1	3547439	3547623	185	3547494	37	10.5766	3.36396	7.83551	WT_PolII_narrow_peak_86	185	*	Intron (ENST00000356575.9/1953, intron 4 of 36)	693135	MIR551A	13167
chr1	6025237	6027106	1870	6025592	154	97.6744	9.66032	94.4303	WT_dual_narrow_peak_87	1870	*	Promoter (<=1kb)	8514	KCNAB2	0		chr1	244652822	244652975	154	244652889	10	10.73	7.1267	5.76461	WT_NQO2_narrow_peak_87	154	*	Promoter (<=1kb)	51029	DESI2	-128		chr1	3548249	3548481	233	3548425	24	6.68465	3.02812	4.17976	WT_PolII_narrow_peak_87	233	*	Intron (ENST00000356575.9/1953, intron 4 of 36)	693135	MIR551A	12309
chr1	6148367	6148790	424	6148634	21	18.1722	9.02116	15.8109	WT_dual_narrow_peak_88	424	*	Intron (ENST00000262450.8/26038, intron 9 of 41)	26038	CHD5	-4263		chr10	4344689	4344839	151	4344770	6	7.68806	5.47264	3.31263	WT_NQO2_narrow_peak_88	151	*	Distal Intergenic	100507059	LINC00703	-39407		chr1	3554929	3555333	405	3555198	13	7.17664	4.45788	4.63834	WT_PolII_narrow_peak_88	405	*	Intron (ENST00000356575.9/1953, intron 4 of 36)	693135	MIR551A	5457
chr1	6198084	6200147	2064	6198924	282	154.427	8.12566	150.488	WT_dual_narrow_peak_89	2064	*	Promoter (<=1kb)	6146	RPL22	0		chr10	5442314	5442467	154	5442353	7	8.43404	5.94711	3.89498	WT_NQO2_narrow_peak_89	154	*	Intron (ENST00000355029.9/10276, intron 3 of 11)	10276	NET1	-4142		chr1	3613605	3613757	153	3613620	11	7.9697	5.30378	5.37744	WT_PolII_narrow_peak_89	153	*	Promoter (2-3kb)	1953	MEGF6	-2097
chr1	6205415	6207238	1824	6206269	256	153.08	9.17142	149.159	WT_dual_narrow_peak_90	1824	*	Promoter (<=1kb)	102724450	RNF207-AS1	0		chr10	7311522	7311671	150	7311538	10	10.2629	6.86536	5.37422	WT_NQO2_narrow_peak_90	150	*	Intron (ENST00000361972.8/57713, intron 4 of 20)	57713	SFMBT2	97074		chr1	3624699	3625216	518	3624865	45	37.3617	11.6362	33.7437	WT_PolII_narrow_peak_90	518	*	Promoter (<=1kb)	127262	TPRG1L	0
chr1	6234448	6236513	2066	6235131	197	109.932	8.17976	106.547	WT_dual_narrow_peak_91	2066	*	Promoter (<=1kb)	148645	ICMT-DT	0		chr10	12068746	12068911	166	12068888	6	7.68806	5.47264	3.31263	WT_NQO2_narrow_peak_91	166	*	Promoter (<=1kb)	55526	DHTKD1	-43		chr1	3747357	3747528	172	3747453	15	11.9269	6.89481	9.11936	WT_PolII_narrow_peak_91	172	*	Promoter (<=1kb)	57212	GFOD3P	0
chr1	6245372	6246095	724	6245646	23	16.1765	7.33074	13.8416	WT_dual_narrow_peak_92	724	*	Promoter (1-2kb)	390992	HES3	1193		chr10	15168809	15168963	155	15168866	5	7.55398	5.13293	3.21027	WT_NQO2_narrow_peak_92	155	*	Promoter (<=1kb)	9397	NMT2	-116		chr1	3796400	3796755	356	3796476	19	13.4415	6.80888	10.5645	WT_PolII_narrow_peak_92	356	*	Promoter (<=1kb)	57470	LRRC47	0
chr1	6259844	6261180	1337	6260225	60	38.3842	8.58523	35.7906	WT_dual_narrow_peak_93	1337	*	Promoter (<=1kb)	387509	GPR153	0		chr10	30423410	30423630	221	30423504	7	7.16211	5.30937	2.91265	WT_NQO2_narrow_peak_93	221	*	Distal Intergenic	1326	MAP3K8	-10391		chr1	3857166	3857683	518	3857275	50	43.1575	12.7605	39.3977	WT_PolII_narrow_peak_93	518	*	Promoter (<=1kb)	1677	DFFB	0
chr1	6353772	6354489	718	6354227	24	20.0599	9.21421	17.6747	WT_dual_narrow_peak_94	718	*	Promoter (1-2kb)	11332	ACOT7	-1523		chr10	31897073	31897284	212	31897157	7	7.85073	5.66857	3.43777	WT_NQO2_narrow_peak_94	212	*	Intron (ENST00000344936.7/94134, intron 3 of 19)	94134	ARHGAP12	11590		chr1	3900146	3900960	815	3900738	68	45.9079	9.49217	42.0825	WT_PolII_narrow_peak_94	815	*	Promoter (<=1kb)	100133612	LINC01134	0
chr1	6385887	6386539	653	6386187	18	10.7824	5.55256	8.52729	WT_dual_narrow_peak_95	653	*	Promoter (<=1kb)	11332	ACOT7	-74		chr10	43355920	43356083	164	43356052	8	8.46829	6.0023	3.92024	WT_NQO2_narrow_peak_95	164	*	Distal Intergenic	107984226	LOC107984226	-5128		chr1	5992251	5992790	540	5992515	72	66.0487	15.6509	61.7662	WT_PolII_narrow_peak_95	540	*	Promoter (<=1kb)	261734	NPHP4	0
chr1	6392153	6394382	2230	6393998	156	77.4702	6.90114	74.4529	WT_dual_narrow_peak_96	2230	*	Promoter (<=1kb)	11332	ACOT7	0		chr10	46524723	46524882	160	46524773	17	13.5495	7.3785	8.22928	WT_NQO2_narrow_peak_96	160	*	Intron (ENST00000616785.1/643650, intron 3 of 3)	9721	GPRIN2	30648		chr1	6025204	6025676	473	6025511	23	11.4017	4.97524	8.61902	WT_PolII_narrow_peak_96	473	*	Promoter (<=1kb)	8514	KCNAB2	-487
chr1	6414408	6414879	472	6414864	16	5.41394	3.15281	3.27318	WT_dual_narrow_peak_97	472	*	Intron (ENST00000377837.5/54626, intron 3 of 3)	54626	HES2	5024		chr10	49569228	49569379	152	49569303	16	15.3922	8.76246	9.93921	WT_NQO2_narrow_peak_97	152	*	Distal Intergenic	2074	ERCC6	-29690		chr1	6026099	6026477	379	6026242	38	24.6394	7.84864	21.367	WT_PolII_narrow_peak_97	379	*	Promoter (<=1kb)	8514	KCNAB2	0
chr1	6419321	6420243	923	6419767	82	62.7788	11.9166	59.9222	WT_dual_narrow_peak_98	923	*	Promoter (<=1kb)	54626	HES2	0		chr10	52443669	52443837	169	52443788	11	10.7326	7.00765	5.76461	WT_NQO2_narrow_peak_98	169	*	Distal Intergenic	101928687	LNCAROD	11435		chr1	6052858	6053004	147	6052940	11	6.2465	4.23167	3.77729	WT_PolII_narrow_peak_98	147	*	Intron (ENST00000655548.1/8514, intron 3 of 9)	8514	KCNAB2	6744
chr1	6427205	6428558	1354	6427729	40	20.7158	6.0419	18.3222	WT_dual_narrow_peak_99	1354	*	Promoter (1-2kb)	100422975	MIR4252	1338		chr10	68087211	68087397	187	68087244	12	9.93986	6.34065	5.10918	WT_NQO2_narrow_peak_99	187	*	Promoter (<=1kb)	84665	MYPN	-500		chr1	6116213	6116474	262	6116362	21	16.0429	7.77797	13.0593	WT_PolII_narrow_peak_99	262	*	Intron (ENST00000262450.8/26038, intron 33 of 41)	26038	CHD5	-9441
chr1	6438288	6438455	168	6438371	10	5.93847	4.19887	3.78141	WT_dual_narrow_peak_100	168	*	Promoter (<=1kb)	83715	ESPN	720		chr10	69180000	69180158	159	69180086	9	10.0236	6.8025	5.17533	WT_NQO2_narrow_peak_100	159	*	Promoter (<=1kb)	6832	SUPV3L1	-76		chr1	6148533	6148809	277	6148680	14	9.82546	5.84274	7.12292	WT_PolII_narrow_peak_100	277	*	Intron (ENST00000262450.8/26038, intron 9 of 41)	26038	CHD5	-4429
chr1	6440624	6440805	182	6440671	18	14.2244	7.52086	11.9168	WT_dual_narrow_peak_101	182	*	Promoter (<=1kb)	83715	ESPN	246		chr10	72260661	72260930	270	72260749	18	16.2377	8.73516	10.737	WT_NQO2_narrow_peak_101	270	*	Distal Intergenic	110806271	DDIT4-AS1	12774		chr1	6157626	6158166	541	6157950	22	16.7155	7.88867	13.7064	WT_PolII_narrow_peak_101	541	*	Intron (ENST00000262450.8/26038, intron 3 of 41)	26038	CHD5	-13522
chr1	6490098	6491781	1684	6490970	214	105.079	6.93799	101.75	WT_dual_narrow_peak_102	1684	*	Promoter (<=1kb)	57449	PLEKHG5	0		chr10	73744070	73744235	166	73744203	8	9.54413	6.54751	4.78342	WT_NQO2_narrow_peak_102	166	*	Promoter (<=1kb)	9632	SEC24C	-137		chr1	6199529	6200024	496	6199671	61	48.5135	11.8706	44.6254	WT_PolII_narrow_peak_102	496	*	Promoter (<=1kb)	6146	RPL22	0
chr1	6497398	6498233	836	6497694	35	22.5332	7.59832	20.1177	WT_dual_narrow_peak_103	836	*	Promoter (<=1kb)	57449	PLEKHG5	0		chr10	73908949	73909108	160	73908995	10	8.4094	5.757	3.87436	WT_NQO2_narrow_peak_103	160	*	Promoter (<=1kb)	5328	PLAU	-69		chr1	6205141	6205606	466	6205286	25	11.2758	4.63662	8.49918	WT_PolII_narrow_peak_103	466	*	Promoter (<=1kb)	388591	RNF207	0
chr1	6553146	6554783	1638	6553940	252	161.255	10.1546	157.227	WT_dual_narrow_peak_104	1638	*	Promoter (<=1kb)	79707	NOL9	0		chr10	74826286	74826464	179	74826347	12	11.3238	7.19069	6.27025	WT_NQO2_narrow_peak_104	179	*	Promoter (<=1kb)	23522	KAT6B	0		chr1	6206058	6206534	477	6206174	44	28.6836	8.21628	25.2944	WT_PolII_narrow_peak_104	477	*	Promoter (<=1kb)	388591	RNF207	0
chr1	6579885	6581175	1291	6580186	191	139.79	12.381	136.041	WT_dual_narrow_peak_105	1291	*	Promoter (<=1kb)	3104	ZBTB48	0		chr10	74924530	74924717	188	74924652	7	7.46126	5.46933	3.13796	WT_NQO2_narrow_peak_105	188	*	Intron (ENST00000648725.1/23522, intron 3 of 17)	23522	KAT6B	-51229		chr1	6235988	6236382	395	6236070	28	16.0605	6.18861	13.0762	WT_PolII_narrow_peak_105	395	*	Promoter (<=1kb)	148645	ICMT-DT	0
chr1	6600454	6603735	3282	6601359	383	187.357	7.07334	182.985	WT_dual_narrow_peak_106	3282	*	Promoter (<=1kb)	9903	KLHL21	0		chr10	83764780	83764946	167	83764862	11	10.9937	7.16122	5.9878	WT_NQO2_narrow_peak_106	167	*	Distal Intergenic	105378397	LINC02650	-87658		chr1	6259890	6260275	386	6260130	18	8.77085	4.50836	6.12852	WT_PolII_narrow_peak_106	386	*	Promoter (<=1kb)	387509	GPR153	823
chr1	6612742	6614767	2026	6613250	117	46.3143	5.1993	43.6348	WT_dual_narrow_peak_107	2026	*	Promoter (<=1kb)	148479	PHF13	0		chr10	87817910	87818104	195	87818037	10	9.27848	6.28881	4.56537	WT_NQO2_narrow_peak_107	195	*	Promoter (<=1kb)	142913	CFL1P1	0		chr1	6353954	6354530	577	6354136	42	34.1573	11.0394	30.6213	WT_PolII_narrow_peak_107	577	*	Promoter (1-2kb)	11332	ACOT7	-1705
chr1	6624894	6626203	1310	6625677	171	118.018	11.1248	114.537	WT_dual_narrow_peak_108	1310	*	Promoter (<=1kb)	90326	THAP3	0		chr10	88642462	88642633	172	88642480	8	7.39515	5.39456	3.09135	WT_NQO2_narrow_peak_108	172	*	Distal Intergenic	8513	LIPF	-21808		chr1	6363024	6363442	419	6363400	13	7.6816	4.75447	5.10729	WT_PolII_narrow_peak_108	419	*	Promoter (2-3kb)	11332	ACOT7	-2317
chr1	6700467	6701952	1486	6701400	234	159.971	11.2292	155.959	WT_dual_narrow_peak_109	1486	*	Promoter (<=1kb)	55735	DNAJC11	0		chr10	88707995	88708163	169	88708088	8	7.732	5.59148	3.34541	WT_NQO2_narrow_peak_109	169	*	Promoter (1-2kb)	643414	LIPK	1746		chr1	6393401	6394088	688	6393699	58	44.1897	10.976	40.405	WT_PolII_narrow_peak_109	688	*	Promoter (<=1kb)	11332	ACOT7	0
chr1	6783583	6785404	1822	6784053	162	78.8435	6.74687	75.8111	WT_dual_narrow_peak_110	1822	*	Promoter (<=1kb)	110841581	CAMTA1-DT	0		chr10	90930367	90930653	287	90930568	10	10.1536	6.80299	5.28344	WT_NQO2_narrow_peak_110	287	*	Distal Intergenic	27063	ANKRD1	-9280		chr1	6426331	6426732	402	6426450	27	8.22287	3.33003	5.61513	WT_PolII_narrow_peak_110	402	*	Promoter (1-2kb)	83715	ESPN	1543
chr1	6785969	6786746	778	6786519	82	20.9631	3.40045	18.5666	WT_dual_narrow_peak_111	778	*	Promoter (<=1kb)	23261	CAMTA1	417		chr10	93475823	93476019	197	93475950	13	12.21	7.5297	7.03721	WT_NQO2_narrow_peak_111	197	*	Intron (ENST00000359263.9/26509, intron 1 of 53)	26509	MYOF	6175		chr1	6427212	6428195	984	6427679	51	26.5728	6.39401	23.2435	WT_PolII_narrow_peak_111	984	*	Promoter (1-2kb)	100422975	MIR4252	1701
chr1	6795785	6796171	387	6795836	13	6.97012	4.33818	4.78831	WT_dual_narrow_peak_112	387	*	Intron (ENST00000490738.5/23261, intron 1 of 2)	23261	CAMTA1	10233		chr10	95693947	95694105	159	95694024	9	10.9721	7.27501	5.97071	WT_NQO2_narrow_peak_112	159	*	Promoter (<=1kb)	26123	TCTN3	0		chr1	6490488	6490847	360	6490747	19	7.5284	3.79236	4.96692	WT_PolII_narrow_peak_112	360	*	Promoter (<=1kb)	57449	PLEKHG5	0
chr1	6960526	6960785	260	6960708	16	5.91963	3.38765	3.76298	WT_dual_narrow_peak_113	260	*	Intron (ENST00000303635.12/23261, intron 3 of 22)	127138864	CAMTA1-AS3	53494		chr10	97574733	97574932	200	97574788	7	7.79206	5.63922	3.39287	WT_NQO2_narrow_peak_113	200	*	Promoter (1-2kb)	26287	ANKRD2	1954		chr1	6491611	6491841	231	6491665	18	6.72187	3.54423	4.21464	WT_PolII_narrow_peak_113	231	*	Promoter (<=1kb)	57449	PLEKHG5	0
chr1	6962455	6962638	184	6962616	17	6.47038	3.53751	4.29861	WT_dual_narrow_peak_114	184	*	Intron (ENST00000303635.12/23261, intron 3 of 22)	127138864	CAMTA1-AS3	51641		chr10	99620527	99620822	296	99620696	19	18.8088	10.0058	13.2337	WT_NQO2_narrow_peak_114	296	*	Promoter (<=1kb)	81894	SLC25A28	0		chr1	6554360	6554807	448	6554727	14	8.12329	4.83212	5.52178	WT_PolII_narrow_peak_114	448	*	Promoter (<=1kb)	79707	NOL9	0
chr1	6962874	6963585	712	6963121	30	16.5623	6.04612	14.2223	WT_dual_narrow_peak_115	712	*	Intron (ENST00000303635.12/23261, intron 3 of 22)	127138864	CAMTA1-AS3	50694		chr10	99966208	99966365	158	99966271	6	7.68806	5.47264	3.31263	WT_NQO2_narrow_peak_115	158	*	Intron (ENST00000324109.9/23268, intron 3 of 16)	23268	DNMBP	-35212		chr1	6579812	6580214	403	6579905	49	37.2148	10.4595	33.6005	WT_PolII_narrow_peak_115	403	*	Promoter (<=1kb)	3104	ZBTB48	0
chr1	7117417	7118120	704	7117894	42	43.6181	15.9399	40.9678	WT_dual_narrow_peak_116	704	*	Intron (ENST00000303635.12/23261, intron 4 of 22)	127138864	CAMTA1-AS3	-103138		chr10	101042872	101043036	165	101042918	9	10.7326	7.16023	5.76461	WT_NQO2_narrow_peak_116	165	*	Distal Intergenic	81855	SFXN3	4920		chr1	6601230	6601473	244	6601331	29	10.2318	3.82537	7.50832	WT_PolII_narrow_peak_116	244	*	Promoter (1-2kb)	9903	KLHL21	1396
chr1	7265947	7266130	184	7266075	21	18.1722	9.02116	15.8109	WT_dual_narrow_peak_117	184	*	Intron (ENST00000303635.12/23261, intron 5 of 22)	23261	CAMTA1	-102812		chr10	101367701	101368030	330	101367917	8	7.23842	5.30121	2.97378	WT_NQO2_narrow_peak_117	330	*	Intron (ENST00000393441.8/8945, intron 1 of 13)	8945	BTRC	13167		chr1	6602743	6603155	413	6602929	68	45.2226	9.2882	41.4138	WT_PolII_narrow_peak_117	413	*	Promoter (<=1kb)	9903	KLHL21	0
chr1	7471164	7471333	170	7471234	13	9.31011	5.74074	7.07978	WT_dual_narrow_peak_118	170	*	Intron (ENST00000303635.12/23261, intron 6 of 22)	102725193	CAMTA1-AS2	-81410		chr10	102132684	102132838	155	102132735	10	10.6688	7.09295	5.71589	WT_NQO2_narrow_peak_118	155	*	Promoter (<=1kb)	23082	PPRC1	-156		chr1	6613329	6613826	498	6613565	84	70.3897	13.8992	66.013	WT_PolII_narrow_peak_118	498	*	Promoter (<=1kb)	148479	PHF13	0
chr1	7549646	7550378	733	7549818	20	12.4114	6.01387	10.1308	WT_dual_narrow_peak_119	733	*	Intron (ENST00000303635.12/23261, intron 6 of 22)	23261	CAMTA1	-113907		chr10	103021845	103022039	195	103021889	7	6.84611	5.13419	2.67269	WT_NQO2_narrow_peak_119	195	*	Intron (ENST00000369878.9/54805, intron 1 of 7)	54805	CNNM2	-46397		chr1	6624968	6625167	200	6625127	16	6.516	3.67331	4.02726	WT_PolII_narrow_peak_119	200	*	Promoter (<=1kb)	90326	THAP3	-4
chr1	7551279	7551433	155	7551363	15	8.08379	4.63366	5.87831	WT_dual_narrow_peak_120	155	*	Intron (ENST00000303635.12/23261, intron 6 of 22)	23261	CAMTA1	-112852		chr10	104338543	104338725	183	104338664	9	11.2267	7.39352	6.18449	WT_NQO2_narrow_peak_120	183	*	Promoter (<=1kb)	85450	ITPRIP	-78		chr1	6701843	6702162	320	6701907	21	16.3998	7.98275	13.4027	WT_PolII_narrow_peak_120	320	*	Promoter (<=1kb)	55735	DNAJC11	0
chr1	7752541	7752989	449	7752795	50	50.7837	16.521	48.0563	WT_dual_narrow_peak_121	449	*	Promoter (1-2kb)	23261	CAMTA1	1235		chr10	110567427	110567624	198	110567506	8	8.87289	6.21541	4.23642	WT_NQO2_narrow_peak_121	198	*	Promoter (<=1kb)	9126	SMC3	-60		chr1	6784562	6785410	849	6785158	111	97.5526	15.9489	92.6156	WT_PolII_narrow_peak_121	849	*	Promoter (<=1kb)	110841581	CAMTA1-DT	0
chr1	7771269	7772471	1203	7771784	199	149.453	12.9881	145.579	WT_dual_narrow_peak_122	1203	*	Promoter (<=1kb)	9341	VAMP3	0		chr10	110919293	110919463	171	110919402	13	11.7861	7.2712	6.66394	WT_NQO2_narrow_peak_122	171	*	Promoter (<=1kb)	8036	SHOC2	0		chr1	6795612	6796133	522	6795983	48	33.6258	9.26579	30.1042	WT_PolII_narrow_peak_122	522	*	Intron (ENST00000490738.5/23261, intron 1 of 2)	23261	CAMTA1	10060
chr1	7783105	7784080	976	7783686	102	83.7548	13.9314	80.6681	WT_dual_narrow_peak_123	976	*	Promoter (<=1kb)	8863	PER3	-211		chr10	113326113	113326263	151	113326131	4	6.09562	4.30449	2.12592	WT_NQO2_narrow_peak_123	151	*	Distal Intergenic	6934	TCF7L2	164882		chr1	6859935	6860724	790	6860216	20	11.0139	5.29275	8.24996	WT_PolII_narrow_peak_123	790	*	Intron (ENST00000490738.5/23261, intron 2 of 2)	23261	CAMTA1	6840
chr1	7953610	7954965	1356	7954487	122	93.4578	12.7234	90.2621	WT_dual_narrow_peak_124	1356	*	Promoter (<=1kb)	11315	PARK7	0		chr10	114624089	114624271	183	114624139	7	8.81071	6.11402	4.18547	WT_NQO2_narrow_peak_124	183	*	Intron (ENST00000533213.7/3983, intron 1 of 22)	3983	ABLIM1	7773		chr1	6960421	6960777	357	6960686	42	14.508	4.0319	11.5858	WT_PolII_narrow_peak_124	357	*	Intron (ENST00000303635.12/23261, intron 3 of 22)	127138864	CAMTA1-AS3	53502
chr1	7960729	7962688	1960	7961313	264	162.227	9.56859	158.187	WT_dual_narrow_peak_125	1960	*	Promoter (<=1kb)	11315	PARK7	0		chr10	125823324	125823474	151	125823399	6	7.12947	5.23229	2.88483	WT_NQO2_narrow_peak_125	151	*	Promoter (<=1kb)	7390	UROS	-36		chr1	6962492	6963585	1094	6963408	78	44.2078	7.62001	40.4227	WT_PolII_narrow_peak_125	1094	*	Intron (ENST00000303635.12/23261, intron 3 of 22)	127138864	CAMTA1-AS3	50694
chr1	8004565	8005576	1012	8005164	26	18.8866	7.99972	16.5163	WT_dual_narrow_peak_126	1012	*	Exon (ENST00000641354.1/124903834, exon 6 of 6)	124903834	LOC124903834	5025		chr10	132537591	132537753	163	132537718	11	9.57116	6.3046	4.80738	WT_NQO2_narrow_peak_126	163	*	Promoter (<=1kb)	3632	INPP5A	-34		chr1	7117437	7118089	653	7117899	41	40.2358	14.4775	36.547	WT_PolII_narrow_peak_126	653	*	Intron (ENST00000303635.12/23261, intron 4 of 22)	127138864	CAMTA1-AS3	-103158
chr1	8024925	8026334	1410	8025373	182	116.268	9.90547	112.808	WT_dual_narrow_peak_127	1410	*	Promoter (<=1kb)	54206	ERRFI1	0		chr10	133009430	133009697	268	133009565	8	8.99747	6.27911	4.33246	WT_NQO2_narrow_peak_127	268	*	Distal Intergenic	112268067	LOC112268067	-3956		chr1	7265751	7266704	954	7266077	84	68.6165	13.3147	64.2793	WT_PolII_narrow_peak_127	954	*	Intron (ENST00000303635.12/23261, intron 5 of 22)	23261	CAMTA1	-102238
chr1	8061846	8062391	546	8062122	16	12.4543	6.97089	10.1724	WT_dual_narrow_peak_128	546	*	Intron (ENST00000445300.1/121832806, intron 2 of 2)	121832806	ERRFI1-DT	35108		chr11	2777247	2777432	186	2777407	7	7.67788	5.58143	3.30904	WT_NQO2_narrow_peak_128	186	*	Promoter (<=1kb)	3784	KCNQ1	-143		chr1	7274131	7274674	544	7274436	33	21.4562	7.55997	18.283	WT_PolII_narrow_peak_128	544	*	Intron (ENST00000303635.12/23261, intron 5 of 22)	23261	CAMTA1	-94268
chr1	8078349	8078612	264	8078504	12	8.31872	5.33068	6.10696	WT_dual_narrow_peak_129	264	*	Intron (ENST00000445300.1/121832806, intron 2 of 2)	121832806	ERRFI1-DT	51611		chr11	3797615	3797792	178	3797774	9	8.31292	5.83971	3.79921	WT_NQO2_narrow_peak_129	178	*	Promoter (<=1kb)	27315	PGAP2	0		chr1	7299390	7300366	977	7299568	74	30.6958	5.22613	27.2518	WT_PolII_narrow_peak_129	977	*	Intron (ENST00000303635.12/23261, intron 5 of 22)	23261	CAMTA1	-68576
chr1	8097168	8097448	281	8097331	10	6.4334	4.51058	4.2624	WT_dual_narrow_peak_130	281	*	Intron (ENST00000445300.1/121832806, intron 2 of 2)	121832806	ERRFI1-DT	70430		chr11	8964588	8964750	163	8964740	8	8.52334	6.03185	3.96403	WT_NQO2_narrow_peak_130	163	*	Promoter (<=1kb)	493900	TMEM9B-AS1	0		chr1	7300869	7301511	643	7301142	133	81.0615	8.98308	76.4599	WT_PolII_narrow_peak_130	643	*	Intron (ENST00000303635.12/23261, intron 5 of 22)	23261	CAMTA1	-67431
chr1	8133965	8134136	172	8133993	12	6.89287	4.45867	4.71264	WT_dual_narrow_peak_131	172	*	Distal Intergenic	102724539	LINC01714	-67382		chr11	9460766	9460941	176	9460877	13	11.4356	7.05588	6.36267	WT_NQO2_narrow_peak_131	176	*	Promoter (<=1kb)	7702	ZNF143	-35		chr1	7313140	7313319	180	7313233	12	6.93026	4.48112	4.40868	WT_PolII_narrow_peak_131	180	*	Intron (ENST00000303635.12/23261, intron 5 of 22)	23261	CAMTA1	-55623
chr1	8137583	8138279	697	8138021	19	13.7918	7.00925	11.4902	WT_dual_narrow_peak_132	697	*	Distal Intergenic	102724539	LINC01714	-63239		chr11	29481704	29481854	151	29481730	11	8.4597	5.61168	3.91692	WT_NQO2_narrow_peak_132	151	*	Intron (ENST00000525097.1/105376605, intron 2 of 3)	105376605	LINC02755	112441		chr1	7334879	7335760	882	7335533	58	39.0546	9.15869	35.3951	WT_PolII_narrow_peak_132	882	*	Intron (ENST00000303635.12/23261, intron 5 of 22)	23261	CAMTA1	-33182
chr1	8182324	8182485	162	8182438	11	7.13306	4.77948	4.94807	WT_dual_narrow_peak_133	162	*	Distal Intergenic	102724539	LINC01714	-19033		chr11	29629562	29629716	155	29629660	6	7.84687	5.53622	3.43777	WT_NQO2_narrow_peak_133	155	*	Intron (ENST00000658603.1/105376606, intron 3 of 3)	105376606	LINC02546	10642		chr1	7379427	7379725	299	7379550	24	12.8799	5.47924	10.0281	WT_PolII_narrow_peak_133	299	*	Intron (ENST00000303635.12/23261, intron 5 of 22)	102725193	CAMTA1-AS2	9694
chr1	8182672	8182977	306	8182760	26	23.831	10.7538	21.4	WT_dual_narrow_peak_134	306	*	Distal Intergenic	102724539	LINC01714	-18541		chr11	33044362	33044510	149	33044433	14	11.1072	6.62763	6.08442	WT_NQO2_narrow_peak_134	149	*	Intron (ENST00000530419.5/55346, intron 3 of 5)	55346	TCP11L1	4331		chr1	7380653	7381059	407	7380796	31	19.5167	7.12676	16.4067	WT_PolII_narrow_peak_134	407	*	Intron (ENST00000303635.12/23261, intron 5 of 22)	102725193	CAMTA1-AS2	8360
chr1	8201971	8202143	173	8202050	15	7.39565	4.25906	5.20291	WT_dual_narrow_peak_135	173	*	Promoter (<=1kb)	102724539	LINC01714	-286		chr11	33256811	33256960	150	33256871	8	5.95282	4.50259	2.0305	WT_NQO2_narrow_peak_135	150	*	Promoter (<=1kb)	10114	HIPK3	139		chr1	7401821	7402361	541	7402021	134	120.508	17.1824	115.168	WT_PolII_narrow_peak_135	541	*	Intron (ENST00000303635.12/23261, intron 5 of 22)	102725193	CAMTA1-AS2	-12067
chr1	8202374	8202779	406	8202514	28	19.4282	7.76786	17.0507	WT_dual_narrow_peak_136	406	*	Promoter (<=1kb)	102724539	LINC01714	0		chr11	44565233	44565415	183	44565252	10	9.27848	6.28881	4.56537	WT_NQO2_narrow_peak_136	183	*	Promoter (<=1kb)	3732	CD82	-186		chr1	7469501	7469673	173	7469581	22	8.46617	3.85707	5.84407	WT_PolII_narrow_peak_136	173	*	Intron (ENST00000303635.12/23261, intron 6 of 22)	102725193	CAMTA1-AS2	-79747
chr1	8211686	8212415	730	8211955	31	30.5984	12.9054	28.0897	WT_dual_narrow_peak_137	730	*	Intron (ENST00000670361.1/102724539, intron 4 of 4)	102724539	LINC01714	3014		chr11	47248908	47249093	186	47249064	10	9.64539	6.50741	4.87162	WT_NQO2_narrow_peak_137	186	*	Promoter (<=1kb)	10062	NR1H3	0		chr1	7470938	7471404	467	7471198	89	77.5237	15.038	72.9933	WT_PolII_narrow_peak_137	467	*	Intron (ENST00000303635.12/23261, intron 6 of 22)	102725193	CAMTA1-AS2	-81184
chr1	8259219	8259757	539	8259724	12	8.31872	5.33068	6.10696	WT_dual_narrow_peak_138	539	*	Distal Intergenic	102724539	LINC01714	50547		chr11	47858059	47858382	324	47858173	16	10.9499	6.07273	5.95228	WT_NQO2_narrow_peak_138	324	*	Distal Intergenic	23279	NUP160	-9504		chr1	7526618	7526911	294	7526729	13	9.814	6.05188	7.11212	WT_PolII_narrow_peak_138	294	*	Intron (ENST00000303635.12/23261, intron 6 of 22)	102725193	CAMTA1-AS2	-136864
chr1	8343364	8343829	466	8343739	17	13.5536	7.38095	11.2552	WT_dual_narrow_peak_139	466	*	Exon (ENST00000471889.7/50651, exon 9 of 9)	50651	SLC45A1	12936		chr11	47924400	47924560	161	47924498	12	10.4396	6.65035	5.5204	WT_NQO2_narrow_peak_139	161	*	Distal Intergenic	5795	PTPRJ	-55865		chr1	7539653	7540157	505	7539774	19	12.8466	6.47308	9.99637	WT_PolII_narrow_peak_139	505	*	Intron (ENST00000303635.12/23261, intron 6 of 22)	23261	CAMTA1	-124128
chr1	8525289	8526083	795	8525718	40	34.4272	11.794	31.8764	WT_dual_narrow_peak_140	795	*	Promoter (<=1kb)	473	RERE	0		chr11	47937869	47938097	229	47937969	13	9.87076	6.08703	5.05292	WT_NQO2_narrow_peak_140	229	*	Distal Intergenic	5795	PTPRJ	-42328		chr1	7549307	7549988	682	7549497	42	27.9333	8.3371	24.5651	WT_PolII_narrow_peak_140	682	*	Intron (ENST00000303635.12/23261, intron 6 of 22)	23261	CAMTA1	-114297
chr1	8701145	8703883	2739	8702454	179	88.7268	6.94881	85.5846	WT_dual_narrow_peak_141	2739	*	Promoter (<=1kb)	473	RERE	0		chr11	59615844	59616007	164	59615878	10	10.2629	6.86536	5.37422	WT_NQO2_narrow_peak_141	164	*	Promoter (<=1kb)	5007	OSBP	-70		chr1	7752825	7753181	357	7753113	8	5.65338	4.31049	3.22915	WT_PolII_narrow_peak_141	357	*	Promoter (1-2kb)	23261	CAMTA1	1519
chr1	8712251	8713061	811	8712352	19	13.3716	6.76909	11.0764	WT_dual_narrow_peak_142	811	*	Intron (ENST00000337907.7/473, intron 2 of 23)	473	RERE	-9032		chr11	62025610	62025881	272	62025635	11	9.85602	6.47962	5.03913	WT_NQO2_narrow_peak_142	272	*	Distal Intergenic	100507521	LINC02733	56087		chr1	7771092	7771453	362	7771346	16	11.252	6.25077	8.47632	WT_PolII_narrow_peak_142	362	*	Promoter (<=1kb)	9341	VAMP3	0
chr1	8816358	8817709	1352	8817017	191	101.02	7.59004	97.7376	WT_dual_narrow_peak_143	1352	*	Promoter (<=1kb)	473	RERE	0		chr11	62044706	62045017	312	62045007	15	7.99525	4.58482	3.54815	WT_NQO2_narrow_peak_143	312	*	Distal Intergenic	100507521	LINC02733	36951		chr1	7783663	7784230	568	7783992	77	69.6492	15.5385	65.2888	WT_PolII_narrow_peak_143	568	*	Promoter (<=1kb)	8863	PER3	-61
chr1	8817881	8818659	779	8818401	103	32.2766	4.10243	29.7495	WT_dual_narrow_peak_144	779	*	Promoter (<=1kb)	473	RERE	-241		chr11	62497310	62497489	180	62497387	7	7.40936	5.442	3.09754	WT_NQO2_narrow_peak_144	180	*	Intron (ENST00000530124.5/79026, intron 2 of 2)	79026	AHNAK	19868		chr1	7954020	7954500	481	7954163	29	25.28	10.5792	21.9883	WT_PolII_narrow_peak_144	481	*	Promoter (<=1kb)	11315	PARK7	0
chr1	8875765	8876296	532	8876200	121	13.6669	2.13255	11.3669	WT_dual_narrow_peak_145	532	*	Promoter (1-2kb)	2023	ENO1	1736		chr11	62574007	62574162	156	62574072	11	10.0272	6.58406	5.17692	WT_NQO2_narrow_peak_145	156	*	Promoter (<=1kb)	1937	EEF1G	0		chr1	7961253	7961797	545	7961506	67	54.313	12.5152	50.2914	WT_PolII_narrow_peak_145	545	*	Promoter (<=1kb)	11315	PARK7	0
chr1	8876525	8879064	2540	8878090	208	55.2376	3.70576	52.4625	WT_dual_narrow_peak_146	2540	*	Promoter (<=1kb)	100505975	ENO1-AS1	0		chr11	62621987	62622137	151	62622058	12	11.9406	7.5592	6.79909	WT_NQO2_narrow_peak_146	151	*	Promoter (<=1kb)	26229	B3GAT3	-1		chr1	7982509	7982680	172	7982579	18	10.7342	5.52646	7.98508	WT_PolII_narrow_peak_146	172	*	Intron (ENST00000493373.5/11315, intron 6 of 6)	124903834	LOC124903834	-8454
chr1	8879408	8879662	255	8879528	100	9.34531	1.9409	7.11442	WT_dual_narrow_peak_147	255	*	Promoter (<=1kb)	2023	ENO1	-218		chr11	62753969	62754389	421	62754324	14	13.0959	7.85046	7.82927	WT_NQO2_narrow_peak_147	421	*	Promoter (<=1kb)	79842	ZBTB3	0		chr1	8004600	8005479	880	8005190	82	55.8453	9.93978	51.7895	WT_PolII_narrow_peak_147	880	*	Exon (ENST00000641354.1/124903834, exon 6 of 6)	124903834	LOC124903834	5060
chr1	8889698	8890672	975	8890288	54	39.5124	10.1563	36.9064	WT_dual_narrow_peak_148	975	*	Distal Intergenic	2023	ENO1	-10508		chr11	62841383	62841574	192	62841473	14	10.9017	6.50105	5.91034	WT_NQO2_narrow_peak_148	192	*	Promoter (<=1kb)	54663	WDR74	235		chr1	8028195	8028646	452	8028516	27	13.877	5.42119	10.9813	WT_PolII_narrow_peak_148	452	*	Promoter (1-2kb)	121832806	ERRFI1-DT	1457
chr1	8903799	8904049	251	8903847	18	11.242	5.8035	8.9797	WT_dual_narrow_peak_149	251	*	Distal Intergenic	2023	ENO1	-24609		chr11	63681296	63681456	161	63681358	13	12.8876	7.93729	7.64229	WT_NQO2_narrow_peak_149	161	*	Promoter (<=1kb)	10313	RTN3	0		chr1	8040490	8040955	466	8040798	30	23.1658	9.13251	19.9384	WT_PolII_narrow_peak_149	466	*	Intron (ENST00000445300.1/121832806, intron 2 of 2)	121832806	ERRFI1-DT	13752
chr1	9110675	9110850	176	9110707	11	7.359	4.92063	5.16696	WT_dual_narrow_peak_150	176	*	Promoter (<=1kb)	80045	GPR157	520		chr11	63802907	63803290	384	63803265	9	8.23005	5.79004	3.73166	WT_NQO2_narrow_peak_150	384	*	Distal Intergenic	144097	SPINDOC	-10166		chr1	8046308	8046624	317	8046402	21	8.59302	4.02218	5.96344	WT_PolII_narrow_peak_150	317	*	Intron (ENST00000445300.1/121832806, intron 2 of 2)	121832806	ERRFI1-DT	19570
chr1	9127432	9129614	2183	9128008	253	118.993	6.62898	115.5	WT_dual_narrow_peak_151	2183	*	Promoter (<=1kb)	80045	GPR157	0		chr11	63938596	63938760	165	63938616	9	9.20488	6.35781	4.49772	WT_NQO2_narrow_peak_151	165	*	Promoter (<=1kb)	79829	NAA40	-199		chr1	8047507	8048030	524	8047960	55	40.5249	10.3066	36.8291	WT_PolII_narrow_peak_151	524	*	Intron (ENST00000445300.1/121832806, intron 2 of 2)	121832806	ERRFI1-DT	20769
chr1	9163740	9164022	283	9163930	11	7.359	4.92063	5.16696	WT_dual_narrow_peak_152	283	*	Intron (ENST00000635687.1/106614088, intron 1 of 1)	407040	MIR34A	-11963		chr11	64185711	64186116	406	64186026	15	13.1845	7.66657	7.91132	WT_NQO2_narrow_peak_152	406	*	Promoter (<=1kb)	10963	STIP1	-55		chr1	8055960	8056299	340	8056010	11	5.94006	4.04535	3.49385	WT_PolII_narrow_peak_152	340	*	Intron (ENST00000445300.1/121832806, intron 2 of 2)	121832806	ERRFI1-DT	29222
chr1	9181215	9182399	1185	9181794	226	179.758	14.543	175.487	WT_dual_narrow_peak_153	1185	*	Promoter (<=1kb)	102724571	LNCTAM34A	0		chr11	64305105	64305461	357	64305378	15	13.7362	8.0046	8.39171	WT_NQO2_narrow_peak_153	357	*	Promoter (<=1kb)	2101	ESRRA	-36		chr1	8061287	8061663	377	8061585	19	10.365	5.1442	7.63466	WT_PolII_narrow_peak_153	377	*	Intron (ENST00000445300.1/121832806, intron 2 of 2)	121832806	ERRFI1-DT	34549
chr1	9201718	9202512	795	9202056	41	40.6059	14.6794	37.988	WT_dual_narrow_peak_154	795	*	Distal Intergenic	102724571	LNCTAM34A	10680		chr11	64778660	64779082	423	64778794	15	13.363	7.77603	8.06622	WT_NQO2_narrow_peak_154	423	*	Promoter (<=1kb)	7536	SF1	0		chr1	8061977	8062260	284	8062110	22	13.1293	5.97156	10.2665	WT_PolII_narrow_peak_154	284	*	Intron (ENST00000445300.1/121832806, intron 2 of 2)	121832806	ERRFI1-DT	35239
chr1	9234382	9234540	159	9234489	41	12.3085	3.55904	10.0294	WT_dual_narrow_peak_155	159	*	Promoter (<=1kb)	9563	H6PD	-234		chr11	65615465	65615669	205	65615556	16	15.4471	8.79576	9.99258	WT_NQO2_narrow_peak_155	205	*	Promoter (<=1kb)	4296	MAP3K11	-83		chr1	8077270	8077691	422	8077464	22	8.73905	3.96812	6.09885	WT_PolII_narrow_peak_155	422	*	Intron (ENST00000445300.1/121832806, intron 2 of 2)	121832806	ERRFI1-DT	50532
chr1	9234782	9235861	1080	9235348	129	89.1894	10.8373	86.042	WT_dual_narrow_peak_156	1080	*	Promoter (<=1kb)	9563	H6PD	8		chr11	65859371	65859621	251	65859470	12	8.98274	5.74395	4.32258	WT_NQO2_narrow_peak_156	251	*	Promoter (<=1kb)	1072	CFL1	0		chr1	8078145	8078612	468	8078323	38	21.6924	6.69503	18.5115	WT_PolII_narrow_peak_156	468	*	Intron (ENST00000445300.1/121832806, intron 2 of 2)	121832806	ERRFI1-DT	51407
chr1	9242508	9242665	158	9242559	10	6.03939	4.26222	3.8801	WT_dual_narrow_peak_157	158	*	Promoter (2-3kb)	9563	H6PD	2664		chr11	65919138	65919311	174	65919170	15	14.4492	8.4387	9.05108	WT_NQO2_narrow_peak_157	174	*	Promoter (<=1kb)	10589	DRAP1	0		chr1	8096405	8096982	578	8096761	34	14.752	4.81487	11.8199	WT_PolII_narrow_peak_157	578	*	Intron (ENST00000445300.1/121832806, intron 2 of 2)	121832806	ERRFI1-DT	69667
chr1	9293045	9294625	1581	9293987	416	304.31	12.9992	298.324	WT_dual_narrow_peak_158	1581	*	Promoter (<=1kb)	80176	SPSB1	0		chr11	66328258	66328404	147	66328264	7	6.44479	4.90309	2.36898	WT_NQO2_narrow_peak_158	147	*	Distal Intergenic	9610	RIN1	5149		chr1	8097315	8097770	456	8097652	66	43.9831	9.26327	40.2036	WT_PolII_narrow_peak_158	456	*	Intron (ENST00000445300.1/121832806, intron 2 of 2)	121832806	ERRFI1-DT	70577
chr1	9300481	9300733	253	9300519	12	5.23769	3.49673	3.10115	WT_dual_narrow_peak_159	253	*	Intron (ENST00000328089.11/80176, intron 1 of 2)	80176	SPSB1	5953		chr11	66438857	66439047	191	66438892	9	10.0891	6.83666	5.23056	WT_NQO2_narrow_peak_159	191	*	Promoter (<=1kb)	65003	MRPL11	-9		chr1	8116590	8117175	586	8117069	23	9.86379	4.31344	7.15919	WT_PolII_narrow_peak_159	586	*	Intron (ENST00000445300.1/121832806, intron 2 of 2)	102724539	LINC01714	-84343
chr1	9428715	9429730	1016	9429209	106	92.8263	15.7138	89.6379	WT_dual_narrow_peak_160	1016	*	Promoter (<=1kb)	100506022	LINC02606	0		chr11	66883469	66883693	225	66883574	11	12.4986	8.00307	7.2939	WT_NQO2_narrow_peak_160	225	*	Intron (ENST00000529047.6/5091, intron 3 of 22)	5091	PC	-11430		chr1	8118040	8118322	283	8118064	22	8.31697	3.79701	5.70372	WT_PolII_narrow_peak_160	283	*	Intron (ENST00000445300.1/121832806, intron 2 of 2)	102724539	LINC01714	-83196
chr1	9495175	9495334	160	9495229	13	9.31011	5.74074	7.07978	WT_dual_narrow_peak_161	160	*	Distal Intergenic	84275	SLC25A33	-44131		chr11	66958384	66958689	306	66958525	17	17.2813	9.64295	11.745	WT_NQO2_narrow_peak_161	306	*	Promoter (<=1kb)	5091	PC	0		chr1	8121237	8121408	172	8121368	20	7.2481	3.56505	4.70497	WT_PolII_narrow_peak_161	172	*	Intron (ENST00000445300.1/121832806, intron 2 of 2)	102724539	LINC01714	-80110
chr1	9539500	9540944	1445	9540249	193	136.795	11.7433	133.084	WT_dual_narrow_peak_162	1445	*	Promoter (<=1kb)	84275	SLC25A33	35		chr11	67443643	67443789	147	67443780	9	9.42196	6.47882	4.68505	WT_NQO2_narrow_peak_162	147	*	Promoter (<=1kb)	57175	CORO1B	32		chr1	8133735	8134035	301	8133824	26	16.5478	6.81744	13.5449	WT_PolII_narrow_peak_162	301	*	Distal Intergenic	102724539	LINC01714	-67483
chr1	9588763	9590263	1501	9589570	237	168.857	12.0353	164.73	WT_dual_narrow_peak_163	1501	*	Promoter (<=1kb)	199953	TMEM201	0		chr11	69122831	69123113	283	69123064	10	11.1165	7.33615	6.09112	WT_NQO2_narrow_peak_163	283	*	Intron (ENST00000637504.1/219931, intron 19 of 19)	107984345	SMIM38	-32365		chr1	8137854	8138182	329	8138058	17	8.09874	4.32318	5.49871	WT_PolII_narrow_peak_163	329	*	Distal Intergenic	102724539	LINC01714	-63336
chr1	9626861	9627050	190	9626950	15	11.3797	6.56084	9.11439	WT_dual_narrow_peak_164	190	*	Promoter (2-3kb)	5293	PIK3CD	-2839		chr11	71787015	71787375	361	71787313	10	9.74231	6.56445	4.95408	WT_NQO2_narrow_peak_164	361	*	Promoter (<=1kb)	55199	FAM86C1P	-105		chr1	8174386	8175113	728	8174597	22	12.8649	5.83954	10.0138	WT_PolII_narrow_peak_164	728	*	Distal Intergenic	102724539	LINC01714	-26405
chr1	9688800	9689644	845	9689259	93	81.8288	15.4476	78.7636	WT_dual_narrow_peak_165	845	*	Promoter (<=1kb)	5293	PIK3CD	0		chr11	72145106	72145399	294	72145327	9	8.66367	6.0472	4.07357	WT_NQO2_narrow_peak_165	294	*	Distal Intergenic	2352	FOLR3	5856		chr1	8182132	8182884	753	8182417	85	68.2978	12.9843	63.9673	WT_PolII_narrow_peak_165	753	*	Distal Intergenic	102724539	LINC01714	-18634
chr1	9822264	9823579	1316	9823090	262	151.854	8.77355	147.949	WT_dual_narrow_peak_166	1316	*	Promoter (<=1kb)	22883	CLSTN1	90		chr11	74171001	74171184	184	74171088	13	12.4607	7.68141	7.25895	WT_NQO2_narrow_peak_166	184	*	Promoter (<=1kb)	26005	C2CD3	0		chr1	8197648	8198001	354	8197846	47	27.0371	7.0993	23.6943	WT_PolII_narrow_peak_166	354	*	Distal Intergenic	102724539	LINC01714	-3517
chr1	9823738	9823981	244	9823882	122	37.744	4.10535	35.1572	WT_dual_narrow_peak_167	244	*	Promoter (<=1kb)	22883	CLSTN1	0		chr11	75386057	75386217	161	75386120	12	10.6888	6.80373	5.73156	WT_NQO2_narrow_peak_167	161	*	Distal Intergenic	6188	RPS3	-13298		chr1	8204284	8204727	444	8204606	46	29.5595	8.14958	26.1459	WT_PolII_narrow_peak_167	444	*	Promoter (1-2kb)	102724539	LINC01714	1855
chr1	9874827	9875240	414	9875158	9	5.54476	4.10053	3.39619	WT_dual_narrow_peak_168	414	*	Promoter (2-3kb)	56998	CTNNBIP1	2936		chr11	75814955	75815115	161	75815016	15	14.0318	8.18505	8.66262	WT_NQO2_narrow_peak_168	161	*	Promoter (<=1kb)	7405	UVRAG	-95		chr1	8211830	8212435	606	8212261	36	27.0952	9.41139	23.7508	WT_PolII_narrow_peak_168	606	*	Intron (ENST00000670361.1/102724539, intron 4 of 4)	102724539	LINC01714	3158
chr1	9909331	9910256	926	9909763	134	76.1909	8.14885	73.1877	WT_dual_narrow_peak_169	926	*	Promoter (<=1kb)	56998	CTNNBIP1	13		chr11	76234264	76234446	183	76234292	10	8.48127	5.8016	3.93153	WT_NQO2_narrow_peak_169	183	*	Distal Intergenic	107984359	LINC02761	-18239		chr1	8224951	8225285	335	8225030	20	16.5384	8.34494	13.5359	WT_PolII_narrow_peak_169	335	*	Distal Intergenic	102724539	LINC01714	16279
chr1	9910542	9911307	766	9910790	165	106.899	10.0389	103.548	WT_dual_narrow_peak_170	766	*	Promoter (<=1kb)	56998	CTNNBIP1	-206		chr11	77914545	77914724	180	77914653	6	9.04612	5.95103	4.37349	WT_NQO2_narrow_peak_170	180	*	Intron (ENST00000532481.5/28971, intron 3 of 3)	92105	INTS4	4167		chr1	8238853	8239166	314	8238892	9	6.20175	4.52132	3.73589	WT_PolII_narrow_peak_170	314	*	Distal Intergenic	102724539	LINC01714	30181
chr1	9942391	9944085	1695	9943618	235	125.743	7.80191	122.168	WT_dual_narrow_peak_171	1695	*	Promoter (<=1kb)	64802	NMNAT1	0		chr11	77994815	77994966	152	77994930	9	8.31292	5.83971	3.79921	WT_NQO2_narrow_peak_171	152	*	Promoter (<=1kb)	92105	INTS4	-100		chr1	8259022	8259838	817	8259709	35	28.6666	10.4712	25.2777	WT_PolII_narrow_peak_171	817	*	Distal Intergenic	102724539	LINC01714	50350
chr1	10032996	10035362	2367	10033508	445	203.691	6.5377	199.099	WT_dual_narrow_peak_172	2367	*	Promoter (<=1kb)	10277	UBE4B	0		chr11	80298075	80298272	198	80298179	9	9.71135	6.63672	4.92744	WT_NQO2_narrow_peak_172	198	*	Distal Intergenic	101928944	LINC02720	464554		chr1	8343528	8343840	313	8343643	22	14.6038	6.73256	11.6776	WT_PolII_narrow_peak_172	313	*	Exon (ENST00000471889.7/50651, exon 9 of 9)	50651	SLC45A1	13100
chr1	10209730	10210310	581	10209979	126	37.5861	3.98412	35.001	WT_dual_narrow_peak_173	581	*	Promoter (<=1kb)	23095	KIF1B	-260		chr11	86174238	86174504	267	86174394	13	11.1067	6.85295	6.08433	WT_NQO2_narrow_peak_173	267	*	Distal Intergenic	107984426	LINC02695	18978		chr1	8394867	8395238	372	8395025	31	22.6534	8.59987	19.442	WT_PolII_narrow_peak_173	372	*	Intron (ENST00000337907.7/473, intron 13 of 23)	473	RERE	28181
chr1	10210881	10212258	1378	10211448	322	202.634	10.0227	198.057	WT_dual_narrow_peak_174	1378	*	Promoter (<=1kb)	23095	KIF1B	0		chr11	94747019	94747350	332	94747307	12	9.16555	5.85801	4.46949	WT_NQO2_narrow_peak_174	332	*	Intron (ENST00000299004.13/154810, intron 3 of 4)	105369438	PIWIL4-AS1	-6664		chr1	8412384	8412545	162	8412466	9	6.59374	4.77179	4.09918	WT_PolII_narrow_peak_174	162	*	Intron (ENST00000337907.7/473, intron 13 of 23)	473	RERE	10874
chr1	10387764	10387935	172	10387836	13	9.31011	5.74074	7.07978	WT_dual_narrow_peak_175	172	*	Distal Intergenic	5226	PGD	-10657		chr11	108467278	108467428	151	108467325	6	7.53769	5.4105	3.19491	WT_NQO2_narrow_peak_175	151	*	Promoter (<=1kb)	160140	C11orf65	73		chr1	8439230	8439761	532	8439462	31	23.3903	8.96708	20.1557	WT_PolII_narrow_peak_175	532	*	Intron (ENST00000337907.7/473, intron 12 of 23)	102724552	RERE-AS1	13592
chr1	10398304	10400526	2223	10399188	197	99.9408	7.19998	96.6709	WT_dual_narrow_peak_176	2223	*	Promoter (<=1kb)	5226	PGD	0		chr11	114295061	114295228	168	114295196	15	14.8965	8.70857	9.47124	WT_NQO2_narrow_peak_176	168	*	Promoter (<=1kb)	4837	NNMT	-233		chr1	8483017	8483223	207	8483146	22	17.2919	8.21582	14.2614	WT_PolII_narrow_peak_176	207	*	Intron (ENST00000337907.7/473, intron 11 of 23)	124900452	LOC124900452	28696
chr1	10430141	10430309	169	10430169	45	8.94032	2.67117	6.71782	WT_dual_narrow_peak_177	169	*	Promoter (<=1kb)	100526739	CENPS-CORT	39		chr11	118689971	118690153	183	118690137	6	7.68806	5.47264	3.31263	WT_NQO2_narrow_peak_177	183	*	Exon (ENST00000531328.2/ENST00000531328.2, exon 2 of 4)	105369519	LOC105369519	-10262		chr1	8497471	8497922	452	8497588	15	9.24439	5.29028	6.57522	WT_PolII_narrow_peak_177	452	*	5' UTR	124900452	LOC124900452	13997
chr1	10430501	10431560	1060	10431146	196	136.36	11.4035	132.654	WT_dual_narrow_peak_178	1060	*	Promoter (<=1kb)	100526739	CENPS-CORT	0		chr11	128497351	128497519	169	128497452	7	7.30809	5.38816	3.02444	WT_NQO2_narrow_peak_178	169	*	Intron (ENST00000535549.5/2113, intron 1 of 3)	2113	ETS1	7875		chr1	8525701	8526140	440	8525947	15	9.35532	5.35451	6.6802	WT_PolII_narrow_peak_178	440	*	Promoter (<=1kb)	473	RERE	0
chr1	10471568	10472531	964	10472198	217	78.9096	4.93866	75.8765	WT_dual_narrow_peak_179	964	*	Promoter (<=1kb)	1676	DFFA	0		chr11	130069682	130069893	212	130069791	4	5.91198	4.25073	2.00025	WT_NQO2_narrow_peak_179	212	*	Promoter (<=1kb)	334	APLP2	0		chr1	8564467	8564655	189	8564477	12	6.04348	3.95663	3.58944	WT_PolII_narrow_peak_179	189	*	Intron (ENST00000337907.7/473, intron 5 of 23)	473	RERE	26186
chr1	10474809	10475997	1189	10475053	295	138.811	6.67509	135.074	WT_dual_narrow_peak_180	1189	*	Promoter (<=1kb)	5195	PEX14	0		chr12	6617941	6618090	150	6618003	7	7.40936	5.442	3.09754	WT_NQO2_narrow_peak_180	150	*	Distal Intergenic	1108	CHD4	-9511		chr1	8571381	8571824	444	8571761	22	14.7674	6.81946	11.8345	WT_PolII_narrow_peak_180	444	*	Intron (ENST00000337907.7/473, intron 5 of 23)	473	RERE	19017
chr1	10528575	10528732	158	10528720	10	6.4334	4.51058	4.2624	WT_dual_narrow_peak_181	158	*	Intron (ENST00000472851.1/5195, intron 3 of 3)	5195	PEX14	-7156		chr12	6724053	6724215	163	6724058	7	7.21001	5.33538	2.94831	WT_NQO2_narrow_peak_181	163	*	Promoter (<=1kb)	50813	COPS7A	0		chr1	8626265	8626877	613	8626605	41	29.7232	9.30875	26.3052	WT_PolII_narrow_peak_181	613	*	Promoter (1-2kb)	473	RERE	-1885
chr1	10680406	10680561	156	10680432	9	5.54476	4.10053	3.39619	WT_dual_narrow_peak_182	156	*	Intron (ENST00000377022.8/54897, intron 4 of 20)	54897	CASZ1	13351		chr12	6764163	6764452	290	6764375	16	13.5457	7.6352	8.2271	WT_NQO2_narrow_peak_182	290	*	Promoter (1-2kb)	5763	PTMS	-1064		chr1	8661875	8662039	165	8661904	13	6.65931	4.15993	4.1561	WT_PolII_narrow_peak_182	165	*	Intron (ENST00000337907.7/473, intron 2 of 23)	473	RERE	-5504
chr1	10693309	10694564	1256	10693728	162	114.463	11.4983	111.024	WT_dual_narrow_peak_183	1256	*	Promoter (<=1kb)	54897	CASZ1	0		chr12	8243157	8243615	459	8243231	10	11.5403	7.55828	6.45209	WT_NQO2_narrow_peak_183	459	*	Promoter (<=1kb)	112268090	LOC112268090	10		chr1	8668229	8668550	322	8668368	14	7.44934	4.44748	4.89308	WT_PolII_narrow_peak_183	322	*	Intron (ENST00000337907.7/473, intron 2 of 23)	473	RERE	-11858
chr1	10716668	10717716	1049	10717209	24	18.2611	8.20196	15.8986	WT_dual_narrow_peak_184	1049	*	Intron (ENST00000377022.8/54897, intron 2 of 20)	54897	CASZ1	-11093		chr12	9140097	9140257	161	9140205	16	13.6286	7.68591	8.2974	WT_NQO2_narrow_peak_184	161	*	Distal Intergenic	2	A2M	-23868		chr1	8703302	8703630	329	8703537	23	10.312	4.50129	7.5844	WT_PolII_narrow_peak_184	329	*	Promoter (<=1kb)	473	RERE	-83
chr1	10867353	10867734	382	10867429	24	21.8415	10.2513	19.4342	WT_dual_narrow_peak_185	382	*	Distal Intergenic	54897	CASZ1	-70703		chr12	12562699	12562872	174	12562745	9	9.77186	6.66922	4.97113	WT_NQO2_narrow_peak_185	174	*	Promoter (<=1kb)	80824	DUSP16	0		chr1	8712356	8713051	696	8712885	30	17.5534	6.46525	14.5132	WT_PolII_narrow_peak_185	696	*	Intron (ENST00000337907.7/473, intron 2 of 23)	473	RERE	-9137
chr1	10900429	10901747	1319	10901022	51	33.564	8.62272	31.0227	WT_dual_narrow_peak_186	1319	*	Distal Intergenic	148345	C1orf127	46123		chr12	12872286	12872627	342	12872458	21	17.5931	8.67851	12.0435	WT_NQO2_narrow_peak_186	342	*	Promoter (2-3kb)	387841	RPL13AP20	-2872		chr1	8723121	8723451	331	8723192	18	10.7558	5.53815	8.00565	WT_PolII_narrow_peak_186	331	*	Promoter (1-2kb)	473	RERE	1213
chr1	11012390	11013634	1245	11013209	209	124.421	9.00279	120.863	WT_dual_narrow_peak_187	1245	*	Promoter (<=1kb)	23435	TARDBP	0		chr12	12883516	12883731	216	12883564	10	8.66665	5.91619	4.07552	WT_NQO2_narrow_peak_187	216	*	Distal Intergenic	9052	GPRC5A	-7051		chr1	8733425	8733924	500	8733693	56	48.0432	13.0749	44.1663	WT_PolII_narrow_peak_187	500	*	Intron (ENST00000337907.7/473, intron 2 of 23)	473	RERE	-8761
chr1	11058883	11060950	2068	11060608	172	91.7403	7.62271	88.5643	WT_dual_narrow_peak_188	2068	*	Promoter (<=1kb)	105376736	EXOSC10-AS1	0		chr12	27549996	27550188	193	27550028	9	11.9954	7.72929	6.84879	WT_NQO2_narrow_peak_188	193	*	Intron (ENST00000538433.5/8496, intron 1 of 4)	8496	PPFIBP1	11873		chr1	8817640	8817992	353	8817919	23	9.14276	4.01988	6.47928	WT_PolII_narrow_peak_188	353	*	Promoter (<=1kb)	473	RERE	0
chr1	11098764	11100111	1348	11099483	260	183.945	11.9683	179.619	WT_dual_narrow_peak_189	1348	*	Promoter (<=1kb)	105376736	EXOSC10-AS1	0		chr12	31518854	31519002	149	31518918	13	13.5346	8.3183	8.21683	WT_NQO2_narrow_peak_189	149	*	Intron (ENST00000389082.10/160518, intron 1 of 20)	160518	DENND5B	-22952		chr1	8818523	8818699	177	8818644	22	7.95351	3.65262	5.36238	WT_PolII_narrow_peak_189	177	*	Promoter (<=1kb)	473	RERE	-883
chr1	11134481	11134690	210	11134578	14	9.60409	5.70876	7.36896	WT_dual_narrow_peak_190	210	*	Promoter (2-3kb)	2475	MTOR	-2923		chr12	38386241	38386458	218	38386355	18	17.1681	9.30043	11.637	WT_NQO2_narrow_peak_190	218	*	Distal Intergenic	144245	ALG10B	69402		chr1	8822856	8823223	368	8823123	19	8.74477	4.34881	6.10406	WT_PolII_narrow_peak_190	368	*	Intron (ENST00000656437.1/473, intron 2 of 18)	473	RERE	-5216
chr1	11261598	11263123	1526	11261997	276	193.349	11.8159	188.897	WT_dual_narrow_peak_191	1526	*	Promoter (<=1kb)	2475	MTOR	0		chr12	39781148	39781301	154	39781217	7	8.22754	5.85127	3.73065	WT_NQO2_narrow_peak_191	154	*	Intron (ENST00000468200.2/283461, intron 16 of 18)	124900327	LOC124900327	38582		chr1	8848894	8849105	212	8848904	23	4.60159	2.39715	2.28452	WT_PolII_narrow_peak_191	212	*	Promoter (<=1kb)	473	RERE	0
chr1	11273122	11274266	1145	11273622	265	168.626	10.0958	164.503	WT_dual_narrow_peak_192	1145	*	Promoter (<=1kb)	29914	UBIAD1	0		chr12	46431504	46431679	176	46431604	13	8.92894	5.50673	4.28534	WT_NQO2_narrow_peak_192	176	*	Intron (ENST00000687751.1/100288798, intron 2 of 3)	100288798	SLC38A4-AS1	19354		chr1	8873570	8874118	549	8873843	50	23.2242	5.58358	19.995	WT_PolII_narrow_peak_192	549	*	Promoter (1-2kb)	2023	ENO1	-1626
chr1	11478912	11479347	436	11479028	18	14.6761	7.791	12.3618	WT_dual_narrow_peak_193	436	*	Promoter (<=1kb)	57540	DISP3	0		chr12	48119365	48119532	168	48119474	12	12.5187	7.89642	7.31141	WT_NQO2_narrow_peak_193	168	*	Promoter (<=1kb)	5213	PFKM	0		chr1	8878717	8879559	843	8878808	56	22.6244	4.90112	19.414	WT_PolII_narrow_peak_193	843	*	Promoter (<=1kb)	100505975	ENO1-AS1	0
chr1	11653050	11653802	753	11653270	51	18.5912	4.36895	16.2246	WT_dual_narrow_peak_194	753	*	Promoter (<=1kb)	26232	FBXO2	0		chr12	49741417	49741605	189	49741473	9	9.42196	6.47882	4.68505	WT_NQO2_narrow_peak_194	189	*	Promoter (<=1kb)	7009	TMBIM6	0		chr1	8880132	8880391	260	8880277	36	11.2392	3.59655	8.46431	WT_PolII_narrow_peak_194	260	*	Promoter (<=1kb)	2023	ENO1	-942
chr1	11654459	11655667	1209	11654808	65	28.8836	5.53795	26.3942	WT_dual_narrow_peak_195	1209	*	Promoter (<=1kb)	93611	FBXO44	0		chr12	49869172	49869482	311	49869406	13	11.067	6.8284	6.04965	WT_NQO2_narrow_peak_195	311	*	3' UTR	144233	BCDIN3D	-26066		chr1	8889079	8890643	1565	8890183	54	33.1979	7.96368	29.6872	WT_PolII_narrow_peak_195	1565	*	Distal Intergenic	2023	ENO1	-9889
chr1	11664164	11665043	880	11664859	29	20.8489	8.22442	18.4538	WT_dual_narrow_peak_196	880	*	Promoter (<=1kb)	26270	FBXO6	0		chr12	50111872	50112096	225	50111963	14	13.4536	8.06753	8.14571	WT_NQO2_narrow_peak_196	225	*	Promoter (<=1kb)	84987	COX14	0		chr1	8900060	8900326	267	8900165	27	10.0964	3.96265	7.37983	WT_PolII_narrow_peak_196	267	*	Distal Intergenic	2023	ENO1	-20870
chr1	11680179	11681842	1664	11680775	150	93.6383	9.41102	90.4406	WT_dual_narrow_peak_197	1664	*	Promoter (<=1kb)	10459	MAD2L2	0		chr12	50786872	50787108	237	50787023	18	18.4906	10.0992	12.9249	WT_NQO2_narrow_peak_197	237	*	Intron (ENST00000552510.5/466, intron 2 of 4)	466	ATF1	22363		chr1	8903768	8904311	544	8904126	44	21.0123	5.62359	17.8534	WT_PolII_narrow_peak_197	544	*	Distal Intergenic	2023	ENO1	-24578
chr1	11736038	11737423	1386	11736430	203	127.8	9.76605	124.2	WT_dual_narrow_peak_198	1386	*	Promoter (<=1kb)	57085	AGTRAP	0		chr12	51038371	51038557	187	51038516	8	7.96058	5.72202	3.52236	WT_NQO2_narrow_peak_198	187	*	Distal Intergenic	25875	LETMD1	-9405		chr1	8905658	8905964	307	8905882	37	18.3587	5.6567	15.2893	WT_PolII_narrow_peak_198	307	*	Distal Intergenic	2023	ENO1	-26468
chr1	11802519	11803032	514	11802653	83	9.88483	2.13498	7.64513	WT_dual_narrow_peak_199	514	*	Promoter (<=1kb)	4524	MTHFR	351		chr12	51048068	51048214	147	51048122	10	9.94302	6.68159	5.10976	WT_NQO2_narrow_peak_199	147	*	Promoter (<=1kb)	25875	LETMD1	-87		chr1	8939562	8939949	388	8939864	20	16.7026	8.44231	13.6941	WT_PolII_narrow_peak_199	388	*	Distal Intergenic	765	CA6	-5918
chr1	11803197	11803576	380	11803430	149	40.6855	3.73341	38.0667	WT_dual_narrow_peak_200	380	*	Promoter (<=1kb)	4524	MTHFR	0		chr12	52927379	52927571	193	52927452	19	13.5555	6.87388	8.23434	WT_NQO2_narrow_peak_200	193	*	Promoter (<=1kb)	3856	KRT8	-910		chr1	8986138	8986567	430	8986284	17	10.8779	5.81213	8.1205	WT_PolII_narrow_peak_200	430	*	Distal Intergenic	155184	SLC2A7	39856
chr1	11805012	11805882	871	11805749	133	31.3634	3.30888	28.8462	WT_dual_narrow_peak_201	871	*	Promoter (<=1kb)	4524	MTHFR	0		chr12	53006178	53006411	234	53006314	12	11.6228	7.37034	6.52147	WT_NQO2_narrow_peak_201	234	*	Promoter (<=1kb)	1975	EIF4B	0		chr1	9067184	9067395	212	9067285	16	13.3468	7.51369	10.474	WT_PolII_narrow_peak_201	212	*	Promoter (2-3kb)	6518	SLC2A5	2209
chr1	11806089	11806849	761	11806327	277	134.478	6.92327	130.796	WT_dual_narrow_peak_202	761	*	Promoter (<=1kb)	1185	CLCN6	0		chr12	53079237	53079528	292	53079381	11	10.343	6.77518	5.44187	WT_NQO2_narrow_peak_202	292	*	Promoter (<=1kb)	84926	SPRYD3	0		chr1	9079063	9079427	365	9079248	19	7.61147	3.82924	5.04455	WT_PolII_narrow_peak_202	365	*	Intron (ENST00000486632.5/6518, intron 2 of 6)	124900441	LOC124900441	-3269
chr1	11908357	11909856	1500	11908567	93	54.9156	8.2485	52.1438	WT_dual_narrow_peak_203	1500	*	Promoter (<=1kb)	26829	RNU5E-1	205		chr12	53321288	53321557	270	53321483	11	10.8875	7.09899	5.89832	WT_NQO2_narrow_peak_203	270	*	Promoter (<=1kb)	8086	AAAS	0		chr1	9080699	9081148	450	9081068	25	11.9059	4.89638	9.09935	WT_PolII_narrow_peak_203	450	*	Promoter (1-2kb)	124900441	LOC124900441	-1548
chr1	11924373	11925388	1016	11925196	138	75.2058	7.71238	72.2135	WT_dual_narrow_peak_204	1016	*	Promoter (1-2kb)	90231	KIAA2013	1039		chr12	53379597	53380108	512	53379705	17	12.4013	6.69336	7.20627	WT_NQO2_narrow_peak_204	512	*	Promoter (<=1kb)	6667	SP1	-68		chr1	9110660	9111008	349	9110733	29	17.5785	6.67056	14.5374	WT_PolII_narrow_peak_204	349	*	Promoter (<=1kb)	80045	GPR157	362
chr1	11925639	11926540	902	11926345	123	61.5621	6.83874	58.7187	WT_dual_narrow_peak_205	902	*	Promoter (<=1kb)	90231	KIAA2013	0		chr12	53626062	53626322	261	53626091	9	9.1007	6.29898	4.4164	WT_NQO2_narrow_peak_205	261	*	Promoter (<=1kb)	114108587	ATF7-NPFF	41		chr1	9129064	9129697	634	9129253	75	63.7192	13.8764	59.4893	WT_PolII_narrow_peak_205	634	*	Promoter (<=1kb)	80045	GPR157	0
chr1	11934144	11935501	1358	11935089	225	167.86	12.9711	163.746	WT_dual_narrow_peak_206	1358	*	Promoter (<=1kb)	5351	PLOD1	0		chr12	53867664	53867879	216	53867715	9	7.52233	5.35719	3.18339	WT_NQO2_narrow_peak_206	216	*	Intron (ENST00000663306.1/107984525, intron 3 of 4)	3229	HOXC13	-70952		chr1	9163835	9164351	517	9163963	41	34.2259	11.3761	30.6881	WT_PolII_narrow_peak_206	517	*	Intron (ENST00000635687.1/106614088, intron 1 of 1)	407040	MIR34A	-12058
chr1	11979744	11981298	1555	11980607	172	109.932	9.86745	106.546	WT_dual_narrow_peak_207	1555	*	Promoter (<=1kb)	9927	MFN2	0		chr12	54324804	54325074	271	54325056	13	11.1067	6.85295	6.08433	WT_NQO2_narrow_peak_207	271	*	Promoter (<=1kb)	22818	COPZ1	-35		chr1	9180186	9180558	373	9180473	19	10.8135	5.37492	8.06031	WT_PolII_narrow_peak_207	373	*	Promoter (1-2kb)	102724571	LNCTAM34A	-1446
chr1	12019031	12020514	1484	12019666	182	120.814	10.5125	117.299	WT_dual_narrow_peak_208	1484	*	Promoter (<=1kb)	60672	MIIP	0		chr12	55817764	55818015	252	55817839	13	12.359	7.62	7.17177	WT_NQO2_narrow_peak_208	252	*	Promoter (<=1kb)	29095	ORMDL2	-26		chr1	9181523	9181915	393	9181563	16	8.45931	4.66883	5.83743	WT_PolII_narrow_peak_208	393	*	Promoter (<=1kb)	102724571	LNCTAM34A	-89
chr1	12067879	12068191	313	12068047	12	8.31872	5.33068	6.10696	WT_dual_narrow_peak_209	313	*	Intron (ENST00000263932.7/943, intron 1 of 14)	943	TNFRSF8	4409		chr12	55973615	55974019	405	55973716	20	15.8866	7.96112	10.4107	WT_NQO2_narrow_peak_209	405	*	Promoter (<=1kb)	5869	RAB5B	0		chr1	9201922	9202084	163	9201992	11	8.45639	5.60961	5.83471	WT_PolII_narrow_peak_209	163	*	Distal Intergenic	102724571	LNCTAM34A	10884
chr1	12230035	12231517	1483	12230554	181	105.732	8.67404	102.395	WT_dual_narrow_peak_210	1483	*	Promoter (<=1kb)	55187	VPS13D	0		chr12	56118134	56118322	189	56118270	9	7.32421	5.23364	3.03771	WT_NQO2_narrow_peak_210	189	*	Promoter (<=1kb)	23344	ESYT1	0		chr1	9234790	9235003	214	9234845	20	13.6808	6.7023	10.7936	WT_PolII_narrow_peak_210	214	*	Promoter (<=1kb)	9563	H6PD	16
chr1	12540072	12540651	580	12540509	16	12.4543	6.97089	10.1724	WT_dual_narrow_peak_211	580	*	Distal Intergenic	105376744	LINC02766	12348		chr12	57078842	57079027	186	57078907	9	9.42196	6.47882	4.68505	WT_NQO2_narrow_peak_211	186	*	Promoter (<=1kb)	23306	NEMP1	-51		chr1	9290171	9290565	395	9290227	28	15.0297	5.74391	12.0862	WT_PolII_narrow_peak_211	395	*	Promoter (2-3kb)	80176	SPSB1	-2329
chr1	12549904	12550321	418	12550105	10	6.4334	4.51058	4.2624	WT_dual_narrow_peak_212	418	*	Distal Intergenic	105376744	LINC02766	22180		chr12	57693892	57694058	167	57693975	14	16.3097	9.71822	10.802	WT_NQO2_narrow_peak_212	167	*	Promoter (<=1kb)	10956	OS9	0		chr1	9299847	9300552	706	9300167	39	23.6418	7.2553	20.3994	WT_PolII_narrow_peak_212	706	*	Intron (ENST00000328089.11/80176, intron 1 of 2)	80176	SPSB1	5319
chr1	12596106	12596565	460	12596237	15	11.3797	6.56084	9.11439	WT_dual_narrow_peak_213	460	*	Promoter (<=1kb)	9249	DHRS3	0		chr12	62866696	62866879	184	62866778	7	8.97457	6.18343	4.31654	WT_NQO2_narrow_peak_213	184	*	Intron (ENST00000228705.7/57460, intron 1 of 9)	57460	PPM1H	-26468		chr1	9303086	9303248	163	9303131	19	7.10898	3.60865	4.5753	WT_PolII_narrow_peak_213	163	*	Intron (ENST00000328089.11/80176, intron 1 of 2)	80176	SPSB1	8558
chr1	12616033	12617148	1116	12616849	106	35.3367	4.3504	32.7759	WT_dual_narrow_peak_214	1116	*	Promoter (<=1kb)	9249	DHRS3	0		chr12	69239670	69239826	157	69239803	7	8.22754	5.85127	3.73065	WT_NQO2_narrow_peak_214	157	*	Promoter (<=1kb)	11052	CPSF6	28		chr1	9388745	9389211	467	9388902	28	19.8532	7.98038	16.7322	WT_PolII_narrow_peak_214	467	*	Distal Intergenic	80176	SPSB1	33038
chr1	12617332	12617573	242	12617453	48	5.52953	1.99857	3.38598	WT_dual_narrow_peak_215	242	*	Promoter (<=1kb)	9249	DHRS3	-537		chr12	70645789	70645935	147	70645837	10	9.02287	6.13427	4.35159	WT_NQO2_narrow_peak_215	147	*	Intron (ENST00000440835.6/5801, intron 9 of 9)	5787	PTPRB	-8349		chr1	9400556	9400727	172	9400579	10	7.63008	5.26838	5.05898	WT_PolII_narrow_peak_215	172	*	Distal Intergenic	100506022	LINC02606	28189
chr1	12617900	12619088	1189	12618894	118	43.8352	4.87223	41.1825	WT_dual_narrow_peak_216	1189	*	Promoter (<=1kb)	9249	DHRS3	0		chr12	70744292	70744487	196	70744338	8	7.39515	5.39456	3.09135	WT_NQO2_narrow_peak_216	196	*	Intron (ENST00000440835.6/5801, intron 2 of 9)	5801	PTPRR	10104		chr1	9413315	9413514	200	9413437	15	11.9623	6.91644	9.153	WT_PolII_narrow_peak_216	200	*	Distal Intergenic	100506022	LINC02606	15402
chr1	13749399	13751118	1720	13750410	202	125.126	9.5264	121.559	WT_dual_narrow_peak_217	1720	*	Promoter (<=1kb)	7799	PRDM2	0		chr12	85765454	85765654	201	85765522	12	12.7696	8.03989	7.53339	WT_NQO2_narrow_peak_217	201	*	Distal Intergenic	9182	RASSF9	70755		chr1	9428952	9429153	202	9429091	19	15.5121	8.01691	12.5493	WT_PolII_narrow_peak_217	202	*	Promoter (<=1kb)	100506022	LINC02606	0
chr1	15152307	15154414	2108	15152655	145	76.1987	7.38011	73.1954	WT_dual_narrow_peak_218	2108	*	Promoter (<=1kb)	200197	TMEM51-AS1	0		chr12	89709472	89709618	147	89709572	11	10.5826	6.91863	5.64308	WT_NQO2_narrow_peak_218	147	*	Promoter (<=1kb)	490	ATP2B1	-106		chr1	9473079	9473247	169	9473117	12	8.07675	5.18085	5.47803	WT_PolII_narrow_peak_218	169	*	Distal Intergenic	100506022	LINC02606	-32515
chr1	15200762	15201085	324	15200944	18	14.6761	7.791	12.3618	WT_dual_narrow_peak_219	324	*	Intron (ENST00000428417.5/55092, intron 1 of 2)	727684	TMEM51-AS2	-29445		chr12	89757070	89757215	146	89757127	9	9.53518	6.54107	4.77605	WT_NQO2_narrow_peak_219	146	*	Intron (ENST00000651272.1/105369890, intron 2 of 6)	105369890	LOC105369890	45022		chr1	9477087	9477233	147	9477227	10	6.56919	4.59646	4.07632	WT_PolII_narrow_peak_219	147	*	Distal Intergenic	100506022	LINC02606	-36523
chr1	15346101	15346294	194	15346153	10	6.40506	4.49267	4.23799	WT_dual_narrow_peak_220	194	*	Promoter (<=1kb)	114827	FHAD1	641		chr12	96035778	96035954	177	96035854	11	11.3856	7.38788	6.32403	WT_NQO2_narrow_peak_220	177	*	Promoter (<=1kb)	4048	LTA4H	-137		chr1	9539210	9539464	255	9539302	23	16.9143	7.73139	13.8978	WT_PolII_narrow_peak_220	255	*	Promoter (<=1kb)	84275	SLC25A33	-1
chr1	15352279	15352467	189	15352430	20	9.50087	4.55976	7.2674	WT_dual_narrow_peak_221	189	*	Intron (ENST00000683790.1/114827, intron 19 of 33)	114827	FHAD1	-5324		chr12	108731843	108732128	286	108731903	12	9.90346	6.31802	5.07728	WT_NQO2_narrow_peak_221	286	*	Promoter (<=1kb)	23603	CORO1C	-317		chr1	9540123	9540297	175	9540143	11	5.52263	3.79473	3.11544	WT_PolII_narrow_peak_221	175	*	Promoter (<=1kb)	84275	SLC25A33	658
chr1	15409765	15411949	2185	15410779	261	131.693	7.25504	128.045	WT_dual_narrow_peak_222	2185	*	Promoter (<=1kb)	79180	EFHD2	0		chr12	113221184	113221413	230	113221245	10	9.55064	6.45135	4.7882	WT_NQO2_narrow_peak_222	230	*	Promoter (<=1kb)	53373	TPCN1	0		chr1	9588372	9588867	496	9588725	35	24.4796	8.45482	21.212	WT_PolII_narrow_peak_222	496	*	Promoter (<=1kb)	199953	TMEM201	-44
chr1	15463279	15463728	450	15463583	25	13.4609	5.57007	11.1645	WT_dual_narrow_peak_223	450	*	Promoter (2-3kb)	51032	CELA2B	-2181		chr12	113358260	113358445	186	113358265	6	7.12947	5.23229	2.88483	WT_NQO2_narrow_peak_223	186	*	Promoter (<=1kb)	196463	PLBD2	-121		chr1	9689013	9689664	652	9689491	23	15.1887	6.80837	12.2388	WT_PolII_narrow_peak_223	652	*	Promoter (<=1kb)	5293	PIK3CD	0
chr1	15464143	15464315	173	15464239	19	8.74724	4.34998	6.52804	WT_dual_narrow_peak_224	173	*	Promoter (1-2kb)	51032	CELA2B	-1594		chr12	114933762	114933930	169	114933845	7	7.97144	5.72819	3.52585	WT_NQO2_narrow_peak_224	169	*	Distal Intergenic	105370000	TBX3-AS1	171114		chr1	9719030	9719530	501	9719382	25	16.4656	7.00105	13.4661	WT_PolII_narrow_peak_224	501	*	Promoter (<=1kb)	5293	PIK3CD	180
chr1	15464501	15464746	246	15464626	15	5.96913	3.52174	3.81142	WT_dual_narrow_peak_225	246	*	Promoter (1-2kb)	51032	CELA2B	-1163		chr12	117487148	117487304	157	117487264	7	9.52226	6.40147	4.77156	WT_NQO2_narrow_peak_225	157	*	Intron (ENST00000339824.7/283455, intron 14 of 19)	4842	NOS1	-34978		chr1	9768199	9768677	479	9768460	21	13.4957	6.37217	10.6162	WT_PolII_narrow_peak_225	479	*	Intron (ENST00000377298.9/22883, intron 2 of 18)	22883	CLSTN1	-16618
chr1	15522828	15524213	1386	15524074	261	65.171	3.55674	62.2884	WT_dual_narrow_peak_226	1386	*	Promoter (<=1kb)	842	CASP9	0		chr12	120686576	120686745	170	120686628	12	11.9406	7.5592	6.79909	WT_NQO2_narrow_peak_226	170	*	Promoter (<=1kb)	9761	MLEC	-404		chr1	9825151	9825814	664	9825629	62	44.5038	10.1929	40.7119	WT_PolII_narrow_peak_226	664	*	Promoter (1-2kb)	22883	CLSTN1	-1167
chr1	15525789	15526591	803	15526377	166	20.8816	2.27961	18.4861	WT_dual_narrow_peak_227	803	*	Promoter (<=1kb)	842	CASP9	0		chr12	123383756	123383901	146	123383804	11	11.0477	7.19274	6.03559	WT_NQO2_narrow_peak_227	146	*	Promoter (<=1kb)	387893	KMT5A	-231		chr1	9874825	9874981	157	9874919	11	7.6068	5.07588	5.04002	WT_PolII_narrow_peak_227	157	*	Intron (ENST00000377263.6/56998, intron 3 of 5)	56998	CTNNBIP1	3195
chr1	15526854	15527763	910	15527325	302	92.1072	4.22453	88.927	WT_dual_narrow_peak_228	910	*	Promoter (<=1kb)	23341	DNAJC16	6		chr12	124633544	124633743	200	124633615	14	12.901	7.73158	7.65059	WT_NQO2_narrow_peak_228	200	*	Distal Intergenic	9612	NCOR2	-65932		chr1	9898240	9898400	161	9898360	10	6.39706	4.48761	3.91671	WT_PolII_narrow_peak_228	161	*	Intron (ENST00000377263.6/56998, intron 1 of 5)	56998	CTNNBIP1	-5003
chr1	15584337	15585485	1149	15585186	156	109.596	11.3493	106.214	WT_dual_narrow_peak_229	1149	*	Promoter (<=1kb)	79814	AGMAT	0		chr13	26956460	26956651	192	26956591	7	8.97457	6.18343	4.31654	WT_NQO2_narrow_peak_229	192	*	Distal Intergenic	219333	USP12	139055		chr1	9910228	9910851	624	9910406	70	52.6356	11.2237	48.6508	WT_PolII_narrow_peak_229	624	*	Promoter (<=1kb)	56998	CTNNBIP1	0
chr1	15602886	15603679	794	15603493	90	71.9671	13.0216	69.0104	WT_dual_narrow_peak_230	794	*	Promoter (<=1kb)	124903854	LOC124903854	0		chr13	33542603	33542877	275	33542760	9	9.65174	6.60452	4.87351	WT_NQO2_narrow_peak_230	275	*	Intron (ENST00000686875.1/90627, intron 1 of 3)	90627	STARD13	-18281		chr1	9942929	9943429	501	9943217	39	29.6915	9.81227	26.2742	WT_PolII_narrow_peak_230	501	*	Promoter (<=1kb)	64802	NMNAT1	0
chr1	15616766	15617264	499	15617001	140	37.9605	3.69941	35.3714	WT_dual_narrow_peak_231	499	*	Promoter (<=1kb)	84301	DDI2	-194		chr13	49444187	49444335	149	49444264	8	8.93464	6.2471	4.28596	WT_NQO2_narrow_peak_231	149	*	Promoter (<=1kb)	83852	SETDB2	0		chr1	10032585	10033393	809	10033042	72	45.1652	8.63714	41.3578	WT_PolII_narrow_peak_231	809	*	Promoter (<=1kb)	10277	UBE4B	0
chr1	15617438	15619063	1626	15618071	293	153.584	7.66824	149.656	WT_dual_narrow_peak_232	1626	*	Promoter (<=1kb)	84301	DDI2	0		chr13	60164095	60164265	171	60164108	7	7.40936	5.442	3.09754	WT_NQO2_narrow_peak_232	171	*	Promoter (<=1kb)	81624	DIAPH3	-167		chr1	10209855	10210589	735	10210393	29	15.368	5.72002	12.4111	WT_PolII_narrow_peak_232	735	*	Promoter (<=1kb)	23095	KIF1B	0
chr1	15684052	15686033	1982	15685011	217	130.12	9.12043	126.492	WT_dual_narrow_peak_233	1982	*	Promoter (<=1kb)	23207	PLEKHM2	0		chr13	73210373	73210571	199	73210520	12	10.2026	6.50374	5.32466	WT_NQO2_narrow_peak_233	199	*	Distal Intergenic	688	KLF5	135358		chr1	10211343	10211654	312	10211427	21	8.84866	4.1318	6.20178	WT_PolII_narrow_peak_233	312	*	Promoter (<=1kb)	23095	KIF1B	0
chr1	15741628	15741798	171	15741679	12	8.31872	5.33068	6.10696	WT_dual_narrow_peak_234	171	*	Promoter (<=1kb)	388595	TMEM82	-701		chr13	73216378	73216525	148	73216485	13	11.1467	6.87767	6.11687	WT_NQO2_narrow_peak_234	148	*	Distal Intergenic	688	KLF5	141363		chr1	10387762	10388137	376	10387839	16	10.3872	5.74497	7.65564	WT_PolII_narrow_peak_234	376	*	Distal Intergenic	5226	PGD	-10455
chr1	15758851	15759778	928	15759235	35	24.2554	8.35346	21.8194	WT_dual_narrow_peak_235	928	*	Promoter (<=1kb)	54751	FBLIM1	54		chr13	73287186	73287492	307	73287232	9	8.18929	5.76552	3.70468	WT_NQO2_narrow_peak_235	307	*	Distal Intergenic	688	KLF5	212171		chr1	10398753	10399569	817	10398911	55	38.3001	9.49511	34.659	WT_PolII_narrow_peak_235	817	*	Promoter (<=1kb)	5226	PGD	0
chr1	15780815	15781302	488	15781186	15	11.3797	6.56084	9.11439	WT_dual_narrow_peak_236	488	*	Intron (ENST00000375771.5/54751, intron 9 of 9)	54751	FBLIM1	3742		chr13	85528779	85528939	161	85528860	9	11.2267	7.39352	6.18449	WT_NQO2_narrow_peak_236	161	*	Intron (ENST00000424926.2/100874137, intron 1 of 3)	100874137	LINC00351	164922		chr1	10430794	10430973	180	10430831	16	7.86917	4.35631	5.28324	WT_PolII_narrow_peak_236	180	*	Promoter (<=1kb)	100526739	CENPS-CORT	0
chr1	15787989	15788176	188	15788098	17	13.5536	7.38095	11.2552	WT_dual_narrow_peak_237	188	*	Distal Intergenic	54751	FBLIM1	10916		chr13	101450246	101450436	191	101450331	12	12.8342	8.07658	7.59034	WT_NQO2_narrow_peak_237	191	*	Promoter (2-3kb)	9358	ITGBL1	-2157		chr1	10472347	10472843	497	10472714	26	14.1999	5.72634	11.2908	WT_PolII_narrow_peak_237	497	*	Promoter (<=1kb)	1676	DFFA	0
chr1	15799335	15801282	1948	15800570	47	18.7007	4.69661	16.3327	WT_dual_narrow_peak_238	1948	*	Distal Intergenic	440567	UQCRHL	6367		chr13	109480287	109480433	147	109480355	14	14.3027	8.57565	8.9088	WT_NQO2_narrow_peak_238	147	*	Intron (ENST00000650264.1/107984602, intron 3 of 3)	104326054	LINC00399	79591		chr1	10474814	10475132	319	10474970	19	8.64386	4.30131	6.01115	WT_PolII_narrow_peak_238	319	*	Promoter (<=1kb)	5195	PEX14	0
chr1	15833224	15836303	3080	15835632	208	79.7556	5.20693	76.7131	WT_dual_narrow_peak_239	3080	*	Promoter (<=1kb)	23013	SPEN	0		chr13	110915301	110915446	146	110915350	9	7.95352	5.62267	3.52192	WT_NQO2_narrow_peak_239	146	*	Promoter (<=1kb)	55608	ANKRD10	-232		chr1	10528363	10528807	445	10528686	15	10.0727	5.77523	7.35727	WT_PolII_narrow_peak_239	445	*	Intron (ENST00000472851.1/5195, intron 3 of 3)	5195	PEX14	-7081
chr1	15846842	15847534	693	15847368	257	70.5081	3.83531	67.5675	WT_dual_narrow_peak_240	693	*	Promoter (<=1kb)	23013	SPEN	-173		chr14	20343137	20343291	155	20343170	8	7.60178	5.51597	3.24771	WT_NQO2_narrow_peak_240	155	*	Promoter (<=1kb)	85495	RPPH1	116		chr1	10599250	10599734	485	10599601	29	22.3105	8.97216	19.1101	WT_PolII_narrow_peak_240	485	*	Exon (ENST00000356607.9/5195, exon 4 of 9)	54897	CASZ1	45342
chr1	15848512	15850304	1793	15849233	290	91.7419	4.36223	88.5659	WT_dual_narrow_peak_241	1793	*	Promoter (<=1kb)	729614	SPEN-AS1	-365		chr14	20613538	20613686	149	20613662	8	8.41408	5.97304	3.87757	WT_NQO2_narrow_peak_241	149	*	Distal Intergenic	122651	RNASE11	-3654		chr1	10635312	10635765	454	10635744	11	5.7643	3.93936	3.33133	WT_PolII_narrow_peak_241	454	*	Distal Intergenic	54897	CASZ1	9311
chr1	15885878	15886727	850	15886229	42	30.7731	9.51359	28.2625	WT_dual_narrow_peak_242	850	*	Intron (ENST00000673875.1/23013, intron 4 of 11)	23013	SPEN	9302		chr14	21384083	21384239	157	21384098	8	9.19287	6.37714	4.49116	WT_NQO2_narrow_peak_242	157	*	Promoter (<=1kb)	11198	SUPT16H	-64		chr1	10680466	10680865	400	10680675	29	23.7406	9.73248	20.4953	WT_PolII_narrow_peak_242	400	*	Intron (ENST00000377022.8/54897, intron 4 of 20)	54897	CASZ1	13047
chr1	15952588	15952774	187	15952713	13	9.31011	5.74074	7.07978	WT_dual_narrow_peak_243	187	*	Promoter (<=1kb)	7709	ZBTB17	199		chr14	22929428	22929587	160	22929488	8	8.3607	5.94407	3.83403	WT_NQO2_narrow_peak_243	160	*	Promoter (<=1kb)	10419	PRMT5	-20		chr1	10724153	10724326	174	10724284	14	12.0095	7.18415	9.19712	WT_PolII_narrow_peak_243	174	*	Intron (ENST00000377022.8/54897, intron 2 of 20)	54897	CASZ1	-18578
chr1	15975012	15976256	1245	15976007	173	123.196	11.7205	119.652	WT_dual_narrow_peak_244	1245	*	Promoter (<=1kb)	7709	ZBTB17	0		chr14	23469486	23469657	172	23469560	8	11.4327	7.33091	6.36246	WT_NQO2_narrow_peak_244	172	*	Promoter (<=1kb)	25983	NGDN	-22		chr1	10731129	10731496	368	10731244	13	10.163	6.26815	7.4429	WT_PolII_narrow_peak_244	368	*	Intron (ENST00000377022.8/54897, intron 2 of 20)	54897	CASZ1	-25554
chr1	16012655	16013662	1008	16013198	65	44.0274	9.45474	41.3727	WT_dual_narrow_peak_245	1008	*	Distal Intergenic	27129	HSPB7	4163		chr14	26394380	26394542	163	26394434	5	7.66709	5.16538	3.30082	WT_NQO2_narrow_peak_245	163	*	Distal Intergenic	4857	NOVA1	200919		chr1	10900572	10901126	555	10901008	24	15.9088	6.94901	12.9302	WT_PolII_narrow_peak_245	555	*	Distal Intergenic	148345	C1orf127	46744
chr1	16048691	16048978	288	16048817	32	32.3316	13.5317	29.8038	WT_dual_narrow_peak_246	288	*	Promoter (<=1kb)	1188	CLCNKB	0		chr14	28382732	28382981	250	28382808	9	9.31191	6.41774	4.59294	WT_NQO2_narrow_peak_246	250	*	Intron (ENST00000548280.1/ENST00000548280.1, intron 1 of 2)	105370422	LINC02300	230642		chr1	10901276	10901525	250	10901338	16	8.63548	4.76376	6.0034	WT_PolII_narrow_peak_246	250	*	Distal Intergenic	148345	C1orf127	46345
chr1	16073032	16073581	550	16073156	28	14.1483	5.37832	11.8418	WT_dual_narrow_peak_247	550	*	Promoter (<=1kb)	348487	FAM131C	51		chr14	31441733	31441893	161	31441799	17	17.2184	9.60515	11.6846	WT_NQO2_narrow_peak_247	161	*	Intron (ENST00000502430.2/101927124, intron 2 of 3)	112487	DTD2	15483		chr1	10975874	10976068	195	10975929	8	5.65338	4.31049	3.22915	WT_PolII_narrow_peak_247	195	*	Promoter (<=1kb)	148345	C1orf127	147
chr1	16076770	16077022	253	16076956	18	6.4407	3.42	4.26955	WT_dual_narrow_peak_248	253	*	Distal Intergenic	348487	FAM131C	-3119		chr14	35336658	35336906	249	35336730	18	13.5538	7.12358	8.23336	WT_NQO2_narrow_peak_248	249	*	Distal Intergenic	5687	PSMA6	25825		chr1	11012243	11012612	370	11012540	66	61.5885	15.7354	57.4063	WT_PolII_narrow_peak_248	370	*	Promoter (<=1kb)	23435	TARDBP	0
chr1	16143719	16144063	345	16143867	68	29.705	5.46811	27.2063	WT_dual_narrow_peak_249	345	*	Promoter (2-3kb)	1969	EPHA2	2387		chr14	42193055	42193449	395	42193170	13	12.7777	7.87173	7.5406	WT_NQO2_narrow_peak_249	395	*	Distal Intergenic	145581	LRFN5	493628		chr1	11046289	11046490	202	11046313	19	8.51658	4.24173	5.89148	WT_PolII_narrow_peak_249	202	*	Promoter (<=1kb)	10747	MASP2	717
chr1	16145330	16146428	1099	16145584	42	11.8474	3.39718	9.57515	WT_dual_narrow_peak_250	1099	*	Promoter (<=1kb)	1969	EPHA2	22		chr14	49861971	49862121	151	49862083	10	10.047	6.74174	5.19311	WT_NQO2_narrow_peak_250	151	*	Promoter (<=1kb)	378706	RN7SL2	728		chr1	11060008	11060432	425	11060161	41	27.0041	8.17773	23.6623	WT_PolII_narrow_peak_250	425	*	Promoter (<=1kb)	105376736	EXOSC10-AS1	0
chr1	16146586	16146878	293	16146709	44	12.3542	3.4084	10.0745	WT_dual_narrow_peak_251	293	*	Promoter (<=1kb)	1969	EPHA2	-136		chr14	52707238	52707399	162	52707311	8	7.60178	5.51597	3.24771	WT_NQO2_narrow_peak_251	162	*	Promoter (<=1kb)	5706	PSMC6	0		chr1	11099195	11099626	432	11099482	26	16.5993	6.84251	13.5946	WT_PolII_narrow_peak_251	432	*	Promoter (<=1kb)	105376736	EXOSC10-AS1	0
chr1	16153228	16156430	3203	16154959	223	75.8547	4.62799	72.8554	WT_dual_narrow_peak_252	3203	*	Promoter (<=1kb)	101927479	EPHA2-AS1	0		chr14	54773493	54773669	177	54773615	7	7.85073	5.66857	3.43777	WT_NQO2_narrow_peak_252	177	*	Promoter (1-2kb)	23034	SAMD4A	-1293		chr1	11099802	11100137	336	11100004	20	11.0527	5.31218	8.28676	WT_PolII_narrow_peak_252	336	*	Promoter (<=1kb)	105376736	EXOSC10-AS1	0
chr1	16167195	16168186	992	16167861	126	79.1598	9.33837	76.1239	WT_dual_narrow_peak_253	992	*	Distal Intergenic	101927479	EPHA2-AS1	7929		chr14	59188491	59188638	148	59188572	9	9.95915	6.76869	5.12384	WT_NQO2_narrow_peak_253	148	*	Promoter (<=1kb)	23002	DAAM1	-8		chr1	11134332	11134796	465	11134636	75	61.9594	13.2447	57.7683	WT_PolII_narrow_peak_253	465	*	Promoter (2-3kb)	2475	MTOR	-2774
chr1	16173116	16173585	470	16173460	54	33.8707	8.18009	31.3259	WT_dual_narrow_peak_254	470	*	Distal Intergenic	101927479	EPHA2-AS1	13850		chr14	62692122	62692275	154	62692200	9	9.20488	6.35781	4.49772	WT_NQO2_narrow_peak_254	154	*	Distal Intergenic	27133	KCNH5	352911		chr1	11262541	11262891	351	11262725	101	101.021	19.9165	96.0182	WT_PolII_narrow_peak_254	351	*	Promoter (<=1kb)	2475	MTOR	0
chr1	16182082	16182346	265	16182240	21	11.2812	5.24711	9.01833	WT_dual_narrow_peak_255	265	*	Distal Intergenic	101927479	EPHA2-AS1	22816		chr14	64762150	64762297	148	64762234	8	8.81219	6.18405	4.18547	WT_NQO2_narrow_peak_255	148	*	Promoter (1-2kb)	6710	SPTB	1543		chr1	11272845	11273655	811	11273370	28	19.0024	7.55783	15.9103	WT_PolII_narrow_peak_255	811	*	Promoter (<=1kb)	29914	UBIAD1	0
chr1	16183351	16183583	233	16183408	15	5.77919	3.42773	3.62557	WT_dual_narrow_peak_256	233	*	Distal Intergenic	128272	ARHGEF19	22943		chr14	67359900	67360189	290	67359909	8	7.39515	5.39456	3.09135	WT_NQO2_narrow_peak_256	290	*	Promoter (<=1kb)	51382	ATP6V1D	-68		chr1	11478881	11479092	212	11478953	13	10.8679	6.70521	8.11104	WT_PolII_narrow_peak_256	212	*	Promoter (<=1kb)	57540	DISP3	-63
chr1	16188874	16189146	273	16189003	19	11.7021	5.8448	9.43204	WT_dual_narrow_peak_257	273	*	Distal Intergenic	128272	ARHGEF19	17380		chr14	71803695	71804037	343	71803962	9	8.27126	5.81477	3.76372	WT_NQO2_narrow_peak_257	343	*	Distal Intergenic	9628	RGS6	-44569		chr1	11653147	11653680	534	11653535	30	16.6828	6.09623	13.6749	WT_PolII_narrow_peak_257	534	*	Promoter (<=1kb)	26232	FBXO2	0
chr1	16206276	16208371	2096	16206396	102	61.0545	8.50365	58.2166	WT_dual_narrow_peak_258	2096	*	Promoter (<=1kb)	128272	ARHGEF19	0		chr14	74084677	74084842	166	74084677	8	6.70815	4.97817	2.57186	WT_NQO2_narrow_peak_258	166	*	Promoter (<=1kb)	91750	LIN52	-114		chr1	11680983	11681723	741	11681241	23	14.3926	6.39998	11.475	WT_PolII_narrow_peak_258	741	*	Promoter (<=1kb)	10459	MAD2L2	0
chr1	16217052	16217902	851	16217687	26	16.6355	6.8601	14.2945	WT_dual_narrow_peak_259	851	*	Promoter (<=1kb)	101927546	ANO7L1	0		chr14	74493399	74493615	217	74493509	11	10.205	6.69193	5.32466	WT_NQO2_narrow_peak_259	217	*	Promoter (<=1kb)	10577	NPC2	0		chr1	11692834	11693379	546	11693206	18	12.9178	6.75198	10.0643	WT_PolII_narrow_peak_259	546	*	Promoter (1-2kb)	10459	MAD2L2	-1023
chr1	16236334	16237535	1202	16236804	107	70.9291	9.9246	67.9838	WT_dual_narrow_peak_260	1202	*	Promoter (<=1kb)	79363	CPLANE2	0		chr14	75660962	75661157	196	75661050	6	6.00225	4.66846	2.06471	WT_NQO2_narrow_peak_260	196	*	Promoter (<=1kb)	23093	TTLL5	0		chr1	11721597	11721768	172	11721705	9	5.17171	3.86241	2.79422	WT_PolII_narrow_peak_260	172	*	3' UTR	57085	AGTRAP	-14316
chr1	16350944	16352787	1844	16351852	246	140.849	8.59248	137.086	WT_dual_narrow_peak_261	1844	*	Promoter (<=1kb)	26099	SZRD1	0		chr14	80425727	80425950	224	80425806	8	8.52334	6.03185	3.96403	WT_NQO2_narrow_peak_261	224	*	Intron (ENST00000553979.1/100628307, intron 8 of 8)	1734	DIO2	-37970		chr1	11736002	11736161	160	11736091	24	10.11	4.29169	7.39252	WT_PolII_narrow_peak_261	160	*	Promoter (<=1kb)	57085	AGTRAP	0
chr1	16367104	16368929	1826	16367358	400	267.064	11.1161	261.594	WT_dual_narrow_peak_262	1826	*	Promoter (<=1kb)	26099	SZRD1	0		chr14	80638698	80638851	154	80638757	7	7.97144	5.72819	3.52585	WT_NQO2_narrow_peak_262	154	*	Intron (ENST00000554502.5/145508, intron 8 of 14)	145508	CEP128	-58273		chr1	11736934	11737147	214	11737008	29	13.8419	5.11182	10.9476	WT_PolII_narrow_peak_262	214	*	Promoter (<=1kb)	57085	AGTRAP	759
chr1	16375436	16376167	732	16375840	31	17.4997	6.26017	15.1472	WT_dual_narrow_peak_263	732	*	Intron (ENST00000475078.1/26099, intron 2 of 2)	26099	SZRD1	7725		chr14	91060712	91060975	264	91060950	9	8.10905	5.7171	3.63785	WT_NQO2_narrow_peak_263	264	*	Promoter (<=1kb)	80017	DGLUCY	0		chr1	11737328	11737523	196	11737369	19	6.67948	3.42482	4.17501	WT_PolII_narrow_peak_263	196	*	Promoter (1-2kb)	57085	AGTRAP	1153
chr1	16440632	16441815	1184	16441315	308	252.96	15.8062	247.686	WT_dual_narrow_peak_264	1184	*	Promoter (<=1kb)	55707	NECAP2	0		chr14	100471879	100472024	146	100471892	10	8.37394	5.73496	3.84327	WT_NQO2_narrow_peak_264	146	*	Intron (ENST00000555775.5/79446, intron 2 of 5)	79446	WDR25	-4450		chr1	11787537	11787763	227	11787756	15	5.67746	3.37779	3.25116	WT_PolII_narrow_peak_264	227	*	Promoter (<=1kb)	284498	C1orf167	-49
chr1	16498897	16499955	1059	16499390	56	42.0121	10.6326	39.3791	WT_dual_narrow_peak_265	1059	*	Promoter (<=1kb)	114819	CROCCP3	0		chr14	103715485	103715634	150	103715563	9	9.53518	6.54107	4.77605	WT_NQO2_narrow_peak_265	150	*	Promoter (<=1kb)	7517	XRCC3	0		chr1	11790858	11791189	332	11791033	24	13.7666	5.89148	10.8757	WT_PolII_narrow_peak_265	332	*	3' UTR	284498	C1orf167	3046
chr1	16513370	16513711	342	16513396	10	5.2532	3.77272	3.11626	WT_dual_narrow_peak_266	342	*	Promoter (<=1kb)	26871	RNU1-1	574		chr14	105490947	105491122	176	105491058	10	8.33878	5.71308	3.82384	WT_NQO2_narrow_peak_266	176	*	Promoter (<=1kb)	283643	TEDC1	0		chr1	11805522	11806156	635	11806050	120	80.981	10.346	76.381	WT_PolII_narrow_peak_266	635	*	Promoter (<=1kb)	1185	CLCN6	0
chr1	16514301	16514485	185	16514417	22	16.8659	7.9736	14.522	WT_dual_narrow_peak_267	185	*	Promoter (<=1kb)	26871	RNU1-1	-16		chr15	31326428	31326594	167	31326550	12	12.8997	8.1136	7.65059	WT_NQO2_narrow_peak_267	167	*	Promoter (<=1kb)	51621	KLF13	-241		chr1	11821510	11821824	315	11821640	19	12.6326	6.35372	9.79202	WT_PolII_narrow_peak_267	315	*	Intron (ENST00000312413.10/1185, intron 4 of 21)	1185	CLCN6	-8025
chr1	16514716	16515039	324	16514859	32	28.3741	11.288	25.8905	WT_dual_narrow_peak_268	324	*	Promoter (<=1kb)	26871	RNU1-1	-431		chr15	31397202	31397381	180	31397294	13	13.3505	8.2108	8.05532	WT_NQO2_narrow_peak_268	180	*	Intron (ENST00000558921.1/51621, intron 1 of 1)	51621	KLF13	3627		chr1	11901392	11901786	395	11901655	22	15.4566	7.19074	12.4962	WT_PolII_narrow_peak_268	395	*	Distal Intergenic	124903843	LOC124903843	-6154
chr1	16534967	16535176	210	16535065	19	15.8208	8.20105	13.4906	WT_dual_narrow_peak_269	210	*	Promoter (<=1kb)	100132147	LINC01783	473		chr15	39128163	39128332	170	39128216	8	9.06143	6.31145	4.38192	WT_NQO2_narrow_peak_269	170	*	Intron (ENST00000644461.1/105370780, intron 2 of 4)	105370777	LOC105370777	-9450		chr1	11907824	11908133	310	11908042	34	11.4714	3.80167	8.68528	WT_PolII_narrow_peak_269	310	*	Promoter (<=1kb)	124903843	LOC124903843	0
chr1	16612308	16614001	1694	16613483	384	283.387	13.1544	277.703	WT_dual_narrow_peak_270	1694	*	Promoter (<=1kb)	55672	NBPF1	0		chr15	40594020	40594168	149	40594133	8	7.77652	5.61711	3.37978	WT_NQO2_narrow_peak_270	149	*	Promoter (<=1kb)	57082	KNL1	0		chr1	11908300	11908856	557	11908524	81	51.4058	8.94908	47.4485	WT_PolII_narrow_peak_270	557	*	Promoter (<=1kb)	26829	RNU5E-1	148
chr1	16643682	16645147	1466	16644024	417	308.372	13.2523	302.328	WT_dual_narrow_peak_271	1466	*	Promoter (<=1kb)	124900584	LOC124900584	0		chr15	41332659	41332819	161	41332699	9	7.01615	5.03991	2.80347	WT_NQO2_narrow_peak_271	161	*	Promoter (<=1kb)	51203	NUSAP1	0		chr1	11909006	11909219	214	11909169	28	7.82259	3.13759	5.23948	WT_PolII_narrow_peak_271	214	*	Promoter (<=1kb)	26829	RNU5E-1	854
chr1	16707592	16707778	187	16707632	26	24.3736	11.0714	21.9362	WT_dual_narrow_peak_272	187	*	Promoter (2-3kb)	284729	ESPNP	2841		chr15	42575288	42575606	319	42575340	10	11.1165	7.33615	6.09112	WT_NQO2_narrow_peak_272	319	*	Promoter (<=1kb)	57519	STARD9	0		chr1	11909619	11909846	228	11909671	36	12.499	3.94125	9.66435	WT_PolII_narrow_peak_272	228	*	Promoter (1-2kb)	26829	RNU5E-1	1467
chr1	16727372	16727685	314	16727505	22	19.3771	9.43121	17.0003	WT_dual_narrow_peak_273	314	*	Distal Intergenic	284729	ESPNP	-7215		chr15	44288677	44288832	156	44288741	8	7.55944	5.49125	3.21395	WT_NQO2_narrow_peak_273	156	*	Promoter (<=1kb)	113201	GOLM2	0		chr1	11926424	11926611	188	11926532	18	8.54058	4.39486	5.91407	WT_PolII_narrow_peak_273	188	*	Promoter (<=1kb)	90231	KIAA2013	0
chr1	16895229	16895589	361	16895447	92	83.8034	16.3953	80.7161	WT_dual_narrow_peak_274	361	*	Promoter (<=1kb)	26870	RNU1-2	-391		chr15	44427706	44427858	153	44427831	12	10.3594	6.60075	5.4572	WT_NQO2_narrow_peak_274	153	*	Promoter (<=1kb)	51496	CTDSPL2	0		chr1	11929762	11929941	180	11929860	28	14.1004	5.35883	11.1955	WT_PolII_narrow_peak_274	180	*	Distal Intergenic	90231	KIAA2013	-3334
chr1	16896556	16896950	395	16896696	25	11.2076	4.60894	8.94586	WT_dual_narrow_peak_275	395	*	Promoter (<=1kb)	26870	RNU1-2	576		chr15	47773267	47773434	168	47773392	11	10.9403	7.12997	5.94359	WT_NQO2_narrow_peak_275	168	*	3' UTR	80031	SEMA6D	6687		chr1	11934371	11934980	610	11934689	34	20.9834	7.14803	17.8254	WT_PolII_narrow_peak_275	610	*	Promoter (<=1kb)	5351	PLOD1	0
chr1	16903498	16905166	1669	16904673	190	121.588	9.96467	118.063	WT_dual_narrow_peak_276	1669	*	Exon (ENST00000606899.1/ENST00000606899.1, exon 1 of 1)	26870	RNU1-2	7518		chr15	47812527	47812678	152	47812574	13	11.4356	7.05588	6.36267	WT_NQO2_narrow_peak_276	152	*	Promoter (<=1kb)	105370805	LOC105370805	-51		chr1	11979699	11980406	708	11980036	98	76.6956	12.7535	72.1827	WT_PolII_narrow_peak_276	708	*	Promoter (<=1kb)	9927	MFN2	0
chr1	16913663	16914730	1068	16914381	93	62.2376	9.8747	59.387	WT_dual_narrow_peak_277	1068	*	Intron (ENST00000466256.6/9696, intron 1 of 8)	9696	CROCC	-7201		chr15	48811128	48811281	154	48811259	10	9.94302	6.68159	5.10976	WT_NQO2_narrow_peak_277	154	*	Promoter (<=1kb)	22995	CEP152	0		chr1	12002107	12002374	268	12002212	18	9.92499	5.09624	7.21728	WT_PolII_narrow_peak_277	268	*	Promoter (1-2kb)	9927	MFN2	1757
chr1	16915128	16915288	161	16915175	25	6.17117	2.80002	4.0091	WT_dual_narrow_peak_278	161	*	Intron (ENST00000466256.6/9696, intron 1 of 8)	9696	CROCC	-6643		chr15	49530197	49530414	218	49530319	7	7.40936	5.442	3.09754	WT_NQO2_narrow_peak_278	218	*	Intron (ENST00000299338.11/196951, intron 10 of 15)	196951	FAM227B	-21903		chr1	12019227	12019734	508	12019344	72	60.386	13.4534	56.2296	WT_PolII_narrow_peak_278	508	*	Promoter (<=1kb)	60672	MIIP	0
chr1	16960462	16961386	925	16960969	75	65.4398	14.5141	62.5544	WT_dual_narrow_peak_279	925	*	Exon (ENST00000375541.10/9696, exon 27 of 37)	9696	CROCC	-4642		chr15	59256138	59256502	365	59256212	13	8.65103	5.33713	4.06624	WT_NQO2_narrow_peak_279	365	*	Exon (ENST00000288235.9/4643, exon 4 of 28)	4643	MYO1E	8495		chr1	12052113	12052369	257	12052227	17	13.3837	7.27873	10.5091	WT_PolII_narrow_peak_279	257	*	Distal Intergenic	943	TNFRSF8	-10934
chr1	17011142	17012235	1094	17011618	79	54.1386	9.96994	51.3751	WT_dual_narrow_peak_280	1094	*	Promoter (<=1kb)	23400	ATP13A2	0		chr15	64163218	64163370	153	64163308	11	11.1024	7.22455	6.08079	WT_NQO2_narrow_peak_280	153	*	Promoter (<=1kb)	5479	PPIB	-84		chr1	12067837	12067981	145	12067881	9	6.62143	4.78943	4.12083	WT_PolII_narrow_peak_280	145	*	Intron (ENST00000263932.7/943, intron 1 of 14)	943	TNFRSF8	4367
chr1	17052889	17054195	1307	17053418	239	157.365	10.5858	153.388	WT_dual_narrow_peak_281	1307	*	Promoter (<=1kb)	6390	SDHB	0		chr15	64355538	64355684	147	64355673	8	7.60178	5.51597	3.24771	WT_NQO2_narrow_peak_281	147	*	Promoter (<=1kb)	53944	CSNK1G1	387		chr1	12132154	12132513	360	12132285	32	17.5228	6.09798	14.4836	WT_PolII_narrow_peak_281	360	*	Intron (ENST00000263932.7/943, intron 12 of 14)	943	TNFRSF8	6220
chr1	17237059	17237444	386	17237130	11	7.359	4.92063	5.16696	WT_dual_narrow_peak_282	386	*	Promoter (2-3kb)	29943	PADI1	-2188		chr15	69045139	69045328	190	69045273	16	16.33	9.32743	10.8207	WT_NQO2_narrow_peak_282	190	*	Promoter (<=1kb)	79400	NOX5	-630		chr1	12133039	12133442	404	12133248	65	52.0348	12.1796	48.0631	WT_PolII_narrow_peak_282	404	*	Intron (ENST00000263932.7/943, intron 12 of 14)	943	TNFRSF8	7105
chr1	17347947	17348525	579	17348312	30	29.0617	12.3854	26.5703	WT_dual_narrow_peak_283	579	*	Promoter (<=1kb)	23569	PADI4	20		chr15	69557433	69557635	203	69557542	12	11.8324	7.49518	6.70421	WT_NQO2_narrow_peak_283	203	*	Promoter (<=1kb)	145837	DRAIC	-432		chr1	12143637	12144072	436	12143793	18	12.3977	6.45249	9.56781	WT_PolII_narrow_peak_283	436	*	3' UTR	943	TNFRSF8	17703
chr1	17438339	17439700	1362	17438896	276	104.939	5.22071	101.612	WT_dual_narrow_peak_284	1362	*	Promoter (<=1kb)	55920	RCC2	0		chr15	69578875	69579036	162	69578901	9	8.80393	6.12886	4.18547	WT_NQO2_narrow_peak_284	162	*	Intron (ENST00000646247.2/145837, intron 7 of 12)	104472713	PCAT29	8090		chr1	12161784	12162311	528	12162025	47	37.4718	11.1028	33.851	WT_PolII_narrow_peak_284	528	*	Distal Intergenic	102465836	MIR7846	-4632
chr1	17439989	17441207	1219	17440526	207	59.3577	3.94981	56.5382	WT_dual_narrow_peak_285	1219	*	Promoter (<=1kb)	55920	RCC2	-312		chr15	70495037	70495212	176	70495090	10	10.1536	6.80299	5.28344	WT_NQO2_narrow_peak_285	176	*	Distal Intergenic	105370880	LINC02205	10716		chr1	12170165	12170534	370	12170249	23	16.7189	7.62446	13.7097	WT_PolII_narrow_peak_285	370	*	Intron (ENST00000376259.7/7133, intron 1 of 9)	7133	TNFRSF1B	3162
chr1	17460244	17461079	836	17460640	44	35.5171	11.0827	32.9543	WT_dual_narrow_peak_286	836	*	Distal Intergenic	55920	RCC2	-20567		chr15	70508045	70508202	158	70508104	12	11.0417	7.01959	6.03072	WT_NQO2_narrow_peak_286	158	*	Promoter (2-3kb)	105370880	LINC02205	-2117		chr1	12231121	12231389	269	12231262	15	9.46857	5.42032	6.78696	WT_PolII_narrow_peak_286	269	*	Promoter (1-2kb)	55187	VPS13D	1054
chr1	17475896	17476276	381	17475995	27	18.0615	7.33178	15.7019	WT_dual_narrow_peak_287	381	*	Distal Intergenic	55920	RCC2	-36219		chr15	71279106	71279251	146	71279217	9	8.85184	6.15657	4.22109	WT_NQO2_narrow_peak_287	146	*	Intron (ENST00000355327.7/79875, intron 6 of 17)	79875	THSD4	-52869		chr1	12256000	12256159	160	12256026	16	11.0578	6.13618	8.29175	WT_PolII_narrow_peak_287	160	*	Promoter (2-3kb)	55187	VPS13D	2266
chr1	17539803	17541075	1273	17540266	168	114.944	10.9528	111.5	WT_dual_narrow_peak_288	1273	*	Promoter (<=1kb)	55160	ARHGEF10L	105		chr15	71295436	71295704	269	71295547	15	12.0642	6.97889	6.91363	WT_NQO2_narrow_peak_288	269	*	Intron (ENST00000355327.7/79875, intron 6 of 17)	79875	THSD4	-36416		chr1	12478139	12478561	423	12478375	59	43.3696	10.4431	39.6046	WT_PolII_narrow_peak_288	423	*	Promoter (<=1kb)	55187	VPS13D	0
chr1	17569352	17570015	664	17569633	19	15.8208	8.20105	13.4906	WT_dual_narrow_peak_289	664	*	Intron (ENST00000361221.8/55160, intron 1 of 28)	55160	ARHGEF10L	-10538		chr15	71707465	71707636	172	71707534	9	6.89991	4.96638	2.71304	WT_NQO2_narrow_peak_289	172	*	Intron (ENST00000355327.7/79875, intron 8 of 17)	79875	THSD4	46935		chr1	12480758	12481085	328	12480902	31	15.6107	5.50708	12.6437	WT_PolII_narrow_peak_289	328	*	Promoter (2-3kb)	55187	VPS13D	2209
chr1	18901881	18903538	1658	18903102	99	60.0576	8.63341	57.2304	WT_dual_narrow_peak_290	1658	*	Promoter (<=1kb)	8659	ALDH4A1	0		chr15	71708291	71708470	180	71708323	13	11.187	6.90258	6.15189	WT_NQO2_narrow_peak_290	180	*	Intron (ENST00000355327.7/79875, intron 8 of 17)	79875	THSD4	47761		chr1	12528512	12528866	355	12528669	29	20.5556	8.07813	17.4115	WT_PolII_narrow_peak_290	355	*	Promoter (<=1kb)	105376744	LINC02766	788
chr1	18955664	18957002	1339	18956540	77	53.795	10.2164	51.0353	WT_dual_narrow_peak_291	1339	*	Promoter (<=1kb)	126917	IFFO2	0		chr15	73647329	73647609	281	73647499	10	10.1	6.77223	5.23961	WT_NQO2_narrow_peak_291	281	*	Distal Intergenic	27020	NPTN	-13195		chr1	12539902	12540480	579	12540220	51	36.3682	9.64775	32.7751	WT_PolII_narrow_peak_291	579	*	Distal Intergenic	105376744	LINC02766	12178
chr1	19208771	19210255	1485	19209593	319	143.099	6.31669	139.307	WT_dual_narrow_peak_292	1485	*	Promoter (<=1kb)	23352	UBR4	11		chr15	74240226	74240418	193	74240309	14	15.6648	9.36185	10.1974	WT_NQO2_narrow_peak_292	193	*	Intron (ENST00000635913.2/80125, intron 2 of 19)	80125	CCDC33	3900		chr1	12549701	12550137	437	12550016	49	44.1807	13.5696	40.3963	WT_PolII_narrow_peak_292	437	*	Distal Intergenic	105376744	LINC02766	21977
chr1	19210500	19211360	861	19210674	292	122.451	5.8222	118.916	WT_dual_narrow_peak_293	861	*	Promoter (<=1kb)	101927895	EMC1-AS1	145		chr15	74540726	74540895	170	74540753	7	7.16211	5.30937	2.91265	WT_NQO2_narrow_peak_293	170	*	Promoter (<=1kb)	10620	ARID3B	-311		chr1	12573754	12574168	415	12573924	55	45.9412	12.4718	42.1151	WT_PolII_narrow_peak_293	415	*	Intron (ENST00000714541.1/9249, intron 4 of 5)	102466722	MIR6730	4855
chr1	19250679	19252945	2267	19251379	250	111.742	6.23033	108.335	WT_dual_narrow_peak_294	2267	*	Promoter (<=1kb)	23065	EMC1	0		chr15	75451757	75452189	433	75451785	22	13.749	6.28638	8.40411	WT_NQO2_narrow_peak_294	433	*	Promoter (<=1kb)	25942	SIN3A	-11		chr1	12604321	12604582	262	12604523	22	15.9186	7.44405	12.9397	WT_PolII_narrow_peak_294	262	*	Intron (ENST00000714541.1/9249, intron 1 of 5)	9249	DHRS3	-3805
chr1	19310862	19313278	2417	19311509	250	136.022	8.00714	132.321	WT_dual_narrow_peak_295	2417	*	Promoter (<=1kb)	54896	SLC66A1	0		chr15	76336836	76336981	146	76336978	7	7.40936	5.442	3.09754	WT_NQO2_narrow_peak_295	146	*	Promoter (<=1kb)	64843	ISL2	28		chr1	12618162	12618496	335	12618412	28	12.9712	4.91107	10.1154	WT_PolII_narrow_peak_295	335	*	Promoter (<=1kb)	9249	DHRS3	0
chr1	19484480	19486603	2124	19485098	260	163.631	9.91483	159.573	WT_dual_narrow_peak_296	2124	*	Promoter (<=1kb)	832	CAPZB	0		chr15	77420432	77420600	169	77420521	10	9.55064	6.45135	4.7882	WT_NQO2_narrow_peak_296	169	*	Promoter (<=1kb)	10363	HMG20A	20		chr1	12618802	12619261	460	12619027	28	13.081	4.95368	10.2205	WT_PolII_narrow_peak_296	460	*	Promoter (<=1kb)	9249	DHRS3	0
chr1	19596232	19598161	1930	19597691	222	130.563	8.87838	126.929	WT_dual_narrow_peak_297	1930	*	Promoter (<=1kb)	100532736	MICOS10-NBL1	0		chr15	84912351	84912508	158	84912440	13	14.0578	8.6192	8.68824	WT_NQO2_narrow_peak_297	158	*	Intron (ENST00000538177.5/9154, intron 8 of 14)	9154	SLC28A1	27673		chr1	12851871	12852049	179	12852005	14	12.0095	7.18415	9.19712	WT_PolII_narrow_peak_297	179	*	Distal Intergenic	343069	HNRNPCL1	-3151
chr1	19644082	19645825	1744	19645007	197	105.757	7.75797	102.42	WT_dual_narrow_peak_298	1744	*	Promoter (<=1kb)	4681	NBL1	0		chr15	85318433	85318725	293	85318604	8	7.31588	5.34748	3.03069	WT_NQO2_narrow_peak_298	293	*	Intron (ENST00000559518.1/ENST00000559518.1, intron 1 of 3)	11214	AKAP13	-61846		chr1	13749223	13749620	398	13749360	37	28.8662	9.97884	25.4718	WT_PolII_narrow_peak_298	398	*	Promoter (<=1kb)	7799	PRDM2	0
chr1	19799113	19800643	1531	19800410	177	117.804	10.5315	114.325	WT_dual_narrow_peak_299	1531	*	Promoter (<=1kb)	255104	TMCO4	0		chr15	88467170	88467348	179	88467331	6	7.32617	5.31991	3.03814	WT_NQO2_narrow_peak_299	179	*	Promoter (<=1kb)	26589	MRPL46	40		chr1	15152272	15152759	488	15152618	34	24.7312	8.82126	21.4558	WT_PolII_narrow_peak_299	488	*	Promoter (<=1kb)	200197	TMEM51-AS1	0
chr1	19863835	19864429	595	19864091	24	17.3562	7.70954	15.0056	WT_dual_narrow_peak_300	595	*	Distal Intergenic	23252	OTUD3	-17966		chr15	89088189	89088367	179	89088211	12	11.4711	7.27941	6.39126	WT_NQO2_narrow_peak_300	179	*	Promoter (<=1kb)	124903573	LOC124903573	0		chr1	15158752	15158927	176	15158808	14	7.93172	4.72175	5.34192	WT_PolII_narrow_peak_300	176	*	Intron (ENST00000428417.5/55092, intron 1 of 2)	55092	TMEM51	4984
chr1	19882311	19883708	1398	19883129	252	181.247	12.2812	176.957	WT_dual_narrow_peak_301	1398	*	Promoter (<=1kb)	23252	OTUD3	0		chr15	89575326	89575521	196	89575336	9	7.38907	5.27419	3.09135	WT_NQO2_narrow_peak_301	196	*	Promoter (<=1kb)	90381	TICRR	0		chr1	15178762	15179313	552	15179249	39	29.4286	9.69152	26.0185	WT_PolII_narrow_peak_301	552	*	Intron (ENST00000428417.5/55092, intron 1 of 2)	727684	TMEM51-AS2	-7445
chr1	20485880	20486369	490	20486055	23	20.6005	9.84126	18.2083	WT_dual_narrow_peak_302	490	*	Promoter (<=1kb)	55450	CAMK2N1	0		chr15	90158120	90158279	160	90158166	10	11.7685	7.67447	6.64841	WT_NQO2_narrow_peak_302	160	*	Promoter (2-3kb)	10509	SEMA4B	-2325		chr1	15200450	15201041	592	15200979	24	17.327	7.69385	14.2951	WT_PolII_narrow_peak_302	592	*	Intron (ENST00000428417.5/55092, intron 1 of 2)	727684	TMEM51-AS2	-29133
chr1	20507309	20508607	1299	20507986	272	178.398	10.6028	174.145	WT_dual_narrow_peak_303	1299	*	Promoter (<=1kb)	79594	MUL1	0		chr15	90165847	90166014	168	90165959	10	9.59775	6.47925	4.83146	WT_NQO2_narrow_peak_303	168	*	Intron (ENST00000559322.5/10509, intron 1 of 3)	10509	SEMA4B	5243		chr1	15272818	15272966	149	15272841	9	6.62143	4.78943	4.12083	WT_PolII_narrow_peak_303	149	*	Intron (ENST00000683790.1/114827, intron 3 of 33)	114827	FHAD1	-14079
chr1	20575472	20575655	184	20575592	13	7.73957	4.78885	5.54047	WT_dual_narrow_peak_304	184	*	Distal Intergenic	978	CDA	-13431		chr15	90387972	90388178	207	90388125	12	11.0876	7.04754	6.06966	WT_NQO2_narrow_peak_304	207	*	Promoter (<=1kb)	8826	IQGAP1	-64		chr1	15337685	15337982	298	15337903	31	17.3432	6.19564	14.3107	WT_PolII_narrow_peak_304	298	*	Intron (ENST00000683790.1/114827, intron 14 of 33)	114827	FHAD1	-3779
chr1	20576498	20576826	329	20576709	13	7.65441	4.73836	5.45682	WT_dual_narrow_peak_305	329	*	Distal Intergenic	978	CDA	-12260		chr15	91942944	91943101	158	91943025	13	12.2592	7.55956	7.08005	WT_NQO2_narrow_peak_305	158	*	Promoter (1-2kb)	28232	SLCO3A1	1626		chr1	15340681	15340838	158	15340724	17	6.27173	3.44632	3.80071	WT_PolII_narrow_peak_305	158	*	Promoter (<=1kb)	114827	FHAD1	-923
chr1	20588767	20590646	1880	20589766	252	128.119	7.31499	124.515	WT_dual_narrow_peak_306	1880	*	Promoter (<=1kb)	978	CDA	0		chr15	94922038	94922212	175	94922118	11	9.73174	6.40344	4.94519	WT_NQO2_narrow_peak_306	175	*	Intron (ENST00000618611.4/105370991, intron 1 of 3)	105370991	LOC105370991	65190		chr1	15345949	15346303	355	15346131	31	17.9083	6.43052	14.8552	WT_PolII_narrow_peak_306	355	*	Promoter (<=1kb)	114827	FHAD1	489
chr1	20612379	20612554	176	20612469	21	11.6735	5.43905	9.40386	WT_dual_narrow_peak_307	176	*	Intron (ENST00000461985.1/978, intron 2 of 2)	65018	PINK1	-20904		chr16	1343144	1343326	183	1343234	7	9.05971	6.21874	4.38192	WT_NQO2_narrow_peak_307	183	*	Promoter (<=1kb)	8938	BAIAP3	0		chr1	15352408	15352725	318	15352589	69	28.1468	5.09138	24.7724	WT_PolII_narrow_peak_307	318	*	Intron (ENST00000683790.1/114827, intron 19 of 33)	114827	FHAD1	-5066
chr1	20613827	20614389	563	20613976	24	14.3947	6.19266	12.0847	WT_dual_narrow_peak_308	563	*	Exon (ENST00000375071.4/978, exon 3 of 4)	65018	PINK1	-19069		chr16	1678051	1678199	149	1678149	13	14.7115	8.98484	9.29985	WT_NQO2_narrow_peak_308	149	*	Promoter (<=1kb)	90861	JPT2	-57		chr1	15354737	15354912	176	15354865	43	11.0609	3.17516	8.29463	WT_PolII_narrow_peak_308	176	*	Promoter (2-3kb)	114827	FHAD1	-2879
chr1	20633550	20635012	1463	20634181	245	165.76	11.0748	161.674	WT_dual_narrow_peak_309	1463	*	Promoter (<=1kb)	102464833	MIR6084	0		chr16	2905641	2905860	220	2905808	14	13.3491	8.0043	8.05532	WT_NQO2_narrow_peak_309	220	*	Distal Intergenic	84256	FLYWCH1	-6071		chr1	15356218	15356614	397	15356458	76	35.0474	5.89286	31.488	WT_PolII_narrow_peak_309	397	*	Promoter (1-2kb)	114827	FHAD1	-1177
chr1	20640091	20640285	195	20640248	19	13.9602	7.10622	11.6562	WT_dual_narrow_peak_310	195	*	Promoter (1-2kb)	65018	PINK1	1962		chr16	3134906	3135070	165	3134997	9	8.94947	6.21275	4.29499	WT_NQO2_narrow_peak_310	165	*	Promoter (<=1kb)	7760	ZNF213	0		chr1	15356891	15357204	314	15356993	77	36.6484	6.12238	33.0483	WT_PolII_narrow_peak_310	314	*	Promoter (<=1kb)	114827	FHAD1	-587
chr1	20660396	20662246	1851	20661795	107	61.0623	8.00546	58.2243	WT_dual_narrow_peak_311	1851	*	Promoter (<=1kb)	1650	DDOST	0		chr16	3501052	3501201	150	3501129	7	8.65473	6.04614	4.0663	WT_NQO2_narrow_peak_311	150	*	Promoter (<=1kb)	23059	CLUAP1	34		chr1	15409847	15410006	160	15409952	14	6.9195	4.15266	4.39867	WT_PolII_narrow_peak_311	160	*	Promoter (<=1kb)	79180	EFHD2	0
chr1	20696358	20697251	894	20696771	120	112.658	18.2928	109.241	WT_dual_narrow_peak_312	894	*	Promoter (1-2kb)	57576	KIF17	1188		chr16	5098030	5098197	168	5098087	14	15.2227	9.11126	9.77495	WT_NQO2_narrow_peak_312	168	*	Promoter (<=1kb)	196483	EEF2KMT	-235		chr1	15415977	15416565	589	15416297	24	11.6928	4.95165	8.89625	WT_PolII_narrow_peak_312	589	*	Intron (ENST00000375980.9/79180, intron 1 of 3)	79180	EFHD2	5712
chr1	20717823	20718079	257	20717945	18	14.6761	7.791	12.3618	WT_dual_narrow_peak_313	257	*	Promoter (<=1kb)	57576	KIF17	0		chr16	11628138	11628293	156	11628147	6	6.36058	4.85885	2.30615	WT_NQO2_narrow_peak_313	156	*	Promoter (<=1kb)	9516	LITAF	917		chr1	15417409	15417619	211	15417487	31	18.1795	6.54504	15.1165	WT_PolII_narrow_peak_313	211	*	Intron (ENST00000375980.9/79180, intron 1 of 3)	79180	EFHD2	7144
chr1	20732643	20733249	607	20733154	31	26.8249	10.7738	24.3592	WT_dual_narrow_peak_314	607	*	Promoter (<=1kb)	400745	SH2D5	0		chr16	21953107	21953268	162	21953197	7	7.51403	5.49693	3.1796	WT_NQO2_narrow_peak_314	162	*	Promoter (<=1kb)	7385	UQCRC2	-20		chr1	15432904	15433153	250	15433007	23	7.16868	3.26899	4.63094	WT_PolII_narrow_peak_314	250	*	Distal Intergenic	11330	CTRC	-5289
chr1	20785112	20787282	2171	20785992	249	106.853	5.94027	103.503	WT_dual_narrow_peak_315	2171	*	Promoter (<=1kb)	50809	HP1BP3	0		chr16	24526270	24526516	247	24526421	15	14.4492	8.4387	9.05108	WT_NQO2_narrow_peak_315	247	*	Distal Intergenic	5930	RBBP6	-11177		chr1	15459853	15460222	370	15460127	62	23.2187	4.60655	19.9897	WT_PolII_narrow_peak_315	370	*	Intron (ENST00000459653.1/63036, intron 2 of 3)	63036	CELA2A	3106
chr1	20787495	20788139	645	20787755	117	22.037	2.8137	19.6274	WT_dual_narrow_peak_316	645	*	Promoter (<=1kb)	50809	HP1BP3	-172		chr16	24646335	24646500	166	24646421	7	8.22754	5.85127	3.73065	WT_NQO2_narrow_peak_316	166	*	Intron (ENST00000566108.2/27327, intron 2 of 2)	400511	LINC01567	24562		chr1	15463362	15463786	425	15463614	105	60.477	8.08979	56.3189	WT_PolII_narrow_peak_316	425	*	Promoter (2-3kb)	51032	CELA2B	-2123
chr1	21022544	21022698	155	21022659	14	10.331	6.15079	8.08293	WT_dual_narrow_peak_317	155	*	Intron (ENST00000374935.7/8672, intron 4 of 32)	8672	EIF4G3	28252		chr16	25049605	25049860	256	25049711	13	12.5644	7.74382	7.35085	WT_NQO2_narrow_peak_317	256	*	Intron (ENST00000575694.1/ENST00000575694.1, intron 1 of 1)	283887	LINC02175	-17077		chr1	15464187	15464763	577	15464485	76	34.9964	5.88306	31.4383	WT_PolII_narrow_peak_317	577	*	Promoter (1-2kb)	51032	CELA2B	-1146
chr1	21083210	21083425	216	21083301	12	8.31872	5.33068	6.10696	WT_dual_narrow_peak_318	216	*	Intron (ENST00000374935.7/8672, intron 3 of 32)	8672	EIF4G3	28185		chr16	28863559	28863720	162	28863705	7	7.5677	5.52481	3.21996	WT_NQO2_narrow_peak_318	162	*	Promoter (<=1kb)	25970	SH2B1	0		chr1	15524232	15525343	1112	15524812	117	54.0974	6.18389	50.0801	WT_PolII_narrow_peak_318	1112	*	Promoter (<=1kb)	842	CASP9	0
chr1	21149949	21150231	283	21150126	15	9.17331	5.24925	6.94678	WT_dual_narrow_peak_319	283	*	Intron (ENST00000374935.7/8672, intron 2 of 32)	8672	EIF4G3	17808		chr16	30370647	30370933	287	30370701	14	11.6957	6.9906	6.58592	WT_NQO2_narrow_peak_319	287	*	Promoter (<=1kb)	29895	MYL11	-1		chr1	15526486	15526839	354	15526647	96	37.7813	5.08143	34.1526	WT_PolII_narrow_peak_319	354	*	Promoter (<=1kb)	23341	DNAJC16	0
chr1	21150486	21150721	236	21150524	14	8.27689	4.92117	6.06785	WT_dual_narrow_peak_320	236	*	Intron (ENST00000374935.7/8672, intron 2 of 32)	8672	EIF4G3	17318		chr16	30650712	30650857	146	30650775	12	12.8342	8.07658	7.59034	WT_NQO2_narrow_peak_320	146	*	Promoter (<=1kb)	78994	PRR14	0		chr1	15584431	15584609	179	15584537	15	7.74425	4.44737	5.1661	WT_PolII_narrow_peak_320	179	*	Promoter (<=1kb)	79814	AGMAT	442
chr1	21174448	21176268	1821	21175906	344	173.058	7.30782	168.875	WT_dual_narrow_peak_321	1821	*	Promoter (<=1kb)	8672	EIF4G3	0		chr16	30922673	30922839	167	30922709	10	9.59775	6.47925	4.83146	WT_NQO2_narrow_peak_321	167	*	Promoter (<=1kb)	54620	FBXL19	-216		chr1	15585108	15585288	181	15585189	15	7.79391	4.47444	5.21265	WT_PolII_narrow_peak_321	181	*	Promoter (<=1kb)	79814	AGMAT	-57
chr1	21176675	21176858	184	21176754	166	42.3273	3.55265	39.6908	WT_dual_narrow_peak_322	184	*	Promoter (<=1kb)	8672	EIF4G3	0		chr16	54254484	54254703	220	54254598	6	6.00225	4.66846	2.06471	WT_NQO2_narrow_peak_322	220	*	Intron (ENST00000649252.1/100996338, intron 2 of 3)	100996338	LINC02169	16043		chr1	15603377	15603859	483	15603706	16	9.67639	5.33912	6.9835	WT_PolII_narrow_peak_322	483	*	Promoter (<=1kb)	124903854	LOC124903854	0
chr1	21261972	21262382	411	21262223	34	30.5378	11.7838	28.0298	WT_dual_narrow_peak_323	411	*	Intron (ENST00000415912.6/1889, intron 4 of 18)	124903872	LOC124903872	-3700		chr16	67311866	67312227	362	67311890	8	8.3607	5.94407	3.83403	WT_NQO2_narrow_peak_323	362	*	Intron (ENST00000570049.5/146212, intron 2 of 15)	146212	KCTD19	8563		chr1	15616972	15617515	544	15617367	78	60.0303	11.9014	55.8812	WT_PolII_narrow_peak_323	544	*	Promoter (<=1kb)	84301	DDI2	0
chr1	21289698	21291077	1380	21290783	68	42.1161	8.40335	39.482	WT_dual_narrow_peak_324	1380	*	Promoter (<=1kb)	1889	ECE1	0		chr16	69726809	69726972	164	69726839	7	6.09074	4.69189	2.12592	WT_NQO2_narrow_peak_324	164	*	Promoter (<=1kb)	119139903	NQO1-DT	41		chr1	15680776	15681421	646	15681007	49	25.2964	6.27689	22.0042	WT_PolII_narrow_peak_324	646	*	Promoter (2-3kb)	23207	PLEKHM2	-2899
chr1	21324415	21324903	489	21324700	16	10.3501	5.72356	8.10168	WT_dual_narrow_peak_325	489	*	Intron (ENST00000415912.6/1889, intron 1 of 18)	1889	ECE1	20234		chr16	73048889	73049068	180	73049059	9	8.18929	5.76552	3.70468	WT_NQO2_narrow_peak_325	180	*	Promoter (<=1kb)	463	ZFHX3	-761		chr1	15741595	15741743	149	15741636	15	7.5188	4.32524	4.95775	WT_PolII_narrow_peak_325	149	*	Promoter (<=1kb)	388595	TMEM82	-756
chr1	21338152	21338500	349	21338466	15	5.07474	3.08775	2.94206	WT_dual_narrow_peak_326	349	*	Intron (ENST00000415912.6/1889, intron 1 of 18)	1889	ECE1	6637		chr16	74666846	74667013	168	74666998	7	7.73445	5.61018	3.34541	WT_NQO2_narrow_peak_326	168	*	Promoter (<=1kb)	55159	RFWD3	0		chr1	15780767	15781234	468	15780871	32	23.5291	8.76606	20.2904	WT_PolII_narrow_peak_326	468	*	Intron (ENST00000375771.5/54751, intron 9 of 9)	54751	FBLIM1	3694
chr1	21344379	21346732	2354	21344775	211	98.0083	6.472	94.7605	WT_dual_narrow_peak_327	2354	*	Promoter (<=1kb)	1889	ECE1	0		chr16	81077014	81077183	170	81077064	8	8.75251	6.15299	4.14505	WT_NQO2_narrow_peak_327	170	*	Promoter (<=1kb)	123775	C16orf46	0		chr1	15787992	15788184	193	15788082	40	26.1949	8.06276	22.8762	WT_PolII_narrow_peak_327	193	*	Distal Intergenic	54751	FBLIM1	10919
chr1	21439662	21440040	379	21439969	20	16.9864	8.6111	14.6405	WT_dual_narrow_peak_328	379	*	Promoter (<=1kb)	84224	NBPF3	-88		chr16	86576026	86576183	158	86576042	6	7.39492	5.34977	3.09135	WT_NQO2_narrow_peak_328	158	*	Promoter (2-3kb)	2300	FOXL1	-2366		chr1	15788331	15788864	534	15788394	30	16.5172	6.02743	13.5155	WT_PolII_narrow_peak_328	534	*	Distal Intergenic	54751	FBLIM1	11258
chr1	21622719	21622891	173	21622768	17	9.73301	5.17784	7.49576	WT_dual_narrow_peak_329	173	*	Promoter (<=1kb)	5909	RAP1GAP	-151		chr16	87145548	87145717	170	87145630	10	10.375	6.92888	5.47086	WT_NQO2_narrow_peak_329	170	*	Intron (ENST00000562840.1/ENST00000562840.1, intron 1 of 4)	101928708	LOC101928708	-66405		chr1	15795217	15795483	267	15795322	87	47.3899	7.34219	43.5288	WT_PolII_narrow_peak_329	267	*	Distal Intergenic	440567	UQCRHL	12166
chr1	21627005	21627292	288	21627112	20	13.2981	6.4916	11.0039	WT_dual_narrow_peak_330	288	*	Intron (ENST00000471600.6/5909, intron 2 of 24)	5909	RAP1GAP	-4437		chr16	89490721	89490904	184	89490776	10	11.1843	7.37226	6.15079	WT_NQO2_narrow_peak_330	184	*	Promoter (<=1kb)	101930112	LOC101930112	2		chr1	15799100	15799448	349	15799201	79	27.6168	4.43176	24.2576	WT_PolII_narrow_peak_330	349	*	Distal Intergenic	440567	UQCRHL	8201
chr1	21638870	21639163	294	21639036	10	6.4334	4.51058	4.2624	WT_dual_narrow_peak_331	294	*	Intron (ENST00000471600.6/5909, intron 2 of 24)	5909	RAP1GAP	12657		chr17	6506946	6507116	171	6507014	9	9.89573	6.7352	5.07312	WT_NQO2_narrow_peak_331	171	*	Intron (ENST00000262483.13/83394, intron 3 of 19)	83394	PITPNM3	-25117		chr1	15800150	15800757	608	15800436	132	75.679	8.23137	71.1879	WT_PolII_narrow_peak_331	608	*	Distal Intergenic	440567	UQCRHL	6892
chr1	21651037	21651819	783	21651659	63	52.8286	13.0161	50.0792	WT_dual_narrow_peak_332	783	*	Promoter (<=1kb)	5909	RAP1GAP	1		chr17	7251773	7251944	172	7251831	11	10.5826	6.91863	5.64308	WT_NQO2_narrow_peak_332	172	*	Promoter (<=1kb)	23587	ELP5	0		chr1	15801161	15801313	153	15801236	44	9.9399	2.90099	7.2315	WT_PolII_narrow_peak_332	153	*	Distal Intergenic	440567	UQCRHL	6336
chr1	21764744	21765323	580	21764825	25	16.8067	7.17378	14.4636	WT_dual_narrow_peak_333	580	*	Intron (ENST00000308271.14/84196, intron 1 of 26)	84196	USP48	-16553		chr17	7404094	7404366	273	7404204	11	10.5826	6.91863	5.64308	WT_NQO2_narrow_peak_333	273	*	Promoter (<=1kb)	100529211	TMEM256-PLSCR3	0		chr1	15833240	15833461	222	15833362	55	25.041	5.5491	21.7563	WT_PolII_narrow_peak_333	222	*	Promoter (2-3kb)	23013	SPEN	-2634
chr1	21781506	21783597	2092	21782230	288	141.706	7.05358	137.932	WT_dual_narrow_peak_334	2092	*	Promoter (<=1kb)	84196	USP48	0		chr17	7572566	7572809	244	7572724	11	10.9403	7.12997	5.94359	WT_NQO2_narrow_peak_334	244	*	Promoter (<=1kb)	100533955	SENP3-EIF4A1	-15		chr1	15834804	15835186	383	15835053	44	16.8424	4.47196	13.8285	WT_PolII_narrow_peak_334	383	*	Promoter (<=1kb)	23013	SPEN	-909
chr1	21935843	21937308	1466	21936674	245	166.155	11.1177	162.064	WT_dual_narrow_peak_335	1466	*	Promoter (<=1kb)	3339	HSPG2	2		chr17	8288408	8288567	160	8288483	6	6.17547	4.76175	2.16844	WT_NQO2_narrow_peak_335	160	*	Promoter (<=1kb)	29098	RANGRF	-87		chr1	15835698	15836114	417	15835946	92	59.1648	9.29568	55.0353	WT_PolII_narrow_peak_335	417	*	Promoter (<=1kb)	23013	SPEN	0
chr1	22025127	22026391	1265	22025723	147	97.9818	10.3774	94.7344	WT_dual_narrow_peak_336	1265	*	Promoter (<=1kb)	101928043	LINC01635	0		chr17	17972555	17972789	235	17972593	9	8.35504	5.86486	3.83403	WT_NQO2_narrow_peak_336	235	*	Promoter (<=1kb)	83450	DRC3	-24		chr1	15847315	15847812	498	15847675	44	20.4565	5.4602	17.3158	WT_PolII_narrow_peak_336	498	*	Promoter (<=1kb)	23013	SPEN	0
chr1	22039765	22039950	186	22039913	16	12.4543	6.97089	10.1724	WT_dual_narrow_peak_337	186	*	Intron (ENST00000695855.1/998, intron 1 of 5)	998	CDC42	-12677		chr17	27333098	27333273	176	27333115	10	9.45795	6.39624	4.71502	WT_NQO2_narrow_peak_337	176	*	Promoter (<=1kb)	124903957	LOC124903957	0		chr1	15849110	15849687	578	15849382	39	17.3195	5.07701	14.288	WT_PolII_narrow_peak_337	578	*	Promoter (<=1kb)	729614	SPEN-AS1	-963
chr1	22052589	22054126	1538	22053799	308	218.557	12.1516	213.761	WT_dual_narrow_peak_338	1538	*	Promoter (<=1kb)	998	CDC42	0		chr17	29370059	29370205	147	29370148	6	8.28755	5.70182	3.77874	WT_NQO2_narrow_peak_338	147	*	Exon (ENST00000685798.1/ENST00000685798.1, exon 2 of 3)	57551	TAOK1	-20158		chr1	15849933	15850110	178	15849983	25	7.70975	3.30615	5.13362	WT_PolII_narrow_peak_338	178	*	Promoter (1-2kb)	729614	SPEN-AS1	-1786
chr1	22142922	22143956	1035	22143445	35	25.8197	9.07498	23.3655	WT_dual_narrow_peak_339	1035	*	Promoter (<=1kb)	54361	WNT4	0		chr17	29710863	29711131	269	29710912	10	9.0644	6.1595	4.38384	WT_NQO2_narrow_peak_339	269	*	Intron (ENST00000269033.7/85464, intron 2 of 14)	85464	SSH2	50259		chr1	15886287	15886547	261	15886517	19	9.30807	4.61842	6.63554	WT_PolII_narrow_peak_339	261	*	Intron (ENST00000673875.1/23013, intron 4 of 11)	23013	SPEN	9711
chr1	22428782	22429729	948	22428981	310	261.985	16.7071	256.59	WT_dual_narrow_peak_340	948	*	Promoter (<=1kb)	9923	ZBTB40	0		chr17	39200119	39200280	162	39200182	7	7.30809	5.38816	3.02444	WT_NQO2_narrow_peak_340	162	*	Promoter (<=1kb)	6143	RPL19	-3		chr1	15952628	15953083	456	15952956	39	24.5141	7.59517	21.2454	WT_PolII_narrow_peak_340	456	*	Promoter (<=1kb)	7709	ZBTB17	0
chr1	22451764	22453068	1305	22452043	248	171.918	11.5334	167.751	WT_dual_narrow_peak_341	1305	*	Promoter (<=1kb)	9923	ZBTB40	0		chr17	41786829	41787020	192	41786865	11	10.2965	6.7472	5.39854	WT_NQO2_narrow_peak_341	192	*	Promoter (<=1kb)	3728	JUP	0		chr1	16012795	16013400	606	16012951	18	9.32885	4.78868	6.65523	WT_PolII_narrow_peak_341	606	*	Distal Intergenic	27129	HSPB7	4425
chr1	22710280	22711382	1103	22710429	51	37.1837	9.96035	34.6029	WT_dual_narrow_peak_342	1103	*	Promoter (<=1kb)	2048	EPHB2	0		chr17	42677098	42677266	169	42677171	18	15.5878	8.34087	10.1277	WT_NQO2_narrow_peak_342	169	*	Promoter (<=1kb)	79990	PLEKHH3	-104		chr1	16048823	16049021	199	16048854	11	7.73286	5.15499	5.15526	WT_PolII_narrow_peak_342	199	*	Promoter (<=1kb)	1188	CLCNKB	0
chr1	22976340	22977024	685	22976698	39	36.7064	13.3274	34.1307	WT_dual_narrow_peak_343	685	*	Distal Intergenic	646262	LACTBL1	-3474		chr17	47649473	47649728	256	47649545	14	12.806	7.67349	7.56571	WT_NQO2_narrow_peak_343	256	*	Promoter (<=1kb)	3837	KPNB1	0		chr1	16075950	16076444	495	16076355	31	11.96	4.20891	9.15091	WT_PolII_narrow_peak_343	495	*	Promoter (2-3kb)	348487	FAM131C	-2299
chr1	23010679	23011233	555	23011122	18	13.2122	6.92332	10.9193	WT_dual_narrow_peak_344	555	*	Promoter (2-3kb)	729059	TEX46	2861		chr17	47895797	47896187	391	47895881	13	13.1142	8.07173	7.84567	WT_NQO2_narrow_peak_344	391	*	Promoter (<=1kb)	102724532	SP2-DT	0		chr1	16076713	16077206	494	16077066	53	29.8645	7.089	26.4424	WT_PolII_narrow_peak_344	494	*	Distal Intergenic	348487	FAM131C	-3062
chr1	23018929	23021484	2556	23020218	348	171.448	7.11555	167.286	WT_dual_narrow_peak_345	2556	*	Promoter (<=1kb)	23028	KDM1A	0		chr17	48892556	48892714	159	48892631	11	12.0756	7.77458	6.91968	WT_NQO2_narrow_peak_345	159	*	Promoter (<=1kb)	516	ATP5MC1	-51		chr1	16143549	16144188	640	16143805	108	48.8741	5.98773	44.9773	WT_PolII_narrow_peak_345	640	*	Promoter (2-3kb)	1969	EPHA2	2262
chr1	23167118	23168821	1704	23167581	218	131.508	9.20425	127.862	WT_dual_narrow_peak_346	1704	*	Promoter (<=1kb)	7798	LUZP1	0		chr17	50443708	50443859	152	50443805	9	10.0236	6.8025	5.17533	WT_NQO2_narrow_peak_346	152	*	Intron (ENST00000510410.5/80221, intron 1 of 13)	80221	ACSF2	-16804		chr1	16145195	16145837	643	16145309	85	33.956	5.10037	30.4253	WT_PolII_narrow_peak_346	643	*	Promoter (<=1kb)	1969	EPHA2	613
chr1	23177609	23177779	171	23177648	9	5.10057	3.81715	2.96727	WT_dual_narrow_peak_347	171	*	Promoter (<=1kb)	7798	LUZP1	29		chr17	56795385	56795625	241	56795454	10	9.74231	6.56445	4.95408	WT_NQO2_narrow_peak_347	241	*	Promoter (<=1kb)	339210	C17orf67	-93		chr1	16146248	16146397	150	16146359	39	6.65193	2.38768	4.14948	WT_PolII_narrow_peak_347	150	*	Promoter (<=1kb)	1969	EPHA2	53
chr1	23197102	23197331	230	23197245	16	9.43751	5.20499	7.2051	WT_dual_narrow_peak_348	230	*	Intron (ENST00000374619.2/3352, intron 1 of 1)	7798	LUZP1	-18950		chr17	58518077	58518262	186	58518184	13	13.1142	8.07173	7.84567	WT_NQO2_narrow_peak_348	186	*	Promoter (<=1kb)	9110	MTMR4	-172		chr1	16156076	16156284	209	16156223	49	19.8277	4.80932	16.7075	WT_PolII_narrow_peak_348	209	*	Promoter (<=1kb)	1969	EPHA2	-7
chr1	23215926	23217534	1609	23216794	195	122.771	9.73887	119.233	WT_dual_narrow_peak_349	1609	*	Promoter (<=1kb)	3352	HTR1D	0		chr17	59155532	59155688	157	59155682	10	7.35052	5.09158	3.06206	WT_NQO2_narrow_peak_349	157	*	Promoter (<=1kb)	55771	PRR11	-44		chr1	16159054	16159443	390	16159195	71	41.1872	7.7473	37.4752	WT_PolII_narrow_peak_349	390	*	Promoter (<=1kb)	101927479	EPHA2-AS1	0
chr1	23217722	23217888	167	23217766	46	7.23063	2.32903	5.04371	WT_dual_narrow_peak_350	167	*	Promoter (<=1kb)	3352	HTR1D	-220		chr17	59565980	59566126	147	59566029	8	9.12655	6.34412	4.43819	WT_NQO2_narrow_peak_350	147	*	Promoter (<=1kb)	79665	DHX40	357		chr1	16164238	16164575	338	16164441	33	15.7116	5.26603	12.7407	WT_PolII_narrow_peak_350	338	*	Distal Intergenic	101927479	EPHA2-AS1	4972
chr1	23224883	23225501	619	23225058	36	27.5942	9.64907	25.1195	WT_dual_narrow_peak_351	619	*	Distal Intergenic	3352	HTR1D	-7381		chr17	62792002	62792179	178	62792028	10	8.48127	5.8016	3.93153	WT_NQO2_narrow_peak_351	178	*	Intron (ENST00000456609.6/162333, intron 2 of 10)	162333	MARCHF10	14461		chr1	16167876	16168032	157	16168004	37	14.9941	4.57859	12.052	WT_PolII_narrow_peak_351	157	*	Distal Intergenic	101927479	EPHA2-AS1	8610
chr1	23341769	23344363	2595	23343475	339	132.906	5.43087	129.243	WT_dual_narrow_peak_352	2595	*	Promoter (<=1kb)	10236	HNRNPR	0		chr17	75261396	75261541	146	75261469	6	6.00225	4.66846	2.06471	WT_NQO2_narrow_peak_352	146	*	Promoter (<=1kb)	23163	GGA3	44		chr1	16173053	16173918	866	16173465	108	63.0031	8.25928	58.7887	WT_PolII_narrow_peak_352	866	*	Distal Intergenic	101927479	EPHA2-AS1	13787
chr1	23344600	23345020	421	23344890	127	13.3645	2.07031	11.0694	WT_dual_narrow_peak_353	421	*	Promoter (<=1kb)	10236	HNRNPR	-264		chr17	75855397	75855556	160	75855518	10	9.64539	6.50741	4.87162	WT_NQO2_narrow_peak_353	160	*	Promoter (<=1kb)	23558	WBP2	0		chr1	16181857	16182228	372	16182102	67	37.0607	7.21549	33.4506	WT_PolII_narrow_peak_353	372	*	Distal Intergenic	101927479	EPHA2-AS1	22591
chr1	23367456	23369938	2483	23369117	278	126.011	6.36324	122.433	WT_dual_narrow_peak_354	2483	*	Promoter (<=1kb)	148898	ZNF436-AS1	0		chr17	77286842	77287015	174	77286893	11	9.53189	6.28037	4.77605	WT_NQO2_narrow_peak_354	174	*	Promoter (<=1kb)	10801	SEPTIN9	535		chr1	16183218	16183460	243	16183312	39	13.171	3.90192	10.3065	WT_PolII_narrow_peak_354	243	*	Distal Intergenic	128272	ARHGEF19	23066
chr1	23403822	23404374	553	23404219	32	25.0694	9.53543	22.6239	WT_dual_narrow_peak_355	553	*	3' UTR	6920	TCEA3	13924		chr17	81222988	81223191	204	81223137	9	10.2234	6.90601	5.34096	WT_NQO2_narrow_peak_355	204	*	Promoter (<=1kb)	22994	CEP131	0		chr1	16187722	16188152	431	16187775	26	7.08833	3.03311	4.55624	WT_PolII_narrow_peak_355	431	*	Distal Intergenic	128272	ARHGEF19	18374
chr1	23423405	23425296	1892	23424355	69	42.2915	8.3046	39.6555	WT_dual_narrow_peak_356	1892	*	Promoter (<=1kb)	6920	TCEA3	0		chr17	82698778	82698985	208	82698916	9	12.1025	7.77342	6.94564	WT_NQO2_narrow_peak_356	208	*	Promoter (<=1kb)	10966	RAB40B	-80		chr1	16188932	16189398	467	16189007	24	7.73222	3.39179	5.15476	WT_PolII_narrow_peak_356	467	*	Distal Intergenic	128272	ARHGEF19	17128
chr1	23436439	23436743	305	23436553	14	10.331	6.15079	8.08293	WT_dual_narrow_peak_357	305	*	Promoter (<=1kb)	55616	ASAP3	0		chr18	3383560	3383742	183	3383638	16	15.5025	8.82931	10.0449	WT_NQO2_narrow_peak_357	183	*	Promoter (<=1kb)	105371964	LINC01895	-28		chr1	16206530	16207141	612	16206615	81	60.494	11.4289	56.3357	WT_PolII_narrow_peak_357	612	*	Promoter (<=1kb)	128272	ARHGEF19	0
chr1	23479085	23479324	240	23479309	15	6.10465	3.58942	3.94399	WT_dual_narrow_peak_358	240	*	Promoter (<=1kb)	55616	ASAP3	855		chr18	3794696	3794917	222	3794854	9	8.44071	5.91582	3.89917	WT_NQO2_narrow_peak_358	222	*	Intron (ENST00000400147.6/9229, intron 2 of 9)	9229	DLGAP1	19146		chr1	16217391	16217709	319	16217567	67	60.6271	14.9989	56.4654	WT_PolII_narrow_peak_358	319	*	Promoter (<=1kb)	101927546	ANO7L1	0
chr1	23484001	23484771	771	23484531	216	222.474	24.2647	217.623	WT_dual_narrow_peak_359	771	*	Promoter (<=1kb)	55616	ASAP3	0		chr18	3966808	3967083	276	3967048	10	8.6289	5.89291	4.04656	WT_NQO2_narrow_peak_359	276	*	Intron (ENST00000652891.1/101410534, intron 1 of 4)	101410534	DLGAP1-AS4	4455		chr1	16236181	16236545	365	16236431	30	16.1937	5.89438	13.2045	WT_PolII_narrow_peak_359	365	*	Promoter (<=1kb)	79363	CPLANE2	114
chr1	23497025	23497179	155	23497077	11	7.359	4.92063	5.16696	WT_dual_narrow_peak_360	155	*	Distal Intergenic	55616	ASAP3	-12388		chr18	5296171	5296321	151	5296188	7	8.36372	5.91482	3.83403	WT_NQO2_narrow_peak_360	151	*	Promoter (<=1kb)	7541	ZBTB14	0		chr1	16237180	16237508	329	16237375	27	13.8047	5.39089	10.9122	WT_PolII_narrow_peak_360	329	*	Promoter (<=1kb)	79363	CPLANE2	0
chr1	23528499	23529072	574	23528561	99	16.5821	2.59088	14.2419	WT_dual_narrow_peak_361	574	*	Promoter (2-3kb)	1870	E2F2	2161		chr18	7132991	7133304	314	7133067	11	9.69106	6.37844	4.90949	WT_NQO2_narrow_peak_361	314	*	Distal Intergenic	284217	LAMA1	-15194		chr1	16249794	16249976	183	16249823	14	7.34845	4.3908	4.79875	WT_PolII_narrow_peak_361	183	*	3' UTR	54455	FBXO42	3451
chr1	23529466	23531240	1775	23530076	253	118.934	6.62494	115.442	WT_dual_narrow_peak_362	1775	*	Promoter (<=1kb)	1870	E2F2	0		chr18	8704898	8705143	246	8705086	8	8.57926	6.06168	4.00772	WT_NQO2_narrow_peak_362	246	*	Promoter (<=1kb)	23255	MTCL1	-413		chr1	16324364	16324705	342	16324634	12	6.53873	4.2474	4.04838	WT_PolII_narrow_peak_362	342	*	Intron (ENST00000375592.8/54455, intron 1 of 9)	54455	FBXO42	-8997
chr1	23539760	23540240	481	23539870	15	9.76238	5.59214	7.52464	WT_dual_narrow_peak_363	481	*	Distal Intergenic	1870	E2F2	-8527		chr18	8891096	8891259	164	8891185	9	10.4338	7.01272	5.51897	WT_NQO2_narrow_peak_363	164	*	Distal Intergenic	23255	MTCL1	78251		chr1	16348917	16349133	217	16348960	15	5.89423	3.48455	3.45147	WT_PolII_narrow_peak_363	217	*	Intron (ENST00000375592.8/54455, intron 1 of 9)	54455	FBXO42	3347
chr1	23544644	23544800	157	23544761	12	6.83376	4.42323	4.6547	WT_dual_narrow_peak_364	157	*	Distal Intergenic	105376859	LOC105376859	6115		chr18	9913665	9913828	164	9913787	9	7.87811	5.57661	3.45601	WT_NQO2_narrow_peak_364	164	*	Promoter (<=1kb)	9218	VAPA	-188		chr1	16352305	16352748	444	16352591	33	21.3191	7.49947	18.1501	WT_PolII_narrow_peak_364	444	*	Promoter (<=1kb)	26099	SZRD1	0
chr1	23556747	23559597	2851	23558141	230	60.3798	3.68521	57.5492	WT_dual_narrow_peak_365	2851	*	Promoter (<=1kb)	3399	ID3	0		chr18	21111768	21111960	193	21111879	7	7.11493	5.28362	2.8804	WT_NQO2_narrow_peak_365	193	*	Promoter (<=1kb)	6093	ROCK1	0		chr1	16366963	16367668	706	16367081	79	56.2472	10.5626	52.183	WT_PolII_narrow_peak_365	706	*	Promoter (<=1kb)	26099	SZRD1	0
chr1	23567898	23568120	223	23567992	18	8.88583	4.56552	6.66429	WT_dual_narrow_peak_366	223	*	Distal Intergenic	3399	ID3	-8397		chr18	23452973	23453172	200	23453116	10	9.84149	6.6225	5.02698	WT_NQO2_narrow_peak_366	200	*	Promoter (<=1kb)	8780	RIOK3	-115		chr1	16375495	16376065	571	16375834	79	65.275	13.3996	61.0099	WT_PolII_narrow_peak_366	571	*	Intron (ENST00000475078.1/26099, intron 2 of 2)	26099	SZRD1	7784
chr1	23576519	23577844	1326	23577114	59	41.2783	9.71104	38.6531	WT_dual_narrow_peak_367	1326	*	Exon (ENST00000648225.1/107984928, exon 4 of 4)	259283	MDS2	-3651		chr18	35039843	35040038	196	35040025	9	7.95352	5.62267	3.52192	WT_NQO2_narrow_peak_367	196	*	Promoter (1-2kb)	10982	MAPRE2	-1366		chr1	16499131	16499412	282	16499260	10	7.06244	4.90903	4.53206	WT_PolII_narrow_peak_367	282	*	Promoter (<=1kb)	114819	CROCCP3	0
chr1	23585425	23586106	682	23585599	26	18.7468	7.92656	16.3782	WT_dual_narrow_peak_368	682	*	Exon (ENST00000648225.1/107984928, exon 2 of 4)	259283	MDS2	3930		chr18	44651458	44651606	149	44651551	13	13.7251	8.42864	8.38538	WT_NQO2_narrow_peak_368	149	*	Distal Intergenic	101927943	SETBP1-DT	28111		chr1	16514295	16514487	193	16514442	22	21.2279	10.5373	18.0622	WT_PolII_narrow_peak_368	193	*	Promoter (<=1kb)	26871	RNU1-1	-10
chr1	23593819	23593978	160	23593905	18	10.4195	5.35749	8.17007	WT_dual_narrow_peak_369	160	*	Promoter (<=1kb)	107984928	LOC107984928	-198		chr18	46322214	46322399	186	46322316	9	10.2234	6.90601	5.34096	WT_NQO2_narrow_peak_369	186	*	Distal Intergenic	494470	ARK2C	-4410		chr1	16605007	16605183	177	16605073	12	7.17991	4.63172	4.64138	WT_PolII_narrow_peak_369	177	*	Promoter (<=1kb)	55672	NBPF1	-73
chr1	23635162	23635788	627	23635337	182	183.6	22.6523	179.278	WT_dual_narrow_peak_370	627	*	Intron (ENST00000477916.5/259283, intron 5 of 6)	259283	MDS2	7739		chr18	48003865	48004101	237	48004003	9	8.35504	5.86486	3.83403	WT_NQO2_narrow_peak_370	237	*	Distal Intergenic	4087	SMAD2	-72719		chr1	16613341	16613889	549	16613485	46	26.7382	7.15883	23.404	WT_PolII_narrow_peak_370	549	*	Promoter (<=1kb)	55672	NBPF1	0
chr1	23691680	23693462	1783	23692286	301	167.064	8.30359	162.961	WT_dual_narrow_peak_371	1783	*	Promoter (<=1kb)	6135	RPL11	0		chr18	49813665	49813822	158	49813721	11	11.5641	7.48948	6.47048	WT_NQO2_narrow_peak_371	158	*	Promoter (<=1kb)	10449	ACAA2	115		chr1	16621062	16621282	221	16621148	14	5.65958	3.48131	3.23458	WT_PolII_narrow_peak_371	221	*	Promoter (2-3kb)	124900584	LOC124900584	2719
chr1	23743340	23745323	1984	23744254	214	105.268	6.95372	101.936	WT_dual_narrow_peak_372	1984	*	Promoter (<=1kb)	6924	ELOA	0		chr18	50611692	50611841	150	50611772	10	10.8551	7.19517	5.87169	WT_NQO2_narrow_peak_372	150	*	Intron (ENST00000400384.7/5596, intron 1 of 5)	5596	MAPK4	-17577		chr1	16628833	16628988	156	16628950	13	7.17664	4.45788	4.63834	WT_PolII_narrow_peak_372	156	*	Promoter (<=1kb)	124900584	LOC124900584	0
chr1	23772176	23772541	366	23772477	17	8.66075	4.60988	6.44311	WT_dual_narrow_peak_373	366	*	Promoter (<=1kb)	100506963	ELOA-AS1	0		chr18	62625240	62625406	167	62625327	9	8.18929	5.76552	3.70468	WT_NQO2_narrow_peak_373	167	*	Distal Intergenic	54877	ZCCHC2	43435		chr1	16644516	16644742	227	16644655	13	7.94602	4.91182	5.35531	WT_PolII_narrow_peak_373	227	*	Promoter (<=1kb)	124900584	LOC124900584	0
chr1	23777662	23779375	1714	23778159	340	210.958	9.83056	206.268	WT_dual_narrow_peak_374	1714	*	Promoter (<=1kb)	100506963	ELOA-AS1	0		chr18	62634820	62634992	173	62634866	9	10.0236	6.8025	5.17533	WT_NQO2_narrow_peak_374	173	*	Distal Intergenic	54877	ZCCHC2	53015		chr1	16644952	16645113	162	16645000	13	8.29334	5.12038	5.6815	WT_PolII_narrow_peak_374	162	*	Promoter (<=1kb)	84809	CROCCP2	0
chr1	23790685	23792403	1719	23791693	269	177.685	10.7164	173.441	WT_dual_narrow_peak_375	1719	*	Promoter (<=1kb)	11313	LYPLA2	0		chr18	62715219	62715412	194	62715289	9	9.20488	6.35781	4.49772	WT_NQO2_narrow_peak_375	194	*	Promoter (<=1kb)	23239	PHLPP1	-129		chr1	16727351	16727708	358	16727489	31	28.7775	11.8611	25.3856	WT_PolII_narrow_peak_375	358	*	Distal Intergenic	284729	ESPNP	-7194
chr1	23799554	23801339	1786	23799850	179	99.1952	8.04991	95.9337	WT_dual_narrow_peak_376	1786	*	Promoter (<=1kb)	2582	GALE	0		chr18	70422197	70422354	158	70422252	10	9.45795	6.39624	4.71502	WT_NQO2_narrow_peak_376	158	*	Distal Intergenic	101060542	LINC01910	-37606		chr1	16896116	16896317	202	16896204	34	24.4612	8.69406	21.1941	WT_PolII_narrow_peak_376	202	*	Promoter (<=1kb)	26870	RNU1-2	136
chr1	23824612	23825717	1106	23825216	214	162.269	13.2901	158.228	WT_dual_narrow_peak_377	1106	*	Promoter (<=1kb)	3155	HMGCL	0		chr19	703846	704022	177	703892	8	9.06143	6.31145	4.38192	WT_NQO2_narrow_peak_377	177	*	Distal Intergenic	5064	PALM	-4913		chr1	16904593	16905636	1044	16905071	105	72.9627	10.6414	68.5301	WT_PolII_narrow_peak_377	1044	*	Exon (ENST00000703056.1/ENST00000703056.1, exon 1 of 1)	26870	RNU1-2	8613
chr1	23838399	23839114	716	23838509	50	51.0231	16.6469	48.2931	WT_dual_narrow_peak_378	716	*	Promoter (<=1kb)	3155	HMGCL	0		chr19	1479319	1479480	162	1479336	6	7.68806	5.47264	3.31263	WT_NQO2_narrow_peak_378	162	*	Promoter (<=1kb)	148223	C19orf25	-100		chr1	16913780	16914213	434	16914013	52	45.2802	13.0945	41.47	WT_PolII_narrow_peak_378	434	*	Intron (ENST00000466256.6/9696, intron 1 of 8)	9696	CROCC	-7718
chr1	23867232	23868371	1140	23868239	51	36.1753	9.57474	33.6054	WT_dual_narrow_peak_379	1140	*	Promoter (<=1kb)	2517	FUCA1	0		chr19	1747720	1747890	171	1747817	10	11.0497	7.30039	6.03601	WT_NQO2_narrow_peak_379	171	*	Distal Intergenic	390874	ONECUT3	-5616		chr1	16951574	16951815	242	16951660	20	15.4757	7.72155	12.5144	WT_PolII_narrow_peak_379	242	*	Promoter (1-2kb)	9696	CROCC	-1342
chr1	23919913	23920416	504	23920039	16	12.0194	6.70851	9.74452	WT_dual_narrow_peak_380	504	*	Distal Intergenic	1269	CNR2	-6551		chr19	2169074	2169269	196	2169200	7	6.72006	5.0626	2.57474	WT_NQO2_narrow_peak_380	196	*	Intron (ENST00000686010.1/84444, intron 1 of 27)	8943	AP3D1	-4606		chr1	17003851	17004212	362	17004061	26	21.6386	9.49696	18.4595	WT_PolII_narrow_peak_380	362	*	Promoter (<=1kb)	23400	ATP13A2	860
chr1	23951760	23952021	262	23951841	18	11.5499	5.97402	9.2821	WT_dual_narrow_peak_381	262	*	Distal Intergenic	55629	PNRC2	-4818		chr19	4471776	4472001	226	4471899	16	18.718	10.7083	13.145	WT_NQO2_narrow_peak_381	226	*	Promoter (<=1kb)	84717	HDGFL2	-296		chr1	17011874	17012207	334	17011985	28	17.9233	7.03873	14.8696	WT_PolII_narrow_peak_381	334	*	Promoter (<=1kb)	23400	ATP13A2	0
chr1	23959156	23961415	2260	23960457	259	119.146	6.45872	115.652	WT_dual_narrow_peak_382	2260	*	Promoter (<=1kb)	55629	PNRC2	0		chr19	4791382	4791653	272	4791578	13	15.5396	9.42929	10.0811	WT_NQO2_narrow_peak_382	272	*	Promoter (<=1kb)	124904620	LOC124904620	-64		chr1	17053994	17054388	395	17054251	68	61.918	15.2195	57.728	WT_PolII_narrow_peak_382	395	*	Promoter (<=1kb)	6390	SDHB	0
chr1	23978613	23980419	1807	23979619	222	100.177	6.26699	96.9044	WT_dual_narrow_peak_383	1807	*	Promoter (<=1kb)	10772	SRSF10	0		chr19	5173236	5173429	194	5173289	12	11.2757	7.1616	6.22719	WT_NQO2_narrow_peak_383	194	*	Intron (ENST00000588552.5/5802, intron 30 of 30)	125177377	PTPRS-AS1	-4690		chr1	17128391	17128773	383	17128622	71	65.4035	15.7053	61.1355	WT_PolII_narrow_peak_383	383	*	Distal Intergenic	11240	PADI2	-8940
chr1	24018664	24018858	195	24018816	28	19.726	7.91647	17.3449	WT_dual_narrow_peak_384	195	*	Distal Intergenic	107984931	LOC107984931	-21977		chr19	6372550	6372706	157	6372614	10	11.2533	7.40872	6.20738	WT_NQO2_narrow_peak_384	157	*	Promoter (<=1kb)	84266	ALKBH7	-88		chr1	17190070	17190236	167	17190232	15	6.48781	3.78349	4.001	WT_PolII_narrow_peak_384	167	*	Promoter (<=1kb)	400743	LINC02783	281
chr1	24019102	24019294	193	24019262	16	8.51851	4.70065	6.30333	WT_dual_narrow_peak_385	193	*	Distal Intergenic	107984931	LOC107984931	-21541		chr19	6425153	6425319	167	6425264	7	7.02269	5.23285	2.80582	WT_NQO2_narrow_peak_385	167	*	Promoter (<=1kb)	8570	KHSRP	-342		chr1	17191377	17191609	233	17191555	17	7.96563	4.25642	5.37383	WT_PolII_narrow_peak_385	233	*	Promoter (1-2kb)	400743	LINC02783	1588
chr1	24046507	24046822	316	24046729	18	9.77107	5.01605	7.53319	WT_dual_narrow_peak_386	316	*	Intron (ENST00000439239.2/107984931, intron 2 of 3)	107984931	LOC107984931	5672		chr19	6767599	6767782	184	6767691	11	12.4986	8.00307	7.2939	WT_NQO2_narrow_peak_386	184	*	Promoter (<=1kb)	10045	SH2D3A	-136		chr1	17192668	17192830	163	17192802	13	5.18871	3.3508	2.80966	WT_PolII_narrow_peak_386	163	*	Promoter (2-3kb)	400743	LINC02783	2879
chr1	24142328	24143564	1237	24143032	202	167.708	15.5778	163.597	WT_dual_narrow_peak_387	1237	*	Promoter (<=1kb)	58985	IL22RA1	0		chr19	7425105	7425391	287	7425342	6	8.01507	5.60129	3.56271	WT_NQO2_narrow_peak_387	287	*	Intron (ENST00000668164.2/23370, intron 10 of 28)	23370	ARHGEF18	-14297		chr1	17208128	17208392	265	17208268	29	15.2532	5.67293	12.3008	WT_PolII_narrow_peak_387	265	*	Promoter (2-3kb)	29943	PADI1	3000
chr1	24150032	24150587	556	24150427	82	80.139	18.1138	77.0923	WT_dual_narrow_peak_388	556	*	Distal Intergenic	58985	IL22RA1	-6892		chr19	7506589	7506759	171	7506656	13	15.0284	9.15749	9.59285	WT_NQO2_narrow_peak_388	171	*	Promoter (<=1kb)	374877	SAXO5	-36		chr1	17226427	17226689	263	17226585	29	19.6123	7.6168	16.4991	WT_PolII_narrow_peak_388	263	*	Promoter (2-3kb)	29943	PADI1	2940
chr1	24186880	24187892	1013	24187156	36	24.4039	8.18612	21.9661	WT_dual_narrow_peak_389	1013	*	Promoter (<=1kb)	163702	IFNLR1	0		chr19	7829683	7830141	459	7829868	14	12.4408	7.44957	7.24124	WT_NQO2_narrow_peak_389	459	*	Promoter (<=1kb)	115704	EVI5L	-77		chr1	17233237	17233445	209	17233276	38	13.9568	4.18991	11.0578	WT_PolII_narrow_peak_389	209	*	Intron (ENST00000375471.5/29943, intron 11 of 15)	29943	PADI1	-6187
chr1	24236428	24237003	576	24236522	14	10.331	6.15079	8.08293	WT_dual_narrow_peak_390	576	*	5' UTR	284632	LINC02800	36188		chr19	7943762	7943913	152	7943873	7	7.06847	5.25811	2.84131	WT_NQO2_narrow_peak_390	152	*	Promoter (<=1kb)	10469	TIMM44	-95		chr1	17233745	17234045	301	17233911	92	62.4084	10.0619	58.2077	WT_PolII_narrow_peak_390	301	*	Intron (ENST00000375471.5/29943, intron 11 of 15)	29943	PADI1	-5587
chr1	24266578	24266802	225	24266675	10	6.4334	4.51058	4.2624	WT_dual_narrow_peak_391	225	*	Intron (ENST00000690803.1/57822, intron 2 of 15)	57822	GRHL3	-51962		chr19	9819250	9819612	363	9819283	11	10.3899	6.80339	5.48089	WT_NQO2_narrow_peak_391	363	*	Promoter (<=1kb)	54850	FBXL12	-147		chr1	17236989	17237517	529	17237368	47	23.0232	5.86034	19.8001	WT_PolII_narrow_peak_391	529	*	Promoter (2-3kb)	29943	PADI1	-2115
chr1	24294527	24295096	570	24294731	16	10.8946	6.04029	8.63774	WT_dual_narrow_peak_392	570	*	Intron (ENST00000690803.1/57822, intron 2 of 15)	57822	GRHL3	-23668		chr19	10416852	10417001	150	10416870	7	7.51403	5.49693	3.1796	WT_NQO2_narrow_peak_392	150	*	Promoter (<=1kb)	5141	PDE4A	79		chr1	17250704	17251043	340	17250835	29	23.1627	9.42198	19.9354	WT_PolII_narrow_peak_392	340	*	Promoter (1-2kb)	51702	PADI3	1606
chr1	24321363	24322524	1162	24322188	57	49.6926	13.4827	46.9767	WT_dual_narrow_peak_393	1162	*	Promoter (<=1kb)	105376871	GRHL3-AS1	0		chr19	10717568	10717865	298	10717810	10	9.84149	6.6225	5.02698	WT_NQO2_narrow_peak_393	298	*	Promoter (<=1kb)	1785	DNM2	-190		chr1	17287610	17287779	170	17287682	16	11.9692	6.6784	9.15949	WT_PolII_narrow_peak_393	170	*	Distal Intergenic	100616188	MIR3972	9721
chr1	24365440	24365601	162	24365483	9	5.54476	4.10053	3.39619	WT_dual_narrow_peak_394	162	*	Intron (ENST00000337248.9/90529, intron 7 of 8)	90529	STPG1	14222		chr19	10835773	10835930	158	10835840	12	11.9956	7.59162	6.84879	WT_NQO2_narrow_peak_394	158	*	Promoter (<=1kb)	11018	TMED1	-141		chr1	17348241	17348674	434	17348368	50	45.2903	13.7597	41.4798	WT_PolII_narrow_peak_394	434	*	Promoter (<=1kb)	23569	PADI4	-56
chr1	24413000	24413881	882	24413571	173	72.8109	5.70671	69.8449	WT_dual_narrow_peak_395	882	*	Promoter (<=1kb)	90529	STPG1	0		chr19	11191414	11191593	180	11191530	10	13.809	8.59986	8.46047	WT_NQO2_narrow_peak_395	180	*	Promoter (2-3kb)	25959	KANK2	2918		chr1	17440708	17440852	145	17440742	19	6.0464	3.16162	3.59218	WT_PolII_narrow_peak_395	145	*	Promoter (1-2kb)	55920	RCC2	-1031
chr1	24415630	24416733	1104	24415934	282	169.999	9.32926	165.857	WT_dual_narrow_peak_396	1104	*	Promoter (<=1kb)	57185	NIPAL3	0		chr19	11435261	11435439	179	11435296	9	10.2923	6.94122	5.39732	WT_NQO2_narrow_peak_396	179	*	Promoter (<=1kb)	5589	PRKCSH	0		chr1	17441598	17441832	235	17441689	41	22.5083	6.50509	19.3016	WT_PolII_narrow_peak_396	235	*	Promoter (1-2kb)	55920	RCC2	-1921
chr1	24502000	24503143	1144	24502474	147	98.2576	10.423	95.0069	WT_dual_narrow_peak_397	1144	*	Promoter (<=1kb)	100750325	RCAN3AS	0		chr19	12737000	12737420	421	12737074	10	8.78202	5.98714	4.17038	WT_NQO2_narrow_peak_397	421	*	Promoter (<=1kb)	439	GET3	0		chr1	17460170	17460868	699	17460423	72	55.9254	11.8806	51.8678	WT_PolII_narrow_peak_397	699	*	Distal Intergenic	55920	RCC2	-20493
chr1	24503487	24503826	340	24503530	38	8.25691	2.76631	6.04828	WT_dual_narrow_peak_398	340	*	Promoter (<=1kb)	11123	RCAN3	590		chr19	13952246	13952409	164	13952323	10	10.8551	7.19517	5.87169	WT_NQO2_narrow_peak_398	164	*	Promoter (<=1kb)	90379	DCAF15	-100		chr1	17475828	17476348	521	17476020	129	101.731	13.4728	96.7149	WT_PolII_narrow_peak_398	521	*	Distal Intergenic	55920	RCC2	-36151
chr1	24642347	24644605	2259	24644045	324	166.62	7.50569	162.523	WT_dual_narrow_peak_399	2259	*	Promoter (<=1kb)	10250	SRRM1	0		chr19	14006455	14006628	174	14006572	9	8.35504	5.86486	3.83403	WT_NQO2_narrow_peak_399	174	*	Promoter (<=1kb)	5989	RFX1	-133		chr1	17491810	17492034	225	17491926	20	8.99727	4.3273	6.34195	WT_PolII_narrow_peak_399	225	*	Distal Intergenic	55160	ARHGEF10L	-47664
chr1	24705490	24705902	413	24705731	10	6.4334	4.51058	4.2624	WT_dual_narrow_peak_400	413	*	Intron (ENST00000641176.1/ENST00000641176.1, intron 2 of 3)	10250	SRRM1	35907		chr19	14081373	14081540	168	14081466	12	11.8862	7.52705	6.75541	WT_NQO2_narrow_peak_400	168	*	Distal Intergenic	646457	C19orf67	4243		chr1	17494179	17494397	219	17494363	19	10.1427	5.03152	7.42368	WT_PolII_narrow_peak_400	219	*	Distal Intergenic	55160	ARHGEF10L	-45301
chr1	24744789	24745048	260	24744876	65	9.91659	2.37644	7.6764	WT_dual_narrow_peak_401	260	*	Promoter (<=1kb)	25932	CLIC4	-334		chr19	14117816	14117966	151	14117872	9	7.48856	5.3362	3.16111	WT_NQO2_narrow_peak_401	151	*	Promoter (<=1kb)	5566	PRKACA	-54		chr1	17545362	17545530	169	17545371	10	5.94275	4.20155	3.49623	WT_PolII_narrow_peak_401	169	*	Intron (ENST00000361221.8/55160, intron 1 of 28)	55160	ARHGEF10L	5664
chr1	24745370	24746982	1613	24746397	268	164.86	9.59166	160.785	WT_dual_narrow_peak_402	1613	*	Promoter (<=1kb)	25932	CLIC4	0		chr19	14136644	14136915	272	14136750	14	12.759	7.64476	7.52744	WT_NQO2_narrow_peak_402	272	*	Promoter (<=1kb)	55723	ASF1B	-31		chr1	17551925	17552069	145	17551993	13	8.09485	5.00093	5.49501	WT_PolII_narrow_peak_402	145	*	Intron (ENST00000361221.8/55160, intron 1 of 28)	55160	ARHGEF10L	12227
chr1	24848008	24848665	658	24848298	20	15.3934	7.67386	13.0694	WT_dual_narrow_peak_403	658	*	Distal Intergenic	102465437	MIR6731	70751		chr19	14496255	14496442	188	14496273	10	9.89196	6.65192	5.07187	WT_NQO2_narrow_peak_403	188	*	Promoter (<=1kb)	10755	GIPC1	-106		chr1	17569373	17570255	883	17569933	43	33.1195	10.2811	29.6107	WT_PolII_narrow_peak_403	883	*	Intron (ENST00000361221.8/55160, intron 1 of 28)	55160	ARHGEF10L	-10298
chr1	25022759	25023228	470	25022872	14	10.331	6.15079	8.08293	WT_dual_narrow_peak_404	470	*	Promoter (<=1kb)	100616365	MIR4425	-275		chr19	14689851	14690007	157	14689904	7	7.97144	5.72819	3.52585	WT_NQO2_narrow_peak_404	157	*	Promoter (<=1kb)	84658	ADGRE3	20		chr1	17624793	17625069	277	17624895	12	7.52987	4.84463	4.96823	WT_PolII_narrow_peak_404	277	*	Promoter (<=1kb)	55160	ARHGEF10L	-938
chr1	25231773	25233381	1609	25232739	273	173.364	10.0806	169.178	WT_dual_narrow_peak_405	1609	*	Promoter (<=1kb)	25949	SYF2	0		chr19	15418823	15418969	147	15418951	9	8.80393	6.12886	4.18547	WT_NQO2_narrow_peak_405	147	*	Promoter (<=1kb)	26993	AKAP8L	0		chr1	17768809	17768983	175	17768830	11	8.19189	5.44344	5.58593	WT_PolII_narrow_peak_405	175	*	Intron (ENST00000375406.2/81569, intron 1 of 2)	81569	ACTL8	13476
chr1	25239524	25240792	1269	25240043	156	109.52	11.3366	106.139	WT_dual_narrow_peak_406	1269	*	Promoter (2-3kb)	57035	RSRP1	2862		chr19	17267125	17267365	241	17267316	16	16.5865	9.48024	11.0713	WT_NQO2_narrow_peak_406	241	*	Promoter (<=1kb)	29086	BABAM1	-11		chr1	18902535	18903190	656	18902869	52	42.663	11.9388	38.9149	WT_PolII_narrow_peak_406	656	*	Promoter (<=1kb)	8659	ALDH4A1	0
chr1	25245901	25248139	2239	25246348	226	123.077	7.97451	119.535	WT_dual_narrow_peak_407	2239	*	Promoter (<=1kb)	57035	RSRP1	0		chr19	17309311	17309475	165	17309422	15	12.6787	7.35592	7.45394	WT_NQO2_narrow_peak_407	165	*	Promoter (<=1kb)	79016	DDA1	-43		chr1	18926622	18926979	358	18926712	15	11.1679	6.43223	8.39659	WT_PolII_narrow_peak_407	358	*	Intron (ENST00000455833.7/126917, intron 1 of 8)	126917	IFFO2	-14630
chr1	25254006	25254161	156	25254078	14	8.94676	5.31496	6.72417	WT_dual_narrow_peak_408	156	*	Intron (ENST00000473314.6/57035, intron 1 of 5)	57035	RSRP1	-6549		chr19	18022486	18022635	150	18022616	7	7.16211	5.30937	2.91265	WT_NQO2_narrow_peak_408	150	*	Exon (ENST00000621646.1/ENST00000621646.1, exon 1 of 2)	27106	ARRDC2	12937		chr1	18956656	18956944	289	18956815	44	40.3703	13.4291	36.6784	WT_PolII_narrow_peak_408	289	*	Promoter (<=1kb)	126917	IFFO2	0
chr1	25266401	25266904	504	25266756	200	196.433	21.7009	191.94	WT_dual_narrow_peak_409	504	*	Promoter (<=1kb)	57035	RSRP1	981		chr19	18204177	18204602	426	18204212	10	9.84149	6.6225	5.02698	WT_NQO2_narrow_peak_409	426	*	Promoter (<=1kb)	102725254	LOC102725254	-128		chr1	19010995	19011500	506	19011201	30	24.8706	10.0333	21.5911	WT_PolII_narrow_peak_409	506	*	Distal Intergenic	126917	IFFO2	-54319
chr1	25336753	25337221	469	25336891	249	119.04	6.7595	115.547	WT_dual_narrow_peak_410	469	*	Promoter (<=1kb)	57035	RSRP1	0		chr19	18453386	18453537	152	18453425	9	9.89573	6.7352	5.07312	WT_NQO2_narrow_peak_410	152	*	Promoter (2-3kb)	8178	ELL	-2860		chr1	19210084	19210763	680	19210434	31	15.7915	5.57672	12.8173	WT_PolII_narrow_peak_410	680	*	Promoter (<=1kb)	101927895	EMC1-AS1	0
chr1	25338244	25339753	1510	25339228	273	138.731	7.33735	134.996	WT_dual_narrow_peak_411	1510	*	Promoter (<=1kb)	23585	TMEM50A	0		chr19	18522196	18522499	304	18522343	18	17.9823	9.79334	12.4221	WT_NQO2_narrow_peak_411	304	*	Promoter (<=1kb)	8178	ELL	-80		chr1	19251318	19251769	452	19251662	25	15.0826	6.32172	12.1369	WT_PolII_narrow_peak_411	452	*	Promoter (<=1kb)	23065	EMC1	0
chr1	25429674	25432282	2609	25430781	207	105.714	7.28313	102.378	WT_dual_narrow_peak_412	2609	*	Promoter (<=1kb)	55219	MACO1	0		chr19	19063700	19063916	217	19063797	10	13.3425	8.40678	8.05233	WT_NQO2_narrow_peak_412	217	*	Promoter (<=1kb)	284439	SLC25A42	-78		chr1	19312004	19312339	336	19312207	39	29.8822	9.90038	26.4598	WT_PolII_narrow_peak_412	336	*	Promoter (<=1kb)	54896	SLC66A1	0
chr1	25543600	25544890	1291	25544036	102	63.3377	8.95867	60.475	WT_dual_narrow_peak_413	1291	*	Promoter (<=1kb)	26119	LDLRAP1	0		chr19	19663842	19664020	179	19663874	8	9.77251	6.65417	4.97113	WT_NQO2_narrow_peak_413	179	*	Promoter (<=1kb)	57130	ATP13A1	-166		chr1	19341745	19341894	150	19341812	13	6.70679	4.18701	4.20056	WT_PolII_narrow_peak_413	150	*	3' UTR	832	CAPZB	4468
chr1	25572990	25573812	823	25573629	50	36.319	9.85702	33.7476	WT_dual_narrow_peak_414	823	*	Distal Intergenic	26119	LDLRAP1	-7666		chr19	36054434	36054718	285	36054560	9	9.31191	6.41774	4.59294	WT_NQO2_narrow_peak_414	285	*	Promoter (<=1kb)	284403	WDR62	0		chr1	19444335	19444613	279	19444473	24	15.8273	6.90722	12.8518	WT_PolII_narrow_peak_414	279	*	Intron (ENST00000264202.8/832, intron 1 of 8)	832	CAPZB	-24191
chr1	25615774	25616602	829	25616368	51	34.4057	8.92227	31.8551	WT_dual_narrow_peak_415	829	*	Promoter (<=1kb)	57134	MAN1C1	-189		chr19	38315936	38316083	148	38316011	8	8.93464	6.2471	4.28596	WT_NQO2_narrow_peak_415	148	*	Promoter (<=1kb)	90522	YIF1B	0		chr1	19450838	19451345	508	19451001	18	11.0437	5.69473	8.2783	WT_PolII_narrow_peak_415	508	*	Intron (ENST00000264202.8/832, intron 1 of 8)	832	CAPZB	-30694
chr1	25616797	25616980	184	25616859	25	10.8845	4.47909	8.62776	WT_dual_narrow_peak_416	184	*	Promoter (<=1kb)	57134	MAN1C1	6		chr19	38850165	38850353	189	38850291	12	13.1013	8.22673	7.83342	WT_NQO2_narrow_peak_416	189	*	Promoter (<=1kb)	3191	HNRNPL	-179		chr1	19485510	19485960	451	19485607	21	13.1018	6.16487	10.2403	WT_PolII_narrow_peak_416	451	*	Promoter (<=1kb)	832	CAPZB	0
chr1	25629966	25630297	332	25630150	9	5.54476	4.10053	3.39619	WT_dual_narrow_peak_417	332	*	Intron (ENST00000374332.9/57134, intron 1 of 11)	57134	MAN1C1	12116		chr19	40570663	40570811	149	40570751	8	8.52334	6.03185	3.96403	WT_NQO2_narrow_peak_417	149	*	Promoter (<=1kb)	57731	SPTBN4	-228		chr1	19596576	19597213	638	19596767	48	35.0294	9.81811	31.4705	WT_PolII_narrow_peak_417	638	*	Promoter (<=1kb)	100532736	MICOS10-NBL1	0
chr1	25799877	25801095	1219	25800608	89	65.8039	11.4382	62.9146	WT_dual_narrow_peak_418	1219	*	Promoter (<=1kb)	57190	SELENON	0		chr19	41263904	41264157	254	41263975	11	11.7495	7.59391	6.63075	WT_NQO2_narrow_peak_418	254	*	Promoter (<=1kb)	11100	HNRNPUL1	-215		chr1	19640055	19640550	496	19640322	27	11.5905	4.50902	8.79879	WT_PolII_narrow_peak_418	496	*	Promoter (<=1kb)	4681	NBL1	-4
chr1	25819164	25821112	1949	25820091	160	81.6314	7.15534	78.5683	WT_dual_narrow_peak_419	1949	*	Promoter (<=1kb)	56181	MTFR1L	0		chr19	41439699	41439862	164	41439706	6	8.48473	5.77086	3.93312	WT_NQO2_narrow_peak_419	164	*	Promoter (<=1kb)	55101	DMAC2	34		chr1	19643222	19643498	277	19643375	22	7.58018	3.50713	5.01533	WT_PolII_narrow_peak_419	277	*	Promoter (<=1kb)	4681	NBL1	0
chr1	25858287	25860142	1856	25858874	323	205.924	10.2292	201.303	WT_dual_narrow_peak_420	1856	*	Promoter (<=1kb)	79000	AUNIP	0		chr19	42268937	42269174	238	42269008	11	11.813	7.62937	6.68756	WT_NQO2_narrow_peak_420	238	*	Promoter (<=1kb)	23152	CIC	-78		chr1	19704471	19704661	191	19704581	10	7.21589	5.0063	4.67495	WT_PolII_narrow_peak_420	191	*	Intron (ENST00000375127.5/255104, intron 12 of 15)	255104	TMCO4	-3261
chr1	25874518	25876061	1544	25875085	136	94.3326	10.9584	91.127	WT_dual_narrow_peak_421	1544	*	Promoter (<=1kb)	164091	PAQR7	0		chr19	43120471	43120630	160	43120601	8	9.77251	6.65417	4.97113	WT_NQO2_narrow_peak_421	160	*	Intron (ENST00000635495.1/127379750, intron 2 of 2)	127379750	PSG11-AS1	-32649		chr1	19715843	19716012	170	19715870	11	7.91591	5.26998	5.3271	WT_PolII_narrow_peak_421	170	*	Intron (ENST00000375127.5/255104, intron 12 of 15)	255104	TMCO4	-14633
chr1	25890447	25890648	202	25890559	21	10.5203	4.88425	8.26918	WT_dual_narrow_peak_422	202	*	Promoter (1-2kb)	3925	STMN1	1959		chr19	43201121	43201271	151	43201196	5	6.28649	4.69083	2.25002	WT_NQO2_narrow_peak_422	151	*	Promoter (2-3kb)	5672	PSG4	2780		chr1	19765669	19765949	281	19765806	18	12.6239	6.58225	9.78367	WT_PolII_narrow_peak_422	281	*	Intron (ENST00000375127.5/255104, intron 5 of 15)	255104	TMCO4	5478
chr1	25892413	25892882	470	25892577	21	9.486	4.4114	7.25275	WT_dual_narrow_peak_423	470	*	Promoter (<=1kb)	3925	STMN1	0		chr19	43668436	43668617	182	43668566	11	10.0272	6.58406	5.17692	WT_NQO2_narrow_peak_423	182	*	Promoter (<=1kb)	5329	PLAUR	-116		chr1	19799508	19800478	971	19799829	18	10.5849	5.44601	7.84319	WT_PolII_narrow_peak_423	971	*	Promoter (<=1kb)	255104	TMCO4	0
chr1	25904577	25906488	1912	25905397	150	67.2857	6.08349	64.3804	WT_dual_narrow_peak_424	1912	*	Promoter (<=1kb)	100500808	MIR3917	0		chr19	44890919	44891098	180	44891009	11	12.2125	7.84928	7.03721	WT_NQO2_narrow_peak_424	180	*	Promoter (<=1kb)	10452	TOMM40	-122		chr1	19828693	19829011	319	19828873	13	8.89214	5.48423	6.24264	WT_PolII_narrow_peak_424	319	*	Distal Intergenic	54546	RNF186	-13410
chr1	25997171	25998208	1038	25997946	245	197.235	14.9686	192.731	WT_dual_narrow_peak_425	1038	*	Promoter (<=1kb)	5051	PAFAH2	0		chr19	45478949	45479117	169	45479019	7	8.81071	6.11402	4.18547	WT_NQO2_narrow_peak_425	169	*	Promoter (<=1kb)	2067	ERCC1	-121		chr1	19861184	19861335	152	19861267	21	9.95573	4.62322	7.24655	WT_PolII_narrow_peak_425	152	*	Distal Intergenic	23252	OTUD3	-21060
chr1	26034949	26036624	1676	26035740	63	34.5415	7.06415	31.9895	WT_dual_narrow_peak_426	1676	*	Promoter (2-3kb)	2134	EXTL1	2819		chr19	45692364	45692617	254	45692512	12	13.7576	8.58588	8.41189	WT_NQO2_narrow_peak_426	254	*	Promoter (<=1kb)	54814	QPCTL	0		chr1	19863884	19864271	388	19864148	35	20.2714	6.67023	17.1367	WT_PolII_narrow_peak_426	388	*	Distal Intergenic	23252	OTUD3	-18124
chr1	26080069	26080231	163	26080131	9	5.26537	3.92208	3.12816	WT_dual_narrow_peak_427	163	*	Distal Intergenic	84676	TRIM63	-11633		chr19	45995257	45995444	188	45995350	9	11.0552	7.31409	6.03896	WT_NQO2_narrow_peak_427	188	*	Promoter (<=1kb)	729440	CCDC61	-17		chr1	19882102	19882479	378	19882343	16	11.3658	6.3182	8.58481	WT_PolII_narrow_peak_427	378	*	Promoter (<=1kb)	23252	OTUD3	0
chr1	26094328	26095031	704	26094659	20	10.5939	5.08415	8.34165	WT_dual_narrow_peak_428	704	*	Distal Intergenic	149420	PDIK1L	-16134		chr19	48332961	48333179	219	48333125	8	7.86733	5.66908	3.45046	WT_NQO2_narrow_peak_428	219	*	3' UTR	2014	EMP3	3691		chr1	20211650	20211838	189	20211769	13	10.0655	6.20765	7.3504	WT_PolII_narrow_peak_428	189	*	Distal Intergenic	391013	PLA2G2C	-25132
chr1	26097601	26098049	449	26097927	16	6.80219	3.81375	4.62374	WT_dual_narrow_peak_429	449	*	Distal Intergenic	149420	PDIK1L	-13116		chr19	48445482	48445671	190	48445511	7	8.65473	6.04614	4.0663	WT_NQO2_narrow_peak_429	190	*	Promoter (<=1kb)	83743	GRWD1	-170		chr1	20507788	20508355	568	20507946	23	17.3878	7.99295	14.3538	WT_PolII_narrow_peak_429	568	*	Promoter (<=1kb)	79594	MUL1	0
chr1	26104896	26105084	189	26104928	22	13.605	6.21255	11.3059	WT_dual_narrow_peak_430	189	*	Distal Intergenic	149420	PDIK1L	-6081		chr19	48468977	48469213	237	48469085	16	17.5694	10.0569	12.0206	WT_NQO2_narrow_peak_430	237	*	Promoter (<=1kb)	9266	CYTH2	0		chr1	20522248	20522413	166	20522257	10	7.63008	5.26838	5.05898	WT_PolII_narrow_peak_430	166	*	Distal Intergenic	79594	MUL1	-14097
chr1	26110647	26112790	2144	26111988	233	123.176	7.67259	119.633	WT_dual_narrow_peak_431	2144	*	Promoter (<=1kb)	149420	PDIK1L	0		chr19	48493233	48493503	271	48493302	19	18.8088	10.0058	13.2337	WT_NQO2_narrow_peak_431	271	*	Intron (ENST00000648216.1/114783, intron 2 of 4)	114783	LMTK3	4902		chr1	20522579	20522727	149	20522620	10	7.63008	5.26838	5.05898	WT_PolII_narrow_peak_431	149	*	Distal Intergenic	79594	MUL1	-14428
chr1	26123428	26123745	318	26123716	11	7.359	4.92063	5.16696	WT_dual_narrow_peak_432	318	*	3' UTR	149420	PDIK1L	11591		chr19	48660972	48661128	157	48661089	10	10.4902	6.99359	5.56421	WT_NQO2_narrow_peak_432	157	*	Intron (ENST00000474419.5/653677, intron 1 of 3)	126147	NTN5	11889		chr1	20575471	20575671	201	20575598	22	10.5849	4.76077	7.84319	WT_PolII_narrow_peak_432	201	*	Distal Intergenic	978	CDA	-13415
chr1	26145037	26145220	184	26145160	14	10.331	6.15079	8.08293	WT_dual_narrow_peak_433	184	*	Distal Intergenic	79927	FAM110D	-13859		chr19	48714050	48714403	354	48714248	10	11.2533	7.40872	6.20738	WT_NQO2_narrow_peak_433	354	*	Promoter (2-3kb)	284358	MAMSTR	2440		chr1	20576425	20576874	450	20576529	53	41.1681	11.0448	37.4566	WT_PolII_narrow_peak_433	450	*	Distal Intergenic	978	CDA	-12212
chr1	26169856	26170930	1075	26170381	197	162.858	15.4152	158.811	WT_dual_narrow_peak_434	1075	*	Promoter (<=1kb)	51042	ZNF593	0		chr19	49640281	49640624	344	49640331	12	9.2281	5.89704	4.5207	WT_NQO2_narrow_peak_434	344	*	Promoter (<=1kb)	6237	RRAS	-138		chr1	20588634	20589092	459	20588909	47	31.2057	8.55991	27.7479	WT_PolII_narrow_peak_434	459	*	Promoter (<=1kb)	978	CDA	0
chr1	26177414	26178420	1007	26178088	45	28.6875	8.0214	26.2003	WT_dual_narrow_peak_435	1007	*	Promoter (<=1kb)	10256	CNKSR1	0		chr19	49676825	49677094	270	49676953	10	10.047	6.74174	5.19311	WT_NQO2_narrow_peak_435	270	*	Promoter (<=1kb)	3276	PRMT1	0		chr1	20604116	20604536	421	20604374	43	28.3939	8.3089	25.0128	WT_PolII_narrow_peak_435	421	*	Intron (ENST00000461985.1/978, intron 1 of 2)	978	CDA	15019
chr1	26222349	26222582	234	26222488	12	8.31872	5.33068	6.10696	WT_dual_narrow_peak_436	234	*	Promoter (2-3kb)	101928303	ZPLD2P	-2529		chr19	49766497	49766742	246	49766628	16	15.9034	9.07154	10.4256	WT_NQO2_narrow_peak_436	246	*	Promoter (<=1kb)	160	AP2A1	-259		chr1	20612219	20612759	541	20612636	86	41.0707	6.22923	37.3616	WT_PolII_narrow_peak_436	541	*	Intron (ENST00000461985.1/978, intron 2 of 2)	65018	PINK1	-20699
chr1	26234044	26235522	1479	26235152	283	146.721	7.54534	142.882	WT_dual_narrow_peak_437	1479	*	Promoter (<=1kb)	64793	CEP85	0		chr19	49869504	49869810	307	49869579	15	13.5468	7.88866	8.2271	WT_NQO2_narrow_peak_437	307	*	Promoter (1-2kb)	11284	PNKP	-1595		chr1	20613663	20614336	674	20613979	126	77.1296	8.99049	72.6072	WT_PolII_narrow_peak_437	674	*	Exon (ENST00000375071.4/978, exon 3 of 4)	65018	PINK1	-19122
chr1	26279530	26280959	1430	26280222	74	42.0492	7.58704	39.4158	WT_dual_narrow_peak_438	1430	*	Promoter (<=1kb)	83442	SH3BGRL3	0		chr19	50511235	50511457	223	50511357	11	12.725	8.12242	7.49396	WT_NQO2_narrow_peak_438	223	*	Promoter (<=1kb)	126119	JOSD2	-15		chr1	20633975	20634195	221	20633982	18	7.95467	4.11191	5.36348	WT_PolII_narrow_peak_438	221	*	Promoter (<=1kb)	102464833	MIR6084	296
chr1	26305669	26307065	1397	26306490	310	233.863	13.5223	228.854	WT_dual_narrow_peak_439	1397	*	Promoter (<=1kb)	91544	UBXN11	0		chr19	51367597	51367816	220	51367671	12	10.9511	6.96435	5.9524	WT_NQO2_narrow_peak_439	220	*	Promoter (<=1kb)	125875	CLDND2	161		chr1	20634428	20634640	213	20634503	15	5.82805	3.45182	3.39044	WT_PolII_narrow_peak_439	213	*	Promoter (<=1kb)	102464833	MIR6084	749
chr1	26336220	26336835	616	26336675	41	33.3447	10.953	30.8058	WT_dual_narrow_peak_440	616	*	Promoter (<=1kb)	55057	CRYBG2	0		chr19	52189752	52189963	212	52189807	10	11.5403	7.55828	6.45209	WT_NQO2_narrow_peak_440	212	*	Promoter (<=1kb)	5518	PPP2R1A	-74		chr1	20661416	20661708	293	20661533	41	31.7152	10.194	28.2439	WT_PolII_narrow_peak_440	293	*	Promoter (<=1kb)	1650	DDOST	0
chr1	26351758	26351942	185	26351821	22	9.73294	4.38591	7.4957	WT_dual_narrow_peak_441	185	*	Promoter (2-3kb)	55057	CRYBG2	2154		chr19	54020272	54020425	154	54020289	6	7.39492	5.34977	3.09135	WT_NQO2_narrow_peak_441	154	*	Distal Intergenic	59285	CACNG6	27394		chr1	20696674	20697067	394	20696947	16	11.4526	6.36973	8.66743	WT_PolII_narrow_peak_441	394	*	Promoter (1-2kb)	57576	KIF17	1372
chr1	26352283	26352448	166	26352425	18	5.69219	3.09859	3.54053	WT_dual_narrow_peak_442	166	*	Promoter (1-2kb)	55057	CRYBG2	1648		chr19	55280205	55280374	170	55280209	7	7.79206	5.63922	3.39287	WT_NQO2_narrow_peak_442	170	*	Promoter (<=1kb)	23640	HSPBP1	0		chr1	20733066	20733348	283	20733210	15	4.9783	3.04226	2.61743	WT_PolII_narrow_peak_442	283	*	Promoter (<=1kb)	400745	SH2D5	-229
chr1	26353846	26354123	278	26353998	42	22.2126	6.25764	19.8009	WT_dual_narrow_peak_443	278	*	Promoter (<=1kb)	55057	CRYBG2	0		chr19	55339412	55339878	467	55339492	18	16.1893	8.70576	10.6924	WT_NQO2_narrow_peak_443	467	*	Promoter (<=1kb)	84787	KMT5C	0		chr1	20786665	20787190	526	20786877	68	47.6405	10.0224	43.7732	WT_PolII_narrow_peak_443	526	*	Promoter (<=1kb)	50809	HP1BP3	0
chr1	26356889	26357592	704	26357488	26	11.8937	4.75339	9.62075	WT_dual_narrow_peak_444	704	*	Promoter (2-3kb)	55057	CRYBG2	2460		chr19	55461725	55461896	172	55461787	10	10.4322	6.96108	5.51812	WT_NQO2_narrow_peak_444	172	*	Promoter (<=1kb)	79763	ISOC2	-80		chr1	20788077	20788303	227	20788146	25	8.88118	3.71778	6.23251	WT_PolII_narrow_peak_444	227	*	Promoter (<=1kb)	50809	HP1BP3	-754
chr1	26359063	26359235	173	26359164	22	12.3343	5.57887	10.0548	WT_dual_narrow_peak_445	173	*	Promoter (<=1kb)	55057	CRYBG2	817		chr19	55599755	55600198	444	55600073	11	9.53189	6.28037	4.77605	WT_NQO2_narrow_peak_445	444	*	Promoter (<=1kb)	147807	ZNF524	0		chr1	20848154	20848616	463	20848388	39	27.7747	8.95185	24.411	WT_PolII_narrow_peak_445	463	*	Promoter (2-3kb)	8672	EIF4G3	2652
chr1	26378276	26378452	177	26378370	14	10.331	6.15079	8.08293	WT_dual_narrow_peak_446	177	*	Distal Intergenic	257101	ZNF683	-3754		chr19	55624310	55624534	225	55624371	7	7.51403	5.49693	3.1796	WT_NQO2_narrow_peak_446	225	*	Promoter (<=1kb)	147808	ZNF784	32		chr1	21022240	21022929	690	21022591	121	100.965	14.7383	95.9641	WT_PolII_narrow_peak_446	690	*	Intron (ENST00000374935.7/8672, intron 4 of 32)	8672	EIF4G3	28021
chr1	26432321	26433249	929	26432515	346	286.242	16.1483	280.519	WT_dual_narrow_peak_447	929	*	Promoter (<=1kb)	79947	DHDDS	0		chr19	56314921	56315095	175	56314995	11	12.0756	7.77458	6.91968	WT_NQO2_narrow_peak_447	175	*	Promoter (<=1kb)	79149	ZSCAN5A	0		chr1	21083208	21083428	221	21083369	28	17.976	7.06361	14.9203	WT_PolII_narrow_peak_447	221	*	Intron (ENST00000374935.7/8672, intron 3 of 32)	8672	EIF4G3	28182
chr1	26471633	26473800	2168	26472648	156	70.4488	6.14777	67.5088	WT_dual_narrow_peak_448	2168	*	Promoter (<=1kb)	3151	HMGN2	0		chr2	568104	568253	150	568126	8	8.46829	6.0023	3.92024	WT_NQO2_narrow_peak_448	150	*	Intron (ENST00000444079.1/105373352, intron 4 of 4)	105373352	LOC105373352	8976		chr1	21091303	21091466	164	21091414	16	8.15605	4.50716	5.55248	WT_PolII_narrow_peak_448	164	*	Intron (ENST00000374935.7/8672, intron 2 of 32)	8672	EIF4G3	20144
chr1	26500230	26501803	1574	26501247	135	83.6709	9.21889	80.5851	WT_dual_narrow_peak_449	1574	*	Distal Intergenic	3151	HMGN2	26801		chr2	11389838	11390043	206	11390011	15	14.3954	8.40614	9.00047	WT_NQO2_narrow_peak_449	206	*	Promoter (1-2kb)	100874055	LINC00570	-1767		chr1	21149694	21150281	588	21150125	55	32.2396	7.50891	28.7544	WT_PolII_narrow_peak_449	588	*	Intron (ENST00000374935.7/8672, intron 2 of 32)	8672	EIF4G3	17758
chr1	26529412	26529571	160	26529507	69	8.51298	2.14003	6.29789	WT_dual_narrow_peak_450	160	*	Promoter (<=1kb)	6195	RPS6KA1	-190		chr2	19538699	19538845	147	19538755	6	6.26644	4.80981	2.23826	WT_NQO2_narrow_peak_450	147	*	Distal Intergenic	105373460	LINC01808	58756		chr1	21176675	21177039	365	21176768	21	9.02055	4.20632	6.36415	WT_PolII_narrow_peak_450	365	*	Promoter (<=1kb)	8672	EIF4G3	0
chr1	26529771	26531450	1680	26530497	282	161.484	8.65391	157.454	WT_dual_narrow_peak_451	1680	*	Promoter (<=1kb)	6195	RPS6KA1	0		chr2	20822921	20823067	147	20822941	6	7.25905	5.29038	2.98612	WT_NQO2_narrow_peak_451	147	*	Promoter (<=1kb)	60526	LDAH	22		chr1	21195141	21195290	150	21195250	13	7.07168	4.39692	4.54052	WT_PolII_narrow_peak_451	150	*	Distal Intergenic	8672	EIF4G3	-17856
chr1	26597529	26597685	157	26597605	12	8.31872	5.33068	6.10696	WT_dual_narrow_peak_452	157	*	Distal Intergenic	124904769	LOC124904769	4747		chr2	25042069	25042228	160	25042154	8	10.2773	6.87827	5.38552	WT_NQO2_narrow_peak_452	160	*	Promoter (<=1kb)	22979	EFR3B	0		chr1	21261746	21262512	767	21262253	33	20.2756	7.04825	17.1406	WT_PolII_narrow_peak_452	767	*	Intron (ENST00000415912.6/1889, intron 4 of 18)	124903872	LOC124903872	-3570
chr1	26619907	26621851	1945	26621382	134	75.7771	8.08802	72.7786	WT_dual_narrow_peak_453	1945	*	Exon (ENST00000690093.1/ENST00000690093.1, exon 1 of 1)	124904769	LOC124904769	-17475		chr2	26012175	26012442	268	26012214	10	9.45795	6.39624	4.71502	WT_NQO2_narrow_peak_453	268	*	Distal Intergenic	10890	RAB10	-21642		chr1	21317269	21317717	449	21317502	23	11.675	5.09793	8.87926	WT_PolII_narrow_peak_453	449	*	Intron (ENST00000415912.6/1889, intron 1 of 18)	1889	ECE1	-18270
chr1	26677356	26677964	609	26677573	13	9.31011	5.74074	7.07978	WT_dual_narrow_peak_454	609	*	Distal Intergenic	8289	ARID1A	-15272		chr2	26345930	26346085	156	26346007	12	12.4579	7.86135	7.25738	WT_NQO2_narrow_peak_454	156	*	Promoter (<=1kb)	85465	SELENOI	-58		chr1	21324535	21324978	444	21324745	117	96.9114	14.4708	91.9879	WT_PolII_narrow_peak_454	444	*	Intron (ENST00000415912.6/1889, intron 1 of 18)	1889	ECE1	20159
chr1	26695268	26696383	1116	26695449	126	19.4469	2.50732	17.0692	WT_dual_narrow_peak_455	1116	*	Promoter (<=1kb)	101928728	LOC101928728	0		chr2	27293379	27293551	173	27293457	12	13.311	8.34306	8.02404	WT_NQO2_narrow_peak_455	173	*	Intron (ENST00000380075.7/57159, intron 1 of 8)	57159	TRIM54	10917		chr1	21329343	21329590	248	21329464	29	9.93523	3.72877	7.22713	WT_PolII_narrow_peak_455	248	*	Intron (ENST00000415912.6/1889, intron 1 of 18)	1889	ECE1	15547
chr1	26696577	26698372	1796	26698020	273	110.332	5.57315	106.942	WT_dual_narrow_peak_456	1796	*	Promoter (<=1kb)	8289	ARID1A	545		chr2	36732136	36732352	217	36732299	8	8.41408	5.97304	3.87757	WT_NQO2_narrow_peak_456	217	*	Intron (ENST00000389975.7/5212, intron 3 of 14)	5212	VIT	35259		chr1	21335871	21336141	271	21336076	52	25.5053	5.97826	22.207	WT_PolII_narrow_peak_456	271	*	Intron (ENST00000415912.6/1889, intron 1 of 18)	1889	ECE1	8996
chr1	26705623	26706184	562	26705714	14	7.70582	4.59264	5.50731	WT_dual_narrow_peak_457	562	*	Intron (ENST00000430799.7/8289, intron 1 of 19)	8289	ARID1A	9591		chr2	37196537	37196689	153	37196613	5	6.42194	4.74533	2.35112	WT_NQO2_narrow_peak_457	153	*	Promoter (<=1kb)	391365	SULT6B1	0		chr1	21338095	21338480	386	21338186	57	30.3043	6.68449	26.8707	WT_PolII_narrow_peak_457	386	*	Intron (ENST00000415912.6/1889, intron 1 of 18)	1889	ECE1	6657
chr1	26787129	26789298	2170	26788367	190	95.3598	7.08589	92.1426	WT_dual_narrow_peak_458	2170	*	Promoter (<=1kb)	55650	PIGV	0		chr2	41963803	41964089	287	41963871	10	8.48127	5.8016	3.93153	WT_NQO2_narrow_peak_458	287	*	Distal Intergenic	400950	LINC02898	-6997		chr1	21339021	21339454	434	21339320	25	6.84368	3.01668	4.32788	WT_PolII_narrow_peak_458	434	*	Intron (ENST00000415912.6/1889, intron 1 of 18)	1889	ECE1	5683
chr1	26820772	26821162	391	26821026	47	45.5588	14.9822	42.8875	WT_dual_narrow_peak_459	391	*	Distal Intergenic	84243	ZDHHC18	-5526		chr2	43158817	43158988	172	43158964	9	8.31292	5.83971	3.79921	WT_NQO2_narrow_peak_459	172	*	Promoter (1-2kb)	100506047	LINC02580	-1232		chr1	21345433	21345831	399	21345591	21	12.4584	5.83279	9.6256	WT_PolII_narrow_peak_459	399	*	Promoter (<=1kb)	1889	ECE1	0
chr1	26826261	26826668	408	26826457	45	12.4253	3.37467	10.1445	WT_dual_narrow_peak_460	408	*	Promoter (<=1kb)	84243	ZDHHC18	-20		chr2	44168512	44168774	263	44168693	11	9.41609	6.20877	4.6826	WT_NQO2_narrow_peak_460	263	*	Promoter (<=1kb)	6519	SLC3A1	-77		chr1	21586898	21587270	373	21587125	26	20.4973	8.86356	17.3552	WT_PolII_narrow_peak_460	373	*	Promoter (<=1kb)	105376834	LINC02596	426
chr1	26826851	26827986	1136	26827150	120	72.8408	8.83647	69.8744	WT_dual_narrow_peak_461	1136	*	Promoter (<=1kb)	84243	ZDHHC18	163		chr2	45964068	45964236	169	45964112	10	10.8551	7.19517	5.87169	WT_NQO2_narrow_peak_461	169	*	Intron (ENST00000306156.8/5581, intron 2 of 14)	5581	PRKCE	-13859		chr1	21607810	21608128	319	21607982	34	29.8428	11.4083	26.4214	WT_PolII_narrow_peak_461	319	*	Intron (ENST00000374763.6/5909, intron 14 of 22)	5909	RAP1GAP	11913
chr1	26849187	26849589	403	26849275	12	6.99326	4.51901	4.81097	WT_dual_narrow_peak_462	403	*	Promoter (<=1kb)	84243	ZDHHC18	-773		chr2	46698940	46699123	184	46699043	12	11.5717	7.33978	6.4776	WT_NQO2_narrow_peak_462	184	*	Promoter (<=1kb)	388948	LINC01118	0		chr1	21626818	21627407	590	21627171	82	65.2396	12.6842	60.9752	WT_PolII_narrow_peak_462	590	*	Intron (ENST00000471600.6/5909, intron 2 of 24)	5909	RAP1GAP	-4250
chr1	26863028	26865143	2116	26864461	358	145.014	5.63758	141.197	WT_dual_narrow_peak_463	2116	*	Promoter (<=1kb)	2810	SFN	0		chr2	47034375	47034552	178	47034456	10	11.5403	7.55828	6.45209	WT_NQO2_narrow_peak_463	178	*	Promoter (<=1kb)	57217	TTC7A	220		chr1	21632048	21632385	338	21632209	26	13.8874	5.58873	10.9912	WT_PolII_narrow_peak_463	338	*	Intron (ENST00000471600.6/5909, intron 2 of 24)	5909	RAP1GAP	-9480
chr1	26865469	26865827	359	26865708	149	20.083	2.34979	17.6974	WT_dual_narrow_peak_464	359	*	Promoter (2-3kb)	2810	SFN	2320		chr2	47176596	47176756	161	47176747	7	7.40936	5.442	3.09754	WT_NQO2_narrow_peak_464	161	*	Promoter (<=1kb)	805	CALM2	0		chr1	21638574	21639224	651	21638898	63	50.3824	12.0691	46.449	WT_PolII_narrow_peak_464	651	*	Intron (ENST00000471600.6/5909, intron 2 of 24)	5909	RAP1GAP	12596
chr1	26889355	26890767	1413	26890168	141	99.6456	11.3372	96.3789	WT_dual_narrow_peak_465	1413	*	Promoter (<=1kb)	54707	GPN2	0		chr2	55050582	55050827	246	55050671	13	11.2686	6.95293	6.22118	WT_NQO2_narrow_peak_465	246	*	Promoter (<=1kb)	57142	RTN4	0		chr1	21651786	21651932	147	21651864	26	18.9965	8.05746	15.9047	WT_PolII_narrow_peak_465	147	*	Promoter (<=1kb)	5909	RAP1GAP	0
chr1	26899288	26900745	1458	26899805	316	207.242	10.686	202.603	WT_dual_narrow_peak_466	1458	*	Promoter (<=1kb)	10726	NUDC	0		chr2	55992565	55992778	214	55992728	8	8.75251	6.15299	4.14505	WT_NQO2_narrow_peak_466	214	*	Intron (ENST00000606639.1/105374690, intron 1 of 6)	406998	MIR216A	-3506		chr1	21764666	21765353	688	21764970	110	83.7119	12.3987	79.0586	WT_PolII_narrow_peak_466	688	*	Intron (ENST00000308271.14/84196, intron 1 of 26)	84196	USP48	-16475
chr1	26921360	26923160	1801	26921878	219	128.806	8.87172	125.194	WT_dual_narrow_peak_467	1801	*	Promoter (<=1kb)	10726	NUDC	0		chr2	62705428	62705624	197	62705527	13	14.1268	8.65835	8.75093	WT_NQO2_narrow_peak_467	197	*	Promoter (<=1kb)	23301	EHBP1	-28		chr1	21782944	21783277	334	21783237	41	22.4449	6.48323	19.24	WT_PolII_narrow_peak_467	334	*	Promoter (<=1kb)	84196	USP48	0
chr1	26997886	26998084	199	26997959	19	13.8252	7.02843	11.5231	WT_dual_narrow_peak_468	199	*	Intron (ENST00000522111.3/388610, intron 1 of 1)	388610	TRNP1	3567		chr2	63840994	63841149	156	63841063	8	7.732	5.59148	3.34541	WT_NQO2_narrow_peak_468	156	*	Promoter (<=1kb)	7360	UGP2	0		chr1	21783431	21784020	590	21783753	45	26.2531	7.15679	22.9327	WT_PolII_narrow_peak_468	590	*	Promoter (<=1kb)	84196	USP48	0
chr1	26999535	26999996	462	26999702	13	7.98214	4.9334	5.77853	WT_dual_narrow_peak_469	462	*	3' UTR	388610	TRNP1	5216		chr2	64750978	64751332	355	64751072	13	12.6169	7.77541	7.40031	WT_NQO2_narrow_peak_469	355	*	Promoter (<=1kb)	9792	SERTAD2	0		chr1	21801077	21801399	323	21801261	17	10.7823	5.75816	8.03072	WT_PolII_narrow_peak_469	323	*	Distal Intergenic	401944	LDLRAD2	-10866
chr1	27011996	27012312	317	27012190	32	10.7488	3.74217	8.49422	WT_dual_narrow_peak_470	317	*	Promoter (<=1kb)	115572	TENT5B	538		chr2	65130233	65130410	178	65130322	11	11.9424	7.70129	6.79909	WT_NQO2_narrow_peak_470	178	*	Promoter (<=1kb)	5861	RAB1A	0		chr1	21862127	21862421	295	21862304	32	22.2514	8.15317	19.0529	WT_PolII_narrow_peak_470	295	*	Intron (ENST00000374695.8/3339, intron 37 of 96)	3339	HSPG2	-7471
chr1	27012774	27013552	779	27013196	57	29.9478	6.58878	27.4464	WT_dual_narrow_peak_471	779	*	Promoter (<=1kb)	115572	TENT5B	0		chr2	67290271	67290430	160	67290296	11	11.9424	7.70129	6.79909	WT_NQO2_narrow_peak_471	160	*	Intron (ENST00000452716.5/102800447, intron 5 of 5)	102800447	LINC01828	4281		chr1	21869852	21870086	235	21869952	31	24.6496	9.61202	21.3769	WT_PolII_narrow_peak_471	235	*	Promoter (2-3kb)	3339	HSPG2	2291
chr1	27044768	27044978	211	27044897	18	14.6761	7.791	12.3618	WT_dual_narrow_peak_472	211	*	Distal Intergenic	115572	TENT5B	-31918		chr2	67641900	67642060	161	67641947	10	10.9838	7.26498	5.97956	WT_NQO2_narrow_peak_472	161	*	Intron (ENST00000419809.1/105374786, intron 1 of 1)	105374786	LOC105374786	42017		chr1	21920350	21920501	152	21920421	18	8.24721	4.25213	5.63812	WT_PolII_narrow_peak_472	152	*	Intron (ENST00000374695.8/3339, intron 1 of 96)	3339	HSPG2	16809
chr1	27153212	27153799	588	27153467	63	17.4947	3.53727	15.1423	WT_dual_narrow_peak_473	588	*	Promoter (<=1kb)	6548	SLC9A1	799		chr2	68467350	68467584	235	68467444	11	11.813	7.62937	6.68756	WT_NQO2_narrow_peak_473	235	*	Promoter (<=1kb)	200558	APLF	0		chr1	21930231	21930389	159	21930314	23	9.85023	4.30783	7.14638	WT_PolII_narrow_peak_473	159	*	Intron (ENST00000374695.8/3339, intron 1 of 96)	3339	HSPG2	6921
chr1	27154283	27155649	1367	27154956	155	91.4243	8.68941	88.2519	WT_dual_narrow_peak_474	1367	*	Promoter (<=1kb)	6548	SLC9A1	0		chr2	69914684	69914983	300	69914823	13	12.67	7.80725	7.44598	WT_NQO2_narrow_peak_474	300	*	Promoter (<=1kb)	4084	MXD1	-58		chr1	21930993	21931634	642	21931295	32	15.9416	5.48732	12.9617	WT_PolII_narrow_peak_474	642	*	Intron (ENST00000374695.8/3339, intron 1 of 96)	3339	HSPG2	5676
chr1	27192234	27192423	190	27192296	20	11.4215	5.49883	9.15561	WT_dual_narrow_peak_475	190	*	Distal Intergenic	6548	SLC9A1	-25253		chr2	84919786	84919957	172	84919877	9	9.95915	6.76869	5.12384	WT_NQO2_narrow_peak_475	172	*	Distal Intergenic	105374836	LOC105374836	-12778		chr1	21936091	21936251	161	21936176	21	7.23032	3.4619	4.6883	WT_PolII_narrow_peak_475	161	*	Promoter (1-2kb)	3339	HSPG2	1059
chr1	27192653	27193377	725	27193059	36	26.197	8.99169	23.7384	WT_dual_narrow_peak_476	725	*	Distal Intergenic	6548	SLC9A1	-25672		chr2	86440896	86441072	177	86441018	9	9.31191	6.41774	4.59294	WT_NQO2_narrow_peak_476	177	*	Promoter (<=1kb)	55818	KDM3A	95		chr1	21943120	21943321	202	21943230	23	14.3195	6.36305	11.4056	WT_PolII_narrow_peak_476	202	*	Distal Intergenic	3339	HSPG2	-5810
chr1	27197843	27198326	484	27197908	20	12.6689	6.15104	10.3838	WT_dual_narrow_peak_477	484	*	Distal Intergenic	6548	SLC9A1	-30862		chr2	88627615	88627819	205	88627707	14	15.152	9.07079	9.70655	WT_NQO2_narrow_peak_477	205	*	Promoter (<=1kb)	101928403	EIF2AK3-DT	-64		chr1	21956721	21957231	511	21956876	41	31.0225	9.88079	27.5698	WT_PolII_narrow_peak_477	511	*	Exon (ENST00000637118.1/ENST00000637118.1, exon 1 of 2)	3339	HSPG2	-19411
chr1	27234491	27235957	1467	27235367	211	141.56	10.8142	137.788	WT_dual_narrow_peak_478	1467	*	Promoter (<=1kb)	23038	WDTC1	0		chr2	95333825	95333974	150	95333910	8	8.57926	6.06168	4.00772	WT_NQO2_narrow_peak_478	150	*	Intron (ENST00000295225.10/30818, intron 2 of 8)	30818	KCNIP3	-12754		chr1	21963922	21964069	148	21963978	12	6.74774	4.37177	4.23857	WT_PolII_narrow_peak_478	148	*	Distal Intergenic	23436	CELA3B	-12953
chr1	27322163	27323371	1209	27322829	284	198.405	11.7815	193.886	WT_dual_narrow_peak_479	1209	*	Promoter (<=1kb)	84065	TMEM222	0		chr2	96260716	96260865	150	96260830	7	8.16156	5.82001	3.68098	WT_NQO2_narrow_peak_479	150	*	Promoter (<=1kb)	55654	TMEM127	-121		chr1	21972490	21972680	191	21972563	10	6.81957	4.75505	4.30549	WT_PolII_narrow_peak_479	191	*	Distal Intergenic	23436	CELA3B	-4342
chr1	27365349	27367117	1769	27366078	228	144.31	9.92333	140.503	WT_dual_narrow_peak_480	1769	*	Promoter (<=1kb)	9064	MAP3K6	0		chr2	96832857	96833021	165	96832865	5	6.28649	4.69083	2.25002	WT_NQO2_narrow_peak_480	165	*	3' UTR	26505	CNNM3	4291		chr1	21997983	21998186	204	21998057	8	5.65338	4.31049	3.22915	WT_PolII_narrow_peak_480	204	*	Exon (ENST00000400277.2/23436, exon 5 of 5)	10136	CELA3A	-3471
chr1	27392219	27393329	1111	27392815	31	18.1165	6.51836	15.7562	WT_dual_narrow_peak_481	1111	*	Promoter (<=1kb)	2827	GPR3	0		chr2	99181180	99181368	189	99181297	7	7.62231	5.55298	3.26161	WT_NQO2_narrow_peak_481	189	*	Promoter (<=1kb)	51263	MRPL30	0		chr1	22025251	22025467	217	22025383	21	13.1018	6.16487	10.2403	WT_PolII_narrow_peak_481	217	*	Promoter (<=1kb)	101928043	LINC01635	10
chr1	27488054	27489262	1209	27489121	243	122.807	7.24564	119.268	WT_dual_narrow_peak_482	1209	*	Promoter (<=1kb)	10163	WASF2	789		chr2	108972236	108972518	283	108972269	6	7.68806	5.47264	3.31263	WT_NQO2_narrow_peak_482	283	*	Intron (ENST00000258443.7/10913, intron 1 of 11)	10913	EDAR	16702		chr1	22025658	22026079	422	22025993	22	13.7835	6.30409	10.8918	WT_PolII_narrow_peak_482	422	*	Promoter (<=1kb)	101928043	LINC01635	0
chr1	27489440	27490868	1429	27489685	214	98.4556	6.40225	95.2026	WT_dual_narrow_peak_483	1429	*	Promoter (<=1kb)	10163	WASF2	0		chr2	133435156	133435343	188	133435290	13	13.2311	8.14067	7.95132	WT_NQO2_narrow_peak_483	188	*	Intron (ENST00000409261.6/344148, intron 3 of 19)	344148	NCKAP5	82170		chr1	22039755	22040118	364	22039889	20	12.6615	6.14712	9.81955	WT_PolII_narrow_peak_483	364	*	Intron (ENST00000695855.1/998, intron 1 of 5)	998	CDC42	-12509
chr1	27499940	27500291	352	27500098	15	8.77015	5.01847	6.55054	WT_dual_narrow_peak_484	352	*	Distal Intergenic	10163	WASF2	-9773		chr2	180729171	180729364	194	180729296	4	6.09562	4.30449	2.12592	WT_NQO2_narrow_peak_484	194	*	Intron (ENST00000629145.1/101669767, intron 2 of 4)	101669767	SCHLAP1	37067		chr1	22052522	22052739	218	22052617	23	13.4019	5.9084	10.5267	WT_PolII_narrow_peak_484	218	*	Promoter (<=1kb)	998	CDC42	0
chr1	27525713	27526488	776	27525824	30	23.0643	9.08011	20.6424	WT_dual_narrow_peak_485	776	*	Promoter (<=1kb)	105376892	LOC105376892	0		chr2	182079141	182079323	183	182079213	16	17.2018	9.84307	11.6684	WT_NQO2_narrow_peak_485	183	*	Intron (ENST00000495820.5/151242, intron 4 of 4)	151242	PPP1R1C	17678		chr1	22053065	22053220	156	22053158	17	8.26597	4.40768	5.65571	WT_PolII_narrow_peak_485	156	*	Promoter (<=1kb)	998	CDC42	42
chr1	27540266	27540822	557	27540680	31	20.9083	7.76191	18.5125	WT_dual_narrow_peak_486	557	*	Intron (ENST00000247087.10/27245, intron 5 of 5)	27245	AHDC1	12723		chr2	195520721	195520924	204	195520796	9	10.5064	7.04903	5.57897	WT_NQO2_narrow_peak_486	204	*	Distal Intergenic	124908063	LINC01825	-12021		chr1	22053652	22053897	246	22053775	14	6.16666	3.74628	3.70347	WT_PolII_narrow_peak_486	246	*	Promoter (<=1kb)	998	CDC42	166
chr1	27556926	27557716	791	27557071	37	29.9512	10.5073	27.4498	WT_dual_narrow_peak_487	791	*	Promoter (<=1kb)	27245	AHDC1	645		chr2	199956027	199956188	162	199956155	6	7.84687	5.53622	3.43777	WT_NQO2_narrow_peak_487	162	*	Promoter (<=1kb)	79568	MAIP1	206		chr1	22428820	22429042	223	22428937	15	9.82308	5.62783	7.12076	WT_PolII_narrow_peak_487	223	*	Promoter (<=1kb)	9923	ZBTB40	0
chr1	27568509	27568747	239	27568671	11	5.77705	3.94702	3.62347	WT_dual_narrow_peak_488	239	*	Promoter (<=1kb)	27245	AHDC1	-249		chr2	201118464	201118622	159	201118495	6	6.26644	4.80981	2.23826	WT_NQO2_narrow_peak_488	159	*	Promoter (<=1kb)	8837	CFLAR	0		chr1	22451677	22452073	397	22451824	36	28.2034	9.9436	24.8275	WT_PolII_narrow_peak_488	397	*	Promoter (<=1kb)	9923	ZBTB40	0
chr1	27575980	27576341	362	27576109	15	10.7519	6.18094	8.49727	WT_dual_narrow_peak_489	362	*	Intron (ENST00000247087.10/27245, intron 1 of 5)	27245	AHDC1	-7720		chr2	201781006	201781169	164	201781140	5	6.79797	4.88727	2.63666	WT_NQO2_narrow_peak_489	164	*	Promoter (<=1kb)	57679	ALS2	0		chr1	22704731	22704892	162	22704750	8	5.65338	4.31049	3.22915	WT_PolII_narrow_peak_489	162	*	Distal Intergenic	2048	EPHB2	-5947
chr1	27591437	27591602	166	27591539	9	5.08277	3.80584	2.94988	WT_dual_narrow_peak_490	166	*	Intron (ENST00000247087.10/27245, intron 1 of 5)	27245	AHDC1	11812		chr2	215619297	215619475	179	215619344	7	8.65473	6.04614	4.0663	WT_NQO2_narrow_peak_490	179	*	Promoter (1-2kb)	646324	LINC00607	1878		chr1	22750555	22750740	186	22750672	12	8.48219	5.43218	5.85904	WT_PolII_narrow_peak_490	186	*	Intron (ENST00000544305.5/2048, intron 1 of 6)	2048	EPHB2	-24438
chr1	27601978	27604458	2481	27603902	203	108.957	7.77021	105.583	WT_dual_narrow_peak_491	2481	*	Promoter (<=1kb)	27245	AHDC1	0		chr2	236642683	236642898	216	236642826	11	14.2551	8.87223	8.86421	WT_NQO2_narrow_peak_491	216	*	Distal Intergenic	57007	ACKR3	72858		chr1	22831901	22832475	575	22832210	25	17.4693	7.51495	14.4321	WT_PolII_narrow_peak_491	575	*	Intron (ENST00000544305.5/2048, intron 3 of 6)	100422914	MIR4253	30751
chr1	27650754	27651097	344	27650893	17	13.5536	7.38095	11.2552	WT_dual_narrow_peak_492	344	*	Distal Intergenic	111216282	LINC02574	11625		chr2	239401171	239401349	179	239401294	9	11.7893	7.64252	6.66646	WT_NQO2_narrow_peak_492	179	*	Promoter (<=1kb)	101928111	HDAC4-AS1	-87		chr1	22976412	22976817	406	22976708	35	24.6073	8.51285	21.3359	WT_PolII_narrow_peak_492	406	*	Distal Intergenic	646262	LACTBL1	-3546
chr1	27658981	27660032	1052	27659479	69	47.1309	9.68212	44.4425	WT_dual_narrow_peak_493	1052	*	Promoter (2-3kb)	111216282	LINC02574	2690		chr20	6960040	6960186	147	6960176	5	6.09665	4.6114	2.12592	WT_NQO2_narrow_peak_493	147	*	Distal Intergenic	650	BMP2	192354		chr1	22997411	22997879	469	22997834	17	9.06078	4.81864	6.40207	WT_PolII_narrow_peak_493	469	*	Distal Intergenic	729059	TEX46	16215
chr1	27671573	27672829	1257	27672083	109	86.3966	13.2583	83.2805	WT_dual_narrow_peak_494	1257	*	Promoter (<=1kb)	2537	IFI6	0		chr20	11799278	11799569	292	11799416	9	8.61803	6.02046	4.03745	WT_NQO2_narrow_peak_494	292	*	Distal Intergenic	728450	LINC00687	28120		chr1	23004130	23004303	174	23004238	14	9.33201	5.54498	6.65825	WT_PolII_narrow_peak_494	174	*	Distal Intergenic	729059	TEX46	9791
chr1	27725812	27727373	1562	27726447	144	87.147	8.95881	84.0225	WT_dual_narrow_peak_495	1562	*	Promoter (<=1kb)	199870	FAM76A	0		chr20	18507602	18507755	154	18507673	6	7.39492	5.34977	3.09135	WT_NQO2_narrow_peak_495	154	*	Promoter (<=1kb)	10483	SEC23B	47		chr1	23010634	23011231	598	23010888	30	20.5467	7.82743	17.403	WT_PolII_narrow_peak_495	598	*	Promoter (2-3kb)	729059	TEX46	2863
chr1	27773095	27774438	1344	27773832	236	166.04	11.7806	161.95	WT_dual_narrow_peak_496	1344	*	Promoter (<=1kb)	23673	STX12	0		chr20	31572963	31573153	191	31572989	10	7.24269	5.02327	2.97573	WT_NQO2_narrow_peak_496	191	*	Promoter (<=1kb)	100874042	HM13-AS1	110		chr1	23019101	23019568	468	23019367	40	23.952	7.19063	20.6999	WT_PolII_narrow_peak_496	468	*	Promoter (<=1kb)	23028	KDM1A	0
chr1	27830350	27832118	1769	27831150	229	122.999	7.83138	119.458	WT_dual_narrow_peak_497	1769	*	Promoter (<=1kb)	124903885	LOC124903885	0		chr20	31593409	31593735	327	31593548	15	10.9085	6.27528	5.91522	WT_NQO2_narrow_peak_497	327	*	Distal Intergenic	3397	ID1	-11548		chr1	23168576	23168853	278	23168722	21	10.436	4.84484	7.70204	WT_PolII_narrow_peak_497	278	*	Promoter (<=1kb)	7798	LUZP1	0
chr1	27913629	27914698	1070	27914171	192	141.752	12.5717	137.978	WT_dual_narrow_peak_498	1070	*	Promoter (<=1kb)	6118	RPA2	0		chr20	32731494	32731664	171	32731549	15	16.0368	9.38378	10.5508	WT_NQO2_narrow_peak_498	171	*	Intron (ENST00000642484.1/284805, intron 1 of 9)	149951	COMMD7	11742		chr1	23188765	23189199	435	23189117	25	13.5286	5.60044	10.6478	WT_PolII_narrow_peak_498	435	*	Distal Intergenic	7798	LUZP1	-10613
chr1	27934720	27935663	944	27935089	51	43.8415	12.7577	41.1888	WT_dual_narrow_peak_499	944	*	Promoter (<=1kb)	27293	SMPDL3B	0		chr20	32819702	32819859	158	32819803	10	10.6084	7.05951	5.66332	WT_NQO2_narrow_peak_499	158	*	Promoter (<=1kb)	22919	MAPRE1	-95		chr1	23195042	23195271	230	23195240	20	6.37225	3.20926	3.89377	WT_PolII_narrow_peak_499	230	*	Intron (ENST00000374619.2/3352, intron 1 of 1)	7798	LUZP1	-16890
chr1	27959241	27959889	649	27959728	27	22.6149	9.73326	20.1984	WT_dual_narrow_peak_500	649	*	Promoter (<=1kb)	55113	XKR8	0		chr20	33489876	33490086	211	33489914	10	10.375	6.92888	5.47086	WT_NQO2_narrow_peak_500	211	*	Promoter (<=1kb)	9139	CBFA2T2	0		chr1	23196774	23197359	586	23197074	45	26.2768	7.16488	22.9557	WT_PolII_narrow_peak_500	586	*	Intron (ENST00000374619.2/3352, intron 1 of 1)	7798	LUZP1	-18622
chr1	28087343	28089055	1713	28088461	400	228.115	8.72575	223.184	WT_dual_narrow_peak_501	1713	*	Promoter (<=1kb)	2140	EYA3	0		chr20	33686421	33686645	225	33686559	11	11.2136	7.28901	6.17671	WT_NQO2_narrow_peak_501	225	*	Promoter (<=1kb)	1869	E2F1	-36		chr1	23198473	23198714	242	23198559	29	12.8196	4.72616	9.97056	WT_PolII_narrow_peak_501	242	*	Intron (ENST00000374619.2/3352, intron 1 of 1)	3352	HTR1D	18788
chr1	28232143	28233056	914	28232516	235	86.9945	5.04642	83.8718	WT_dual_narrow_peak_502	914	*	Promoter (<=1kb)	22826	DNAJC8	0		chr20	33993229	33993584	356	33993257	11	9.69106	6.37844	4.90949	WT_NQO2_narrow_peak_502	356	*	Promoter (<=1kb)	101926888	RALY-AS1	-42		chr1	23224896	23225440	545	23225165	38	26.7442	8.74225	23.4098	WT_PolII_narrow_peak_502	545	*	Distal Intergenic	3352	HTR1D	-7394
chr1	28235732	28237421	1690	28236285	201	62.2463	4.22099	59.3956	WT_dual_narrow_peak_503	1690	*	Promoter (<=1kb)	93974	ATP5IF1	0		chr20	34314602	34314771	170	34314716	9	9.53518	6.54107	4.77605	WT_NQO2_narrow_peak_503	170	*	Promoter (2-3kb)	191	AHCY	-2800		chr1	23283018	23283367	350	23283127	24	7.7887	3.41195	5.20781	WT_PolII_narrow_peak_503	350	*	Promoter (2-3kb)	100996511	LINC01355	2087
chr1	28246226	28247374	1149	28246639	142	83.9235	8.648	80.8349	WT_dual_narrow_peak_504	1149	*	3' UTR	93974	ATP5IF1	10072		chr20	34876141	34876338	198	34876238	13	12.359	7.62	7.17177	WT_NQO2_narrow_peak_504	198	*	Promoter (<=1kb)	55902	ACSS2	-234		chr1	23344311	23344817	507	23344468	158	135.281	16.0439	129.67	WT_PolII_narrow_peak_504	507	*	Promoter (<=1kb)	10236	HNRNPR	0
chr1	28251574	28251838	265	28251652	39	9.94418	3.10853	7.70354	WT_dual_narrow_peak_505	265	*	Distal Intergenic	83667	SESN2	-7680		chr20	35454874	35455021	148	35454985	9	9.1007	6.29898	4.4164	WT_NQO2_narrow_peak_505	148	*	Promoter (<=1kb)	8200	GDF5	-128		chr1	23368092	23368493	402	23368341	115	96.5921	14.7914	91.6756	WT_PolII_narrow_peak_505	402	*	Promoter (<=1kb)	80818	ZNF436	0
chr1	28259369	28261610	2242	28260320	265	154.021	8.8141	150.088	WT_dual_narrow_peak_506	2242	*	Promoter (<=1kb)	83667	SESN2	0		chr20	35616290	35616510	221	35616348	17	16.972	9.4569	11.4466	WT_NQO2_narrow_peak_506	221	*	Promoter (<=1kb)	6676	SPAG4	-370		chr1	23368940	23369153	214	23369045	41	18.7878	5.30157	15.7033	WT_PolII_narrow_peak_506	214	*	Promoter (<=1kb)	148898	ZNF436-AS1	0
chr1	28313920	28314102	183	28313974	16	12.4543	6.97089	10.1724	WT_dual_narrow_peak_507	183	*	Distal Intergenic	54797	MED18	-14900		chr20	35884179	35884381	203	35884299	14	12.1814	7.29003	7.0119	WT_NQO2_narrow_peak_507	203	*	Intron (ENST00000374012.8/51230, intron 9 of 17)	51230	PHF20	14649		chr1	23403711	23404368	658	23403990	42	31.0266	9.62324	27.5738	WT_PolII_narrow_peak_507	658	*	3' UTR	6920	TCEA3	13930
chr1	28328645	28329896	1252	28329180	193	120.259	9.58018	116.75	WT_dual_narrow_peak_508	1252	*	Promoter (<=1kb)	54797	MED18	0		chr20	38130222	38130377	156	38130290	66	54.451	12.8277	48.4601	WT_NQO2_narrow_peak_508	156	*	Exon (ENST00000361475.7/7052, exon 13 of 13)	7052	TGM2	3383		chr1	23479009	23479327	319	23479184	23	16.4338	7.4695	13.4355	WT_PolII_narrow_peak_508	319	*	Promoter (<=1kb)	55616	ASAP3	852
chr1	28346346	28346679	334	28346453	19	13.9602	7.10622	11.6562	WT_dual_narrow_peak_509	334	*	Distal Intergenic	54797	MED18	16063		chr20	38131093	38131248	156	38131146	88	82.3499	17.0398	76.0595	WT_NQO2_narrow_peak_509	156	*	Promoter (2-3kb)	7052	TGM2	2512		chr1	23484293	23484767	475	23484522	59	53.3168	14.4358	49.3165	WT_PolII_narrow_peak_509	475	*	Promoter (<=1kb)	55616	ASAP3	0
chr1	28351778	28351960	183	28351878	32	15.9009	5.47211	13.5696	WT_dual_narrow_peak_510	183	*	Distal Intergenic	65979	PHACTR4	-17622		chr20	38132340	38132513	174	38132428	84	78.0749	16.6485	71.8292	WT_NQO2_narrow_peak_510	174	*	Promoter (1-2kb)	7052	TGM2	1247		chr1	23528153	23528318	166	23528227	28	10.7435	4.09157	7.99409	WT_PolII_narrow_peak_510	166	*	Promoter (2-3kb)	1870	E2F2	2915
chr1	28352118	28352595	478	28352308	83	70.2785	14.1112	67.3404	WT_dual_narrow_peak_511	478	*	Distal Intergenic	65979	PHACTR4	-16987		chr20	38138113	38138392	280	38138230	188	184.029	21.3706	176.062	WT_NQO2_narrow_peak_511	280	*	Exon (ENST00000361475.7/7052, exon 10 of 13)	7052	TGM2	-4353		chr1	23529811	23530120	310	23529943	25	8.82806	3.69859	6.18248	WT_PolII_narrow_peak_511	310	*	Promoter (1-2kb)	1870	E2F2	1113
chr1	28369436	28371142	1707	28369874	204	118.803	8.70704	115.312	WT_dual_narrow_peak_512	1707	*	Promoter (<=1kb)	65979	PHACTR4	0		chr20	38139411	38139663	253	38139529	152	134.711	17.0313	127.901	WT_NQO2_narrow_peak_512	253	*	Exon (ENST00000361475.7/7052, exon 9 of 13)	7052	TGM2	-5651		chr1	23539866	23540252	387	23540161	22	13.4729	6.14521	10.5945	WT_PolII_narrow_peak_512	387	*	Distal Intergenic	1870	E2F2	-8633
chr1	28391871	28392317	447	28392018	24	17.9249	8.0176	15.567	WT_dual_narrow_peak_513	447	*	Intron (ENST00000633371.1/65979, intron 1 of 4)	65979	PHACTR4	22127		chr20	38146717	38146907	191	38146788	105	106.492	20.6429	99.9928	WT_NQO2_narrow_peak_513	191	*	Exon (ENST00000361475.7/7052, exon 6 of 13)	7052	TGM2	-12957		chr1	23554950	23555114	165	23555050	56	11.5944	2.81682	8.80258	WT_PolII_narrow_peak_513	165	*	Distal Intergenic	3399	ID3	3961
chr1	28409714	28409873	160	28409831	13	9.31011	5.74074	7.07978	WT_dual_narrow_peak_514	160	*	Intron (ENST00000633371.1/65979, intron 2 of 4)	65979	PHACTR4	-28278		chr20	38155847	38156108	262	38155960	157	186.09	31.3069	177.835	WT_NQO2_narrow_peak_514	262	*	Exon (ENST00000361475.7/7052, exon 3 of 13)	7052	TGM2	9151		chr1	23556046	23557110	1065	23557002	78	23.1605	3.8218	19.9333	WT_PolII_narrow_peak_514	1065	*	Promoter (1-2kb)	3399	ID3	1965
chr1	28438106	28438579	474	28438298	65	49.5426	11.2792	46.8284	WT_dual_narrow_peak_515	474	*	Promoter (<=1kb)	65979	PHACTR4	0		chr20	38161419	38161621	203	38161520	138	185.165	39.9146	177.002	WT_NQO2_narrow_peak_515	203	*	Exon (ENST00000361475.7/7052, exon 2 of 13)	7052	TGM2	3638		chr1	23559461	23559695	235	23559547	79	22.5562	3.70252	19.348	WT_PolII_narrow_peak_515	235	*	Promoter (<=1kb)	3399	ID3	0
chr1	28438834	28439164	331	28439028	28	12.9691	4.91027	10.6797	WT_dual_narrow_peak_516	331	*	Promoter (<=1kb)	65979	PHACTR4	663		chr20	41028566	41028757	192	41028681	9	8.27126	5.81477	3.76372	WT_NQO2_narrow_peak_516	192	*	Promoter (<=1kb)	7150	TOP 1.00	-65		chr1	23562226	23562617	392	23562511	58	21.0461	4.42922	17.8863	WT_PolII_narrow_peak_516	392	*	Promoter (2-3kb)	3399	ID3	-2725
chr1	28449957	28450413	457	28450369	11	7.359	4.92063	5.16696	WT_dual_narrow_peak_517	457	*	Intron (ENST00000633371.1/65979, intron 3 of 4)	65979	PHACTR4	11786		chr20	41618380	41618562	183	41618446	7	7.11493	5.28362	2.8804	WT_NQO2_narrow_peak_517	183	*	Promoter (<=1kb)	84181	CHD6	0		chr1	23576974	23577822	849	23577129	33	18.8004	6.43815	15.7152	WT_PolII_narrow_peak_517	849	*	Exon (ENST00000648225.1/107984928, exon 4 of 4)	259283	MDS2	-3673
chr1	28505302	28507589	2288	28505718	299	106.878	4.91231	103.528	WT_dual_narrow_peak_518	2288	*	Promoter (<=1kb)	1104	RCC1	0		chr20	44693102	44693266	165	44693183	20	20.1325	10.506	14.5216	WT_NQO2_narrow_peak_518	165	*	Promoter (2-3kb)	79015	LINC01260	2830		chr1	23585423	23586099	677	23585852	51	29.7298	7.34412	26.3114	WT_PolII_narrow_peak_518	677	*	Exon (ENST00000648225.1/107984928, exon 2 of 4)	259283	MDS2	3928
chr1	28507748	28508793	1046	28507889	160	24.6759	2.53541	22.2349	WT_dual_narrow_peak_519	1046	*	Promoter (<=1kb)	26768	SNORA73B	0		chr20	45254703	45254885	183	45254764	12	13.0332	8.18867	7.7693	WT_NQO2_narrow_peak_519	183	*	Promoter (<=1kb)	6590	SLPI	-139		chr1	23591697	23592084	388	23591752	35	13.3694	4.27777	10.4956	WT_PolII_narrow_peak_519	388	*	Promoter (1-2kb)	107984928	LOC107984928	1537
chr1	28518117	28519594	1478	28518911	151	79.0088	7.36174	75.9745	WT_dual_narrow_peak_520	1478	*	Promoter (<=1kb)	1104	RCC1	0		chr20	45779114	45779291	178	45779165	12	11.8324	7.49518	6.70421	WT_NQO2_narrow_peak_520	178	*	Promoter (<=1kb)	140686	WFDC3	602		chr1	23593699	23594056	358	23593899	45	22.2065	5.86015	19.0093	WT_PolII_narrow_peak_520	358	*	Promoter (<=1kb)	107984928	LOC107984928	-78
chr1	28552992	28554076	1085	28553422	242	163.926	11.0875	159.864	WT_dual_narrow_peak_521	1085	*	Promoter (<=1kb)	54952	TRNAU1AP	0		chr20	45812390	45812572	183	45812480	15	16.1065	9.42437	10.6181	WT_NQO2_narrow_peak_521	183	*	Promoter (<=1kb)	11065	UBE2C	-4		chr1	23617115	23617470	356	23617338	20	13.1405	6.40562	10.2772	WT_PolII_narrow_peak_521	356	*	Intron (ENST00000477916.5/259283, intron 2 of 6)	259283	MDS2	-9864
chr1	28580327	28582154	1828	28581294	281	153.132	8.06989	149.21	WT_dual_narrow_peak_522	1828	*	Promoter (<=1kb)	677825	SNORA44	0		chr20	47334231	47334406	176	47334363	9	8.70985	6.07417	4.10827	WT_NQO2_narrow_peak_522	176	*	Intron (ENST00000311275.11/23613, intron 2 of 21)	23613	ZMYND8	13666		chr1	23635194	23635420	227	23635315	40	29.4765	9.45192	26.0653	WT_PolII_narrow_peak_522	227	*	Intron (ENST00000477916.5/259283, intron 5 of 6)	259283	MDS2	7771
chr1	28592108	28592452	345	28592350	20	14.2409	7.0151	11.9331	WT_dual_narrow_peak_523	345	*	Promoter (<=1kb)	115273	RAB42	0		chr20	49046505	49046732	228	49046659	10	9.55064	6.45135	4.7882	WT_NQO2_narrow_peak_523	228	*	Promoter (<=1kb)	1434	CSE1L	193		chr1	23651125	23651381	257	23651321	22	18.0309	8.64137	14.9734	WT_PolII_narrow_peak_523	257	*	Distal Intergenic	259283	MDS2	23702
chr1	28603073	28603231	159	28603108	11	7.359	4.92063	5.16696	WT_dual_narrow_peak_524	159	*	3' UTR	115273	RAB42	10808		chr20	49915571	49915730	160	49915581	9	9.95915	6.76869	5.12384	WT_NQO2_narrow_peak_524	160	*	Promoter (<=1kb)	9825	SPATA2	-42		chr1	23673303	23673461	159	23673327	8	5.51542	4.22153	3.10868	WT_PolII_narrow_peak_524	159	*	Intron (ENST00000451300.2/ENST00000451300.2, intron 3 of 6)	6135	RPL11	-18281
chr1	28641953	28643715	1763	28642546	374	238.571	10.3041	233.495	WT_dual_narrow_peak_525	1763	*	Promoter (<=1kb)	105378616	TAF12-DT	0		chr20	50510139	50510323	185	50510182	8	7.732	5.59148	3.34541	WT_NQO2_narrow_peak_525	185	*	Promoter (<=1kb)	5770	PTPN1	0		chr1	23691554	23691802	249	23691700	18	11.2978	5.8343	8.52007	WT_PolII_narrow_peak_525	249	*	Promoter (<=1kb)	6135	RPL11	0
chr1	28648055	28648279	225	28648143	75	30.4779	5.12199	27.9706	WT_dual_narrow_peak_526	225	*	Promoter (<=1kb)	6883	TAF12	12		chr20	51803227	51803432	206	51803351	10	8.74321	5.9633	4.13956	WT_NQO2_narrow_peak_526	206	*	Promoter (<=1kb)	57167	SALL4	-706		chr1	23744826	23745066	241	23744925	16	7.85368	4.34823	5.26886	WT_PolII_narrow_peak_526	241	*	Promoter (<=1kb)	6924	ELOA	792
chr1	28648663	28649569	907	28649190	64	37.0639	7.59909	34.4845	WT_dual_narrow_peak_527	907	*	Promoter (<=1kb)	26824	RNU11	63		chr20	51939070	51939253	184	51939147	7	6.97759	5.20783	2.77586	WT_NQO2_narrow_peak_527	184	*	Distal Intergenic	101927678	LINC01429	-76158		chr1	23772376	23772530	155	23772507	13	7.52607	4.66256	4.96469	WT_PolII_narrow_peak_527	155	*	Promoter (<=1kb)	100506963	ELOA-AS1	0
chr1	28668105	28668806	702	28668554	168	88.8179	7.5213	85.6746	WT_dual_narrow_peak_528	702	*	Promoter (<=1kb)	10691	GMEB1	0		chr20	53828328	53828557	230	53828473	14	11.893	7.11232	6.76123	WT_NQO2_narrow_peak_528	230	*	Distal Intergenic	391257	SUMO1P1	47000		chr1	23778045	23778278	234	23778181	44	31.0519	9.14965	27.5985	WT_PolII_narrow_peak_528	234	*	Promoter (<=1kb)	100506963	ELOA-AS1	5
chr1	28669089	28670031	943	28669558	202	120.929	9.05643	117.413	WT_dual_narrow_peak_529	943	*	Promoter (<=1kb)	10691	GMEB1	305		chr20	54123628	54123785	158	54123681	12	13.1013	8.22673	7.83342	WT_NQO2_narrow_peak_529	158	*	Distal Intergenic	1591	CYP24A1	33513		chr1	23779743	23780351	609	23780048	44	31.6591	9.39926	28.1891	WT_PolII_narrow_peak_529	609	*	Promoter (<=1kb)	57095	PITHD1	386
chr1	28675861	28676168	308	28675981	18	13.3825	7.02296	11.0871	WT_dual_narrow_peak_530	308	*	Intron (ENST00000361872.8/10691, intron 1 of 9)	10691	GMEB1	7077		chr20	62238214	62238522	309	62238407	8	8.20524	5.85881	3.71431	WT_NQO2_narrow_peak_530	309	*	Promoter (<=1kb)	9885	OSBPL2	0		chr1	23790092	23790471	380	23790184	19	6.14502	3.20202	3.68346	WT_PolII_narrow_peak_530	380	*	Promoter (<=1kb)	11313	LYPLA2	-639
chr1	28736821	28738360	1540	28737105	266	145.161	8.06478	141.343	WT_dual_narrow_peak_531	1540	*	Promoter (<=1kb)	51441	YTHDF2	0		chr20	62796109	62796277	169	62796253	8	7.20035	5.27837	2.94372	WT_NQO2_narrow_peak_531	169	*	Promoter (<=1kb)	55257	MRGBP	-196		chr1	23790757	23791376	620	23790965	31	14.3809	5.04701	11.464	WT_PolII_narrow_peak_531	620	*	Promoter (<=1kb)	11313	LYPLA2	0
chr1	28785338	28785519	182	28785476	18	14.6761	7.791	12.3618	WT_dual_narrow_peak_532	182	*	Distal Intergenic	4985	OPRD1	-26651		chr20	63553451	63553631	181	63553546	13	14.2674	8.73772	8.87508	WT_NQO2_narrow_peak_532	181	*	Promoter (<=1kb)	79025	FNDC11	431		chr1	23799378	23799809	432	23799684	44	25.0269	6.89995	21.7425	WT_PolII_narrow_peak_532	432	*	Promoter (<=1kb)	2582	GALE	0
chr1	28886818	28888435	1618	28887797	139	84.496	8.98716	81.4012	WT_dual_narrow_peak_533	1618	*	Promoter (<=1kb)	2035	EPB41	0		chr20	63626910	63627094	185	63627027	12	12.7696	8.03989	7.53339	WT_NQO2_narrow_peak_533	185	*	Promoter (<=1kb)	26205	GMEB2	7		chr1	23800588	23800880	293	23800802	32	14.979	5.13422	12.0375	WT_PolII_narrow_peak_533	293	*	Promoter (<=1kb)	2582	GALE	0
chr1	28914414	28915967	1554	28915315	108	66.6491	8.94153	63.7507	WT_dual_narrow_peak_534	1554	*	Promoter (<=1kb)	2035	EPB41	0		chr21	17501372	17501531	160	17501394	6	8.48473	5.77086	3.93312	WT_NQO2_narrow_peak_534	160	*	Distal Intergenic	1525	CXADR	-11512		chr1	23809973	23810118	146	23810048	12	7.70478	4.95175	5.12898	WT_PolII_narrow_peak_534	146	*	Exon (ENST00000513148.1/3155, exon 6 of 6)	3155	HMGCL	4203
chr1	29033833	29033989	157	29033969	9	5.54476	4.10053	3.39619	WT_dual_narrow_peak_535	157	*	Intron (ENST00000647103.1/2035, intron 9 of 17)	2035	EPB41	-5429		chr21	27047550	27047708	159	27047598	11	9.61077	6.32902	4.84326	WT_NQO2_narrow_peak_535	159	*	Distal Intergenic	11096	ADAMTS5	-80462		chr1	23825209	23825703	495	23825534	22	17.2177	8.17345	14.19	WT_PolII_narrow_peak_535	495	*	Promoter (<=1kb)	3155	HMGCL	0
chr1	29124241	29125141	901	29124541	105	95.0926	16.6728	91.8783	WT_dual_narrow_peak_536	901	*	Promoter (<=1kb)	399474	TMEM200B	-338		chr21	33642001	33642184	184	33642128	11	9.37814	6.18527	4.64776	WT_NQO2_narrow_peak_536	184	*	Promoter (<=1kb)	9946	CRYZL1	-83		chr1	23838399	23838585	187	23838463	16	12.2613	6.85424	9.43746	WT_PolII_narrow_peak_536	187	*	Promoter (<=1kb)	3155	HMGCL	35
chr1	29179970	29181870	1901	29181340	371	230.201	9.867	225.241	WT_dual_narrow_peak_537	1901	*	Promoter (<=1kb)	6429	SRSF4	10		chr21	34888727	34888878	152	34888814	10	8.00297	5.50316	3.55551	WT_NQO2_narrow_peak_537	152	*	Promoter (<=1kb)	861	RUNX1	-37		chr1	23868118	23868416	299	23868264	12	9.75602	6.22626	7.05727	WT_PolII_narrow_peak_537	299	*	Promoter (<=1kb)	2517	FUCA1	0
chr1	29229852	29231216	1365	29230492	144	90.5888	9.48354	87.4259	WT_dual_narrow_peak_538	1365	*	Promoter (<=1kb)	51102	MECR	0		chr21	36320067	36320288	222	36320247	10	10.5489	7.0264	5.61597	WT_NQO2_narrow_peak_538	222	*	Promoter (<=1kb)	23515	MORC3	0		chr1	23919925	23920466	542	23920334	34	28.1448	10.5132	24.7705	WT_PolII_narrow_peak_538	542	*	Distal Intergenic	1269	CNR2	-6563
chr1	29236509	29237701	1193	29237043	232	134.918	8.7579	131.231	WT_dual_narrow_peak_539	1193	*	Promoter (<=1kb)	10076	PTPRU	0		chr21	38277720	38277885	166	38277810	9	11.9954	7.72929	6.84879	WT_NQO2_narrow_peak_539	166	*	Intron (ENST00000549158.5/3772, intron 3 of 5)	3772	KCNJ15	5297		chr1	23951595	23952033	439	23951847	40	24.1734	7.27394	20.9148	WT_PolII_narrow_peak_539	439	*	Distal Intergenic	55629	PNRC2	-4806
chr1	29237888	29238442	555	29238147	133	50.5277	5.0279	47.803	WT_dual_narrow_peak_540	555	*	Promoter (1-2kb)	10076	PTPRU	1249		chr21	43712431	43712610	180	43712492	13	13.7251	8.42864	8.38538	WT_NQO2_narrow_peak_540	180	*	Distal Intergenic	8566	PDXK	-6484		chr1	23959118	23960017	900	23959698	59	28.5834	6.01904	25.1971	WT_PolII_narrow_peak_540	900	*	Promoter (<=1kb)	55629	PNRC2	0
chr1	29238620	29238797	178	29238726	71	13.285	2.70156	10.991	WT_dual_narrow_peak_541	178	*	Promoter (1-2kb)	10076	PTPRU	1981		chr21	46228898	46229066	169	46228980	11	13.8497	8.68361	8.49334	WT_NQO2_narrow_peak_541	169	*	Promoter (<=1kb)	4047	LSS	-74		chr1	23980163	23980647	485	23980426	36	16.1478	5.04468	13.1602	WT_PolII_narrow_peak_541	485	*	Promoter (<=1kb)	10772	SRSF10	0
chr1	29283372	29283536	165	29283518	9	5.54476	4.10053	3.39619	WT_dual_narrow_peak_542	165	*	Promoter (<=1kb)	10076	PTPRU	-187		chr22	20117031	20117182	152	20117086	5	7.24269	5.03797	2.97573	WT_NQO2_narrow_peak_542	152	*	Promoter (<=1kb)	27037	TRMT2A	1		chr1	23984543	23984772	230	23984633	36	18.7959	5.95139	15.7111	WT_PolII_narrow_peak_542	230	*	Distal Intergenic	10772	SRSF10	-3616
chr1	30718102	30718450	349	30718325	27	13.3628	5.2079	11.0677	WT_dual_narrow_peak_543	349	*	Promoter (<=1kb)	100129196	MATN1-AS1	-54		chr22	25747591	25747755	165	25747721	7	8.81071	6.11402	4.18547	WT_NQO2_narrow_peak_543	165	*	Intron (ENST00000536101.5/84700, intron 1 of 42)	84700	MYO18B	5357		chr1	24009379	24009793	415	24009721	18	11.2509	5.80842	8.47536	WT_PolII_narrow_peak_543	415	*	Distal Intergenic	10772	SRSF10	-28452
chr1	30718741	30719807	1067	30719001	38	23.2642	7.29613	20.8398	WT_dual_narrow_peak_544	1067	*	Promoter (<=1kb)	100129196	MATN1-AS1	0		chr22	29603260	29603443	184	29603312	9	9.77186	6.66922	4.97113	WT_NQO2_narrow_peak_544	184	*	Promoter (<=1kb)	4771	NF2	-110		chr1	24013190	24013348	159	24013248	14	6.77022	4.07088	4.25955	WT_PolII_narrow_peak_544	159	*	Distal Intergenic	107984931	LOC107984931	-27487
chr1	30797650	30797804	155	30797685	12	8.31872	5.33068	6.10696	WT_dual_narrow_peak_545	155	*	Distal Intergenic	105378622	LINC01778	-26413		chr22	30423987	30424135	149	30424088	11	10.4853	6.86052	5.5623	WT_NQO2_narrow_peak_545	149	*	Promoter (1-2kb)	51537	MTFP1	-1488		chr1	24018664	24019295	632	24018835	48	27.3166	7.03578	23.9658	WT_PolII_narrow_peak_545	632	*	Distal Intergenic	107984931	LOC107984931	-21540
chr1	30801952	30802144	193	30802069	25	23.0994	10.6614	20.677	WT_dual_narrow_peak_546	193	*	Distal Intergenic	105378622	LINC01778	-22073		chr22	36388169	36388417	249	36388326	13	13.5346	8.3183	8.21683	WT_NQO2_narrow_peak_546	249	*	Promoter (<=1kb)	4627	MYH9	-159		chr1	24022642	24023086	445	24022873	35	17.0968	5.48942	14.0736	WT_PolII_narrow_peak_546	445	*	Distal Intergenic	107984931	LOC107984931	-17749
chr1	30823903	30824567	665	30824315	84	95.5904	24.2338	92.3707	WT_dual_narrow_peak_547	665	*	Promoter (<=1kb)	105378622	LINC01778	0		chr22	36776248	36776439	192	36776356	7	8.81071	6.11402	4.18547	WT_NQO2_narrow_peak_547	192	*	Promoter (<=1kb)	11020	IFT27	0		chr1	24028053	24028210	158	24028088	10	6.37609	4.47437	3.8972	WT_PolII_narrow_peak_547	158	*	Distal Intergenic	107984931	LOC107984931	-12625
chr1	30907401	30908083	683	30907947	25	12.6137	5.19724	10.3294	WT_dual_narrow_peak_548	683	*	Promoter (<=1kb)	9672	SDC3	675		chr22	41091527	41091694	168	41091640	12	13.1702	8.26515	7.89892	WT_NQO2_narrow_peak_548	168	*	Promoter (<=1kb)	2033	EP300	-816		chr1	24046157	24046803	647	24046549	46	26.7147	7.15092	23.3811	WT_PolII_narrow_peak_548	647	*	Intron (ENST00000439239.2/107984931, intron 2 of 3)	107984931	LOC107984931	5322
chr1	30908586	30908814	229	30908713	21	9.53253	4.43216	7.29856	WT_dual_narrow_peak_549	229	*	Promoter (<=1kb)	9672	SDC3	0		chr22	41468482	41468645	164	41468590	7	7.51403	5.49693	3.1796	WT_NQO2_narrow_peak_549	164	*	Promoter (<=1kb)	84844	PHF5A	0		chr1	24047096	24047432	337	24047236	23	8.13613	3.62751	5.53384	WT_PolII_narrow_peak_549	337	*	Intron (ENST00000439239.2/107984931, intron 2 of 3)	107984931	LOC107984931	6261
chr1	30910006	30910171	166	30910057	23	11.1546	4.86561	8.89369	WT_dual_narrow_peak_550	166	*	Promoter (1-2kb)	9672	SDC3	-1248		chr22	45911810	45911983	174	45911887	9	11.4058	7.4747	6.34014	WT_NQO2_narrow_peak_550	174	*	Distal Intergenic	107985535	LOC107985535	-20372		chr1	24143129	24143429	301	24143242	18	13.3516	7.00485	10.4785	WT_PolII_narrow_peak_550	301	*	Promoter (<=1kb)	58985	IL22RA1	0
chr1	31063405	31065685	2281	31064880	359	162.17	6.39461	158.13	WT_dual_narrow_peak_551	2281	*	Promoter (<=1kb)	9698	PUM1	0		chr22	50582787	50582944	158	50582796	5	5.92079	4.53461	2.00025	WT_NQO2_narrow_peak_551	158	*	Promoter (<=1kb)	1120	CHKB	0		chr1	24150196	24150579	384	24150468	17	12.1259	6.53134	9.30807	WT_PolII_narrow_peak_551	384	*	Distal Intergenic	58985	IL22RA1	-7056
chr1	31135918	31136300	383	31136013	11	7.359	4.92063	5.16696	WT_dual_narrow_peak_552	383	*	Distal Intergenic	79570	NKAIN1	51853		chr3	549947	550101	155	550065	9	10.3624	6.97679	5.46005	WT_NQO2_narrow_peak_552	155	*	Intron (ENST00000661103.1/101927215, intron 1 of 3)	101927215	LINC01266	3755		chr1	24191946	24192364	419	24192239	27	21.4755	9.10508	18.3015	WT_PolII_narrow_peak_552	419	*	Distal Intergenic	163702	IFNLR1	-3987
chr1	31145852	31146040	189	31145892	12	8.31872	5.33068	6.10696	WT_dual_narrow_peak_553	189	*	Distal Intergenic	79570	NKAIN1	42113		chr3	5017944	5018127	184	5018102	7	6.93314	5.18305	2.73902	WT_NQO2_narrow_peak_553	184	*	Distal Intergenic	100507582	BHLHE40-AS1	-37530		chr1	24236136	24236977	842	24236812	23	16.7189	7.62446	13.7097	WT_PolII_narrow_peak_553	842	*	5' UTR	284632	LINC02800	35896
chr1	31154344	31155977	1634	31154795	114	74.7262	9.83585	71.7391	WT_dual_narrow_peak_554	1634	*	Distal Intergenic	79570	NKAIN1	32176		chr3	16060285	16060464	180	16060421	6	6.45809	4.9089	2.3743	WT_NQO2_narrow_peak_554	180	*	Intron (ENST00000702609.1/107986064, intron 3 of 3)	107986064	LOC107986064	90282		chr1	24266403	24266957	555	24266638	100	93.8391	17.6238	88.9785	WT_PolII_narrow_peak_554	555	*	Intron (ENST00000690803.1/57822, intron 2 of 15)	57822	GRHL3	-51807
chr1	31162511	31162773	263	31162655	16	12.4543	6.97089	10.1724	WT_dual_narrow_peak_555	263	*	Distal Intergenic	79570	NKAIN1	25380		chr3	33440518	33440797	280	33440597	14	12.6205	7.55987	7.4025	WT_NQO2_narrow_peak_555	280	*	Promoter (<=1kb)	7342	UBP1	0		chr1	24283792	24284479	688	24284108	38	28.3934	9.48257	25.0124	WT_PolII_narrow_peak_555	688	*	Intron (ENST00000690803.1/57822, intron 2 of 15)	57822	GRHL3	-34285
chr1	31170732	31170930	199	31170857	15	11.3797	6.56084	9.11439	WT_dual_narrow_peak_556	199	*	Distal Intergenic	79570	NKAIN1	17223		chr3	37221565	37221716	152	37221690	6	7.61188	5.44139	3.25615	WT_NQO2_narrow_peak_556	152	*	Distal Intergenic	2803	GOLGA4	-21475		chr1	24294226	24295303	1078	24294478	54	30.716	7.1997	27.2717	WT_PolII_narrow_peak_556	1078	*	Intron (ENST00000690803.1/57822, intron 2 of 15)	57822	GRHL3	-23461
chr1	31181884	31182462	579	31182358	27	22.7575	9.81295	20.3393	WT_dual_narrow_peak_557	579	*	Exon (ENST00000373736.7/79570, exon 6 of 7)	79570	NKAIN1	5691		chr3	38137115	38137272	158	38137185	10	10.919	7.22991	5.92405	WT_NQO2_narrow_peak_557	158	*	Promoter (<=1kb)	30	ACAA1	0		chr1	24365157	24365733	577	24365483	30	23.0531	9.07432	19.8292	WT_PolII_narrow_peak_557	577	*	Intron (ENST00000337248.9/90529, intron 7 of 8)	90529	STPG1	14090
chr1	31239306	31239476	171	31239375	11	7.359	4.92063	5.16696	WT_dual_narrow_peak_558	171	*	Promoter (<=1kb)	79570	NKAIN1	411		chr3	38165261	38165418	158	38165343	10	10.73	7.1267	5.76461	WT_NQO2_narrow_peak_558	158	*	Promoter (<=1kb)	9943	OXSR1	-87		chr1	24392148	24392433	286	24392291	12	8.61664	5.5158	5.98554	WT_PolII_narrow_peak_558	286	*	Promoter (<=1kb)	90529	STPG1	-77
chr1	31295631	31297941	2311	31296624	346	183.572	7.84586	179.25	WT_dual_narrow_peak_559	2311	*	Promoter (<=1kb)	51538	ZCCHC17	0		chr3	41962279	41962429	151	41962313	11	11.6869	7.55877	6.58107	WT_NQO2_narrow_peak_559	151	*	Promoter (<=1kb)	54986	ULK4	-149		chr1	24413598	24414005	408	24413791	24	9.99104	4.24411	7.27992	WT_PolII_narrow_peak_559	408	*	Promoter (<=1kb)	90529	STPG1	0
chr1	31372336	31373728	1393	31373568	47	32.0791	8.8892	29.5541	WT_dual_narrow_peak_560	1393	*	Promoter (<=1kb)	2170	FABP3	0		chr3	50235891	50236081	191	50236021	13	12.8876	7.93729	7.64229	WT_NQO2_narrow_peak_560	191	*	Promoter (<=1kb)	2771	GNAI2	-123		chr1	24415534	24416005	472	24415665	55	39.1407	9.79642	35.4791	WT_PolII_narrow_peak_560	472	*	Promoter (<=1kb)	57185	NIPAL3	0
chr1	31394365	31395139	775	31394967	34	28.5355	10.7162	26.0501	WT_dual_narrow_peak_561	775	*	Distal Intergenic	347735	SERINC2	-14426		chr3	50299566	50299781	216	50299694	12	10.6043	6.75183	5.66244	WT_NQO2_narrow_peak_561	216	*	Promoter (<=1kb)	24142	NAA80	-150		chr1	24502371	24503061	691	24502850	20	14.2938	7.04491	11.381	WT_PolII_narrow_peak_561	691	*	Promoter (<=1kb)	100750325	RCAN3AS	0
chr1	31413193	31414187	995	31413829	204	160.386	14.1121	156.37	WT_dual_narrow_peak_562	995	*	Promoter (<=1kb)	347735	SERINC2	0		chr3	50350929	50351080	152	50351014	8	8.81219	6.18405	4.18547	WT_NQO2_narrow_peak_562	152	*	Promoter (<=1kb)	11068	CYB561D2	37		chr1	24515734	24515895	162	24515804	23	21.8887	10.6076	18.7018	WT_PolII_narrow_peak_562	162	*	Promoter (1-2kb)	11123	RCAN3	1361
chr1	31414347	31414505	159	31414372	37	7.43836	2.61872	5.24479	WT_dual_narrow_peak_563	159	*	Promoter (<=1kb)	347735	SERINC2	534		chr3	51941994	51942200	207	51942079	13	13.2311	8.14067	7.95132	WT_NQO2_narrow_peak_563	207	*	Promoter (<=1kb)	9136	RRP9	-90		chr1	24597832	24597998	167	24597845	10	7.24207	5.02288	4.69933	WT_PolII_narrow_peak_563	167	*	Intron (ENST00000374392.3/400746, intron 2 of 3)	400746	NCMAP	8368
chr1	31422476	31422836	361	31422718	13	9.31011	5.74074	7.07978	WT_dual_narrow_peak_564	361	*	Intron (ENST00000373710.5/347735, intron 2 of 10)	347735	SERINC2	8663		chr3	52154543	52154701	159	52154549	8	8.52334	6.03185	3.96403	WT_NQO2_narrow_peak_564	159	*	Promoter (<=1kb)	25886	POC1A	0		chr1	24635229	24635435	207	24635329	8	5.36348	4.12329	2.96966	WT_PolII_narrow_peak_564	207	*	Promoter (2-3kb)	10250	SRRM1	2163
chr1	31575928	31577798	1871	31576637	77	46.6631	8.32327	43.9799	WT_dual_narrow_peak_565	1871	*	Promoter (<=1kb)	64129	TINAGL1	0		chr3	52685711	52685886	176	52685853	7	7.30809	5.38816	3.02444	WT_NQO2_narrow_peak_565	176	*	Promoter (<=1kb)	55193	PBRM1	0		chr1	24642822	24643297	476	24643023	87	74.1336	14.4069	69.6754	WT_PolII_narrow_peak_565	476	*	Promoter (<=1kb)	10250	SRRM1	0
chr1	31643927	31645590	1664	31644797	265	159.626	9.28867	155.62	WT_dual_narrow_peak_566	1664	*	Promoter (<=1kb)	107985471	PEF1-AS1	0		chr3	53891889	53892044	156	53891918	11	12.2125	7.84928	7.03721	WT_NQO2_narrow_peak_566	156	*	Promoter (<=1kb)	58515	SELENOK	-4		chr1	24683688	24684158	471	24683829	50	30.1054	7.62483	26.6772	WT_PolII_narrow_peak_566	471	*	Distal Intergenic	10250	SRRM1	14105
chr1	31669746	31670591	846	31670047	46	37.3545	11.3361	34.7719	WT_dual_narrow_peak_567	846	*	Promoter (<=1kb)	1307	COL16A1	11		chr3	55061660	55061817	158	55061747	8	8.63607	6.09182	4.05129	WT_NQO2_narrow_peak_567	158	*	Intron (ENST00000474759.6/55799, intron 35 of 37)	55799	CACNA2D3	53884		chr1	24705448	24705810	363	24705586	10	5.8511	4.14413	3.41155	WT_PolII_narrow_peak_567	363	*	Intron (ENST00000641176.1/ENST00000641176.1, intron 2 of 3)	10250	SRRM1	35865
chr1	31701307	31701560	254	31701397	19	15.8208	8.20105	13.4906	WT_dual_narrow_peak_568	254	*	Promoter (2-3kb)	1307	COL16A1	2457		chr3	57755915	57756082	168	57756039	11	10.0272	6.58406	5.17692	WT_NQO2_narrow_peak_568	168	*	Promoter (<=1kb)	7871	SLMAP	-148		chr1	24719058	24719317	260	24719211	14	8.90402	5.28959	6.25385	WT_PolII_narrow_peak_568	260	*	Distal Intergenic	25932	CLIC4	-26065
chr1	31762870	31764068	1199	31763648	35	19.6448	6.42596	17.2646	WT_dual_narrow_peak_569	1199	*	Promoter (<=1kb)	576	ADGRB2	0		chr3	78506684	78506849	166	78506787	8	8.93464	6.2471	4.28596	WT_NQO2_narrow_peak_569	166	*	Distal Intergenic	6091	ROBO1	100440		chr1	24725083	24725233	151	24725155	9	5.47456	4.05564	3.07115	WT_PolII_narrow_peak_569	151	*	Distal Intergenic	25932	CLIC4	-20149
chr1	31764517	31764803	287	31764595	17	5.65358	3.16893	3.5027	WT_dual_narrow_peak_570	287	*	Promoter (<=1kb)	576	ADGRB2	90		chr3	94928899	94929087	189	94928962	7	7.46126	5.46933	3.13796	WT_NQO2_narrow_peak_570	189	*	Distal Intergenic	255025	LINC00879	-8893		chr1	24744839	24745447	609	24745139	96	73.7838	12.3345	69.3344	WT_PolII_narrow_peak_570	609	*	Promoter (<=1kb)	25932	CLIC4	0
chr1	31788094	31789363	1270	31789194	135	96.9036	11.5703	93.6685	WT_dual_narrow_peak_571	1270	*	Exon (ENST00000527035.1/ENST00000527035.1, exon 1 of 2)	90853	SPOCD1	9252		chr3	115147343	115147521	179	115147424	14	13.8346	8.29695	8.48173	WT_NQO2_narrow_peak_571	179	*	Promoter (<=1kb)	26137	ZBTB20	-51		chr1	24848194	24848349	156	24848319	11	5.61141	3.84771	3.19671	WT_PolII_narrow_peak_571	156	*	Distal Intergenic	102465437	MIR6731	71067
chr1	31912784	31913033	250	31912861	12	7.39779	4.76404	5.20498	WT_dual_narrow_peak_572	250	*	Promoter (1-2kb)	8073	PTP4A2	-1504		chr3	120094897	120095060	164	120094966	12	9.69066	6.18555	4.90949	WT_NQO2_narrow_peak_572	164	*	Promoter (<=1kb)	107986119	GSK3B-DT	2		chr1	25017504	25017837	334	25017603	18	11.7614	6.0922	8.96164	WT_PolII_narrow_peak_572	334	*	Distal Intergenic	100616365	MIR4425	-5666
chr1	31936357	31937997	1641	31937471	362	170.65	6.73872	166.499	WT_dual_narrow_peak_573	1641	*	Promoter (<=1kb)	8073	PTP4A2	0		chr3	125915951	125916281	331	125916044	14	14.7449	8.83535	9.33189	WT_NQO2_narrow_peak_573	331	*	Promoter (<=1kb)	102723696	LOC102723696	-68		chr1	25022283	25022872	590	25022570	30	21.1942	8.14063	18.0295	WT_PolII_narrow_peak_573	590	*	Promoter (<=1kb)	100616365	MIR4425	-631
chr1	31944126	31945499	1374	31944779	89	51.2984	7.93546	48.5654	WT_dual_narrow_peak_574	1374	*	Promoter (<=1kb)	8073	PTP4A2	0		chr3	127746661	127746827	167	127746763	13	13.4726	8.28215	8.15844	WT_NQO2_narrow_peak_574	167	*	Intron (ENST00000453507.7/11343, intron 3 of 6)	11343	MGLL	-10304		chr1	25023042	25023208	167	25023095	16	9.3821	5.17405	6.70537	WT_PolII_narrow_peak_574	167	*	Promoter (<=1kb)	100616365	MIR4425	-295
chr1	31954548	31954720	173	31954652	26	13.5437	5.43947	11.2461	WT_dual_narrow_peak_575	173	*	Distal Intergenic	8073	PTP4A2	-9692		chr3	130111759	130111938	180	130111808	7	8.97457	6.18343	4.31654	WT_NQO2_narrow_peak_575	180	*	Promoter (<=1kb)	107986131	LOC107986131	90		chr1	25037407	25037576	170	25037486	9	6.61976	4.78837	4.12083	WT_PolII_narrow_peak_575	170	*	Distal Intergenic	105376879	LINC02793	-3560
chr1	31954947	31955312	366	31955038	18	7.37397	3.83982	5.18167	WT_dual_narrow_peak_576	366	*	Distal Intergenic	8073	PTP4A2	-10091		chr3	134094660	134094812	153	134094737	13	12.5644	7.74382	7.35085	WT_NQO2_narrow_peak_576	153	*	Intron (ENST00000484106.3/105374117, intron 4 of 6)	100507210	LINC02000	-37012		chr1	25232561	25232815	255	25232701	21	12.9357	6.07835	10.0814	WT_PolII_narrow_peak_576	255	*	Promoter (<=1kb)	25949	SYF2	-59
chr1	31956062	31956233	172	31956087	19	8.19612	4.09345	5.98859	WT_dual_narrow_peak_577	172	*	Distal Intergenic	8073	PTP4A2	-11206		chr3	136862086	136862239	154	136862118	8	7.60178	5.51597	3.24771	WT_NQO2_narrow_peak_577	154	*	Promoter (<=1kb)	4690	NCK1	0		chr1	25233025	25233433	409	25233253	19	10.7332	5.33332	7.98423	WT_PolII_narrow_peak_577	409	*	Promoter (<=1kb)	25949	SYF2	-523
chr1	31964026	31964502	477	31964401	17	13.5536	7.38095	11.2552	WT_dual_narrow_peak_578	477	*	Distal Intergenic	8073	PTP4A2	-19170		chr3	149180189	149180477	289	149180336	9	9.47816	6.50979	4.73035	WT_NQO2_narrow_peak_578	289	*	Promoter (<=1kb)	1356	CP	-56		chr1	25239514	25240371	858	25240020	57	36.9781	8.66198	33.3701	WT_PolII_narrow_peak_578	858	*	Exon (ENST00000641059.1/ENST00000641059.1, exon 1 of 1)	57035	RSRP1	3283
chr1	32013700	32014037	338	32013831	92	11.5172	2.20326	9.2499	WT_dual_narrow_peak_579	338	*	Promoter (<=1kb)	10657	KHDRBS1	0		chr3	149717702	149717861	160	149717782	4	6.00175	4.27744	2.06471	WT_NQO2_narrow_peak_579	160	*	Intron (ENST00000474080.1/25937, intron 4 of 6)	25937	WWTR1	-14429		chr1	25246204	25246382	179	25246263	18	6.06645	3.25763	3.61083	WT_PolII_narrow_peak_579	179	*	Promoter (<=1kb)	57035	RSRP1	153
chr1	32014228	32015623	1396	32015174	387	228.228	9.15324	223.296	WT_dual_narrow_peak_580	1396	*	Promoter (<=1kb)	10657	KHDRBS1	46		chr3	150308665	150308889	225	150308812	13	12.5644	7.74382	7.35085	WT_NQO2_narrow_peak_580	225	*	Intron (ENST00000692847.2/101928022, intron 1 of 1)	101928022	LINC01214	-12060		chr1	25247283	25247820	538	25247539	44	27.8481	7.90221	24.4824	WT_PolII_narrow_peak_580	538	*	Promoter (<=1kb)	57035	RSRP1	0
chr1	32072363	32073742	1380	32073424	231	160.704	11.5455	156.683	WT_dual_narrow_peak_581	1380	*	Promoter (<=1kb)	55116	TMEM39B	0		chr3	151880153	151880536	384	151880367	10	9.41236	6.36904	4.67969	WT_NQO2_narrow_peak_581	384	*	Intron (ENST00000362032.6/56670, intron 2 of 2)	56670	SUCNR1	6510		chr1	25252809	25252976	168	25252887	18	10.0592	5.16662	7.34452	WT_PolII_narrow_peak_581	168	*	Intron (ENST00000473314.6/57035, intron 1 of 5)	57035	RSRP1	-5352
chr1	32101443	32101689	247	32101560	17	11.5681	6.20669	9.30001	WT_dual_narrow_peak_582	247	*	Intron (ENST00000487305.5/55116, intron 8 of 8)	23633	KPNA6	-6367		chr3	170181515	170181668	154	170181564	8	7.96058	5.72202	3.52236	WT_NQO2_narrow_peak_582	154	*	Promoter (<=1kb)	80012	PHC3	55		chr1	25253989	25254221	233	25254109	16	8.45931	4.66883	5.83743	WT_PolII_narrow_peak_582	233	*	Intron (ENST00000473314.6/57035, intron 1 of 5)	57035	RSRP1	-6532
chr1	32107779	32109439	1661	32108755	329	186.533	8.58976	182.172	WT_dual_narrow_peak_583	1661	*	Promoter (<=1kb)	23633	KPNA6	0		chr3	170222147	170222305	159	170222260	12	11.4215	7.24959	6.3526	WT_NQO2_narrow_peak_583	159	*	Promoter (<=1kb)	5584	PRKCI	-119		chr1	25266696	25266847	152	25266766	13	10.8679	6.70521	8.11104	WT_PolII_narrow_peak_583	152	*	Promoter (1-2kb)	57035	RSRP1	1038
chr1	32179697	32181142	1446	32180189	156	91.5038	8.62538	88.3305	WT_dual_narrow_peak_584	1446	*	Promoter (<=1kb)	200081	TXLNA	0		chr3	172750519	172750691	173	172750578	13	10.9885	6.77982	5.98347	WT_NQO2_narrow_peak_584	173	*	Promoter (<=1kb)	1894	ECT2	0		chr1	25267925	25268127	203	25268010	20	19.3902	10.0578	16.2846	WT_PolII_narrow_peak_584	203	*	Promoter (<=1kb)	57035	RSRP1	-10
chr1	32205571	32206623	1053	32205787	190	142.821	12.9539	139.033	WT_dual_narrow_peak_585	1053	*	Promoter (<=1kb)	55721	IQCC	0		chr3	177420613	177420838	226	177420799	10	11.5403	7.55828	6.45209	WT_NQO2_narrow_peak_585	226	*	Distal Intergenic	100505566	LINC00578	-21072		chr1	25330123	25330448	326	25330140	9	6.62143	4.78943	4.12083	WT_PolII_narrow_peak_585	326	*	3' UTR	57035	RSRP1	6770
chr1	32221365	32223286	1922	32222513	288	173.045	9.29326	168.863	WT_dual_narrow_peak_586	1922	*	Promoter (<=1kb)	56063	TMEM234	0		chr3	183636429	183636666	238	183636597	8	8.52334	6.03185	3.96403	WT_NQO2_narrow_peak_586	238	*	Promoter (<=1kb)	54800	KLHL24	0		chr1	25338252	25339364	1113	25338732	16	10.5104	5.81628	7.77252	WT_PolII_narrow_peak_586	1113	*	Promoter (<=1kb)	23585	TMEM50A	0
chr1	32240436	32241903	1468	32240948	193	114.151	8.87064	110.716	WT_dual_narrow_peak_587	1468	*	Promoter (<=1kb)	339483	MTMR9LP	0		chr3	187955055	187955378	324	187955362	10	9.36726	6.34207	4.639	WT_NQO2_narrow_peak_587	324	*	Distal Intergenic	105374265	LOC105374265	-8834		chr1	25430484	25430948	465	25430770	68	58.6744	13.9064	54.5557	WT_PolII_narrow_peak_587	465	*	Promoter (<=1kb)	55219	MACO1	0
chr1	32291651	32293153	1503	32292588	189	121.338	10.0101	117.817	WT_dual_narrow_peak_588	1503	*	Promoter (<=1kb)	3065	HDAC1	0		chr3	189268191	189268471	281	189268203	11	10.2505	6.71945	5.36528	WT_NQO2_narrow_peak_588	281	*	Promoter (<=1kb)	285386	TPRG1	595		chr1	25538493	25538850	358	25538727	12	7.25975	4.68011	4.71583	WT_PolII_narrow_peak_588	358	*	Distal Intergenic	26119	LDLRAP1	-4756
chr1	32334991	32336194	1204	32335527	81	52.6336	9.25784	49.8863	WT_dual_narrow_peak_589	1204	*	Promoter (<=1kb)	65108	MARCKSL1	39		chr3	189304711	189304919	209	189304841	22	19.7637	9.66077	14.1633	WT_NQO2_narrow_peak_589	209	*	Intron (ENST00000433971.5/285386, intron 9 of 10)	285386	TPRG1	-4975		chr1	25549631	25549924	294	25549762	25	15.9635	6.75045	12.9828	WT_PolII_narrow_peak_589	294	*	Promoter (<=1kb)	26119	LDLRAP1	-37
chr1	32351193	32352466	1274	32351350	146	99.9895	10.8214	96.719	WT_dual_narrow_peak_590	1274	*	Promoter (<=1kb)	124903933	LOC124903933	0		chr3	189863048	189863202	155	189863161	7	7.62231	5.55298	3.26161	WT_NQO2_narrow_peak_590	155	*	Intron (ENST00000264731.8/8626, intron 4 of 13)	100126340	MIR944	33126		chr1	25556649	25556927	279	25556694	13	7.30226	4.53116	4.75552	WT_PolII_narrow_peak_590	279	*	Promoter (1-2kb)	26119	LDLRAP1	1768
chr1	32393530	32395430	1901	32394325	203	110.312	7.90145	106.922	WT_dual_narrow_peak_591	1901	*	Promoter (<=1kb)	55108	BSDC1	0		chr3	189937557	189937923	367	189937797	22	19.7138	9.63106	14.1139	WT_NQO2_narrow_peak_591	367	*	Distal Intergenic	55214	P3H2	26198		chr1	25568457	25569097	641	25568743	41	24.9544	7.38481	21.6722	WT_PolII_narrow_peak_591	641	*	3' UTR	26119	LDLRAP1	3866
chr1	32401082	32401321	240	32401153	16	11.0389	6.12503	8.77978	WT_dual_narrow_peak_592	240	*	Distal Intergenic	55108	BSDC1	-6351		chr3	191762495	191762647	153	191762504	5	6.03658	4.58551	2.08709	WT_NQO2_narrow_peak_592	153	*	Distal Intergenic	103344926	PYDC2-AS1	193960		chr1	25573502	25573951	450	25573588	36	17.5169	5.5019	14.478	WT_PolII_narrow_peak_592	450	*	Distal Intergenic	26119	LDLRAP1	-7527
chr1	32448530	32448964	435	32448679	23	20.6005	9.84126	18.2083	WT_dual_narrow_peak_593	435	*	Distal Intergenic	653121	ZBTB8A	-16093		chr3	194494304	194494534	231	194494424	9	8.23005	5.79004	3.73166	WT_NQO2_narrow_peak_593	231	*	Intron (ENST00000665891.1/ENST00000665891.1, intron 1 of 2)	79572	ATP13A3	3830		chr1	25616270	25616764	495	25616510	49	45.0913	14.0111	41.2855	WT_PolII_narrow_peak_593	495	*	Promoter (<=1kb)	57134	MAN1C1	-27
chr1	32485394	32486014	621	32485792	22	17.4975	8.33356	15.1451	WT_dual_narrow_peak_594	621	*	3' UTR	728116	ZBTB8B	20322		chr4	1778010	1778183	174	1778104	7	8.81071	6.11402	4.18547	WT_NQO2_narrow_peak_594	174	*	Distal Intergenic	2261	FGFR3	-15110		chr1	25629850	25630329	480	25629974	20	15.6915	7.84716	12.7214	WT_PolII_narrow_peak_594	480	*	Intron (ENST00000374332.9/57134, intron 1 of 11)	57134	MAN1C1	12000
chr1	32500072	32501150	1079	32500238	83	56.3053	9.90149	53.5188	WT_dual_narrow_peak_595	1079	*	Intron (ENST00000480336.1/653121, intron 4 of 9)	728116	ZBTB8B	35000		chr4	7539911	7540167	257	7539980	8	10.1012	6.80191	5.24008	WT_NQO2_narrow_peak_595	257	*	Intron (ENST00000507866.6/57537, intron 3 of 26)	100422826	MIR4274	79883		chr1	25800032	25800191	160	25800126	19	15.7914	8.18352	12.8173	WT_PolII_narrow_peak_595	160	*	Promoter (<=1kb)	57190	SELENON	-2
chr1	32520628	32520925	298	32520785	14	10.331	6.15079	8.08293	WT_dual_narrow_peak_596	298	*	Intron (ENST00000480336.1/653121, intron 4 of 9)	653121	ZBTB8A	-18502		chr4	30763378	30763581	204	30763434	8	10.7584	7.07689	5.78926	WT_NQO2_narrow_peak_596	204	*	Intron (ENST00000621961.2/5099, intron 1 of 3)	5099	PCDH7	38851		chr1	25819805	25820207	403	25820008	35	19.7811	6.47861	16.6624	WT_PolII_narrow_peak_596	403	*	Promoter (<=1kb)	56181	MTFR1L	0
chr1	32539119	32540827	1709	32540287	208	124.244	9.04446	120.688	WT_dual_narrow_peak_597	1709	*	Promoter (<=1kb)	653121	ZBTB8A	0		chr4	38150182	38150462	281	38150417	12	13.6805	8.54443	8.34637	WT_NQO2_narrow_peak_597	281	*	Distal Intergenic	23216	TBC1D1	17422		chr1	25858784	25859159	376	25859076	23	11.1705	4.87263	8.3988	WT_PolII_narrow_peak_597	376	*	Promoter (<=1kb)	79000	AUNIP	298
chr1	32611979	32612619	641	32612096	26	21.6234	9.48839	19.2189	WT_dual_narrow_peak_598	641	*	Intron (ENST00000341885.6/339487, intron 1 of 1)	339487	ZBTB8OS	19439		chr4	76634136	76634288	153	76634219	11	12.3534	7.92543	7.16804	WT_NQO2_narrow_peak_598	153	*	Intron (ENST00000296043.7/57619, intron 2 of 10)	57619	SHROOM3	-5229		chr1	25859366	25859702	337	25859454	28	15.4288	5.91389	12.4696	WT_PolII_narrow_peak_598	337	*	Promoter (<=1kb)	79000	AUNIP	0
chr1	32649847	32650638	792	32650423	517	347.083	11.3215	340.513	WT_dual_narrow_peak_599	792	*	Promoter (<=1kb)	339487	ZBTB8OS	0		chr4	76850104	76850257	154	76850187	5	7.71109	5.17772	3.33105	WT_NQO2_narrow_peak_599	154	*	Distal Intergenic	105377289	SHROOM3-AS1	-47678		chr1	25875509	25876030	522	25875816	16	9.08295	5.00815	6.42295	WT_PolII_narrow_peak_599	522	*	Promoter (<=1kb)	164091	PAQR7	0
chr1	32651142	32652218	1077	32651351	191	58.5689	4.17438	55.758	WT_dual_narrow_peak_600	1077	*	Promoter (<=1kb)	5928	RBBP4	0		chr4	77156940	77157116	177	77157005	8	9.12655	6.34412	4.43819	WT_NQO2_narrow_peak_600	177	*	Promoter (<=1kb)	901	CCNG2	-91		chr1	25890455	25890847	393	25890618	41	16.6107	4.66871	13.6055	WT_PolII_narrow_peak_600	393	*	Promoter (1-2kb)	3925	STMN1	1760
chr1	32701338	32703542	2205	32702123	162	80.0011	6.87089	76.956	WT_dual_narrow_peak_601	2205	*	Promoter (<=1kb)	81493	SYNC	0		chr4	83455896	83456047	152	83455999	8	8.75251	6.15299	4.14505	WT_NQO2_narrow_peak_601	152	*	Promoter (<=1kb)	51023	MRPS18C	0		chr1	25892415	25892921	507	25892485	45	19.3467	5.04418	16.2427	WT_PolII_narrow_peak_601	507	*	Promoter (<=1kb)	3925	STMN1	0
chr1	32712099	32712274	176	32712177	19	9.91295	4.9162	7.6728	WT_dual_narrow_peak_602	176	*	Distal Intergenic	81493	SYNC	-8503		chr4	108941922	108942211	290	108941940	9	8.27126	5.81477	3.76372	WT_NQO2_narrow_peak_602	290	*	Exon (ENST00000399127.5/84570, exon 8 of 33)	84570	COL25A1	-109230		chr1	25905510	25905654	145	25905574	21	10.1279	4.70209	7.40961	WT_PolII_narrow_peak_602	145	*	Promoter (<=1kb)	3925	STMN1	-21
chr1	32716819	32717282	464	32717046	49	39.9984	11.6441	37.3871	WT_dual_narrow_peak_603	464	*	Distal Intergenic	81493	SYNC	-13223		chr4	134544451	134544625	175	134544623	7	7.46126	5.46933	3.13796	WT_NQO2_narrow_peak_603	175	*	Intron (ENST00000666281.1/105377434, intron 4 of 4)	105377434	LINC02462	120584		chr1	25906119	25906530	412	25906217	20	9.49937	4.55906	6.81605	WT_PolII_narrow_peak_603	412	*	Promoter (<=1kb)	100500808	MIR3917	0
chr1	32741272	32743568	2297	32742583	214	118.749	8.15773	115.259	WT_dual_narrow_peak_604	2297	*	Promoter (<=1kb)	57648	NHSL3	0		chr4	188127681	188127861	181	188127719	5	7.71109	5.17772	3.33105	WT_NQO2_narrow_peak_604	181	*	Distal Intergenic	339976	TRIML1	-11580		chr1	25997758	25998530	773	25998188	54	44.2292	12.0352	40.4436	WT_PolII_narrow_peak_604	773	*	Promoter (<=1kb)	5051	PAFAH2	0
chr1	32759353	32759843	491	32759704	33	13.6334	4.55554	11.3339	WT_dual_narrow_peak_605	491	*	Intron (ENST00000401073.7/57648, intron 1 of 6)	57648	NHSL3	5332		chr5	5351291	5351700	410	5351443	11	11.1024	7.22455	6.08079	WT_NQO2_narrow_peak_605	410	*	Distal Intergenic	23379	ICE1	-68964		chr1	26035346	26035512	167	26035423	16	10.7131	5.93413	7.96499	WT_PolII_narrow_peak_605	167	*	3' UTR	2134	EXTL1	3216
chr1	32760185	32760634	450	32760520	41	19.7517	5.59823	17.3703	WT_dual_narrow_peak_606	450	*	Intron (ENST00000401073.7/57648, intron 1 of 6)	57648	NHSL3	-5000		chr5	5422199	5422596	398	5422577	9	8.03048	5.66949	3.57472	WT_NQO2_narrow_peak_606	398	*	Promoter (<=1kb)	101929200	LOC101929200	-70		chr1	26075849	26075997	149	26075909	17	7.43733	3.99589	4.88173	WT_PolII_narrow_peak_606	149	*	Distal Intergenic	84676	TRIM63	-7413
chr1	32760908	32761293	386	32761034	27	9.55864	3.77526	7.32424	WT_dual_narrow_peak_607	386	*	Intron (ENST00000401073.7/57648, intron 1 of 6)	57648	NHSL3	-4341		chr5	10551388	10551630	243	10551527	17	14.5409	7.97905	9.1409	WT_NQO2_narrow_peak_607	243	*	Distal Intergenic	651746	ANKRD33B	-12440		chr1	26079994	26080522	529	26080181	38	24.2272	7.68042	20.9672	WT_PolII_narrow_peak_607	529	*	Distal Intergenic	84676	TRIM63	-11558
chr1	32761480	32761681	202	32761580	35	15.3064	4.88467	12.9835	WT_dual_narrow_peak_608	202	*	Intron (ENST00000401073.7/57648, intron 1 of 6)	57648	NHSL3	-3953		chr5	14959444	14959665	222	14959578	15	13.0972	7.61298	7.82989	WT_NQO2_narrow_peak_608	222	*	Distal Intergenic	107986376	LOC107986376	-11244		chr1	26094254	26094944	691	26094473	56	32.698	7.49711	29.2008	WT_PolII_narrow_peak_608	691	*	Distal Intergenic	149420	PDIK1L	-16221
chr1	32769457	32769642	186	32769532	11	6.26056	4.24027	4.09659	WT_dual_narrow_peak_609	186	*	Intron (ENST00000401073.7/57648, intron 4 of 6)	57648	NHSL3	3790		chr5	17306029	17306224	196	17306070	11	6.28165	4.25316	2.25002	WT_NQO2_narrow_peak_609	196	*	Distal Intergenic	401177	LINC02111	81086		chr1	26097684	26098169	486	26097882	53	27.8136	6.49506	24.4489	WT_PolII_narrow_peak_609	486	*	Distal Intergenic	149420	PDIK1L	-12996
chr1	32816137	32818639	2503	32817043	354	151.322	5.98932	147.423	WT_dual_narrow_peak_610	2503	*	Promoter (<=1kb)	64766	S100PBP	0		chr5	17340896	17341160	265	17341000	14	11.0724	6.6062	6.05498	WT_NQO2_narrow_peak_610	265	*	Distal Intergenic	401177	LINC02111	46150		chr1	26104911	26105079	169	26104985	18	10.3775	5.33505	7.64649	WT_PolII_narrow_peak_610	169	*	Distal Intergenic	149420	PDIK1L	-6086
chr1	32901109	32901710	602	32901659	18	11.6558	6.03311	9.38644	WT_dual_narrow_peak_611	602	*	Promoter (<=1kb)	113452	TMEM54	0		chr5	17619654	17619821	168	17619690	7	8.97457	6.18343	4.31654	WT_NQO2_narrow_peak_611	168	*	Distal Intergenic	112488739	TAF11L12	9158		chr1	26111549	26112078	530	26111987	18	8.1903	4.22469	5.58453	WT_PolII_narrow_peak_611	530	*	Promoter (<=1kb)	149420	PDIK1L	0
chr1	32962482	32964342	1861	32963986	142	66.7745	6.4086	63.8747	WT_dual_narrow_peak_612	1861	*	Promoter (<=1kb)	127544	RNF19B	343		chr5	18746270	18746421	152	18746322	13	14.1966	8.69785	8.81264	WT_NQO2_narrow_peak_612	152	*	Promoter (<=1kb)	107986408	LINC02100	-97		chr1	26112244	26112541	298	26112464	21	10.4029	4.82941	7.67052	WT_PolII_narrow_peak_612	298	*	Promoter (<=1kb)	149420	PDIK1L	407
chr1	32964571	32965103	533	32964708	129	56.3854	5.84027	53.598	WT_dual_narrow_peak_613	533	*	Promoter (<=1kb)	127544	RNF19B	0		chr5	21574761	21574914	154	21574891	8	6.51765	4.85972	2.42612	WT_NQO2_narrow_peak_613	154	*	Intron (ENST00000607545.5/728411, intron 4 of 4)	105374685	LOC105374685	-41348		chr1	26123379	26123593	215	26123472	16	10.7131	5.93413	7.96499	WT_PolII_narrow_peak_613	215	*	3' UTR	149420	PDIK1L	11542
chr1	32989224	32989387	164	32989326	13	8.35889	5.15996	6.14642	WT_dual_narrow_peak_614	164	*	Intron (ENST00000427524.1/ENST00000427524.1, intron 1 of 1)	127544	RNF19B	-24415		chr5	21680453	21680598	146	21680527	15	13.5468	7.88866	8.2271	WT_NQO2_narrow_peak_614	146	*	Intron (ENST00000522350.1/105374685, intron 2 of 3)	105374685	LOC105374685	64191		chr1	26145042	26145187	146	26145082	10	7.26842	5.03958	4.72391	WT_PolII_narrow_peak_614	146	*	Distal Intergenic	79927	FAM110D	-13892
chr1	33035548	33037002	1455	33036375	293	197.535	11.1289	193.027	WT_dual_narrow_peak_615	1455	*	Promoter (<=1kb)	204	AK2	0		chr5	26737547	26737883	337	26737822	11	11.2136	7.28901	6.17671	WT_NQO2_narrow_peak_615	337	*	Intron (ENST00000506032.1/ENST00000506032.1, intron 1 of 2)	1007	CDH9	152950		chr1	26178182	26178432	251	26178325	22	14.3383	6.59253	11.4236	WT_PolII_narrow_peak_615	251	*	Promoter (<=1kb)	10256	CNKSR1	670
chr1	33181469	33182153	685	33181862	86	72.6251	14.1524	69.6611	WT_dual_narrow_peak_616	685	*	Promoter (<=1kb)	55223	TRIM62	0		chr5	32768180	32768359	180	32768326	11	11.6869	7.55877	6.58107	WT_NQO2_narrow_peak_616	180	*	Intron (ENST00000509104.5/4883, intron 3 of 5)	4883	NPR 3.00	55849		chr1	26222451	26222830	380	26222586	15	12.3655	7.1636	9.53703	WT_PolII_narrow_peak_616	380	*	Promoter (2-3kb)	101928303	ZPLD2P	-2281
chr1	33220910	33221150	241	33221022	17	10.2701	5.47203	8.02408	WT_dual_narrow_peak_617	241	*	Distal Intergenic	149076	ZNF362	-35342		chr5	33440757	33440908	152	33440866	13	11.1067	6.85295	6.08433	WT_NQO2_narrow_peak_617	152	*	Promoter (<=1kb)	6897	TARS1	0		chr1	26233802	26234387	586	26234034	66	51.6565	11.7956	47.6937	WT_PolII_narrow_peak_617	586	*	Promoter (<=1kb)	64793	CEP85	0
chr1	33255761	33256116	356	33255820	45	7.65451	2.42948	5.45692	WT_dual_narrow_peak_618	356	*	Promoter (<=1kb)	149076	ZNF362	-376		chr5	34008307	34008478	172	34008354	14	12.901	7.73158	7.65059	WT_NQO2_narrow_peak_618	172	*	Promoter (<=1kb)	23600	AMACR	-203		chr1	26237525	26237680	156	26237556	19	6.68955	3.42908	4.18448	WT_PolII_narrow_peak_618	156	*	Intron (ENST00000640292.2/64793, intron 1 of 12)	64793	CEP85	3323
chr1	33256497	33257852	1356	33257002	189	121.63	10.0472	118.105	WT_dual_narrow_peak_619	1356	*	Promoter (<=1kb)	149076	ZNF362	0		chr5	36241988	36242143	156	36242060	9	8.52834	5.96768	3.96555	WT_NQO2_narrow_peak_619	156	*	Promoter (<=1kb)	133686	NADK2	0		chr1	26279510	26279678	169	26279619	26	9.22182	3.748	6.55406	WT_PolII_narrow_peak_619	169	*	Promoter (<=1kb)	83442	SH3BGRL3	-408
chr1	33348270	33349693	1424	33348911	254	132.738	7.58809	129.077	WT_dual_narrow_peak_620	1424	*	Promoter (<=1kb)	1912	PHC2	0		chr5	36423112	36423279	168	36423229	9	6.98674	5.02133	2.78228	WT_NQO2_narrow_peak_620	168	*	Distal Intergenic	202151	RANBP3L	-120998		chr1	26284724	26285131	408	26284885	19	5.93235	3.11517	3.48687	WT_PolII_narrow_peak_620	408	*	Exon (ENST00000472155.5/91544, exon 10 of 14)	83442	SH3BGRL3	4602
chr1	33349965	33350807	843	33350566	121	32.5591	3.64474	30.0287	WT_dual_narrow_peak_621	843	*	Promoter (<=1kb)	101929464	PHC2-AS1	0		chr5	38634924	38635232	309	38634950	10	9.45795	6.39624	4.71502	WT_NQO2_narrow_peak_621	309	*	Intron (ENST00000670079.1/100506495, intron 3 of 6)	3977	LIFR	-26570		chr1	26298136	26298429	294	26298242	25	12.0187	4.94367	9.20587	WT_PolII_narrow_peak_621	294	*	Promoter (<=1kb)	91544	UBXN11	-110
chr1	33430742	33431201	460	33430952	41	30.6802	9.72812	28.1706	WT_dual_narrow_peak_622	460	*	Promoter (<=1kb)	1912	PHC2	0		chr5	38783229	38783379	151	38783286	7	7.16211	5.30937	2.91265	WT_NQO2_narrow_peak_622	151	*	Promoter (<=1kb)	107986414	LOC107986414	-201		chr1	26300800	26300964	165	26300846	23	9.76943	4.27442	7.06998	WT_PolII_narrow_peak_622	165	*	Promoter (2-3kb)	91544	UBXN11	2052
chr1	33472154	33473403	1250	33473023	173	126.985	12.3284	123.395	WT_dual_narrow_peak_623	1250	*	Promoter (<=1kb)	7579	ZSCAN20	0		chr5	39092673	39092838	166	39092747	8	9.26044	6.4105	4.54946	WT_NQO2_narrow_peak_623	166	*	Exon (ENST00000659554.1/ENST00000659554.1, exon 4 of 4)	2533	FYB1	17804		chr1	26302958	26303104	147	26302982	26	9.02128	3.67762	6.36475	WT_PolII_narrow_peak_623	147	*	Promoter (<=1kb)	91544	UBXN11	0
chr1	34754783	34755728	946	34755333	55	41.6716	10.7425	39.0422	WT_dual_narrow_peak_624	946	*	Promoter (<=1kb)	2709	GJB5	0		chr5	39459211	39459496	286	39459314	12	9.16555	5.85801	4.46949	WT_NQO2_narrow_peak_624	286	*	Promoter (2-3kb)	1601	DAB2	2804		chr1	26306416	26307034	619	26306699	47	32.2481	8.95383	28.7626	WT_PolII_narrow_peak_624	619	*	Promoter (<=1kb)	91544	UBXN11	0
chr1	34762683	34763288	606	34762809	16	8.72942	4.81469	6.51052	WT_dual_narrow_peak_625	606	*	Promoter (2-3kb)	127534	GJB4	2943		chr5	40755248	40755404	157	40755293	10	8.55442	5.8469	3.98978	WT_NQO2_narrow_peak_625	157	*	Promoter (<=1kb)	23548	TTC33	504		chr1	26336439	26336739	301	26336487	12	6.11937	4.0008	3.65968	WT_PolII_narrow_peak_625	301	*	Promoter (<=1kb)	55057	CRYBG2	-56
chr1	34763446	34763988	543	34763852	27	19.2522	7.93007	16.8772	WT_dual_narrow_peak_626	543	*	Intron (ENST00000426886.1/105378642, intron 2 of 4)	127534	GJB4	3706		chr5	41904102	41904287	186	41904184	14	15.0822	9.03068	9.64151	WT_NQO2_narrow_peak_626	186	*	Promoter (<=1kb)	285636	RIMOC1	0		chr1	26351449	26352110	662	26351781	69	43.5983	8.66142	39.828	WT_PolII_narrow_peak_626	662	*	Promoter (1-2kb)	55057	CRYBG2	1986
chr1	34780657	34782621	1965	34782133	164	71.7862	5.94777	68.8314	WT_dual_narrow_peak_627	1965	*	Promoter (<=1kb)	2707	GJB3	0		chr5	44538818	44539202	385	44538995	9	7.35649	5.25383	3.06419	WT_NQO2_narrow_peak_627	385	*	Intron (ENST00000671607.1/102723839, intron 1 of 3)	102723839	LINC02224	-28536		chr1	26357095	26357593	499	26357338	86	63.2695	11.2815	59.049	WT_PolII_narrow_peak_627	499	*	Promoter (2-3kb)	55057	CRYBG2	2459
chr1	34852794	34852996	203	34852859	16	11.8169	6.58706	9.54513	WT_dual_narrow_peak_628	203	*	3' UTR	113444	SMIM12	6049		chr5	44792275	44792537	263	44792340	10	8.82121	6.01117	4.19372	WT_NQO2_narrow_peak_628	263	*	Intron (ENST00000503452.5/100506674, intron 1 of 2)	100506674	MRPS30-DT	-14345		chr1	26358875	26359194	320	26358933	33	14.0307	4.68666	11.1286	WT_PolII_narrow_peak_628	320	*	Promoter (<=1kb)	55057	CRYBG2	858
chr1	34858689	34859806	1118	34859277	271	205.099	13.4839	200.489	WT_dual_narrow_peak_629	1118	*	Promoter (<=1kb)	105378642	LOC105378642	0		chr5	53419015	53419180	166	53419103	10	10.375	6.92888	5.47086	WT_NQO2_narrow_peak_629	166	*	Distal Intergenic	10468	FST	-61446		chr1	26378072	26378650	579	26378218	51	41.9253	11.9081	38.195	WT_PolII_narrow_peak_629	579	*	Distal Intergenic	257101	ZNF683	-3550
chr1	34866305	34866596	292	34866372	14	10.331	6.15079	8.08293	WT_dual_narrow_peak_630	292	*	Intron (ENST00000235180.4/58512, intron 9 of 9)	113444	SMIM12	-6550		chr5	55995080	55995265	186	55995104	10	9.02287	6.13427	4.35159	WT_NQO2_narrow_peak_630	186	*	Promoter (<=1kb)	441072	IL6ST-DT	0		chr1	26387416	26387767	352	26387486	22	15.1335	7.01568	12.1857	WT_PolII_narrow_peak_630	352	*	Distal Intergenic	257101	ZNF683	-12894
chr1	34984166	34985992	1827	34984642	202	121.535	9.12299	118.011	WT_dual_narrow_peak_631	1827	*	Promoter (<=1kb)	100506144	TMEM35B	0		chr5	56123715	56123890	176	56123846	10	11.5403	7.55828	6.45209	WT_NQO2_narrow_peak_631	176	*	Intron (ENST00000341048.9/79722, intron 8 of 11)	79722	ANKRD55	-6764		chr1	26417282	26417427	146	26417312	7	4.62861	3.76528	2.30886	WT_PolII_narrow_peak_631	146	*	Intron (ENST00000254231.4/79727, intron 2 of 4)	79727	LIN28A	6465
chr1	35030617	35032015	1399	35031110	278	183.788	10.7513	179.464	WT_dual_narrow_peak_632	1399	*	Promoter (<=1kb)	9204	ZMYM6	0		chr5	56625729	56625914	186	56625855	7	8.65473	6.04614	4.0663	WT_NQO2_narrow_peak_632	186	*	Distal Intergenic	101928448	C5orf67	-19497		chr1	26432126	26432736	611	26432250	38	30.7612	10.6052	27.3156	WT_PolII_narrow_peak_632	611	*	Promoter (<=1kb)	79947	DHDDS	0
chr1	35079072	35080429	1358	35079826	212	141.67	10.7499	137.897	WT_dual_narrow_peak_633	1358	*	Promoter (<=1kb)	79830	ZMYM1	0		chr5	57173836	57174004	169	57173922	13	10.9496	6.7558	5.95205	WT_NQO2_narrow_peak_633	169	*	Promoter (<=1kb)	65056	GPBP1	0		chr1	26472879	26473247	369	26473120	33	15.1465	5.06673	12.1983	WT_PolII_narrow_peak_633	369	*	Promoter (<=1kb)	3151	HMGN2	0
chr1	35190673	35193620	2948	35191707	251	100.905	5.52282	97.6243	WT_dual_narrow_peak_634	2948	*	Promoter (<=1kb)	6421	SFPQ	0		chr5	91162987	91163173	187	91163085	8	9.3293	6.44421	4.60593	WT_NQO2_narrow_peak_634	187	*	Intron (ENST00000405460.9/84059, intron 89 of 89)	107986432	LOC107986432	40273		chr1	26500391	26501312	922	26500791	52	38.1628	10.1054	34.5251	WT_PolII_narrow_peak_634	922	*	Distal Intergenic	3151	HMGN2	26962
chr1	35268395	35270192	1798	35269584	210	123.729	8.87093	120.179	WT_dual_narrow_peak_635	1798	*	Promoter (<=1kb)	9202	ZMYM4	0		chr5	92552361	92552537	177	92552420	6	7.25905	5.29038	2.98612	WT_NQO2_narrow_peak_635	177	*	Intron (ENST00000512210.5/105379082, intron 2 of 3)	105379082	LOC105379082	7496		chr1	26529699	26529908	210	26529849	18	5.43165	2.98982	3.0321	WT_PolII_narrow_peak_635	210	*	Promoter (<=1kb)	6195	RPS6KA1	0
chr1	35345387	35346485	1099	35346031	97	69.4588	11.0255	66.5297	WT_dual_narrow_peak_636	1099	*	Intron (ENST00000314607.11/9202, intron 2 of 29)	9202	ZMYM4	-15220		chr5	92561648	92561801	154	92561692	10	10.047	6.74174	5.19311	WT_NQO2_narrow_peak_636	154	*	Promoter (1-2kb)	105379082	LOC105379082	-1615		chr1	26530672	26531436	765	26531253	75	57.2432	11.6532	53.1566	WT_PolII_narrow_peak_636	765	*	Promoter (<=1kb)	6195	RPS6KA1	0
chr1	35556610	35558044	1435	35557559	244	132.798	8.00058	129.137	WT_dual_narrow_peak_637	1435	*	Promoter (<=1kb)	23154	NCDN	0		chr5	95712552	95712776	225	95712717	13	11.3514	7.00403	6.29436	WT_NQO2_narrow_peak_637	225	*	Promoter (<=1kb)	22836	RHOBTB3	-746		chr1	26620324	26621597	1274	26621055	35	21.0703	6.98974	17.9095	WT_PolII_narrow_peak_637	1274	*	Exon (ENST00000690093.1/ENST00000690093.1, exon 1 of 1)	124904769	LOC124904769	-17892
chr1	35558207	35558684	478	35558525	112	30.7228	3.68351	28.2127	WT_dual_narrow_peak_638	478	*	Promoter (<=1kb)	23154	NCDN	0		chr5	96492784	96493037	254	96492914	11	9.77279	6.42863	4.97113	WT_NQO2_narrow_peak_638	254	*	Intron (ENST00000502645.2/101929710, intron 4 of 4)	831	CAST	-36784		chr1	26677415	26677984	570	26677670	24	19.8102	9.07131	16.6906	WT_PolII_narrow_peak_638	570	*	Distal Intergenic	8289	ARID1A	-15252
chr1	35637561	35638011	451	35637763	118	22.0842	2.8037	19.6741	WT_dual_narrow_peak_639	451	*	Intron (ENST00000373237.4/5690, intron 1 of 5)	5690	PSMB2	3515		chr5	108748722	108748883	162	108748800	13	11.4356	7.05588	6.36267	WT_NQO2_narrow_peak_639	162	*	Promoter (<=1kb)	2241	FER	-79		chr1	26697951	26698475	525	26698219	36	20.2062	6.47263	17.0736	WT_PolII_narrow_peak_639	525	*	Promoter (1-2kb)	8289	ARID1A	1919
chr1	35640777	35642120	1344	35641314	225	86.728	5.25431	83.6083	WT_dual_narrow_peak_640	1344	*	Promoter (<=1kb)	5690	PSMB2	0		chr5	109410452	109410621	170	109410524	11	8.42911	5.59248	3.89206	WT_NQO2_narrow_peak_640	170	*	Promoter (<=1kb)	9867	PJA2	-478		chr1	26705700	26706163	464	26705926	29	18.5067	7.09404	15.4321	WT_PolII_narrow_peak_640	464	*	Intron (ENST00000430799.7/8289, intron 1 of 19)	8289	ARID1A	9668
chr1	35642343	35642523	181	35642418	94	12.8344	2.30551	10.547	WT_dual_narrow_peak_641	181	*	Promoter (<=1kb)	5690	PSMB2	-817		chr5	115841661	115841846	186	115841788	10	11.3944	7.48275	6.33033	WT_NQO2_narrow_peak_641	186	*	Promoter (<=1kb)	9140	ATG12	0		chr1	26771663	26772146	484	26771856	37	25.8818	8.60204	22.5724	WT_PolII_narrow_peak_641	484	*	Promoter (<=1kb)	8289	ARID1A	-817
chr1	35717677	35719315	1639	35718593	262	173.507	10.7441	169.319	WT_dual_narrow_peak_642	1639	*	Promoter (<=1kb)	127703	C1orf216	0		chr5	126776692	126777042	351	126776717	9	8.27126	5.81477	3.76372	WT_NQO2_narrow_peak_642	351	*	Promoter (<=1kb)	4001	LMNB1	69		chr1	26787983	26788146	164	26788038	24	9.82268	4.17722	7.12044	WT_PolII_narrow_peak_642	164	*	Promoter (<=1kb)	55650	PIGV	5
chr1	35768621	35770398	1778	35769367	250	169.007	11.0747	164.879	WT_dual_narrow_peak_643	1778	*	Promoter (<=1kb)	63967	CLSPN	0		chr5	138575497	138575648	152	138575570	8	8.69382	6.12225	4.09649	WT_NQO2_narrow_peak_643	152	*	Promoter (<=1kb)	3313	HSPA9	27		chr1	26789062	26789208	147	26789180	22	8.99872	4.07526	6.34334	WT_PolII_narrow_peak_643	147	*	Promoter (<=1kb)	55650	PIGV	-101
chr1	35807563	35809322	1760	35808956	212	150.111	11.8131	146.228	WT_dual_narrow_peak_644	1760	*	Promoter (<=1kb)	192670	AGO4	0		chr5	140557201	140557353	153	140557201	6	6.77342	5.06544	2.61466	WT_NQO2_narrow_peak_644	153	*	Promoter (<=1kb)	10011	SRA1	93		chr1	26800103	26800429	327	26800182	15	10.1758	5.83637	7.45507	WT_PolII_narrow_peak_644	327	*	3' UTR	55650	PIGV	10794
chr1	35883132	35883978	847	35883584	190	147.789	13.7529	143.937	WT_dual_narrow_peak_645	847	*	Promoter (<=1kb)	26523	AGO1	0		chr5	140935162	140935413	252	140935224	10	11.1165	7.33615	6.09112	WT_NQO2_narrow_peak_645	252	*	Intron (ENST00000504120.4/56147, intron 1 of 3)	56135	PCDHAC1	8793		chr1	26826409	26826577	169	26826556	10	4.98955	3.61108	2.62775	WT_PolII_narrow_peak_645	169	*	Promoter (<=1kb)	84243	ZDHHC18	-111
chr1	35930095	35932386	2292	35931889	357	216.848	9.53703	212.076	WT_dual_narrow_peak_646	2292	*	Promoter (<=1kb)	192669	AGO3	0		chr5	151771599	151771836	238	151771654	10	8.48127	5.8016	3.93153	WT_NQO2_narrow_peak_646	238	*	Promoter (<=1kb)	10146	G3BP1	-48		chr1	26849228	26849683	456	26849544	27	16.0158	6.35923	13.0331	WT_PolII_narrow_peak_646	456	*	Promoter (<=1kb)	84243	ZDHHC18	-679
chr1	36088834	36090111	1278	36089535	159	115.332	11.9845	111.884	WT_dual_narrow_peak_647	1278	*	Promoter (<=1kb)	54936	ADPRS	0		chr5	154583820	154583969	150	154583913	15	12.2873	7.11566	7.10575	WT_NQO2_narrow_peak_647	150	*	Distal Intergenic	100422950	MIR3141	12103		chr1	26861468	26861817	350	26861520	36	6.4664	2.43306	3.98111	WT_PolII_narrow_peak_647	350	*	Promoter (1-2kb)	2810	SFN	-1332
chr1	36099678	36100064	387	36099901	28	21.2007	8.67233	18.8012	WT_dual_narrow_peak_648	387	*	Promoter (<=1kb)	1296	COL8A2	185		chr5	154857932	154858095	164	154858014	6	6.00225	4.66846	2.06471	WT_NQO2_narrow_peak_648	164	*	Promoter (<=1kb)	9337	CNOT8	-124		chr1	26862867	26863207	341	26863058	120	66.7726	7.82975	62.4747	WT_PolII_narrow_peak_648	341	*	Promoter (<=1kb)	2810	SFN	0
chr1	36100268	36100449	182	36100345	20	13.2129	6.44506	10.92	WT_dual_narrow_peak_649	182	*	Promoter (<=1kb)	1296	COL8A2	-19		chr5	160165194	160165366	173	160165200	6	6.36058	4.85885	2.30615	WT_NQO2_narrow_peak_649	173	*	Distal Intergenic	2172	FABP6	-22001		chr1	26864939	26865496	558	26865225	93	42.7038	6.00091	38.9548	WT_PolII_narrow_peak_649	558	*	Promoter (1-2kb)	2810	SFN	1790
chr1	36148549	36149699	1151	36149139	303	206.519	11.3502	201.89	WT_dual_narrow_peak_650	1151	*	Promoter (<=1kb)	27095	TRAPPC3	0		chr5	168314875	168315048	174	168314993	8	7.91364	5.69543	3.487	WT_NQO2_narrow_peak_650	174	*	Promoter (1-2kb)	23286	WWC1	-1572		chr1	26900061	26900417	357	26900326	29	22.1256	8.87586	18.931	WT_PolII_narrow_peak_650	357	*	Promoter (<=1kb)	10726	NUDC	0
chr1	36155365	36157644	2280	36156900	232	111.677	6.79487	108.27	WT_dual_narrow_peak_651	2280	*	Promoter (<=1kb)	27095	TRAPPC3	0		chr5	172714956	172715112	157	172714973	7	7.40936	5.442	3.09754	WT_NQO2_narrow_peak_651	157	*	Distal Intergenic	107986479	LOC107986479	-17236		chr1	26907449	26907976	528	26907644	25	17.2597	7.40622	14.2305	WT_PolII_narrow_peak_651	528	*	Intron (ENST00000435827.6/10726, intron 2 of 6)	8431	NR0B2	5999
chr1	36187911	36188484	574	36188209	24	21.4471	10.0194	19.0448	WT_dual_narrow_peak_652	574	*	Distal Intergenic	55700	MAP7D1	8890		chr5	173057115	173057354	240	173057123	9	8.18929	5.76552	3.70468	WT_NQO2_narrow_peak_652	240	*	Promoter (<=1kb)	153222	CREBRF	0		chr1	26914243	26914459	217	26914333	12	7.7722	4.99315	5.19225	WT_PolII_narrow_peak_652	217	*	Promoter (<=1kb)	8431	NR0B2	-268
chr1	36223334	36224085	752	36223924	172	44.4653	3.59745	41.8059	WT_dual_narrow_peak_653	752	*	Promoter (<=1kb)	9967	THRAP3	-347		chr5	176647256	176647458	203	176647320	8	9.47109	6.51271	4.72554	WT_NQO2_narrow_peak_653	203	*	Promoter (<=1kb)	26262	TSPAN17	0		chr1	26921374	26921966	593	26921660	27	19.1508	7.87823	16.0536	WT_PolII_narrow_peak_653	593	*	Promoter (<=1kb)	10726	NUDC	0
chr1	36224361	36226044	1684	36224592	350	175.633	7.28825	171.416	WT_dual_narrow_peak_654	1684	*	Promoter (<=1kb)	9967	THRAP3	0		chr5	179732622	179732789	168	179732707	11	10.205	6.69193	5.32466	WT_NQO2_narrow_peak_654	168	*	Promoter (<=1kb)	9794	MAML1	-33		chr1	26966866	26967025	160	26966990	12	8.5355	5.46532	5.9092	WT_PolII_narrow_peak_654	160	*	Distal Intergenic	126695	KDF1	-6398
chr1	36244306	36244695	390	36244682	12	6.69899	4.34268	4.52251	WT_dual_narrow_peak_655	390	*	Intron (ENST00000469141.6/9967, intron 2 of 12)	9967	THRAP3	19863		chr6	3019477	3019649	173	3019578	20	22.8274	12.1076	17.1669	WT_NQO2_narrow_peak_655	173	*	Exon (ENST00000380455.11/4835, exon 7 of 7)	101927759	LOC101927759	-3823		chr1	26990641	26990885	245	26990767	15	10.3608	5.94654	7.63072	WT_PolII_narrow_peak_655	245	*	Promoter (2-3kb)	388610	TRNP1	-2807
chr1	36248548	36248734	187	36248635	17	11.9854	6.44913	9.71106	WT_dual_narrow_peak_656	187	*	Intron (ENST00000469141.6/9967, intron 2 of 12)	9967	THRAP3	24105		chr6	3919079	3919284	206	3919242	9	9.65174	6.60452	4.87351	WT_NQO2_narrow_peak_656	206	*	Distal Intergenic	26240	FAM50B	69706		chr1	26997904	26998069	166	26997990	19	8.35102	4.16482	5.73566	WT_PolII_narrow_peak_656	166	*	Intron (ENST00000522111.3/388610, intron 1 of 1)	388610	TRNP1	3585
chr1	36306136	36307631	1496	36306460	80	52.7069	9.42672	49.9588	WT_dual_narrow_peak_657	1496	*	Promoter (<=1kb)	79729	SH3D21	0		chr6	4358776	4358968	193	4358929	6	7.53769	5.4105	3.19491	WT_NQO2_narrow_peak_657	193	*	Intron (ENST00000642310.1/105374894, intron 4 of 4)	101927888	LOC101927888	-11614		chr1	26999457	26999917	461	26999615	51	39.0468	10.6992	35.3876	WT_PolII_narrow_peak_657	461	*	3' UTR	388610	TRNP1	5138
chr1	36322954	36323982	1029	36323401	69	54.6021	12.1242	51.8337	WT_dual_narrow_peak_658	1029	*	Promoter (<=1kb)	55194	EVA1B	0		chr6	6906704	6906862	159	6906828	9	8.70985	6.07417	4.10827	WT_NQO2_narrow_peak_658	159	*	Intron (ENST00000422310.2/ENST00000422310.2, intron 1 of 1)	105374904	LOC105374904	-86329		chr1	27009802	27010066	265	27009910	38	12.8017	3.8757	9.95353	WT_PolII_narrow_peak_658	265	*	Promoter (2-3kb)	115572	TENT5B	2784
chr1	36374014	36374884	871	36374429	17	11.016	5.89036	8.75721	WT_dual_narrow_peak_659	871	*	Intron (ENST00000373129.7/83931, intron 1 of 11)	83931	STK40	-7942		chr6	8102325	8102487	163	8102364	9	9.59303	6.57264	4.8279	WT_NQO2_narrow_peak_659	163	*	Promoter (<=1kb)	9521	EEF1E1	0		chr1	27012835	27013274	440	27013026	145	118.076	14.4777	112.781	WT_PolII_narrow_peak_659	440	*	Promoter (<=1kb)	115572	TENT5B	0
chr1	36384653	36386575	1923	36385310	236	143.933	9.40079	140.13	WT_dual_narrow_peak_660	1923	*	Promoter (<=1kb)	83931	STK40	0		chr6	12011375	12011561	187	12011479	26	25.3168	11.6279	19.6216	WT_NQO2_narrow_peak_660	187	*	Promoter (<=1kb)	3096	HIVEP1	-437		chr1	27111863	27112584	722	27112209	19	13.8051	7.01688	10.9125	WT_PolII_narrow_peak_660	722	*	Intron (ENST00000263980.8/6548, intron 2 of 11)	6548	SLC9A1	-7841
chr1	36397031	36397945	915	36397503	291	212.581	12.7307	207.867	WT_dual_narrow_peak_661	915	*	Promoter (<=1kb)	84967	LSM 10.00	0		chr6	20291940	20292101	162	20291955	4	6.13215	4.31477	2.14352	WT_NQO2_narrow_peak_661	162	*	Intron (ENST00000449143.2/101928573, intron 1 of 2)	101928573	LOC101928573	26220		chr1	27122626	27123090	465	27122954	23	18.0739	8.3776	15.015	WT_PolII_narrow_peak_661	465	*	Intron (ENST00000263980.8/6548, intron 1 of 11)	6548	SLC9A1	-18604
chr1	36450040	36451063	1024	36450718	84	70.9709	14.0948	68.0251	WT_dual_narrow_peak_662	1024	*	Promoter (<=1kb)	127700	OSCP1	0		chr6	20401610	20401767	158	20401687	12	10.9962	6.99186	5.98878	WT_NQO2_narrow_peak_662	158	*	Promoter (<=1kb)	1871	E2F3	-112		chr1	27155158	27155703	546	27155343	27	18.7492	7.67454	15.666	WT_PolII_narrow_peak_662	546	*	Promoter (<=1kb)	6548	SLC9A1	-33
chr1	36463305	36464880	1576	36463698	293	197.178	11.0962	192.675	WT_dual_narrow_peak_663	1576	*	Promoter (<=1kb)	64960	MRPS15	0		chr6	21372094	21372386	293	21372101	9	9.95915	6.76869	5.12384	WT_NQO2_narrow_peak_663	293	*	Intron (ENST00000663029.1/ENST00000663029.1, intron 1 of 1)	100874531	LINC00581	139509		chr1	27192078	27193112	1035	27192296	57	43.3317	10.8929	39.5676	WT_PolII_narrow_peak_663	1035	*	Distal Intergenic	6548	SLC9A1	-25097
chr1	37454797	37455720	924	37455150	41	31.6588	10.1683	29.1384	WT_dual_narrow_peak_664	924	*	Exon (ENST00000424989.3/728431, exon 3 of 3)	107984942	LOC107984942	18666		chr6	25105479	25105782	304	25105734	11	8.74512	5.79068	4.14045	WT_NQO2_narrow_peak_664	304	*	Promoter (<=1kb)	8418	CMAHP	668		chr1	27197860	27198324	465	27198235	15	11.0758	6.37643	8.30887	WT_PolII_narrow_peak_664	465	*	Distal Intergenic	6548	SLC9A1	-30879
chr1	37465857	37466037	181	37465970	14	9.38458	5.57654	7.15303	WT_dual_narrow_peak_665	181	*	Intron (ENST00000668045.1/107984942, intron 1 of 1)	107984942	LOC107984942	8349		chr6	25174134	25174317	184	25174277	16	14.7171	8.35146	9.30529	WT_NQO2_narrow_peak_665	184	*	Intron (ENST00000643807.1/8418, intron 3 of 15)	8418	CMAHP	-7579		chr1	27234297	27234722	426	27234427	57	48.9244	13.151	45.0264	WT_PolII_narrow_peak_665	426	*	Promoter (<=1kb)	105376890	WDTC1-DT	0
chr1	37473446	37474287	842	37473894	284	58.5746	3.10012	55.7637	WT_dual_narrow_peak_666	842	*	Promoter (<=1kb)	107984942	LOC107984942	99		chr6	26032309	26032459	151	26032318	12	7.91986	5.08402	3.49228	WT_NQO2_narrow_peak_666	151	*	Promoter (<=1kb)	8358	H3C2	-210		chr1	27284633	27284800	168	27284797	9	6.62143	4.78943	4.12083	WT_PolII_narrow_peak_666	168	*	Promoter (2-3kb)	23038	WDTC1	-2909
chr1	37474908	37477196	2289	37475523	302	61.2226	3.06897	58.383	WT_dual_narrow_peak_667	2289	*	Promoter (<=1kb)	80149	ZC3H12A	328		chr6	26216743	26216899	157	26216814	14	9.80885	5.83267	5.00453	WT_NQO2_narrow_peak_667	157	*	Promoter (<=1kb)	3012	H2AC8	-22		chr1	27321843	27322433	591	27322163	51	37.8265	10.2114	34.1966	WT_PolII_narrow_peak_667	591	*	Promoter (<=1kb)	84065	TMEM222	0
chr1	37487261	37487530	270	37487396	29	17.9753	6.84982	15.6167	WT_dual_narrow_peak_668	270	*	Distal Intergenic	80149	ZC3H12A	5571		chr6	27132811	27132964	154	27132896	18	11.6973	6.05627	6.58686	WT_NQO2_narrow_peak_668	154	*	Promoter (<=1kb)	8970	H2BC11	-16		chr1	27332740	27332884	145	27332856	14	6.79969	4.08698	4.28687	WT_PolII_narrow_peak_668	145	*	Promoter (<=1kb)	84065	TMEM222	394
chr1	37499301	37499484	184	37499370	17	9.52277	5.06439	7.28895	WT_dual_narrow_peak_669	184	*	Promoter (1-2kb)	100847010	MIR5581	1510		chr6	27519088	27519428	341	27519164	6	7.25905	5.29038	2.98612	WT_NQO2_narrow_peak_669	341	*	Exon (ENST00000648816.1/ENST00000648816.1, exon 1 of 4)	105375001	LOC105375001	45894		chr1	27365372	27366186	815	27365857	55	38.8003	9.67363	35.1469	WT_PolII_narrow_peak_669	815	*	Promoter (<=1kb)	9064	MAP3K6	-604
chr1	37513703	37515345	1643	37514247	215	147.623	11.2415	143.773	WT_dual_narrow_peak_670	1643	*	Promoter (<=1kb)	64769	MEAF6	0		chr6	30672778	30672923	146	30672807	8	9.47109	6.51271	4.72554	WT_NQO2_narrow_peak_670	146	*	Promoter (<=1kb)	8449	DHX16	65		chr1	27366724	27367032	309	27367011	22	8.66674	3.93854	6.03277	WT_PolII_narrow_peak_670	309	*	Promoter (<=1kb)	9064	MAP3K6	0
chr1	37552973	37554404	1432	37553838	169	106.566	9.65347	103.22	WT_dual_narrow_peak_671	1432	*	Promoter (<=1kb)	79753	SNIP1	0		chr6	30717251	30717648	398	30717471	12	10.2803	6.55189	5.38663	WT_NQO2_narrow_peak_671	398	*	Promoter (<=1kb)	203068	TUBB	0		chr1	27392405	27392657	253	27392558	37	22.2087	7.06931	19.0115	WT_PolII_narrow_peak_671	253	*	Promoter (<=1kb)	2827	GPR3	0
chr1	37594742	37596254	1513	37595579	371	272.23	13.0008	266.694	WT_dual_narrow_peak_672	1513	*	Promoter (<=1kb)	29889	GNL2	0		chr6	31665668	31665813	146	31665717	8	7.82163	5.64298	3.41795	WT_NQO2_narrow_peak_672	146	*	Promoter (<=1kb)	7918	GPANK1	37		chr1	27436809	27436955	147	27436904	13	5.92375	3.74783	3.47894	WT_PolII_narrow_peak_672	147	*	Intron (ENST00000618852.5/10163, intron 1 of 8)	2827	GPR3	44187
chr1	37689605	37690710	1106	37690368	296	110.722	5.14461	107.327	WT_dual_narrow_peak_673	1106	*	Promoter (<=1kb)	54955	AIRIM	0		chr6	31827309	31827546	238	31827362	11	9.3032	6.13879	4.58815	WT_NQO2_narrow_peak_673	238	*	Promoter (<=1kb)	3304	HSPA1B	-192		chr1	27490047	27490866	820	27490483	81	58.8355	10.942	54.7133	WT_PolII_narrow_peak_673	820	*	Promoter (<=1kb)	10163	WASF2	0
chr1	37691395	37693191	1797	37692612	313	123.245	5.44276	119.701	WT_dual_narrow_peak_674	1797	*	Promoter (<=1kb)	54955	AIRIM	0		chr6	31862925	31863114	190	31863030	11	12.5729	8.04246	7.35883	WT_NQO2_narrow_peak_674	190	*	Promoter (<=1kb)	4758	NEU1	-20		chr1	27500067	27500312	246	27500115	13	6.90207	4.29896	4.38231	WT_PolII_narrow_peak_674	246	*	Distal Intergenic	10163	WASF2	-9900
chr1	37752436	37753435	1000	37753158	20	14.1443	6.96078	11.8378	WT_dual_narrow_peak_675	1000	*	Promoter (<=1kb)	284656	EPHA10	0		chr6	31877996	31878158	163	31878113	5	7.71109	5.17772	3.33105	WT_NQO2_narrow_peak_675	163	*	Promoter (<=1kb)	107986588	EHMT2-AS1	188		chr1	27518207	27518674	468	27518484	32	20.8469	7.50718	17.6934	WT_PolII_narrow_peak_675	468	*	Distal Intergenic	105376892	LOC105376892	-7131
chr1	37793843	37795465	1623	37794867	235	152.664	10.3524	148.748	WT_dual_narrow_peak_676	1623	*	Promoter (<=1kb)	149175	MANEAL	0		chr6	32195663	32195904	242	32195845	10	12.009	7.79428	6.86123	WT_NQO2_narrow_peak_676	242	*	Promoter (<=1kb)	63940	GPSM3	-140		chr1	27540249	27540787	539	27540519	73	34.417	6.01392	30.8744	WT_PolII_narrow_peak_676	539	*	Intron (ENST00000247087.10/27245, intron 5 of 5)	27245	AHDC1	12758
chr1	37807031	37809191	2161	37807694	258	142.261	8.169	138.48	WT_dual_narrow_peak_677	2161	*	Promoter (<=1kb)	127687	C1orf122	0		chr6	34681175	34681329	155	34681251	7	7.5677	5.52481	3.21996	WT_NQO2_narrow_peak_677	155	*	Intron (ENST00000374023.8/64771, intron 1 of 4)	64771	ILRUN	-9219		chr1	27542318	27542878	561	27542533	78	39.7288	6.65169	36.0524	WT_PolII_narrow_peak_677	561	*	Intron (ENST00000247087.10/27245, intron 5 of 5)	27245	AHDC1	10667
chr1	37858493	37860242	1750	37859505	267	166.553	9.79535	162.457	WT_dual_narrow_peak_678	1750	*	Promoter (<=1kb)	4520	MTF1	0		chr6	37222327	37222620	294	37222370	8	8.93464	6.2471	4.28596	WT_NQO2_narrow_peak_678	294	*	Intron (ENST00000652495.1/221468, intron 1 of 2)	221468	TMEM217	-3631		chr1	27557044	27558195	1152	27557862	33	19.0897	6.55524	15.9947	WT_PolII_narrow_peak_678	1152	*	Promoter (<=1kb)	27245	AHDC1	166
chr1	37930671	37931889	1219	37931596	163	121.838	12.6379	118.31	WT_dual_narrow_peak_679	1219	*	Promoter (<=1kb)	3633	INPP5B	0		chr6	41072541	41073092	552	41072735	13	10.8729	6.70825	5.88685	WT_NQO2_narrow_peak_679	552	*	Promoter (<=1kb)	221443	OARD1	0		chr1	27563896	27564071	176	27564028	17	8.31248	4.4313	5.69948	WT_PolII_narrow_peak_679	176	*	Intron (ENST00000247087.10/27245, intron 1 of 5)	27245	AHDC1	4189
chr1	37946062	37947279	1218	37946912	212	178.253	16.0291	174.002	WT_dual_narrow_peak_680	1218	*	Promoter (<=1kb)	3633	INPP5B	0		chr6	42929220	42929370	151	42929271	9	10.7326	7.16023	5.76461	WT_NQO2_narrow_peak_680	151	*	Promoter (<=1kb)	10695	CNPY3	-110		chr1	27568313	27568679	367	27568571	33	19.715	6.81256	16.5985	WT_PolII_narrow_peak_680	367	*	Promoter (<=1kb)	27245	AHDC1	-53
chr1	37988789	37990138	1350	37989887	404	311.626	14.2784	305.527	WT_dual_narrow_peak_681	1350	*	Promoter (<=1kb)	10946	SF3A3	0		chr6	43013973	43014132	160	43014056	10	10.9838	7.26498	5.97956	WT_NQO2_narrow_peak_681	160	*	Promoter (<=1kb)	116138	KLHDC3	0		chr1	27569856	27570048	193	27569876	14	4.9805	3.13784	2.61955	WT_PolII_narrow_peak_681	193	*	Promoter (1-2kb)	27245	AHDC1	-1596
chr1	37995469	37996704	1236	37995972	177	129.821	12.3395	126.197	WT_dual_narrow_peak_682	1236	*	Promoter (2-3kb)	2275	FHL3	2728		chr6	47408033	47408205	173	47408098	10	12.3514	7.95998	7.16804	WT_NQO2_narrow_peak_682	173	*	Distal Intergenic	105375082	LOC105375082	-10635		chr1	27603967	27604156	190	27604046	12	5.5497	3.67275	3.14025	WT_PolII_narrow_peak_682	190	*	Promoter (<=1kb)	27245	AHDC1	0
chr1	38003918	38005425	1508	38004672	351	220.797	10.0551	215.97	WT_dual_narrow_peak_683	1508	*	Promoter (<=1kb)	2275	FHL3	77		chr6	52504211	52504567	357	52504456	10	9.55064	6.45135	4.7882	WT_NQO2_narrow_peak_683	357	*	Intron (ENST00000637353.1/114327, intron 10 of 10)	114327	EFHC1	20594		chr1	27650716	27651133	418	27650870	41	32.9422	10.7627	29.4382	WT_PolII_narrow_peak_683	418	*	Distal Intergenic	111216282	LINC02574	11589
chr1	38012560	38013750	1191	38013103	320	218.215	11.392	213.423	WT_dual_narrow_peak_684	1191	*	Promoter (<=1kb)	51118	UTP11	0		chr6	77341325	77341475	151	77341412	7	8.65473	6.04614	4.0663	WT_NQO2_narrow_peak_684	151	*	Distal Intergenic	3351	HTR1B	122016		chr1	27658924	27659529	606	27659005	26	14.4213	5.82495	11.5025	WT_PolII_narrow_peak_684	606	*	Distal Intergenic	111216282	LINC02574	3193
chr1	38046824	38047186	363	38046899	13	9.31011	5.74074	7.07978	WT_dual_narrow_peak_685	363	*	Promoter (<=1kb)	5453	POU3F1	-31		chr6	79544889	79545045	157	79544964	6	7.76636	5.50424	3.37457	WT_NQO2_narrow_peak_685	157	*	Distal Intergenic	83699	SH3BGRL2	7301		chr1	27659945	27660225	281	27660166	17	7.09182	3.82935	4.55934	WT_PolII_narrow_peak_685	281	*	Promoter (2-3kb)	111216282	LINC02574	2497
chr1	38858416	38860619	2204	38858859	162	71.5009	6.00031	68.5492	WT_dual_narrow_peak_686	2204	*	Promoter (<=1kb)	105378662	LOC105378662	0		chr6	82247747	82248098	352	82247876	14	14.5513	8.72215	9.15018	WT_NQO2_narrow_peak_686	352	*	Promoter (<=1kb)	25998	IBTK	0		chr1	27672001	27672519	519	27672314	25	17.4089	7.48356	14.3741	WT_PolII_narrow_peak_686	519	*	Promoter (<=1kb)	2537	IFI6	0
chr1	38872240	38874137	1898	38873691	204	112.17	8.03225	108.758	WT_dual_narrow_peak_687	1898	*	Promoter (<=1kb)	105378663	RRAGC-DT	0		chr6	92329459	92329606	148	92329522	8	7.96058	5.72202	3.52236	WT_NQO2_narrow_peak_687	148	*	Distal Intergenic	124901505	LOC124901505	210036		chr1	27686709	27687018	310	27686760	12	7.50849	4.83157	4.94835	WT_PolII_narrow_peak_687	310	*	Exon (ENST00000445563.2/ENST00000445563.2, exon 1 of 1)	2537	IFI6	-14497
chr1	38941024	38942150	1127	38941666	188	144.439	13.4431	140.63	WT_dual_narrow_peak_688	1127	*	Promoter (<=1kb)	54933	RHBDL2	0		chr6	95577421	95577616	196	95577471	7	6.63883	5.01598	2.51819	WT_NQO2_narrow_peak_688	196	*	Promoter (<=1kb)	101927288	MANEA-DT	0		chr1	27725651	27726024	374	27725761	78	71.7775	16.0627	67.371	WT_PolII_narrow_peak_688	374	*	Promoter (<=1kb)	199870	FAM76A	0
chr1	38973045	38973456	412	38973347	14	10.331	6.15079	8.08293	WT_dual_narrow_peak_689	412	*	Distal Intergenic	79647	AKIRIN1	-17820		chr6	108261077	108261260	184	108261193	10	10.9838	7.26498	5.97956	WT_NQO2_narrow_peak_689	184	*	Promoter (<=1kb)	8724	SNX3	0		chr1	27772981	27773395	415	27773113	53	47.3905	13.7355	43.5294	WT_PolII_narrow_peak_689	415	*	Promoter (<=1kb)	23673	STX12	0
chr1	38990671	38992901	2231	38992212	424	272.445	10.4744	266.907	WT_dual_narrow_peak_690	2231	*	Promoter (<=1kb)	79647	AKIRIN1	0		chr6	110815689	110815838	150	110815760	8	8.99747	6.27911	4.33246	WT_NQO2_narrow_peak_690	150	*	Promoter (<=1kb)	23097	CDK19	-52		chr1	27830524	27830963	440	27830765	23	13.8708	6.13867	10.9753	WT_PolII_narrow_peak_690	440	*	Promoter (<=1kb)	5511	PPP1R8	0
chr1	39025834	39027448	1615	39026442	321	220.618	11.5424	215.792	WT_dual_narrow_peak_691	1615	*	Promoter (<=1kb)	4725	NDUFS5	0		chr6	111823941	111824113	173	111823961	7	8.89161	6.14853	4.25403	WT_NQO2_narrow_peak_691	173	*	Intron (ENST00000354650.7/2534, intron 2 of 13)	2534	FYN	-3863		chr1	27875253	27875589	337	27875322	12	7.59465	4.88425	5.02884	WT_PolII_narrow_peak_691	337	*	Promoter (1-2kb)	9473	THEMIS2	-1095
chr1	39105373	39106914	1542	39106098	190	106.594	8.22118	103.247	WT_dual_narrow_peak_692	1542	*	Promoter (<=1kb)	23499	MACF1	0		chr6	117440861	117441020	160	117440962	8	8.46829	6.0023	3.92024	WT_NQO2_narrow_peak_692	160	*	Intron (ENST00000467125.1/57120, intron 4 of 6)	285761	DCBLD1	-12797		chr1	27914367	27914814	448	27914692	34	28.9669	10.9424	25.5695	WT_PolII_narrow_peak_692	448	*	Promoter (<=1kb)	6118	RPA2	0
chr1	39116789	39116967	179	39116850	14	7.14369	4.27655	4.95847	WT_dual_narrow_peak_693	179	*	Intron (ENST00000361689.7/23499, intron 2 of 93)	23499	MACF1	11284		chr6	129684242	129684397	156	129684320	4	5.91198	4.25073	2.00025	WT_NQO2_narrow_peak_693	156	*	Intron (ENST00000368149.3/93663, intron 1 of 14)	93663	ARHGAP18	25780		chr1	28088387	28088985	599	28088717	53	40.1763	10.6496	36.489	WT_PolII_narrow_peak_693	599	*	Promoter (<=1kb)	2140	EYA3	0
chr1	39117126	39118031	906	39117272	22	14.2991	6.57196	11.9904	WT_dual_narrow_peak_694	906	*	Intron (ENST00000361689.7/23499, intron 2 of 93)	23499	MACF1	11621		chr6	133745730	133745917	188	133745883	7	9.14713	6.25444	4.45589	WT_NQO2_narrow_peak_694	188	*	Intron (ENST00000607033.5/100507308, intron 4 of 8)	100507308	TARID	21691		chr1	28123603	28123867	265	28123649	14	11.5409	6.89508	8.75142	WT_PolII_narrow_peak_694	265	*	Intron (ENST00000687303.1/ENST00000687303.1, intron 2 of 2)	2140	EYA3	-34966
chr1	39191835	39191994	160	39191899	16	10.1206	5.59162	7.87705	WT_dual_narrow_peak_695	160	*	Intron (ENST00000361689.7/23499, intron 2 of 93)	23499	MACF1	-12701		chr6	150857641	150857815	175	150857756	8	9.3293	6.44421	4.60593	WT_NQO2_narrow_peak_695	175	*	Distal Intergenic	25902	MTHFD1L	-7864		chr1	28144414	28144851	438	28144753	11	7.75853	5.17111	5.1795	WT_PolII_narrow_peak_695	438	*	Distal Intergenic	5724	PTAFR	31839
chr1	39192309	39192664	356	39192462	30	24.887	10.0421	22.4436	WT_dual_narrow_peak_696	356	*	Intron (ENST00000361689.7/23499, intron 2 of 93)	23499	MACF1	-12031		chr7	2844485	2844640	156	2844631	7	7.85073	5.66857	3.43777	WT_NQO2_narrow_peak_696	156	*	Promoter (<=1kb)	2768	GNA12	-177		chr1	28235746	28236180	435	28236021	56	39.8766	9.84637	36.1966	WT_PolII_narrow_peak_696	435	*	Promoter (<=1kb)	93974	ATP5IF1	0
chr1	39398218	39399003	786	39398589	40	27.3617	8.54133	24.8898	WT_dual_narrow_peak_697	786	*	Intron (ENST00000361689.7/23499, intron 53 of 93)	23499	MACF1	-10500		chr7	5513917	5514072	156	5514015	10	10.2079	6.83403	5.32715	WT_NQO2_narrow_peak_697	156	*	Promoter (<=1kb)	80028	FBXL18	-108		chr1	28247164	28247442	279	28247305	75	45.2886	8.24854	41.4781	WT_PolII_narrow_peak_697	279	*	Exon (ENST00000605846.1/ENST00000605846.1, exon 1 of 1)	93974	ATP5IF1	11010
chr1	39408164	39410020	1857	39409701	130	57.1234	5.87902	54.328	WT_dual_narrow_peak_698	1857	*	Promoter (<=1kb)	23499	MACF1	0		chr7	5549383	5549536	154	5549499	10	12.1769	7.87626	7.00829	WT_NQO2_narrow_peak_698	154	*	Intron (ENST00000675515.1/60, intron 1 of 5)	60	ACTB	13254		chr1	28248418	28248580	163	28248529	31	9.78626	3.52865	7.08582	WT_PolII_narrow_peak_698	163	*	Distal Intergenic	83667	SESN2	-10938
chr1	39558696	39559762	1067	39559565	207	178.235	16.7314	173.985	WT_dual_narrow_peak_699	1067	*	Promoter (<=1kb)	728448	PPIEL	0		chr7	12647671	12647988	318	12647821	16	15.072	8.56785	9.63383	WT_NQO2_narrow_peak_699	318	*	Intron (ENST00000341757.9/85477, intron 12 of 14)	85477	SCIN	24833		chr1	28249487	28249684	198	28249611	29	8.79739	3.37013	6.15361	WT_PolII_narrow_peak_699	198	*	Distal Intergenic	83667	SESN2	-9834
chr1	39573868	39576527	2660	39575475	173	54.9444	4.28919	52.1723	WT_dual_narrow_peak_700	2660	*	Promoter (<=1kb)	8761	PABPC4	0		chr7	20352936	20353206	271	20353092	12	10.0507	6.40954	5.196	WT_NQO2_narrow_peak_700	271	*	Exon (ENST00000460204.1/3696, exon 2 of 2)	3696	ITGB8	-11439		chr1	28251626	28251776	151	28251662	29	9.1548	3.48078	6.49087	WT_PolII_narrow_peak_700	151	*	Distal Intergenic	83667	SESN2	-7742
chr1	39606170	39606737	568	39606457	71	76.8755	20.8986	73.8647	WT_dual_narrow_peak_701	568	*	Distal Intergenic	8761	PABPC4	-29380		chr7	22727148	22727300	153	22727218	8	8.46829	6.0023	3.92024	WT_NQO2_narrow_peak_701	153	*	Promoter (<=1kb)	3569	IL6	0		chr1	28259106	28259526	421	28259388	55	42.8122	11.1882	39.0604	WT_PolII_narrow_peak_701	421	*	Promoter (<=1kb)	83667	SESN2	0
chr1	39738823	39739795	973	39739006	224	200.22	18.1443	195.676	WT_dual_narrow_peak_702	973	*	Promoter (<=1kb)	10450	PPIE	0		chr7	24721711	24721863	153	24721833	8	8.63607	6.09182	4.05129	WT_NQO2_narrow_peak_702	153	*	Promoter (2-3kb)	1687	GSDME	-2615		chr1	28313848	28314427	580	28314032	28	22.4189	9.32031	19.2148	WT_PolII_narrow_peak_702	580	*	Distal Intergenic	54797	MED18	-14575
chr1	39788519	39790190	1672	39789678	143	99.5154	11.0768	96.2502	WT_dual_narrow_peak_703	1672	*	Promoter (<=1kb)	101929536	LOC101929536	0		chr7	24741733	24741930	198	24741866	10	9.59775	6.47925	4.83146	WT_NQO2_narrow_peak_703	198	*	Promoter (2-3kb)	1687	GSDME	2804		chr1	28328780	28329257	478	28329047	23	13.8021	6.10468	10.9097	WT_PolII_narrow_peak_703	478	*	Promoter (<=1kb)	54797	MED18	0
chr1	39799432	39799596	165	39799540	10	6.4334	4.51058	4.2624	WT_dual_narrow_peak_704	165	*	Promoter (<=1kb)	130932201	LOC130932201	0		chr7	30504859	30505018	160	30504924	10	10.5489	7.0264	5.61597	WT_NQO2_narrow_peak_704	160	*	Promoter (<=1kb)	79017	GGCT	-18		chr1	28346317	28346638	322	28346462	74	61.5602	13.3576	57.3786	WT_PolII_narrow_peak_704	322	*	Distal Intergenic	54797	MED18	16034
chr1	39799893	39800080	188	39799945	16	12.4543	6.97089	10.1724	WT_dual_narrow_peak_705	188	*	Promoter (<=1kb)	130932201	LOC130932201	460		chr7	36152823	36153058	236	36152982	7	7.62231	5.55298	3.26161	WT_NQO2_narrow_peak_705	236	*	Promoter (<=1kb)	80820	EEPD1	-196		chr1	28351478	28352141	664	28351867	50	26.8979	6.6195	23.5591	WT_PolII_narrow_peak_705	664	*	Distal Intergenic	65979	PHACTR4	-17441
chr1	39882218	39883547	1330	39883051	349	249.886	12.4212	244.652	WT_dual_narrow_peak_706	1330	*	Promoter (<=1kb)	54802	TRIT1	0		chr7	47786663	47786951	289	47786811	23	24.4441	12.1407	18.7575	WT_NQO2_narrow_peak_706	289	*	Intron (ENST00000648482.1/168507, intron 7 of 7)	80099	PKD1L1-AS1	-8340		chr1	28352307	28352564	258	28352437	29	10.6528	3.96477	7.90778	WT_PolII_narrow_peak_706	258	*	Distal Intergenic	65979	PHACTR4	-17018
chr1	39892800	39892986	187	39892931	11	5.96666	4.06146	3.80899	WT_dual_narrow_peak_707	187	*	Distal Intergenic	105378668	MYCL-AS1	-4759		chr7	65038035	65038194	160	65038071	7	9.32933	6.3271	4.60593	WT_NQO2_narrow_peak_707	160	*	Promoter (<=1kb)	643180	CCT6P3	-160		chr1	28354311	28354455	145	28354369	24	7.71351	3.38513	5.1371	WT_PolII_narrow_peak_707	145	*	Distal Intergenic	65979	PHACTR4	-15127
chr1	39901412	39902669	1258	39902205	95	72.1728	12.0812	69.2138	WT_dual_narrow_peak_708	1258	*	Promoter (<=1kb)	4610	MYCL	0		chr7	65873012	65873166	155	65873074	8	9.06143	6.31145	4.38192	WT_NQO2_narrow_peak_708	155	*	Promoter (<=1kb)	154807	VKORC1L1	0		chr1	28359610	28359770	161	28359733	13	9.20796	5.67789	6.54097	WT_PolII_narrow_peak_708	161	*	Distal Intergenic	65979	PHACTR4	-9812
chr1	40039444	40041703	2260	40040878	237	119.031	7.1787	115.538	WT_dual_narrow_peak_709	2260	*	Promoter (<=1kb)	10487	CAP1	0		chr7	73822486	73822671	186	73822658	8	8.52334	6.03185	3.96403	WT_NQO2_narrow_peak_709	186	*	Intron (ENST00000466411.1/ENST00000466411.1, intron 1 of 3)	1364	CLDN4	-8325		chr1	28369452	28370193	742	28369615	30	17.0873	6.26612	14.0643	WT_PolII_narrow_peak_709	742	*	Promoter (<=1kb)	65979	PHACTR4	0
chr1	40096593	40097703	1111	40096941	192	142.77	12.7266	138.982	WT_dual_narrow_peak_710	1111	*	Promoter (<=1kb)	5538	PPT1	0		chr7	74452303	74452554	252	74452374	15	13.2731	7.72091	7.99182	WT_NQO2_narrow_peak_710	252	*	Promoter (1-2kb)	9569	GTF2IRD1	-1236		chr1	28391940	28392401	462	28392065	22	12.996	5.90481	10.139	WT_PolII_narrow_peak_710	462	*	Intron (ENST00000633371.1/65979, intron 1 of 4)	65979	PHACTR4	22196
chr1	40140236	40140641	406	40140467	15	11.2688	6.49349	9.00616	WT_dual_narrow_peak_711	406	*	Distal Intergenic	6018	RLF	-20746		chr7	74975947	74976093	147	74975978	5	7.71109	5.17772	3.33105	WT_NQO2_narrow_peak_711	147	*	Intron (ENST00000616305.2/729438, intron 1 of 8)	729438	CASTOR2	11242		chr1	28409710	28409876	167	28409815	16	9.30076	5.12874	6.62856	WT_PolII_narrow_peak_711	167	*	Intron (ENST00000633371.1/65979, intron 2 of 4)	65979	PHACTR4	-28275
chr1	40152928	40153152	225	40153031	34	32.4228	12.8263	29.894	WT_dual_narrow_peak_712	225	*	Distal Intergenic	6018	RLF	-8235		chr7	75739061	75739281	221	75739085	9	7.87811	5.57661	3.45601	WT_NQO2_narrow_peak_712	221	*	Promoter (<=1kb)	3092	HIP1	-99		chr1	28417374	28417765	392	28417550	24	11.2766	4.77329	8.49981	WT_PolII_narrow_peak_712	392	*	Intron (ENST00000633371.1/65979, intron 2 of 4)	65979	PHACTR4	-20386
chr1	40161064	40163387	2324	40162407	331	168.251	7.39729	164.133	WT_dual_narrow_peak_713	2324	*	Promoter (<=1kb)	6018	RLF	0		chr7	76380049	76380260	212	76380122	9	9.65174	6.60452	4.87351	WT_NQO2_narrow_peak_713	212	*	Distal Intergenic	136853	SSC4D	13230		chr1	28437554	28438303	750	28438071	43	27.0785	7.80618	23.7346	WT_PolII_narrow_peak_713	750	*	Promoter (<=1kb)	65979	PHACTR4	0
chr1	40256955	40259034	2080	40257544	327	165.49	7.35154	161.408	WT_dual_narrow_peak_714	2080	*	Promoter (<=1kb)	10269	ZMPSTE24	0		chr7	80467169	80467355	187	80467216	12	10.6463	6.77768	5.6979	WT_NQO2_narrow_peak_714	187	*	Intron (ENST00000435819.5/948, intron 1 of 16)	346562	GNAT3	44709		chr1	28450004	28450464	461	28450224	27	16.2008	6.44419	13.2113	WT_PolII_narrow_peak_714	461	*	Intron (ENST00000633371.1/65979, intron 3 of 4)	65979	PHACTR4	11833
chr1	40373634	40375075	1442	40374410	171	112.517	10.3144	109.101	WT_dual_narrow_peak_715	1442	*	Promoter (<=1kb)	64744	SMAP2	0		chr7	80883377	80883546	170	80883397	8	7.27693	5.32424	3.00043	WT_NQO2_narrow_peak_715	170	*	Intron (ENST00000265361.8/10512, intron 2 of 17)	10512	SEMA3C	34883		chr1	28500998	28501410	413	28501269	25	9.96272	4.11955	7.25323	WT_PolII_narrow_peak_715	413	*	Distal Intergenic	1104	RCC1	-4533
chr1	40449635	40450864	1230	40450483	144	110.86	13.1089	107.464	WT_dual_narrow_peak_716	1230	*	Promoter (<=1kb)	65243	ZFP69B	0		chr7	81374701	81374946	246	81374740	7	6.59901	4.99299	2.48322	WT_NQO2_narrow_peak_716	246	*	Distal Intergenic	105369146	LOC105369146	195436		chr1	28505716	28506177	462	28505932	46	18.6712	4.77399	15.5906	WT_PolII_narrow_peak_716	462	*	Promoter (<=1kb)	1104	RCC1	0
chr1	40508302	40509762	1461	40509057	150	96.4968	9.84587	93.2664	WT_dual_narrow_peak_717	1461	*	Promoter (<=1kb)	105378672	EXO5-DT	0		chr7	88227110	88227305	196	88227174	19	21.7129	11.7297	16.0723	WT_NQO2_narrow_peak_717	196	*	Promoter (<=1kb)	6717	SRI	-117		chr1	28517753	28518200	448	28518169	47	8.10957	2.46303	5.50879	WT_PolII_narrow_peak_717	448	*	Promoter (<=1kb)	1104	RCC1	0
chr1	40531089	40532485	1397	40531884	188	124.121	10.4505	120.566	WT_dual_narrow_peak_718	1397	*	Promoter (<=1kb)	127396	ZNF684	0		chr7	88291691	88291837	147	88291773	15	13.3179	7.74837	8.02997	WT_NQO2_narrow_peak_718	147	*	Intron (ENST00000628577.2/ENST00000628577.2, intron 2 of 2)	124901692	LOC124901692	7861		chr1	28519288	28519459	172	28519451	40	5.62825	2.15602	3.21223	WT_PolII_narrow_peak_718	172	*	Promoter (<=1kb)	1104	RCC1	593
chr1	40665464	40666303	840	40665905	134	119.539	16.9228	116.039	WT_dual_narrow_peak_719	840	*	Promoter (<=1kb)	9783	RIMS3	0		chr7	88309898	88310053	156	88309978	10	10.375	6.92888	5.47086	WT_NQO2_narrow_peak_719	156	*	Distal Intergenic	79689	STEAP4	-3004		chr1	28552848	28553204	357	28552952	50	26.4649	6.49112	23.1385	WT_PolII_narrow_peak_719	357	*	Promoter (<=1kb)	54952	TRNAU1AP	0
chr1	40691477	40693221	1745	40692810	265	142.532	7.90442	138.747	WT_dual_narrow_peak_720	1745	*	Promoter (<=1kb)	100130557	NFYC-AS1	0		chr7	95264271	95264579	309	95264344	11	11.3276	7.35463	6.27155	WT_NQO2_narrow_peak_720	309	*	Intron (ENST00000433360.6/55607, intron 12 of 19)	5444	PON1	37824		chr1	28553578	28553830	253	28553611	23	7.01867	3.21498	4.49116	WT_PolII_narrow_peak_720	253	*	Promoter (<=1kb)	54952	TRNAU1AP	0
chr1	40861093	40861382	290	40861234	19	6.06473	3.16911	3.90493	WT_dual_narrow_peak_721	290	*	Promoter (<=1kb)	163732	CITED4	981		chr7	99472746	99472912	167	99472784	7	7.40936	5.442	3.09754	WT_NQO2_narrow_peak_721	167	*	Promoter (<=1kb)	285989	ZNF789	0		chr1	28580994	28581340	347	28581206	28	9.67951	3.72891	6.98643	WT_PolII_narrow_peak_721	347	*	Promoter (<=1kb)	692073	SNORA16A	0
chr1	40861914	40862475	562	40862194	36	17.7452	5.58053	15.3895	WT_dual_narrow_peak_722	562	*	Promoter (<=1kb)	163732	CITED4	0		chr7	100264773	100265054	282	100264809	9	8.44071	5.91582	3.89917	WT_NQO2_narrow_peak_722	282	*	Intron (ENST00000328453.9/352954, intron 1 of 7)	352954	CASTOR3P	6906		chr1	28581849	28582001	153	28581927	29	10.6301	3.95718	7.88632	WT_PolII_narrow_peak_722	153	*	Promoter (<=1kb)	85028	SNHG12	0
chr1	40898536	40898875	340	40898808	13	9.31011	5.74074	7.07978	WT_dual_narrow_peak_723	340	*	Distal Intergenic	124904157	LOC124904157	34622		chr7	100450404	100450720	317	100450411	8	8.15492	5.83093	3.67684	WT_NQO2_narrow_peak_723	317	*	Distal Intergenic	402573	SPACDR	13153		chr1	28601608	28602062	455	28601947	15	7.2582	4.18567	4.71444	WT_PolII_narrow_peak_723	455	*	Intron (ENST00000685589.1/6883, intron 3 of 4)	115273	RAB42	9343
chr1	40948682	40948850	169	40948734	10	5.70728	4.05425	3.55528	WT_dual_narrow_peak_724	169	*	Distal Intergenic	1503	CTPS1	-30450		chr7	100503267	100503459	193	100503313	15	14.1335	8.24702	8.75419	WT_NQO2_narrow_peak_724	193	*	Distal Intergenic	107986829	LOC107986829	-5957		chr1	28642475	28643379	905	28643124	29	15.9628	5.9677	12.9822	WT_PolII_narrow_peak_724	905	*	Promoter (<=1kb)	105378616	TAF12-DT	0
chr1	40967689	40968243	555	40968121	26	22.491	9.97999	20.076	WT_dual_narrow_peak_725	555	*	Distal Intergenic	1503	CTPS1	-11057		chr7	100538973	100539150	178	100539075	8	8.69382	6.12225	4.09649	WT_NQO2_narrow_peak_725	178	*	Promoter (<=1kb)	3268	AGFG2	-53		chr1	28648081	28649246	1166	28648721	59	37.5632	8.50012	33.9401	WT_PolII_narrow_peak_725	1166	*	Promoter (<=1kb)	26824	RNU11	0
chr1	40979665	40981536	1872	40980911	243	144.53	9.0731	140.719	WT_dual_narrow_peak_726	1872	*	Promoter (<=1kb)	1503	CTPS1	0		chr7	100586328	100586620	293	100586549	18	18.8957	10.3414	13.314	WT_NQO2_narrow_peak_726	293	*	Promoter (<=1kb)	26261	FBXO24	0		chr1	28668456	28668875	420	28668739	30	19.7941	7.47152	16.675	WT_PolII_narrow_peak_726	420	*	Promoter (<=1kb)	10691	GMEB1	0
chr1	41109436	41110041	606	41109648	19	13.8252	7.02843	11.5231	WT_dual_narrow_peak_727	606	*	Intron (ENST00000326197.11/22955, intron 7 of 14)	22955	SCMH1	-38805		chr7	100673390	100673540	151	100673456	12	12.8342	8.07658	7.59034	WT_NQO2_narrow_peak_727	151	*	Promoter (<=1kb)	2783	GNB2	-27		chr1	28675800	28676087	288	28675977	15	8.01495	4.59567	5.42001	WT_PolII_narrow_peak_727	288	*	Intron (ENST00000361872.8/10691, intron 1 of 9)	10691	GMEB1	7016
chr1	41240900	41242591	1692	41241947	153	101.837	10.3951	98.5453	WT_dual_narrow_peak_728	1692	*	Promoter (<=1kb)	102723924	SCMH1-DT	0		chr7	101729456	101729683	228	101729548	10	10.2079	6.83403	5.32715	WT_NQO2_narrow_peak_728	228	*	Distal Intergenic	1523	CUX1	-86221		chr1	28736533	28737253	721	28736826	37	25.2263	8.31522	21.9363	WT_PolII_narrow_peak_728	721	*	Promoter (<=1kb)	51441	YTHDF2	0
chr1	41360855	41361893	1039	41361641	46	30.208	8.38944	27.7037	WT_dual_narrow_peak_729	1039	*	Promoter (<=1kb)	100132074	FOXO6	-29		chr7	116317327	116317506	180	116317437	9	11.2267	7.39352	6.18449	WT_NQO2_narrow_peak_729	180	*	Intron (ENST00000490906.5/105375463, intron 3 of 5)	124901730	LOC124901730	10390		chr1	28846165	28846340	176	28846291	9	6.62143	4.78943	4.12083	WT_PolII_narrow_peak_729	176	*	Intron (ENST00000234961.7/4985, intron 1 of 2)	4985	OPRD1	33995
chr1	41371957	41372527	571	41372055	15	10.0278	5.7486	7.78572	WT_dual_narrow_peak_730	571	*	Intron (ENST00000372591.1/100132074, intron 1 of 1)	101929901	FOXO6-AS1	3142		chr7	117582399	117582610	212	117582534	9	8.66367	6.0472	4.07357	WT_NQO2_narrow_peak_730	212	*	Intron (ENST00000699598.1/1080, intron 11 of 28)	111082987	CFTR-AS1	-17723		chr1	28860339	28860847	509	28860564	25	20.3073	9.0528	17.1714	WT_PolII_narrow_peak_730	509	*	Intron (ENST00000234961.7/4985, intron 2 of 2)	2035	EPB41	-26244
chr1	41381182	41381607	426	41381307	72	25.7861	4.49085	23.3322	WT_dual_narrow_peak_731	426	*	Intron (ENST00000372591.1/100132074, intron 1 of 1)	101929901	FOXO6-AS1	-5513		chr7	121313734	121313901	168	121313848	10	10.919	7.22991	5.92405	WT_NQO2_narrow_peak_731	168	*	Distal Intergenic	51384	WNT16	-11466		chr1	28866148	28866295	148	28866276	11	7.88927	5.25324	5.30218	WT_PolII_narrow_peak_731	148	*	3' UTR	2035	EPB41	-20796
chr1	41381806	41383303	1498	41382762	132	75.2721	8.17022	72.279	WT_dual_narrow_peak_732	1498	*	Exon (ENST00000372591.1/100132074, exon 2 of 2)	101929901	FOXO6-AS1	-6137		chr7	130276065	130276311	247	130276088	9	8.52834	5.96768	3.96555	WT_NQO2_narrow_peak_732	247	*	Intron (ENST00000222481.9/1358, intron 6 of 10)	1358	CPA2	9184		chr1	28884716	28885297	582	28885169	42	26.6868	7.85112	23.3541	WT_PolII_narrow_peak_732	582	*	Promoter (1-2kb)	2035	EPB41	-1794
chr1	41418979	41419250	272	41419040	10	6.4334	4.51058	4.2624	WT_dual_narrow_peak_733	272	*	Distal Intergenic	101929901	FOXO6-AS1	-43310		chr7	130292820	130293036	217	130292878	18	18.8957	10.3414	13.314	WT_NQO2_narrow_peak_733	217	*	Promoter (<=1kb)	51200	CPA4	-98		chr1	28886864	28887146	283	28886970	32	17.1397	5.9465	14.1148	WT_PolII_narrow_peak_733	283	*	Promoter (<=1kb)	2035	EPB41	0
chr1	41432595	41432827	233	41432718	20	16.9864	8.6111	14.6405	WT_dual_narrow_peak_734	233	*	Distal Intergenic	1907	EDN2	51258		chr7	134432615	134432772	158	134432633	8	7.64464	5.54091	3.28115	WT_NQO2_narrow_peak_734	158	*	Promoter (<=1kb)	105375519	LINC03060	-81		chr1	28914062	28914710	649	28914431	33	24.5134	8.97977	21.2448	WT_PolII_narrow_peak_734	649	*	Promoter (<=1kb)	2035	EPB41	0
chr1	41484319	41484730	412	41484563	66	63.1127	16.4064	60.2524	WT_dual_narrow_peak_735	412	*	Promoter (<=1kb)	1907	EDN2	0		chr7	138706284	138706435	152	138706347	10	11.3233	7.44556	6.27025	WT_NQO2_narrow_peak_735	152	*	3' UTR	136306	SVOPL	-4922		chr1	28965439	28965927	489	28965781	18	13.1935	6.91239	10.3273	WT_PolII_narrow_peak_735	489	*	Intron (ENST00000647103.1/2035, intron 1 of 17)	2035	EPB41	-21571
chr1	41495798	41496255	458	41495940	27	18.5911	7.59505	16.2245	WT_dual_narrow_peak_736	458	*	Distal Intergenic	1907	EDN2	-11115		chr7	143381067	143381241	175	143381207	9	10.0891	6.83666	5.23056	WT_NQO2_narrow_peak_736	175	*	Promoter (<=1kb)	100507507	FAM131B-AS2	-31		chr1	28972459	28972629	171	28972554	15	7.89473	4.52959	5.30723	WT_PolII_narrow_peak_736	171	*	Intron (ENST00000647103.1/2035, intron 1 of 17)	2035	EPB41	-14869
chr1	41515420	41515628	209	41515528	12	7.79466	5.00695	5.5945	WT_dual_narrow_peak_737	209	*	Intron (ENST00000643665.1/59269, intron 6 of 7)	1907	EDN2	-30737		chr7	149028657	149028841	185	149028789	8	8.15492	5.83093	3.67684	WT_NQO2_narrow_peak_737	185	*	Promoter (<=1kb)	9601	PDIA4	0		chr1	29105903	29106386	484	29106026	25	18.5939	8.11027	15.5163	WT_PolII_narrow_peak_737	484	*	Intron (ENST00000647103.1/2035, intron 14 of 17)	2035	EPB41	8316
chr1	41515968	41516572	605	41516119	16	11.6209	6.46993	9.35204	WT_dual_narrow_peak_738	605	*	Intron (ENST00000643665.1/59269, intron 6 of 7)	1907	EDN2	-31285		chr7	150313120	150313265	146	150313224	6	5.91967	4.62317	2.00025	WT_NQO2_narrow_peak_738	146	*	Intron (ENST00000478393.5/653857, intron 1 of 5)	65999	LRRC61	-9374		chr1	29124693	29124850	158	29124780	11	5.52263	3.79473	3.11544	WT_PolII_narrow_peak_738	158	*	Promoter (<=1kb)	399474	TMEM200B	-790
chr1	41661363	41662159	797	41662036	45	25.2457	6.81784	22.798	WT_dual_narrow_peak_739	797	*	Promoter (<=1kb)	59269	HIVEP3	166		chr7	152463909	152464079	171	152464003	13	14.1268	8.65835	8.75093	WT_NQO2_narrow_peak_739	171	*	Promoter (<=1kb)	100128822	LINC01003	123		chr1	29181278	29181442	165	29181382	29	13.2855	4.89979	10.4153	WT_PolII_narrow_peak_739	165	*	Promoter (<=1kb)	6429	SRSF4	438
chr1	41662463	41663037	575	41662598	47	27.1325	7.13072	24.6632	WT_dual_narrow_peak_740	575	*	Promoter (<=1kb)	59269	HIVEP3	-138		chr7	155205528	155205676	149	155205632	8	8.69382	6.12225	4.09649	WT_NQO2_narrow_peak_740	149	*	Intron (ENST00000701183.1/ENST00000701183.1, intron 1 of 2)	124901782	LOC124901782	-7073		chr1	29181920	29182241	322	29182050	57	39.373	9.46172	35.7056	WT_PolII_narrow_peak_740	322	*	Promoter (<=1kb)	6429	SRSF4	-20
chr1	41900910	41901579	670	41901044	24	17.0512	7.54644	14.7045	WT_dual_narrow_peak_741	670	*	Intron (ENST00000372584.5/59269, intron 1 of 7)	59269	HIVEP3	17090		chr7	158864061	158864229	169	158864185	6	6.08746	4.71464	2.12592	WT_NQO2_narrow_peak_741	169	*	Intron (ENST00000407559.8/55112, intron 1 of 24)	55112	DYNC2I1	-5217		chr1	29202737	29203269	533	29202954	17	10.2381	5.45431	7.51427	WT_PolII_narrow_peak_741	533	*	Promoter (<=1kb)	51102	MECR	0
chr1	41917646	41918887	1242	41918251	94	64.8319	10.3524	61.9531	WT_dual_narrow_peak_742	1242	*	Promoter (<=1kb)	59269	HIVEP3	0		chr7	159015529	159015689	161	159015642	8	8.69382	6.12225	4.09649	WT_NQO2_narrow_peak_742	161	*	Promoter (1-2kb)	154822	LINC00689	-1719		chr1	29230765	29231189	425	29230929	18	12.1788	6.32775	9.35861	WT_PolII_narrow_peak_742	425	*	Promoter (<=1kb)	51102	MECR	0
chr1	42035312	42036029	718	42035782	25	20.9113	9.39404	18.5154	WT_dual_narrow_peak_743	718	*	Promoter (<=1kb)	59269	HIVEP3	0		chr8	8228144	8228526	383	8228260	22	23.6483	11.9913	17.9783	WT_NQO2_narrow_peak_743	383	*	Promoter (<=1kb)	286042	FAM86B3P	-69		chr1	29239109	29239541	433	29239309	39	25.1922	7.86611	21.9032	WT_PolII_narrow_peak_743	433	*	Promoter (2-3kb)	10076	PTPRU	2470
chr1	42165637	42166304	668	42165717	13	9.31011	5.74074	7.07978	WT_dual_narrow_peak_744	668	*	Promoter (<=1kb)	2980	GUCA2A	-892		chr8	8411693	8411853	161	8411801	8	9.77251	6.65417	4.97113	WT_NQO2_narrow_peak_744	161	*	Distal Intergenic	124901880	LINC02949	12787		chr1	29283147	29283400	254	29283224	16	11.4526	6.36973	8.66743	WT_PolII_narrow_peak_744	254	*	Promoter (<=1kb)	10076	PTPRU	-323
chr1	42333624	42336308	2685	42333975	264	100.193	5.20222	96.9201	WT_dual_narrow_peak_745	2685	*	Promoter (<=1kb)	22887	FOXJ3	0		chr8	8600862	8601017	156	8600866	9	9.36655	6.44813	4.639	WT_NQO2_narrow_peak_745	156	*	Distal Intergenic	105379224	LOC105379224	36214		chr1	29570115	29570453	339	29570165	21	19.2441	9.66163	16.1436	WT_PolII_narrow_peak_745	339	*	Distal Intergenic	101928460	LINC01756	-220001
chr1	42380751	42381413	663	42380904	29	26.1849	11.0889	23.7264	WT_dual_narrow_peak_746	663	*	Promoter (<=1kb)	284716	RIMKLA	0		chr8	25458559	25458775	217	25458632	12	10.4396	6.65035	5.5204	WT_NQO2_narrow_peak_746	217	*	Promoter (<=1kb)	54793	KCTD9	-83		chr1	29709562	29709725	164	29709658	10	7.63008	5.26838	5.05898	WT_PolII_narrow_peak_746	164	*	Distal Intergenic	101929406	LINC01648	327887
chr1	42456148	42457385	1238	42457048	167	116.224	11.2514	112.765	WT_dual_narrow_peak_747	1238	*	Promoter (<=1kb)	79717	PPCS	0		chr8	27872786	27872945	160	27872846	18	16.3848	8.82455	10.8738	WT_NQO2_narrow_peak_747	160	*	Intron (ENST00000354914.8/286133, intron 8 of 8)	100422828	MIR4287	13171		chr1	30718114	30718759	646	30718248	59	43.4432	10.4696	39.6764	WT_PolII_narrow_peak_747	646	*	Promoter (<=1kb)	100129196	MATN1-AS1	0
chr1	42462690	42463669	980	42462888	79	53.6156	9.82689	50.8578	WT_dual_narrow_peak_748	980	*	Promoter (<=1kb)	728621	CCDC30	0		chr8	33513283	33513442	160	33513330	12	13.0332	8.18867	7.7693	WT_NQO2_narrow_peak_748	160	*	Promoter (<=1kb)	692084	SNORD13	-33		chr1	30823991	30824639	649	30824392	55	49.7751	14.1658	45.8558	WT_PolII_narrow_peak_748	649	*	Promoter (<=1kb)	105378622	LINC01778	0
chr1	42529665	42530014	350	42529684	12	8.31872	5.33068	6.10696	WT_dual_narrow_peak_749	350	*	3' UTR	728621	CCDC30	-3846		chr8	36879920	36880304	385	36880043	12	10.1642	6.47993	5.29023	WT_NQO2_narrow_peak_749	385	*	Intron (ENST00000399881.8/157855, intron 19 of 26)	157855	KCNU1	-48601		chr1	30854125	30854294	170	30854230	9	6.62143	4.78943	4.12083	WT_PolII_narrow_peak_749	170	*	Distal Intergenic	400748	LOC400748	-3864
chr1	42658019	42659598	1580	42658812	326	223.157	11.4749	218.296	WT_dual_narrow_peak_750	1580	*	Promoter (<=1kb)	10465	PPIH	0		chr8	37034688	37034848	161	37034773	13	13.2311	8.14067	7.95132	WT_NQO2_narrow_peak_750	161	*	Distal Intergenic	105379377	LOC105379377	34570		chr1	30910052	30910215	164	30910145	15	9.20064	5.26502	6.534	WT_PolII_narrow_peak_750	164	*	Promoter (1-2kb)	9672	SDC3	-1294
chr1	42681062	42682636	1575	42681839	224	64.0697	3.95343	61.1991	WT_dual_narrow_peak_751	1575	*	Promoter (<=1kb)	124904162	LOC124904162	0		chr8	38938524	38938672	149	38938601	12	10.4803	6.67544	5.55805	WT_NQO2_narrow_peak_751	149	*	Intron (ENST00000521746.5/59339, intron 3 of 8)	59339	PLEKHA2	-11881		chr1	30911322	30911478	157	30911422	14	8.08437	4.80963	5.48515	WT_PolII_narrow_peak_751	157	*	Promoter (2-3kb)	9672	SDC3	-2564
chr1	42683179	42684549	1371	42683614	228	65.3473	3.96298	62.4628	WT_dual_narrow_peak_752	1371	*	Promoter (<=1kb)	4904	YBX1	23		chr8	40174799	40175039	241	40174962	10	9.74231	6.56445	4.95408	WT_NQO2_narrow_peak_752	241	*	Distal Intergenic	105379385	LOC105379385	13337		chr1	30966526	30966775	250	30966581	15	6.30137	3.68856	3.82789	WT_PolII_narrow_peak_752	250	*	Promoter (<=1kb)	9698	PUM1	-146
chr1	42765498	42768369	2872	42766257	275	112.346	5.64153	108.932	WT_dual_narrow_peak_753	2872	*	Promoter (<=1kb)	64175	P3H1	0		chr8	43093519	43093698	180	43093600	8	8.69382	6.12225	4.09649	WT_NQO2_narrow_peak_753	180	*	Promoter (<=1kb)	84197	POMK	4		chr1	31065054	31066029	976	31065648	53	34.4359	8.54617	30.8928	WT_PolII_narrow_peak_753	976	*	Promoter (<=1kb)	9698	PUM1	0
chr1	42816256	42817901	1646	42817098	157	91.7242	8.5812	88.5484	WT_dual_narrow_peak_754	1646	*	Promoter (<=1kb)	114625	ERMAP	0		chr8	47353512	47353694	183	47353623	11	12.8028	8.163	7.56294	WT_NQO2_narrow_peak_754	183	*	Intron (ENST00000541342.2/23514, intron 4 of 18)	23514	SPIDR	-7125		chr1	31111458	31111643	186	31111521	19	15.9975	8.30683	13.0155	WT_PolII_narrow_peak_754	186	*	Distal Intergenic	9698	PUM1	-45467
chr1	42846084	42847718	1635	42847062	274	187.321	11.3425	182.949	WT_dual_narrow_peak_755	1635	*	Promoter (<=1kb)	122152325	ZNF691-DT	0		chr8	48370065	48370291	227	48370150	4	6.00175	4.27744	2.06471	WT_NQO2_narrow_peak_755	227	*	Distal Intergenic	105375822	LINC02947	147751		chr1	31135876	31136369	494	31136026	37	33.6025	12.3861	30.0813	WT_PolII_narrow_peak_755	494	*	Distal Intergenic	79570	NKAIN1	51784
chr1	42924105	42925282	1178	42924527	136	105.576	13.2037	102.241	WT_dual_narrow_peak_756	1178	*	Exon (ENST00000691915.1/ENST00000691915.1, exon 1 of 1)	6513	SLC2A1	4217		chr8	49065753	49065963	211	49065841	9	8.18929	5.76552	3.70468	WT_NQO2_narrow_peak_756	211	*	Intron (ENST00000517663.5/492307, intron 1 of 4)	492307	PPDPFL	-6381		chr1	31145593	31145965	373	31145844	19	13.5009	6.84268	10.6213	WT_PolII_narrow_peak_756	373	*	Distal Intergenic	79570	NKAIN1	42188
chr1	42936441	42936746	306	42936567	23	14.3179	6.36222	12.0089	WT_dual_narrow_peak_757	306	*	Intron (ENST00000426263.10/6513, intron 2 of 9)	6513	SLC2A1	-4672		chr8	50056757	50056910	154	50056854	10	10.4902	6.99359	5.56421	WT_NQO2_narrow_peak_757	154	*	Intron (ENST00000518864.5/54212, intron 2 of 19)	54212	SNTG1	-107221		chr1	31152494	31152694	201	31152565	28	14.2971	5.43905	11.384	WT_PolII_narrow_peak_757	201	*	Distal Intergenic	79570	NKAIN1	35459
chr1	42943258	42943691	434	42943396	17	8.43422	4.49339	6.22045	WT_dual_narrow_peak_758	434	*	Promoter (<=1kb)	6513	SLC2A1	-20		chr8	54382083	54382449	367	54382149	11	11.9424	7.70129	6.79909	WT_NQO2_narrow_peak_758	367	*	Promoter (<=1kb)	105375840	LOC105375840	385		chr1	31154852	31155765	914	31155428	31	17.2379	6.15242	14.2095	WT_PolII_narrow_peak_758	914	*	Distal Intergenic	79570	NKAIN1	32388
chr1	42956818	42959546	2729	42957638	299	150.162	7.25313	146.279	WT_dual_narrow_peak_759	2729	*	Promoter (<=1kb)	440584	SLC2A1-DT	0		chr8	58850466	58850625	160	58850565	10	10.4902	6.99359	5.56421	WT_NQO2_narrow_peak_759	160	*	Intron (ENST00000361421.2/9760, intron 4 of 8)	8439	NSMAF	-190613		chr1	31162549	31162839	291	31162702	13	8.2041	5.06659	5.59754	WT_PolII_narrow_peak_759	291	*	Distal Intergenic	79570	NKAIN1	25314
chr1	42967346	42967571	226	42967426	18	12.3298	6.41373	10.0504	WT_dual_narrow_peak_760	226	*	Intron (ENST00000431759.6/440584, intron 1 of 3)	440584	SLC2A1-DT	8246		chr8	66428665	66428890	226	66428767	15	16.3935	9.59032	10.882	WT_NQO2_narrow_peak_760	226	*	Promoter (<=1kb)	100505676	RRS1-DT	87		chr1	31170730	31171182	453	31170930	95	98.7208	21.1074	93.7616	WT_PolII_narrow_peak_760	453	*	Distal Intergenic	79570	NKAIN1	16971
chr1	43120420	43121412	993	43120754	39	28.2608	9.16569	25.7786	WT_dual_narrow_peak_761	993	*	Distal Intergenic	440585	CFAP144	-23741		chr8	79767872	79768077	206	79767919	9	9.65174	6.60452	4.87351	WT_NQO2_narrow_peak_761	206	*	Promoter (<=1kb)	23462	HEY1	-15		chr1	31182248	31182639	392	31182308	14	8.81356	5.236	6.16881	WT_PolII_narrow_peak_761	392	*	Exon (ENST00000373736.7/79570, exon 5 of 7)	79570	NKAIN1	5514
chr1	43171051	43172702	1652	43172492	199	110.348	8.11361	106.957	WT_dual_narrow_peak_762	1652	*	Promoter (<=1kb)	102465439	MIR6733	0		chr8	80030064	80030247	184	80030208	10	10.8551	7.19517	5.87169	WT_NQO2_narrow_peak_762	184	*	Promoter (<=1kb)	28957	MRPS28	0		chr1	31266999	31267173	175	31267144	11	6.19369	4.19944	3.72839	WT_PolII_narrow_peak_762	175	*	Promoter (2-3kb)	9410	SNRNP40	2493
chr1	43206651	43207693	1043	43207173	34	21.379	7.31511	18.9775	WT_dual_narrow_peak_763	1043	*	3' UTR	149465	CFAP57	-7663		chr8	96235339	96235502	164	96235416	8	9.61867	6.58268	4.84818	WT_NQO2_narrow_peak_763	164	*	Promoter (<=1kb)	101927039	UQCRB-AS1	0		chr1	31296573	31297207	635	31296869	66	53.0823	12.3147	49.0872	WT_PolII_narrow_peak_763	635	*	Promoter (<=1kb)	51538	ZCCHC17	0
chr1	43227200	43227373	174	43227226	16	11.1568	6.19455	8.8959	WT_dual_narrow_peak_764	174	*	Intron (ENST00000610710.4/149465, intron 18 of 23)	149465	CFAP57	11844		chr8	98825913	98826144	232	98826051	13	15.7208	9.52351	10.2513	WT_NQO2_narrow_peak_764	232	*	Promoter (<=1kb)	6788	STK3	-225		chr1	31373302	31374004	703	31373709	27	16.2476	6.46579	13.2564	WT_PolII_narrow_peak_764	703	*	Promoter (<=1kb)	2170	FABP3	-226
chr1	43232352	43232562	211	43232414	17	11.5106	6.17354	9.24341	WT_dual_narrow_peak_765	211	*	Exon (ENST00000610710.4/149465, exon 20 of 24)	149465	CFAP57	16996		chr8	100746441	100746610	170	100746494	8	8.57926	6.06168	4.00772	WT_NQO2_narrow_peak_765	170	*	Distal Intergenic	26986	PABPC1	-23679		chr1	31394725	31395088	364	31394959	23	17.7423	8.19089	14.6951	WT_PolII_narrow_peak_765	364	*	Distal Intergenic	347735	SERINC2	-14477
chr1	43348447	43349832	1386	43349378	117	81.7184	10.8825	78.6543	WT_dual_narrow_peak_766	1386	*	Promoter (<=1kb)	4352	MPL	0		chr8	102239105	102239359	255	102239302	10	10.3186	6.89697	5.41878	WT_NQO2_narrow_peak_766	255	*	Promoter (<=1kb)	101927221	UBR5-DT	-27		chr1	31413563	31413961	399	31413867	15	8.80192	5.03653	6.15774	WT_PolII_narrow_peak_766	399	*	Promoter (<=1kb)	347735	SERINC2	0
chr1	43358027	43360246	2220	43359047	256	120.927	6.66797	117.411	WT_dual_narrow_peak_767	2220	*	Promoter (<=1kb)	105378687	CDC20-DT	0		chr8	118415685	118415853	169	118415734	6	7.25905	5.29038	2.98612	WT_NQO2_narrow_peak_767	169	*	Intron (ENST00000409003.5/401474, intron 3 of 4)	401474	SAMD12	24008		chr1	31422593	31422875	283	31422723	24	19.1634	8.70462	16.0657	WT_PolII_narrow_peak_767	283	*	Intron (ENST00000373710.5/347735, intron 2 of 10)	347735	SERINC2	8780
chr1	43366826	43369091	2266	43367553	203	90.5196	6.15172	87.3575	WT_dual_narrow_peak_768	2266	*	Promoter (<=1kb)	64834	ELOVL1	0		chr8	118878661	118878839	179	118878683	12	9.79588	6.25108	4.99163	WT_NQO2_narrow_peak_768	179	*	Intron (ENST00000625758.3/552860, intron 6 of 7)	4982	TNFRSF11B	50234		chr1	31444857	31445175	319	31445104	24	17.6197	7.85165	14.577	WT_PolII_narrow_peak_768	319	*	Distal Intergenic	347735	SERINC2	31044
chr1	43389088	43390843	1756	43389657	257	140.338	8.05829	136.582	WT_dual_narrow_peak_769	1756	*	Promoter (<=1kb)	112950	MED8	0		chr8	119054332	119054477	146	119054391	13	11.5643	7.13511	6.47048	WT_NQO2_narrow_peak_769	146	*	Intron (ENST00000521788.1/10584, intron 2 of 6)	10584	COLEC10	-12770		chr1	31471689	31472002	314	31471730	12	9.75602	6.22626	7.05727	WT_PolII_narrow_peak_769	314	*	Distal Intergenic	149086	LDC1P	-28083
chr1	43423711	43423919	209	43423781	12	8.31872	5.33068	6.10696	WT_dual_narrow_peak_770	209	*	Promoter (2-3kb)	23334	SZT2	2954		chr8	121600271	121600502	232	121600365	15	16.1771	9.46532	10.6819	WT_NQO2_narrow_peak_770	232	*	Distal Intergenic	594842	HAS2-AS1	-38791		chr1	31483624	31483788	165	31483646	8	5.65338	4.31049	3.22915	WT_PolII_narrow_peak_770	165	*	Distal Intergenic	149086	LDC1P	-16297
chr1	43452845	43454529	1685	43454117	127	88.3987	10.9332	85.2601	WT_dual_narrow_peak_771	1685	*	Promoter (<=1kb)	100873923	HYI-AS1	0		chr8	125545889	125546051	163	125545915	10	8.98175	6.10925	4.32177	WT_NQO2_narrow_peak_771	163	*	Distal Intergenic	105375746	LINC02964	59209		chr1	31549781	31550215	435	31549845	11	5.95645	4.05527	3.50887	WT_PolII_narrow_peak_771	435	*	Intron (ENST00000639839.1/149086, intron 4 of 4)	105378626	LOC105378626	25358
chr1	43530520	43532682	2163	43531958	175	103.239	8.77567	99.9313	WT_dual_narrow_peak_772	2163	*	Promoter (<=1kb)	5792	PTPRF	0		chr8	127219308	127219699	392	127219376	29	15.1171	5.61736	9.67409	WT_NQO2_narrow_peak_772	392	*	Promoter (<=1kb)	100507056	CCAT1	0		chr1	31573938	31574265	328	31574013	78	61.1598	12.2633	56.9868	WT_PolII_narrow_peak_772	328	*	Promoter (1-2kb)	105378626	LOC105378626	1308
chr1	43649561	43651670	2110	43650999	310	168.623	8.08372	164.5	WT_dual_narrow_peak_773	2110	*	Promoter (<=1kb)	9682	KDM4A	0		chr8	133297512	133297683	172	133297538	12	10.4396	6.65035	5.5204	WT_NQO2_narrow_peak_773	172	*	Promoter (<=1kb)	10397	NDRG1	0		chr1	31575755	31576119	365	31575834	28	11.7367	4.44663	8.93807	WT_PolII_narrow_peak_773	365	*	Promoter (<=1kb)	105378626	LOC105378626	-182
chr1	43706535	43708738	2204	43708243	197	92.6407	6.54567	89.4544	WT_dual_narrow_peak_774	2204	*	Promoter (<=1kb)	100132774	KDM4A-AS1	0		chr8	133356395	133356711	317	133356449	11	9.45436	6.23245	4.71431	WT_NQO2_narrow_peak_774	317	*	Distal Intergenic	10397	NDRG1	-54373		chr1	31581898	31582143	246	31582008	15	9.35532	5.35451	6.6802	WT_PolII_narrow_peak_774	246	*	Promoter (1-2kb)	64129	TINAGL1	-1370
chr1	43763417	43763901	485	43763532	14	10.331	6.15079	8.08293	WT_dual_narrow_peak_775	485	*	Intron (ENST00000645057.1/9682, intron 16 of 25)	6487	ST3GAL3	27048		chr8	133674990	133675163	174	133675062	7	7.91051	5.69822	3.48649	WT_NQO2_narrow_peak_775	174	*	Intron (ENST00000701552.1/105375773, intron 1 of 2)	105375773	LINC03024	8964		chr1	31644698	31645276	579	31645140	65	59.0879	14.9896	54.9602	WT_PolII_narrow_peak_775	579	*	Promoter (<=1kb)	107985471	PEF1-AS1	0
chr1	43822223	43822448	226	43822382	11	7.359	4.92063	5.16696	WT_dual_narrow_peak_776	226	*	Intron (ENST00000645057.1/9682, intron 18 of 25)	6487	ST3GAL3	7296		chr8	141128267	141128530	264	141128472	14	12.901	7.73158	7.65059	WT_NQO2_narrow_peak_776	264	*	Promoter (<=1kb)	101927963	DENND3-AS1	0		chr1	31669826	31670184	359	31670033	27	18.9635	7.78289	15.8728	WT_PolII_narrow_peak_776	359	*	Promoter (<=1kb)	1307	COL16A1	418
chr1	43933278	43934856	1579	43934254	111	77.5386	10.8105	74.5205	WT_dual_narrow_peak_777	1579	*	Promoter (<=1kb)	9048	ARTN	0		chr8	143553735	143553882	148	143553784	6	6.55922	4.96	2.45467	WT_NQO2_narrow_peak_777	148	*	Promoter (<=1kb)	79792	GSDMD	28		chr1	31688458	31688627	170	31688561	10	7.21589	5.0063	4.67495	WT_PolII_narrow_peak_777	170	*	Promoter (<=1kb)	1307	COL16A1	874
chr1	43945831	43948034	2204	43947081	227	121.088	7.75505	117.569	WT_dual_narrow_peak_778	2204	*	Promoter (<=1kb)	101929609	LOC101929609	0		chr8	145026663	145026826	164	145026733	7	9.72724	6.47761	4.94132	WT_NQO2_narrow_peak_778	164	*	Distal Intergenic	286101	ZNF252P	-23751		chr1	31701034	31701745	712	31701403	60	53.4194	14.1573	49.4167	WT_PolII_narrow_peak_778	712	*	Promoter (2-3kb)	1307	COL16A1	2272
chr1	43969878	43970781	904	43970124	264	160.908	9.45166	156.885	WT_dual_narrow_peak_779	904	*	Promoter (<=1kb)	1802	DPH2	0		chr9	6153064	6153229	166	6153192	8	8.00816	5.74887	3.55866	WT_NQO2_narrow_peak_779	166	*	Distal Intergenic	90865	IL33	-62557		chr1	31708281	31708617	337	31708436	24	15.4047	6.69255	12.4465	WT_PolII_narrow_peak_779	337	*	Distal Intergenic	1307	COL16A1	-3962
chr1	43974280	43976043	1764	43974721	189	50.7527	3.72477	48.0256	WT_dual_narrow_peak_780	1764	*	Promoter (<=1kb)	124904167	LOC124904167	0		chr9	18460040	18460189	150	18460126	11	12.9624	8.24539	7.70865	WT_NQO2_narrow_peak_780	150	*	Intron (ENST00000680146.1/92949, intron 2 of 29)	92949	ADAMTSL1	-13911		chr1	31712775	31712969	195	31712829	26	17.2967	7.18608	14.266	WT_PolII_narrow_peak_780	195	*	Distal Intergenic	1307	COL16A1	-8456
chr1	43978603	43979085	483	43978925	120	22.339	2.79694	19.9258	WT_dual_narrow_peak_781	483	*	Promoter (<=1kb)	8704	B4GALT2	0		chr9	27539941	27540103	163	27539998	6	6.36058	4.85885	2.30615	WT_NQO2_narrow_peak_781	163	*	Exon (ENST00000645861.1/ENST00000645861.1, exon 2 of 2)	79817	MOB3B	-10127		chr1	31753785	31753952	168	31753907	10	6.05591	4.2726	3.60117	WT_PolII_narrow_peak_781	168	*	Promoter (2-3kb)	576	ADGRB2	2312
chr1	43979532	43980341	810	43980028	132	38.9759	3.96046	36.3758	WT_dual_narrow_peak_782	810	*	Promoter (<=1kb)	8704	B4GALT2	0		chr9	28915465	28915620	156	28915559	9	10.1557	6.87116	5.28344	WT_NQO2_narrow_peak_782	156	*	Intron (ENST00000698399.1/158038, intron 2 of 6)	100126316	MIR873	-26510		chr1	31754158	31754325	168	31754204	10	6.0178	4.24865	3.56571	WT_PolII_narrow_peak_782	168	*	Promoter (1-2kb)	576	ADGRB2	1939
chr1	43991052	43992310	1259	43991694	70	41.0294	7.83679	38.4069	WT_dual_narrow_peak_783	1259	*	Promoter (<=1kb)	149473	CCDC24	0		chr9	35815154	35815534	381	35815471	10	9.02287	6.13427	4.35159	WT_NQO2_narrow_peak_783	381	*	Promoter (<=1kb)	84681	HINT2	0		chr1	31775568	31775717	150	31775691	8	5.65338	4.31049	3.22915	WT_PolII_narrow_peak_783	150	*	Distal Intergenic	576	ADGRB2	-10675
chr1	44029596	44031855	2260	44030634	201	98.3897	6.88712	95.1375	WT_dual_narrow_peak_784	2260	*	Promoter (<=1kb)	107984948	LOC107984948	0		chr9	35908047	35908236	190	35908117	10	13.0217	8.26756	7.7616	WT_NQO2_narrow_peak_784	190	*	Promoter (1-2kb)	158376	SPAAR	-1254		chr1	31788409	31788900	492	31788778	19	12.0029	6.00751	9.19153	WT_PolII_narrow_peak_784	492	*	Distal Intergenic	90853	SPOCD1	9715
chr1	44047912	44049972	2061	44049099	203	104.799	7.37846	101.473	WT_dual_narrow_peak_785	2061	*	Promoter (<=1kb)	128209	KLF17	0		chr9	37465542	37465728	187	37465668	10	9.19153	6.23644	4.49116	WT_NQO2_narrow_peak_785	187	*	Promoter (<=1kb)	9925	ZBTB5	-92		chr1	31789082	31789291	210	31789208	15	8.52618	4.88047	5.90046	WT_PolII_narrow_peak_785	210	*	Exon (ENST00000527035.1/ENST00000527035.1, exon 1 of 2)	90853	SPOCD1	9324
chr1	44100593	44100975	383	44100853	12	7.2876	4.69702	5.09953	WT_dual_narrow_peak_786	383	*	Intron (ENST00000434244.5/128209, intron 5 of 6)	128209	KLF17	-17846		chr9	86127322	86127485	164	86127405	7	9.14713	6.25444	4.45589	WT_NQO2_narrow_peak_786	164	*	Distal Intergenic	51280	GOLM1	-27149		chr1	31897574	31897932	359	31897807	39	18.3048	5.38446	15.2373	WT_PolII_narrow_peak_786	359	*	Intron (ENST00000602889.1/ENST00000602889.1, intron 1 of 1)	8073	PTP4A2	13348
chr1	44101188	44101528	341	44101283	11	6.57864	4.43555	4.40463	WT_dual_narrow_peak_787	341	*	Intron (ENST00000434244.5/128209, intron 5 of 6)	128209	KLF17	-17293		chr9	86983504	86983659	156	86983622	12	10.7746	6.85644	5.80414	WT_NQO2_narrow_peak_787	156	*	Intron (ENST00000415801.1/100506834, intron 3 of 6)	440173	LINC02893	28373		chr1	31912143	31912562	420	31912197	37	20.1056	6.27331	16.9763	WT_PolII_narrow_peak_787	420	*	Promoter (<=1kb)	8073	PTP4A2	-863
chr1	44213196	44214593	1398	44213562	226	158.033	11.6256	154.047	WT_dual_narrow_peak_788	1398	*	Promoter (<=1kb)	55929	DMAP1	0		chr9	93095900	93096134	235	93095959	13	13.4726	8.28215	8.15844	WT_NQO2_narrow_peak_788	235	*	Promoter (<=1kb)	84270	CARD19	-83		chr1	31925058	31925213	156	31925061	13	4.8626	3.17962	2.51182	WT_PolII_narrow_peak_788	156	*	Intron (ENST00000647444.2/8073, intron 1 of 5)	128031832	LOC128031832	-5430
chr1	44327843	44328107	265	44327880	11	5.93147	4.04016	3.77457	WT_dual_narrow_peak_789	265	*	Intron (ENST00000372257.7/79033, intron 3 of 8)	79033	ERI3	-4800		chr9	94793088	94793233	146	94793114	7	8.16156	5.82001	3.68098	WT_NQO2_narrow_peak_789	146	*	Intron (ENST00000375315.8/84909, intron 4 of 16)	100313780	MIR2278	-16729		chr1	31931646	31931812	167	31931698	18	6.32824	3.37085	3.85285	WT_PolII_narrow_peak_789	167	*	Intron (ENST00000647444.2/8073, intron 1 of 5)	8073	PTP4A2	5963
chr1	44354306	44355830	1525	44354604	165	106.768	10.0201	103.419	WT_dual_narrow_peak_790	1525	*	Promoter (<=1kb)	79033	ERI3	0		chr9	95383292	95383440	149	95383366	7	7.21001	5.33538	2.94831	WT_NQO2_narrow_peak_790	149	*	Intron (ENST00000636777.1/2176, intron 1 of 6)	2176	FANCC	43302		chr1	31938393	31938910	518	31938521	97	52.2322	7.32907	48.2559	WT_PolII_narrow_peak_790	518	*	Promoter (<=1kb)	8073	PTP4A2	-25
chr1	44404901	44406466	1566	44405210	273	196.135	12.3224	191.646	WT_dual_narrow_peak_791	1566	*	Promoter (<=1kb)	55182	RNF220	0		chr9	97633405	97633685	281	97633479	15	14.237	8.30994	8.84697	WT_NQO2_narrow_peak_791	281	*	Promoter (<=1kb)	4686	NCBP1	0		chr1	31939777	31940221	445	31940064	68	23.5876	4.32873	20.3471	WT_PolII_narrow_peak_791	445	*	Promoter (1-2kb)	8073	PTP4A2	-1409
chr1	44485211	44486005	795	44485516	15	11.3027	6.51407	9.03953	WT_dual_narrow_peak_792	795	*	Intron (ENST00000355387.6/55182, intron 2 of 14)	100847089	MIR5584	-59488		chr9	100099088	100099420	333	100099135	7	7.73445	5.61018	3.34541	WT_NQO2_narrow_peak_792	333	*	Promoter (<=1kb)	27130	INVS	0		chr1	31944355	31944658	304	31944524	70	36.7249	6.79604	33.1229	WT_PolII_narrow_peak_792	304	*	Promoter (<=1kb)	8073	PTP4A2	198
chr1	44631457	44633012	1556	44632296	212	143.4	10.961	139.605	WT_dual_narrow_peak_793	1556	*	Promoter (<=1kb)	55182	RNF220	0		chr9	114779368	114779633	266	114779415	11	11.4443	7.42144	6.36798	WT_NQO2_narrow_peak_793	266	*	Distal Intergenic	9966	TNFSF15	26406		chr1	31954543	31955071	529	31954862	67	38.5846	7.60178	34.9365	WT_PolII_narrow_peak_793	529	*	Distal Intergenic	8073	PTP4A2	-9687
chr1	44673886	44674940	1055	44674343	228	202.312	17.9156	197.739	WT_dual_narrow_peak_794	1055	*	Promoter (<=1kb)	107984950	LOC107984950	0		chr9	120868701	120868917	217	120868813	12	13.8359	8.62773	8.48293	WT_NQO2_narrow_peak_794	217	*	Promoter (<=1kb)	26147	PHF19	0		chr1	31955977	31956384	408	31956092	51	24.4113	5.79432	21.1456	WT_PolII_narrow_peak_794	408	*	Distal Intergenic	8073	PTP4A2	-11121
chr1	44721592	44721822	231	44721736	16	12.4543	6.97089	10.1724	WT_dual_narrow_peak_795	231	*	Promoter (<=1kb)	26828	RNU5F-1	80		chr9	121234378	121234683	306	121234507	17	16.3355	9.07185	10.8257	WT_NQO2_narrow_peak_795	306	*	Intron (ENST00000434663.5/2934, intron 5 of 5)	51552	RAB14	-11364		chr1	31964026	31964208	183	31964136	17	9.35241	4.9732	6.67752	WT_PolII_narrow_peak_795	183	*	Distal Intergenic	8073	PTP4A2	-19170
chr1	44730639	44731545	907	44730783	23	12.976	5.70294	10.6865	WT_dual_narrow_peak_796	907	*	Promoter (<=1kb)	26830	RNU5D-1	0		chr9	121287130	121287442	313	121287297	9	8.48427	5.94164	3.93312	WT_NQO2_narrow_peak_796	313	*	Promoter (<=1kb)	2934	GSN	538		chr1	31964379	31964540	162	31964423	16	8.68946	4.793	6.05206	WT_PolII_narrow_peak_796	162	*	Distal Intergenic	8073	PTP4A2	-19523
chr1	44739307	44740964	1658	44740543	327	209.151	10.2872	204.486	WT_dual_narrow_peak_797	1658	*	Promoter (<=1kb)	11004	KIF2C	0		chr9	125200436	125200747	312	125200655	8	7.20035	5.27837	2.94372	WT_NQO2_narrow_peak_797	312	*	Promoter (<=1kb)	10244	RABEPK	0		chr1	31977700	31977847	148	31977769	9	6.34363	4.6121	3.86707	WT_PolII_narrow_peak_797	148	*	Intron (ENST00000641788.1/ENST00000641788.1, intron 1 of 1)	8073	PTP4A2	-32844
chr1	44774887	44777236	2350	44776471	310	152.934	7.09812	149.014	WT_dual_narrow_peak_798	2350	*	Promoter (<=1kb)	26811	SNORD55	0		chr9	125241360	125241610	251	125241446	15	12.4408	7.20986	7.24124	WT_NQO2_narrow_peak_798	251	*	Promoter (<=1kb)	3309	HSPA5	0		chr1	32013508	32013893	386	32013727	63	53.0147	13.0901	49.0211	WT_PolII_narrow_peak_798	386	*	Promoter (<=1kb)	10657	KHDRBS1	0
chr1	44793556	44793813	258	44793721	27	21.4116	9.07033	19.0097	WT_dual_narrow_peak_799	258	*	Distal Intergenic	266675	BEST4	-5386		chr9	126791579	126791789	211	126791656	14	12.056	7.21279	6.90589	WT_NQO2_narrow_peak_799	211	*	Distal Intergenic	23099	ZBTB43	-13217		chr1	32035483	32035633	151	32035512	11	5.56675	3.82104	3.15586	WT_PolII_narrow_peak_799	151	*	Intron (ENST00000327300.12/10657, intron 4 of 8)	10657	KHDRBS1	21301
chr1	44799858	44801178	1321	44800022	146	104.513	11.6208	101.19	WT_dual_narrow_peak_800	1321	*	Promoter (<=1kb)	1263	PLK3	0		chr9	127187583	127187780	198	127187627	8	8.69382	6.12225	4.09649	WT_NQO2_narrow_peak_800	198	*	Intron (ENST00000424082.6/9649, intron 11 of 17)	9649	RALGPS1	-22723		chr1	32062435	32062874	440	32062735	20	7.66435	3.74012	5.09092	WT_PolII_narrow_peak_800	440	*	Intron (ENST00000366152.3/ENST00000366152.3, intron 1 of 2)	55116	TMEM39B	-9157
chr1	44801484	44801706	223	44801603	37	8.89853	2.95489	6.67675	WT_dual_narrow_peak_801	223	*	Promoter (<=1kb)	1263	PLK3	0		chr9	127336723	127336985	263	127336872	10	8.4094	5.757	3.87436	WT_NQO2_narrow_peak_801	263	*	Intron (ENST00000435213.6/84253, intron 12 of 28)	84253	GARNL3	-5330		chr1	32066567	32066782	216	32066667	22	8.61897	3.91906	5.98767	WT_PolII_narrow_peak_801	216	*	Intron (ENST00000366152.3/ENST00000366152.3, intron 1 of 2)	55116	TMEM39B	-5249
chr1	44807170	44808073	904	44807708	43	29.4173	8.71394	26.9219	WT_dual_narrow_peak_802	904	*	Promoter (<=1kb)	343521	DYNLT4	0		chr9	127396798	127397047	250	127396910	14	15.0822	9.03068	9.64151	WT_NQO2_narrow_peak_802	250	*	Promoter (<=1kb)	29988	SLC2A8	-91		chr1	32072663	32073519	857	32073407	42	21.2131	5.93318	18.0477	WT_PolII_narrow_peak_802	857	*	Promoter (<=1kb)	55116	TMEM39B	0
chr1	44819203	44819582	380	44819449	25	20.3247	9.06256	17.9362	WT_dual_narrow_peak_803	380	*	Distal Intergenic	8643	PTCH2	3678		chr9	127725019	127725165	147	127725096	14	12.7125	7.61625	7.48648	WT_NQO2_narrow_peak_803	147	*	Promoter (<=1kb)	138428	PTRH1	-146		chr1	32101117	32101609	493	32101272	23	14.247	6.32654	11.336	WT_PolII_narrow_peak_803	493	*	Intron (ENST00000487305.5/55116, intron 8 of 8)	23633	KPNA6	-6447
chr1	44968357	44968705	349	44968479	17	13.5536	7.38095	11.2552	WT_dual_narrow_peak_804	349	*	Intron (ENST00000360403.7/8891, intron 3 of 11)	8891	EIF2B3	17881		chr9	127740780	127741020	241	127740925	17	19.1486	10.7418	13.5599	WT_NQO2_narrow_peak_804	241	*	Intron (ENST00000373277.8/10044, intron 8 of 10)	10044	SH2D3C	3700		chr1	32107813	32108750	938	32107867	23	11.486	5.01294	8.69932	WT_PolII_narrow_peak_804	938	*	Promoter (<=1kb)	23633	KPNA6	0
chr1	44985444	44986781	1338	44986450	180	134.225	12.7121	130.546	WT_dual_narrow_peak_805	1338	*	Promoter (<=1kb)	8891	EIF2B3	0		chr9	128067929	128068124	196	128067980	12	9.86733	6.29555	5.04963	WT_NQO2_narrow_peak_805	196	*	Promoter (<=1kb)	114789	SLC25A25	-77		chr1	32133454	32133775	322	32133699	25	15.0361	6.29949	12.0923	WT_PolII_narrow_peak_805	322	*	Intron (ENST00000373625.8/23633, intron 1 of 13)	23633	KPNA6	-9148
chr1	45010484	45013309	2826	45010817	201	84.7011	5.7613	81.604	WT_dual_narrow_peak_806	2826	*	Promoter (<=1kb)	7389	UROD	0		chr9	128635496	128635738	243	128635556	12	11.6228	7.37034	6.52147	WT_NQO2_narrow_peak_806	243	*	Promoter (<=1kb)	89891	DYNC2I2	325		chr1	32179574	32180112	539	32180024	26	13.2584	5.31721	10.3894	WT_PolII_narrow_peak_806	539	*	Promoter (<=1kb)	200081	TXLNA	0
chr1	45162169	45162758	590	45162621	27	25.5239	11.3996	23.0731	WT_dual_narrow_peak_807	590	*	Intron (ENST00000359600.6/57643, intron 1 of 13)	57643	ZSWIM5	43847		chr9	128724132	128724320	189	128724225	9	7.80418	5.5313	3.40296	WT_NQO2_narrow_peak_807	189	*	Promoter (<=1kb)	84885	ZDHHC12	-5		chr1	32205545	32205848	304	32205735	22	7.363	3.42379	4.81238	WT_PolII_narrow_peak_807	304	*	Promoter (<=1kb)	55721	IQCC	0
chr1	45179612	45180407	796	45179897	58	49.5602	13.1214	46.8458	WT_dual_narrow_peak_808	796	*	Intron (ENST00000359600.6/57643, intron 1 of 13)	57643	ZSWIM5	26198		chr9	129202980	129203158	179	129203077	8	8.46829	6.0023	3.92024	WT_NQO2_narrow_peak_808	179	*	Promoter (1-2kb)	105376289	LOC105376289	1665		chr1	32222091	32222394	304	32222165	32	21.0977	7.62039	17.9362	WT_PolII_narrow_peak_808	304	*	Promoter (<=1kb)	56063	TMEM234	0
chr1	45204588	45205822	1235	45205357	243	112.56	6.49471	109.144	WT_dual_narrow_peak_809	1235	*	Promoter (<=1kb)	57643	ZSWIM5	783		chr9	129334293	129334463	171	129334370	13	12.7236	7.83936	7.49296	WT_NQO2_narrow_peak_809	171	*	Promoter (<=1kb)	100506119	LINC01503	374		chr1	32222648	32222811	164	32222808	17	7.58494	4.06797	5.0196	WT_PolII_narrow_peak_809	164	*	Promoter (<=1kb)	8668	EIF3I	208
chr1	45206047	45207256	1210	45206196	201	79.7055	5.38794	76.6635	WT_dual_narrow_peak_810	1210	*	Promoter (<=1kb)	57643	ZSWIM5	0		chr9	129762669	129762819	151	129762714	9	8.23005	5.79004	3.73166	WT_NQO2_narrow_peak_810	151	*	Distal Intergenic	9536	PTGES	-9627		chr1	32236073	32236527	455	32236371	60	37.8905	8.43372	34.2591	WT_PolII_narrow_peak_810	455	*	3' UTR	339483	MTMR9LP	3720
chr1	45303245	45304724	1480	45303999	207	163.456	14.2423	159.401	WT_dual_narrow_peak_811	1480	*	Promoter (<=1kb)	400752	LINC01144	0		chr9	130129156	130129408	253	130129207	12	11.0417	7.01959	6.03072	WT_NQO2_narrow_peak_811	253	*	Promoter (<=1kb)	57720	GPR107	-183		chr1	32240339	32240728	390	32240390	25	7.7546	3.32147	5.17584	WT_PolII_narrow_peak_811	390	*	Promoter (<=1kb)	339483	MTMR9LP	0
chr1	45326705	45328815	2111	45328077	207	96.6857	6.50927	93.4532	WT_dual_narrow_peak_812	2111	*	Promoter (<=1kb)	84842	HPDL	0		chr9	130693696	130693897	202	130693701	7	7.25866	5.36164	2.98612	WT_NQO2_narrow_peak_812	202	*	Promoter (<=1kb)	23404	EXOSC2	0		chr1	32241296	32241729	434	32241604	31	15.7369	5.55564	12.7649	WT_PolII_narrow_peak_812	434	*	Promoter (<=1kb)	339483	MTMR9LP	0
chr1	45339376	45341299	1924	45340631	342	195.513	8.70579	191.032	WT_dual_narrow_peak_813	1924	*	Promoter (<=1kb)	114034	TOE1	0		chr9	131336211	131336371	161	131336257	9	10.0891	6.83666	5.23056	WT_NQO2_narrow_peak_813	161	*	Intron (ENST00000645295.1/105376299, intron 2 of 4)	84726	PRRC2B	-37265		chr1	32291723	32292203	481	32291972	59	49.6455	12.8638	45.7297	WT_PolII_narrow_peak_813	481	*	Promoter (<=1kb)	3065	HDAC1	0
chr1	45349315	45349512	198	45349380	13	6.50591	4.07283	4.33341	WT_dual_narrow_peak_814	198	*	Intron (ENST00000671898.1/4595, intron 5 of 20)	114034	TOE1	8019		chr9	131373462	131373705	244	131373613	9	8.80393	6.12886	4.18547	WT_NQO2_narrow_peak_814	244	*	Promoter (<=1kb)	84726	PRRC2B	0		chr1	32351181	32351685	505	32351494	33	18.2429	6.21609	15.1776	WT_PolII_narrow_peak_814	505	*	Promoter (<=1kb)	124903933	LOC124903933	0
chr1	45410985	45411648	664	45411479	16	12.4543	6.97089	10.1724	WT_dual_narrow_peak_815	664	*	Intron (ENST00000671898.1/4595, intron 3 of 20)	10420	TESK2	45973		chr9	133135338	133135622	285	133135541	12	10.7315	6.82999	5.76461	WT_NQO2_narrow_peak_815	285	*	Intron (ENST00000393160.7/5900, intron 1 of 17)	5900	RALGDS	-4221		chr1	32394270	32394910	641	32394564	110	102.034	17.5873	97.0125	WT_PolII_narrow_peak_815	641	*	Promoter (<=1kb)	55108	BSDC1	0
chr1	45490296	45491502	1207	45490979	100	76.5931	12.3474	73.5854	WT_dual_narrow_peak_816	1207	*	Promoter (<=1kb)	10420	TESK2	0		chr9	135130276	135130558	283	135130496	17	16.0112	8.87474	10.5263	WT_NQO2_narrow_peak_816	283	*	Distal Intergenic	10439	OLFM1	24636		chr1	32400858	32401330	473	32401140	25	18.4248	8.01951	15.3531	WT_PolII_narrow_peak_816	473	*	Distal Intergenic	55108	BSDC1	-6127
chr1	45499329	45501290	1962	45500467	222	126.965	8.52932	123.376	WT_dual_narrow_peak_817	1962	*	Promoter (<=1kb)	126661	CCDC163	0		chr9	136109499	136109719	221	136109535	9	8.18929	5.76552	3.70468	WT_NQO2_narrow_peak_817	221	*	Promoter (<=1kb)	90120	TMEM250	-75		chr1	32413922	32414069	148	32413960	13	9.78343	6.03296	7.08315	WT_PolII_narrow_peak_817	148	*	Distal Intergenic	55108	BSDC1	-19191
chr1	45520123	45521839	1717	45521320	310	121.98	5.43699	118.451	WT_dual_narrow_peak_818	1717	*	Promoter (<=1kb)	5052	PRDX1	15		chr9	136483151	136483370	220	136483236	17	15.453	8.53478	9.99706	WT_NQO2_narrow_peak_818	220	*	Promoter (<=1kb)	9919	SEC16A	-111		chr1	32448514	32449257	744	32448682	27	22.1691	9.48557	18.9732	WT_PolII_narrow_peak_818	744	*	Distal Intergenic	653121	ZBTB8A	-15800
chr1	45522017	45522995	979	45522241	262	88.1219	4.60599	84.9865	WT_dual_narrow_peak_819	979	*	Promoter (<=1kb)	5052	PRDX1	52		chr9	136790882	136791192	311	136791061	24	21.6286	10.126	15.9895	WT_NQO2_narrow_peak_819	311	*	Promoter (<=1kb)	85014	TMEM141	-152		chr1	32485343	32486049	707	32485740	80	67.8685	14.045	63.5469	WT_PolII_narrow_peak_819	707	*	3' UTR	728116	ZBTB8B	20271
chr1	45550514	45552098	1585	45551591	320	218.215	11.392	213.423	WT_dual_narrow_peak_820	1585	*	Promoter (<=1kb)	10327	AKR1A1	0		chr9	136950001	136950150	150	136950061	12	10.1642	6.47993	5.29023	WT_NQO2_narrow_peak_820	150	*	Promoter (<=1kb)	286256	LCN12	450		chr1	32500812	32501160	349	32501102	16	9.698	5.35132	7.00398	WT_PolII_narrow_peak_820	349	*	Intron (ENST00000480336.1/653121, intron 4 of 9)	728116	ZBTB8B	35740
chr1	45583433	45585775	2343	45584919	263	110.984	5.84063	107.586	WT_dual_narrow_peak_821	2343	*	Promoter (<=1kb)	4678	NASP	0		chr9	137086710	137086937	228	137086780	14	11.9739	7.1622	6.82875	WT_NQO2_narrow_peak_821	228	*	Promoter (<=1kb)	100289341	MAN1B1-DT	0		chr1	32508376	32508532	157	32508436	12	7.14054	4.60789	4.60461	WT_PolII_narrow_peak_821	157	*	Intron (ENST00000480336.1/653121, intron 4 of 9)	653121	ZBTB8A	-30895
chr1	45685106	45688807	3702	45685455	306	84.17	3.86411	81.0788	WT_dual_narrow_peak_822	3702	*	Promoter (<=1kb)	51249	TMEM69	0		chr9	137150376	137151342	967	137150963	35	23.9008	8.19457	18.2279	WT_NQO2_narrow_peak_822	967	*	Promoter (1-2kb)	2902	GRIN1	1367		chr1	32520384	32520551	168	32520415	13	9.48744	5.85004	6.80459	WT_PolII_narrow_peak_822	168	*	Intron (ENST00000480336.1/653121, intron 4 of 9)	653121	ZBTB8A	-18876
chr1	45749945	45751164	1220	45750456	273	225.006	15.7754	220.12	WT_dual_narrow_peak_823	1220	*	Promoter (<=1kb)	3652	IPP	0		chr9	137240960	137241186	227	137241140	25	21.9596	9.99578	16.313	WT_NQO2_narrow_peak_823	227	*	Promoter (<=1kb)	10383	TUBB4B	-101		chr1	32539008	32539430	423	32539314	24	14.9038	6.44228	11.9653	WT_PolII_narrow_peak_823	423	*	Promoter (<=1kb)	653121	ZBTB8A	0
chr1	45803008	45803738	731	45803341	101	27.7411	3.66036	25.2648	WT_dual_narrow_peak_824	731	*	Promoter (<=1kb)	23139	MAST2	0		chr9	137492542	137492716	175	137492634	7	7.85073	5.66857	3.43777	WT_NQO2_narrow_peak_824	175	*	Intron (ENST00000406427.6/375775, intron 20 of 34)	375775	PNPLA7	-11815		chr1	32589183	32590022	840	32589885	63	46.1766	10.5529	42.345	WT_PolII_narrow_peak_824	840	*	Intron (ENST00000480336.1/653121, intron 7 of 9)	339487	ZBTB8OS	42036
chr1	45804059	45805047	989	45804430	329	228.911	11.7962	223.969	WT_dual_narrow_peak_825	989	*	Promoter (<=1kb)	23139	MAST2	447		chr9	137605372	137605610	239	137605575	10	9.74231	6.56445	4.95408	WT_NQO2_narrow_peak_825	239	*	Promoter (<=1kb)	92714	ARRDC1	-75		chr1	32612195	32612421	227	32612330	27	15.3314	6.05015	12.3759	WT_PolII_narrow_peak_825	227	*	Intron (ENST00000341885.6/339487, intron 1 of 1)	339487	ZBTB8OS	19637
chr1	45892055	45892775	721	45892358	33	27.9781	10.743	25.4991	WT_dual_narrow_peak_826	721	*	Intron (ENST00000470809.1/23139, intron 4 of 4)	23139	MAST2	-20813		chrGL000224.1	3669	4036	368	3785	9	11.2267	7.39352	6.18449	WT_NQO2_narrow_peak_826	NA	NA	NA	NA	NA	NA		chr1	32650338	32650602	265	32650475	41	25.4406	7.56827	22.1442	WT_PolII_narrow_peak_826	265	*	Promoter (<=1kb)	339487	ZBTB8OS	0
chr1	46130025	46132499	2475	46131220	333	109.383	4.53704	106.004	WT_dual_narrow_peak_827	2475	*	Promoter (<=1kb)	8503	PIK3R3	117		chrKI270438.1	109576	109835	260	109666	15	14.5581	8.50458	9.15442	WT_NQO2_narrow_peak_827	NA	NA	NA	NA	NA	NA		chr1	32650964	32651316	353	32651069	45	29.4348	8.29991	26.0247	WT_PolII_narrow_peak_827	353	*	Promoter (<=1kb)	5928	RBBP4	0
chr1	46133193	46133383	191	46133265	191	30.8055	2.62003	28.2945	WT_dual_narrow_peak_828	191	*	Promoter (<=1kb)	8503	PIK3R3	-157		chrKI270467.1	2169	2346	178	2186	8	7.68804	5.56608	3.31263	WT_NQO2_narrow_peak_828	NA	NA	NA	NA	NA	NA		chr1	32702867	32703870	1004	32703242	66	40.4439	8.23844	36.7501	WT_PolII_narrow_peak_828	1004	*	Promoter (<=1kb)	81493	SYNC	0
chr1	46174520	46175409	890	46174965	32	19.6683	6.9881	17.2878	WT_dual_narrow_peak_829	890	*	Promoter (<=1kb)	10103	TSPAN1	0		chrKI270733.1	136198	136362	165	136329	7	9.52226	6.40147	4.77156	WT_NQO2_narrow_peak_829	NA	NA	NA	NA	NA	NA		chr1	32716673	32716987	315	32716836	25	15.0826	6.32172	12.1369	WT_PolII_narrow_peak_829	315	*	Distal Intergenic	81493	SYNC	-13077
chr1	46180508	46180786	279	46180629	23	7.7884	3.4966	5.58835	WT_dual_narrow_peak_830	279	*	Promoter (2-3kb)	10103	TSPAN1	-2647		chrMT	89	1077	989	1003	1130	177.865	2.67219	170.447	WT_NQO2_narrow_peak_830	NA	NA	NA	NA	NA	NA		chr1	32725192	32725591	400	32725344	19	11.6282	5.80508	8.83472	WT_PolII_narrow_peak_830	400	*	Exon (ENST00000421619.1/ENST00000421619.1, exon 1 of 2)	57648	NHSL3	-16239
chr1	46181003	46181895	893	46181059	24	8.53603	3.68409	6.32055	WT_dual_narrow_peak_831	893	*	Promoter (1-2kb)	10103	TSPAN1	-1538		chrMT	1565	3949	2385	2358	1262	197.457	2.66518	187.971	WT_NQO2_narrow_peak_831	NA	NA	NA	NA	NA	NA		chr1	32742890	32743069	180	32742943	12	5.1719	3.45996	2.79432	WT_PolII_narrow_peak_831	180	*	Promoter (1-2kb)	57648	NHSL3	1060
chr1	46197843	46199358	1516	46198732	216	150.568	11.5272	146.679	WT_dual_narrow_peak_832	1516	*	Promoter (<=1kb)	55624	POMGNT1	0		chrMT	9737	10333	597	10207	1060	34.3582	1.49481	28.5669	WT_NQO2_narrow_peak_832	NA	NA	NA	NA	NA	NA		chr1	32743575	32743723	149	32743693	17	8.99012	4.78148	6.33526	WT_PolII_narrow_peak_832	149	*	Promoter (1-2kb)	57648	NHSL3	1745
chr1	46246783	46247358	576	46247205	104	31.3617	3.96876	28.8446	WT_dual_narrow_peak_833	576	*	Promoter (<=1kb)	8438	RAD54L	0		chrMT	10506	10742	237	10682	1109	38.0034	1.51441	32.1703	WT_NQO2_narrow_peak_833	NA	NA	NA	NA	NA	NA		chr1	32759464	32759743	280	32759605	39	11.2414	3.41594	8.46643	WT_PolII_narrow_peak_833	280	*	Intron (ENST00000401073.7/57648, intron 1 of 6)	57648	NHSL3	5443
chr1	46247579	46248718	1140	46248432	248	150.307	9.34016	146.422	WT_dual_narrow_peak_834	1140	*	Promoter (<=1kb)	8438	RAD54L	0		chrMT	11976	12265	290	12114	1127	30.2492	1.43711	24.5041	WT_NQO2_narrow_peak_834	NA	NA	NA	NA	NA	NA		chr1	32760060	32760506	447	32760291	76	38.2612	6.53519	34.6211	WT_PolII_narrow_peak_834	447	*	Intron (ENST00000401073.7/57648, intron 1 of 6)	57648	NHSL3	-5128
chr1	46301977	46305193	3217	46303832	466	206.569	6.29707	201.939	WT_dual_narrow_peak_835	3217	*	Promoter (<=1kb)	10489	LRRC41	0		chrMT	12441	12909	469	12609	1149	36.4771	1.48905	30.6602	WT_NQO2_narrow_peak_835	NA	NA	NA	NA	NA	NA		chr1	32761458	32761727	270	32761552	48	16.9288	4.19753	13.9116	WT_PolII_narrow_peak_835	270	*	Intron (ENST00000401073.7/57648, intron 1 of 6)	57648	NHSL3	-3907
chr1	46339728	46341465	1738	46340972	274	170.663	9.78658	166.513	WT_dual_narrow_peak_836	1738	*	Promoter (<=1kb)	387338	NSUN4	0		chrMT	13692	14665	974	14070	1168	58.262	1.66805	52.2301	WT_NQO2_narrow_peak_836	NA	NA	NA	NA	NA	NA		chr1	32769499	32769683	185	32769647	23	8.84406	3.90134	6.19738	WT_PolII_narrow_peak_836	185	*	Exon (ENST00000401073.7/57648, exon 5 of 7)	57648	NHSL3	3832
chr1	46442549	46443521	973	46443010	213	197.322	19.3879	192.817	WT_dual_narrow_peak_837	973	*	Promoter (<=1kb)	729041	FAAHP1	0		chrMT	14864	16489	1626	16185	1209	135.984	2.24659	129.157	WT_NQO2_narrow_peak_837	NA	NA	NA	NA	NA	NA		chr1	32789339	32789626	288	32789493	16	6.34184	3.58891	3.86543	WT_PolII_narrow_peak_837	288	*	Promoter (2-3kb)	8565	YARS1	-2605
chr1	46489525	46490359	835	46489966	68	66.0243	16.9934	63.1327	WT_dual_narrow_peak_838	835	*	Promoter (<=1kb)	127343	DMBX1	0		chrX	8868529	8868693	165	8868648	7	6.7615	5.08624	2.61039	WT_NQO2_narrow_peak_838	165	*	Distal Intergenic	105373125	LINC03114	58460		chr1	32795603	32796071	469	32795938	18	7.92759	4.09904	5.33823	WT_PolII_narrow_peak_838	469	*	Promoter (2-3kb)	8565	YARS1	2143
chr1	46517024	46517254	231	46517086	19	9.67254	4.79683	7.43627	WT_dual_narrow_peak_839	231	*	Distal Intergenic	105378696	TMEM275	18261		chrX	9416995	9417175	181	9417106	8	7.68804	5.56608	3.31263	WT_NQO2_narrow_peak_839	181	*	Distal Intergenic	6907	TBL1X	-46145		chr1	32816825	32817753	929	32817501	97	82.6334	14.7155	78.0024	WT_PolII_narrow_peak_839	929	*	Promoter (<=1kb)	64766	S100PBP	0
chr1	46520267	46520736	470	46520323	21	10.74	4.98773	8.48548	WT_dual_narrow_peak_840	470	*	Distal Intergenic	105378696	TMEM275	14779		chrX	14873204	14873361	158	14873340	9	10.0891	6.83666	5.23056	WT_NQO2_narrow_peak_840	158	*	Promoter (<=1kb)	2187	FANCB	0		chr1	32876869	32877026	158	32876992	12	7.57295	4.87097	5.00837	WT_PolII_narrow_peak_840	158	*	Distal Intergenic	252995	FNDC5	-4387
chr1	46547955	46548163	209	46548086	35	36.4911	14.7619	33.9177	WT_dual_narrow_peak_841	209	*	Promoter (1-2kb)	148930	KNCN	1570		chrX	15854814	15854993	180	15854875	9	10.2234	6.90601	5.34096	WT_NQO2_narrow_peak_841	180	*	Promoter (<=1kb)	8905	AP1S2	0		chr1	32933639	32933815	177	32933764	13	8.66795	5.34743	6.03388	WT_PolII_narrow_peak_841	177	*	Intron (ENST00000661031.1/ENST00000661031.1, intron 1 of 2)	127544	RNF19B	30870
chr1	46603314	46604694	1381	46604091	192	137.104	11.8845	133.39	WT_dual_narrow_peak_842	1381	*	Promoter (<=1kb)	8569	MKNK1	0		chrX	18702845	18703004	160	18702984	11	10.3899	6.80339	5.48089	WT_NQO2_narrow_peak_842	160	*	Promoter (2-3kb)	5475	PPEF1	2778		chr1	32964620	32965155	536	32964961	50	37.0502	10.1451	33.4403	WT_PolII_narrow_peak_842	536	*	Promoter (<=1kb)	127544	RNF19B	0
chr1	46615722	46617306	1585	46616662	136	82.2154	8.89687	79.1457	WT_dual_narrow_peak_843	1585	*	Promoter (<=1kb)	148932	MOB3C	0		chrX	30889363	30889523	161	30889450	6	7.25905	5.29038	2.98612	WT_NQO2_narrow_peak_843	161	*	Promoter (<=1kb)	257397	TAB3	-109		chr1	32981438	32981615	178	32981447	20	9.11187	4.37968	6.45032	WT_PolII_narrow_peak_843	178	*	Distal Intergenic	127544	RNF19B	-16629
chr1	46667225	46668390	1166	46667806	169	118.661	11.4271	115.172	WT_dual_narrow_peak_844	1166	*	Promoter (<=1kb)	64756	ATPAF1	0		chrX	43898490	43898662	173	43898526	5	7.44581	5.10088	3.12584	WT_NQO2_narrow_peak_844	173	*	Distal Intergenic	4129	MAOB	-16040		chr1	32989070	32989554	485	32989284	33	11.0099	3.7432	8.24613	WT_PolII_narrow_peak_844	485	*	Intron (ENST00000427524.1/ENST00000427524.1, intron 1 of 1)	127544	RNF19B	-24261
chr1	46717835	46719762	1928	46718696	148	85.1045	8.3502	82.003	WT_dual_narrow_peak_845	1928	*	Promoter (<=1kb)	9813	EFCAB14	0		chrX	44306501	44306727	227	44306522	8	8.46829	6.0023	3.92024	WT_NQO2_narrow_peak_845	227	*	Intron (ENST00000420999.2/80258, intron 2 of 14)	80258	EFHC2	36945		chr1	32992345	32992659	315	32992622	42	16.4595	4.53828	13.4602	WT_PolII_narrow_peak_845	315	*	Intron (ENST00000427524.1/ENST00000427524.1, intron 1 of 1)	127544	RNF19B	-27536
chr1	46725049	46725353	305	46725283	14	10.331	6.15079	8.08293	WT_dual_narrow_peak_846	305	*	Distal Intergenic	9813	EFCAB14	-5903		chrX	45479981	45480260	280	45480173	17	16.0642	8.907	10.5773	WT_NQO2_narrow_peak_846	280	*	Distal Intergenic	101927528	LINC01204	-25128		chr1	33007552	33007875	324	33007667	18	6.942	3.64284	4.41956	WT_PolII_narrow_peak_846	324	*	Intron (ENST00000427524.1/ENST00000427524.1, intron 1 of 1)	204	AK2	13828
chr1	47003806	47004634	829	47004073	40	37.4351	13.3489	34.8516	WT_dual_narrow_peak_847	829	*	Distal Intergenic	260293	CYP4X1	-19035		chrX	47129409	47129558	150	47129468	6	7.39492	5.34977	3.09135	WT_NQO2_narrow_peak_847	150	*	Exon (ENST00000686644.2/ENST00000686644.2, exon 1 of 1)	54539	NDUFB11	14702		chr1	33036672	33037149	478	33036981	73	62.3631	13.9168	58.1633	WT_PolII_narrow_peak_847	478	*	Promoter (<=1kb)	204	AK2	0
chr1	47178932	47179874	943	47179506	118	111.452	18.4465	108.048	WT_dual_narrow_peak_848	943	*	Promoter (<=1kb)	100874253	LINC00853	0		chrX	47217866	47218116	251	47217902	11	10.2965	6.7472	5.39854	WT_NQO2_narrow_peak_848	251	*	Promoter (<=1kb)	5127	CDK16	0		chr1	33048003	33048344	342	33048095	19	9.78861	4.85429	7.08798	WT_PolII_narrow_peak_848	342	*	Intron (ENST00000548559.1/204, intron 2 of 4)	204	AK2	-10999
chr1	47312643	47314264	1622	47313571	395	230.756	9.0333	225.788	WT_dual_narrow_peak_849	1622	*	Promoter (<=1kb)	6491	STIL	0		chrX	47650694	47650848	155	47650753	11	11.6251	7.52397	6.52283	WT_NQO2_narrow_peak_849	155	*	Promoter (<=1kb)	2002	ELK1	-90		chr1	33050154	33050614	461	33050217	24	14.004	6.00442	11.1031	WT_PolII_narrow_peak_849	461	*	Intron (ENST00000548559.1/204, intron 2 of 4)	204	AK2	-13150
chr1	47333362	47335191	1830	47334562	273	172.631	10.0146	168.454	WT_dual_narrow_peak_850	1830	*	Promoter (<=1kb)	51727	CMPK1	0		chrX	49043723	49043873	151	49043817	13	11.187	6.90258	6.15189	WT_NQO2_narrow_peak_850	151	*	Promoter (<=1kb)	7030	TFE3	-313		chr1	33055367	33055544	178	33055466	14	8.38398	4.98355	5.76661	WT_PolII_narrow_peak_850	178	*	Intron (ENST00000548559.1/204, intron 2 of 4)	204	AK2	-18363
chr1	47436221	47437951	1731	47436923	218	126.628	8.71103	123.043	WT_dual_narrow_peak_851	1731	*	Promoter (<=1kb)	2306	FOXD2	-93		chrX	49172483	49172659	177	49172526	14	14.6152	8.75956	9.20848	WT_NQO2_narrow_peak_851	177	*	Promoter (<=1kb)	5355	PLP2	557		chr1	33060648	33061094	447	33060877	52	44.3699	12.6852	40.581	WT_PolII_narrow_peak_851	447	*	Intron (ENST00000548559.1/204, intron 2 of 4)	204	AK2	19902
chr1	47709695	47709949	255	47709790	14	10.331	6.15079	8.08293	WT_dual_narrow_peak_852	255	*	Distal Intergenic	107984953	LINC01738	21232		chrX	49190894	49191395	502	49191057	17	17.2184	9.60515	11.6846	WT_NQO2_narrow_peak_852	502	*	3' UTR	6855	SYP	3219		chr1	33068003	33068497	495	33068407	14	10.7436	6.40382	7.99412	WT_PolII_narrow_peak_852	495	*	Intron (ENST00000548559.1/204, intron 2 of 4)	204	AK2	12499
chr1	47710112	47710615	504	47710488	10	6.4334	4.51058	4.2624	WT_dual_narrow_peak_853	504	*	Distal Intergenic	107984953	LINC01738	21649		chrX	52934982	52935157	176	52935050	6	8.19381	5.66791	3.70608	WT_NQO2_narrow_peak_853	176	*	Intron (ENST00000613284.1/29057, intron 3 of 3)	124905190	LOC124905190	9026		chr1	33094988	33095424	437	33095375	10	7.63008	5.26838	5.05898	WT_PolII_narrow_peak_853	437	*	Promoter (<=1kb)	113451	AZIN2	344
chr1	47758209	47760192	1984	47759122	69	38.7419	7.38977	36.1443	WT_dual_narrow_peak_854	1984	*	Distal Intergenic	388630	TRABD2B	5355		chrX	54044477	54044754	278	54044706	11	10.7836	7.03783	5.81182	WT_NQO2_narrow_peak_854	278	*	Promoter (<=1kb)	23133	PHF8	-4		chr1	33188797	33188955	159	33188874	9	6.34363	4.6121	3.86707	WT_PolII_narrow_peak_854	159	*	Distal Intergenic	55223	TRIM62	-6744
chr1	47996981	47997748	768	47997580	96	76.2881	13.0375	73.2839	WT_dual_narrow_peak_855	768	*	Promoter (<=1kb)	388630	TRABD2B	0		chrX	55000020	55000199	180	55000121	9	10.4338	7.01272	5.51897	WT_NQO2_narrow_peak_855	180	*	Promoter (<=1kb)	27301	APEX2	-164		chr1	33220854	33221512	659	33221133	75	51.9039	10.0249	47.9354	WT_PolII_narrow_peak_855	659	*	Distal Intergenic	149076	ZNF362	-34980
chr1	48070133	48070518	386	48070352	11	7.359	4.92063	5.16696	WT_dual_narrow_peak_856	386	*	Intron (ENST00000635446.1/105379778, intron 4 of 5)	105379778	LINC02794	15924		chrX	80809901	80810071	171	80810039	9	8.52834	5.96768	3.96555	WT_NQO2_narrow_peak_856	171	*	Promoter (<=1kb)	124905202	LOC124905202	-20		chr1	33349895	33350287	393	33349994	45	30.8494	8.84411	27.4013	WT_PolII_narrow_peak_856	393	*	Promoter (<=1kb)	1912	PHC2	-10
chr1	48093969	48094302	334	48094201	16	12.4543	6.97089	10.1724	WT_dual_narrow_peak_857	334	*	Distal Intergenic	391037	SKINT1L	33646		chrX	103686777	103686934	158	103686791	8	8.93464	6.2471	4.28596	WT_NQO2_narrow_peak_857	158	*	Promoter (<=1kb)	9643	MORF4L2	0		chr1	33431001	33431299	299	33431148	40	31.7395	10.4869	28.2674	WT_PolII_narrow_peak_857	299	*	Promoter (<=1kb)	1912	PHC2	0
chr1	48212931	48214050	1120	48213550	232	225.922	21.7065	221.024	WT_dual_narrow_peak_858	1120	*	Distal Intergenic	200010	SLC5A9	-8635		chrX	108091334	108091482	149	108091401	9	10.0236	6.8025	5.17533	WT_NQO2_narrow_peak_858	149	*	Promoter (<=1kb)	5716	PSMD10	38		chr1	33458746	33458896	151	33458810	9	6.62143	4.78943	4.12083	WT_PolII_narrow_peak_858	151	*	Distal Intergenic	7579	ZSCAN20	-13749
chr1	48472422	48472748	327	48472520	23	20.6005	9.84126	18.2083	WT_dual_narrow_peak_859	327	*	Promoter (<=1kb)	54558	SPATA6	-214		chrX	141405710	141406051	342	141405964	17	17.6712	9.8761	12.1168	WT_NQO2_narrow_peak_859	342	*	Intron (ENST00000662492.1/619455, intron 2 of 5)	619455	SPANXA2-OT1	-96798		chr1	33472320	33472667	348	33472557	53	45.9568	13.0836	42.1303	WT_PolII_narrow_peak_859	348	*	Promoter (<=1kb)	7579	ZSCAN20	0
chr1	48878726	48878900	175	48878782	12	8.31872	5.33068	6.10696	WT_dual_narrow_peak_860	175	*	Intron (ENST00000371839.6/84871, intron 5 of 13)	79656	BEND5	-101757																			chr1	34742947	34743101	155	34743041	9	6.62143	4.78943	4.12083	WT_PolII_narrow_peak_860	155	*	Intron (ENST00000426886.1/105378642, intron 2 of 4)	2709	GJB5	-11946
chr1	50423784	50424900	1117	50424190	56	42.1762	10.6947	39.5414	WT_dual_narrow_peak_861	1117	*	Promoter (<=1kb)	105378714	LOC105378714	0																			chr1	34755037	34755825	789	34755103	14	7.29879	4.363	4.75232	WT_PolII_narrow_peak_861	789	*	Promoter (<=1kb)	2709	GJB5	0
chr1	50958820	50960922	2103	50959463	339	198.242	8.99408	193.726	WT_dual_narrow_peak_862	2103	*	Promoter (<=1kb)	1031	CDKN2C	0																			chr1	34762770	34763188	419	34762864	22	9.8883	4.45312	7.18249	WT_PolII_narrow_peak_862	419	*	Intron (ENST00000426886.1/105378642, intron 2 of 4)	127534	GJB4	3030
chr1	50967669	50967896	228	50967881	162	6.39621	1.50118	4.22936	WT_dual_narrow_peak_863	228	*	Promoter (<=1kb)	124904176	NA	656																			chr1	34763437	34763911	475	34763605	59	46.5219	11.6168	42.6818	WT_PolII_narrow_peak_863	475	*	Intron (ENST00000426886.1/105378642, intron 2 of 4)	127534	GJB4	3697
chr1	50968083	50968377	295	50968152	182	9.50799	1.62929	7.2744	WT_dual_narrow_peak_864	295	*	Promoter (<=1kb)	124904176	NA	175																			chr1	34781076	34781331	256	34781155	17	6.07655	3.35769	3.62007	WT_PolII_narrow_peak_864	256	*	Promoter (<=1kb)	2707	GJB3	0
chr1	50968802	50969271	470	50968904	246	24.7277	2.08271	22.2861	WT_dual_narrow_peak_865	470	*	Promoter (<=1kb)	1031	CDKN2C	96																			chr1	34783414	34783743	330	34783660	26	12.2028	4.87807	9.38146	WT_PolII_narrow_peak_865	330	*	Promoter (1-2kb)	2707	GJB3	1136
chr1	50969666	50971609	1944	50970339	406	87.5447	3.22514	84.4158	WT_dual_narrow_peak_866	1944	*	Promoter (<=1kb)	1031	CDKN2C	0																			chr1	34858999	34859174	176	34859050	14	6.65424	4.00774	4.15157	WT_PolII_narrow_peak_866	176	*	Promoter (<=1kb)	113444	SMIM12	0
chr1	50971962	50972290	329	50972234	226	10.6328	1.5933	8.37993	WT_dual_narrow_peak_867	329	*	Promoter (1-2kb)	1031	CDKN2C	1717																			chr1	34859695	34860052	358	34859854	28	19.5413	7.82415	16.4305	WT_PolII_narrow_peak_867	358	*	Promoter (<=1kb)	105378642	LOC105378642	0
chr1	50976800	50977896	1097	50977283	272	46.0486	2.72746	43.372	WT_dual_narrow_peak_868	1097	*	Distal Intergenic	1031	CDKN2C	6555																			chr1	35031026	35032062	1037	35031879	55	43.3097	11.3862	39.5461	WT_PolII_narrow_peak_868	1037	*	Promoter (<=1kb)	9204	ZMYM6	0
chr1	50978272	50979495	1224	50978918	254	49.8727	2.98927	47.1549	WT_dual_narrow_peak_869	1224	*	Distal Intergenic	1031	CDKN2C	8027																			chr1	35062791	35062999	209	35062879	15	10.4694	6.01139	7.73353	WT_PolII_narrow_peak_869	209	*	Intron (ENST00000650449.1/79830, intron 2 of 12)	79830	ZMYM1	3005
chr1	51189391	51189549	159	51189489	11	7.359	4.92063	5.16696	WT_dual_narrow_peak_870	159	*	Distal Intergenic	105378716	LINC01562	45547																			chr1	35079122	35079855	734	35079484	32	22.3137	8.18251	19.1131	WT_PolII_narrow_peak_870	734	*	Promoter (<=1kb)	79830	ZMYM1	0
chr1	51235838	51236491	654	51236096	148	38.6848	3.60239	36.0878	WT_dual_narrow_peak_871	654	*	Promoter (<=1kb)	26994	RNF11	0																			chr1	35192967	35193648	682	35193297	79	59.3665	11.487	55.2328	WT_PolII_narrow_peak_871	682	*	Promoter (<=1kb)	6421	SFPQ	0
chr1	51236678	51238264	1587	51237273	353	197.937	8.47888	193.425	WT_dual_narrow_peak_872	1587	*	Promoter (<=1kb)	26994	RNF11	339																			chr1	35268466	35268839	374	35268598	29	21.6587	8.63488	18.4789	WT_PolII_narrow_peak_872	374	*	Promoter (<=1kb)	9202	ZMYM4	0
chr1	51517527	51519348	1822	51518159	239	109.291	6.38956	105.913	WT_dual_narrow_peak_873	1822	*	Promoter (<=1kb)	105378720	EPS15-AS1	0																			chr1	35345512	35345824	313	35345656	30	19.7941	7.47152	16.675	WT_PolII_narrow_peak_873	313	*	Intron (ENST00000314607.11/9202, intron 2 of 29)	9202	ZMYM4	-15881
chr1	51558234	51559018	785	51558544	20	14.848	7.35972	12.5313	WT_dual_narrow_peak_874	785	*	Intron (ENST00000702775.1/105378720, intron 1 of 2)	114883	OSBPL9	-18161																			chr1	35505843	35506413	571	35506029	29	20.4921	8.04669	17.3502	WT_PolII_narrow_peak_874	571	*	Promoter (<=1kb)	79932	KIAA0319L	454
chr1	51569903	51570234	332	51569971	12	7.11694	4.59362	4.93225	WT_dual_narrow_peak_875	332	*	Intron (ENST00000431943.1/441884, intron 2 of 6)	114883	OSBPL9	-6945																			chr1	35557168	35557882	715	35557530	50	40.8254	11.7181	37.1219	WT_PolII_narrow_peak_875	715	*	Promoter (<=1kb)	23154	NCDN	0
chr1	51616833	51618053	1221	51617239	258	182.41	11.9491	178.104	WT_dual_narrow_peak_876	1221	*	Promoter (<=1kb)	114883	OSBPL9	0																			chr1	35641538	35642043	506	35641739	23	12.3093	5.38861	9.48328	WT_PolII_narrow_peak_876	506	*	Promoter (<=1kb)	5690	PSMB2	-12
chr1	51648222	51648817	596	51648512	11	6.99288	4.69216	4.81061	WT_dual_narrow_peak_877	596	*	Intron (ENST00000371714.5/114883, intron 4 of 25)	114883	OSBPL9	31108																			chr1	35718693	35718853	161	35718697	16	6.0013	3.42621	3.55038	WT_PolII_narrow_peak_877	161	*	Promoter (<=1kb)	127703	C1orf216	31
chr1	51660792	51661458	667	51661292	10	6.4334	4.51058	4.2624	WT_dual_narrow_peak_878	667	*	Intron (ENST00000371714.5/114883, intron 5 of 25)	114883	OSBPL9	43678																			chr1	35719027	35719292	266	35719067	18	7.37549	3.84052	4.82405	WT_PolII_narrow_peak_878	266	*	Promoter (<=1kb)	127703	C1orf216	-133
chr1	51671656	51672364	709	51671988	22	14.6119	6.73686	12.2989	WT_dual_narrow_peak_879	709	*	Intron (ENST00000371714.5/114883, intron 6 of 25)	114883	OSBPL9	-41639																			chr1	35769340	35769572	233	35769482	22	9.75985	4.39752	7.06074	WT_PolII_narrow_peak_879	233	*	Promoter (<=1kb)	63967	CLSPN	356
chr1	51728946	51729585	640	51729382	117	39.0908	4.39162	36.4895	WT_dual_narrow_peak_880	640	*	Promoter (<=1kb)	114883	OSBPL9	0																			chr1	35769914	35770381	468	35770051	69	57.9456	13.3467	53.8428	WT_PolII_narrow_peak_880	468	*	Promoter (<=1kb)	63967	CLSPN	0
chr1	51729755	51731027	1273	51730230	192	96.9921	7.14976	93.756	WT_dual_narrow_peak_881	1273	*	Promoter (<=1kb)	114883	OSBPL9	0																			chr1	35808893	35809352	460	35808939	12	8.42949	5.39944	5.80944	WT_PolII_narrow_peak_881	460	*	Promoter (<=1kb)	192670	AGO4	877
chr1	51877238	51878802	1565	51878054	355	177.663	7.26635	173.42	WT_dual_narrow_peak_882	1565	*	Promoter (<=1kb)	4898	NRDC	0																			chr1	35930265	35930735	471	35930577	21	8.87481	4.14309	6.22636	WT_PolII_narrow_peak_882	471	*	Promoter (<=1kb)	192669	AGO3	0
chr1	51879019	51879456	438	51879133	142	28.0751	2.93465	25.595	WT_dual_narrow_peak_883	438	*	Promoter (<=1kb)	4898	NRDC	-214																			chr1	35931126	35931369	244	35931244	17	5.94752	3.29963	3.50088	WT_PolII_narrow_peak_883	244	*	Promoter (<=1kb)	192669	AGO3	0
chr1	52031913	52033793	1881	52033219	197	97.7654	6.99978	94.5204	WT_dual_narrow_peak_884	1881	*	Promoter (<=1kb)	51060	TXNDC12	0																			chr1	36034705	36034896	192	36034826	19	13.5908	6.89403	10.7074	WT_PolII_narrow_peak_884	192	*	Intron (ENST00000634486.1/192669, intron 15 of 20)	192669	AGO3	-8368
chr1	52054232	52057441	3210	52056822	387	143.576	5.14114	139.778	WT_dual_narrow_peak_885	3210	*	Promoter (<=1kb)	51060	TXNDC12	0																			chr1	36088855	36089103	249	36088952	25	19.3756	8.53528	16.2706	WT_PolII_narrow_peak_885	249	*	Promoter (<=1kb)	54936	ADPRS	0
chr1	52141593	52143607	2015	52142904	273	163.103	9.19065	159.052	WT_dual_narrow_peak_886	2015	*	Promoter (<=1kb)	9372	ZFYVE9	0																			chr1	36099536	36099990	455	36099868	16	7.70129	4.269	5.12581	WT_PolII_narrow_peak_886	455	*	Promoter (<=1kb)	1296	COL8A2	259
chr1	52176675	52177178	504	52176802	59	64.1143	19.6847	61.2432	WT_dual_narrow_peak_887	504	*	Intron (ENST00000287727.8/9372, intron 1 of 18)	9372	ZFYVE9	34301																			chr1	36100268	36100436	169	36100292	15	6.95445	4.02521	4.4311	WT_PolII_narrow_peak_887	169	*	Promoter (<=1kb)	1296	COL8A2	-19
chr1	52365047	52366710	1664	52365549	175	120.372	11.0875	116.863	WT_dual_narrow_peak_888	1664	*	Promoter (<=1kb)	200014	CC2D1B	0																			chr1	36133478	36133896	419	36133611	14	7.60482	4.53529	5.03817	WT_PolII_narrow_peak_888	419	*	Distal Intergenic	27095	TRAPPC3	7102
chr1	52403144	52405730	2587	52405099	348	136.242	5.42679	132.538	WT_dual_narrow_peak_889	2587	*	Promoter (<=1kb)	4998	ORC1	0																			chr1	36149331	36149903	573	36149664	64	39.9856	8.41285	36.3028	WT_PolII_narrow_peak_889	573	*	Promoter (<=1kb)	27095	TRAPPC3	0
chr1	52551533	52553758	2226	52552574	342	183.996	7.99327	179.67	WT_dual_narrow_peak_890	2226	*	Promoter (<=1kb)	23318	TUT4	0																			chr1	36150857	36151166	310	36150988	39	15.5502	4.55288	12.5859	WT_PolII_narrow_peak_890	310	*	Promoter (1-2kb)	27095	TRAPPC3	-1343
chr1	52662784	52663159	376	52663000	14	10.3231	6.14591	8.07623	WT_dual_narrow_peak_891	376	*	Intron (ENST00000440303.5/348378, intron 3 of 4)	348378	SHISAL2A	29191																			chr1	36155653	36156304	652	36155953	36	17.6738	5.55585	14.6289	WT_PolII_narrow_peak_891	652	*	Promoter (<=1kb)	27095	TRAPPC3	0
chr1	52697228	52698836	1609	52698183	192	124.391	10.164	120.833	WT_dual_narrow_peak_892	1609	*	Promoter (<=1kb)	65260	COA7	0																			chr1	36156738	36156982	245	36156890	24	10.606	4.49317	7.86339	WT_PolII_narrow_peak_892	245	*	Promoter (<=1kb)	55700	MAP7D1	-233
chr1	52726155	52727715	1561	52727078	259	166.59	10.2529	162.493	WT_dual_narrow_peak_893	1561	*	Promoter (<=1kb)	79699	ZYG11B	0																			chr1	36187892	36188552	661	36188442	21	12.8193	6.01803	9.97039	WT_PolII_narrow_peak_893	661	*	Distal Intergenic	55700	MAP7D1	8871
chr1	52833650	52833851	202	52833785	13	9.31011	5.74074	7.07978	WT_dual_narrow_peak_894	202	*	Distal Intergenic	440590	ZYG11A	-8660																			chr1	36223893	36224915	1023	36224216	72	52.5996	10.7968	48.6156	WT_PolII_narrow_peak_894	1023	*	Promoter (<=1kb)	9967	THRAP3	0
chr1	52842889	52845263	2375	52844099	288	138.189	6.83281	134.461	WT_dual_narrow_peak_895	2375	*	Promoter (<=1kb)	440590	ZYG11A	129																			chr1	36244528	36244688	161	36244633	25	11.7476	4.83038	8.94836	WT_PolII_narrow_peak_895	161	*	Intron (ENST00000469141.6/9967, intron 2 of 12)	9967	THRAP3	20085
chr1	52921510	52921732	223	52921618	12	8.31872	5.33068	6.10696	WT_dual_narrow_peak_896	223	*	Promoter (<=1kb)	55268	ECHDC2	0																			chr1	36248424	36248771	348	36248628	44	28.8851	8.29319	25.49	WT_PolII_narrow_peak_896	348	*	Intron (ENST00000469141.6/9967, intron 2 of 12)	9967	THRAP3	23981
chr1	52926953	52927932	980	52927485	54	42.5173	11.3292	39.8789	WT_dual_narrow_peak_897	980	*	Promoter (<=1kb)	55268	ECHDC2	0																			chr1	36299841	36300344	504	36300183	30	15.539	5.63027	12.5752	WT_PolII_narrow_peak_897	504	*	Intron (ENST00000469141.6/9967, intron 10 of 12)	79729	SH3D21	-6024
chr1	53014619	53015906	1288	53015072	304	223.341	12.8904	218.478	WT_dual_narrow_peak_898	1288	*	Promoter (<=1kb)	6342	SCP2	0																			chr1	36306852	36307301	450	36307055	38	18.5305	5.58246	15.455	WT_PolII_narrow_peak_898	450	*	Promoter (<=1kb)	79729	SH3D21	0
chr1	53185479	53185844	366	53185740	32	32.3316	13.5317	29.8038	WT_dual_narrow_peak_899	366	*	Intron (ENST00000617613.1/ENST00000617613.1, intron 1 of 1)	1376	CPT2	-10948																			chr1	36373903	36374062	160	36374015	20	7.58535	3.70659	5.01996	WT_PolII_narrow_peak_899	160	*	Intron (ENST00000373129.7/83931, intron 1 of 11)	83931	STK40	-7831
chr1	53196597	53197837	1241	53197248	288	210.663	12.7514	205.977	WT_dual_narrow_peak_900	1241	*	Promoter (<=1kb)	1376	CPT2	0																			chr1	36374556	36375048	493	36374767	51	36.0289	9.5196	32.4444	WT_PolII_narrow_peak_900	493	*	Intron (ENST00000373129.7/83931, intron 1 of 11)	83931	STK40	-8484
chr1	53219670	53221231	1562	53220518	166	106.689	9.92186	103.342	WT_dual_narrow_peak_901	1562	*	Promoter (<=1kb)	120017342	CZIB-DT	0																			chr1	36385914	36386998	1085	36386071	117	83.9789	11.3659	79.3197	WT_PolII_narrow_peak_901	1085	*	Promoter (<=1kb)	83931	STK40	0
chr1	53237699	53239075	1377	53237870	258	174.59	11.1146	170.387	WT_dual_narrow_peak_902	1377	*	Promoter (<=1kb)	100507564	MAGOH-DT	0																			chr1	36397356	36397644	289	36397507	20	9.3927	4.50934	6.71546	WT_PolII_narrow_peak_902	289	*	Promoter (<=1kb)	84967	LSM 10.00	234
chr1	53325718	53328431	2714	53327328	274	149.682	8.08765	145.805	WT_dual_narrow_peak_903	2714	*	Promoter (<=1kb)	105378732	LRP8-DT	0																			chr1	36397914	36398245	332	36397961	18	7.70261	3.99278	5.12693	WT_PolII_narrow_peak_903	332	*	Promoter (<=1kb)	84967	LSM 10.00	-6
chr1	53739339	53739750	412	53739476	17	13.5536	7.38095	11.2552	WT_dual_narrow_peak_904	412	*	Promoter (<=1kb)	148979	GLIS1	-175																			chr1	36408511	36408838	328	36408761	17	7.33254	3.94505	4.78392	WT_PolII_narrow_peak_904	328	*	Distal Intergenic	109616970	SNORA63C	9740
chr1	53836991	53838596	1606	53837861	300	175.325	8.93827	171.112	WT_dual_narrow_peak_905	1606	*	Promoter (<=1kb)	55706	NDC1	0																			chr1	36411770	36412391	622	36412069	44	32.2895	9.66286	28.8029	WT_PolII_narrow_peak_905	622	*	Distal Intergenic	109616970	SNORA63C	6187
chr1	53889116	53890501	1386	53889657	153	99.3521	10.0059	96.0888	WT_dual_narrow_peak_906	1386	*	Promoter (<=1kb)	54432	YIPF1	0																			chr1	36450419	36450831	413	36450503	42	27.7572	8.26732	24.3939	WT_PolII_narrow_peak_906	413	*	Promoter (<=1kb)	127700	OSCP1	0
chr1	53944797	53947459	2663	53945467	252	110.662	6.10417	107.268	WT_dual_narrow_peak_907	2663	*	Promoter (<=1kb)	115353	LRRC42	0																			chr1	36464287	36464775	489	36464360	21	11.0786	5.14928	8.3115	WT_PolII_narrow_peak_907	489	*	Promoter (<=1kb)	64960	MRPS15	0
chr1	53957128	53957547	420	53957198	11	6.18495	4.19411	4.02259	WT_dual_narrow_peak_908	420	*	Intron (ENST00000713564.1/115353, intron 3 of 8)	115353	LRRC42	-4406																			chr1	36479859	36480051	193	36479875	8	5.30061	4.08258	2.91197	WT_PolII_narrow_peak_908	193	*	Promoter (<=1kb)	1441	CSF3R	-343
chr1	54016618	54016816	199	54016698	11	7.359	4.92063	5.16696	WT_dual_narrow_peak_909	199	*	Promoter (1-2kb)	388633	LDLRAD1	1356																			chr1	36486794	36487201	408	36487194	9	6.51682	4.72273	4.02794	WT_PolII_narrow_peak_909	408	*	Distal Intergenic	1441	CSF3R	-3516
chr1	54051770	54054191	2422	54052632	412	206.183	7.30069	201.558	WT_dual_narrow_peak_910	2422	*	Promoter (<=1kb)	100616315	MIR4781	0																			chr1	37454809	37455523	715	37455158	77	62.6355	12.9857	58.4297	WT_PolII_narrow_peak_910	715	*	Exon (ENST00000424989.3/728431, exon 3 of 3)	107984942	LOC107984942	18863
chr1	54199466	54201364	1899	54200354	309	182.757	9.10864	178.446	WT_dual_narrow_peak_911	1899	*	Promoter (<=1kb)	51253	MRPL37	0																			chr1	37471530	37472143	614	37472019	62	28.8057	5.78134	25.4132	WT_PolII_narrow_peak_911	614	*	Promoter (2-3kb)	107984942	LOC107984942	2243
chr1	54272920	54273965	1046	54273810	32	21.2708	7.69907	18.8706	WT_dual_narrow_peak_912	1046	*	Intron (ENST00000610401.6/23648, intron 5 of 17)	23648	SSBP3	-15654																			chr1	37476602	37476966	365	37476713	36	7.24637	2.60989	4.70339	WT_PolII_narrow_peak_912	365	*	Promoter (2-3kb)	80149	ZC3H12A	2022
chr1	54405021	54406126	1106	54405882	98	27.4608	3.71247	24.9877	WT_dual_narrow_peak_913	1106	*	Promoter (<=1kb)	23648	SSBP3	0																			chr1	37479837	37479983	147	37479959	28	6.67789	2.79722	4.17351	WT_PolII_narrow_peak_913	147	*	Promoter (<=1kb)	80149	ZC3H12A	-16
chr1	54406395	54407680	1286	54407520	166	76.1861	6.29185	73.1831	WT_dual_narrow_peak_914	1286	*	Promoter (<=1kb)	23648	SSBP3	-1																			chr1	37487178	37487525	348	37487435	52	26.0776	6.13388	22.7623	WT_PolII_narrow_peak_914	348	*	Distal Intergenic	80149	ZC3H12A	5488
chr1	54488429	54489503	1075	54488629	180	146.245	14.7912	142.413	WT_dual_narrow_peak_915	1075	*	Distal Intergenic	105378735	LOC105378735	-24914																			chr1	37499181	37499671	491	37499407	58	37.3254	8.59705	33.7083	WT_PolII_narrow_peak_915	491	*	Promoter (1-2kb)	100847010	MIR5581	1323
chr1	54541661	54543184	1524	54542566	99	65.0283	9.68864	62.1473	WT_dual_narrow_peak_916	1524	*	Promoter (<=1kb)	26027	ACOT11	0																			chr1	37514876	37515105	230	37514962	34	25.5044	9.19104	22.2061	WT_PolII_narrow_peak_916	230	*	Promoter (<=1kb)	64769	MEAF6	-110
chr1	54561323	54561604	282	54561475	43	48.0845	18.0423	45.3858	WT_dual_narrow_peak_917	282	*	Intron (ENST00000481208.5/26027, intron 1 of 14)	26027	ACOT11	13095																			chr1	37534339	37535054	716	37534403	20	9.11187	4.37968	6.45032	WT_PolII_narrow_peak_917	716	*	3' UTR	79753	SNIP1	6540
chr1	54715829	54716967	1139	54715979	293	225.395	13.9549	220.503	WT_dual_narrow_peak_918	1139	*	Promoter (<=1kb)	7268	TTC4	0																			chr1	37554120	37554413	294	37554338	21	12.1565	5.67982	9.33726	WT_PolII_narrow_peak_918	294	*	Promoter (<=1kb)	79753	SNIP1	0
chr1	54763574	54765044	1471	54764108	176	122.827	11.3567	119.288	WT_dual_narrow_peak_919	1471	*	Promoter (<=1kb)	25973	PARS2	0																			chr1	37595521	37596299	779	37596045	23	15.9197	7.19334	12.9407	WT_PolII_narrow_peak_919	779	*	Promoter (<=1kb)	29889	GNL2	0
chr1	54885651	54888008	2358	54886395	193	93.6556	6.79662	90.4577	WT_dual_narrow_peak_920	2358	*	Promoter (<=1kb)	107984958	DHCR24-DT	0																			chr1	37690467	37690870	404	37690681	29	11.6806	4.31662	8.88477	WT_PolII_narrow_peak_920	404	*	Promoter (<=1kb)	54955	AIRIM	0
chr1	54945330	54945625	296	54945429	20	16.9864	8.6111	14.6405	WT_dual_narrow_peak_921	296	*	Intron (ENST00000715513.1/199964, intron 1 of 1)	105378736	LOC105378736	34827																			chr1	37691903	37692691	789	37692331	74	54.4098	10.9632	50.3859	WT_PolII_narrow_peak_921	789	*	Promoter (<=1kb)	54955	AIRIM	0
chr1	54950440	54950799	360	54950693	30	26.1759	10.747	23.7176	WT_dual_narrow_peak_922	360	*	Intron (ENST00000715513.1/199964, intron 1 of 1)	105378736	LOC105378736	29653																			chr1	37793847	37794183	337	37793974	16	8.35631	4.61367	5.7406	WT_PolII_narrow_peak_922	337	*	Promoter (<=1kb)	149175	MANEAL	0
chr1	54980606	54981006	401	54980713	24	21.8415	10.2513	19.4342	WT_dual_narrow_peak_923	401	*	Promoter (<=1kb)	199964	TMEM61	0																			chr1	37807596	37807788	193	37807728	26	12.0006	4.79633	9.18945	WT_PolII_narrow_peak_923	193	*	Promoter (<=1kb)	127687	C1orf122	0
chr1	55024244	55024498	255	55024402	22	10.7225	4.82277	8.4682	WT_dual_narrow_peak_924	255	*	Distal Intergenic	255738	PCSK9	-14947																			chr1	37808234	37808499	266	37808329	29	14.2779	5.2816	11.3658	WT_PolII_narrow_peak_924	266	*	Promoter (<=1kb)	79693	YRDC	-26
chr1	55025866	55026124	259	55026009	36	23.5603	7.82224	21.1325	WT_dual_narrow_peak_925	259	*	Distal Intergenic	255738	PCSK9	-13321																			chr1	37859424	37859939	516	37859667	34	22.1208	7.63451	18.9264	WT_PolII_narrow_peak_925	516	*	Promoter (<=1kb)	4520	MTF1	0
chr1	55039535	55041529	1995	55040552	366	189.359	7.59958	184.961	WT_dual_narrow_peak_926	1995	*	Promoter (<=1kb)	255738	PCSK9	0																			chr1	37860091	37860480	390	37860164	20	9.6235	4.61725	6.93345	WT_PolII_narrow_peak_926	390	*	Promoter (<=1kb)	4520	MTF1	-499
chr1	55213759	55215998	2240	55214529	282	151.433	7.9099	147.533	WT_dual_narrow_peak_927	2240	*	Promoter (<=1kb)	23358	USP24	0																			chr1	37865653	37865803	151	37865685	8	4.45763	3.53562	2.15497	WT_PolII_narrow_peak_927	151	*	Promoter (<=1kb)	3633	INPP5B	-804
chr1	56578247	56579948	1702	56578502	177	108.931	9.34339	105.557	WT_dual_narrow_peak_928	1702	*	Promoter (<=1kb)	8613	PLPP3	0																			chr1	37931677	37932117	441	37931825	59	48.6025	12.4381	44.7121	WT_PolII_narrow_peak_928	441	*	Promoter (<=1kb)	3633	INPP5B	0
chr1	56644337	56646596	2260	56645985	344	190.673	8.33326	186.257	WT_dual_narrow_peak_929	2260	*	Promoter (<=1kb)	101929935	LOC101929935	0																			chr1	37946794	37947300	507	37947264	16	6.98784	3.90602	4.4622	WT_PolII_narrow_peak_929	507	*	Promoter (<=1kb)	3633	INPP5B	0
chr1	57489987	57490165	179	57490062	12	8.31872	5.33068	6.10696	WT_dual_narrow_peak_930	179	*	Intron (ENST00000485760.5/1600, intron 7 of 20)	1600	DAB1	-65927																			chr1	37989800	37990404	605	37990180	38	21.603	6.66184	18.425	WT_PolII_narrow_peak_930	605	*	Promoter (<=1kb)	10946	SF3A3	0
chr1	57520845	57521865	1021	57521005	50	15.8792	3.84472	13.5482	WT_dual_narrow_peak_931	1021	*	Intron (ENST00000485760.5/1600, intron 7 of 20)	1600	DAB1	-96785																			chr1	37995895	37996562	668	37996279	45	20.3584	5.32375	17.2208	WT_PolII_narrow_peak_931	668	*	Promoter (2-3kb)	2275	FHL3	2870
chr1	57522084	57522983	900	57522317	56	19.7653	4.29452	17.3837	WT_dual_narrow_peak_932	900	*	Intron (ENST00000485760.5/1600, intron 7 of 20)	1600	DAB1	-98024																			chr1	37999495	37999970	476	37999861	39	15.5371	4.54912	12.5734	WT_PolII_narrow_peak_932	476	*	Promoter (<=1kb)	2275	FHL3	-63
chr1	58545493	58546881	1389	58546201	165	107.69	10.1537	104.331	WT_dual_narrow_peak_933	1389	*	Promoter (<=1kb)	115209	OMA1	0																			chr1	38012402	38013221	820	38012614	65	49.4877	11.2599	45.5758	WT_PolII_narrow_peak_933	820	*	Promoter (<=1kb)	51118	UTP11	0
chr1	58575552	58576876	1325	58575846	158	75.667	6.60258	72.6697	WT_dual_narrow_peak_934	1325	*	Promoter (<=1kb)	4070	TACSTD2	376																			chr1	38046824	38047064	241	38046954	20	16.786	8.49185	13.7745	WT_PolII_narrow_peak_934	241	*	Promoter (<=1kb)	5453	POU3F1	-31
chr1	58577408	58578125	718	58577531	78	19.3051	3.30296	16.9295	WT_dual_narrow_peak_935	718	*	Promoter (<=1kb)	4070	TACSTD2	-156																			chr1	38138438	38138924	487	38138812	22	20.885	10.3312	17.7302	WT_PolII_narrow_peak_935	487	*	Promoter (1-2kb)	105378655	LINC02786	1669
chr1	58584326	58584957	632	58584467	18	12.5095	6.51651	10.2267	WT_dual_narrow_peak_936	632	*	Distal Intergenic	4070	TACSTD2	-7074																			chr1	38858814	38859199	386	38859053	32	16.6744	5.76557	13.6669	WT_PolII_narrow_peak_936	386	*	Promoter (<=1kb)	64121	RRAGC	573
chr1	58698764	58700062	1299	58699879	231	164.405	11.9916	160.337	WT_dual_narrow_peak_937	1299	*	Promoter (<=1kb)	114803	MYSM1	0																			chr1	38859655	38860041	387	38859768	55	38.4987	9.56572	34.8526	WT_PolII_narrow_peak_937	387	*	Promoter (<=1kb)	105378662	LOC105378662	0
chr1	58782167	58782322	156	58782247	81	8.39697	1.99984	6.18386	WT_dual_narrow_peak_938	156	*	Promoter (1-2kb)	3725	JUN	1725																			chr1	38873231	38873692	462	38873434	40	28.7801	9.14594	25.3881	WT_PolII_narrow_peak_938	462	*	Promoter (<=1kb)	105378663	RRAGC-DT	0
chr1	58782986	58785714	2729	58785126	157	44.0459	3.82863	41.3909	WT_dual_narrow_peak_939	2729	*	Promoter (<=1kb)	100131060	JUN-DT	0																			chr1	38941213	38942106	894	38941692	19	13.8363	7.03479	10.9422	WT_PolII_narrow_peak_939	894	*	Promoter (<=1kb)	54933	RHBDL2	0
chr1	58804786	58804956	171	58804935	11	7.359	4.92063	5.16696	WT_dual_narrow_peak_940	171	*	Intron (ENST00000653297.1/100131060, intron 1 of 1)	101926907	LOC101926907	-9479																			chr1	38973287	38973452	166	38973376	14	9.66458	5.74531	6.97223	WT_PolII_narrow_peak_940	166	*	Distal Intergenic	79647	AKIRIN1	-17824
chr1	58814289	58814676	388	58814559	60	20.724	4.24703	18.3303	WT_dual_narrow_peak_941	388	*	Promoter (<=1kb)	101926907	LOC101926907	0																			chr1	38990858	38991289	432	38991145	82	66.3154	13.031	62.0272	WT_PolII_narrow_peak_941	432	*	Promoter (<=1kb)	79647	AKIRIN1	0
chr1	58814942	58816763	1822	58815757	106	57.4821	7.46997	54.6829	WT_dual_narrow_peak_942	1822	*	Promoter (<=1kb)	101926907	LOC101926907	507																			chr1	38992092	38992255	164	38992154	22	8.43143	3.84304	5.81115	WT_PolII_narrow_peak_942	164	*	Promoter (<=1kb)	79647	AKIRIN1	596
chr1	58824986	58825446	461	58825128	13	9.31011	5.74074	7.07978	WT_dual_narrow_peak_943	461	*	Intron (ENST00000653297.1/100131060, intron 1 of 1)	101926907	LOC101926907	10551																			chr1	39026055	39026962	908	39026501	23	13.5331	5.97241	10.6521	WT_PolII_narrow_peak_943	908	*	Promoter (<=1kb)	4725	NDUFS5	0
chr1	58849169	58849338	170	58849204	11	7.359	4.92063	5.16696	WT_dual_narrow_peak_944	170	*	Intron (ENST00000653297.1/100131060, intron 1 of 1)	101926907	LOC101926907	34734																			chr1	39106484	39106630	147	39106508	15	6.38743	3.73226	3.90792	WT_PolII_narrow_peak_944	147	*	Promoter (<=1kb)	23499	MACF1	979
chr1	58903354	58904488	1135	58904073	79	61.6319	12.1949	58.7877	WT_dual_narrow_peak_945	1135	*	Promoter (<=1kb)	105378753	LINC02777	0																			chr1	39116979	39117588	610	39117322	71	49.271	9.96455	45.3644	WT_PolII_narrow_peak_945	610	*	Intron (ENST00000361689.7/23499, intron 2 of 93)	23499	MACF1	11474
chr1	58928750	58928920	171	58928790	10	5.01628	3.6274	2.88492	WT_dual_narrow_peak_946	171	*	Promoter (1-2kb)	105378753	LINC02777	1246																			chr1	39118101	39118272	172	39118145	25	8.57867	3.60918	5.95001	WT_PolII_narrow_peak_946	172	*	Intron (ENST00000361689.7/23499, intron 2 of 93)	23499	MACF1	12596
chr1	58929645	58930125	481	58929771	17	11.069	5.92054	8.80946	WT_dual_narrow_peak_947	481	*	Promoter (<=1kb)	105378753	LINC02777	41																			chr1	39127551	39127874	324	39127778	19	10.216	5.06853	7.49337	WT_PolII_narrow_peak_947	324	*	Intron (ENST00000361689.7/23499, intron 2 of 93)	23499	MACF1	22046
chr1	59146363	59146931	569	59146769	23	14.8559	6.63621	12.5391	WT_dual_narrow_peak_948	569	*	Promoter (<=1kb)	729467	HSD52	0																			chr1	39130356	39130589	234	39130414	15	6.82996	3.96015	4.31517	WT_PolII_narrow_peak_948	234	*	Intron (ENST00000361689.7/23499, intron 2 of 93)	23499	MACF1	24851
chr1	59150758	59151258	501	59151078	23	15.1961	6.81223	12.8748	WT_dual_narrow_peak_949	501	*	Promoter (<=1kb)	729467	HSD52	0																			chr1	39167786	39167991	206	39167937	13	7.84254	4.85008	5.25825	WT_PolII_narrow_peak_949	206	*	Intron (ENST00000361689.7/23499, intron 2 of 93)	23499	MACF1	8922
chr1	59296086	59296579	494	59296385	88	43.2029	6.45549	40.5571	WT_dual_narrow_peak_950	494	*	Promoter (<=1kb)	105378756	FGGY-DT	0																			chr1	39178648	39179067	420	39178974	22	9.60609	4.33142	6.91715	WT_PolII_narrow_peak_950	420	*	Intron (ENST00000361689.7/23499, intron 2 of 93)	23499	MACF1	19784
chr1	59296761	59297557	797	59297205	216	179.644	15.7309	175.375	WT_dual_narrow_peak_951	797	*	Promoter (<=1kb)	55277	FGGY	0																			chr1	39183718	39184164	447	39183876	49	33.9351	9.16563	30.4051	WT_PolII_narrow_peak_951	447	*	Intron (ENST00000361689.7/23499, intron 2 of 93)	23499	MACF1	-20531
chr1	59487646	59487815	170	59487732	13	9.31011	5.74074	7.07978	WT_dual_narrow_peak_952	170	*	Intron (ENST00000634606.1/55277, intron 5 of 16)	55277	FGGY	-24501																			chr1	39192164	39192593	430	39192378	37	25.3795	8.38176	22.0848	WT_PolII_narrow_peak_952	430	*	Intron (ENST00000361689.7/23499, intron 2 of 93)	23499	MACF1	-12102
chr1	59759228	59759572	345	59759467	24	21.8415	10.2513	19.4342	WT_dual_narrow_peak_953	345	*	Intron (ENST00000634606.1/55277, intron 13 of 16)	55277	FGGY	3556																			chr1	39398415	39398977	563	39398776	48	30.7744	8.20725	27.3284	WT_PolII_narrow_peak_953	563	*	Intron (ENST00000361689.7/23499, intron 53 of 93)	23499	MACF1	-10526
chr1	59814267	59816159	1893	59815002	72	41.0719	7.5941	38.449	WT_dual_narrow_peak_954	1893	*	Promoter (<=1kb)	51361	HOOK1	0																			chr1	39408550	39409108	559	39408886	79	62.1981	12.3767	58.0017	WT_PolII_narrow_peak_954	559	*	Promoter (<=1kb)	23499	MACF1	-395
chr1	60161208	60161520	313	60161382	14	10.331	6.15079	8.08293	WT_dual_narrow_peak_955	313	*	Distal Intergenic	107984963	LOC107984963	31210																			chr1	39559453	39559622	170	39559509	26	10.8037	4.32775	8.05116	WT_PolII_narrow_peak_955	170	*	Promoter (<=1kb)	728448	PPIEL	35
chr1	61049830	61051062	1233	61050196	134	101.075	12.5494	97.7918	WT_dual_narrow_peak_956	1233	*	Promoter (2-3kb)	4774	NFIA	-2768																			chr1	39606119	39606559	441	39606150	14	11.2504	6.71588	8.47498	WT_PolII_narrow_peak_956	441	*	Distal Intergenic	8761	PABPC4	-29329
chr1	61056790	61058006	1217	61057714	99	64.5701	9.58737	61.694	WT_dual_narrow_peak_957	1217	*	Promoter (<=1kb)	105378764	LOC105378764	0																			chr1	39676883	39677431	549	39677152	17	12.5501	6.7813	9.71305	WT_PolII_narrow_peak_957	549	*	Distal Intergenic	84618	NT5C1A	-4776
chr1	61076575	61078115	1541	61077320	107	35.9257	4.38273	33.3585	WT_dual_narrow_peak_958	1541	*	Promoter (<=1kb)	4774	NFIA	0																			chr1	39691280	39691642	363	39691489	13	10.4327	6.4354	7.69881	WT_PolII_narrow_peak_958	363	*	Promoter (<=1kb)	51440	HPCAL4	0
chr1	61081891	61082061	171	61081959	103	8.83222	1.87798	6.61159	WT_dual_narrow_peak_959	171	*	Promoter (<=1kb)	4774	NFIA	29																			chr1	39738855	39739119	265	39739010	12	9.75602	6.22626	7.05727	WT_PolII_narrow_peak_959	265	*	Promoter (<=1kb)	10450	PPIE	0
chr1	61082425	61084782	2358	61082669	229	76.1852	4.53524	73.1821	WT_dual_narrow_peak_960	2358	*	Promoter (<=1kb)	4774	NFIA	0																			chr1	39788809	39789199	391	39789009	25	20.8088	9.33584	17.6565	WT_PolII_narrow_peak_960	391	*	Promoter (<=1kb)	101929536	LOC101929536	0
chr1	61139256	61139542	287	61139401	17	13.5536	7.38095	11.2552	WT_dual_narrow_peak_961	287	*	Intron (ENST00000371191.5/4774, intron 2 of 10)	4774	NFIA	50844																			chr1	39799905	39800159	255	39800071	14	8.97293	5.33051	6.31898	WT_PolII_narrow_peak_961	255	*	Promoter (<=1kb)	130932201	LOC130932201	472
chr1	61318317	61318823	507	61318333	9	5.28421	3.9341	3.14658	WT_dual_narrow_peak_962	507	*	Intron (ENST00000371191.5/4774, intron 3 of 10)	4774	NFIA	41011																			chr1	39816767	39816928	162	39816832	14	9.11358	5.41427	6.45191	WT_PolII_narrow_peak_962	162	*	Promoter (<=1kb)	107985740	LINC02811	532
chr1	61724312	61725636	1325	61724892	325	233.157	12.4171	228.158	WT_dual_narrow_peak_963	1325	*	Promoter (<=1kb)	83941	TM2D1	0																			chr1	39852217	39852636	420	39852539	24	17.7528	7.92388	14.7052	WT_PolII_narrow_peak_963	420	*	Exon (ENST00000462243.2/54802, exon 3 of 3)	54802	TRIT1	-4120
chr1	61741403	61743507	2105	61742078	190	107.084	8.27388	103.731	WT_dual_narrow_peak_964	2105	*	Promoter (<=1kb)	10207	PATJ	0																			chr1	39883260	39883577	318	39883396	22	15.9504	7.46157	12.9701	WT_PolII_narrow_peak_964	318	*	Promoter (<=1kb)	54802	TRIT1	0
chr1	62229764	62229922	159	62229793	9	5.54476	4.10053	3.39619	WT_dual_narrow_peak_965	159	*	Distal Intergenic	163782	KANK4	33502																			chr1	39892492	39892810	319	39892630	17	9.71877	5.17013	7.02356	WT_PolII_narrow_peak_965	319	*	Distal Intergenic	105378668	MYCL-AS1	-4935
chr1	62230820	62230989	170	62230964	9	5.54476	4.10053	3.39619	WT_dual_narrow_peak_966	170	*	Distal Intergenic	163782	KANK4	32435																			chr1	39893097	39893437	341	39893355	15	8.17381	4.68352	5.56915	WT_PolII_narrow_peak_966	341	*	Distal Intergenic	105378668	MYCL-AS1	-4308
chr1	62389822	62390284	463	62389932	16	10.1961	5.63492	7.95129	WT_dual_narrow_peak_967	463	*	Distal Intergenic	7398	USP1	-46013																			chr1	39902007	39902325	319	39902235	16	10.4362	5.77328	7.70214	WT_PolII_narrow_peak_967	319	*	Promoter (<=1kb)	4610	MYCL	0
chr1	62435684	62436234	551	62436101	233	59.0839	3.58648	56.2674	WT_dual_narrow_peak_968	551	*	Promoter (<=1kb)	7398	USP1	-63																			chr1	39980700	39980891	192	39980746	11	8.6759	5.74732	6.03925	WT_PolII_narrow_peak_968	192	*	Distal Intergenic	84879	MFSD2A	13081
chr1	62436855	62437338	484	62437224	168	26.4761	2.57212	24.0144	WT_dual_narrow_peak_969	484	*	Promoter (<=1kb)	7398	USP1	0																			chr1	40032526	40032692	167	40032612	12	8.72709	5.58457	6.08731	WT_PolII_narrow_peak_969	167	*	Distal Intergenic	10487	CAP1	-7541
chr1	62437607	62439485	1879	62438223	357	139.99	5.44026	136.238	WT_dual_narrow_peak_970	1879	*	Promoter (<=1kb)	7398	USP1	558																			chr1	40039823	40040008	186	40039961	19	7.56385	3.80808	5.00009	WT_PolII_narrow_peak_970	186	*	Promoter (<=1kb)	10487	CAP1	-225
chr1	62687323	62689155	1833	62688747	231	125.629	7.96921	122.056	WT_dual_narrow_peak_971	1833	*	Promoter (<=1kb)	121832810	DOCK7-DT	0																			chr1	40040264	40040822	559	40040614	63	50.7351	12.2027	46.7939	WT_PolII_narrow_peak_971	559	*	Promoter (<=1kb)	10487	CAP1	0
chr1	62746341	62746670	330	62746561	24	21.8415	10.2513	19.4342	WT_dual_narrow_peak_972	330	*	Distal Intergenic	84938	ATG4C	-37462																			chr1	40097035	40097668	634	40097156	17	10.902	5.82578	8.14339	WT_PolII_narrow_peak_972	634	*	Promoter (<=1kb)	5538	PPT1	0
chr1	62783816	62785095	1280	62784449	323	219.135	11.3017	214.331	WT_dual_narrow_peak_973	1280	*	Promoter (<=1kb)	84938	ATG4C	0																			chr1	40131029	40131403	375	40131095	14	11.0762	6.60853	8.30926	WT_PolII_narrow_peak_973	375	*	Distal Intergenic	6018	RLF	-29984
chr1	63261949	63262126	178	63262018	9	5.54476	4.10053	3.39619	WT_dual_narrow_peak_974	178	*	Exon (ENST00000429660.1/ENST00000429660.1, exon 1 of 1)	199899	LINC00466	-3956																			chr1	40140218	40140751	534	40140410	17	11.5645	6.20462	8.774	WT_PolII_narrow_peak_974	534	*	Distal Intergenic	6018	RLF	-20636
chr1	63316883	63318073	1191	63317298	101	84.9476	14.4987	81.8479	WT_dual_narrow_peak_975	1191	*	Promoter (<=1kb)	199899	LINC00466	0																			chr1	40152985	40153139	155	40153099	14	12.0095	7.18415	9.19712	WT_PolII_narrow_peak_975	155	*	Distal Intergenic	6018	RLF	-8248
chr1	63367255	63368513	1259	63367834	232	184.848	14.621	180.509	WT_dual_narrow_peak_976	1259	*	Promoter (<=1kb)	29929	ALG6	0																			chr1	40161056	40161566	511	40161079	14	7.1689	4.29056	4.63105	WT_PolII_narrow_peak_976	511	*	Promoter (<=1kb)	6018	RLF	0
chr1	63522242	63524480	2239	63523074	325	152.783	6.69124	148.866	WT_dual_narrow_peak_977	2239	*	Promoter (<=1kb)	23421	ITGB3BP	0																			chr1	40161726	40161889	164	40161796	16	8.85467	4.8829	6.20747	WT_PolII_narrow_peak_977	164	*	Promoter (<=1kb)	6018	RLF	339
chr1	63592967	63594747	1781	63593428	202	104.908	7.43442	101.581	WT_dual_narrow_peak_978	1781	*	Promoter (<=1kb)	23421	ITGB3BP	0																			chr1	40257741	40258431	691	40258049	39	26.0219	8.20566	22.7083	WT_PolII_narrow_peak_978	691	*	Promoter (<=1kb)	10269	ZMPSTE24	0
chr1	63774011	63774857	847	63774380	23	17.5827	8.10156	15.2292	WT_dual_narrow_peak_979	847	*	Promoter (<=1kb)	4919	ROR1	0																			chr1	40373347	40373703	357	40373423	15	10.334	5.93055	7.60542	WT_PolII_narrow_peak_979	357	*	Promoter (<=1kb)	64744	SMAP2	-24
chr1	64172193	64172393	201	64172327	13	9.31011	5.74074	7.07978	WT_dual_narrow_peak_980	201	*	Promoter (<=1kb)	101927034	ROR1-AS1	-851																			chr1	40450098	40450478	381	40450421	10	7.24207	5.02288	4.69933	WT_PolII_narrow_peak_980	381	*	Promoter (<=1kb)	65243	ZFP69B	0
chr1	64343567	64343726	160	64343612	11	7.359	4.92063	5.16696	WT_dual_narrow_peak_981	160	*	Distal Intergenic	124904732	LOC124904732	40733																			chr1	40508514	40508985	472	40508825	18	14.2736	7.55018	11.3615	WT_PolII_narrow_peak_981	472	*	Promoter (<=1kb)	105378672	EXO5-DT	0
chr1	64645677	64645935	259	64645830	21	18.1722	9.02116	15.8109	WT_dual_narrow_peak_982	259	*	Intron (ENST00000651257.2/57685, intron 8 of 26)	57685	CACHD1	-18265																			chr1	40531432	40531965	534	40531608	21	13.7788	6.52297	10.8874	WT_PolII_narrow_peak_982	534	*	Promoter (<=1kb)	127396	ZNF684	0
chr1	64744193	64746374	2182	64745849	207	120.205	8.67944	116.697	WT_dual_narrow_peak_983	2182	*	Promoter (<=1kb)	55225	RAVER2	0																			chr1	40665769	40666003	235	40665871	21	16.3271	7.94094	13.3329	WT_PolII_narrow_peak_983	235	*	Promoter (<=1kb)	9783	RIMS3	-87
chr1	64898261	64898511	251	64898352	10	6.4334	4.51058	4.2624	WT_dual_narrow_peak_984	251	*	Intron (ENST00000342505.5/3716, intron 1 of 24)	3716	JAK1	-28853																			chr1	40692024	40692682	659	40692163	35	23.0954	7.84023	19.8702	WT_PolII_narrow_peak_984	659	*	Promoter (<=1kb)	100130557	NFYC-AS1	0
chr1	64965008	64966538	1531	64965890	205	128.885	9.75272	125.272	WT_dual_narrow_peak_985	1531	*	Promoter (<=1kb)	3716	JAK1	0																			chr1	40703611	40703759	149	40703719	10	5.92423	4.18994	3.47926	WT_PolII_narrow_peak_985	149	*	Intron (ENST00000467203.5/4802, intron 1 of 5)	4802	NFYC	-5598
chr1	65002391	65003268	878	65002851	46	34.2846	10.0022	31.7353	WT_dual_narrow_peak_986	878	*	Promoter (<=1kb)	101927084	LINC01359	0																			chr1	40848752	40848977	226	40848841	14	9.45744	5.62035	6.77649	WT_PolII_narrow_peak_986	226	*	Distal Intergenic	163732	CITED4	13386
chr1	65066168	65068906	2739	65067959	93	35.2769	4.87832	32.7167	WT_dual_narrow_peak_987	2739	*	Promoter (<=1kb)	3716	JAK1	0																			chr1	40862371	40862618	248	40862437	51	15.2665	3.66608	12.3137	WT_PolII_narrow_peak_987	248	*	Promoter (<=1kb)	163732	CITED4	-8
chr1	65147728	65148254	527	65148138	52	27.8185	6.62437	25.3413	WT_dual_narrow_peak_988	527	*	Promoter (<=1kb)	205	AK4	0																			chr1	40863595	40864252	658	40863709	67	24.3721	4.52119	21.1077	WT_PolII_narrow_peak_988	658	*	Promoter (<=1kb)	124904157	LOC124904157	0
chr1	65148460	65149460	1001	65148825	57	32.1174	7.18636	29.5919	WT_dual_narrow_peak_989	1001	*	Promoter (<=1kb)	205	AK4	0																			chr1	40866115	40866806	692	40866611	110	58.3862	7.29223	54.2739	WT_PolII_narrow_peak_989	692	*	Promoter (2-3kb)	124904157	LOC124904157	2201
chr1	65253787	65255494	1708	65254700	147	92.005	9.43	88.826	WT_dual_narrow_peak_990	1708	*	Promoter (<=1kb)	9829	DNAJC6	0																			chr1	40875715	40876056	342	40875883	80	61.7144	12.0058	57.5295	WT_PolII_narrow_peak_990	342	*	Intron (ENST00000414199.1/124904157, intron 2 of 2)	124904157	LOC124904157	11801
chr1	65419744	65420256	513	65420099	142	49.9216	4.67091	47.2033	WT_dual_narrow_peak_991	513	*	Promoter (<=1kb)	54741	LEPROT	-331																			chr1	40877794	40878091	298	40877923	36	18.2491	5.75655	15.1835	WT_PolII_narrow_peak_991	298	*	Distal Intergenic	124904157	LOC124904157	13880
chr1	65420668	65421982	1315	65421473	242	130.261	7.87718	126.63	WT_dual_narrow_peak_992	1315	*	Promoter (<=1kb)	3953	LEPR	0																			chr1	40889842	40890108	267	40889978	26	16.835	6.95766	13.8216	WT_PolII_narrow_peak_992	267	*	Distal Intergenic	124904157	LOC124904157	25928
chr1	65527454	65527647	194	65527481	14	10.331	6.15079	8.08293	WT_dual_narrow_peak_993	194	*	Promoter (1-2kb)	3953	LEPR	1765																			chr1	40898387	40899021	635	40898720	76	46.182	8.33738	42.3503	WT_PolII_narrow_peak_993	635	*	Distal Intergenic	124904157	LOC124904157	34473
chr1	66769681	66770080	400	66769842	17	13.5536	7.38095	11.2552	WT_dual_narrow_peak_994	400	*	Intron (ENST00000525663.5/200132, intron 2 of 2)	200132	DYNLT5	-4966																			chr1	40901976	40902246	271	40902070	39	14.7639	4.33111	11.8313	WT_PolII_narrow_peak_994	271	*	Distal Intergenic	124904157	LOC124904157	38062
chr1	66780173	66780910	738	66780475	17	13.5536	7.38095	11.2552	WT_dual_narrow_peak_995	738	*	Distal Intergenic	200132	DYNLT5	4018																			chr1	40906985	40907377	393	40907070	18	8.94568	4.59539	6.29323	WT_PolII_narrow_peak_995	393	*	Distal Intergenic	124904157	LOC124904157	43071
chr1	66923757	66925221	1465	66925090	289	109.696	5.2198	106.313	WT_dual_narrow_peak_996	1465	*	Promoter (<=1kb)	57708	MIER1	0																			chr1	40937095	40937386	292	40937161	12	5.99864	3.93058	3.54813	WT_PolII_narrow_peak_996	292	*	Distal Intergenic	1503	CTPS1	-41914
chr1	66925437	66926299	863	66925666	309	110.737	4.93021	107.342	WT_dual_narrow_peak_997	863	*	Promoter (<=1kb)	57708	MIER1	447																			chr1	40944287	40944730	444	40944556	92	63.597	10.3546	59.3694	WT_PolII_narrow_peak_997	444	*	Intron (ENST00000653821.1/ENST00000653821.1, intron 1 of 1)	1503	CTPS1	-34570
chr1	66930371	66932009	1639	66931827	315	110.27	4.81855	106.881	WT_dual_narrow_peak_998	1639	*	Promoter (<=1kb)	57708	MIER1	128																			chr1	40948781	40949060	280	40948928	43	18.9414	5.13106	15.8514	WT_PolII_narrow_peak_998	280	*	Distal Intergenic	1503	CTPS1	-30240
chr1	66932304	66932615	312	66932592	116	9.08325	1.82615	6.85831	WT_dual_narrow_peak_999	312	*	Promoter (<=1kb)	57708	MIER1	-37																			chr1	40967606	40968366	761	40967722	39	29.3914	9.67451	25.9823	WT_PolII_narrow_peak_999	761	*	Distal Intergenic	1503	CTPS1	-10934
chr1	66934094	66934522	429	66934385	155	22.9319	2.47396	20.5116	WT_dual_narrow_peak_1000	429	*	Promoter (1-2kb)	57708	MIER1	1442																			chr1	40979596	40980085	490	40979765	43	31.2684	9.47767	27.809	WT_PolII_narrow_peak_1000	490	*	Promoter (<=1kb)	1503	CTPS1	0
chr1	67052357	67054425	2069	67053381	247	131.592	7.77622	127.945	WT_dual_narrow_peak_1001	2069	*	Promoter (<=1kb)	23169	SLC35D1	0																			chr1	41102377	41102628	252	41102449	15	8.80192	5.03653	6.15774	WT_PolII_narrow_peak_1001	252	*	Intron (ENST00000326197.11/22955, intron 7 of 14)	22955	SCMH1	-31746
chr1	67427528	67431254	3727	67429020	284	80.8565	3.96968	77.8019	WT_dual_narrow_peak_1002	3727	*	Promoter (<=1kb)	26135	SERBP1	0																			chr1	41109507	41110194	688	41109651	73	58.3358	12.4704	54.2246	WT_PolII_narrow_peak_1002	688	*	Intron (ENST00000326197.11/22955, intron 7 of 14)	22955	SCMH1	-38876
chr1	67439332	67439715	384	67439361	11	5.71041	3.90699	3.55832	WT_dual_narrow_peak_1003	384	*	Distal Intergenic	26135	SERBP1	-8917																			chr1	41123342	41123499	158	41123413	15	10.228	5.86743	7.50481	WT_PolII_narrow_peak_1003	158	*	Intron (ENST00000326197.11/22955, intron 5 of 14)	22955	SCMH1	36369
chr1	67500368	67500551	184	67500403	16	12.4543	6.97089	10.1724	WT_dual_narrow_peak_1004	184	*	Distal Intergenic	102724481	LINC01702	-21748																			chr1	41152825	41153038	214	41152888	13	8.18204	5.05332	5.57683	WT_PolII_narrow_peak_1004	214	*	Intron (ENST00000326197.11/22955, intron 2 of 14)	22955	SCMH1	6830
chr1	67500709	67500877	169	67500740	12	8.31872	5.33068	6.10696	WT_dual_narrow_peak_1005	169	*	Distal Intergenic	102724481	LINC01702	-21422																			chr1	41268415	41268579	165	41268480	11	8.67387	5.74604	6.03925	WT_PolII_narrow_peak_1005	165	*	Intron (ENST00000657314.1/124904159, intron 1 of 1)	102723924	SCMH1-DT	7634
chr1	67685241	67687015	1775	67685542	194	96.3225	6.99775	93.0942	WT_dual_narrow_peak_1006	1775	*	Promoter (<=1kb)	1647	GADD45A	0																			chr1	41317310	41317538	229	41317405	13	10.3982	6.41401	7.66611	WT_PolII_narrow_peak_1006	229	*	Intron (ENST00000657314.1/124904159, intron 1 of 1)	124904158	LOC124904158	-11162
chr1	67700712	67701089	378	67700945	15	11.3797	6.56084	9.11439	WT_dual_narrow_peak_1007	378	*	Distal Intergenic	1647	GADD45A	15036																			chr1	41342294	41342469	176	41342352	9	6.39225	4.64318	3.91213	WT_PolII_narrow_peak_1007	176	*	Distal Intergenic	100132074	FOXO6	-19453
chr1	67749515	67750382	868	67750062	31	21.0346	7.821	18.6372	WT_dual_narrow_peak_1008	868	*	Intron (ENST00000370982.4/55970, intron 2 of 3)	1647	GADD45A	63839																			chr1	41361003	41361399	397	41361197	79	72.7225	16.1233	68.2958	WT_PolII_narrow_peak_1008	397	*	Promoter (<=1kb)	100132074	FOXO6	-523
chr1	67766054	67766501	448	67766392	15	11.3797	6.56084	9.11439	WT_dual_narrow_peak_1009	448	*	Intron (ENST00000370982.4/55970, intron 2 of 3)	100289178	GNG12-AS1	-65792																			chr1	41371882	41372478	597	41372192	25	14.3027	5.95406	11.3894	WT_PolII_narrow_peak_1009	597	*	Intron (ENST00000372591.1/100132074, intron 1 of 1)	101929901	FOXO6-AS1	3191
chr1	67791898	67792093	196	67792042	13	9.31011	5.74074	7.07978	WT_dual_narrow_peak_1010	196	*	Intron (ENST00000370982.4/55970, intron 1 of 3)	100289178	GNG12-AS1	-40200																			chr1	41381181	41381373	193	41381305	21	12.6819	5.9472	9.839	WT_PolII_narrow_peak_1010	193	*	Intron (ENST00000372591.1/100132074, intron 1 of 1)	101929901	FOXO6-AS1	-5512
chr1	67792319	67792585	267	67792404	13	9.31011	5.74074	7.07978	WT_dual_narrow_peak_1011	267	*	Intron (ENST00000370982.4/55970, intron 1 of 3)	100289178	GNG12-AS1	-39708																			chr1	41382720	41382896	177	41382801	18	9.83084	5.04712	7.12801	WT_PolII_narrow_peak_1011	177	*	Exon (ENST00000372591.1/100132074, exon 2 of 2)	101929901	FOXO6-AS1	-7051
chr1	67830902	67833437	2536	67832416	207	83.0141	5.46175	79.9355	WT_dual_narrow_peak_1012	2536	*	Promoter (<=1kb)	100289178	GNG12-AS1	0																			chr1	41418979	41419323	345	41419163	26	18.049	7.56597	14.9909	WT_PolII_narrow_peak_1012	345	*	Distal Intergenic	101929901	FOXO6-AS1	-43310
chr1	68231625	68233188	1564	68232178	275	178.492	10.4353	174.238	WT_dual_narrow_peak_1013	1564	*	Promoter (<=1kb)	79971	WLS	0																			chr1	41432631	41433253	623	41433083	36	27.9276	9.8097	24.5597	WT_PolII_narrow_peak_1013	623	*	Distal Intergenic	1907	EDN2	50832
chr1	68269842	68270021	180	68269992	13	9.31011	5.74074	7.07978	WT_dual_narrow_peak_1014	180	*	Distal Intergenic	79971	WLS	-36722																			chr1	41474584	41475043	460	41474916	21	11.9894	5.59596	9.17863	WT_PolII_narrow_peak_1014	460	*	Distal Intergenic	1907	EDN2	9042
chr1	68495512	68497177	1666	68496187	377	240.74	10.3247	235.634	WT_dual_narrow_peak_1015	1666	*	Promoter (<=1kb)	101927220	DEPDC1-AS1	0																			chr1	41476664	41477162	499	41476997	19	10.2344	5.07786	7.5108	WT_PolII_narrow_peak_1015	499	*	Distal Intergenic	1907	EDN2	6923
chr1	68497361	68497520	160	68497431	84	12.0506	2.34766	9.77534	WT_dual_narrow_peak_1016	160	*	Promoter (<=1kb)	55635	DEPDC1	-140																			chr1	41484476	41484882	407	41484594	24	14.3389	6.16559	11.4241	WT_PolII_narrow_peak_1016	407	*	Promoter (<=1kb)	1907	EDN2	0
chr1	68881393	68881821	429	68881463	15	11.3797	6.56084	9.11439	WT_dual_narrow_peak_1017	429	*	Exon (ENST00000646995.1/ENST00000646995.1, exon 1 of 2)	105378787	LOC105378787	-174017																			chr1	41493134	41493537	404	41493242	51	34.0209	8.78446	30.4883	WT_PolII_narrow_peak_1017	404	*	Distal Intergenic	1907	EDN2	-8451
[truncated: 39,124 more rows]
