# Supplementary material for: Quinone reductase 2 reads H3 serotonylation to support neuronal maturation
Source: bioRxiv. 2026 Mar 19:2026.03.17.712426. Preprint. [Version 2] doi: 10.64898/2026.03.17.712426 (PMC13015520; doi:10.64898/2026.03.17.712426)
Supplement: Supplement 4 [file media-4.xlsx]

## Sheet: H3K4me3Q5ser
union_id	chr	start	end	union_width	WT_name	WT_pileup	WT_fold_enrichment	WT_log10_pvalue	WT_log10_qvalue	WT_annotation	WT_geneId	WT_SYMBOL	WT_distanceToTSS	WT_peak_start	WT_peak_end	WT_peak_width	WT_hit	QR2_knockdown_name	QR2_knockdown_pileup	QR2_knockdown_fold_enrichment	QR2_knockdown_log10_pvalue	QR2_knockdown_log10_qvalue	QR2_knockdown_annotation	QR2_knockdown_geneId	QR2_knockdown_SYMBOL	QR2_knockdown_distanceToTSS	QR2_knockdown_peak_start	QR2_knockdown_peak_end	QR2_knockdown_peak_width	QR2_knockdown_hit	FLAG_HA_QR2_name	FLAG_HA_QR2_pileup	FLAG_HA_QR2_fold_enrichment	FLAG_HA_QR2_log10_pvalue	FLAG_HA_QR2_log10_qvalue	FLAG_HA_QR2_annotation	FLAG_HA_QR2_geneId	FLAG_HA_QR2_SYMBOL	FLAG_HA_QR2_distanceToTSS	FLAG_HA_QR2_peak_start	FLAG_HA_QR2_peak_end	FLAG_HA_QR2_peak_width	FLAG_HA_QR2_hit	FLAG_HA_QR2_I129EI195R_name	FLAG_HA_QR2_I129EI195R_pileup	FLAG_HA_QR2_I129EI195R_fold_enrichment	FLAG_HA_QR2_I129EI195R_log10_pvalue	FLAG_HA_QR2_I129EI195R_log10_qvalue	FLAG_HA_QR2_I129EI195R_annotation
U000001	chr1	825862	827059	1197	WT_dual_narrow_peak_1	122	10.7492	84.2673	81.1751	Promoter (<=1kb)	643837	LINC01128	0	826261	827059	799	TRUE	13_dual_narrow_peak_1	276	11.599	191.211	187.837	Promoter (<=1kb)	643837	LINC01128	0	825863	827057	1195	TRUE	132_dual_narrow_peak_1	269	12.6302	196.17	192.616	Promoter (<=1kb)	643837	LINC01128	0	825863	827056	1194	TRUE	133_dual_narrow_peak_1	310	12.0447	218.785	215.339	Promoter (<=1kb)
U000002	chr1	827265	827723	458	WT_dual_narrow_peak_2	95	8.424	56.8429	54.0507	Promoter (<=1kb)	643837	LINC01128	0	827266	827703	438	TRUE	13_dual_narrow_peak_2	216	9.11291	129.474	126.523	Promoter (<=1kb)	643837	LINC01128	0	827266	827705	440	TRUE	132_dual_narrow_peak_2	180	8.48776	103.583	100.734	Promoter (<=1kb)	643837	LINC01128	0	827266	827723	458	TRUE	133_dual_narrow_peak_2	224	8.76947	130.571	127.676	Promoter (<=1kb)
U000003	chr1	869640	869887	247	NA	NA	NA	NA	NA	NA	NA	NA	NA	NA	NA	NA	FALSE	13_dual_narrow_peak_3	21	5.66241	12.1219	9.96707	Promoter (<=1kb)	284593	FAM41C	339	869641	869862	222	TRUE	132_dual_narrow_peak_3	11	3.35428	4.77111	2.73637	Promoter (<=1kb)	284593	FAM41C	314	869718	869887	170	TRUE	133_dual_narrow_peak_3	27	6.77743	16.9141	14.7099	Promoter (<=1kb)
U000004	chr1	903667	905480	1813	WT_dual_narrow_peak_4	18	4.59994	8.95479	6.73204	Promoter (<=1kb)	284600	LOC284600	0	904821	905012	192	TRUE	13_dual_narrow_peak_4	50	5.77623	23.9404	21.6765	Promoter (<=1kb)	284600	LOC284600	0	903751	905480	1730	TRUE	132_dual_narrow_peak_5	52	6.99648	29.081	26.7569	Promoter (<=1kb)	284600	LOC284600	-273	904081	904561	481	TRUE	133_dual_narrow_peak_4	64	8.12141	38.9637	36.6007	Promoter (<=1kb)
U000005	chr1	916723	916891	168	NA	NA	NA	NA	NA	NA	NA	NA	NA	NA	NA	NA	FALSE	NA	NA	NA	NA	NA	NA	NA	NA	NA	NA	NA	NA	FALSE	132_dual_narrow_peak_7	26	3.64717	8.93392	6.81482	Promoter (1-2kb)	100130417	LINC02593	1643	916724	916891	168	TRUE	NA	NA	NA	NA	NA	NA
U000006	chr1	923573	925822	2249	WT_dual_narrow_peak_5	126	6.12551	57.4869	54.6876	Promoter (<=1kb)	148398	SAMD11	0	923852	925689	1838	TRUE	13_dual_narrow_peak_5	246	6.79993	118.222	115.346	Promoter (<=1kb)	148398	SAMD11	0	923641	925648	2008	TRUE	132_dual_narrow_peak_8	222	6.3161	100.836	98.0054	Promoter (<=1kb)	148398	SAMD11	0	923641	925822	2182	TRUE	133_dual_narrow_peak_5	249	6.62936	117.185	114.369	Promoter (<=1kb)
U000007	chr1	940346	943380	3034	WT_dual_narrow_peak_6	153	4.9484	56.7314	53.9404	Promoter (<=1kb)	148398	SAMD11	0	940390	941831	1442	TRUE	13_dual_narrow_peak_6	266	4.64585	90.22	87.5217	Promoter (<=1kb)	148398	SAMD11	0	940359	943380	3022	TRUE	132_dual_narrow_peak_9	237	4.37233	75.7277	73.0727	Promoter (<=1kb)	148398	SAMD11	0	940359	943367	3009	TRUE	133_dual_narrow_peak_6	270	4.56363	89.8442	87.1852	Promoter (<=1kb)
U000008	chr1	958310	959392	1082	WT_dual_narrow_peak_8	224	10.1472	143.949	140.146	Promoter (<=1kb)	26155	NOC2L	0	958382	959362	981	TRUE	13_dual_narrow_peak_7	411	8.41666	228.399	224.748	Promoter (<=1kb)	26155	NOC2L	0	958311	959363	1053	TRUE	132_dual_narrow_peak_10	349	8.39136	194.325	190.786	Promoter (<=1kb)	26155	NOC2L	0	958347	959362	1016	TRUE	133_dual_narrow_peak_7	460	8.80622	263.18	259.427	Promoter (<=1kb)
U000009	chr1	960324	961285	961	WT_dual_narrow_peak_9	60	2.74427	11.8029	9.53134	Promoter (<=1kb)	339451	KLHL17	17	960601	961152	552	TRUE	13_dual_narrow_peak_8	146	3.00445	29.8368	27.5283	Promoter (<=1kb)	339451	KLHL17	0	960329	961272	944	TRUE	132_dual_narrow_peak_11	121	2.92814	24.157	21.8733	Promoter (<=1kb)	339451	KLHL17	0	960339	961152	814	TRUE	133_dual_narrow_peak_8	152	2.92558	29.7608	27.4581	Promoter (<=1kb)
U000010	chr1	966106	967409	1303	WT_dual_narrow_peak_10	104	11.5896	76.3358	73.331	Promoter (<=1kb)	84069	PLEKHN1	0	966195	967260	1066	TRUE	13_dual_narrow_peak_9	225	10.7486	149.951	146.864	Promoter (<=1kb)	84069	PLEKHN1	0	966107	967383	1277	TRUE	132_dual_narrow_peak_12	184	10.8465	124.505	121.505	Promoter (<=1kb)	84069	PLEKHN1	0	966198	967331	1134	TRUE	133_dual_narrow_peak_9	238	12.136	170.379	167.242	Promoter (<=1kb)
U000011	chr1	975773	976662	889	WT_dual_narrow_peak_11	65	14.8323	58.7171	55.9045	Promoter (<=1kb)	84808	PERM1	15	975865	976626	762	TRUE	13_dual_narrow_peak_10	133	14.5688	109.398	106.578	Promoter (<=1kb)	84808	PERM1	0	975807	976662	856	TRUE	132_dual_narrow_peak_13	93	12.7104	73.0314	70.3949	Promoter (<=1kb)	84808	PERM1	0	975774	976644	871	TRUE	133_dual_narrow_peak_10	117	13.4231	92.8182	90.1423	Promoter (<=1kb)
U000012	chr1	984112	984553	441	NA	NA	NA	NA	NA	NA	NA	NA	NA	NA	NA	NA	FALSE	13_dual_narrow_peak_11	18	4.73945	9.23191	7.11627	Promoter (2-3kb)	84808	PERM1	-2002	984119	984532	414	TRUE	132_dual_narrow_peak_14	13	3.91332	6.2222	4.1517	Promoter (2-3kb)	84808	PERM1	-2017	984134	984532	399	TRUE	133_dual_narrow_peak_11	21	4.64555	10.0046	7.87488	Promoter (1-2kb)
U000013	chr1	998931	1002214	3283	WT_dual_narrow_peak_13	154	5.51607	63.2572	60.3954	Promoter (<=1kb)	9636	ISG15	0	1000986	1002118	1133	TRUE	13_dual_narrow_peak_13	336	5.5686	134.825	131.839	Promoter (<=1kb)	9636	ISG15	0	1000973	1002214	1242	TRUE	132_dual_narrow_peak_15	275	5.59375	111.486	108.579	Promoter (<=1kb)	57801	HES4	0	998932	1002213	3282	TRUE	133_dual_narrow_peak_13	336	5.47313	132.709	129.801	Promoter (<=1kb)
U000014	chr1	1006503	1006726	223	NA	NA	NA	NA	NA	NA	NA	NA	NA	NA	NA	NA	FALSE	NA	NA	NA	NA	NA	NA	NA	NA	NA	NA	NA	NA	FALSE	NA	NA	NA	NA	NA	NA	NA	NA	NA	NA	NA	NA	FALSE	133_dual_narrow_peak_14	49	2.81493	10.3749	8.24107	Intron (ENST00000624697.4/9636, intron 1 of 2)
U000015	chr1	1012906	1014081	1175	WT_dual_narrow_peak_14	169	14.9995	138.898	135.161	Promoter (<=1kb)	9636	ISG15	0	1012985	1014016	1032	TRUE	13_dual_narrow_peak_14	322	12.5229	232.215	228.535	Promoter (<=1kb)	9636	ISG15	0	1012907	1014072	1166	TRUE	132_dual_narrow_peak_16	276	11.8456	193.638	190.105	Promoter (<=1kb)	9636	ISG15	0	1012972	1014058	1087	TRUE	133_dual_narrow_peak_15	319	12.1349	225.924	222.43	Promoter (<=1kb)
U000016	chr1	1019630	1021918	2288	WT_dual_narrow_peak_15	146	5.89092	63.7961	60.9283	Promoter (<=1kb)	375790	AGRN	0	1019696	1021785	2090	TRUE	13_dual_narrow_peak_15	287	5.10396	106.645	103.843	Promoter (<=1kb)	375790	AGRN	0	1019656	1021918	2263	TRUE	132_dual_narrow_peak_17	269	5.41218	105.886	103.019	Promoter (<=1kb)	375790	AGRN	0	1019631	1021894	2264	TRUE	133_dual_narrow_peak_16	338	5.86574	142.055	139.092	Promoter (<=1kb)
U000017	chr1	1024830	1025241	411	NA	NA	NA	NA	NA	NA	NA	NA	NA	NA	NA	NA	FALSE	13_dual_narrow_peak_16	103	2.02036	10.5322	8.39754	Intron (ENST00000379370.7/375790, intron 2 of 35)	375790	AGRN	4708	1024831	1025018	188	TRUE	132_dual_narrow_peak_18	112	2.50918	17.5132	15.2898	Intron (ENST00000379370.7/375790, intron 2 of 35)	375790	AGRN	4738	1024861	1025241	381	TRUE	NA	NA	NA	NA	NA	NA
U000018	chr1	1058517	1060313	1796	WT_dual_narrow_peak_16	74	7.09518	39.9224	37.312	Promoter (<=1kb)	100288175	LOC100288175	0	1058572	1060152	1581	TRUE	13_dual_narrow_peak_17	197	5.62081	81.2763	78.6342	Promoter (<=1kb)	100288175	LOC100288175	0	1058519	1060268	1750	TRUE	132_dual_narrow_peak_19	146	6.79082	71.8555	69.2271	Promoter (<=1kb)	100288175	LOC100288175	0	1058633	1060241	1609	TRUE	133_dual_narrow_peak_17	181	5.60943	74.8402	72.2661	Promoter (<=1kb)
U000019	chr1	1063733	1064664	931	WT_dual_narrow_peak_17	43	4.27267	15.7536	13.4248	Promoter (<=1kb)	100288175	LOC100288175	-62	1063770	1064433	664	TRUE	13_dual_narrow_peak_18	177	5.14156	67.5715	65.0155	Promoter (<=1kb)	100288175	LOC100288175	0	1063741	1064648	908	TRUE	132_dual_narrow_peak_20	101	4.82894	37.6521	35.2631	Promoter (<=1kb)	100288175	LOC100288175	-17	1063747	1064478	732	TRUE	133_dual_narrow_peak_18	138	4.34278	45.0275	42.6269	Promoter (<=1kb)
U000020	chr1	1068964	1069401	437	WT_dual_narrow_peak_18	42	6.63351	23.3293	20.9041	Exon (ENST00000412397.2/100288175, exon 10 of 10)	100288175	LOC100288175	4470	1068965	1069356	392	TRUE	13_dual_narrow_peak_19	121	4.71179	43.3868	40.9851	Exon (ENST00000412397.2/100288175, exon 10 of 10)	100288175	LOC100288175	4641	1069136	1069374	239	TRUE	132_dual_narrow_peak_21	126	8.75262	75.7048	73.05	Exon (ENST00000412397.2/100288175, exon 10 of 10)	100288175	LOC100288175	4603	1069098	1069373	276	TRUE	133_dual_narrow_peak_19	155	6.48969	73.2681	70.7029	Exon (ENST00000412397.2/100288175, exon 10 of 10)
U000021	chr1	1072953	1074641	1688	WT_dual_narrow_peak_19	41	7.72237	25.8433	23.3888	Promoter (<=1kb)	401934	RNF223	0	1073688	1074641	954	TRUE	13_dual_narrow_peak_20	213	9.5897	132.205	129.236	Promoter (<=1kb)	401934	RNF223	0	1072954	1074526	1573	TRUE	132_dual_narrow_peak_22	100	7.98248	57.2733	54.7449	Promoter (<=1kb)	401934	RNF223	0	1073516	1074526	1011	TRUE	133_dual_narrow_peak_20	161	8.01747	89.4601	86.8032	Promoter (<=1kb)
U000022	chr1	1079425	1080533	1108	WT_dual_narrow_peak_20	33	8.6046	23.7329	21.3031	Distal Intergenic	54991	C1orf159	3566	1079502	1080506	1005	TRUE	13_dual_narrow_peak_21	107	11.0417	75.996	73.3872	Distal Intergenic	54991	C1orf159	3575	1079426	1080497	1072	TRUE	132_dual_narrow_peak_23	95	12.4877	73.644	71.0032	Distal Intergenic	54991	C1orf159	3622	1079432	1080450	1019	TRUE	133_dual_narrow_peak_21	115	12.2344	86.4787	83.8387	Distal Intergenic
U000023	chr1	1114906	1116899	1993	WT_dual_narrow_peak_22	251	17.2828	217.686	212.901	Promoter (<=1kb)	54991	C1orf159	0	1115689	1116626	938	TRUE	13_dual_narrow_peak_23	420	14.425	325.447	321.008	Promoter (<=1kb)	54991	C1orf159	0	1115689	1116885	1197	TRUE	132_dual_narrow_peak_25	384	14.0022	293.445	289.016	Promoter (<=1kb)	54991	C1orf159	0	1115680	1116865	1186	TRUE	133_dual_narrow_peak_22	442	14.773	346.49	342.108	Promoter (<=1kb)
U000024	chr1	1122058	1122507	449	NA	NA	NA	NA	NA	NA	NA	NA	NA	NA	NA	NA	FALSE	13_dual_narrow_peak_24	30	6.73923	18.1817	15.966	Distal Intergenic	54991	C1orf159	-5698	1122059	1122258	200	TRUE	132_dual_narrow_peak_26	23	6.01796	13.6261	11.4441	Distal Intergenic	54991	C1orf159	-5698	1122059	1122245	187	TRUE	133_dual_narrow_peak_23	18	4.55497	8.86465	6.75241	Distal Intergenic
U000025	chr1	1157489	1158492	1003	WT_dual_narrow_peak_23	51	10.8505	39.4179	36.813	Distal Intergenic	406984	MIR200B	-8636	1157533	1158468	936	TRUE	13_dual_narrow_peak_25	115	11.7673	84.4533	81.7914	Distal Intergenic	406984	MIR200B	-8629	1157490	1158475	986	TRUE	132_dual_narrow_peak_27	106	11.8225	78.628	75.9531	Distal Intergenic	406984	MIR200B	-8629	1157498	1158475	978	TRUE	133_dual_narrow_peak_24	116	12.4965	88.2845	85.6343	Distal Intergenic
U000026	chr1	1208075	1208809	734	WT_dual_narrow_peak_24	26	11.0714	24.3736	21.9362	Promoter (1-2kb)	8784	TNFRSF18	-1606	1208198	1208427	230	TRUE	13_dual_narrow_peak_26	78	18.3369	77.3217	74.7046	Promoter (1-2kb)	8784	TNFRSF18	-1576	1208168	1208809	642	TRUE	132_dual_narrow_peak_28	54	15.3738	51.5865	49.0978	Promoter (1-2kb)	8784	TNFRSF18	-1599	1208191	1208627	437	TRUE	133_dual_narrow_peak_25	71	17.4277	69.4351	66.8918	Promoter (1-2kb)
U000027	chr1	1230627	1232520	1893	WT_dual_narrow_peak_25	299	10.6291	195.781	191.296	Promoter (<=1kb)	51150	SDF4	0	1230646	1232049	1404	TRUE	13_dual_narrow_peak_27	510	9.34192	303.09	298.837	Promoter (<=1kb)	126792	B3GALT6	0	1230642	1232520	1879	TRUE	132_dual_narrow_peak_29	500	9.78984	306.585	302.033	Promoter (<=1kb)	126792	B3GALT6	0	1230628	1232518	1891	TRUE	133_dual_narrow_peak_26	554	9.74216	337.971	333.655	Promoter (<=1kb)
U000028	chr1	1237032	1238219	1187	NA	NA	NA	NA	NA	NA	NA	NA	NA	NA	NA	NA	FALSE	13_dual_narrow_peak_28	98	4.64569	35.2288	32.8822	Distal Intergenic	126792	B3GALT6	4848	1237085	1238197	1113	TRUE	132_dual_narrow_peak_30	51	3.37146	13.762	11.5787	Distal Intergenic	126792	B3GALT6	4825	1237062	1238115	1054	TRUE	133_dual_narrow_peak_27	102	5.14671	40.4237	38.0516	Distal Intergenic
U000029	chr1	1239387	1239906	519	NA	NA	NA	NA	NA	NA	NA	NA	NA	NA	NA	NA	FALSE	13_dual_narrow_peak_29	41	2.71649	8.52393	6.41934	Distal Intergenic	388581	C1QTNF12	3252	1239474	1239906	433	TRUE	132_dual_narrow_peak_31	33	3.25329	9.27335	7.14981	Distal Intergenic	388581	C1QTNF12	3252	1239465	1239906	442	TRUE	133_dual_narrow_peak_28	43	2.93631	9.92945	7.80052	Distal Intergenic
U000030	chr1	1272750	1274754	2004	WT_dual_narrow_peak_26	184	7.75498	99.0705	95.8105	Promoter (<=1kb)	118424	UBE2J2	0	1272774	1274651	1878	TRUE	13_dual_narrow_peak_30	384	7.89355	204.093	200.625	Promoter (<=1kb)	118424	UBE2J2	0	1272777	1274754	1978	TRUE	132_dual_narrow_peak_32	358	8.78377	205.673	202.04	Promoter (<=1kb)	118424	UBE2J2	0	1272803	1274657	1855	TRUE	133_dual_narrow_peak_29	411	8.28265	225.811	222.317	Promoter (<=1kb)
U000031	chr1	1281654	1282604	950	NA	NA	NA	NA	NA	NA	NA	NA	NA	NA	NA	NA	FALSE	13_dual_narrow_peak_31	38	7.10341	22.7693	20.5147	Promoter (<=1kb)	6339	SCNN1D	0	1281679	1282189	511	TRUE	132_dual_narrow_peak_33	25	5.64035	13.6172	11.4354	Promoter (<=1kb)	6339	SCNN1D	0	1281655	1282297	643	TRUE	133_dual_narrow_peak_30	29	4.95238	13.4248	11.2544	Promoter (<=1kb)
U000032	chr1	1305476	1307889	2413	WT_dual_narrow_peak_28	145	4.19017	45.3513	42.6823	Promoter (<=1kb)	116983	ACAP3	31	1306698	1307787	1090	TRUE	13_dual_narrow_peak_32	278	3.91629	77.9587	75.3376	Promoter (<=1kb)	116983	ACAP3	0	1305477	1307787	2311	TRUE	132_dual_narrow_peak_34	263	4.21097	80.3148	77.6283	Promoter (<=1kb)	116983	ACAP3	0	1305479	1307770	2292	TRUE	133_dual_narrow_peak_31	296	4.20874	89.9616	87.3019	Promoter (<=1kb)
U000033	chr1	1308106	1309554	1448	WT_dual_narrow_peak_29	183	5.2596	71.2652	68.3161	Promoter (<=1kb)	126789	PUSL1	0	1308414	1309518	1105	TRUE	13_dual_narrow_peak_33	336	4.71873	114.929	112.074	Promoter (<=1kb)	126789	PUSL1	0	1308263	1309554	1292	TRUE	132_dual_narrow_peak_35	288	4.60863	96.6043	93.8041	Promoter (<=1kb)	126789	PUSL1	0	1308270	1309518	1249	TRUE	133_dual_narrow_peak_32	351	4.98499	126.696	123.824	Promoter (<=1kb)
U000034	chr1	1318324	1318644	320	WT_dual_narrow_peak_30	14	3.69422	6.0681	3.90821	Promoter (<=1kb)	54973	INTS11	713	1318369	1318633	265	TRUE	13_dual_narrow_peak_34	34	5.14488	15.731	13.5385	Promoter (<=1kb)	54973	INTS11	710	1318335	1318636	302	TRUE	132_dual_narrow_peak_36	33	5.3886	16.0529	13.8439	Promoter (<=1kb)	54973	INTS11	702	1318369	1318644	276	TRUE	133_dual_narrow_peak_33	42	5.95262	21.274	19.0334	Promoter (<=1kb)
U000035	chr1	1324243	1326145	1902	WT_dual_narrow_peak_31	170	7.4705	89.3593	86.2101	Promoter (<=1kb)	54973	INTS11	0	1324252	1325931	1680	TRUE	13_dual_narrow_peak_35	372	7.00483	180.724	177.424	Promoter (<=1kb)	54973	INTS11	0	1324249	1326145	1897	TRUE	132_dual_narrow_peak_37	317	7.26914	159.192	155.932	Promoter (<=1kb)	54973	INTS11	0	1324244	1326119	1876	TRUE	133_dual_narrow_peak_34	390	7.50525	199.576	196.256	Promoter (<=1kb)
U000036	chr1	1330759	1331448	689	WT_dual_narrow_peak_32	26	5.37204	13.3868	11.0914	Promoter (<=1kb)	83756	TAS1R3	0	1330846	1331428	583	TRUE	13_dual_narrow_peak_36	39	3.8058	12.8005	10.6389	Promoter (<=1kb)	83756	TAS1R3	0	1330933	1331384	452	TRUE	132_dual_narrow_peak_38	43	4.43917	16.4012	14.1889	Promoter (<=1kb)	83756	TAS1R3	0	1330764	1331448	685	TRUE	133_dual_narrow_peak_35	40	3.93858	13.5849	11.4131	Promoter (<=1kb)
U000037	chr1	1345123	1345921	798	NA	NA	NA	NA	NA	NA	NA	NA	NA	NA	NA	NA	FALSE	13_dual_narrow_peak_37	199	2.01418	18.7895	16.5686	Intron (ENST00000378891.9/1855, intron 1 of 14)	1855	DVL1	3034	1345130	1345921	792	TRUE	NA	NA	NA	NA	NA	NA	NA	NA	NA	NA	NA	NA	FALSE	133_dual_narrow_peak_36	176	1.80868	12.7243	10.5618	Intron (ENST00000378891.9/1855, intron 1 of 14)
U000038	chr1	1347073	1349257	2184	WT_dual_narrow_peak_33	313	7.28046	157.43	153.452	Promoter (<=1kb)	1855	DVL1	0	1347595	1349218	1624	TRUE	13_dual_narrow_peak_38	548	5.43317	212.619	209.087	Promoter (<=1kb)	1855	DVL1	0	1347074	1349218	2145	TRUE	132_dual_narrow_peak_39	496	6.16172	215.598	211.879	Promoter (<=1kb)	1855	DVL1	0	1347468	1349218	1751	TRUE	133_dual_narrow_peak_37	573	5.77603	234.833	231.278	Promoter (<=1kb)
U000039	chr1	1360436	1360741	305	NA	NA	NA	NA	NA	NA	NA	NA	NA	NA	NA	NA	FALSE	NA	NA	NA	NA	NA	NA	NA	NA	NA	NA	NA	NA	FALSE	NA	NA	NA	NA	NA	NA	NA	NA	NA	NA	NA	NA	FALSE	133_dual_narrow_peak_38	17	3.61388	6.63505	4.56232	Promoter (1-2kb)
U000040	chr1	1360762	1360944	182	NA	NA	NA	NA	NA	NA	NA	NA	NA	NA	NA	NA	FALSE	13_dual_narrow_peak_39	19	4.18047	8.38481	6.28205	Promoter (<=1kb)	54587	MXRA8	833	1360763	1360944	182	TRUE	NA	NA	NA	NA	NA	NA	NA	NA	NA	NA	NA	NA	FALSE	NA	NA	NA	NA	NA	NA
U000041	chr1	1374221	1376254	2033	WT_dual_narrow_peak_34	188	8.66671	109.549	106.168	Promoter (<=1kb)	54998	AURKAIP1	0	1374388	1375957	1570	TRUE	13_dual_narrow_peak_40	369	7.97245	197.748	194.327	Promoter (<=1kb)	54998	AURKAIP1	0	1374222	1376254	2033	TRUE	132_dual_narrow_peak_40	324	8.14134	176.914	173.517	Promoter (<=1kb)	54998	AURKAIP1	0	1374292	1376254	1963	TRUE	133_dual_narrow_peak_39	409	8.45063	227.961	224.453	Promoter (<=1kb)
U000042	chr1	1398056	1400552	2496	WT_dual_narrow_peak_35	207	5.80731	87.7316	84.6006	Promoter (<=1kb)	148413	MRPL20-AS1	0	1398156	1400481	2326	TRUE	13_dual_narrow_peak_41	430	5.72366	175.782	172.517	Promoter (<=1kb)	148413	MRPL20-AS1	0	1398068	1400552	2485	TRUE	132_dual_narrow_peak_41	388	5.97429	165.109	161.804	Promoter (<=1kb)	148413	MRPL20-AS1	0	1398057	1400497	2441	TRUE	133_dual_narrow_peak_40	436	5.88013	182.488	179.276	Promoter (<=1kb)
U000043	chr1	1406385	1408503	2118	WT_dual_narrow_peak_36	204	8.33224	115.173	111.726	Promoter (<=1kb)	55052	MRPL20	0	1406557	1408495	1939	TRUE	13_dual_narrow_peak_42	385	7.66788	200.272	196.833	Promoter (<=1kb)	55052	MRPL20	0	1406386	1408468	2083	TRUE	132_dual_narrow_peak_42	405	9.0499	236.752	232.847	Promoter (<=1kb)	55052	MRPL20	0	1406386	1408477	2092	TRUE	133_dual_narrow_peak_41	402	7.98959	215.318	211.896	Promoter (<=1kb)
U000044	chr1	1440846	1441255	409	NA	NA	NA	NA	NA	NA	NA	NA	NA	NA	NA	NA	FALSE	NA	NA	NA	NA	NA	NA	NA	NA	NA	NA	NA	NA	FALSE	132_dual_narrow_peak_43	17	5.03141	9.4613	7.33316	3' UTR	64856	VWA1	5112	1440847	1441036	190	TRUE	133_dual_narrow_peak_42	14	3.63077	5.94728	3.88494	3' UTR
U000045	chr1	1470587	1471871	1284	WT_dual_narrow_peak_37	208	7.23333	105.643	102.307	Promoter (<=1kb)	83858	ATAD3B	0	1470588	1471840	1253	TRUE	13_dual_narrow_peak_43	412	7.32022	206.606	203.119	Promoter (<=1kb)	83858	ATAD3B	0	1470665	1471863	1199	TRUE	132_dual_narrow_peak_44	351	6.91777	169.101	165.765	Promoter (<=1kb)	83858	ATAD3B	0	1470605	1471863	1259	TRUE	133_dual_narrow_peak_43	441	7.43025	223.34	219.864	Promoter (<=1kb)
U000046	chr1	1472520	1473135	615	WT_dual_narrow_peak_38	289	10.0016	182.24	177.936	Promoter (<=1kb)	83858	ATAD3B	737	1472521	1473123	603	TRUE	13_dual_narrow_peak_44	539	9.52588	324.167	319.739	Promoter (<=1kb)	83858	ATAD3B	741	1472525	1473131	607	TRUE	132_dual_narrow_peak_45	507	9.93971	313.873	309.251	Promoter (<=1kb)	83858	ATAD3B	744	1472528	1473125	598	TRUE	133_dual_narrow_peak_44	588	9.86567	361.295	356.796	Promoter (<=1kb)
U000047	chr1	1510983	1512302	1319	WT_dual_narrow_peak_39	139	8.003	77.8146	74.7934	Promoter (<=1kb)	55210	ATAD3A	0	1510992	1512266	1275	TRUE	13_dual_narrow_peak_45	329	9.16042	194.97	191.569	Promoter (<=1kb)	55210	ATAD3A	0	1511008	1512302	1295	TRUE	132_dual_narrow_peak_46	263	8.34268	147.118	143.949	Promoter (<=1kb)	55210	ATAD3A	0	1510984	1512301	1318	TRUE	133_dual_narrow_peak_45	329	8.76803	189.219	185.964	Promoter (<=1kb)
U000048	chr1	1512911	1513186	275	WT_dual_narrow_peak_40	165	9.61771	103.926	100.61	Promoter (<=1kb)	55210	ATAD3A	390	1512920	1513176	257	TRUE	13_dual_narrow_peak_46	358	10.0425	224.896	221.272	Promoter (<=1kb)	55210	ATAD3A	386	1512916	1513185	270	TRUE	132_dual_narrow_peak_47	334	10.6519	218.245	214.504	Promoter (<=1kb)	55210	ATAD3A	382	1512912	1513185	274	TRUE	133_dual_narrow_peak_46	395	10.6265	256.554	252.848	Promoter (<=1kb)
U000049	chr1	1573661	1575737	2076	WT_dual_narrow_peak_41	229	7.30095	116.678	113.212	Promoter (<=1kb)	29101	SSU72	0	1573685	1575707	2023	TRUE	13_dual_narrow_peak_47	427	6.52446	195.302	191.898	Promoter (<=1kb)	29101	SSU72	0	1573673	1575737	2065	TRUE	132_dual_narrow_peak_48	353	5.95826	150.226	147.034	Promoter (<=1kb)	29101	SSU72	0	1573685	1575732	2048	TRUE	133_dual_narrow_peak_47	452	6.71553	211.39	207.993	Promoter (<=1kb)
U000050	chr1	1614237	1617011	2774	WT_dual_narrow_peak_42	155	5.63917	64.9291	62.0492	Promoter (<=1kb)	142678	MIB2	0	1614378	1616920	2543	TRUE	13_dual_narrow_peak_48	305	5.50154	121.384	118.487	Promoter (<=1kb)	142678	MIB2	0	1614238	1617011	2774	TRUE	132_dual_narrow_peak_49	265	4.989	96.5746	93.7746	Promoter (<=1kb)	142678	MIB2	0	1614331	1617003	2673	TRUE	133_dual_narrow_peak_48	317	5.58709	127.799	124.92	Promoter (<=1kb)
U000051	chr1	1627187	1628943	1756	WT_dual_narrow_peak_43	89	9.86612	59.7885	56.9643	Promoter (<=1kb)	142678	MIB2	0	1627247	1628791	1545	TRUE	13_dual_narrow_peak_49	204	10.3346	133.199	130.224	Promoter (<=1kb)	142678	MIB2	0	1627188	1628495	1308	TRUE	132_dual_narrow_peak_50	160	10.3881	106.163	103.295	Promoter (<=1kb)	142678	MIB2	0	1627206	1628872	1667	TRUE	133_dual_narrow_peak_49	177	9.93392	113.451	110.657	Promoter (<=1kb)
U000052	chr1	1658775	1659634	859	WT_dual_narrow_peak_44	84	14.9439	73.428	70.4552	Promoter (<=1kb)	984	CDK11B	0	1658778	1659623	846	TRUE	13_dual_narrow_peak_51	193	17.4875	170.699	167.469	Promoter (<=1kb)	984	CDK11B	0	1658778	1659634	857	TRUE	132_dual_narrow_peak_51	141	15.4091	119.096	116.135	Promoter (<=1kb)	984	CDK11B	0	1658776	1659625	850	TRUE	133_dual_narrow_peak_50	164	15.4642	137.314	134.379	Promoter (<=1kb)
U000053	chr1	1686359	1687030	671	WT_dual_narrow_peak_45	32	9.24421	24.494	22.0551	Intron (ENST00000614300.4/728661, intron 2 of 6)	728661	SLC35E2B	5744	1686376	1686965	590	TRUE	13_dual_narrow_peak_52	60	9.73573	41.9456	39.5535	Intron (ENST00000614300.4/728661, intron 2 of 6)	728661	SLC35E2B	5716	1686360	1686993	634	TRUE	132_dual_narrow_peak_52	56	10.0608	40.47	38.0605	Intron (ENST00000614300.4/728661, intron 2 of 6)	728661	SLC35E2B	5716	1686394	1686993	600	TRUE	133_dual_narrow_peak_51	57	9.36786	39.0994	36.7357	Intron (ENST00000614300.4/728661, intron 2 of 6)
U000054	chr1	1692371	1693342	971	WT_dual_narrow_peak_46	112	24.5774	123.066	119.524	Promoter (<=1kb)	728661	SLC35E2B	0	1692407	1693340	934	TRUE	13_dual_narrow_peak_53	194	22.4565	194.05	190.655	Promoter (<=1kb)	728661	SLC35E2B	0	1692379	1693331	953	TRUE	132_dual_narrow_peak_53	196	25.8017	208.963	205.301	Promoter (<=1kb)	728661	SLC35E2B	0	1692372	1693342	971	TRUE	133_dual_narrow_peak_52	205	23.4932	208.696	205.317	Promoter (<=1kb)
U000055	chr1	1724105	1724929	824	WT_dual_narrow_peak_47	156	22.9778	160.345	156.329	Promoter (<=1kb)	728642	CDK11A	0	1724113	1724863	751	TRUE	13_dual_narrow_peak_54	324	21.9693	312.45	308.119	Promoter (<=1kb)	728642	CDK11A	0	1724106	1724897	792	TRUE	132_dual_narrow_peak_54	249	20.6893	236.134	232.234	Promoter (<=1kb)	728642	CDK11A	0	1724109	1724892	784	TRUE	133_dual_narrow_peak_53	302	20.3313	281.581	277.694	Promoter (<=1kb)
U000056	chr1	1740940	1741502	562	WT_dual_narrow_peak_48	15	6.56084	11.3797	9.11439	Promoter (1-2kb)	9906	SLC35E2A	-1599	1741156	1741502	347	TRUE	13_dual_narrow_peak_55	41	10.81	33.0428	30.7114	Promoter (1-2kb)	9906	SLC35E2A	-1489	1741046	1741418	373	TRUE	132_dual_narrow_peak_55	31	8.94474	23.3459	21.0688	Promoter (1-2kb)	9906	SLC35E2A	-1414	1740971	1741418	448	TRUE	133_dual_narrow_peak_54	51	12.5867	43.4621	41.071	Promoter (1-2kb)
U000057	chr1	1746377	1746608	231	WT_dual_narrow_peak_49	14	6.15079	10.331	8.08293	Promoter (<=1kb)	9906	SLC35E2A	-453	1746445	1746606	162	TRUE	13_dual_narrow_peak_56	32	8.49361	22.9672	20.7106	Promoter (<=1kb)	9906	SLC35E2A	-386	1746378	1746608	231	TRUE	132_dual_narrow_peak_56	23	6.70855	14.9962	12.7983	Promoter (<=1kb)	9906	SLC35E2A	-398	1746390	1746606	217	TRUE	133_dual_narrow_peak_55	23	5.80923	13.1973	11.0291	Promoter (<=1kb)
U000058	chr1	1747150	1747329	179	NA	NA	NA	NA	NA	NA	NA	NA	NA	NA	NA	NA	FALSE	13_dual_narrow_peak_57	18	4.89026	9.52751	7.40622	Promoter (1-2kb)	9906	SLC35E2A	-1159	1747151	1747329	179	TRUE	NA	NA	NA	NA	NA	NA	NA	NA	NA	NA	NA	NA	FALSE	NA	NA	NA	NA	NA	NA
U000059	chr1	1758623	1759306	683	WT_dual_narrow_peak_50	16	6.04029	10.8946	8.63774	Promoter (<=1kb)	65220	NADK	-165	1758740	1759095	356	TRUE	13_dual_narrow_peak_58	38	7.9231	24.8202	22.5493	Promoter (<=1kb)	65220	NADK	-99	1758674	1759306	633	TRUE	132_dual_narrow_peak_57	45	9.64986	32.845	30.4919	Promoter (<=1kb)	65220	NADK	-49	1758624	1759285	662	TRUE	133_dual_narrow_peak_56	49	9.52713	34.8802	32.5434	Promoter (<=1kb)
U000060	chr1	1777065	1778475	1410	WT_dual_narrow_peak_51	169	8.97113	101.419	98.1317	Promoter (<=1kb)	65220	NADK	17	1777080	1778402	1323	TRUE	13_dual_narrow_peak_59	272	7.60247	142.006	138.972	Promoter (<=1kb)	65220	NADK	0	1777066	1778475	1410	TRUE	132_dual_narrow_peak_58	248	7.80952	132.523	129.464	Promoter (<=1kb)	65220	NADK	0	1777084	1778468	1385	TRUE	133_dual_narrow_peak_57	288	8.21699	158.877	155.811	Promoter (<=1kb)
U000061	chr1	1778711	1779287	576	WT_dual_narrow_peak_52	48	2.56786	8.83956	6.61881	Promoter (<=1kb)	65220	NADK	-119	1778909	1779102	194	TRUE	13_dual_narrow_peak_60	125	3.52541	32.1791	29.8538	Promoter (<=1kb)	65220	NADK	0	1778742	1779287	546	TRUE	132_dual_narrow_peak_59	96	3.0559	20.8617	18.6068	Promoter (<=1kb)	65220	NADK	0	1778715	1779164	450	TRUE	133_dual_narrow_peak_58	101	2.90012	20.216	17.9839	Promoter (<=1kb)
U000062	chr1	1859079	1859930	851	WT_dual_narrow_peak_53	16	5.90948	10.6708	8.41734	Promoter (<=1kb)	2782	GNB1	-308	1859080	1859480	401	TRUE	13_dual_narrow_peak_61	28	6.804	17.4217	15.213	Promoter (<=1kb)	2782	GNB1	-405	1859177	1859799	623	TRUE	132_dual_narrow_peak_60	27	6.28878	15.8614	13.6551	Promoter (<=1kb)	2782	GNB1	-405	1859177	1859930	754	TRUE	133_dual_narrow_peak_59	23	5.80923	13.1973	11.0291	Promoter (<=1kb)
U000063	chr1	1888971	1892050	3079	WT_dual_narrow_peak_54	203	5.67343	84.342	81.2488	Promoter (<=1kb)	2782	GNB1	0	1888972	1890626	1655	TRUE	13_dual_narrow_peak_62	338	4.71632	115.533	112.674	Promoter (<=1kb)	2782	GNB1	0	1889039	1890709	1671	TRUE	132_dual_narrow_peak_61	338	5.35418	130.784	127.738	Promoter (<=1kb)	2782	GNB1	0	1888979	1890673	1695	TRUE	133_dual_narrow_peak_60	385	5.27936	146.51	143.519	Promoter (<=1kb)
U000064	chr1	1897369	1897530	161	NA	NA	NA	NA	NA	NA	NA	NA	NA	NA	NA	NA	FALSE	NA	NA	NA	NA	NA	NA	NA	NA	NA	NA	NA	NA	FALSE	132_dual_narrow_peak_63	30	4.7011	13.0818	10.9055	Distal Intergenic	2782	GNB1	-5078	1897370	1897530	161	TRUE	NA	NA	NA	NA	NA	NA
U000065	chr1	1908132	1909567	1435	WT_dual_narrow_peak_56	76	8.61007	47.2661	44.5763	Distal Intergenic	163688	CALML6	-5585	1908292	1909523	1232	TRUE	13_dual_narrow_peak_64	215	9.1565	129.319	126.37	Distal Intergenic	163688	CALML6	-5541	1908133	1909567	1435	TRUE	132_dual_narrow_peak_64	163	8.62669	95.3814	92.5897	Distal Intergenic	163688	CALML6	-5541	1908142	1909567	1426	TRUE	133_dual_narrow_peak_61	202	8.98632	120.288	117.454	Distal Intergenic
U000066	chr1	1918922	1919959	1037	WT_dual_narrow_peak_57	67	12.4494	54.1346	51.3712	Promoter (<=1kb)	339456	TMEM52	0	1919005	1919829	825	TRUE	13_dual_narrow_peak_65	156	12.6785	117.147	114.277	Promoter (<=1kb)	339456	TMEM52	0	1918923	1919956	1034	TRUE	132_dual_narrow_peak_65	133	12.0531	97.9799	95.17	Promoter (<=1kb)	339456	TMEM52	0	1918943	1919959	1017	TRUE	133_dual_narrow_peak_62	157	12.8806	118.946	116.12	Promoter (<=1kb)
U000067	chr1	1943822	1944098	276	NA	NA	NA	NA	NA	NA	NA	NA	NA	NA	NA	NA	FALSE	13_dual_narrow_peak_66	17	4.63288	8.70517	6.59594	Intron (ENST00000493964.5/85452, intron 21 of 37)	85452	CFAP74	-16000	1943929	1944090	162	TRUE	132_dual_narrow_peak_66	14	4.19285	6.99248	4.90617	Intron (ENST00000493964.5/85452, intron 21 of 37)	85452	CFAP74	-15894	1943823	1944081	259	TRUE	133_dual_narrow_peak_63	19	4.84102	9.76186	7.63479	Intron (ENST00000493964.5/85452, intron 21 of 37)
U000068	chr1	1959789	1960444	655	NA	NA	NA	NA	NA	NA	NA	NA	NA	NA	NA	NA	FALSE	13_dual_narrow_peak_67	54	14.156	49.0235	46.585	Promoter (<=1kb)	85452	CFAP74	0	1959820	1960444	625	TRUE	132_dual_narrow_peak_67	44	12.5785	38.6681	36.2716	Promoter (<=1kb)	85452	CFAP74	0	1959802	1960210	409	TRUE	133_dual_narrow_peak_64	44	10.8923	35.0992	32.7608	Promoter (<=1kb)
U000069	chr1	2044132	2044589	457	NA	NA	NA	NA	NA	NA	NA	NA	NA	NA	NA	NA	FALSE	13_dual_narrow_peak_68	16	4.06916	7.31172	5.22598	Distal Intergenic	105378591	PRKCZ-DT	5062	2044137	2044589	453	TRUE	NA	NA	NA	NA	NA	NA	NA	NA	NA	NA	NA	NA	FALSE	133_dual_narrow_peak_65	13	3.26333	5.02281	2.98608	Distal Intergenic
U000070	chr1	2049656	2051274	1618	WT_dual_narrow_peak_58	87	7.97823	50.4579	47.7339	Promoter (<=1kb)	105378591	PRKCZ-DT	0	2049731	2051235	1505	TRUE	13_dual_narrow_peak_69	208	8.89159	122.799	119.893	Promoter (<=1kb)	105378591	PRKCZ-DT	0	2049658	2051239	1582	TRUE	132_dual_narrow_peak_68	168	8.39372	96.2628	93.465	Promoter (<=1kb)	105378591	PRKCZ-DT	0	2049657	2051274	1618	TRUE	133_dual_narrow_peak_66	213	9.71931	133.383	130.471	Promoter (<=1kb)
U000071	chr1	2132717	2133783	1066	WT_dual_narrow_peak_59	44	13.0322	39.583	36.9763	Promoter (<=1kb)	5590	PRKCZ	0	2132978	2133691	714	TRUE	13_dual_narrow_peak_70	137	18.0458	126.181	123.253	Promoter (<=1kb)	5590	PRKCZ	-29	2132718	2133609	892	TRUE	132_dual_narrow_peak_69	80	13.6303	66.672	64.0792	Promoter (<=1kb)	5590	PRKCZ	0	2132977	2133783	807	TRUE	133_dual_narrow_peak_67	129	18.2211	120.042	117.209	Promoter (<=1kb)
U000072	chr1	2194003	2195595	1592	WT_dual_narrow_peak_60	126	12.5508	95.4945	92.2757	Promoter (<=1kb)	199990	FAAP20	0	2194288	2195576	1289	TRUE	13_dual_narrow_peak_71	264	9.96865	166.641	163.44	Promoter (<=1kb)	199990	FAAP20	0	2194022	2195595	1574	TRUE	132_dual_narrow_peak_70	218	10.3717	142.239	139.107	Promoter (<=1kb)	199990	FAAP20	0	2194149	2195584	1436	TRUE	133_dual_narrow_peak_68	266	10.2463	170.855	167.715	Promoter (<=1kb)
U000073	chr1	2199431	2199910	479	WT_dual_narrow_peak_61	37	4.33982	14.1848	11.8777	Promoter (<=1kb)	199990	FAAP20	0	2199559	2199910	352	TRUE	13_dual_narrow_peak_72	111	5.21254	44.2213	41.8141	Promoter (<=1kb)	199990	FAAP20	0	2199486	2199910	425	TRUE	132_dual_narrow_peak_71	89	5.25591	36.4183	34.0385	Promoter (<=1kb)	199990	FAAP20	0	2199528	2199910	383	TRUE	133_dual_narrow_peak_69	117	5.54439	49.1573	46.7317	Promoter (<=1kb)
U000074	chr1	2204785	2205307	522	WT_dual_narrow_peak_62	15	3.64029	6.20587	4.04305	Promoter (1-2kb)	199990	FAAP20	-1154	2205036	2205288	253	TRUE	13_dual_narrow_peak_73	46	4.80897	18.8068	16.5858	Promoter (1-2kb)	199990	FAAP20	-1068	2204950	2205303	354	TRUE	132_dual_narrow_peak_72	42	5.40902	19.5205	17.2778	Promoter (<=1kb)	199990	FAAP20	-904	2204786	2205303	518	TRUE	133_dual_narrow_peak_70	55	5.77506	25.9529	23.6771	Promoter (1-2kb)
U000075	chr1	2208242	2208797	555	WT_dual_narrow_peak_63	26	3.47967	8.44655	6.23257	Promoter (<=1kb)	199990	FAAP20	-809	2208542	2208740	199	TRUE	13_dual_narrow_peak_74	87	4.38875	29.8046	27.4964	Promoter (<=1kb)	199990	FAAP20	-584	2208317	2208787	471	TRUE	132_dual_narrow_peak_73	64	4.05864	20.8513	18.5965	Promoter (<=1kb)	199990	FAAP20	-510	2208243	2208750	508	TRUE	133_dual_narrow_peak_71	85	4.2375	28.1073	25.8162	Promoter (<=1kb)
U000076	chr1	2212365	2213483	1118	WT_dual_narrow_peak_64	51	7.62788	30.6179	28.1089	Promoter (<=1kb)	124903823	LOC124903823	0	2212398	2213379	982	TRUE	13_dual_narrow_peak_75	194	10.7634	130.29	127.334	Promoter (<=1kb)	124903823	LOC124903823	0	2212366	2213462	1097	TRUE	132_dual_narrow_peak_74	148	10.5744	99.7995	96.9767	Promoter (<=1kb)	124903823	LOC124903823	0	2212378	2213462	1085	TRUE	133_dual_narrow_peak_72	188	10.2422	122.531	119.684	Promoter (<=1kb)
U000077	chr1	2228842	2231662	2820	WT_dual_narrow_peak_65	262	4.62808	88.5604	85.4201	Promoter (<=1kb)	6497	SKI	593	2228912	2231433	2522	TRUE	13_dual_narrow_peak_76	561	4.29496	171.576	168.34	Promoter (<=1kb)	6497	SKI	533	2228852	2231662	2811	TRUE	132_dual_narrow_peak_75	475	4.6322	158.039	154.788	Promoter (<=1kb)	6497	SKI	526	2228845	2231496	2652	TRUE	133_dual_narrow_peak_73	591	4.44475	187.447	184.204	Promoter (<=1kb)
U000078	chr1	2313881	2314104	223	NA	NA	NA	NA	NA	NA	NA	NA	NA	NA	NA	NA	FALSE	NA	NA	NA	NA	NA	NA	NA	NA	NA	NA	NA	NA	FALSE	NA	NA	NA	NA	NA	NA	NA	NA	NA	NA	NA	NA	FALSE	133_dual_narrow_peak_74	23	2.56949	5.13399	3.09524	Promoter (<=1kb)
U000079	chr1	2314171	2315248	1077	WT_dual_narrow_peak_66	37	8.61517	25.9115	23.4562	Promoter (<=1kb)	124903824	LOC124903824	0	2314497	2315206	710	TRUE	13_dual_narrow_peak_77	74	7.69807	42.5151	40.1192	Promoter (<=1kb)	124903824	LOC124903824	0	2314268	2315240	973	TRUE	132_dual_narrow_peak_76	71	8.87307	45.4782	43.0327	Promoter (<=1kb)	124903824	LOC124903824	0	2314173	2315240	1068	TRUE	133_dual_narrow_peak_75	79	8.54459	48.6518	46.2292	Promoter (<=1kb)
U000080	chr1	2390306	2392942	2636	WT_dual_narrow_peak_67	200	6.71398	95.9467	92.7227	Promoter (<=1kb)	11079	RER1	0	2390348	2392818	2471	TRUE	13_dual_narrow_peak_78	402	6.66764	187.408	184.061	Promoter (<=1kb)	11079	RER1	0	2390307	2392918	2612	TRUE	132_dual_narrow_peak_77	343	6.48198	156.882	153.64	Promoter (<=1kb)	11079	RER1	0	2390307	2392918	2612	TRUE	133_dual_narrow_peak_76	408	6.53371	187.021	183.78	Promoter (<=1kb)
U000081	chr1	2411722	2414517	2795	WT_dual_narrow_peak_68	129	6.92861	65.0254	62.1444	Promoter (<=1kb)	5192	PEX10	0	2411837	2413842	2006	TRUE	13_dual_narrow_peak_79	286	6.1535	125.912	122.985	Promoter (<=1kb)	5192	PEX10	0	2411723	2414517	2795	TRUE	132_dual_narrow_peak_78	219	5.87123	93.4914	90.713	Promoter (<=1kb)	5192	PEX10	0	2411738	2413973	2236	TRUE	133_dual_narrow_peak_77	264	5.69656	108.949	106.18	Promoter (<=1kb)
U000082	chr1	2494151	2494649	498	NA	NA	NA	NA	NA	NA	NA	NA	NA	NA	NA	NA	FALSE	13_dual_narrow_peak_80	17	4.63288	8.70517	6.59594	Exon (ENST00000442305.1/ENST00000442305.1, exon 1 of 2)	9651	PLCH2	-3133	2494152	2494649	498	TRUE	NA	NA	NA	NA	NA	NA	NA	NA	NA	NA	NA	NA	FALSE	133_dual_narrow_peak_79	21	5.32512	11.4415	9.29306	Exon (ENST00000442305.1/ENST00000442305.1, exon 1 of 2)
U000083	chr1	2524854	2527256	2402	WT_dual_narrow_peak_70	190	8.01434	104.645	101.321	Promoter (<=1kb)	55229	PANK4	0	2525157	2526925	1769	TRUE	13_dual_narrow_peak_81	344	7.3331	173.516	170.267	Promoter (<=1kb)	55229	PANK4	0	2524855	2527233	2379	TRUE	132_dual_narrow_peak_80	301	7.50884	155.18	151.951	Promoter (<=1kb)	55229	PANK4	0	2525039	2527256	2218	TRUE	133_dual_narrow_peak_80	371	7.85005	196.554	193.253	Promoter (<=1kb)
U000084	chr1	2534805	2535138	333	NA	NA	NA	NA	NA	NA	NA	NA	NA	NA	NA	NA	FALSE	13_dual_narrow_peak_82	19	3.42266	6.67437	4.601	Intron (ENST00000644246.1/ENST00000644246.1, intron 1 of 1)	388585	HES5	-4558	2534821	2535138	318	TRUE	132_dual_narrow_peak_81	21	3.69738	7.81502	5.71351	Intron (ENST00000644246.1/ENST00000644246.1, intron 1 of 1)	388585	HES5	-4579	2534842	2534997	156	TRUE	133_dual_narrow_peak_81	21	3.04552	6.1499	4.08452	Intron (ENST00000644246.1/ENST00000644246.1, intron 1 of 1)
U000085	chr1	2537382	2537817	435	NA	NA	NA	NA	NA	NA	NA	NA	NA	NA	NA	NA	FALSE	13_dual_narrow_peak_83	25	4.63199	11.2644	9.12014	Intron (ENST00000644246.1/ENST00000644246.1, intron 1 of 1)	388585	HES5	-7146	2537409	2537611	203	TRUE	132_dual_narrow_peak_82	36	6.69891	20.7965	18.5422	Intron (ENST00000644246.1/ENST00000644246.1, intron 1 of 1)	388585	HES5	-7136	2537399	2537817	419	TRUE	133_dual_narrow_peak_82	34	5.41901	16.5156	14.3154	Intron (ENST00000644246.1/ENST00000644246.1, intron 1 of 1)
U000086	chr1	2546287	2548129	1842	WT_dual_narrow_peak_71	105	8.80796	64.2723	61.3994	Exon (ENST00000644246.1/ENST00000644246.1, exon 2 of 2)	115110	TNFRSF14-AS1	3669	2546306	2547929	1624	TRUE	13_dual_narrow_peak_84	297	8.76123	171.25	168.017	Exon (ENST00000644246.1/ENST00000644246.1, exon 2 of 2)	115110	TNFRSF14-AS1	3469	2546288	2548129	1842	TRUE	132_dual_narrow_peak_83	221	8.67154	127.891	124.866	Exon (ENST00000644246.1/ENST00000644246.1, exon 2 of 2)	115110	TNFRSF14-AS1	3481	2546288	2548117	1830	TRUE	133_dual_narrow_peak_83	314	9.07117	185.105	181.876	Exon (ENST00000644246.1/ENST00000644246.1, exon 2 of 2)
U000087	chr1	2556044	2556792	748	NA	NA	NA	NA	NA	NA	NA	NA	NA	NA	NA	NA	FALSE	13_dual_narrow_peak_85	22	5.91979	13.0259	10.8609	Promoter (<=1kb)	8764	TNFRSF14	0	2556138	2556792	655	TRUE	132_dual_narrow_peak_84	20	5.86998	12.1387	9.97393	Promoter (<=1kb)	8764	TNFRSF14	0	2556045	2556561	517	TRUE	133_dual_narrow_peak_84	16	4.11487	7.40151	5.31083	Promoter (<=1kb)
U000088	chr1	2585459	2587494	2035	WT_dual_narrow_peak_72	108	7.84854	60.6926	57.8587	Promoter (<=1kb)	127281	PRXL2B	0	2585594	2587487	1894	TRUE	13_dual_narrow_peak_86	249	8.36785	139.862	136.843	Promoter (<=1kb)	127281	PRXL2B	0	2585523	2587443	1921	TRUE	132_dual_narrow_peak_85	224	8.8171	131.062	128.014	Promoter (<=1kb)	127281	PRXL2B	0	2585460	2587482	2023	TRUE	133_dual_narrow_peak_85	283	9.26425	169.782	166.649	Promoter (<=1kb)
U000089	chr1	2641737	2643322	1585	WT_dual_narrow_peak_73	58	10.6648	43.3541	40.7066	Intron (ENST00000401095.9/100287898, intron 8 of 8)	79258	MMEL1	-9183	2642199	2643322	1124	TRUE	13_dual_narrow_peak_87	226	10.9846	152.642	149.536	Exon (ENST00000401095.9/100287898, exon 9 of 9)	79258	MMEL1	-8722	2641738	2643306	1569	TRUE	132_dual_narrow_peak_86	160	10.1144	104.35	101.495	Exon (ENST00000401095.9/100287898, exon 9 of 9)	79258	MMEL1	-8866	2641882	2643317	1436	TRUE	133_dual_narrow_peak_86	200	9.83196	126.557	123.685	Exon (ENST00000401095.9/100287898, exon 9 of 9)
U000090	chr1	3422898	3423054	156	NA	NA	NA	NA	NA	NA	NA	NA	NA	NA	NA	NA	FALSE	NA	NA	NA	NA	NA	NA	NA	NA	NA	NA	NA	NA	FALSE	NA	NA	NA	NA	NA	NA	NA	NA	NA	NA	NA	NA	FALSE	133_dual_narrow_peak_87	19	4.84102	9.76186	7.63479	Promoter (1-2kb)
U000091	chr1	3454159	3455715	1556	WT_dual_narrow_peak_74	108	12.0622	80.9647	77.9089	Promoter (<=1kb)	27237	ARHGEF16	0	3454465	3455526	1062	TRUE	13_dual_narrow_peak_88	215	10.9442	145.198	142.143	Promoter (<=1kb)	27237	ARHGEF16	0	3454212	3455702	1491	TRUE	132_dual_narrow_peak_87	209	12.2264	151.152	147.953	Promoter (<=1kb)	27237	ARHGEF16	0	3454160	3455715	1556	TRUE	133_dual_narrow_peak_88	233	11.413	160.904	157.826	Promoter (<=1kb)
U000092	chr1	3481857	3482708	851	WT_dual_narrow_peak_75	11	4.92063	7.359	5.16696	Distal Intergenic	27237	ARHGEF16	9463	3482232	3482563	332	TRUE	13_dual_narrow_peak_89	20	5.40502	11.2368	9.09286	Distal Intergenic	27237	ARHGEF16	9311	3482080	3482677	598	TRUE	132_dual_narrow_peak_88	25	7.2676	16.9904	14.7718	Distal Intergenic	27237	ARHGEF16	9089	3481858	3482609	752	TRUE	133_dual_narrow_peak_89	14	3.51467	5.72419	3.67007	Distal Intergenic
U000093	chr1	3503066	3503734	668	NA	NA	NA	NA	NA	NA	NA	NA	NA	NA	NA	NA	FALSE	13_dual_narrow_peak_90	22	4.87005	10.8268	8.68881	Intron (ENST00000356575.9/1953, intron 17 of 36)	1953	MEGF6	-6469	3503186	3503734	549	TRUE	132_dual_narrow_peak_89	25	6.09591	14.6065	12.4134	Intron (ENST00000356575.9/1953, intron 17 of 36)	1953	MEGF6	-6391	3503108	3503570	463	TRUE	133_dual_narrow_peak_90	22	4.0395	8.91243	6.79963	Intron (ENST00000356575.9/1953, intron 17 of 36)
U000094	chr1	3504064	3504526	462	NA	NA	NA	NA	NA	NA	NA	NA	NA	NA	NA	NA	FALSE	13_dual_narrow_peak_91	22	4.74661	10.5533	8.41837	Intron (ENST00000356575.9/1953, intron 17 of 36)	1953	MEGF6	-7486	3504203	3504526	324	TRUE	132_dual_narrow_peak_90	15	3.75133	6.42487	4.35118	Intron (ENST00000356575.9/1953, intron 17 of 36)	1953	MEGF6	-7348	3504065	3504333	269	TRUE	133_dual_narrow_peak_91	29	5.15461	13.9525	11.7773	Intron (ENST00000356575.9/1953, intron 17 of 36)
U000095	chr1	3529855	3531783	1928	WT_dual_narrow_peak_76	187	9.5596	116.534	113.071	Promoter (<=1kb)	1953	MEGF6	0	3530088	3531778	1691	TRUE	13_dual_narrow_peak_92	378	7.85459	200.253	196.814	Promoter (<=1kb)	1953	MEGF6	0	3529856	3531761	1906	TRUE	132_dual_narrow_peak_91	310	8.59347	176.122	172.731	Promoter (<=1kb)	1953	MEGF6	0	3529996	3531783	1788	TRUE	133_dual_narrow_peak_92	409	8.4857	228.627	225.114	Promoter (<=1kb)
U000096	chr1	3541487	3543817	2330	WT_dual_narrow_peak_78	49	6.342	25.5181	23.0673	Intron (ENST00000356575.9/1953, intron 4 of 36)	1953	MEGF6	-11012	3542460	3543789	1330	TRUE	13_dual_narrow_peak_93	86	4.93167	33.2174	30.8848	Intron (ENST00000356575.9/1953, intron 4 of 36)	1953	MEGF6	-10131	3541579	3543789	2211	TRUE	132_dual_narrow_peak_92	77	5.26689	32.0343	29.6875	Intron (ENST00000356575.9/1953, intron 4 of 36)	1953	MEGF6	-10044	3541492	3543817	2326	TRUE	133_dual_narrow_peak_93	82	4.75024	30.664	28.3551	Intron (ENST00000356575.9/1953, intron 4 of 36)
U000097	chr1	3547252	3547783	531	NA	NA	NA	NA	NA	NA	NA	NA	NA	NA	NA	NA	FALSE	13_dual_narrow_peak_94	51	3.30099	13.3917	11.2231	Intron (ENST00000356575.9/1953, intron 4 of 36)	693135	MIR551A	13007	3547253	3547783	531	TRUE	132_dual_narrow_peak_93	39	3.60766	12.0196	9.85763	Intron (ENST00000356575.9/1953, intron 4 of 36)	693135	MIR551A	13047	3547278	3547743	466	TRUE	133_dual_narrow_peak_94	42	3.12346	10.6169	8.4787	Intron (ENST00000356575.9/1953, intron 4 of 36)
U000098	chr1	3548218	3548622	404	NA	NA	NA	NA	NA	NA	NA	NA	NA	NA	NA	NA	FALSE	NA	NA	NA	NA	NA	NA	NA	NA	NA	NA	NA	NA	FALSE	132_dual_narrow_peak_94	20	3.18824	6.31917	4.24713	Intron (ENST00000356575.9/1953, intron 4 of 36)	693135	MIR551A	12215	3548425	3548575	151	TRUE	133_dual_narrow_peak_95	31	3.66495	10.2389	8.10653	Intron (ENST00000356575.9/1953, intron 4 of 36)
U000099	chr1	3555035	3555570	535	WT_dual_narrow_peak_79	13	5.74074	9.31011	7.07978	Intron (ENST00000356575.9/1953, intron 4 of 36)	693135	MIR551A	5308	3555324	3555482	159	TRUE	13_dual_narrow_peak_95	13	3.60335	5.65952	3.60569	Intron (ENST00000356575.9/1953, intron 4 of 36)	693135	MIR551A	5523	3555102	3555267	166	TRUE	132_dual_narrow_peak_95	20	5.86998	12.1387	9.97393	Intron (ENST00000356575.9/1953, intron 4 of 36)	693135	MIR551A	5302	3555057	3555488	432	TRUE	133_dual_narrow_peak_96	20	5.08307	10.5917	8.45378	Intron (ENST00000356575.9/1953, intron 4 of 36)
U000100	chr1	3623806	3626106	2300	WT_dual_narrow_peak_80	131	6.84487	65.3302	62.446	Promoter (<=1kb)	127262	TPRG1L	0	3624103	3626106	2004	TRUE	13_dual_narrow_peak_96	296	6.88457	142.76	139.721	Promoter (<=1kb)	127262	TPRG1L	0	3623807	3626096	2290	TRUE	132_dual_narrow_peak_96	235	6.49689	109.023	106.135	Promoter (<=1kb)	127262	TPRG1L	0	3623869	3626106	2238	TRUE	133_dual_narrow_peak_98	303	6.91585	146.556	143.566	Promoter (<=1kb)
U000101	chr1	3648961	3650189	1228	WT_dual_narrow_peak_81	169	13.116	128.802	125.19	Promoter (<=1kb)	49856	WRAP73	0	3648977	3650128	1152	TRUE	13_dual_narrow_peak_97	296	12.0717	209.502	205.994	Promoter (<=1kb)	49856	WRAP73	0	3648962	3650174	1213	TRUE	132_dual_narrow_peak_97	320	14.2331	248.106	244.099	Promoter (<=1kb)	49856	WRAP73	0	3648968	3650189	1222	TRUE	133_dual_narrow_peak_99	309	12.6691	224.641	221.156	Promoter (<=1kb)
U000102	chr1	3668609	3669266	657	NA	NA	NA	NA	NA	NA	NA	NA	NA	NA	NA	NA	FALSE	13_dual_narrow_peak_98	40	10.1495	31.0165	28.6995	Promoter (<=1kb)	105378610	TP73-AS3	0	3668642	3669266	625	TRUE	132_dual_narrow_peak_98	31	8.94474	23.3459	21.0688	Promoter (<=1kb)	105378610	TP73-AS3	0	3668610	3669041	432	TRUE	133_dual_narrow_peak_100	41	8.77248	28.4609	26.1672	Promoter (<=1kb)
U000103	chr1	3671739	3671932	193	NA	NA	NA	NA	NA	NA	NA	NA	NA	NA	NA	NA	FALSE	NA	NA	NA	NA	NA	NA	NA	NA	NA	NA	NA	NA	FALSE	NA	NA	NA	NA	NA	NA	NA	NA	NA	NA	NA	NA	FALSE	NA	NA	NA	NA	NA	NA
U000104	chr1	3746320	3747717	1397	WT_dual_narrow_peak_82	90	11.716	67.4699	64.5625	Promoter (<=1kb)	57212	GFOD3P	0	3746902	3747704	803	TRUE	13_dual_narrow_peak_99	171	10.7202	115.315	112.457	Promoter (<=1kb)	148870	CCDC27	0	3746375	3747712	1338	TRUE	132_dual_narrow_peak_99	164	11.8869	118.152	115.198	Promoter (<=1kb)	57212	GFOD3P	0	3746722	3747717	996	TRUE	133_dual_narrow_peak_101	189	12.7363	140.718	137.763	Promoter (<=1kb)
U000105	chr1	3772346	3772529	183	NA	NA	NA	NA	NA	NA	NA	NA	NA	NA	NA	NA	FALSE	13_dual_narrow_peak_100	14	3.86073	6.38156	4.31248	Promoter (<=1kb)	388588	SMIM1	-248	3772347	3772501	155	TRUE	NA	NA	NA	NA	NA	NA	NA	NA	NA	NA	NA	NA	FALSE	133_dual_narrow_peak_102	14	3.63077	5.94728	3.88494	Promoter (<=1kb)
U000106	chr1	3795183	3797200	2017	WT_dual_narrow_peak_83	160	7.08182	80.9765	77.9206	Promoter (<=1kb)	57470	LRRC47	0	3795251	3797050	1800	TRUE	13_dual_narrow_peak_101	362	7.31245	181.956	178.648	Promoter (<=1kb)	57470	LRRC47	0	3795224	3797200	1977	TRUE	132_dual_narrow_peak_100	321	7.49139	164.884	161.58	Promoter (<=1kb)	57470	LRRC47	0	3795184	3797198	2015	TRUE	133_dual_narrow_peak_103	368	7.483	188.166	184.918	Promoter (<=1kb)
U000107	chr1	3856129	3858423	2294	WT_dual_narrow_peak_84	180	6.77558	87.4224	84.2948	Promoter (<=1kb)	1677	DFFB	0	3856262	3858301	2040	TRUE	13_dual_narrow_peak_102	399	6.85569	190.244	186.877	Promoter (<=1kb)	1677	DFFB	0	3856262	3858423	2162	TRUE	132_dual_narrow_peak_101	326	6.18872	143.647	140.505	Promoter (<=1kb)	1677	DFFB	0	3856130	3858419	2290	TRUE	133_dual_narrow_peak_104	398	6.68902	186.068	182.834	Promoter (<=1kb)
U000108	chr1	3899170	3901479	2309	WT_dual_narrow_peak_85	245	7.03499	120.973	117.456	Promoter (<=1kb)	100133612	LINC01134	0	3899254	3901412	2159	TRUE	13_dual_narrow_peak_103	490	7.40427	246.965	243.171	Promoter (<=1kb)	100133612	LINC01134	0	3899217	3901479	2263	TRUE	132_dual_narrow_peak_102	419	7.11576	205.492	201.86	Promoter (<=1kb)	100133612	LINC01134	0	3899171	3901479	2309	TRUE	133_dual_narrow_peak_105	495	7.39287	249.144	245.489	Promoter (<=1kb)
U000109	chr1	5991257	5994019	2762	WT_dual_narrow_peak_86	162	5.35278	64.5423	61.6665	Promoter (<=1kb)	261734	NPHP4	0	5991676	5994019	2344	TRUE	13_dual_narrow_peak_104	422	6.37883	189.495	186.134	Promoter (<=1kb)	261734	NPHP4	0	5991292	5994016	2725	TRUE	132_dual_narrow_peak_103	303	5.73311	125.193	122.187	Promoter (<=1kb)	261734	NPHP4	0	5991293	5994015	2723	TRUE	133_dual_narrow_peak_106	355	5.40428	138.373	135.431	Promoter (<=1kb)
U000110	chr1	6025216	6027106	1890	WT_dual_narrow_peak_87	154	9.66032	97.6744	94.4303	Promoter (<=1kb)	8514	KCNAB2	0	6025237	6027106	1870	TRUE	13_dual_narrow_peak_105	287	10.5565	187.369	184.023	Promoter (<=1kb)	8514	KCNAB2	0	6025217	6027106	1890	TRUE	132_dual_narrow_peak_104	239	9.5792	147.524	144.352	Promoter (<=1kb)	8514	KCNAB2	0	6025244	6027077	1834	TRUE	133_dual_narrow_peak_107	312	11.444	213.517	210.106	Promoter (<=1kb)
U000111	chr1	6148366	6148809	443	WT_dual_narrow_peak_88	21	9.02116	18.1722	15.8109	Intron (ENST00000262450.8/26038, intron 9 of 41)	26038	CHD5	-4263	6148367	6148790	424	TRUE	13_dual_narrow_peak_106	37	9.78052	28.4512	26.1528	Intron (ENST00000262450.8/26038, intron 9 of 41)	26038	CHD5	-4422	6148526	6148803	278	TRUE	132_dual_narrow_peak_105	37	10.6219	30.1826	27.8499	Intron (ENST00000262450.8/26038, intron 9 of 41)	26038	CHD5	-4325	6148429	6148790	362	TRUE	133_dual_narrow_peak_108	29	7.26153	18.8655	16.6444	Intron (ENST00000262450.8/26038, intron 9 of 41)
U000112	chr1	6198067	6200187	2120	WT_dual_narrow_peak_89	282	8.12566	154.427	150.488	Promoter (<=1kb)	6146	RPL22	0	6198084	6200147	2064	TRUE	13_dual_narrow_peak_107	620	8.97608	357.454	352.732	Promoter (<=1kb)	6146	RPL22	0	6198077	6200187	2111	TRUE	132_dual_narrow_peak_106	575	9.14822	336.222	331.382	Promoter (<=1kb)	6146	RPL22	0	6198068	6200165	2098	TRUE	133_dual_narrow_peak_109	653	9.04405	378.115	373.478	Promoter (<=1kb)
U000113	chr1	6205168	6207280	2112	WT_dual_narrow_peak_90	256	9.17142	153.08	149.159	Promoter (<=1kb)	102724450	RNF207-AS1	0	6205415	6207238	1824	TRUE	13_dual_narrow_peak_108	521	8.9845	301.464	297.225	Promoter (<=1kb)	102724450	RNF207-AS1	0	6205169	6207280	2112	TRUE	132_dual_narrow_peak_107	425	8.82128	243.86	239.891	Promoter (<=1kb)	102724450	RNF207-AS1	0	6205283	6207255	1973	TRUE	133_dual_narrow_peak_110	510	9.07152	297.158	293.155	Promoter (<=1kb)
U000114	chr1	6234447	6236618	2171	WT_dual_narrow_peak_91	197	8.17976	109.932	106.547	Promoter (<=1kb)	148645	ICMT-DT	0	6234448	6236513	2066	TRUE	13_dual_narrow_peak_109	354	8.04999	191.255	187.881	Promoter (<=1kb)	148645	ICMT-DT	0	6234467	6236618	2152	TRUE	132_dual_narrow_peak_108	341	8.09061	185.091	181.628	Promoter (<=1kb)	148645	ICMT-DT	0	6234480	6236533	2054	TRUE	133_dual_narrow_peak_111	430	9.33202	256.268	252.564	Promoter (<=1kb)
U000115	chr1	6245199	6246191	992	WT_dual_narrow_peak_92	23	7.33074	16.1765	13.8416	Promoter (1-2kb)	390992	HES3	1193	6245372	6246095	724	TRUE	13_dual_narrow_peak_110	76	10.3602	53.6739	51.2058	Promoter (1-2kb)	390992	HES3	1048	6245227	6246114	888	TRUE	132_dual_narrow_peak_109	42	8.90856	29.3417	27.0156	Promoter (1-2kb)	390992	HES3	1021	6245200	6246152	953	TRUE	133_dual_narrow_peak_112	52	8.32074	33.2305	30.9045	Promoter (1-2kb)
U000116	chr1	6259755	6261368	1613	WT_dual_narrow_peak_93	60	8.58523	38.3842	35.7906	Promoter (<=1kb)	387509	GPR153	0	6259844	6261180	1337	TRUE	13_dual_narrow_peak_111	147	8.93785	88.7045	86.0158	Promoter (<=1kb)	387509	GPR153	0	6259756	6261332	1577	TRUE	132_dual_narrow_peak_110	112	8.11443	64.3152	61.7384	Promoter (<=1kb)	387509	GPR153	0	6259762	6261368	1607	TRUE	133_dual_narrow_peak_113	151	9.02532	91.5811	88.9122	Promoter (<=1kb)
U000117	chr1	6353769	6354528	759	WT_dual_narrow_peak_94	24	9.21421	20.0599	17.6747	Promoter (1-2kb)	11332	ACOT7	-1523	6353772	6354489	718	TRUE	13_dual_narrow_peak_112	43	9.64583	31.6635	29.3419	Promoter (1-2kb)	11332	ACOT7	-1521	6353770	6354517	748	TRUE	132_dual_narrow_peak_111	35	8.92636	25.5033	23.2085	Promoter (1-2kb)	11332	ACOT7	-1523	6353772	6354519	748	TRUE	133_dual_narrow_peak_114	44	9.74683	32.488	30.167	Promoter (1-2kb)
U000118	chr1	6359690	6360112	422	NA	NA	NA	NA	NA	NA	NA	NA	NA	NA	NA	NA	FALSE	NA	NA	NA	NA	NA	NA	NA	NA	NA	NA	NA	NA	FALSE	132_dual_narrow_peak_112	12	3.6338	5.48107	3.42765	Promoter (<=1kb)	11332	ACOT7	-523	6359867	6360112	246	TRUE	133_dual_narrow_peak_115	21	5.32512	11.4415	9.29306	Promoter (<=1kb)
U000119	chr1	6363341	6363511	170	NA	NA	NA	NA	NA	NA	NA	NA	NA	NA	NA	NA	FALSE	NA	NA	NA	NA	NA	NA	NA	NA	NA	NA	NA	NA	FALSE	132_dual_narrow_peak_113	14	4.19285	6.99248	4.90617	Promoter (2-3kb)	11332	ACOT7	-2635	6363342	6363511	170	TRUE	NA	NA	NA	NA	NA	NA
U000120	chr1	6385580	6386555	975	WT_dual_narrow_peak_95	18	5.55256	10.7824	8.52729	Promoter (<=1kb)	11332	ACOT7	-74	6385887	6386539	653	TRUE	13_dual_narrow_peak_113	37	6.81644	21.5573	19.3126	Promoter (<=1kb)	11332	ACOT7	0	6385581	6386555	975	TRUE	132_dual_narrow_peak_114	27	5.61788	14.3414	12.151	Promoter (<=1kb)	11332	ACOT7	0	6385663	6386508	846	TRUE	133_dual_narrow_peak_116	34	5.3942	16.4456	14.246	Promoter (<=1kb)
U000121	chr1	6392152	6394502	2350	WT_dual_narrow_peak_96	156	6.90114	77.4702	74.4529	Promoter (<=1kb)	11332	ACOT7	0	6392153	6394382	2230	TRUE	13_dual_narrow_peak_114	313	6.88306	150.677	147.585	Promoter (<=1kb)	11332	ACOT7	0	6392188	6394442	2255	TRUE	132_dual_narrow_peak_115	275	6.89189	133.059	129.996	Promoter (<=1kb)	11332	ACOT7	0	6392192	6394502	2311	TRUE	133_dual_narrow_peak_117	341	7.77376	179.762	176.567	Promoter (<=1kb)
U000122	chr1	6414297	6414945	648	WT_dual_narrow_peak_97	16	3.15281	5.41394	3.27318	Intron (ENST00000377837.5/54626, intron 3 of 3)	54626	HES2	5024	6414408	6414879	472	TRUE	13_dual_narrow_peak_115	48	5.72901	22.9657	20.7096	Intron (ENST00000377837.5/54626, intron 3 of 3)	54626	HES2	4958	6414332	6414945	614	TRUE	132_dual_narrow_peak_116	43	4.81773	17.8197	15.5935	Intron (ENST00000377837.5/54626, intron 3 of 3)	54626	HES2	4976	6414326	6414927	602	TRUE	133_dual_narrow_peak_118	50	5.39581	22.5101	20.26	Intron (ENST00000377837.5/54626, intron 3 of 3)
U000123	chr1	6419320	6420382	1062	WT_dual_narrow_peak_98	82	11.9166	62.7788	59.9222	Promoter (<=1kb)	54626	HES2	0	6419321	6420243	923	TRUE	13_dual_narrow_peak_116	182	11.0107	124.384	121.467	Promoter (<=1kb)	54626	HES2	0	6419328	6420381	1054	TRUE	132_dual_narrow_peak_117	165	11.8123	118.379	115.423	Promoter (<=1kb)	54626	HES2	0	6419356	6420313	958	TRUE	133_dual_narrow_peak_119	184	12.2971	134.393	131.476	Promoter (<=1kb)
U000124	chr1	6427195	6428594	1399	WT_dual_narrow_peak_99	40	6.0419	20.7158	18.3222	Promoter (1-2kb)	100422975	MIR4252	1338	6427205	6428558	1354	TRUE	13_dual_narrow_peak_117	83	6.87287	43.1268	40.7268	Promoter (1-2kb)	100422975	MIR4252	1321	6427196	6428575	1380	TRUE	132_dual_narrow_peak_118	86	7.24477	46.416	43.9638	Promoter (1-2kb)	100422975	MIR4252	1361	6427196	6428535	1340	TRUE	133_dual_narrow_peak_120	77	6.59431	38.9969	36.6338	Promoter (1-2kb)
U000125	chr1	6428785	6429256	471	NA	NA	NA	NA	NA	NA	NA	NA	NA	NA	NA	NA	FALSE	13_dual_narrow_peak_118	30	2.82766	7.13219	5.04893	Promoter (<=1kb)	100422975	MIR4252	776	6428885	6429120	236	TRUE	NA	NA	NA	NA	NA	NA	NA	NA	NA	NA	NA	NA	FALSE	133_dual_narrow_peak_121	28	2.70665	6.3635	4.29491	Promoter (<=1kb)
U000126	chr1	6438261	6438455	194	WT_dual_narrow_peak_100	10	4.19887	5.93847	3.78141	Promoter (<=1kb)	83715	ESPN	720	6438288	6438455	168	TRUE	NA	NA	NA	NA	NA	NA	NA	NA	NA	NA	NA	NA	FALSE	132_dual_narrow_peak_119	10	3.07475	4.09462	2.0803	Promoter (<=1kb)	83715	ESPN	720	6438288	6438436	149	TRUE	133_dual_narrow_peak_122	15	3.87282	6.66158	4.5846	Promoter (<=1kb)
U000127	chr1	6440471	6440805	334	WT_dual_narrow_peak_101	18	7.52086	14.2244	11.9168	Promoter (<=1kb)	83715	ESPN	246	6440624	6440805	182	TRUE	13_dual_narrow_peak_119	25	6.69193	15.8449	13.6507	Promoter (<=1kb)	83715	ESPN	204	6440582	6440805	224	TRUE	132_dual_narrow_peak_120	20	5.86998	12.1387	9.97393	Promoter (<=1kb)	83715	ESPN	94	6440472	6440804	333	TRUE	133_dual_narrow_peak_123	30	7.50358	19.8627	17.6333	Promoter (<=1kb)
U000128	chr1	6472005	6472167	162	NA	NA	NA	NA	NA	NA	NA	NA	NA	NA	NA	NA	FALSE	NA	NA	NA	NA	NA	NA	NA	NA	NA	NA	NA	NA	FALSE	132_dual_narrow_peak_121	13	3.91332	6.2222	4.1517	Promoter (<=1kb)	57449	PLEKHG5	73	6472006	6472167	162	TRUE	NA	NA	NA	NA	NA	NA
U000129	chr1	6489311	6489496	185	NA	NA	NA	NA	NA	NA	NA	NA	NA	NA	NA	NA	FALSE	13_dual_narrow_peak_120	121	1.83891	9.59324	7.47118	Promoter (1-2kb)	57449	PLEKHG5	1074	6489337	6489496	160	TRUE	NA	NA	NA	NA	NA	NA	NA	NA	NA	NA	NA	NA	FALSE	133_dual_narrow_peak_124	118	1.77134	8.4779	6.37048	Promoter (1-2kb)
U000130	chr1	6489683	6491806	2123	WT_dual_narrow_peak_102	214	6.93799	105.079	101.75	Promoter (<=1kb)	57449	PLEKHG5	0	6490098	6491781	1684	TRUE	13_dual_narrow_peak_121	404	6.06457	173.993	170.741	Promoter (<=1kb)	57449	PLEKHG5	0	6489852	6491789	1938	TRUE	132_dual_narrow_peak_122	358	6.26102	158.898	155.64	Promoter (<=1kb)	57449	PLEKHG5	0	6489840	6491806	1967	TRUE	133_dual_narrow_peak_125	412	6.0977	178.19	175.004	Promoter (<=1kb)
U000131	chr1	6496472	6496947	475	NA	NA	NA	NA	NA	NA	NA	NA	NA	NA	NA	NA	FALSE	13_dual_narrow_peak_122	40	1.86616	4.1544	2.1457	Promoter (<=1kb)	57449	PLEKHG5	0	6496473	6496932	460	TRUE	132_dual_narrow_peak_123	31	2.55481	6.26943	4.19821	Promoter (<=1kb)	57449	PLEKHG5	0	6496683	6496942	260	TRUE	133_dual_narrow_peak_126	41	3.23586	10.9154	8.77412	Promoter (<=1kb)
U000132	chr1	6497225	6498476	1251	WT_dual_narrow_peak_103	35	7.59832	22.5332	20.1177	Promoter (<=1kb)	57449	PLEKHG5	0	6497398	6498233	836	TRUE	13_dual_narrow_peak_123	101	8.07188	58.2708	55.7734	Promoter (<=1kb)	57449	PLEKHG5	0	6497243	6498453	1211	TRUE	132_dual_narrow_peak_124	94	9.02539	59.1099	56.5688	Promoter (<=1kb)	57449	PLEKHG5	0	6497226	6498428	1203	TRUE	133_dual_narrow_peak_127	94	8.04669	54.4568	51.9998	Promoter (<=1kb)
U000133	chr1	6553045	6554826	1781	WT_dual_narrow_peak_104	252	10.1546	161.255	157.227	Promoter (<=1kb)	79707	NOL9	0	6553146	6554783	1638	TRUE	13_dual_narrow_peak_124	460	9.74467	281.686	277.612	Promoter (<=1kb)	79707	NOL9	0	6553049	6554807	1759	TRUE	132_dual_narrow_peak_125	410	9.88758	254.113	250.052	Promoter (<=1kb)	79707	NOL9	0	6553046	6554826	1781	TRUE	133_dual_narrow_peak_128	470	9.21023	277.12	273.266	Promoter (<=1kb)
U000134	chr1	6579822	6581405	1583	WT_dual_narrow_peak_105	191	12.381	139.79	136.041	Promoter (<=1kb)	3104	ZBTB48	0	6579885	6581175	1291	TRUE	13_dual_narrow_peak_125	397	11.4557	270.004	266.026	Promoter (<=1kb)	3104	ZBTB48	0	6579823	6581259	1437	TRUE	132_dual_narrow_peak_126	330	11.1429	221.814	218.041	Promoter (<=1kb)	3104	ZBTB48	0	6579841	6581252	1412	TRUE	133_dual_narrow_peak_129	411	11.5652	280.89	277.008	Promoter (<=1kb)
U000135	chr1	6600418	6603752	3334	WT_dual_narrow_peak_106	383	7.07334	187.357	182.985	Promoter (<=1kb)	9903	KLHL21	0	6600454	6603735	3282	TRUE	13_dual_narrow_peak_126	529	5.15815	195.555	192.15	Promoter (<=1kb)	9903	KLHL21	0	6600428	6603719	3292	TRUE	132_dual_narrow_peak_127	559	6.13054	241.405	237.458	Promoter (<=1kb)	9903	KLHL21	0	6600419	6603752	3334	TRUE	133_dual_narrow_peak_130	627	5.91246	261.927	258.183	Promoter (<=1kb)
U000136	chr1	6612588	6614800	2212	WT_dual_narrow_peak_107	117	5.1993	46.3143	43.6348	Promoter (<=1kb)	148479	PHF13	0	6612742	6614767	2026	TRUE	13_dual_narrow_peak_127	285	5.50023	113.643	110.796	Promoter (<=1kb)	148479	PHF13	0	6612595	6614800	2206	TRUE	132_dual_narrow_peak_128	250	5.55962	101.128	98.296	Promoter (<=1kb)	148479	PHF13	0	6612589	6614797	2209	TRUE	133_dual_narrow_peak_131	277	5.30521	106.916	104.159	Promoter (<=1kb)
U000137	chr1	6624831	6626378	1547	WT_dual_narrow_peak_108	171	11.1248	118.018	114.537	Promoter (<=1kb)	90326	THAP3	0	6624894	6626203	1310	TRUE	13_dual_narrow_peak_128	370	10.5113	239.078	235.346	Promoter (<=1kb)	90326	THAP3	0	6624870	6626349	1480	TRUE	132_dual_narrow_peak_129	318	11.2287	214.996	211.282	Promoter (<=1kb)	90326	THAP3	0	6624832	6626378	1547	TRUE	133_dual_narrow_peak_132	369	10.7772	242.206	238.6	Promoter (<=1kb)
U000138	chr1	6700353	6701970	1617	WT_dual_narrow_peak_109	234	11.2292	159.971	155.959	Promoter (<=1kb)	55735	DNAJC11	0	6700467	6701952	1486	TRUE	13_dual_narrow_peak_129	441	9.59525	267.57	263.612	Promoter (<=1kb)	55735	DNAJC11	0	6700354	6701970	1617	TRUE	132_dual_narrow_peak_130	393	9.83475	242.978	239.017	Promoter (<=1kb)	55735	DNAJC11	0	6700387	6701970	1584	TRUE	133_dual_narrow_peak_133	477	10.1027	298.772	294.757	Promoter (<=1kb)
U000139	chr1	6783442	6785488	2046	WT_dual_narrow_peak_110	162	6.74687	78.8435	75.8111	Promoter (<=1kb)	110841581	CAMTA1-DT	0	6783583	6785404	1822	TRUE	13_dual_narrow_peak_130	280	5.41046	110.033	107.209	Promoter (<=1kb)	110841581	CAMTA1-DT	0	6783585	6785488	1904	TRUE	132_dual_narrow_peak_131	274	5.84681	115.571	112.635	Promoter (<=1kb)	110841581	CAMTA1-DT	0	6783519	6785468	1950	TRUE	133_dual_narrow_peak_134	286	5.38987	111.916	109.13	Promoter (<=1kb)
U000140	chr1	6785799	6786812	1013	WT_dual_narrow_peak_111	82	3.40045	20.9631	18.5666	Promoter (<=1kb)	23261	CAMTA1	417	6785969	6786746	778	TRUE	13_dual_narrow_peak_131	209	3.98626	60.5481	58.0363	Promoter (<=1kb)	23261	CAMTA1	287	6785839	6786806	968	TRUE	132_dual_narrow_peak_132	204	4.30507	64.5151	61.9369	Promoter (<=1kb)	23261	CAMTA1	322	6785874	6786812	939	TRUE	133_dual_narrow_peak_135	205	3.8334	56.7668	54.2962	Promoter (<=1kb)
U000141	chr1	6795520	6796514	994	WT_dual_narrow_peak_112	13	4.33818	6.97012	4.78831	Intron (ENST00000490738.5/23261, intron 1 of 2)	23261	CAMTA1	10233	6795785	6796171	387	TRUE	13_dual_narrow_peak_132	24	4.70475	11.1145	8.9733	Intron (ENST00000490738.5/23261, intron 1 of 2)	23261	CAMTA1	10243	6795795	6796375	581	TRUE	132_dual_narrow_peak_133	31	6.22404	17.4122	15.1897	Intron (ENST00000490738.5/23261, intron 1 of 2)	23261	CAMTA1	9969	6795521	6796514	994	TRUE	133_dual_narrow_peak_136	32	5.34281	15.5522	13.361	Intron (ENST00000490738.5/23261, intron 1 of 2)
U000142	chr1	6960501	6960863	362	WT_dual_narrow_peak_113	16	3.38765	5.91963	3.76298	Intron (ENST00000303635.12/23261, intron 3 of 22)	127138864	CAMTA1-AS3	53494	6960526	6960785	260	TRUE	NA	NA	NA	NA	NA	NA	NA	NA	NA	NA	NA	NA	FALSE	132_dual_narrow_peak_134	42	3.81383	13.6226	11.4407	Intron (ENST00000303635.12/23261, intron 3 of 22)	127138864	CAMTA1-AS3	53416	6960502	6960863	362	TRUE	NA	NA	NA	NA	NA	NA
U000143	chr1	6962323	6964029	1706	WT_dual_narrow_peak_115	30	6.04612	16.5623	14.2223	Intron (ENST00000303635.12/23261, intron 3 of 22)	127138864	CAMTA1-AS3	50694	6962874	6963585	712	TRUE	13_dual_narrow_peak_133	84	6.80092	43.2274	40.8267	Intron (ENST00000303635.12/23261, intron 3 of 22)	127138864	CAMTA1-AS3	50250	6962420	6964029	1610	TRUE	132_dual_narrow_peak_135	85	7.64798	47.876	45.4134	Intron (ENST00000303635.12/23261, intron 3 of 22)	127138864	CAMTA1-AS3	50290	6962442	6963989	1548	TRUE	133_dual_narrow_peak_138	74	5.98376	34.6842	32.3486	Intron (ENST00000303635.12/23261, intron 3 of 22)
U000144	chr1	7117378	7118230	852	WT_dual_narrow_peak_116	42	15.9399	43.6181	40.9678	Intron (ENST00000303635.12/23261, intron 4 of 22)	127138864	CAMTA1-AS3	-103138	7117417	7118120	704	TRUE	13_dual_narrow_peak_134	97	19.9404	97.5731	94.8286	Intron (ENST00000303635.12/23261, intron 4 of 22)	127138864	CAMTA1-AS3	-103100	7117379	7118071	693	TRUE	132_dual_narrow_peak_136	92	20.5762	94.7494	91.9623	Intron (ENST00000303635.12/23261, intron 4 of 22)	127138864	CAMTA1-AS3	-103103	7117382	7118120	739	TRUE	133_dual_narrow_peak_139	83	18.1941	81.1722	78.5621	Intron (ENST00000303635.12/23261, intron 4 of 22)
U000145	chr1	7265912	7266199	287	WT_dual_narrow_peak_117	21	9.02116	18.1722	15.8109	Intron (ENST00000303635.12/23261, intron 5 of 22)	23261	CAMTA1	-102812	7265947	7266130	184	TRUE	13_dual_narrow_peak_135	37	9.78052	28.4512	26.1528	Intron (ENST00000303635.12/23261, intron 5 of 22)	23261	CAMTA1	-102743	7265934	7266199	266	TRUE	132_dual_narrow_peak_137	48	13.6966	43.7316	41.2986	Intron (ENST00000303635.12/23261, intron 5 of 22)	23261	CAMTA1	-102785	7265913	7266157	245	TRUE	133_dual_narrow_peak_140	38	9.43999	28.3006	26.008	Intron (ENST00000303635.12/23261, intron 5 of 22)
U000146	chr1	7274327	7274555	228	NA	NA	NA	NA	NA	NA	NA	NA	NA	NA	NA	NA	FALSE	NA	NA	NA	NA	NA	NA	NA	NA	NA	NA	NA	NA	FALSE	NA	NA	NA	NA	NA	NA	NA	NA	NA	NA	NA	NA	FALSE	NA	NA	NA	NA	NA	NA
U000147	chr1	7299580	7300406	826	NA	NA	NA	NA	NA	NA	NA	NA	NA	NA	NA	NA	FALSE	13_dual_narrow_peak_136	18	4.70343	9.1607	7.04595	Intron (ENST00000303635.12/23261, intron 5 of 22)	23261	CAMTA1	-68572	7299581	7300370	790	TRUE	132_dual_narrow_peak_138	12	3.6338	5.48107	3.42765	Intron (ENST00000303635.12/23261, intron 5 of 22)	23261	CAMTA1	-68536	7300225	7300406	182	TRUE	133_dual_narrow_peak_141	17	4.17403	7.80009	5.70412	Intron (ENST00000303635.12/23261, intron 5 of 22)
U000148	chr1	7303666	7303836	170	NA	NA	NA	NA	NA	NA	NA	NA	NA	NA	NA	NA	FALSE	13_dual_narrow_peak_137	14	3.65764	5.99853	3.93944	Intron (ENST00000303635.12/23261, intron 5 of 22)	23261	CAMTA1	-65106	7303667	7303836	170	TRUE	NA	NA	NA	NA	NA	NA	NA	NA	NA	NA	NA	NA	FALSE	NA	NA	NA	NA	NA	NA
U000149	chr1	7334224	7335670	1446	NA	NA	NA	NA	NA	NA	NA	NA	NA	NA	NA	NA	FALSE	13_dual_narrow_peak_138	26	6.94932	16.818	14.6145	Intron (ENST00000303635.12/23261, intron 5 of 22)	23261	CAMTA1	-33809	7334502	7335133	632	TRUE	132_dual_narrow_peak_140	23	6.70855	14.9962	12.7983	Intron (ENST00000303635.12/23261, intron 5 of 22)	23261	CAMTA1	-33272	7334788	7335670	883	TRUE	133_dual_narrow_peak_142	35	8.71384	25.0458	22.7763	Intron (ENST00000303635.12/23261, intron 5 of 22)
U000150	chr1	7401849	7402208	359	NA	NA	NA	NA	NA	NA	NA	NA	NA	NA	NA	NA	FALSE	13_dual_narrow_peak_139	12	3.34597	4.9665	2.92931	Intron (ENST00000303635.12/23261, intron 5 of 22)	102725193	CAMTA1-AS2	-12096	7401850	7402013	164	TRUE	NA	NA	NA	NA	NA	NA	NA	NA	NA	NA	NA	NA	FALSE	133_dual_narrow_peak_143	13	3.38872	5.26016	3.21363	Intron (ENST00000303635.12/23261, intron 5 of 22)
U000151	chr1	7471163	7472054	891	WT_dual_narrow_peak_118	13	5.74074	9.31011	7.07978	Intron (ENST00000303635.12/23261, intron 6 of 22)	102725193	CAMTA1-AS2	-81410	7471164	7471333	170	TRUE	13_dual_narrow_peak_140	24	6.43455	14.8882	12.7035	Intron (ENST00000303635.12/23261, intron 6 of 22)	102725193	CAMTA1-AS2	-81416	7471170	7471976	807	TRUE	132_dual_narrow_peak_141	17	5.03141	9.4613	7.33316	Intron (ENST00000303635.12/23261, intron 6 of 22)	102725193	CAMTA1-AS2	-82052	7471806	7471988	183	TRUE	133_dual_narrow_peak_144	23	5.80923	13.1973	11.0291	Intron (ENST00000303635.12/23261, intron 6 of 22)
U000152	chr1	7549595	7551960	2365	WT_dual_narrow_peak_119	20	6.01387	12.4114	10.1308	Intron (ENST00000303635.12/23261, intron 6 of 22)	23261	CAMTA1	-113907	7549646	7550378	733	TRUE	13_dual_narrow_peak_141	89	6.82381	45.6657	43.249	Intron (ENST00000303635.12/23261, intron 6 of 22)	23261	CAMTA1	-112393	7549596	7551892	2297	TRUE	132_dual_narrow_peak_143	68	7.33261	38.0193	35.6276	Intron (ENST00000303635.12/23261, intron 6 of 22)	23261	CAMTA1	-112371	7551175	7551914	740	TRUE	133_dual_narrow_peak_146	90	6.71885	45.5576	43.1538	Intron (ENST00000303635.12/23261, intron 6 of 22)
U000153	chr1	7752215	7753024	809	WT_dual_narrow_peak_121	50	16.521	50.7837	48.0563	Promoter (1-2kb)	23261	CAMTA1	1235	7752541	7752989	449	TRUE	13_dual_narrow_peak_142	121	18.3054	113.546	110.7	Promoter (<=1kb)	23261	CAMTA1	910	7752216	7753024	809	TRUE	132_dual_narrow_peak_144	152	19.4661	144.306	141.158	Promoter (<=1kb)	23261	CAMTA1	927	7752233	7752987	755	TRUE	133_dual_narrow_peak_147	140	18.8598	131.674	128.772	Promoter (1-2kb)
U000154	chr1	7771145	7772502	1357	WT_dual_narrow_peak_122	199	12.9881	149.453	145.579	Promoter (<=1kb)	9341	VAMP3	0	7771269	7772471	1203	TRUE	13_dual_narrow_peak_143	390	11.8511	270.81	266.826	Promoter (<=1kb)	9341	VAMP3	0	7771190	7772502	1313	TRUE	132_dual_narrow_peak_145	343	11.8494	238.996	235.071	Promoter (<=1kb)	9341	VAMP3	0	7771146	7772493	1348	TRUE	133_dual_narrow_peak_148	428	12.2831	302.827	298.782	Promoter (<=1kb)
U000155	chr1	7782982	7784155	1173	WT_dual_narrow_peak_123	102	13.9314	83.7548	80.6681	Promoter (<=1kb)	8863	PER3	-211	7783105	7784080	976	TRUE	13_dual_narrow_peak_144	252	14.8187	201.523	198.074	Promoter (<=1kb)	8863	PER3	-136	7783048	7784155	1108	TRUE	132_dual_narrow_peak_146	207	13.9744	161.737	158.457	Promoter (<=1kb)	8863	PER3	-136	7782983	7784155	1173	TRUE	133_dual_narrow_peak_149	217	13.302	164.519	161.418	Promoter (<=1kb)
U000156	chr1	7902586	7902958	372	NA	NA	NA	NA	NA	NA	NA	NA	NA	NA	NA	NA	FALSE	13_dual_narrow_peak_145	27	7.2067	17.8066	15.594	Distal Intergenic	3604	TNFRSF9	32168	7902587	7902932	346	TRUE	132_dual_narrow_peak_147	27	7.82664	19.0496	16.811	Distal Intergenic	3604	TNFRSF9	32142	7902688	7902958	271	TRUE	133_dual_narrow_peak_150	25	6.29333	15.0232	12.8365	Distal Intergenic
U000157	chr1	7940240	7941084	844	NA	NA	NA	NA	NA	NA	NA	NA	NA	NA	NA	NA	FALSE	13_dual_narrow_peak_146	31	8.23623	21.9076	19.6597	Promoter (<=1kb)	3604	TNFRSF9	18	7940274	7940821	548	TRUE	132_dual_narrow_peak_149	24	6.98808	15.9848	13.7765	Promoter (<=1kb)	3604	TNFRSF9	0	7940663	7941000	338	TRUE	133_dual_narrow_peak_151	32	7.98769	21.8976	19.652	Promoter (<=1kb)
U000158	chr1	7953570	7955016	1446	WT_dual_narrow_peak_124	122	12.7234	93.4578	90.2621	Promoter (<=1kb)	11315	PARK7	0	7953610	7954965	1356	TRUE	13_dual_narrow_peak_147	213	11.4484	147.953	144.879	Promoter (<=1kb)	11315	PARK7	0	7953571	7954935	1365	TRUE	132_dual_narrow_peak_150	228	11.6467	159.545	156.282	Promoter (<=1kb)	11315	PARK7	0	7953579	7955016	1438	TRUE	133_dual_narrow_peak_152	231	11.8837	163.52	160.426	Promoter (<=1kb)
U000159	chr1	7960666	7962721	2055	WT_dual_narrow_peak_125	264	9.56859	162.227	158.187	Promoter (<=1kb)	11315	PARK7	0	7960729	7962688	1960	TRUE	13_dual_narrow_peak_148	450	9.26861	266.7	262.748	Promoter (<=1kb)	11315	PARK7	0	7960681	7962707	2027	TRUE	132_dual_narrow_peak_151	403	8.48947	225.421	221.617	Promoter (<=1kb)	11315	PARK7	0	7960667	7962721	2055	TRUE	133_dual_narrow_peak_153	464	8.8151	265.605	261.835	Promoter (<=1kb)
U000160	chr1	8004521	8005576	1055	WT_dual_narrow_peak_126	26	7.99972	18.8866	16.5163	Exon (ENST00000641354.1/124903834, exon 6 of 6)	124903834	LOC124903834	5025	8004565	8005576	1012	TRUE	13_dual_narrow_peak_149	42	7.2539	25.0856	22.8127	Exon (ENST00000641354.1/124903834, exon 6 of 6)	124903834	LOC124903834	4982	8004522	8005576	1055	TRUE	132_dual_narrow_peak_152	56	10.3762	41.3278	38.9121	Exon (ENST00000641354.1/124903834, exon 6 of 6)	124903834	LOC124903834	5000	8004540	8005562	1023	TRUE	133_dual_narrow_peak_154	61	9.59939	42.1295	39.7468	Exon (ENST00000641354.1/124903834, exon 6 of 6)
U000161	chr1	8024332	8026397	2065	WT_dual_narrow_peak_127	182	9.90547	116.268	112.808	Promoter (<=1kb)	54206	ERRFI1	0	8024925	8026334	1410	TRUE	13_dual_narrow_peak_150	345	6.59281	159.981	156.825	Promoter (<=1kb)	54206	ERRFI1	0	8024333	8026397	2065	TRUE	132_dual_narrow_peak_153	332	8.78333	191.125	187.612	Promoter (<=1kb)	54206	ERRFI1	0	8024550	8026344	1795	TRUE	133_dual_narrow_peak_155	376	7.78356	197.891	194.582	Promoter (<=1kb)
U000162	chr1	8046257	8046423	166	NA	NA	NA	NA	NA	NA	NA	NA	NA	NA	NA	NA	FALSE	13_dual_narrow_peak_151	13	3.60335	5.65952	3.60569	Intron (ENST00000445300.1/121832806, intron 2 of 2)	121832806	ERRFI1-DT	19520	8046258	8046423	166	TRUE	NA	NA	NA	NA	NA	NA	NA	NA	NA	NA	NA	NA	FALSE	NA	NA	NA	NA	NA	NA
U000163	chr1	8047140	8048472	1332	NA	NA	NA	NA	NA	NA	NA	NA	NA	NA	NA	NA	FALSE	13_dual_narrow_peak_153	23	6.17717	13.9483	11.7733	Intron (ENST00000445300.1/121832806, intron 2 of 2)	121832806	ERRFI1-DT	21362	8048100	8048277	178	TRUE	132_dual_narrow_peak_154	17	4.93007	9.27141	7.1479	Intron (ENST00000445300.1/121832806, intron 2 of 2)	121832806	ERRFI1-DT	20405	8047143	8048172	1030	TRUE	133_dual_narrow_peak_156	20	5.07966	10.5848	8.44864	Intron (ENST00000445300.1/121832806, intron 2 of 2)
U000164	chr1	8061556	8061715	159	NA	NA	NA	NA	NA	NA	NA	NA	NA	NA	NA	NA	FALSE	13_dual_narrow_peak_154	13	3.60335	5.65952	3.60569	Intron (ENST00000445300.1/121832806, intron 2 of 2)	121832806	ERRFI1-DT	34819	8061557	8061715	159	TRUE	NA	NA	NA	NA	NA	NA	NA	NA	NA	NA	NA	NA	FALSE	NA	NA	NA	NA	NA	NA
U000165	chr1	8061845	8062391	546	WT_dual_narrow_peak_128	16	6.97089	12.4543	10.1724	Intron (ENST00000445300.1/121832806, intron 2 of 2)	121832806	ERRFI1-DT	35108	8061846	8062391	546	TRUE	13_dual_narrow_peak_155	19	5.14764	10.3717	8.23884	Intron (ENST00000445300.1/121832806, intron 2 of 2)	121832806	ERRFI1-DT	35202	8061940	8062155	216	TRUE	132_dual_narrow_peak_155	14	4.19285	6.99248	4.90617	Intron (ENST00000445300.1/121832806, intron 2 of 2)	121832806	ERRFI1-DT	35198	8061936	8062123	188	TRUE	133_dual_narrow_peak_157	22	5.56717	12.3102	10.1518	Intron (ENST00000445300.1/121832806, intron 2 of 2)
U000166	chr1	8077177	8077344	167	NA	NA	NA	NA	NA	NA	NA	NA	NA	NA	NA	NA	FALSE	NA	NA	NA	NA	NA	NA	NA	NA	NA	NA	NA	NA	FALSE	NA	NA	NA	NA	NA	NA	NA	NA	NA	NA	NA	NA	FALSE	NA	NA	NA	NA	NA	NA
U000167	chr1	8077856	8078899	1043	WT_dual_narrow_peak_129	12	5.33068	8.31872	6.10696	Intron (ENST00000445300.1/121832806, intron 2 of 2)	121832806	ERRFI1-DT	51611	8078349	8078612	264	TRUE	13_dual_narrow_peak_156	61	10.8235	45.686	43.2691	Intron (ENST00000445300.1/121832806, intron 2 of 2)	121832806	ERRFI1-DT	51428	8078166	8078899	734	TRUE	132_dual_narrow_peak_156	26	7.3951	17.7129	15.4877	Intron (ENST00000445300.1/121832806, intron 2 of 2)	121832806	ERRFI1-DT	51119	8077857	8078629	773	TRUE	133_dual_narrow_peak_158	63	11.255	48.1728	45.7531	Intron (ENST00000445300.1/121832806, intron 2 of 2)
U000168	chr1	8096088	8096720	632	NA	NA	NA	NA	NA	NA	NA	NA	NA	NA	NA	NA	FALSE	13_dual_narrow_peak_157	16	3.50282	6.16246	4.10075	Intron (ENST00000445300.1/121832806, intron 2 of 2)	121832806	ERRFI1-DT	69561	8096299	8096531	233	TRUE	132_dual_narrow_peak_157	16	3.91027	6.99634	4.90998	Intron (ENST00000445300.1/121832806, intron 2 of 2)	121832806	ERRFI1-DT	69351	8096089	8096512	424	TRUE	NA	NA	NA	NA	NA	NA
U000169	chr1	8097167	8097735	568	WT_dual_narrow_peak_130	10	4.51058	6.4334	4.2624	Intron (ENST00000445300.1/121832806, intron 2 of 2)	121832806	ERRFI1-DT	70430	8097168	8097448	281	TRUE	13_dual_narrow_peak_158	30	6.54271	17.7326	15.5212	Intron (ENST00000445300.1/121832806, intron 2 of 2)	121832806	ERRFI1-DT	70529	8097267	8097696	430	TRUE	132_dual_narrow_peak_158	25	5.97012	14.3373	12.147	Intron (ENST00000445300.1/121832806, intron 2 of 2)	121832806	ERRFI1-DT	70544	8097282	8097716	435	TRUE	133_dual_narrow_peak_159	25	5.22004	12.6664	10.5045	Intron (ENST00000445300.1/121832806, intron 2 of 2)
U000170	chr1	8133964	8134136	172	WT_dual_narrow_peak_131	12	4.45867	6.89287	4.71264	Distal Intergenic	102724539	LINC01714	-67382	8133965	8134136	172	TRUE	NA	NA	NA	NA	NA	NA	NA	NA	NA	NA	NA	NA	FALSE	NA	NA	NA	NA	NA	NA	NA	NA	NA	NA	NA	NA	FALSE	NA	NA	NA	NA	NA	NA
U000171	chr1	8137511	8138299	788	WT_dual_narrow_peak_132	19	7.00925	13.7918	11.4902	Distal Intergenic	102724539	LINC01714	-63239	8137583	8138279	697	TRUE	13_dual_narrow_peak_159	54	10.4868	40.3814	37.9996	Distal Intergenic	102724539	LINC01714	-63219	8137543	8138299	757	TRUE	132_dual_narrow_peak_159	42	10.4107	32.7981	30.4454	Distal Intergenic	102724539	LINC01714	-63249	8137625	8138269	645	TRUE	133_dual_narrow_peak_160	38	7.22663	23.0867	20.8319	Distal Intergenic
U000172	chr1	8182220	8182977	757	WT_dual_narrow_peak_134	26	10.7538	23.831	21.4	Distal Intergenic	102724539	LINC01714	-18541	8182672	8182977	306	TRUE	13_dual_narrow_peak_160	26	6.94932	16.818	14.6145	Distal Intergenic	102724539	LINC01714	-18950	8182332	8182568	237	TRUE	132_dual_narrow_peak_160	26	7.54712	18.0121	15.7835	Distal Intergenic	102724539	LINC01714	-18587	8182283	8182931	649	TRUE	133_dual_narrow_peak_161	18	4.59897	8.95284	6.8372	Distal Intergenic
U000173	chr1	8201532	8202919	1387	WT_dual_narrow_peak_136	28	7.76786	19.4282	17.0507	Promoter (<=1kb)	102724539	LINC01714	0	8202374	8202779	406	TRUE	13_dual_narrow_peak_162	28	5.722	14.9778	12.7923	Promoter (<=1kb)	102724539	LINC01714	0	8201533	8202919	1387	TRUE	132_dual_narrow_peak_161	32	6.93362	19.5417	17.2988	Promoter (<=1kb)	102724539	LINC01714	0	8202374	8202831	458	TRUE	133_dual_narrow_peak_163	25	4.9124	11.9442	9.79073	Promoter (<=1kb)
U000174	chr1	8204390	8204648	258	NA	NA	NA	NA	NA	NA	NA	NA	NA	NA	NA	NA	FALSE	NA	NA	NA	NA	NA	NA	NA	NA	NA	NA	NA	NA	FALSE	NA	NA	NA	NA	NA	NA	NA	NA	NA	NA	NA	NA	FALSE	133_dual_narrow_peak_164	21	4.60225	9.9097	7.78098	Promoter (1-2kb)
U000175	chr1	8211633	8212520	887	WT_dual_narrow_peak_137	31	12.9054	30.5984	28.0897	Intron (ENST00000670361.1/102724539, intron 4 of 4)	102724539	LINC01714	3014	8211686	8212415	730	TRUE	13_dual_narrow_peak_163	30	7.97885	20.8614	18.6222	Intron (ENST00000670361.1/102724539, intron 4 of 4)	102724539	LINC01714	3016	8211688	8212015	328	TRUE	132_dual_narrow_peak_162	42	11.7293	35.5996	33.2258	Promoter (2-3kb)	102724539	LINC01714	2962	8211634	8212520	887	TRUE	133_dual_narrow_peak_165	35	8.71384	25.0458	22.7763	Intron (ENST00000670361.1/102724539, intron 4 of 4)
U000176	chr1	8258932	8260112	1180	WT_dual_narrow_peak_138	12	5.33068	8.31872	6.10696	Distal Intergenic	102724539	LINC01714	50547	8259219	8259757	539	TRUE	13_dual_narrow_peak_165	34	8.33176	23.68	21.418	Distal Intergenic	102724539	LINC01714	50417	8259089	8260112	1024	TRUE	132_dual_narrow_peak_163	37	10.6219	30.1826	27.8499	Distal Intergenic	102724539	LINC01714	50301	8258973	8260103	1131	TRUE	133_dual_narrow_peak_166	27	6.77743	16.9141	14.7099	Distal Intergenic
U000177	chr1	8343354	8344117	763	WT_dual_narrow_peak_139	17	7.38095	13.5536	11.2552	Exon (ENST00000471889.7/50651, exon 9 of 9)	50651	SLC45A1	12936	8343364	8343829	466	TRUE	13_dual_narrow_peak_166	43	11.3248	35.4007	33.0528	3' UTR	50651	SLC45A1	13115	8343543	8344086	544	TRUE	132_dual_narrow_peak_164	30	8.66521	22.2508	19.9832	3' UTR	50651	SLC45A1	12927	8343355	8344117	763	TRUE	133_dual_narrow_peak_167	34	8.47179	23.9841	21.7225	Exon (ENST00000471889.7/50651, exon 9 of 9)
U000178	chr1	8394947	8395133	186	NA	NA	NA	NA	NA	NA	NA	NA	NA	NA	NA	NA	FALSE	13_dual_narrow_peak_167	13	3.60335	5.65952	3.60569	Intron (ENST00000337907.7/473, intron 13 of 23)	473	RERE	28286	8394948	8395133	186	TRUE	NA	NA	NA	NA	NA	NA	NA	NA	NA	NA	NA	NA	FALSE	NA	NA	NA	NA	NA	NA
U000179	chr1	8525220	8526131	911	WT_dual_narrow_peak_140	40	11.794	34.4272	31.8764	Promoter (<=1kb)	473	RERE	0	8525289	8526083	795	TRUE	13_dual_narrow_peak_168	78	13.9218	66.0462	63.4998	Promoter (<=1kb)	473	RERE	0	8525352	8526108	757	TRUE	132_dual_narrow_peak_165	76	12.8599	61.5617	59.0037	Promoter (<=1kb)	473	RERE	0	8525286	8526131	846	TRUE	133_dual_narrow_peak_168	88	13.8115	73.0589	70.4949	Promoter (<=1kb)
U000180	chr1	8626398	8626807	409	NA	NA	NA	NA	NA	NA	NA	NA	NA	NA	NA	NA	FALSE	13_dual_narrow_peak_169	16	4.3755	7.90587	5.80925	Promoter (2-3kb)	473	RERE	-2019	8626399	8626807	409	TRUE	NA	NA	NA	NA	NA	NA	NA	NA	NA	NA	NA	NA	FALSE	NA	NA	NA	NA	NA	NA
U000181	chr1	8701016	8703994	2978	WT_dual_narrow_peak_141	179	6.94881	88.7268	85.5846	Promoter (<=1kb)	473	RERE	0	8701145	8703883	2739	TRUE	13_dual_narrow_peak_170	319	5.16774	119.564	116.678	Promoter (<=1kb)	473	RERE	0	8701028	8703994	2967	TRUE	132_dual_narrow_peak_166	289	5.44295	114.082	111.157	Promoter (<=1kb)	473	RERE	0	8701029	8703981	2953	TRUE	133_dual_narrow_peak_169	362	5.9326	153.377	150.344	Promoter (<=1kb)
U000182	chr1	8712087	8713186	1099	WT_dual_narrow_peak_142	19	6.76909	13.3716	11.0764	Intron (ENST00000337907.7/473, intron 2 of 23)	473	RERE	-9032	8712251	8713061	811	TRUE	13_dual_narrow_peak_171	50	9.39414	35.1143	32.7685	Intron (ENST00000337907.7/473, intron 2 of 23)	473	RERE	-8869	8712088	8713186	1099	TRUE	132_dual_narrow_peak_167	45	8.58444	30.1816	27.8492	Intron (ENST00000337907.7/473, intron 2 of 23)	473	RERE	-9042	8712261	8713184	924	TRUE	133_dual_narrow_peak_170	47	8.15373	30.0972	27.7923	Intron (ENST00000337907.7/473, intron 2 of 23)
U000183	chr1	8733559	8733789	230	NA	NA	NA	NA	NA	NA	NA	NA	NA	NA	NA	NA	FALSE	13_dual_narrow_peak_172	14	3.86073	6.38156	4.31248	Intron (ENST00000337907.7/473, intron 2 of 23)	473	RERE	-8963	8733627	8733788	162	TRUE	132_dual_narrow_peak_168	19	5.59046	11.225	9.072	Intron (ENST00000337907.7/473, intron 2 of 23)	473	RERE	-8896	8733560	8733789	230	TRUE	NA	NA	NA	NA	NA	NA
U000184	chr1	8816117	8817751	1634	WT_dual_narrow_peak_143	191	7.59004	101.02	97.7376	Promoter (<=1kb)	473	RERE	0	8816358	8817709	1352	TRUE	13_dual_narrow_peak_173	406	7.36825	204.686	201.214	Promoter (<=1kb)	473	RERE	0	8816165	8817742	1578	TRUE	132_dual_narrow_peak_169	375	7.40033	190.046	186.543	Promoter (<=1kb)	473	RERE	0	8816153	8817740	1588	TRUE	133_dual_narrow_peak_171	393	6.90166	188.449	185.199	Promoter (<=1kb)
U000185	chr1	8817880	8818693	813	WT_dual_narrow_peak_144	103	4.10243	32.2766	29.7495	Promoter (<=1kb)	473	RERE	-241	8817881	8818659	779	TRUE	13_dual_narrow_peak_174	195	3.55675	49.348	46.9074	Promoter (<=1kb)	473	RERE	-267	8817907	8818691	785	TRUE	132_dual_narrow_peak_170	184	3.62775	47.8897	45.427	Promoter (<=1kb)	473	RERE	-304	8817944	8818691	748	TRUE	133_dual_narrow_peak_172	209	3.64959	54.4488	51.9918	Promoter (<=1kb)
U000186	chr1	8829505	8829776	271	NA	NA	NA	NA	NA	NA	NA	NA	NA	NA	NA	NA	FALSE	NA	NA	NA	NA	NA	NA	NA	NA	NA	NA	NA	NA	FALSE	NA	NA	NA	NA	NA	NA	NA	NA	NA	NA	NA	NA	FALSE	133_dual_narrow_peak_173	17	4.35692	8.16568	6.06215	Intron (ENST00000656437.1/473, intron 1 of 18)
U000187	chr1	8875352	8876304	952	WT_dual_narrow_peak_145	121	2.13255	13.6669	11.3669	Promoter (1-2kb)	2023	ENO1	1736	8875765	8876296	532	TRUE	13_dual_narrow_peak_175	232	2.16201	25.4639	23.188	Promoter (1-2kb)	2023	ENO1	1737	8875386	8876295	910	TRUE	132_dual_narrow_peak_171	165	1.74379	10.8177	8.67114	Promoter (2-3kb)	2023	ENO1	2147	8875658	8875885	228	TRUE	133_dual_narrow_peak_174	213	1.88419	16.8959	14.6925	Promoter (1-2kb)
U000188	chr1	8876483	8879102	2619	WT_dual_narrow_peak_146	208	3.70576	55.2376	52.4625	Promoter (<=1kb)	100505975	ENO1-AS1	0	8876525	8879064	2540	TRUE	13_dual_narrow_peak_176	359	3.41363	83.997	81.3378	Promoter (<=1kb)	100505975	ENO1-AS1	0	8876530	8879082	2553	TRUE	132_dual_narrow_peak_172	379	4.0634	109.869	106.974	Promoter (<=1kb)	100505975	ENO1-AS1	0	8876501	8879064	2564	TRUE	133_dual_narrow_peak_175	419	3.78001	111.192	108.411	Promoter (<=1kb)
U000189	chr1	8879390	8879662	272	WT_dual_narrow_peak_147	100	1.9409	9.34531	7.11442	Promoter (<=1kb)	2023	ENO1	-218	8879408	8879662	255	TRUE	13_dual_narrow_peak_177	180	1.9118	15.0679	12.8815	Promoter (<=1kb)	2023	ENO1	-201	8879391	8879551	161	TRUE	132_dual_narrow_peak_173	178	2.09181	18.5295	16.2963	Promoter (<=1kb)	2023	ENO1	-202	8879392	8879559	168	TRUE	NA	NA	NA	NA	NA	NA
U000190	chr1	8889294	8890884	1590	WT_dual_narrow_peak_148	54	10.1563	39.5124	36.9064	Distal Intergenic	2023	ENO1	-10508	8889698	8890672	975	TRUE	13_dual_narrow_peak_178	86	8.68348	53.0949	50.6305	Distal Intergenic	2023	ENO1	-10105	8889295	8890867	1573	TRUE	132_dual_narrow_peak_174	89	9.71112	59.1565	56.615	Distal Intergenic	2023	ENO1	-10174	8889364	8890873	1510	TRUE	133_dual_narrow_peak_176	90	8.88113	56.197	53.7297	Distal Intergenic
U000191	chr1	8897332	8897549	217	NA	NA	NA	NA	NA	NA	NA	NA	NA	NA	NA	NA	FALSE	13_dual_narrow_peak_179	15	3.92351	6.75949	4.68486	Distal Intergenic	2023	ENO1	-18143	8897333	8897549	217	TRUE	NA	NA	NA	NA	NA	NA	NA	NA	NA	NA	NA	NA	FALSE	NA	NA	NA	NA	NA	NA
U000192	chr1	8899953	8900282	329	NA	NA	NA	NA	NA	NA	NA	NA	NA	NA	NA	NA	FALSE	13_dual_narrow_peak_180	18	3.17642	5.87632	3.81911	Distal Intergenic	2023	ENO1	-20838	8900028	8900282	255	TRUE	NA	NA	NA	NA	NA	NA	NA	NA	NA	NA	NA	NA	FALSE	133_dual_narrow_peak_177	15	2.90873	4.6921	2.66129	Distal Intergenic
U000193	chr1	8903710	8904343	633	WT_dual_narrow_peak_149	18	5.8035	11.242	8.9797	Distal Intergenic	2023	ENO1	-24609	8903799	8904049	251	TRUE	13_dual_narrow_peak_181	38	6.45377	21.0366	18.796	Distal Intergenic	2023	ENO1	-24538	8903728	8904179	452	TRUE	132_dual_narrow_peak_175	27	5.74742	14.6423	12.4489	Distal Intergenic	2023	ENO1	-24521	8903711	8904061	351	TRUE	133_dual_narrow_peak_178	24	4.43122	10.4547	8.32	Distal Intergenic
U000194	chr1	8905659	8906050	391	NA	NA	NA	NA	NA	NA	NA	NA	NA	NA	NA	NA	FALSE	13_dual_narrow_peak_182	26	5.14053	12.8396	10.6777	Distal Intergenic	2023	ENO1	-26517	8905707	8905915	209	TRUE	132_dual_narrow_peak_176	15	3.69937	6.3227	4.25059	Distal Intergenic	2023	ENO1	-26470	8905660	8906050	391	TRUE	133_dual_narrow_peak_179	19	4.31803	8.67945	6.56953	Distal Intergenic
U000195	chr1	8974250	8974444	194	NA	NA	NA	NA	NA	NA	NA	NA	NA	NA	NA	NA	FALSE	13_dual_narrow_peak_183	16	4.3755	7.90587	5.80925	Exon (ENST00000377436.6/765, exon 8 of 8)	765	CA6	28371	8974258	8974444	187	TRUE	NA	NA	NA	NA	NA	NA	NA	NA	NA	NA	NA	NA	FALSE	133_dual_narrow_peak_180	18	4.59897	8.95284	6.8372	Exon (ENST00000377436.6/765, exon 8 of 8)
U000196	chr1	8986129	8986521	392	NA	NA	NA	NA	NA	NA	NA	NA	NA	NA	NA	NA	FALSE	13_dual_narrow_peak_184	25	6.69193	15.8449	13.6507	Distal Intergenic	155184	SLC2A7	40054	8986138	8986369	232	TRUE	132_dual_narrow_peak_177	15	4.47237	7.79011	5.68894	Distal Intergenic	155184	SLC2A7	39917	8986175	8986506	332	TRUE	133_dual_narrow_peak_181	17	4.35692	8.16568	6.06215	Distal Intergenic
U000197	chr1	9005050	9005237	187	NA	NA	NA	NA	NA	NA	NA	NA	NA	NA	NA	NA	FALSE	13_dual_narrow_peak_185	19	5.14764	10.3717	8.23884	Intron (ENST00000400906.2/155184, intron 10 of 11)	155184	SLC2A7	21210	9005051	9005213	163	TRUE	132_dual_narrow_peak_178	14	4.19285	6.99248	4.90617	Intron (ENST00000400906.2/155184, intron 10 of 11)	155184	SLC2A7	21193	9005075	9005230	156	TRUE	133_dual_narrow_peak_182	15	3.87282	6.66158	4.5846	Intron (ENST00000400906.2/155184, intron 10 of 11)
U000198	chr1	9005389	9005539	150	NA	NA	NA	NA	NA	NA	NA	NA	NA	NA	NA	NA	FALSE	NA	NA	NA	NA	NA	NA	NA	NA	NA	NA	NA	NA	FALSE	NA	NA	NA	NA	NA	NA	NA	NA	NA	NA	NA	NA	FALSE	NA	NA	NA	NA	NA	NA
U000199	chr1	9078883	9079569	686	NA	NA	NA	NA	NA	NA	NA	NA	NA	NA	NA	NA	FALSE	13_dual_narrow_peak_186	17	4.63288	8.70517	6.59594	Intron (ENST00000486632.5/6518, intron 2 of 6)	124900441	LOC124900441	-3303	9078884	9079393	510	TRUE	132_dual_narrow_peak_179	13	3.91332	6.2222	4.1517	Intron (ENST00000486632.5/6518, intron 2 of 6)	124900441	LOC124900441	-3127	9079211	9079569	359	TRUE	133_dual_narrow_peak_183	16	4.11487	7.40151	5.31083	Intron (ENST00000486632.5/6518, intron 2 of 6)
U000200	chr1	9110556	9111155	599	WT_dual_narrow_peak_150	11	4.92063	7.359	5.16696	Promoter (<=1kb)	80045	GPR157	520	9110675	9110850	176	TRUE	13_dual_narrow_peak_187	16	4.3755	7.90587	5.80925	Promoter (<=1kb)	80045	GPR157	221	9110593	9111149	557	TRUE	132_dual_narrow_peak_180	23	6.70855	14.9962	12.7983	Promoter (<=1kb)	80045	GPR157	215	9110557	9111155	599	TRUE	133_dual_narrow_peak_184	22	5.56717	12.3102	10.1518	Promoter (<=1kb)
U000201	chr1	9127340	9129669	2329	WT_dual_narrow_peak_151	253	6.62898	118.993	115.5	Promoter (<=1kb)	80045	GPR157	0	9127432	9129614	2183	TRUE	13_dual_narrow_peak_188	504	6.23245	221.139	217.543	Promoter (<=1kb)	80045	GPR157	0	9127341	9129654	2314	TRUE	132_dual_narrow_peak_181	455	6.65283	211.156	207.475	Promoter (<=1kb)	80045	GPR157	0	9127354	9129627	2274	TRUE	133_dual_narrow_peak_185	542	6.47668	245.244	241.616	Promoter (<=1kb)
U000202	chr1	9163587	9164377	790	WT_dual_narrow_peak_152	11	4.92063	7.359	5.16696	Intron (ENST00000635687.1/106614088, intron 1 of 1)	407040	MIR34A	-11963	9163740	9164022	283	TRUE	13_dual_narrow_peak_189	44	11.5822	36.5944	34.2382	Intron (ENST00000635687.1/106614088, intron 1 of 1)	407040	MIR34A	-11811	9163588	9164365	778	TRUE	132_dual_narrow_peak_182	33	9.50378	25.5755	23.2798	Intron (ENST00000635687.1/106614088, intron 1 of 1)	407040	MIR34A	-11889	9163666	9164377	712	TRUE	133_dual_narrow_peak_186	50	12.2702	42.0754	39.693	Intron (ENST00000635687.1/106614088, intron 1 of 1)
U000203	chr1	9181016	9182410	1394	WT_dual_narrow_peak_153	226	14.543	179.758	175.487	Promoter (<=1kb)	102724571	LNCTAM34A	0	9181215	9182399	1185	TRUE	13_dual_narrow_peak_190	306	10.8884	203.247	199.786	Promoter (<=1kb)	102724571	LNCTAM34A	0	9181055	9182410	1356	TRUE	132_dual_narrow_peak_183	290	11.2353	196.723	193.165	Promoter (<=1kb)	102724571	LNCTAM34A	0	9181017	9182386	1370	TRUE	133_dual_narrow_peak_187	322	10.8547	213.124	209.716	Promoter (<=1kb)
U000204	chr1	9193960	9194131	171	NA	NA	NA	NA	NA	NA	NA	NA	NA	NA	NA	NA	FALSE	13_dual_narrow_peak_191	19	5.14764	10.3717	8.23884	Promoter (2-3kb)	102724571	LNCTAM34A	2923	9193961	9194131	171	TRUE	NA	NA	NA	NA	NA	NA	NA	NA	NA	NA	NA	NA	FALSE	NA	NA	NA	NA	NA	NA
U000205	chr1	9196394	9196862	468	NA	NA	NA	NA	NA	NA	NA	NA	NA	NA	NA	NA	FALSE	13_dual_narrow_peak_192	18	4.71239	9.17842	7.06345	Intron (ENST00000635405.2/ENST00000635405.2, intron 1 of 1)	102724571	LNCTAM34A	5374	9196412	9196808	397	TRUE	132_dual_narrow_peak_184	21	5.56875	11.9349	9.77383	Intron (ENST00000635405.2/ENST00000635405.2, intron 1 of 1)	102724571	LNCTAM34A	5361	9196399	9196859	461	TRUE	133_dual_narrow_peak_188	24	5.57637	13.0918	10.9258	Intron (ENST00000635405.2/ENST00000635405.2, intron 1 of 1)
U000206	chr1	9201533	9202580	1047	WT_dual_narrow_peak_154	41	14.6794	40.6059	37.988	Distal Intergenic	102724571	LNCTAM34A	10680	9201718	9202512	795	TRUE	13_dual_narrow_peak_193	97	17.0169	89.6235	86.929	Distal Intergenic	102724571	LNCTAM34A	10588	9201626	9202564	939	TRUE	132_dual_narrow_peak_185	118	19.9493	116.068	113.129	Distal Intergenic	102724571	LNCTAM34A	10661	9201699	9202580	882	TRUE	133_dual_narrow_peak_189	102	18.2326	97.2549	94.5538	Distal Intergenic
U000207	chr1	9234381	9234540	159	WT_dual_narrow_peak_155	41	3.55904	12.3085	10.0294	Promoter (<=1kb)	9563	H6PD	-234	9234382	9234540	159	TRUE	NA	NA	NA	NA	NA	NA	NA	NA	NA	NA	NA	NA	FALSE	NA	NA	NA	NA	NA	NA	NA	NA	NA	NA	NA	NA	FALSE	NA	NA	NA	NA	NA	NA
U000208	chr1	9234778	9235943	1165	WT_dual_narrow_peak_156	129	10.8373	89.1894	86.042	Promoter (<=1kb)	9563	H6PD	8	9234782	9235861	1080	TRUE	13_dual_narrow_peak_194	268	11.7394	187.217	183.872	Promoter (<=1kb)	9563	H6PD	5	9234779	9235943	1165	TRUE	132_dual_narrow_peak_186	231	11.0817	156.725	153.484	Promoter (<=1kb)	9563	H6PD	5	9234779	9235927	1149	TRUE	133_dual_narrow_peak_190	278	11.6281	192.838	189.561	Promoter (<=1kb)
U000209	chr1	9242470	9242713	243	WT_dual_narrow_peak_157	10	4.26222	6.03939	3.8801	Promoter (2-3kb)	9563	H6PD	2664	9242508	9242665	158	TRUE	NA	NA	NA	NA	NA	NA	NA	NA	NA	NA	NA	NA	FALSE	132_dual_narrow_peak_187	20	4.37104	9.093	6.97182	Promoter (2-3kb)	9563	H6PD	2627	9242471	9242691	221	TRUE	133_dual_narrow_peak_191	27	5.77663	14.7097	12.5266	Promoter (2-3kb)
U000210	chr1	9267001	9267218	217	NA	NA	NA	NA	NA	NA	NA	NA	NA	NA	NA	NA	FALSE	13_dual_narrow_peak_195	14	3.86073	6.38156	4.31248	3' UTR	80176	SPSB1	-25676	9267049	9267218	170	TRUE	NA	NA	NA	NA	NA	NA	NA	NA	NA	NA	NA	NA	FALSE	NA	NA	NA	NA	NA	NA
U000211	chr1	9280508	9280768	260	NA	NA	NA	NA	NA	NA	NA	NA	NA	NA	NA	NA	FALSE	13_dual_narrow_peak_196	16	4.3755	7.90587	5.80925	Distal Intergenic	80176	SPSB1	-12132	9280606	9280762	157	TRUE	132_dual_narrow_peak_188	14	4.19285	6.99248	4.90617	Distal Intergenic	80176	SPSB1	-12153	9280578	9280741	164	TRUE	133_dual_narrow_peak_192	18	4.59897	8.95284	6.8372	Distal Intergenic
U000212	chr1	9292900	9294671	1771	WT_dual_narrow_peak_158	416	12.9992	304.31	298.324	Promoter (<=1kb)	80176	SPSB1	0	9293045	9294625	1581	TRUE	13_dual_narrow_peak_197	698	11.7439	476.57	470.858	Promoter (<=1kb)	80176	SPSB1	0	9292901	9294671	1771	TRUE	132_dual_narrow_peak_189	638	11.8797	439.185	433.327	Promoter (<=1kb)	80176	SPSB1	0	9292981	9294667	1687	TRUE	133_dual_narrow_peak_193	736	12.0435	509.652	503.98	Promoter (<=1kb)
U000213	chr1	9300012	9300478	466	NA	NA	NA	NA	NA	NA	NA	NA	NA	NA	NA	NA	FALSE	NA	NA	NA	NA	NA	NA	NA	NA	NA	NA	NA	NA	FALSE	132_dual_narrow_peak_190	16	3.30652	5.74658	3.68866	Intron (ENST00000328089.11/80176, intron 1 of 2)	80176	SPSB1	5609	9300137	9300478	342	TRUE	133_dual_narrow_peak_194	28	4.9701	13.1233	10.957	Intron (ENST00000328089.11/80176, intron 1 of 2)
U000214	chr1	9300480	9300733	253	WT_dual_narrow_peak_159	12	3.49673	5.23769	3.10115	Intron (ENST00000328089.11/80176, intron 1 of 2)	80176	SPSB1	5953	9300481	9300733	253	TRUE	NA	NA	NA	NA	NA	NA	NA	NA	NA	NA	NA	NA	FALSE	NA	NA	NA	NA	NA	NA	NA	NA	NA	NA	NA	NA	FALSE	NA	NA	NA	NA	NA	NA
U000215	chr1	9303022	9303369	347	NA	NA	NA	NA	NA	NA	NA	NA	NA	NA	NA	NA	FALSE	13_dual_narrow_peak_198	14	3.51298	5.72092	3.66612	Intron (ENST00000328089.11/80176, intron 1 of 2)	80176	SPSB1	8495	9303023	9303201	179	TRUE	NA	NA	NA	NA	NA	NA	NA	NA	NA	NA	NA	NA	FALSE	NA	NA	NA	NA	NA	NA
U000216	chr1	9350456	9350642	186	NA	NA	NA	NA	NA	NA	NA	NA	NA	NA	NA	NA	FALSE	NA	NA	NA	NA	NA	NA	NA	NA	NA	NA	NA	NA	FALSE	132_dual_narrow_peak_191	16	4.75189	8.61353	6.49857	Promoter (<=1kb)	80176	SPSB1	-789	9350457	9350642	186	TRUE	NA	NA	NA	NA	NA	NA
U000217	chr1	9388776	9388973	197	NA	NA	NA	NA	NA	NA	NA	NA	NA	NA	NA	NA	FALSE	NA	NA	NA	NA	NA	NA	NA	NA	NA	NA	NA	NA	FALSE	132_dual_narrow_peak_192	14	4.19285	6.99248	4.90617	Distal Intergenic	80176	SPSB1	33070	9388777	9388949	173	TRUE	NA	NA	NA	NA	NA	NA
U000218	chr1	9413204	9413523	319	NA	NA	NA	NA	NA	NA	NA	NA	NA	NA	NA	NA	FALSE	NA	NA	NA	NA	NA	NA	NA	NA	NA	NA	NA	NA	FALSE	132_dual_narrow_peak_193	14	4.19285	6.99248	4.90617	Distal Intergenic	100506022	LINC02606	15393	9413346	9413523	178	TRUE	NA	NA	NA	NA	NA	NA
U000219	chr1	9428702	9429946	1244	WT_dual_narrow_peak_160	106	15.7138	92.8263	89.6379	Promoter (<=1kb)	100506022	LINC02606	0	9428715	9429730	1016	TRUE	13_dual_narrow_peak_199	236	14.9647	190.279	186.912	Promoter (<=1kb)	100506022	LINC02606	0	9428751	9429869	1119	TRUE	132_dual_narrow_peak_194	198	13.8506	154.286	151.064	Promoter (<=1kb)	100506022	LINC02606	0	9428715	9429901	1187	TRUE	133_dual_narrow_peak_195	261	15.9435	216.72	213.288	Promoter (<=1kb)
U000220	chr1	9494958	9495377	419	WT_dual_narrow_peak_161	13	5.74074	9.31011	7.07978	Distal Intergenic	84275	SLC25A33	-44131	9495175	9495334	160	TRUE	13_dual_narrow_peak_200	39	10.2953	30.7256	28.4107	Distal Intergenic	84275	SLC25A33	-44093	9494959	9495372	414	TRUE	132_dual_narrow_peak_195	39	11.1809	32.5548	30.2039	Distal Intergenic	84275	SLC25A33	-44093	9495015	9495372	358	TRUE	133_dual_narrow_peak_196	42	10.4082	32.7926	30.4694	Distal Intergenic
U000221	chr1	9539313	9540950	1637	WT_dual_narrow_peak_162	193	11.7433	136.795	133.084	Promoter (<=1kb)	84275	SLC25A33	35	9539500	9540944	1445	TRUE	13_dual_narrow_peak_201	397	13.3628	295.329	291.142	Promoter (<=1kb)	84275	SLC25A33	0	9539358	9540940	1583	TRUE	132_dual_narrow_peak_196	349	12.5887	251.835	247.795	Promoter (<=1kb)	84275	SLC25A33	0	9539401	9540950	1550	TRUE	133_dual_narrow_peak_197	413	14.2288	317.782	313.623	Promoter (<=1kb)
U000222	chr1	9588338	9588491	153	NA	NA	NA	NA	NA	NA	NA	NA	NA	NA	NA	NA	FALSE	NA	NA	NA	NA	NA	NA	NA	NA	NA	NA	NA	NA	FALSE	132_dual_narrow_peak_197	86	2.40098	12.8193	10.6471	Promoter (<=1kb)	199953	TMEM201	-420	9588339	9588491	153	TRUE	NA	NA	NA	NA	NA	NA
U000223	chr1	9588724	9590303	1579	WT_dual_narrow_peak_163	237	12.0353	168.857	164.73	Promoter (<=1kb)	199953	TMEM201	0	9588763	9590263	1501	TRUE	13_dual_narrow_peak_202	457	11.6397	312.761	308.427	Promoter (<=1kb)	199953	TMEM201	0	9588725	9590264	1540	TRUE	132_dual_narrow_peak_198	420	11.5493	286.654	282.291	Promoter (<=1kb)	199953	TMEM201	0	9588725	9590303	1579	TRUE	133_dual_narrow_peak_198	482	11.7695	331.679	327.412	Promoter (<=1kb)
U000224	chr1	9626860	9627213	353	WT_dual_narrow_peak_164	15	6.56084	11.3797	9.11439	Promoter (2-3kb)	5293	PIK3CD	-2839	9626861	9627050	190	TRUE	13_dual_narrow_peak_203	27	7.2067	17.8066	15.594	Promoter (2-3kb)	5293	PIK3CD	-2738	9626890	9627151	262	TRUE	132_dual_narrow_peak_199	21	6.14951	13.0724	10.8962	Promoter (2-3kb)	5293	PIK3CD	-2676	9626874	9627213	340	TRUE	133_dual_narrow_peak_199	17	4.35692	8.16568	6.06215	Promoter (2-3kb)
U000225	chr1	9688759	9689748	989	WT_dual_narrow_peak_165	93	15.4476	81.8288	78.7636	Promoter (<=1kb)	5293	PIK3CD	0	9688800	9689644	845	TRUE	13_dual_narrow_peak_204	238	18.0789	211.705	208.18	Promoter (<=1kb)	5293	PIK3CD	0	9688845	9689738	894	TRUE	132_dual_narrow_peak_200	216	17.6412	190.698	187.189	Promoter (<=1kb)	5293	PIK3CD	0	9688760	9689715	956	TRUE	133_dual_narrow_peak_200	221	17.2818	192.839	189.562	Promoter (<=1kb)
U000226	chr1	9822263	9824074	1811	WT_dual_narrow_peak_166	262	8.77355	151.854	147.949	Promoter (<=1kb)	22883	CLSTN1	90	9822264	9823579	1316	TRUE	13_dual_narrow_peak_205	502	9.01353	291.314	287.16	Promoter (<=1kb)	22883	CLSTN1	0	9822285	9824074	1790	TRUE	132_dual_narrow_peak_201	457	8.59007	257.028	252.941	Promoter (<=1kb)	22883	CLSTN1	0	9822283	9824038	1756	TRUE	133_dual_narrow_peak_201	514	8.77352	292.678	288.709	Promoter (<=1kb)
U000227	chr1	9825244	9825629	385	NA	NA	NA	NA	NA	NA	NA	NA	NA	NA	NA	NA	FALSE	13_dual_narrow_peak_206	117	2.1321	13.2614	11.0941	Promoter (1-2kb)	22883	CLSTN1	-1324	9825308	9825481	174	TRUE	132_dual_narrow_peak_202	123	2.33455	16.6751	14.4602	Promoter (1-2kb)	22883	CLSTN1	-1261	9825245	9825629	385	TRUE	133_dual_narrow_peak_202	125	2.15581	14.3972	12.217	Promoter (1-2kb)
U000228	chr1	9874795	9875447	652	WT_dual_narrow_peak_168	9	4.10053	5.54476	3.39619	Promoter (2-3kb)	56998	CTNNBIP1	2936	9874827	9875240	414	TRUE	13_dual_narrow_peak_207	18	4.89026	9.52751	7.40622	Promoter (2-3kb)	56998	CTNNBIP1	2729	9874814	9875447	634	TRUE	132_dual_narrow_peak_203	27	7.82664	19.0496	16.811	Promoter (2-3kb)	56998	CTNNBIP1	2732	9874796	9875444	649	TRUE	133_dual_narrow_peak_203	27	6.27673	15.8349	13.6412	Promoter (2-3kb)
U000229	chr1	9909220	9911354	2134	WT_dual_narrow_peak_170	165	10.0389	106.899	103.548	Promoter (<=1kb)	56998	CTNNBIP1	-206	9910542	9911307	766	TRUE	13_dual_narrow_peak_208	325	9.11543	192.027	188.647	Promoter (<=1kb)	56998	CTNNBIP1	0	9909221	9911344	2124	TRUE	132_dual_narrow_peak_204	301	9.72534	186.129	182.657	Promoter (<=1kb)	56998	CTNNBIP1	0	9909245	9911325	2081	TRUE	133_dual_narrow_peak_204	327	9.3913	197.087	193.783	Promoter (<=1kb)
U000230	chr1	9942316	9944219	1903	WT_dual_narrow_peak_171	235	7.80191	125.743	122.168	Promoter (<=1kb)	64802	NMNAT1	0	9942391	9944085	1695	TRUE	13_dual_narrow_peak_209	429	7.40592	216.853	213.289	Promoter (<=1kb)	64802	NMNAT1	0	9942317	9944214	1898	TRUE	132_dual_narrow_peak_205	393	7.35459	198.003	194.434	Promoter (<=1kb)	64802	NMNAT1	0	9942319	9944137	1819	TRUE	133_dual_narrow_peak_205	478	7.90131	253.006	249.325	Promoter (<=1kb)
U000231	chr1	10032939	10035697	2758	WT_dual_narrow_peak_172	445	6.5377	203.691	199.099	Promoter (<=1kb)	10277	UBE4B	0	10032996	10035362	2367	TRUE	13_dual_narrow_peak_210	719	6.061	306.29	302.01	Promoter (<=1kb)	10277	UBE4B	0	10032940	10035697	2758	TRUE	132_dual_narrow_peak_206	669	5.98934	282.361	278.039	Promoter (<=1kb)	10277	UBE4B	0	10032970	10035363	2394	TRUE	133_dual_narrow_peak_206	822	6.43457	367.69	363.138	Promoter (<=1kb)
U000232	chr1	10209703	10212459	2756	WT_dual_narrow_peak_174	322	10.0227	202.634	198.057	Promoter (<=1kb)	23095	KIF1B	0	10210881	10212258	1378	TRUE	13_dual_narrow_peak_211	618	10.244	388.697	383.722	Promoter (<=1kb)	23095	KIF1B	0	10209725	10212446	2722	TRUE	132_dual_narrow_peak_208	544	9.50862	326.728	321.979	Promoter (<=1kb)	23095	KIF1B	0	10209704	10212459	2756	TRUE	133_dual_narrow_peak_207	652	10.667	420.304	415.337	Promoter (<=1kb)
U000233	chr1	10377350	10377502	152	NA	NA	NA	NA	NA	NA	NA	NA	NA	NA	NA	NA	FALSE	NA	NA	NA	NA	NA	NA	NA	NA	NA	NA	NA	NA	FALSE	NA	NA	NA	NA	NA	NA	NA	NA	NA	NA	NA	NA	FALSE	133_dual_narrow_peak_208	16	4.11487	7.40151	5.31083	3' UTR
U000234	chr1	10387761	10388170	409	WT_dual_narrow_peak_175	13	5.74074	9.31011	7.07978	Distal Intergenic	5226	PGD	-10657	10387764	10387935	172	TRUE	13_dual_narrow_peak_212	23	6.17717	13.9483	11.7733	Distal Intergenic	5226	PGD	-10659	10387762	10387933	172	TRUE	132_dual_narrow_peak_209	24	6.98808	15.9848	13.7765	Distal Intergenic	5226	PGD	-10647	10387762	10387945	184	TRUE	133_dual_narrow_peak_209	19	4.84102	9.76186	7.63479	Distal Intergenic
U000235	chr1	10398294	10400531	2237	WT_dual_narrow_peak_176	197	7.19998	99.9408	96.6709	Promoter (<=1kb)	5226	PGD	0	10398304	10400526	2223	TRUE	13_dual_narrow_peak_213	338	7.34701	170.819	167.588	Promoter (<=1kb)	5226	PGD	0	10398299	10400518	2220	TRUE	132_dual_narrow_peak_210	319	7.00775	155.672	152.439	Promoter (<=1kb)	5226	PGD	0	10398299	10400531	2233	TRUE	133_dual_narrow_peak_210	333	7.47457	170.579	167.441	Promoter (<=1kb)
U000236	chr1	10430010	10431684	1674	WT_dual_narrow_peak_178	196	11.4035	136.36	132.654	Promoter (<=1kb)	100526739	CENPS-CORT	0	10430501	10431560	1060	TRUE	13_dual_narrow_peak_214	370	11.5293	253.078	249.236	Promoter (<=1kb)	100526739	CENPS-CORT	0	10430135	10431631	1497	TRUE	132_dual_narrow_peak_211	328	11.1233	220.272	216.512	Promoter (<=1kb)	100526739	CENPS-CORT	0	10430137	10431684	1548	TRUE	133_dual_narrow_peak_211	377	11.0365	250.979	247.311	Promoter (<=1kb)
U000237	chr1	10471504	10472878	1374	WT_dual_narrow_peak_179	217	4.93866	78.9096	75.8765	Promoter (<=1kb)	1676	DFFA	0	10471568	10472531	964	TRUE	13_dual_narrow_peak_215	428	4.87984	150.508	147.417	Promoter (<=1kb)	1676	DFFA	0	10471541	10472843	1303	TRUE	132_dual_narrow_peak_212	371	4.70504	126.178	123.165	Promoter (<=1kb)	1676	DFFA	0	10471505	10472878	1374	TRUE	133_dual_narrow_peak_212	427	4.84614	149.126	146.12	Promoter (<=1kb)
U000238	chr1	10474798	10476119	1321	WT_dual_narrow_peak_180	295	6.67509	138.811	135.074	Promoter (<=1kb)	5195	PEX14	0	10474809	10475997	1189	TRUE	13_dual_narrow_peak_216	506	5.77011	207.649	204.155	Promoter (<=1kb)	5195	PEX14	0	10474812	10476103	1292	TRUE	132_dual_narrow_peak_213	438	5.52785	173.434	170.064	Promoter (<=1kb)	5195	PEX14	0	10474799	10476119	1321	TRUE	133_dual_narrow_peak_213	527	5.93005	221.373	217.91	Promoter (<=1kb)
U000239	chr1	10510933	10511091	158	NA	NA	NA	NA	NA	NA	NA	NA	NA	NA	NA	NA	FALSE	NA	NA	NA	NA	NA	NA	NA	NA	NA	NA	NA	NA	FALSE	132_dual_narrow_peak_214	13	3.91332	6.2222	4.1517	Intron (ENST00000472851.1/5195, intron 2 of 3)	5195	PEX14	-24797	10510934	10511091	158	TRUE	NA	NA	NA	NA	NA	NA
U000240	chr1	10528267	10528820	553	WT_dual_narrow_peak_181	10	4.51058	6.4334	4.2624	Intron (ENST00000472851.1/5195, intron 3 of 3)	5195	PEX14	-7156	10528575	10528732	158	TRUE	13_dual_narrow_peak_217	13	3.60335	5.65952	3.60569	Intron (ENST00000472851.1/5195, intron 3 of 3)	5195	PEX14	-7424	10528272	10528464	193	TRUE	132_dual_narrow_peak_215	16	4.75189	8.61353	6.49857	Intron (ENST00000472851.1/5195, intron 3 of 3)	5195	PEX14	-7068	10528268	10528820	553	TRUE	133_dual_narrow_peak_214	15	3.87282	6.66158	4.5846	Intron (ENST00000472851.1/5195, intron 3 of 3)
U000241	chr1	10599222	10599698	476	NA	NA	NA	NA	NA	NA	NA	NA	NA	NA	NA	NA	FALSE	13_dual_narrow_peak_218	18	4.89026	9.52751	7.40622	Exon (ENST00000356607.9/5195, exon 4 of 9)	54897	CASZ1	45642	10599223	10599434	212	TRUE	132_dual_narrow_peak_216	14	4.19285	6.99248	4.90617	Exon (ENST00000356607.9/5195, exon 4 of 9)	54897	CASZ1	45440	10599260	10599636	377	TRUE	NA	NA	NA	NA	NA	NA
U000242	chr1	10635051	10635471	420	NA	NA	NA	NA	NA	NA	NA	NA	NA	NA	NA	NA	FALSE	NA	NA	NA	NA	NA	NA	NA	NA	NA	NA	NA	NA	FALSE	132_dual_narrow_peak_217	12	3.6338	5.48107	3.42765	Distal Intergenic	54897	CASZ1	9605	10635052	10635471	420	TRUE	NA	NA	NA	NA	NA	NA
U000243	chr1	10635563	10635882	319	NA	NA	NA	NA	NA	NA	NA	NA	NA	NA	NA	NA	FALSE	13_dual_narrow_peak_219	19	5.14764	10.3717	8.23884	Distal Intergenic	54897	CASZ1	9194	10635593	10635882	290	TRUE	NA	NA	NA	NA	NA	NA	NA	NA	NA	NA	NA	NA	FALSE	NA	NA	NA	NA	NA	NA
U000244	chr1	10679812	10680894	1082	WT_dual_narrow_peak_182	9	4.10053	5.54476	3.39619	Intron (ENST00000377022.8/54897, intron 4 of 20)	54897	CASZ1	13351	10680406	10680561	156	TRUE	13_dual_narrow_peak_221	23	6.17717	13.9483	11.7733	Intron (ENST00000377022.8/54897, intron 4 of 20)	54897	CASZ1	13064	10680569	10680848	280	TRUE	132_dual_narrow_peak_218	30	8.25366	21.4247	19.1645	Intron (ENST00000377022.8/54897, intron 4 of 20)	54897	CASZ1	13018	10679850	10680894	1045	TRUE	133_dual_narrow_peak_215	27	6.71258	16.7768	14.5744	Intron (ENST00000377022.8/54897, intron 4 of 20)
U000245	chr1	10693194	10694567	1373	WT_dual_narrow_peak_183	162	11.4983	114.463	111.024	Promoter (<=1kb)	54897	CASZ1	0	10693309	10694564	1256	TRUE	13_dual_narrow_peak_222	335	12.3159	238.964	235.232	Promoter (<=1kb)	54897	CASZ1	0	10693308	10694567	1260	TRUE	132_dual_narrow_peak_219	310	11.9522	217.789	214.051	Promoter (<=1kb)	54897	CASZ1	0	10693195	10694567	1373	TRUE	133_dual_narrow_peak_216	344	12.2031	243.873	240.255	Promoter (<=1kb)
U000246	chr1	10694724	10695017	293	NA	NA	NA	NA	NA	NA	NA	NA	NA	NA	NA	NA	FALSE	13_dual_narrow_peak_223	78	2.90551	16.1224	13.9257	Promoter (<=1kb)	54897	CASZ1	-267	10694746	10694976	231	TRUE	132_dual_narrow_peak_220	77	2.99593	16.6752	14.4602	Promoter (<=1kb)	54897	CASZ1	-246	10694725	10695017	293	TRUE	133_dual_narrow_peak_217	77	2.75969	14.7362	12.553	Promoter (<=1kb)
U000247	chr1	10716667	10717803	1136	WT_dual_narrow_peak_184	24	8.20196	18.2611	15.8986	Intron (ENST00000377022.8/54897, intron 2 of 20)	54897	CASZ1	-11093	10716668	10717716	1049	TRUE	13_dual_narrow_peak_224	28	7.46408	18.8104	16.5889	Intron (ENST00000377022.8/54897, intron 2 of 20)	54897	CASZ1	-11233	10716808	10717392	585	TRUE	132_dual_narrow_peak_221	29	7.50835	19.3863	17.1448	Intron (ENST00000377022.8/54897, intron 2 of 20)	54897	CASZ1	-11093	10716668	10717803	1136	TRUE	133_dual_narrow_peak_218	29	7.26153	18.8655	16.6444	Intron (ENST00000377022.8/54897, intron 2 of 20)
U000248	chr1	10791723	10791971	248	NA	NA	NA	NA	NA	NA	NA	NA	NA	NA	NA	NA	FALSE	NA	NA	NA	NA	NA	NA	NA	NA	NA	NA	NA	NA	FALSE	NA	NA	NA	NA	NA	NA	NA	NA	NA	NA	NA	NA	FALSE	133_dual_narrow_peak_220	13	3.30336	5.09892	3.06082	Intron (ENST00000377022.8/54897, intron 1 of 20)
U000249	chr1	10793175	10793576	401	NA	NA	NA	NA	NA	NA	NA	NA	NA	NA	NA	NA	FALSE	13_dual_narrow_peak_225	24	5.48059	12.8828	10.7204	Intron (ENST00000377022.8/54897, intron 1 of 20)	54897	CASZ1	3072	10793205	10793574	370	TRUE	132_dual_narrow_peak_222	33	7.51005	21.3432	19.0837	Intron (ENST00000377022.8/54897, intron 1 of 20)	54897	CASZ1	3070	10793176	10793576	401	TRUE	133_dual_narrow_peak_221	27	6.36146	16.0207	13.8246	Intron (ENST00000377022.8/54897, intron 1 of 20)
U000250	chr1	10794852	10795353	501	NA	NA	NA	NA	NA	NA	NA	NA	NA	NA	NA	NA	FALSE	13_dual_narrow_peak_226	39	8.62382	27.0155	24.728	Promoter (1-2kb)	54897	CASZ1	1293	10794853	10795353	501	TRUE	132_dual_narrow_peak_223	32	7.31336	20.4124	18.1614	Promoter (1-2kb)	54897	CASZ1	1304	10794882	10795342	461	TRUE	133_dual_narrow_peak_222	28	6.42601	16.594	14.3931	Promoter (1-2kb)
U000251	chr1	10804119	10804749	630	NA	NA	NA	NA	NA	NA	NA	NA	NA	NA	NA	NA	FALSE	13_dual_narrow_peak_227	19	5.14764	10.3717	8.23884	Distal Intergenic	54897	CASZ1	-7615	10804265	10804492	228	TRUE	132_dual_narrow_peak_224	22	6.42903	14.0252	11.838	Distal Intergenic	54897	CASZ1	-7470	10804120	10804458	339	TRUE	133_dual_narrow_peak_223	25	6.29333	15.0232	12.8365	Distal Intergenic
U000252	chr1	10866694	10867979	1285	WT_dual_narrow_peak_185	24	10.2513	21.8415	19.4342	Distal Intergenic	54897	CASZ1	-70703	10867353	10867734	382	TRUE	13_dual_narrow_peak_229	49	10.8516	38.157	35.7903	Distal Intergenic	54897	CASZ1	-70394	10867044	10867731	688	TRUE	132_dual_narrow_peak_226	44	10.836	34.9748	32.6056	Distal Intergenic	54897	CASZ1	-70633	10867283	10867979	697	TRUE	133_dual_narrow_peak_224	61	12.7715	50.8142	48.3788	Distal Intergenic
U000253	chr1	10900130	10902038	1908	WT_dual_narrow_peak_186	51	8.62272	33.564	31.0227	Distal Intergenic	148345	C1orf127	46123	10900429	10901747	1319	TRUE	13_dual_narrow_peak_230	115	9.521	73.7085	71.114	Distal Intergenic	148345	C1orf127	46063	10900166	10901807	1642	TRUE	132_dual_narrow_peak_227	108	8.13336	62.3045	59.7414	Distal Intergenic	148345	C1orf127	45832	10900131	10902038	1908	TRUE	133_dual_narrow_peak_225	122	9.55298	78.0158	75.4236	Distal Intergenic
U000254	chr1	10941970	10942385	415	NA	NA	NA	NA	NA	NA	NA	NA	NA	NA	NA	NA	FALSE	13_dual_narrow_peak_231	21	5.66241	12.1219	9.96707	Distal Intergenic	148345	C1orf127	5492	10942191	10942378	188	TRUE	132_dual_narrow_peak_228	18	5.31094	10.3322	8.19139	Distal Intergenic	148345	C1orf127	5492	10941971	10942378	408	TRUE	133_dual_narrow_peak_226	25	6.29333	15.0232	12.8365	Distal Intergenic
U000255	chr1	10943926	10944460	534	NA	NA	NA	NA	NA	NA	NA	NA	NA	NA	NA	NA	FALSE	13_dual_narrow_peak_232	27	7.2067	17.8066	15.594	Distal Intergenic	148345	C1orf127	3495	10943927	10944375	449	TRUE	132_dual_narrow_peak_229	27	7.82664	19.0496	16.811	Distal Intergenic	148345	C1orf127	3410	10943986	10944460	475	TRUE	133_dual_narrow_peak_227	31	7.74563	20.8735	18.6359	Distal Intergenic
U000256	chr1	10961232	10961596	364	NA	NA	NA	NA	NA	NA	NA	NA	NA	NA	NA	NA	FALSE	13_dual_narrow_peak_233	21	5.66241	12.1219	9.96707	Promoter (2-3kb)	148345	C1orf127	2775	10961236	10961426	191	TRUE	132_dual_narrow_peak_230	20	5.78736	11.9808	9.81923	Promoter (2-3kb)	148345	C1orf127	2605	10961251	10961596	346	TRUE	133_dual_narrow_peak_228	21	5.32512	11.4415	9.29306	Promoter (2-3kb)
U000257	chr1	10965502	10965711	209	NA	NA	NA	NA	NA	NA	NA	NA	NA	NA	NA	NA	FALSE	NA	NA	NA	NA	NA	NA	NA	NA	NA	NA	NA	NA	FALSE	132_dual_narrow_peak_231	26	7.54712	18.0121	15.7835	Promoter (1-2kb)	148345	C1orf127	-1302	10965503	10965711	209	TRUE	NA	NA	NA	NA	NA	NA
U000258	chr1	10965877	10966051	174	NA	NA	NA	NA	NA	NA	NA	NA	NA	NA	NA	NA	FALSE	NA	NA	NA	NA	NA	NA	NA	NA	NA	NA	NA	NA	FALSE	132_dual_narrow_peak_232	16	4.75189	8.61353	6.49857	Promoter (1-2kb)	148345	C1orf127	-1677	10965878	10966051	174	TRUE	NA	NA	NA	NA	NA	NA
U000259	chr1	10975771	10975921	150	NA	NA	NA	NA	NA	NA	NA	NA	NA	NA	NA	NA	FALSE	NA	NA	NA	NA	NA	NA	NA	NA	NA	NA	NA	NA	FALSE	NA	NA	NA	NA	NA	NA	NA	NA	NA	NA	NA	NA	FALSE	133_dual_narrow_peak_229	17	4.35692	8.16568	6.06215	Promoter (<=1kb)
U000260	chr1	11012076	11013690	1614	WT_dual_narrow_peak_187	209	9.00279	124.421	120.863	Promoter (<=1kb)	23435	TARDBP	0	11012390	11013634	1245	TRUE	13_dual_narrow_peak_234	362	8.30658	199.92	196.483	Promoter (<=1kb)	23435	TARDBP	0	11012081	11013649	1569	TRUE	132_dual_narrow_peak_233	360	8.97412	209.861	206.191	Promoter (<=1kb)	23435	TARDBP	0	11012077	11013690	1614	TRUE	133_dual_narrow_peak_230	401	8.69433	228.1	224.59	Promoter (<=1kb)
U000261	chr1	11037655	11037818	163	NA	NA	NA	NA	NA	NA	NA	NA	NA	NA	NA	NA	FALSE	NA	NA	NA	NA	NA	NA	NA	NA	NA	NA	NA	NA	FALSE	132_dual_narrow_peak_234	15	4.47237	7.79011	5.68894	3' UTR	10747	MASP2	5380	11037656	11037818	163	TRUE	NA	NA	NA	NA	NA	NA
U000262	chr1	11058745	11061111	2366	WT_dual_narrow_peak_188	172	7.62271	91.7403	88.5643	Promoter (<=1kb)	105376736	EXOSC10-AS1	0	11058883	11060950	2068	TRUE	13_dual_narrow_peak_235	329	6.68282	154.453	151.335	Promoter (<=1kb)	105376736	EXOSC10-AS1	0	11058746	11061094	2349	TRUE	132_dual_narrow_peak_235	292	6.68851	137.667	134.569	Promoter (<=1kb)	105376736	EXOSC10-AS1	0	11058847	11061094	2248	TRUE	133_dual_narrow_peak_231	364	7.46031	185.746	182.513	Promoter (<=1kb)
U000263	chr1	11098619	11100111	1492	WT_dual_narrow_peak_189	260	11.9683	183.945	179.619	Promoter (<=1kb)	105376736	EXOSC10-AS1	0	11098764	11100111	1348	TRUE	13_dual_narrow_peak_236	479	12.4887	341.325	336.746	Promoter (<=1kb)	105376736	EXOSC10-AS1	0	11098620	11100109	1490	TRUE	132_dual_narrow_peak_236	451	12.4921	321.852	317.153	Promoter (<=1kb)	105376736	EXOSC10-AS1	0	11098680	11100109	1430	TRUE	133_dual_narrow_peak_232	487	12.0461	339.681	335.352	Promoter (<=1kb)
U000264	chr1	11134378	11134727	349	WT_dual_narrow_peak_190	14	5.70876	9.60409	7.36896	Promoter (2-3kb)	2475	MTOR	-2923	11134481	11134690	210	TRUE	13_dual_narrow_peak_237	19	5.14764	10.3717	8.23884	Promoter (2-3kb)	2475	MTOR	-2992	11134550	11134722	173	TRUE	132_dual_narrow_peak_237	20	5.86998	12.1387	9.97393	Promoter (2-3kb)	2475	MTOR	-2923	11134481	11134727	247	TRUE	133_dual_narrow_peak_233	18	4.59897	8.95284	6.8372	Promoter (2-3kb)
U000265	chr1	11261569	11263355	1786	WT_dual_narrow_peak_191	276	11.8159	193.349	188.897	Promoter (<=1kb)	2475	MTOR	0	11261598	11263123	1526	TRUE	13_dual_narrow_peak_238	503	11.5109	341.264	336.685	Promoter (<=1kb)	2475	MTOR	0	11261585	11263278	1694	TRUE	132_dual_narrow_peak_238	447	10.3381	284.516	280.174	Promoter (<=1kb)	2475	MTOR	0	11261585	11263355	1771	TRUE	133_dual_narrow_peak_234	553	11.7201	378.56	373.92	Promoter (<=1kb)
U000266	chr1	11273059	11274431	1372	WT_dual_narrow_peak_192	265	10.0958	168.626	164.503	Promoter (<=1kb)	29914	UBIAD1	0	11273122	11274266	1145	TRUE	13_dual_narrow_peak_239	581	10.4941	371.421	366.582	Promoter (<=1kb)	29914	UBIAD1	0	11273085	11274425	1341	TRUE	132_dual_narrow_peak_239	473	9.72026	289.004	284.619	Promoter (<=1kb)	29914	UBIAD1	0	11273085	11274425	1341	TRUE	133_dual_narrow_peak_235	591	10.9709	388.275	383.554	Promoter (<=1kb)
U000267	chr1	11478880	11479347	467	WT_dual_narrow_peak_193	18	7.791	14.6761	12.3618	Promoter (<=1kb)	57540	DISP3	0	11478912	11479347	436	TRUE	13_dual_narrow_peak_240	40	10.5527	31.879	29.5558	Promoter (<=1kb)	57540	DISP3	0	11478881	11479317	437	TRUE	132_dual_narrow_peak_240	31	8.94474	23.3459	21.0688	Promoter (<=1kb)	57540	DISP3	0	11478897	11479317	421	TRUE	133_dual_narrow_peak_236	34	8.47179	23.9841	21.7225	Promoter (<=1kb)
U000268	chr1	11652981	11655792	2811	WT_dual_narrow_peak_195	65	5.53795	28.8836	26.3942	Promoter (<=1kb)	93611	FBXO44	0	11654459	11655667	1209	TRUE	13_dual_narrow_peak_241	208	6.35842	95.2656	92.5355	Promoter (<=1kb)	26232	FBXO2	0	11653138	11655776	2639	TRUE	132_dual_narrow_peak_242	154	5.5961	64.0897	61.5144	Promoter (<=1kb)	26232	FBXO2	0	11654458	11655792	1335	TRUE	133_dual_narrow_peak_237	223	6.42587	102.735	100.002	Promoter (<=1kb)
U000269	chr1	11663883	11665169	1286	WT_dual_narrow_peak_196	29	8.22442	20.8489	18.4538	Promoter (<=1kb)	26270	FBXO6	0	11664164	11665043	880	TRUE	13_dual_narrow_peak_242	79	9.53316	52.5236	50.0628	Promoter (<=1kb)	26270	FBXO6	0	11663982	11665117	1136	TRUE	132_dual_narrow_peak_243	66	9.38259	44.3764	41.9388	Promoter (<=1kb)	26270	FBXO6	0	11663884	11665169	1286	TRUE	133_dual_narrow_peak_238	76	9.58517	50.9445	48.5083	Promoter (<=1kb)
U000270	chr1	11680178	11681982	1804	WT_dual_narrow_peak_197	150	9.41102	93.6383	90.4406	Promoter (<=1kb)	10459	MAD2L2	0	11680179	11681842	1664	TRUE	13_dual_narrow_peak_243	305	9.20414	181.742	178.435	Promoter (<=1kb)	10459	MAD2L2	0	11680181	11681964	1784	TRUE	132_dual_narrow_peak_244	225	7.94048	122.172	119.189	Promoter (<=1kb)	10459	MAD2L2	0	11680179	11681982	1804	TRUE	133_dual_narrow_peak_239	316	9.63791	193.956	190.672	Promoter (<=1kb)
U000271	chr1	11693032	11693555	523	NA	NA	NA	NA	NA	NA	NA	NA	NA	NA	NA	NA	FALSE	13_dual_narrow_peak_244	19	5.14764	10.3717	8.23884	Promoter (1-2kb)	10459	MAD2L2	-1266	11693077	11693542	466	TRUE	132_dual_narrow_peak_245	18	5.31094	10.3322	8.19139	Promoter (1-2kb)	10459	MAD2L2	-1222	11693033	11693542	510	TRUE	NA	NA	NA	NA	NA	NA
U000272	chr1	11719694	11720124	430	NA	NA	NA	NA	NA	NA	NA	NA	NA	NA	NA	NA	FALSE	13_dual_narrow_peak_245	22	5.91979	13.0259	10.8609	3' UTR	57085	AGTRAP	-16148	11719695	11719936	242	TRUE	132_dual_narrow_peak_246	28	8.10617	20.1022	17.8539	3' UTR	57085	AGTRAP	-16148	11719739	11719936	198	TRUE	133_dual_narrow_peak_240	20	5.08307	10.5917	8.45378	3' UTR
U000273	chr1	11736003	11737678	1675	WT_dual_narrow_peak_198	203	9.76605	127.8	124.2	Promoter (<=1kb)	57085	AGTRAP	0	11736038	11737423	1386	TRUE	13_dual_narrow_peak_246	402	10.3002	255.904	252.039	Promoter (<=1kb)	57085	AGTRAP	0	11736004	11737615	1612	TRUE	132_dual_narrow_peak_247	370	10.0131	231.793	227.931	Promoter (<=1kb)	57085	AGTRAP	0	11736030	11737678	1649	TRUE	133_dual_narrow_peak_241	400	9.79797	246.597	242.959	Promoter (<=1kb)
U000274	chr1	11785386	11785565	179	NA	NA	NA	NA	NA	NA	NA	NA	NA	NA	NA	NA	FALSE	NA	NA	NA	NA	NA	NA	NA	NA	NA	NA	NA	NA	FALSE	132_dual_narrow_peak_248	20	5.86998	12.1387	9.97393	Promoter (<=1kb)	284498	C1orf167	216	11785387	11785565	179	TRUE	NA	NA	NA	NA	NA	NA
U000275	chr1	11790855	11791310	455	NA	NA	NA	NA	NA	NA	NA	NA	NA	NA	NA	NA	FALSE	13_dual_narrow_peak_247	15	4.11811	7.13087	5.04762	3' UTR	284498	C1orf167	3158	11790970	11791310	341	TRUE	132_dual_narrow_peak_249	12	3.6338	5.48107	3.42765	3' UTR	284498	C1orf167	3044	11790856	11791310	455	TRUE	133_dual_narrow_peak_242	23	5.80923	13.1973	11.0291	3' UTR
U000276	chr1	11802518	11803763	1245	WT_dual_narrow_peak_200	149	3.73341	40.6855	38.0667	Promoter (<=1kb)	4524	MTHFR	0	11803197	11803576	380	TRUE	13_dual_narrow_peak_248	302	3.84248	82.5493	79.8992	Promoter (<=1kb)	4524	MTHFR	0	11802540	11803749	1210	TRUE	132_dual_narrow_peak_250	219	2.84728	40.1838	37.7764	Promoter (<=1kb)	4524	MTHFR	0	11802529	11803727	1199	TRUE	133_dual_narrow_peak_243	313	4.01485	89.9959	87.336	Promoter (<=1kb)
U000277	chr1	11804929	11806955	2026	WT_dual_narrow_peak_202	277	6.92327	134.478	130.796	Promoter (<=1kb)	1185	CLCN6	0	11806089	11806849	761	TRUE	13_dual_narrow_peak_249	488	6.24439	214.599	211.052	Promoter (<=1kb)	1185	CLCN6	0	11804930	11806862	1933	TRUE	132_dual_narrow_peak_252	466	6.04341	199.467	195.885	Promoter (<=1kb)	1185	CLCN6	0	11806069	11806862	794	TRUE	133_dual_narrow_peak_244	515	6.64307	238.135	234.557	Promoter (<=1kb)
U000278	chr1	11807024	11807515	491	NA	NA	NA	NA	NA	NA	NA	NA	NA	NA	NA	NA	FALSE	NA	NA	NA	NA	NA	NA	NA	NA	NA	NA	NA	NA	FALSE	132_dual_narrow_peak_253	142	1.88378	11.7437	9.58483	Promoter (<=1kb)	4524	MTHFR	-570	11807025	11807515	491	TRUE	NA	NA	NA	NA	NA	NA
U000279	chr1	11907966	11909861	1895	WT_dual_narrow_peak_203	93	8.2485	54.9156	52.1438	Promoter (<=1kb)	26829	RNU5E-1	205	11908357	11909856	1500	TRUE	13_dual_narrow_peak_250	210	7.93501	114.301	111.449	Promoter (<=1kb)	124903843	LOC124903843	0	11907984	11909844	1861	TRUE	132_dual_narrow_peak_254	206	8.45152	117.432	114.483	Promoter (<=1kb)	26829	RNU5E-1	139	11908291	11909861	1571	TRUE	133_dual_narrow_peak_246	224	8.16226	124.11	121.253	Promoter (<=1kb)
U000280	chr1	11924161	11925470	1309	WT_dual_narrow_peak_204	138	7.71238	75.2058	72.2135	Promoter (1-2kb)	90231	KIAA2013	1039	11924373	11925388	1016	TRUE	13_dual_narrow_peak_251	361	8.22303	197.948	194.525	Promoter (<=1kb)	90231	KIAA2013	957	11924162	11925470	1309	TRUE	132_dual_narrow_peak_255	252	7.46507	130.117	127.075	Promoter (1-2kb)	90231	KIAA2013	1035	11924292	11925392	1101	TRUE	133_dual_narrow_peak_247	377	8.65635	214.119	210.704	Promoter (1-2kb)
U000281	chr1	11925638	11926573	935	WT_dual_narrow_peak_205	123	6.83874	61.5621	58.7187	Promoter (<=1kb)	90231	KIAA2013	0	11925639	11926540	902	TRUE	13_dual_narrow_peak_252	278	6.29266	124.841	121.921	Promoter (<=1kb)	90231	KIAA2013	0	11925640	11926562	923	TRUE	132_dual_narrow_peak_256	257	7.54921	133.732	130.663	Promoter (<=1kb)	90231	KIAA2013	0	11925639	11926573	935	TRUE	133_dual_narrow_peak_248	259	5.87024	109.842	107.068	Promoter (<=1kb)
U000282	chr1	11934130	11935541	1411	WT_dual_narrow_peak_206	225	12.9711	167.86	163.746	Promoter (<=1kb)	5351	PLOD1	0	11934144	11935501	1358	TRUE	13_dual_narrow_peak_253	407	11.0755	271.013	267.027	Promoter (<=1kb)	5351	PLOD1	0	11934137	11935541	1405	TRUE	132_dual_narrow_peak_257	390	12.321	277.078	272.808	Promoter (<=1kb)	5351	PLOD1	0	11934131	11935498	1368	TRUE	133_dual_narrow_peak_249	424	11.1145	282.665	278.77	Promoter (<=1kb)
U000283	chr1	11979705	11981388	1683	WT_dual_narrow_peak_207	172	9.86745	109.932	106.546	Promoter (<=1kb)	9927	MFN2	0	11979744	11981298	1555	TRUE	13_dual_narrow_peak_254	331	9.38797	199.381	195.948	Promoter (<=1kb)	9927	MFN2	0	11979706	11981381	1676	TRUE	132_dual_narrow_peak_258	282	9.08937	167.036	163.716	Promoter (<=1kb)	9927	MFN2	0	11979727	11981368	1642	TRUE	133_dual_narrow_peak_250	339	8.94896	197.562	194.255	Promoter (<=1kb)
U000284	chr1	12019019	12020563	1544	WT_dual_narrow_peak_208	182	10.5125	120.814	117.299	Promoter (<=1kb)	60672	MIIP	0	12019031	12020514	1484	TRUE	13_dual_narrow_peak_255	335	10.1065	211.703	208.178	Promoter (<=1kb)	60672	MIIP	0	12019020	12020551	1532	TRUE	132_dual_narrow_peak_259	313	9.98892	196.71	193.152	Promoter (<=1kb)	60672	MIIP	0	12019020	12020563	1544	TRUE	133_dual_narrow_peak_251	339	9.9356	211.813	208.414	Promoter (<=1kb)
U000285	chr1	12052060	12052216	156	NA	NA	NA	NA	NA	NA	NA	NA	NA	NA	NA	NA	FALSE	NA	NA	NA	NA	NA	NA	NA	NA	NA	NA	NA	NA	FALSE	132_dual_narrow_peak_260	16	4.75189	8.61353	6.49857	Distal Intergenic	943	TNFRSF8	-11087	12052061	12052216	156	TRUE	NA	NA	NA	NA	NA	NA
U000286	chr1	12067812	12068191	379	WT_dual_narrow_peak_209	12	5.33068	8.31872	6.10696	Intron (ENST00000263932.7/943, intron 1 of 14)	943	TNFRSF8	4409	12067879	12068191	313	TRUE	13_dual_narrow_peak_256	21	5.66241	12.1219	9.96707	Intron (ENST00000263932.7/943, intron 1 of 14)	943	TNFRSF8	4372	12067842	12068017	176	TRUE	132_dual_narrow_peak_261	25	7.2676	16.9904	14.7718	Intron (ENST00000263932.7/943, intron 1 of 14)	943	TNFRSF8	4343	12067813	12068176	364	TRUE	133_dual_narrow_peak_252	27	6.77743	16.9141	14.7099	Intron (ENST00000263932.7/943, intron 1 of 14)
U000287	chr1	12132311	12132542	231	NA	NA	NA	NA	NA	NA	NA	NA	NA	NA	NA	NA	FALSE	13_dual_narrow_peak_257	16	4.3755	7.90587	5.80925	Intron (ENST00000263932.7/943, intron 12 of 14)	943	TNFRSF8	6378	12132312	12132542	231	TRUE	NA	NA	NA	NA	NA	NA	NA	NA	NA	NA	NA	NA	FALSE	NA	NA	NA	NA	NA	NA
U000288	chr1	12133056	12133371	315	NA	NA	NA	NA	NA	NA	NA	NA	NA	NA	NA	NA	FALSE	13_dual_narrow_peak_258	13	3.60335	5.65952	3.60569	Intron (ENST00000263932.7/943, intron 12 of 14)	943	TNFRSF8	7123	12133057	12133371	315	TRUE	132_dual_narrow_peak_262	14	4.19285	6.99248	4.90617	Intron (ENST00000263932.7/943, intron 12 of 14)	943	TNFRSF8	7146	12133080	12133371	292	TRUE	133_dual_narrow_peak_253	18	4.59897	8.95284	6.8372	Intron (ENST00000263932.7/943, intron 12 of 14)
U000289	chr1	12229964	12231517	1553	WT_dual_narrow_peak_210	181	8.67404	105.732	102.395	Promoter (<=1kb)	55187	VPS13D	0	12230035	12231517	1483	TRUE	13_dual_narrow_peak_259	318	7.89459	169.888	166.665	Promoter (<=1kb)	55187	VPS13D	0	12229968	12231493	1526	TRUE	132_dual_narrow_peak_263	284	7.95239	153.071	149.857	Promoter (<=1kb)	55187	VPS13D	0	12229985	12231488	1504	TRUE	133_dual_narrow_peak_254	390	9.46943	235.243	231.685	Promoter (<=1kb)
U000290	chr1	12478105	12478706	601	NA	NA	NA	NA	NA	NA	NA	NA	NA	NA	NA	NA	FALSE	13_dual_narrow_peak_260	23	6.17717	13.9483	11.7733	Promoter (<=1kb)	55187	VPS13D	0	12478216	12478677	462	TRUE	132_dual_narrow_peak_264	18	5.31094	10.3322	8.19139	Promoter (<=1kb)	55187	VPS13D	0	12478213	12478706	494	TRUE	133_dual_narrow_peak_255	24	5.93003	13.8479	11.6737	Promoter (<=1kb)
U000291	chr1	12480735	12481008	273	NA	NA	NA	NA	NA	NA	NA	NA	NA	NA	NA	NA	FALSE	NA	NA	NA	NA	NA	NA	NA	NA	NA	NA	NA	NA	FALSE	NA	NA	NA	NA	NA	NA	NA	NA	NA	NA	NA	NA	FALSE	133_dual_narrow_peak_256	18	4.59897	8.95284	6.8372	Promoter (2-3kb)
U000292	chr1	12528529	12528736	207	NA	NA	NA	NA	NA	NA	NA	NA	NA	NA	NA	NA	FALSE	13_dual_narrow_peak_261	20	5.40502	11.2368	9.09286	Promoter (<=1kb)	105376744	LINC02766	806	12528530	12528736	207	TRUE	NA	NA	NA	NA	NA	NA	NA	NA	NA	NA	NA	NA	FALSE	133_dual_narrow_peak_257	18	4.59897	8.95284	6.8372	Promoter (<=1kb)
U000293	chr1	12539891	12540694	803	WT_dual_narrow_peak_211	16	6.97089	12.4543	10.1724	Distal Intergenic	105376744	LINC02766	12348	12540072	12540651	580	TRUE	13_dual_narrow_peak_262	66	12.2204	52.8263	50.3636	Distal Intergenic	105376744	LINC02766	12213	12539937	12540651	715	TRUE	132_dual_narrow_peak_265	41	10.5117	32.4053	30.0557	Distal Intergenic	105376744	LINC02766	12168	12539892	12540694	803	TRUE	133_dual_narrow_peak_258	41	8.75889	28.4283	26.1348	Distal Intergenic
U000294	chr1	12549668	12550335	667	WT_dual_narrow_peak_212	10	4.51058	6.4334	4.2624	Distal Intergenic	105376744	LINC02766	22180	12549904	12550321	418	TRUE	13_dual_narrow_peak_263	29	7.72146	19.8288	17.5984	Distal Intergenic	105376744	LINC02766	21964	12549688	12550321	634	TRUE	132_dual_narrow_peak_266	39	11.1809	32.5548	30.2039	Distal Intergenic	105376744	LINC02766	21945	12549669	12550335	667	TRUE	133_dual_narrow_peak_259	37	9.19794	27.2043	24.9194	Distal Intergenic
U000295	chr1	12573731	12574108	377	NA	NA	NA	NA	NA	NA	NA	NA	NA	NA	NA	NA	FALSE	13_dual_narrow_peak_264	28	7.46408	18.8104	16.5889	Intron (ENST00000714541.1/9249, intron 4 of 5)	102466722	MIR6730	4915	12573732	12574108	377	TRUE	132_dual_narrow_peak_267	14	4.19285	6.99248	4.90617	Intron (ENST00000714541.1/9249, intron 4 of 5)	102466722	MIR6730	5003	12573833	12574020	188	TRUE	133_dual_narrow_peak_260	32	7.98769	21.8976	19.652	Intron (ENST00000714541.1/9249, intron 4 of 5)
U000296	chr1	12595809	12596648	839	WT_dual_narrow_peak_213	15	6.56084	11.3797	9.11439	Promoter (<=1kb)	9249	DHRS3	0	12596106	12596565	460	TRUE	13_dual_narrow_peak_265	39	7.89242	25.2573	22.9829	Promoter (<=1kb)	9249	DHRS3	0	12595866	12596648	783	TRUE	132_dual_narrow_peak_268	32	8.85679	23.7142	21.4342	Promoter (<=1kb)	9249	DHRS3	0	12595810	12596648	839	TRUE	133_dual_narrow_peak_261	30	6.51535	17.6694	15.459	Promoter (<=1kb)
U000297	chr1	12604407	12604600	193	NA	NA	NA	NA	NA	NA	NA	NA	NA	NA	NA	NA	FALSE	13_dual_narrow_peak_266	16	4.3755	7.90587	5.80925	Intron (ENST00000714541.1/9249, intron 1 of 5)	9249	DHRS3	-3892	12604408	12604600	193	TRUE	NA	NA	NA	NA	NA	NA	NA	NA	NA	NA	NA	NA	FALSE	NA	NA	NA	NA	NA	NA
U000298	chr1	12615591	12617702	2111	WT_dual_narrow_peak_214	106	4.3504	35.3367	32.7759	Promoter (<=1kb)	9249	DHRS3	0	12616033	12617148	1116	TRUE	13_dual_narrow_peak_267	407	4.60798	135.152	132.163	Promoter (<=1kb)	9249	DHRS3	0	12615592	12617702	2111	TRUE	132_dual_narrow_peak_269	187	3.98504	54.4524	51.9437	Promoter (<=1kb)	9249	DHRS3	0	12615669	12617693	2025	TRUE	133_dual_narrow_peak_262	379	4.55833	124.659	121.799	Promoter (<=1kb)
U000299	chr1	12617899	12619426	1527	WT_dual_narrow_peak_216	118	4.87223	43.8352	41.1825	Promoter (<=1kb)	9249	DHRS3	0	12617900	12619088	1189	TRUE	13_dual_narrow_peak_268	320	3.64467	81.807	79.1616	Promoter (<=1kb)	9249	DHRS3	0	12617923	12619225	1303	TRUE	132_dual_narrow_peak_270	226	4.81861	80.0577	77.373	Promoter (<=1kb)	9249	DHRS3	0	12617913	12619426	1514	TRUE	133_dual_narrow_peak_263	339	4.08724	99.2501	96.5375	Promoter (<=1kb)
U000300	chr1	12658915	12659103	188	NA	NA	NA	NA	NA	NA	NA	NA	NA	NA	NA	NA	FALSE	13_dual_narrow_peak_269	23	6.17717	13.9483	11.7733	Intron (ENST00000376221.2/343066, intron 2 of 3)	343066	AADACL4	14839	12658924	12659103	180	TRUE	132_dual_narrow_peak_271	16	4.75189	8.61353	6.49857	Intron (ENST00000376221.2/343066, intron 2 of 3)	343066	AADACL4	14834	12658919	12659084	166	TRUE	133_dual_narrow_peak_264	19	4.84102	9.76186	7.63479	Intron (ENST00000376221.2/343066, intron 2 of 3)
U000301	chr1	13749265	13751118	1853	WT_dual_narrow_peak_217	202	9.5264	125.126	121.559	Promoter (<=1kb)	7799	PRDM2	0	13749399	13751118	1720	TRUE	13_dual_narrow_peak_270	295	8.14547	161.595	158.428	Promoter (<=1kb)	7799	PRDM2	0	13749266	13751111	1846	TRUE	132_dual_narrow_peak_272	289	8.33039	160.98	157.706	Promoter (<=1kb)	7799	PRDM2	0	13749325	13751094	1770	TRUE	133_dual_narrow_peak_265	365	9.27259	217.463	214.026	Promoter (<=1kb)
U000302	chr1	13829139	13829293	154	NA	NA	NA	NA	NA	NA	NA	NA	NA	NA	NA	NA	FALSE	NA	NA	NA	NA	NA	NA	NA	NA	NA	NA	NA	NA	FALSE	132_dual_narrow_peak_273	16	4.75189	8.61353	6.49857	Distal Intergenic	7799	PRDM2	57414	13829140	13829293	154	TRUE	NA	NA	NA	NA	NA	NA
U000303	chr1	15152227	15154465	2238	WT_dual_narrow_peak_218	145	7.38011	76.1987	73.1954	Promoter (<=1kb)	200197	TMEM51-AS1	0	15152307	15154414	2108	TRUE	13_dual_narrow_peak_271	361	8.2216	197.923	194.5	Promoter (<=1kb)	200197	TMEM51-AS1	0	15152234	15154420	2187	TRUE	132_dual_narrow_peak_274	313	8.23825	172.541	169.179	Promoter (<=1kb)	200197	TMEM51-AS1	0	15152231	15154434	2204	TRUE	133_dual_narrow_peak_266	360	7.97149	193.031	189.753	Promoter (<=1kb)
U000304	chr1	15178804	15179423	619	NA	NA	NA	NA	NA	NA	NA	NA	NA	NA	NA	NA	FALSE	13_dual_narrow_peak_272	17	4.63288	8.70517	6.59594	Intron (ENST00000428417.5/55092, intron 1 of 2)	727684	TMEM51-AS2	-7599	15178916	15179423	508	TRUE	132_dual_narrow_peak_275	20	5.86998	12.1387	9.97393	Intron (ENST00000428417.5/55092, intron 1 of 2)	727684	TMEM51-AS2	-7618	15178935	15179305	371	TRUE	133_dual_narrow_peak_267	27	6.77743	16.9141	14.7099	Intron (ENST00000428417.5/55092, intron 1 of 2)
U000305	chr1	15200476	15201223	747	WT_dual_narrow_peak_219	18	7.791	14.6761	12.3618	Intron (ENST00000428417.5/55092, intron 1 of 2)	727684	TMEM51-AS2	-29445	15200762	15201085	324	TRUE	13_dual_narrow_peak_273	55	14.4134	50.3119	47.8652	Intron (ENST00000428417.5/55092, intron 1 of 2)	727684	TMEM51-AS2	-29267	15200584	15201105	522	TRUE	132_dual_narrow_peak_276	36	10.3424	29.0132	26.6897	Intron (ENST00000428417.5/55092, intron 1 of 2)	727684	TMEM51-AS2	-29160	15200477	15201223	747	TRUE	133_dual_narrow_peak_268	55	13.5549	48.4262	46.005	Intron (ENST00000428417.5/55092, intron 1 of 2)
U000306	chr1	15272685	15273066	381	NA	NA	NA	NA	NA	NA	NA	NA	NA	NA	NA	NA	FALSE	13_dual_narrow_peak_274	17	4.63288	8.70517	6.59594	Intron (ENST00000683790.1/114827, intron 3 of 33)	114827	FHAD1	-14079	15272806	15272966	161	TRUE	132_dual_narrow_peak_277	22	6.42903	14.0252	11.838	Intron (ENST00000683790.1/114827, intron 3 of 33)	114827	FHAD1	-13979	15272806	15273066	261	TRUE	133_dual_narrow_peak_269	20	5.08307	10.5917	8.45378	Intron (ENST00000683790.1/114827, intron 3 of 33)
U000307	chr1	15337280	15337964	684	NA	NA	NA	NA	NA	NA	NA	NA	NA	NA	NA	NA	FALSE	13_dual_narrow_peak_275	21	5.66241	12.1219	9.96707	Intron (ENST00000683790.1/114827, intron 14 of 33)	114827	FHAD1	-3975	15337568	15337786	219	TRUE	132_dual_narrow_peak_278	25	6.70841	15.8784	13.6719	Intron (ENST00000683790.1/114827, intron 14 of 33)	114827	FHAD1	-3797	15337440	15337964	525	TRUE	133_dual_narrow_peak_270	25	5.62246	13.5775	11.4058	Intron (ENST00000683790.1/114827, intron 14 of 33)
U000308	chr1	15346081	15346294	213	WT_dual_narrow_peak_220	10	4.49267	6.40506	4.23799	Promoter (<=1kb)	114827	FHAD1	641	15346101	15346294	194	TRUE	NA	NA	NA	NA	NA	NA	NA	NA	NA	NA	NA	NA	FALSE	132_dual_narrow_peak_279	14	4.19285	6.99248	4.90617	Promoter (<=1kb)	114827	FHAD1	622	15346082	15346269	188	TRUE	NA	NA	NA	NA	NA	NA
U000309	chr1	15352176	15352634	458	WT_dual_narrow_peak_221	20	4.55976	9.50087	7.2674	Intron (ENST00000683790.1/114827, intron 19 of 33)	114827	FHAD1	-5324	15352279	15352467	189	TRUE	13_dual_narrow_peak_276	44	5.25662	19.7486	17.5193	Intron (ENST00000683790.1/114827, intron 19 of 33)	114827	FHAD1	-5282	15352177	15352509	333	TRUE	132_dual_narrow_peak_280	29	4.17924	11.285	9.13135	Intron (ENST00000683790.1/114827, intron 19 of 33)	114827	FHAD1	-5284	15352284	15352507	224	TRUE	133_dual_narrow_peak_271	39	4.36226	14.8758	12.6913	Intron (ENST00000683790.1/114827, intron 19 of 33)
U000310	chr1	15356048	15356713	665	NA	NA	NA	NA	NA	NA	NA	NA	NA	NA	NA	NA	FALSE	13_dual_narrow_peak_277	31	3.84846	10.8343	8.69629	Promoter (1-2kb)	114827	FHAD1	-1270	15356049	15356521	473	TRUE	132_dual_narrow_peak_281	29	4.19676	11.3358	9.1816	Promoter (1-2kb)	114827	FHAD1	-1255	15356056	15356536	481	TRUE	133_dual_narrow_peak_272	34	3.82007	11.5352	9.38584	Promoter (1-2kb)
U000311	chr1	15356896	15357058	162	NA	NA	NA	NA	NA	NA	NA	NA	NA	NA	NA	NA	FALSE	NA	NA	NA	NA	NA	NA	NA	NA	NA	NA	NA	NA	FALSE	NA	NA	NA	NA	NA	NA	NA	NA	NA	NA	NA	NA	FALSE	133_dual_narrow_peak_273	29	3.47431	9.13405	7.01631	Promoter (<=1kb)
U000312	chr1	15409700	15412347	2647	WT_dual_narrow_peak_222	261	7.25504	131.693	128.045	Promoter (<=1kb)	79180	EFHD2	0	15409765	15411949	2185	TRUE	13_dual_narrow_peak_278	469	6.03191	200.395	196.955	Promoter (<=1kb)	79180	EFHD2	0	15409701	15412275	2575	TRUE	132_dual_narrow_peak_282	447	6.91381	214.021	210.316	Promoter (<=1kb)	79180	EFHD2	0	15409701	15412247	2547	TRUE	133_dual_narrow_peak_274	505	6.27609	222.878	219.404	Promoter (<=1kb)
U000313	chr1	15417286	15417821	535	NA	NA	NA	NA	NA	NA	NA	NA	NA	NA	NA	NA	FALSE	13_dual_narrow_peak_279	55	4.59634	20.8939	18.6544	Intron (ENST00000375980.9/79180, intron 1 of 3)	79180	EFHD2	7112	15417377	15417751	375	TRUE	132_dual_narrow_peak_283	43	4.69455	17.3661	15.144	Intron (ENST00000375980.9/79180, intron 1 of 3)	79180	EFHD2	7022	15417287	15417758	472	TRUE	133_dual_narrow_peak_275	58	4.78953	22.7936	20.5413	Intron (ENST00000375980.9/79180, intron 1 of 3)
U000314	chr1	15463058	15463877	819	WT_dual_narrow_peak_223	25	5.57007	13.4609	11.1645	Promoter (2-3kb)	51032	CELA2B	-2181	15463279	15463728	450	TRUE	13_dual_narrow_peak_280	40	5.43784	18.8534	16.6315	Promoter (2-3kb)	51032	CELA2B	-2193	15463176	15463716	541	TRUE	132_dual_narrow_peak_284	41	5.34873	18.9434	16.7063	Promoter (2-3kb)	51032	CELA2B	-2032	15463059	15463877	819	TRUE	133_dual_narrow_peak_276	39	5.34498	18.1803	15.9652	Promoter (2-3kb)
U000315	chr1	15463982	15464746	764	WT_dual_narrow_peak_224	19	4.34998	8.74724	6.52804	Promoter (1-2kb)	51032	CELA2B	-1594	15464143	15464315	173	TRUE	13_dual_narrow_peak_281	38	5.19905	17.3493	15.1412	Promoter (1-2kb)	51032	CELA2B	-1542	15463983	15464367	385	TRUE	132_dual_narrow_peak_285	39	5.16297	17.5987	15.3745	Promoter (1-2kb)	51032	CELA2B	-1275	15464124	15464634	511	TRUE	133_dual_narrow_peak_277	30	4.17969	11.5785	9.42871	Promoter (1-2kb)
U000316	chr1	15522676	15524290	1614	WT_dual_narrow_peak_226	261	3.55674	65.171	62.2884	Promoter (<=1kb)	842	CASP9	0	15522828	15524213	1386	TRUE	13_dual_narrow_peak_282	485	3.50427	116.53	113.664	Promoter (<=1kb)	842	CASP9	0	15522677	15524290	1614	TRUE	132_dual_narrow_peak_286	410	3.17168	86.3052	83.5769	Promoter (<=1kb)	842	CASP9	0	15522739	15524265	1527	TRUE	133_dual_narrow_peak_278	467	3.25141	101.47	98.7452	Promoter (<=1kb)
U000317	chr1	15525207	15525548	341	NA	NA	NA	NA	NA	NA	NA	NA	NA	NA	NA	NA	FALSE	13_dual_narrow_peak_283	308	2.23359	35.6564	33.3067	Promoter (<=1kb)	842	CASP9	-319	15525208	15525548	341	TRUE	132_dual_narrow_peak_287	257	1.99722	23.3102	21.0338	Promoter (<=1kb)	842	CASP9	-395	15525284	15525520	237	TRUE	133_dual_narrow_peak_279	291	2.03023	27.2455	24.9603	Promoter (<=1kb)
U000318	chr1	15525724	15527784	2060	WT_dual_narrow_peak_228	302	4.22453	92.1072	88.927	Promoter (<=1kb)	23341	DNAJC16	6	15526854	15527763	910	TRUE	13_dual_narrow_peak_284	580	4.31832	178.34	175.058	Promoter (<=1kb)	23341	DNAJC16	0	15525725	15527784	2060	TRUE	132_dual_narrow_peak_289	548	4.37963	171.295	167.942	Promoter (<=1kb)	23341	DNAJC16	0	15526773	15527781	1009	TRUE	133_dual_narrow_peak_281	600	4.26859	182.037	178.827	Promoter (<=1kb)
U000319	chr1	15584207	15585485	1278	WT_dual_narrow_peak_229	156	11.3493	109.596	106.214	Promoter (<=1kb)	79814	AGMAT	0	15584337	15585485	1149	TRUE	13_dual_narrow_peak_285	308	11.8045	214.834	211.285	Promoter (<=1kb)	79814	AGMAT	0	15584284	15585462	1179	TRUE	132_dual_narrow_peak_290	270	11.4424	185.671	182.203	Promoter (<=1kb)	79814	AGMAT	0	15584208	15585485	1278	TRUE	133_dual_narrow_peak_282	301	11.7945	210.003	206.616	Promoter (<=1kb)
U000320	chr1	15602663	15603927	1264	WT_dual_narrow_peak_230	90	13.0216	71.9671	69.0104	Promoter (<=1kb)	124903854	LOC124903854	0	15602886	15603679	794	TRUE	13_dual_narrow_peak_286	160	13.3831	123.785	120.872	Promoter (<=1kb)	124903854	LOC124903854	0	15602869	15603747	879	TRUE	132_dual_narrow_peak_291	147	14.5043	119.71	116.744	Promoter (<=1kb)	124903854	LOC124903854	0	15602903	15603927	1025	TRUE	133_dual_narrow_peak_283	192	15.9072	161.65	158.567	Promoter (<=1kb)
U000321	chr1	15616678	15619072	2394	WT_dual_narrow_peak_232	293	7.66824	153.584	149.656	Promoter (<=1kb)	84301	DDI2	0	15617438	15619063	1626	TRUE	13_dual_narrow_peak_287	597	8.09237	320.249	315.854	Promoter (<=1kb)	84301	DDI2	0	15616744	15619071	2328	TRUE	132_dual_narrow_peak_292	516	7.84181	271.211	266.996	Promoter (<=1kb)	84301	DDI2	0	15616679	15619072	2394	TRUE	133_dual_narrow_peak_284	646	8.58655	360.988	356.492	Promoter (<=1kb)
U000322	chr1	15684014	15686173	2159	WT_dual_narrow_peak_233	217	9.12043	130.12	126.492	Promoter (<=1kb)	23207	PLEKHM2	0	15684052	15686033	1982	TRUE	13_dual_narrow_peak_288	386	9.19326	228.324	224.673	Promoter (<=1kb)	23207	PLEKHM2	0	15684066	15685692	1627	TRUE	132_dual_narrow_peak_293	411	10.0401	257.25	253.161	Promoter (<=1kb)	23207	PLEKHM2	0	15684055	15686157	2103	TRUE	133_dual_narrow_peak_286	431	10.3415	274.612	270.777	Promoter (<=1kb)
U000323	chr1	15741313	15741846	533	WT_dual_narrow_peak_234	12	5.33068	8.31872	6.10696	Promoter (<=1kb)	388595	TMEM82	-701	15741628	15741798	171	TRUE	13_dual_narrow_peak_290	22	5.91979	13.0259	10.8609	Promoter (<=1kb)	388595	TMEM82	-653	15741369	15741846	478	TRUE	132_dual_narrow_peak_294	21	6.14951	13.0724	10.8962	Promoter (<=1kb)	388595	TMEM82	-716	15741314	15741783	470	TRUE	133_dual_narrow_peak_287	16	4.11487	7.40151	5.31083	Promoter (<=1kb)
U000324	chr1	15758593	15759778	1185	WT_dual_narrow_peak_235	35	8.35346	24.2554	21.8194	Promoter (<=1kb)	54751	FBLIM1	54	15758851	15759778	928	TRUE	13_dual_narrow_peak_291	96	9.85523	63.9646	61.4313	Promoter (<=1kb)	54751	FBLIM1	0	15758594	15759714	1121	TRUE	132_dual_narrow_peak_295	65	8.60204	41.1848	38.7701	Promoter (<=1kb)	54751	FBLIM1	0	15758786	15759720	935	TRUE	133_dual_narrow_peak_288	100	10.7026	70.0564	67.5095	Promoter (<=1kb)
U000325	chr1	15780560	15781302	742	WT_dual_narrow_peak_236	15	6.56084	11.3797	9.11439	Intron (ENST00000375771.5/54751, intron 9 of 9)	54751	FBLIM1	3742	15780815	15781302	488	TRUE	13_dual_narrow_peak_292	24	6.43455	14.8882	12.7035	Intron (ENST00000375771.5/54751, intron 9 of 9)	54751	FBLIM1	3614	15780687	15781234	548	TRUE	132_dual_narrow_peak_296	42	11.3806	34.8765	32.5081	Intron (ENST00000375771.5/54751, intron 9 of 9)	54751	FBLIM1	3696	15780769	15781227	459	TRUE	133_dual_narrow_peak_289	38	9.07498	27.4951	25.2081	Intron (ENST00000375771.5/54751, intron 9 of 9)
U000326	chr1	15787988	15788661	673	WT_dual_narrow_peak_237	17	7.38095	13.5536	11.2552	Distal Intergenic	54751	FBLIM1	10916	15787989	15788176	188	TRUE	13_dual_narrow_peak_293	27	7.2067	17.8066	15.594	Distal Intergenic	54751	FBLIM1	10925	15787998	15788531	534	TRUE	132_dual_narrow_peak_297	17	4.98115	9.36732	7.24259	Distal Intergenic	54751	FBLIM1	10919	15787992	15788176	185	TRUE	133_dual_narrow_peak_290	18	4.59897	8.95284	6.8372	Distal Intergenic
U000327	chr1	15795237	15795534	297	NA	NA	NA	NA	NA	NA	NA	NA	NA	NA	NA	NA	FALSE	NA	NA	NA	NA	NA	NA	NA	NA	NA	NA	NA	NA	FALSE	132_dual_narrow_peak_299	35	3.33242	10.0068	7.87188	Distal Intergenic	440567	UQCRHL	12115	15795259	15795534	276	TRUE	133_dual_narrow_peak_292	39	4.02035	13.6204	11.4483	Distal Intergenic
U000328	chr1	15799119	15801363	2244	WT_dual_narrow_peak_238	47	4.69661	18.7007	16.3327	Distal Intergenic	440567	UQCRHL	6367	15799335	15801282	1948	TRUE	13_dual_narrow_peak_295	77	5.22654	31.8039	29.4814	Distal Intergenic	440567	UQCRHL	6304	15799772	15801345	1574	TRUE	132_dual_narrow_peak_301	84	5.41636	35.5449	33.1715	Distal Intergenic	440567	UQCRHL	6308	15799645	15801341	1697	TRUE	133_dual_narrow_peak_295	82	5.65098	36.1481	33.8031	Distal Intergenic
U000329	chr1	15833207	15836316	3109	WT_dual_narrow_peak_239	208	5.20693	79.7556	76.7131	Promoter (<=1kb)	23013	SPEN	0	15833224	15836303	3080	TRUE	13_dual_narrow_peak_296	382	5.1727	142.602	139.564	Promoter (<=1kb)	23013	SPEN	0	15833222	15836315	3094	TRUE	132_dual_narrow_peak_302	331	4.89291	117.488	114.538	Promoter (<=1kb)	23013	SPEN	0	15833211	15836316	3106	TRUE	133_dual_narrow_peak_296	413	5.27393	156.746	153.693	Promoter (<=1kb)
U000330	chr1	15845185	15845375	190	NA	NA	NA	NA	NA	NA	NA	NA	NA	NA	NA	NA	FALSE	13_dual_narrow_peak_297	239	1.88683	18.8442	16.6224	Promoter (2-3kb)	23013	SPEN	-2332	15845186	15845375	190	TRUE	NA	NA	NA	NA	NA	NA	NA	NA	NA	NA	NA	NA	FALSE	NA	NA	NA	NA	NA	NA
U000331	chr1	15846671	15848005	1334	WT_dual_narrow_peak_240	257	3.83531	70.5081	67.5675	Promoter (<=1kb)	23013	SPEN	-173	15846842	15847534	693	TRUE	13_dual_narrow_peak_298	424	3.15344	88.43	85.7431	Promoter (<=1kb)	23013	SPEN	0	15846717	15848005	1289	TRUE	132_dual_narrow_peak_303	376	3.21905	81.0449	78.3534	Promoter (<=1kb)	23013	SPEN	0	15846717	15847908	1192	TRUE	133_dual_narrow_peak_297	451	3.20491	96.1067	93.412	Promoter (<=1kb)
U000332	chr1	15848411	15850305	1894	WT_dual_narrow_peak_241	290	4.36223	91.7419	88.5659	Promoter (<=1kb)	729614	SPEN-AS1	-365	15848512	15850304	1793	TRUE	13_dual_narrow_peak_299	484	3.65484	122.753	119.847	Promoter (<=1kb)	729614	SPEN-AS1	-265	15848412	15850302	1891	TRUE	132_dual_narrow_peak_304	467	4.0573	134.448	131.375	Promoter (<=1kb)	729614	SPEN-AS1	-265	15848412	15850305	1894	TRUE	133_dual_narrow_peak_298	533	3.84341	143.54	140.568	Promoter (<=1kb)
U000333	chr1	15885658	15886740	1082	WT_dual_narrow_peak_242	42	9.51359	30.7731	28.2625	Intron (ENST00000673875.1/23013, intron 4 of 11)	23013	SPEN	9302	15885878	15886727	850	TRUE	13_dual_narrow_peak_300	152	14.4516	123.24	120.331	Intron (ENST00000673875.1/23013, intron 4 of 11)	23013	SPEN	9129	15885705	15886740	1036	TRUE	132_dual_narrow_peak_305	127	14.2727	103.645	100.795	Intron (ENST00000673875.1/23013, intron 4 of 11)	23013	SPEN	9277	15885853	15886722	870	TRUE	133_dual_narrow_peak_299	134	13.1277	103.789	101.051	Intron (ENST00000673875.1/23013, intron 4 of 11)
U000334	chr1	15952391	15953129	738	WT_dual_narrow_peak_243	13	5.74074	9.31011	7.07978	Promoter (<=1kb)	7709	ZBTB17	199	15952588	15952774	187	TRUE	13_dual_narrow_peak_301	29	6.30103	16.7416	14.5395	Promoter (<=1kb)	7709	ZBTB17	0	15952619	15953084	466	TRUE	132_dual_narrow_peak_306	23	5.92889	13.444	11.264	Promoter (<=1kb)	7709	ZBTB17	0	15952620	15953129	510	TRUE	133_dual_narrow_peak_300	22	4.54989	10.1099	7.97903	Promoter (<=1kb)
U000335	chr1	15963934	15964345	411	NA	NA	NA	NA	NA	NA	NA	NA	NA	NA	NA	NA	FALSE	13_dual_narrow_peak_302	18	4.89026	9.52751	7.40622	Intron (ENST00000375743.9/7709, intron 2 of 15)	7709	ZBTB17	-11092	15964065	15964248	184	TRUE	132_dual_narrow_peak_307	21	6.14951	13.0724	10.8962	Intron (ENST00000375743.9/7709, intron 2 of 15)	7709	ZBTB17	-10962	15963935	15964264	330	TRUE	133_dual_narrow_peak_301	25	6.29333	15.0232	12.8365	Intron (ENST00000375743.9/7709, intron 2 of 15)
U000336	chr1	15974979	15976347	1368	WT_dual_narrow_peak_244	173	11.7205	123.196	119.652	Promoter (<=1kb)	7709	ZBTB17	0	15975012	15976256	1245	TRUE	13_dual_narrow_peak_303	362	12.441	259.163	255.272	Promoter (<=1kb)	7709	ZBTB17	0	15975004	15976319	1316	TRUE	132_dual_narrow_peak_308	302	11.638	208.999	205.338	Promoter (<=1kb)	7709	ZBTB17	0	15975043	15976331	1289	TRUE	133_dual_narrow_peak_302	374	12.71	270.841	267.033	Promoter (<=1kb)
U000337	chr1	16012513	16013944	1431	WT_dual_narrow_peak_245	65	9.45474	44.0274	41.3727	Distal Intergenic	27129	HSPB7	4163	16012655	16013662	1008	TRUE	13_dual_narrow_peak_304	185	12.1326	134.008	131.028	Distal Intergenic	27129	HSPB7	3910	16012567	16013915	1349	TRUE	132_dual_narrow_peak_309	138	11.699	99.5747	96.7534	Distal Intergenic	27129	HSPB7	4182	16012514	16013643	1130	TRUE	133_dual_narrow_peak_303	174	11.831	124.572	121.713	Distal Intergenic
U000338	chr1	16048671	16049160	489	WT_dual_narrow_peak_246	32	13.5317	32.3316	29.8038	Promoter (<=1kb)	1188	CLCNKB	0	16048691	16048978	288	TRUE	13_dual_narrow_peak_305	72	18.7889	73.2925	70.7005	Promoter (<=1kb)	1188	CLCNKB	0	16048691	16049148	458	TRUE	132_dual_narrow_peak_310	85	22.6712	93.2164	90.4399	Promoter (<=1kb)	1188	CLCNKB	0	16048691	16049160	470	TRUE	133_dual_narrow_peak_304	67	16.4595	64.0244	61.5119	Promoter (<=1kb)
U000339	chr1	16072803	16074073	1270	WT_dual_narrow_peak_247	28	5.37832	14.1483	11.8418	Promoter (<=1kb)	348487	FAM131C	51	16073032	16073581	550	TRUE	13_dual_narrow_peak_306	59	4.38585	21.1385	18.8972	Promoter (<=1kb)	348487	FAM131C	0	16072804	16074065	1262	TRUE	132_dual_narrow_peak_311	59	5.3824	25.867	23.569	Promoter (<=1kb)	348487	FAM131C	0	16072805	16074054	1250	TRUE	133_dual_narrow_peak_305	65	4.98789	26.186	23.9084	Promoter (<=1kb)
U000340	chr1	16076293	16076476	183	NA	NA	NA	NA	NA	NA	NA	NA	NA	NA	NA	NA	FALSE	NA	NA	NA	NA	NA	NA	NA	NA	NA	NA	NA	NA	FALSE	132_dual_narrow_peak_312	37	3.35921	10.5577	8.4142	Promoter (2-3kb)	348487	FAM131C	-2643	16076294	16076476	183	TRUE	NA	NA	NA	NA	NA	NA
U000341	chr1	16076714	16077148	434	WT_dual_narrow_peak_248	18	3.42	6.4407	4.26955	Distal Intergenic	348487	FAM131C	-3119	16076770	16077022	253	TRUE	13_dual_narrow_peak_307	42	3.15203	10.7478	8.61077	Distal Intergenic	348487	FAM131C	-3068	16076719	16076892	174	TRUE	132_dual_narrow_peak_313	31	2.85527	7.40964	5.31718	Distal Intergenic	348487	FAM131C	-3111	16076762	16077121	360	TRUE	133_dual_narrow_peak_306	43	3.19093	11.1341	8.99049	Distal Intergenic
U000342	chr1	16143718	16144256	538	WT_dual_narrow_peak_249	68	5.46811	29.705	27.2063	Promoter (2-3kb)	1969	EPHA2	2387	16143719	16144063	345	TRUE	13_dual_narrow_peak_308	120	4.11775	37.2972	34.9363	Promoter (2-3kb)	1969	EPHA2	2392	16143742	16144058	317	TRUE	132_dual_narrow_peak_314	112	4.68963	40.2017	37.7942	Promoter (2-3kb)	1969	EPHA2	2324	16143720	16144126	407	TRUE	133_dual_narrow_peak_307	115	4.24354	37.0744	34.7235	Promoter (2-3kb)
U000343	chr1	16144987	16147618	2631	WT_dual_narrow_peak_251	44	3.4084	12.3542	10.0745	Promoter (<=1kb)	1969	EPHA2	-136	16146586	16146878	293	TRUE	13_dual_narrow_peak_309	107	3.55913	28.2377	25.9411	Promoter (<=1kb)	1969	EPHA2	0	16144988	16146958	1971	TRUE	132_dual_narrow_peak_315	86	3.60164	23.5231	21.2446	Promoter (<=1kb)	1969	EPHA2	0	16145023	16146876	1854	TRUE	133_dual_narrow_peak_309	102	3.54636	26.9119	24.6292	Promoter (<=1kb)
U000344	chr1	16153032	16156566	3534	WT_dual_narrow_peak_252	223	4.62799	75.8547	72.8554	Promoter (<=1kb)	101927479	EPHA2-AS1	0	16153228	16156430	3203	TRUE	13_dual_narrow_peak_311	404	4.165	120.255	117.365	Promoter (<=1kb)	101927479	EPHA2-AS1	0	16153278	16156493	3216	TRUE	132_dual_narrow_peak_316	337	3.90445	93.5602	90.7814	Promoter (<=1kb)	101927479	EPHA2-AS1	0	16153033	16156463	3431	TRUE	133_dual_narrow_peak_310	413	4.13385	121.826	118.983	Promoter (<=1kb)
U000345	chr1	16167147	16168186	1039	WT_dual_narrow_peak_253	126	9.33837	79.1598	76.1239	Distal Intergenic	101927479	EPHA2-AS1	7929	16167195	16168186	992	TRUE	13_dual_narrow_peak_312	254	9.637	157.041	153.906	Distal Intergenic	101927479	EPHA2-AS1	7887	16167153	16168087	935	TRUE	132_dual_narrow_peak_317	239	10.2963	154.619	151.394	Distal Intergenic	101927479	EPHA2-AS1	7882	16167148	16168134	987	TRUE	133_dual_narrow_peak_311	289	10.9112	192.567	189.292	Distal Intergenic
U000346	chr1	16173030	16173785	755	WT_dual_narrow_peak_254	54	8.18009	33.8707	31.3259	Distal Intergenic	101927479	EPHA2-AS1	13850	16173116	16173585	470	TRUE	13_dual_narrow_peak_313	123	9.41264	77.8277	75.2074	Distal Intergenic	101927479	EPHA2-AS1	13768	16173034	16173785	752	TRUE	132_dual_narrow_peak_318	105	9.43287	67.382	64.7843	Distal Intergenic	101927479	EPHA2-AS1	13767	16173033	16173630	598	TRUE	133_dual_narrow_peak_312	103	8.05872	59.2541	56.769	Distal Intergenic
U000347	chr1	16181991	16182751	760	WT_dual_narrow_peak_255	21	5.24711	11.2812	9.01833	Distal Intergenic	101927479	EPHA2-AS1	22816	16182082	16182346	265	TRUE	13_dual_narrow_peak_314	63	6.64228	32.8703	30.5403	Distal Intergenic	101927479	EPHA2-AS1	22813	16182079	16182714	636	TRUE	132_dual_narrow_peak_319	39	5.25439	17.8924	15.6655	Distal Intergenic	101927479	EPHA2-AS1	22813	16182079	16182731	653	TRUE	133_dual_narrow_peak_313	53	5.33587	23.4055	21.1484	Distal Intergenic
U000348	chr1	16183200	16183589	389	WT_dual_narrow_peak_256	15	3.42773	5.77919	3.62557	Distal Intergenic	128272	ARHGEF19	22943	16183351	16183583	233	TRUE	13_dual_narrow_peak_315	37	3.53294	11.2394	9.09542	Distal Intergenic	128272	ARHGEF19	22958	16183224	16183568	345	TRUE	132_dual_narrow_peak_320	32	3.73583	10.7277	8.58222	Distal Intergenic	128272	ARHGEF19	22960	16183259	16183566	308	TRUE	133_dual_narrow_peak_314	34	3.07082	8.791	6.67972	Distal Intergenic
U000349	chr1	16187645	16188164	519	NA	NA	NA	NA	NA	NA	NA	NA	NA	NA	NA	NA	FALSE	13_dual_narrow_peak_316	34	3.77068	11.3636	9.21822	Distal Intergenic	128272	ARHGEF19	18427	16187670	16188099	430	TRUE	132_dual_narrow_peak_321	32	4.35199	12.6974	10.5265	Distal Intergenic	128272	ARHGEF19	18563	16187646	16187963	318	TRUE	133_dual_narrow_peak_315	32	3.38502	9.52611	7.40377	Distal Intergenic
U000350	chr1	16188753	16189293	540	WT_dual_narrow_peak_257	19	5.8448	11.7021	9.43204	Distal Intergenic	128272	ARHGEF19	17380	16188874	16189146	273	TRUE	13_dual_narrow_peak_317	33	4.65149	13.9248	11.7511	Distal Intergenic	128272	ARHGEF19	17297	16188765	16189229	465	TRUE	132_dual_narrow_peak_322	28	4.76585	12.5925	10.4228	Distal Intergenic	128272	ARHGEF19	17233	16188835	16189293	459	TRUE	133_dual_narrow_peak_316	41	5.52451	19.5153	17.2891	Distal Intergenic
U000351	chr1	16206112	16208590	2478	WT_dual_narrow_peak_258	102	8.50365	61.0545	58.2166	Promoter (<=1kb)	128272	ARHGEF19	0	16206276	16208371	2096	TRUE	13_dual_narrow_peak_318	210	7.51422	109.761	106.939	Promoter (<=1kb)	128272	ARHGEF19	0	16206113	16208590	2478	TRUE	132_dual_narrow_peak_323	191	8.08379	105.832	102.966	Promoter (<=1kb)	128272	ARHGEF19	0	16206273	16208515	2243	TRUE	133_dual_narrow_peak_317	201	7.45442	104.625	101.882	Promoter (<=1kb)
U000352	chr1	16216855	16217902	1047	WT_dual_narrow_peak_259	26	6.8601	16.6355	14.2945	Promoter (<=1kb)	101927546	ANO7L1	0	16217052	16217902	851	TRUE	13_dual_narrow_peak_319	70	10.0077	48.8072	46.3702	Promoter (<=1kb)	101927546	ANO7L1	0	16217060	16217888	829	TRUE	132_dual_narrow_peak_324	75	12.5052	59.8218	57.2757	Promoter (<=1kb)	101927546	ANO7L1	0	16217152	16217864	713	TRUE	133_dual_narrow_peak_318	60	9.28442	40.5859	38.2128	Promoter (<=1kb)
U000353	chr1	16236088	16237664	1576	WT_dual_narrow_peak_260	107	9.9246	70.9291	67.9838	Promoter (<=1kb)	79363	CPLANE2	0	16236334	16237535	1202	TRUE	13_dual_narrow_peak_320	267	11.3979	183.25	179.933	Promoter (<=1kb)	79363	CPLANE2	0	16236171	16237502	1332	TRUE	132_dual_narrow_peak_325	225	11.1542	153.441	150.225	Promoter (<=1kb)	79363	CPLANE2	0	16236111	16237652	1542	TRUE	133_dual_narrow_peak_319	279	11.857	195.78	192.484	Promoter (<=1kb)
U000354	chr1	16244348	16244507	159	NA	NA	NA	NA	NA	NA	NA	NA	NA	NA	NA	NA	FALSE	NA	NA	NA	NA	NA	NA	NA	NA	NA	NA	NA	NA	FALSE	132_dual_narrow_peak_326	11	3.35428	4.77111	2.73637	Distal Intergenic	79363	CPLANE2	-7166	16244349	16244507	159	TRUE	NA	NA	NA	NA	NA	NA
U000355	chr1	16350900	16352821	1921	WT_dual_narrow_peak_261	246	8.59248	140.849	137.086	Promoter (<=1kb)	26099	SZRD1	0	16350944	16352787	1844	TRUE	13_dual_narrow_peak_321	470	8.46572	261.498	257.588	Promoter (<=1kb)	26099	SZRD1	0	16350924	16352791	1868	TRUE	132_dual_narrow_peak_327	437	8.59905	246.194	242.204	Promoter (<=1kb)	26099	SZRD1	0	16350901	16352821	1921	TRUE	133_dual_narrow_peak_320	545	9.31814	322.944	318.746	Promoter (<=1kb)
U000356	chr1	16367053	16368930	1877	WT_dual_narrow_peak_262	400	11.1161	267.064	261.594	Promoter (<=1kb)	26099	SZRD1	0	16367104	16368929	1826	TRUE	13_dual_narrow_peak_322	728	11.3833	487.572	481.748	Promoter (<=1kb)	26099	SZRD1	0	16367106	16368850	1745	TRUE	132_dual_narrow_peak_328	647	10.6739	417.299	411.659	Promoter (<=1kb)	26099	SZRD1	0	16367091	16368930	1840	TRUE	133_dual_narrow_peak_321	747	10.9824	489.334	483.818	Promoter (<=1kb)
U000357	chr1	16375179	16376170	991	WT_dual_narrow_peak_263	31	6.26017	17.4997	15.1472	Intron (ENST00000475078.1/26099, intron 2 of 2)	26099	SZRD1	7725	16375436	16376167	732	TRUE	13_dual_narrow_peak_323	36	6.22561	19.547	17.3193	Intron (ENST00000475078.1/26099, intron 2 of 2)	26099	SZRD1	7660	16375371	16376118	748	TRUE	132_dual_narrow_peak_329	47	7.16521	27.2369	24.9278	Intron (ENST00000475078.1/26099, intron 2 of 2)	26099	SZRD1	7673	16375384	16376111	728	TRUE	133_dual_narrow_peak_322	42	6.75867	23.6919	21.4327	Intron (ENST00000475078.1/26099, intron 2 of 2)
U000358	chr1	16440350	16441834	1484	WT_dual_narrow_peak_264	308	15.8062	252.96	247.686	Promoter (<=1kb)	55707	NECAP2	0	16440632	16441815	1184	TRUE	13_dual_narrow_peak_324	534	13.4913	396.684	391.643	Promoter (<=1kb)	55707	NECAP2	0	16440353	16441825	1473	TRUE	132_dual_narrow_peak_330	470	13.5123	350.382	345.414	Promoter (<=1kb)	55707	NECAP2	0	16440351	16441817	1467	TRUE	133_dual_narrow_peak_323	571	13.3188	420.592	415.623	Promoter (<=1kb)
U000359	chr1	16498877	16500038	1161	WT_dual_narrow_peak_265	56	10.6326	42.0121	39.3791	Promoter (<=1kb)	114819	CROCCP3	0	16498897	16499955	1059	TRUE	13_dual_narrow_peak_325	153	12.9667	116.562	113.696	Promoter (<=1kb)	114819	CROCCP3	0	16498913	16499953	1041	TRUE	132_dual_narrow_peak_331	119	11.1778	84.4138	81.6987	Promoter (<=1kb)	114819	CROCCP3	0	16498930	16500038	1109	TRUE	133_dual_narrow_peak_324	126	10.9151	87.6631	85.0164	Promoter (<=1kb)
U000360	chr1	16513242	16514044	802	WT_dual_narrow_peak_266	10	3.77272	5.2532	3.11626	Promoter (<=1kb)	26871	RNU1-1	574	16513370	16513711	342	TRUE	13_dual_narrow_peak_326	41	8.23713	27.1525	24.8641	Promoter (<=1kb)	26871	RNU1-1	574	16513378	16513711	334	TRUE	132_dual_narrow_peak_332	27	6.07422	15.3854	13.1837	Promoter (<=1kb)	26871	RNU1-1	241	16513243	16514044	802	TRUE	133_dual_narrow_peak_325	43	8.31329	28.4052	26.1119	Promoter (<=1kb)
U000361	chr1	16514294	16514496	202	WT_dual_narrow_peak_267	22	7.9736	16.8659	14.522	Promoter (<=1kb)	26871	RNU1-1	-16	16514301	16514485	185	TRUE	13_dual_narrow_peak_327	63	12.533	51.5961	49.1413	Promoter (<=1kb)	26871	RNU1-1	-10	16514295	16514487	193	TRUE	132_dual_narrow_peak_333	34	7.70545	22.283	20.0152	Promoter (<=1kb)	26871	RNU1-1	-16	16514301	16514487	187	TRUE	133_dual_narrow_peak_326	56	10.8303	42.5321	40.1469	Promoter (<=1kb)
U000362	chr1	16514701	16515039	338	WT_dual_narrow_peak_268	32	11.288	28.3741	25.8905	Promoter (<=1kb)	26871	RNU1-1	-431	16514716	16515039	324	TRUE	13_dual_narrow_peak_328	45	8.94087	31.0949	28.7774	Promoter (<=1kb)	26871	RNU1-1	-428	16514713	16515039	327	TRUE	132_dual_narrow_peak_334	55	12.0895	45.0318	42.5895	Promoter (<=1kb)	26871	RNU1-1	-420	16514705	16515039	335	TRUE	133_dual_narrow_peak_327	59	11.2888	45.6634	43.259	Promoter (<=1kb)
U000363	chr1	16534917	16535284	367	WT_dual_narrow_peak_269	19	8.20105	15.8208	13.4906	Promoter (<=1kb)	100132147	LINC01783	473	16534967	16535176	210	TRUE	13_dual_narrow_peak_329	44	11.5822	36.5944	34.2382	Promoter (<=1kb)	100132147	LINC01783	365	16534918	16535284	367	TRUE	132_dual_narrow_peak_335	44	12.5785	38.6681	36.2716	Promoter (<=1kb)	100132147	LINC01783	437	16534933	16535212	280	TRUE	133_dual_narrow_peak_328	39	9.68204	29.4078	27.1075	Promoter (<=1kb)
U000364	chr1	16546418	16546621	203	NA	NA	NA	NA	NA	NA	NA	NA	NA	NA	NA	NA	FALSE	13_dual_narrow_peak_330	13	3.60335	5.65952	3.60569	Distal Intergenic	100132147	LINC01783	-10810	16546459	16546617	159	TRUE	132_dual_narrow_peak_336	16	4.75189	8.61353	6.49857	Distal Intergenic	100132147	LINC01783	-10770	16546419	16546621	203	TRUE	NA	NA	NA	NA	NA	NA
U000365	chr1	16612185	16614015	1830	WT_dual_narrow_peak_270	384	13.1544	283.387	277.703	Promoter (<=1kb)	55672	NBPF1	0	16612308	16614001	1694	TRUE	13_dual_narrow_peak_331	791	12.5491	560.42	553.928	Promoter (<=1kb)	55672	NBPF1	0	16612242	16614015	1774	TRUE	132_dual_narrow_peak_337	695	12.774	498.348	491.856	Promoter (<=1kb)	55672	NBPF1	0	16612186	16614009	1824	TRUE	133_dual_narrow_peak_329	817	13.0519	591.689	585.265	Promoter (<=1kb)
U000366	chr1	16643368	16645160	1792	WT_dual_narrow_peak_271	417	13.2523	308.372	302.328	Promoter (<=1kb)	124900584	LOC124900584	0	16643682	16645147	1466	TRUE	13_dual_narrow_peak_332	726	11.9508	500.547	494.597	Promoter (<=1kb)	124900584	LOC124900584	0	16643391	16645160	1770	TRUE	132_dual_narrow_peak_338	710	13.4677	524.334	517.647	Promoter (<=1kb)	124900584	LOC124900584	0	16643677	16645160	1484	TRUE	133_dual_narrow_peak_330	789	12.9269	568.568	562.352	Promoter (<=1kb)
U000367	chr1	16677940	16678273	333	NA	NA	NA	NA	NA	NA	NA	NA	NA	NA	NA	NA	FALSE	13_dual_narrow_peak_333	22	5.91979	13.0259	10.8609	Promoter (2-3kb)	84809	CROCCP2	2352	16678043	16678258	216	TRUE	132_dual_narrow_peak_339	19	5.59046	11.225	9.072	Promoter (2-3kb)	84809	CROCCP2	2347	16677970	16678263	294	TRUE	133_dual_narrow_peak_331	24	6.05128	14.1018	11.9242	Promoter (2-3kb)
U000368	chr1	16678433	16678601	168	NA	NA	NA	NA	NA	NA	NA	NA	NA	NA	NA	NA	FALSE	NA	NA	NA	NA	NA	NA	NA	NA	NA	NA	NA	NA	FALSE	132_dual_narrow_peak_340	15	4.47237	7.79011	5.68894	Promoter (2-3kb)	84809	CROCCP2	2009	16678434	16678601	168	TRUE	NA	NA	NA	NA	NA	NA
U000369	chr1	16707555	16708107	552	WT_dual_narrow_peak_272	26	11.0714	24.3736	21.9362	Promoter (2-3kb)	284729	ESPNP	2841	16707592	16707778	187	TRUE	13_dual_narrow_peak_334	59	15.4429	55.541	53.0609	Promoter (2-3kb)	284729	ESPNP	2614	16707556	16708005	450	TRUE	132_dual_narrow_peak_341	35	10.0628	27.8554	25.541	Promoter (2-3kb)	284729	ESPNP	2624	16707594	16707995	402	TRUE	133_dual_narrow_peak_332	51	12.5867	43.4621	41.071	Promoter (2-3kb)
U000370	chr1	16727210	16727973	763	WT_dual_narrow_peak_273	22	9.43121	19.3771	17.0003	Distal Intergenic	284729	ESPNP	-7215	16727372	16727685	314	TRUE	13_dual_narrow_peak_335	76	15.7412	69.3898	66.8224	Distal Intergenic	284729	ESPNP	-7195	16727352	16727973	622	TRUE	132_dual_narrow_peak_342	50	11.7713	40.9476	38.5346	Distal Intergenic	284729	ESPNP	-7054	16727211	16727967	757	TRUE	133_dual_narrow_peak_333	58	11.5025	45.5675	43.1637	Distal Intergenic
U000371	chr1	16895209	16895892	683	WT_dual_narrow_peak_274	92	16.3953	83.8034	80.7161	Promoter (<=1kb)	26870	RNU1-2	-391	16895229	16895589	361	TRUE	13_dual_narrow_peak_336	181	17.5731	161.117	157.953	Promoter (<=1kb)	26870	RNU1-2	-256	16895225	16895724	500	TRUE	132_dual_narrow_peak_343	194	19.3375	180.474	177.048	Promoter (<=1kb)	26870	RNU1-2	-135	16895223	16895845	623	TRUE	133_dual_narrow_peak_334	198	18.0722	177.823	174.64	Promoter (<=1kb)
U000372	chr1	16896539	16897025	486	WT_dual_narrow_peak_275	25	4.60894	11.2076	8.94586	Promoter (<=1kb)	26870	RNU1-2	576	16896556	16896950	395	TRUE	13_dual_narrow_peak_337	61	5.83929	28.6526	26.3528	Promoter (<=1kb)	26870	RNU1-2	560	16896540	16897025	486	TRUE	132_dual_narrow_peak_344	53	5.24211	23.0215	20.7475	Promoter (<=1kb)	26870	RNU1-2	574	16896554	16897010	457	TRUE	133_dual_narrow_peak_335	61	5.56298	27.44	25.1534	Promoter (<=1kb)
U000373	chr1	16903495	16905176	1681	WT_dual_narrow_peak_276	190	9.96467	121.588	118.063	Exon (ENST00000606899.1/ENST00000606899.1, exon 1 of 1)	26870	RNU1-2	7518	16903498	16905166	1669	TRUE	13_dual_narrow_peak_338	345	9.08758	203.077	199.617	Exon (ENST00000606899.1/ENST00000606899.1, exon 1 of 1)	26870	RNU1-2	7521	16903501	16905176	1676	TRUE	132_dual_narrow_peak_345	356	9.7217	219.005	215.257	Exon (ENST00000606899.1/ENST00000606899.1, exon 1 of 1)	26870	RNU1-2	7516	16903496	16905174	1679	TRUE	133_dual_narrow_peak_336	411	10.4735	264.269	260.508	Exon (ENST00000606899.1/ENST00000606899.1, exon 1 of 1)
U000374	chr1	16913537	16914772	1235	WT_dual_narrow_peak_277	93	9.8747	62.2376	59.387	Intron (ENST00000466256.6/9696, intron 1 of 8)	9696	CROCC	-7201	16913663	16914730	1068	TRUE	13_dual_narrow_peak_339	225	10.6706	149.268	146.185	Intron (ENST00000466256.6/9696, intron 1 of 8)	9696	CROCC	-7201	16913543	16914730	1188	TRUE	132_dual_narrow_peak_346	188	9.985	120.531	117.559	Intron (ENST00000466256.6/9696, intron 1 of 8)	9696	CROCC	-7201	16913634	16914730	1097	TRUE	133_dual_narrow_peak_337	225	10.9278	151.507	148.486	Intron (ENST00000466256.6/9696, intron 1 of 8)
U000375	chr1	16914967	16915308	341	WT_dual_narrow_peak_278	25	2.80002	6.17117	4.0091	Intron (ENST00000466256.6/9696, intron 1 of 8)	9696	CROCC	-6643	16915128	16915288	161	TRUE	13_dual_narrow_peak_340	66	3.19819	15.9809	13.7855	Intron (ENST00000466256.6/9696, intron 1 of 8)	9696	CROCC	-6639	16914968	16915292	325	TRUE	132_dual_narrow_peak_347	55	2.99886	12.5173	10.3485	Intron (ENST00000466256.6/9696, intron 1 of 8)	9696	CROCC	-6623	16914974	16915308	335	TRUE	133_dual_narrow_peak_338	57	2.83708	11.8945	9.7415	Intron (ENST00000466256.6/9696, intron 1 of 8)
U000376	chr1	16951589	16951824	235	NA	NA	NA	NA	NA	NA	NA	NA	NA	NA	NA	NA	FALSE	NA	NA	NA	NA	NA	NA	NA	NA	NA	NA	NA	NA	FALSE	132_dual_narrow_peak_348	10	3.07475	4.09462	2.0803	Promoter (1-2kb)	9696	CROCC	-1418	16951590	16951739	150	TRUE	133_dual_narrow_peak_339	21	5.32512	11.4415	9.29306	Promoter (1-2kb)
U000377	chr1	16960253	16961518	1265	WT_dual_narrow_peak_279	75	14.5141	65.4398	62.5544	Exon (ENST00000375541.10/9696, exon 27 of 37)	9696	CROCC	-4642	16960462	16961386	925	TRUE	13_dual_narrow_peak_341	159	16.0929	136.301	133.305	Exon (ENST00000375541.10/9696, exon 27 of 37)	9696	CROCC	-4510	16960254	16961518	1265	TRUE	132_dual_narrow_peak_349	147	14.5471	119.906	116.939	Exon (ENST00000375541.10/9696, exon 27 of 37)	9696	CROCC	-4538	16960254	16961490	1237	TRUE	133_dual_narrow_peak_340	155	16.4919	134.86	131.939	Exon (ENST00000375541.10/9696, exon 27 of 37)
U000378	chr1	17003937	17004305	368	NA	NA	NA	NA	NA	NA	NA	NA	NA	NA	NA	NA	FALSE	13_dual_narrow_peak_342	15	4.11811	7.13087	5.04762	Promoter (<=1kb)	23400	ATP13A2	767	17003964	17004305	342	TRUE	NA	NA	NA	NA	NA	NA	NA	NA	NA	NA	NA	NA	FALSE	133_dual_narrow_peak_341	16	4.11487	7.40151	5.31083	Promoter (<=1kb)
U000379	chr1	17010970	17012306	1336	WT_dual_narrow_peak_280	79	9.96994	54.1386	51.3751	Promoter (<=1kb)	23400	ATP13A2	0	17011142	17012235	1094	TRUE	13_dual_narrow_peak_343	171	9.77124	108.625	105.81	Promoter (<=1kb)	23400	ATP13A2	0	17010994	17012289	1296	TRUE	132_dual_narrow_peak_350	140	9.53055	88.5262	85.7826	Promoter (<=1kb)	23400	ATP13A2	0	17011003	17012299	1297	TRUE	133_dual_narrow_peak_342	171	10.0489	110.636	107.858	Promoter (<=1kb)
U000380	chr1	17046347	17046501	154	NA	NA	NA	NA	NA	NA	NA	NA	NA	NA	NA	NA	FALSE	NA	NA	NA	NA	NA	NA	NA	NA	NA	NA	NA	NA	FALSE	NA	NA	NA	NA	NA	NA	NA	NA	NA	NA	NA	NA	FALSE	133_dual_narrow_peak_343	13	3.38872	5.26016	3.21363	Promoter (1-2kb)
U000381	chr1	17052748	17054529	1781	WT_dual_narrow_peak_281	239	10.5858	157.365	153.388	Promoter (<=1kb)	6390	SDHB	0	17052889	17054195	1307	TRUE	13_dual_narrow_peak_344	446	10.2829	282.931	278.846	Promoter (<=1kb)	6390	SDHB	0	17052749	17054509	1761	TRUE	132_dual_narrow_peak_351	388	9.99968	242.564	238.606	Promoter (<=1kb)	6390	SDHB	0	17052911	17054529	1619	TRUE	133_dual_narrow_peak_344	464	10.3855	295.954	291.96	Promoter (<=1kb)
U000382	chr1	17059600	17059790	190	NA	NA	NA	NA	NA	NA	NA	NA	NA	NA	NA	NA	FALSE	13_dual_narrow_peak_345	15	4.11811	7.13087	5.04762	Distal Intergenic	6390	SDHB	-5450	17059601	17059790	190	TRUE	NA	NA	NA	NA	NA	NA	NA	NA	NA	NA	NA	NA	FALSE	NA	NA	NA	NA	NA	NA
U000383	chr1	17191276	17191800	524	NA	NA	NA	NA	NA	NA	NA	NA	NA	NA	NA	NA	FALSE	13_dual_narrow_peak_346	31	8.23623	21.9076	19.6597	Promoter (1-2kb)	400743	LINC02783	1542	17191331	17191794	464	TRUE	132_dual_narrow_peak_352	26	7.54712	18.0121	15.7835	Promoter (1-2kb)	400743	LINC02783	1488	17191277	17191800	524	TRUE	133_dual_narrow_peak_345	26	6.53538	15.9608	13.7653	Promoter (1-2kb)
U000384	chr1	17232936	17233440	504	NA	NA	NA	NA	NA	NA	NA	NA	NA	NA	NA	NA	FALSE	13_dual_narrow_peak_347	20	4.44656	9.25722	7.14126	Exon (ENST00000375471.5/29943, exon 11 of 16)	29943	PADI1	-6512	17232937	17233120	184	TRUE	132_dual_narrow_peak_353	14	3.6055	5.89895	3.83846	Intron (ENST00000375471.5/29943, intron 11 of 15)	29943	PADI1	-6227	17233142	17233405	264	TRUE	133_dual_narrow_peak_346	16	3.30948	5.75291	3.69835	Intron (ENST00000375471.5/29943, intron 11 of 15)
U000385	chr1	17233629	17233903	274	NA	NA	NA	NA	NA	NA	NA	NA	NA	NA	NA	NA	FALSE	13_dual_narrow_peak_349	19	4.24863	8.53136	6.42669	Intron (ENST00000375471.5/29943, intron 11 of 15)	29943	PADI1	-5729	17233630	17233903	274	TRUE	NA	NA	NA	NA	NA	NA	NA	NA	NA	NA	NA	NA	FALSE	NA	NA	NA	NA	NA	NA
U000386	chr1	17237002	17237481	479	WT_dual_narrow_peak_282	11	4.92063	7.359	5.16696	Promoter (2-3kb)	29943	PADI1	-2188	17237059	17237444	386	TRUE	13_dual_narrow_peak_350	34	7.84442	22.5984	20.3452	Promoter (2-3kb)	29943	PADI1	-2163	17237011	17237469	459	TRUE	132_dual_narrow_peak_354	33	9.08864	24.7367	22.448	Promoter (2-3kb)	29943	PADI1	-2155	17237062	17237477	416	TRUE	133_dual_narrow_peak_347	48	10.7691	37.3325	34.98	Promoter (2-3kb)
U000387	chr1	17347776	17348591	815	WT_dual_narrow_peak_283	30	12.3854	29.0617	26.5703	Promoter (<=1kb)	23569	PADI4	20	17347947	17348525	579	TRUE	13_dual_narrow_peak_351	63	15.0973	57.8202	55.3257	Promoter (<=1kb)	23569	PADI4	0	17347853	17348563	711	TRUE	132_dual_narrow_peak_355	58	14.6293	53.0063	50.5077	Promoter (<=1kb)	23569	PADI4	12	17347939	17348552	614	TRUE	133_dual_narrow_peak_348	67	14.9449	60.4974	58.0051	Promoter (<=1kb)
U000388	chr1	17437518	17437898	380	NA	NA	NA	NA	NA	NA	NA	NA	NA	NA	NA	NA	FALSE	13_dual_narrow_peak_352	186	1.76446	12.4499	10.2918	Promoter (<=1kb)	55920	RCC2	663	17437519	17437898	380	TRUE	NA	NA	NA	NA	NA	NA	NA	NA	NA	NA	NA	NA	FALSE	NA	NA	NA	NA	NA	NA
U000389	chr1	17438315	17439711	1396	WT_dual_narrow_peak_284	276	5.22071	104.939	101.612	Promoter (<=1kb)	55920	RCC2	0	17438339	17439700	1362	TRUE	13_dual_narrow_peak_353	440	4.1434	129.931	126.978	Promoter (<=1kb)	55920	RCC2	0	17438316	17439710	1395	TRUE	132_dual_narrow_peak_356	406	4.31412	125.656	122.647	Promoter (<=1kb)	55920	RCC2	0	17438345	17439711	1367	TRUE	133_dual_narrow_peak_349	481	4.3415	149.317	146.309	Promoter (<=1kb)
U000390	chr1	17439905	17441473	1568	WT_dual_narrow_peak_285	207	3.94981	59.3577	56.5382	Promoter (<=1kb)	55920	RCC2	-312	17439989	17441207	1219	TRUE	13_dual_narrow_peak_354	496	4.7086	167.689	164.48	Promoter (<=1kb)	55920	RCC2	-229	17439906	17441198	1293	TRUE	132_dual_narrow_peak_357	389	4.16001	115.746	112.809	Promoter (<=1kb)	55920	RCC2	-259	17439936	17441473	1538	TRUE	133_dual_narrow_peak_350	538	4.88169	188.368	185.119	Promoter (<=1kb)
U000391	chr1	17460169	17461080	911	WT_dual_narrow_peak_286	44	11.0827	35.5171	32.9543	Distal Intergenic	55920	RCC2	-20567	17460244	17461079	836	TRUE	13_dual_narrow_peak_355	56	9.9908	40.2773	37.8963	Distal Intergenic	55920	RCC2	-20495	17460172	17461079	908	TRUE	132_dual_narrow_peak_358	84	12.7597	66.8792	64.285	Distal Intergenic	55920	RCC2	-20493	17460170	17461079	910	TRUE	133_dual_narrow_peak_351	60	9.42289	41.0079	38.6322	Distal Intergenic
U000392	chr1	17475755	17476389	634	WT_dual_narrow_peak_287	27	7.33178	18.0615	15.7019	Distal Intergenic	55920	RCC2	-36219	17475896	17476276	381	TRUE	13_dual_narrow_peak_356	40	6.76754	22.8014	20.5465	Distal Intergenic	55920	RCC2	-36079	17475756	17476296	541	TRUE	132_dual_narrow_peak_359	67	10.7644	49.3229	46.8502	Distal Intergenic	55920	RCC2	-36217	17475894	17476389	496	TRUE	133_dual_narrow_peak_352	52	7.75978	31.5326	29.2181	Distal Intergenic
U000393	chr1	17477310	17477477	167	NA	NA	NA	NA	NA	NA	NA	NA	NA	NA	NA	NA	FALSE	13_dual_narrow_peak_357	27	4.59843	11.8253	9.67503	Distal Intergenic	55920	RCC2	-37634	17477311	17477477	167	TRUE	NA	NA	NA	NA	NA	NA	NA	NA	NA	NA	NA	NA	FALSE	NA	NA	NA	NA	NA	NA
U000394	chr1	17487939	17488377	438	NA	NA	NA	NA	NA	NA	NA	NA	NA	NA	NA	NA	FALSE	13_dual_narrow_peak_358	17	3.73843	6.90047	4.82386	Distal Intergenic	55920	RCC2	-48263	17487940	17488200	261	TRUE	132_dual_narrow_peak_360	21	4.57918	9.85896	7.72589	Distal Intergenic	55920	RCC2	-48263	17487940	17488377	438	TRUE	133_dual_narrow_peak_353	22	4.79653	10.6643	8.52562	Distal Intergenic
U000395	chr1	17491699	17492061	362	NA	NA	NA	NA	NA	NA	NA	NA	NA	NA	NA	NA	FALSE	13_dual_narrow_peak_359	16	3.32907	5.79484	3.73891	Distal Intergenic	55160	ARHGEF10L	-47804	17491700	17491894	195	TRUE	132_dual_narrow_peak_361	15	3.14408	5.19343	3.15094	Distal Intergenic	55160	ARHGEF10L	-47637	17491810	17492061	252	TRUE	NA	NA	NA	NA	NA	NA
U000396	chr1	17539726	17541165	1439	WT_dual_narrow_peak_288	168	10.9528	114.944	111.5	Promoter (<=1kb)	55160	ARHGEF10L	105	17539803	17541075	1273	TRUE	13_dual_narrow_peak_360	339	11.5314	232.472	228.79	Promoter (<=1kb)	55160	ARHGEF10L	29	17539727	17541156	1430	TRUE	132_dual_narrow_peak_362	282	11.0446	189.478	185.979	Promoter (<=1kb)	55160	ARHGEF10L	29	17539727	17541165	1439	TRUE	133_dual_narrow_peak_354	344	11.4117	234.319	230.768	Promoter (<=1kb)
U000397	chr1	17551288	17551447	159	NA	NA	NA	NA	NA	NA	NA	NA	NA	NA	NA	NA	FALSE	NA	NA	NA	NA	NA	NA	NA	NA	NA	NA	NA	NA	FALSE	NA	NA	NA	NA	NA	NA	NA	NA	NA	NA	NA	NA	FALSE	133_dual_narrow_peak_355	16	4.11487	7.40151	5.31083	Intron (ENST00000361221.8/55160, intron 1 of 28)
U000398	chr1	17551880	17552206	326	NA	NA	NA	NA	NA	NA	NA	NA	NA	NA	NA	NA	FALSE	NA	NA	NA	NA	NA	NA	NA	NA	NA	NA	NA	NA	FALSE	132_dual_narrow_peak_363	16	4.75189	8.61353	6.49857	Intron (ENST00000361221.8/55160, intron 1 of 28)	55160	ARHGEF10L	12183	17551881	17552084	204	TRUE	133_dual_narrow_peak_356	17	4.35692	8.16568	6.06215	Intron (ENST00000361221.8/55160, intron 1 of 28)
U000399	chr1	17569341	17570224	883	WT_dual_narrow_peak_289	19	8.20105	15.8208	13.4906	Intron (ENST00000361221.8/55160, intron 1 of 28)	55160	ARHGEF10L	-10538	17569352	17570015	664	TRUE	13_dual_narrow_peak_361	30	7.97885	20.8614	18.6222	Intron (ENST00000361221.8/55160, intron 1 of 28)	55160	ARHGEF10L	-10542	17569371	17570011	641	TRUE	132_dual_narrow_peak_364	26	7.54712	18.0121	15.7835	Intron (ENST00000361221.8/55160, intron 1 of 28)	55160	ARHGEF10L	-10329	17569366	17570224	859	TRUE	133_dual_narrow_peak_357	30	7.50358	19.8627	17.6333	Intron (ENST00000361221.8/55160, intron 1 of 28)
U000400	chr1	17755339	17756402	1063	NA	NA	NA	NA	NA	NA	NA	NA	NA	NA	NA	NA	FALSE	NA	NA	NA	NA	NA	NA	NA	NA	NA	NA	NA	NA	FALSE	132_dual_narrow_peak_365	23	6.70855	14.9962	12.7983	Promoter (<=1kb)	81569	ACTL8	65	17755398	17755875	478	TRUE	NA	NA	NA	NA	NA	NA
U000401	chr1	18901817	18903542	1725	WT_dual_narrow_peak_290	99	8.63341	60.0576	57.2304	Promoter (<=1kb)	8659	ALDH4A1	0	18901881	18903538	1658	TRUE	13_dual_narrow_peak_362	172	8.07749	95.7498	93.0167	Promoter (<=1kb)	8659	ALDH4A1	0	18901964	18903542	1579	TRUE	132_dual_narrow_peak_367	202	9.18088	122.058	119.075	Promoter (<=1kb)	8659	ALDH4A1	0	18901818	18903455	1638	TRUE	133_dual_narrow_peak_358	182	8.26953	102.752	100.02	Promoter (<=1kb)
U000402	chr1	18926631	18926789	158	NA	NA	NA	NA	NA	NA	NA	NA	NA	NA	NA	NA	FALSE	13_dual_narrow_peak_363	15	4.11811	7.13087	5.04762	Intron (ENST00000455833.7/126917, intron 1 of 8)	126917	IFFO2	-14640	18926632	18926789	158	TRUE	NA	NA	NA	NA	NA	NA	NA	NA	NA	NA	NA	NA	FALSE	NA	NA	NA	NA	NA	NA
U000403	chr1	18955423	18957140	1717	WT_dual_narrow_peak_291	77	10.2164	53.795	51.0353	Promoter (<=1kb)	126917	IFFO2	0	18955664	18957002	1339	TRUE	13_dual_narrow_peak_364	194	11.3806	134.871	131.885	Promoter (<=1kb)	126917	IFFO2	0	18955530	18957118	1589	TRUE	132_dual_narrow_peak_368	131	9.1873	81.1688	78.4763	Promoter (<=1kb)	126917	IFFO2	0	18955448	18957140	1693	TRUE	133_dual_narrow_peak_359	193	11.1838	132.78	129.872	Promoter (<=1kb)
U000404	chr1	19010959	19011427	468	NA	NA	NA	NA	NA	NA	NA	NA	NA	NA	NA	NA	FALSE	13_dual_narrow_peak_365	23	6.17717	13.9483	11.7733	Distal Intergenic	126917	IFFO2	-54285	19010961	19011303	343	TRUE	132_dual_narrow_peak_369	17	5.03141	9.4613	7.33316	Distal Intergenic	126917	IFFO2	-54284	19010960	19011385	426	TRUE	133_dual_narrow_peak_360	16	4.11487	7.40151	5.31083	Distal Intergenic
U000405	chr1	19208705	19211491	2786	WT_dual_narrow_peak_292	319	6.31669	143.099	139.307	Promoter (<=1kb)	23352	UBR4	11	19208771	19210255	1485	TRUE	13_dual_narrow_peak_366	526	5.84207	218.081	214.508	Promoter (<=1kb)	101927895	EMC1-AS1	0	19208735	19211491	2757	TRUE	132_dual_narrow_peak_370	484	5.83472	200.764	197.171	Promoter (<=1kb)	23352	UBR4	15	19208706	19210251	1546	TRUE	133_dual_narrow_peak_361	582	6.18605	253.103	249.421	Promoter (<=1kb)
U000406	chr1	19250644	19252990	2346	WT_dual_narrow_peak_294	250	6.23033	111.742	108.335	Promoter (<=1kb)	23065	EMC1	0	19250679	19252945	2267	TRUE	13_dual_narrow_peak_367	470	5.77183	193.208	189.82	Promoter (<=1kb)	23065	EMC1	0	19250645	19252990	2346	TRUE	132_dual_narrow_peak_372	410	5.6153	164.928	161.624	Promoter (<=1kb)	23065	EMC1	0	19250647	19252988	2342	TRUE	133_dual_narrow_peak_362	510	5.99568	216.425	212.995	Promoter (<=1kb)
U000407	chr1	19310838	19313294	2456	WT_dual_narrow_peak_295	250	8.00714	136.022	132.321	Promoter (<=1kb)	54896	SLC66A1	0	19310862	19313278	2417	TRUE	13_dual_narrow_peak_368	561	8.40683	309.567	305.26	Promoter (<=1kb)	54896	SLC66A1	0	19310862	19313283	2422	TRUE	132_dual_narrow_peak_373	424	7.42274	214.751	211.039	Promoter (<=1kb)	54896	SLC66A1	0	19310839	19313290	2452	TRUE	133_dual_narrow_peak_363	522	7.95019	277.077	273.224	Promoter (<=1kb)
U000408	chr1	19484479	19486790	2311	WT_dual_narrow_peak_296	260	9.91483	163.631	159.573	Promoter (<=1kb)	832	CAPZB	0	19484480	19486603	2124	TRUE	13_dual_narrow_peak_369	450	8.63266	254.049	250.198	Promoter (<=1kb)	832	CAPZB	0	19484489	19486764	2276	TRUE	132_dual_narrow_peak_374	442	9.01395	257.172	253.084	Promoter (<=1kb)	832	CAPZB	0	19484494	19486696	2203	TRUE	133_dual_narrow_peak_364	486	8.91098	280.011	276.135	Promoter (<=1kb)
U000409	chr1	19544431	19545613	1182	NA	NA	NA	NA	NA	NA	NA	NA	NA	NA	NA	NA	FALSE	13_dual_narrow_peak_370	25	6.69193	15.8449	13.6507	Intron (ENST00000648702.1/440574, intron 1 of 3)	105378614	MICOS10-DT	51669	19544582	19545163	582	TRUE	132_dual_narrow_peak_375	47	10.5501	36.1936	33.8153	Intron (ENST00000648702.1/440574, intron 1 of 3)	105378614	MICOS10-DT	51219	19544447	19545613	1167	TRUE	133_dual_narrow_peak_365	25	6.29333	15.0232	12.8365	Intron (ENST00000648702.1/440574, intron 1 of 3)
U000410	chr1	19596202	19598427	2225	WT_dual_narrow_peak_297	222	8.87838	130.563	126.929	Promoter (<=1kb)	100532736	MICOS10-NBL1	0	19596232	19598161	1930	TRUE	13_dual_narrow_peak_371	358	7.64565	186.166	182.828	Promoter (<=1kb)	100532736	MICOS10-NBL1	0	19596221	19598427	2207	TRUE	132_dual_narrow_peak_376	339	7.38038	171.903	168.546	Promoter (<=1kb)	100532736	MICOS10-NBL1	0	19596203	19598157	1955	TRUE	133_dual_narrow_peak_366	371	7.79023	195.449	192.155	Promoter (<=1kb)
U000411	chr1	19644010	19646551	2541	WT_dual_narrow_peak_298	197	7.75797	105.757	102.42	Promoter (<=1kb)	4681	NBL1	0	19644082	19645825	1744	TRUE	13_dual_narrow_peak_372	390	7.1834	193.001	189.614	Promoter (<=1kb)	4681	NBL1	0	19644011	19646126	2116	TRUE	132_dual_narrow_peak_377	335	7.31495	168.779	165.445	Promoter (<=1kb)	4681	NBL1	0	19644012	19646127	2116	TRUE	133_dual_narrow_peak_367	416	7.5971	214.512	211.095	Promoter (<=1kb)
U000412	chr1	19659699	19659853	154	NA	NA	NA	NA	NA	NA	NA	NA	NA	NA	NA	NA	FALSE	NA	NA	NA	NA	NA	NA	NA	NA	NA	NA	NA	NA	FALSE	132_dual_narrow_peak_379	14	4.19285	6.99248	4.90617	Distal Intergenic	3362	HTR6	-5022	19659700	19659853	154	TRUE	NA	NA	NA	NA	NA	NA
U000413	chr1	19799059	19800665	1606	WT_dual_narrow_peak_299	177	10.5315	117.804	114.325	Promoter (<=1kb)	255104	TMCO4	0	19799113	19800643	1531	TRUE	13_dual_narrow_peak_373	310	10.0134	195.192	191.789	Promoter (<=1kb)	255104	TMCO4	0	19799094	19800665	1572	TRUE	132_dual_narrow_peak_380	309	10.5557	201.238	197.642	Promoter (<=1kb)	255104	TMCO4	0	19799060	19800657	1598	TRUE	133_dual_narrow_peak_368	342	10.9631	227.353	223.849	Promoter (<=1kb)
U000414	chr1	19861254	19861512	258	NA	NA	NA	NA	NA	NA	NA	NA	NA	NA	NA	NA	FALSE	NA	NA	NA	NA	NA	NA	NA	NA	NA	NA	NA	NA	FALSE	NA	NA	NA	NA	NA	NA	NA	NA	NA	NA	NA	NA	FALSE	133_dual_narrow_peak_369	16	3.20745	5.53292	3.48194	Distal Intergenic
U000415	chr1	19863794	19864513	719	WT_dual_narrow_peak_300	24	7.70954	17.3562	15.0056	Distal Intergenic	23252	OTUD3	-17966	19863835	19864429	595	TRUE	13_dual_narrow_peak_374	45	9.59967	32.7238	30.3948	Distal Intergenic	23252	OTUD3	-18062	19863832	19864333	502	TRUE	132_dual_narrow_peak_381	38	7.35002	23.4011	21.1236	Distal Intergenic	23252	OTUD3	-17882	19863795	19864513	719	TRUE	133_dual_narrow_peak_370	43	7.70762	26.8143	24.5323	Distal Intergenic
U000416	chr1	19882286	19883795	1509	WT_dual_narrow_peak_301	252	12.2812	181.247	176.957	Promoter (<=1kb)	23252	OTUD3	0	19882311	19883708	1398	TRUE	13_dual_narrow_peak_375	428	11.2835	287.905	283.78	Promoter (<=1kb)	23252	OTUD3	0	19882300	19883761	1462	TRUE	132_dual_narrow_peak_382	438	12.5377	313.444	308.826	Promoter (<=1kb)	23252	OTUD3	0	19882303	19883792	1490	TRUE	133_dual_narrow_peak_371	518	13.0628	378.114	373.477	Promoter (<=1kb)
U000417	chr1	20213096	20213270	174	NA	NA	NA	NA	NA	NA	NA	NA	NA	NA	NA	NA	FALSE	13_dual_narrow_peak_376	15	4.11811	7.13087	5.04762	Distal Intergenic	391013	PLA2G2C	-26579	20213097	20213270	174	TRUE	NA	NA	NA	NA	NA	NA	NA	NA	NA	NA	NA	NA	FALSE	NA	NA	NA	NA	NA	NA
U000418	chr1	20485672	20486725	1053	WT_dual_narrow_peak_302	23	9.84126	20.6005	18.2083	Promoter (<=1kb)	55450	CAMK2N1	0	20485880	20486369	490	TRUE	13_dual_narrow_peak_377	82	13.4113	67.4712	64.9159	Promoter (<=1kb)	55450	CAMK2N1	0	20485673	20486518	846	TRUE	132_dual_narrow_peak_383	67	13.3427	56.5034	53.9804	Promoter (<=1kb)	55450	CAMK2N1	0	20485673	20486725	1053	TRUE	133_dual_narrow_peak_372	74	12.4727	59.034	56.5502	Promoter (<=1kb)
U000419	chr1	20494004	20494519	515	NA	NA	NA	NA	NA	NA	NA	NA	NA	NA	NA	NA	FALSE	13_dual_narrow_peak_378	16	4.3755	7.90587	5.80925	Distal Intergenic	55450	CAMK2N1	-7817	20494027	20494193	167	TRUE	132_dual_narrow_peak_384	26	7.54712	18.0121	15.7835	Distal Intergenic	55450	CAMK2N1	-7819	20494029	20494221	193	TRUE	133_dual_narrow_peak_373	16	4.11487	7.40151	5.31083	Distal Intergenic
U000420	chr1	20507160	20508769	1609	WT_dual_narrow_peak_303	272	10.6028	178.398	174.145	Promoter (<=1kb)	79594	MUL1	0	20507309	20508607	1299	TRUE	13_dual_narrow_peak_379	482	9.59479	291.89	287.732	Promoter (<=1kb)	79594	MUL1	0	20507161	20508769	1609	TRUE	132_dual_narrow_peak_385	442	9.33397	263.296	259.153	Promoter (<=1kb)	79594	MUL1	0	20507240	20508758	1519	TRUE	133_dual_narrow_peak_374	508	9.73557	310.267	306.166	Promoter (<=1kb)
U000421	chr1	20522269	20522760	491	NA	NA	NA	NA	NA	NA	NA	NA	NA	NA	NA	NA	FALSE	13_dual_narrow_peak_380	18	4.89026	9.52751	7.40622	Distal Intergenic	79594	MUL1	-14119	20522270	20522428	159	TRUE	132_dual_narrow_peak_386	19	5.59046	11.225	9.072	Distal Intergenic	79594	MUL1	-14120	20522271	20522760	490	TRUE	133_dual_narrow_peak_375	17	4.35692	8.16568	6.06215	Distal Intergenic
U000422	chr1	20575168	20575695	527	WT_dual_narrow_peak_304	13	4.78885	7.73957	5.54047	Distal Intergenic	978	CDA	-13431	20575472	20575655	184	TRUE	13_dual_narrow_peak_381	26	5.6618	14.0538	11.8779	Distal Intergenic	978	CDA	-13412	20575169	20575674	506	TRUE	NA	NA	NA	NA	NA	NA	NA	NA	NA	NA	NA	NA	FALSE	133_dual_narrow_peak_376	22	4.81144	10.6974	8.5583	Distal Intergenic
U000423	chr1	20575858	20576217	359	NA	NA	NA	NA	NA	NA	NA	NA	NA	NA	NA	NA	FALSE	NA	NA	NA	NA	NA	NA	NA	NA	NA	NA	NA	NA	FALSE	132_dual_narrow_peak_387	15	3.81156	6.5426	4.46706	Distal Intergenic	978	CDA	-12869	20575927	20576217	291	TRUE	NA	NA	NA	NA	NA	NA
U000424	chr1	20576428	20576826	398	WT_dual_narrow_peak_305	13	4.73836	7.65441	5.45682	Distal Intergenic	978	CDA	-12260	20576498	20576826	329	TRUE	13_dual_narrow_peak_382	26	5.6166	13.951	11.776	Distal Intergenic	978	CDA	-12268	20576442	20576818	377	TRUE	132_dual_narrow_peak_388	23	5.71734	13.0061	10.8319	Distal Intergenic	978	CDA	-12287	20576429	20576799	371	TRUE	133_dual_narrow_peak_377	28	6.1333	15.9346	13.74	Distal Intergenic
U000425	chr1	20588748	20590832	2084	WT_dual_narrow_peak_306	252	7.31499	128.119	124.515	Promoter (<=1kb)	978	CDA	0	20588767	20590646	1880	TRUE	13_dual_narrow_peak_383	468	6.99799	226.011	222.378	Promoter (<=1kb)	978	CDA	0	20588749	20590832	2084	TRUE	132_dual_narrow_peak_389	402	7.1026	197.058	193.496	Promoter (<=1kb)	978	CDA	0	20588806	20590767	1962	TRUE	133_dual_narrow_peak_378	491	7.14116	240.673	237.077	Promoter (<=1kb)
U000426	chr1	20603870	20604494	624	NA	NA	NA	NA	NA	NA	NA	NA	NA	NA	NA	NA	FALSE	13_dual_narrow_peak_384	22	4.81526	10.7058	8.56923	Intron (ENST00000461985.1/978, intron 1 of 2)	978	CDA	14774	20603871	20604494	624	TRUE	132_dual_narrow_peak_390	16	4.47269	8.09084	5.98555	Intron (ENST00000461985.1/978, intron 1 of 2)	978	CDA	14963	20604060	20604483	424	TRUE	133_dual_narrow_peak_379	21	4.82724	10.3983	8.26416	Intron (ENST00000461985.1/978, intron 1 of 2)
U000427	chr1	20612282	20612755	473	WT_dual_narrow_peak_307	21	5.43905	11.6735	9.40386	Intron (ENST00000461985.1/978, intron 2 of 2)	65018	PINK1	-20904	20612379	20612554	176	TRUE	13_dual_narrow_peak_385	35	6.46658	19.75	17.5207	Intron (ENST00000461985.1/978, intron 2 of 2)	65018	PINK1	-20725	20612312	20612733	422	TRUE	NA	NA	NA	NA	NA	NA	NA	NA	NA	NA	NA	NA	FALSE	133_dual_narrow_peak_380	34	5.694	17.2789	15.0717	Intron (ENST00000461985.1/978, intron 2 of 2)
U000428	chr1	20613618	20614389	771	WT_dual_narrow_peak_308	24	6.19266	14.3947	12.0847	Exon (ENST00000375071.4/978, exon 3 of 4)	65018	PINK1	-19069	20613827	20614389	563	TRUE	13_dual_narrow_peak_386	27	5.16487	13.2576	11.0904	Exon (ENST00000375071.4/978, exon 3 of 4)	65018	PINK1	-19108	20613619	20614350	732	TRUE	132_dual_narrow_peak_391	30	5.45722	15.1003	12.9014	Exon (ENST00000375071.4/978, exon 3 of 4)	65018	PINK1	-19122	20613633	20614336	704	TRUE	133_dual_narrow_peak_381	32	5.24196	15.2768	13.0879	Exon (ENST00000375071.4/978, exon 3 of 4)
U000429	chr1	20633481	20635049	1568	WT_dual_narrow_peak_309	245	11.0748	165.76	161.674	Promoter (<=1kb)	102464833	MIR6084	0	20633550	20635012	1463	TRUE	13_dual_narrow_peak_387	433	10.3399	275.831	271.806	Promoter (<=1kb)	102464833	MIR6084	0	20633482	20635035	1554	TRUE	132_dual_narrow_peak_392	411	10.8414	270.033	265.829	Promoter (<=1kb)	102464833	MIR6084	0	20633521	20634983	1463	TRUE	133_dual_narrow_peak_382	473	10.9254	311.268	307.159	Promoter (<=1kb)
U000430	chr1	20640090	20640285	195	WT_dual_narrow_peak_310	19	7.10622	13.9602	11.6562	Promoter (1-2kb)	65018	PINK1	1962	20640091	20640285	195	TRUE	13_dual_narrow_peak_388	14	3.86073	6.38156	4.31248	Promoter (1-2kb)	65018	PINK1	1982	20640111	20640265	155	TRUE	NA	NA	NA	NA	NA	NA	NA	NA	NA	NA	NA	NA	FALSE	NA	NA	NA	NA	NA	NA
U000431	chr1	20660325	20662273	1948	WT_dual_narrow_peak_311	107	8.00546	61.0623	58.2243	Promoter (<=1kb)	1650	DDOST	0	20660396	20662246	1851	TRUE	13_dual_narrow_peak_389	206	8.45052	117.422	114.551	Promoter (<=1kb)	1650	DDOST	0	20660366	20662253	1888	TRUE	132_dual_narrow_peak_393	182	8.07667	101.017	98.1856	Promoter (<=1kb)	1650	DDOST	0	20660326	20662249	1924	TRUE	133_dual_narrow_peak_383	198	7.72703	105.954	103.203	Promoter (<=1kb)
U000432	chr1	20696043	20697416	1373	WT_dual_narrow_peak_312	120	18.2928	112.658	109.241	Promoter (1-2kb)	57576	KIF17	1188	20696358	20697251	894	TRUE	13_dual_narrow_peak_390	259	16.409	218.395	214.819	Promoter (1-2kb)	57576	KIF17	1023	20696053	20697416	1364	TRUE	132_dual_narrow_peak_394	234	17.7034	206.12	202.483	Promoter (1-2kb)	57576	KIF17	1023	20696129	20697416	1288	TRUE	133_dual_narrow_peak_384	283	17.345	244.637	241.013	Promoter (1-2kb)
U000433	chr1	20717778	20718338	560	WT_dual_narrow_peak_313	18	7.791	14.6761	12.3618	Promoter (<=1kb)	57576	KIF17	0	20717823	20718079	257	TRUE	13_dual_narrow_peak_391	38	9.65441	28.7656	26.465	Promoter (<=1kb)	57576	KIF17	0	20717819	20718264	446	TRUE	132_dual_narrow_peak_395	37	10.6219	30.1826	27.8499	Promoter (<=1kb)	57576	KIF17	0	20717779	20718338	560	TRUE	133_dual_narrow_peak_385	41	10.1661	31.6541	29.3385	Promoter (<=1kb)
U000434	chr1	20732236	20733569	1333	WT_dual_narrow_peak_314	31	10.7738	26.8249	24.3592	Promoter (<=1kb)	400745	SH2D5	0	20732643	20733249	607	TRUE	13_dual_narrow_peak_392	80	10.765	57.583	55.0899	Promoter (<=1kb)	400745	SH2D5	0	20732250	20733357	1108	TRUE	132_dual_narrow_peak_396	62	10.0564	44.1	41.6643	Promoter (<=1kb)	400745	SH2D5	0	20732307	20733569	1263	TRUE	133_dual_narrow_peak_386	74	10.2978	52.2227	49.7789	Promoter (<=1kb)
U000435	chr1	20784994	20788222	3228	WT_dual_narrow_peak_315	249	5.94027	106.853	103.503	Promoter (<=1kb)	50809	HP1BP3	0	20785112	20787282	2171	TRUE	13_dual_narrow_peak_393	465	5.80391	192.137	188.757	Promoter (<=1kb)	50809	HP1BP3	0	20785000	20788197	3198	TRUE	132_dual_narrow_peak_397	428	5.85823	178.626	175.215	Promoter (<=1kb)	50809	HP1BP3	0	20784995	20787282	2288	TRUE	133_dual_narrow_peak_387	520	6.21152	227.378	223.874	Promoter (<=1kb)
U000436	chr1	21022263	21022862	599	WT_dual_narrow_peak_317	14	6.15079	10.331	8.08293	Intron (ENST00000374935.7/8672, intron 4 of 32)	8672	EIF4G3	28252	21022544	21022698	155	TRUE	13_dual_narrow_peak_394	34	9.00837	25.1245	22.8511	Intron (ENST00000374935.7/8672, intron 4 of 32)	8672	EIF4G3	28196	21022264	21022754	491	TRUE	132_dual_narrow_peak_399	30	8.66521	22.2508	19.9832	Intron (ENST00000374935.7/8672, intron 4 of 32)	8672	EIF4G3	28252	21022410	21022698	289	TRUE	133_dual_narrow_peak_389	17	4.35692	8.16568	6.06215	Intron (ENST00000374935.7/8672, intron 4 of 32)
U000437	chr1	21083209	21083445	236	WT_dual_narrow_peak_318	12	5.33068	8.31872	6.10696	Intron (ENST00000374935.7/8672, intron 3 of 32)	8672	EIF4G3	28185	21083210	21083425	216	TRUE	13_dual_narrow_peak_395	18	4.89026	9.52751	7.40622	Intron (ENST00000374935.7/8672, intron 3 of 32)	8672	EIF4G3	28212	21083219	21083398	180	TRUE	132_dual_narrow_peak_400	19	5.59046	11.225	9.072	Intron (ENST00000374935.7/8672, intron 3 of 32)	8672	EIF4G3	28200	21083216	21083410	195	TRUE	133_dual_narrow_peak_390	27	6.77743	16.9141	14.7099	Intron (ENST00000374935.7/8672, intron 3 of 32)
U000438	chr1	21149772	21150721	949	WT_dual_narrow_peak_319	15	5.24925	9.17331	6.94678	Intron (ENST00000374935.7/8672, intron 2 of 32)	8672	EIF4G3	17808	21149949	21150231	283	TRUE	13_dual_narrow_peak_396	27	7.16274	17.7165	15.5053	Intron (ENST00000374935.7/8672, intron 2 of 32)	8672	EIF4G3	17495	21149773	21150544	772	TRUE	132_dual_narrow_peak_401	21	6.14951	13.0724	10.8962	Intron (ENST00000374935.7/8672, intron 2 of 32)	8672	EIF4G3	17469	21149995	21150570	576	TRUE	133_dual_narrow_peak_391	19	4.31112	8.66474	6.555	Intron (ENST00000374935.7/8672, intron 2 of 32)
U000439	chr1	21174328	21176964	2636	WT_dual_narrow_peak_321	344	7.30782	173.058	168.875	Promoter (<=1kb)	8672	EIF4G3	0	21174448	21176268	1821	TRUE	13_dual_narrow_peak_397	583	7.34732	291.208	287.055	Promoter (<=1kb)	8672	EIF4G3	0	21174329	21176446	2118	TRUE	132_dual_narrow_peak_402	553	7.29799	275.048	270.797	Promoter (<=1kb)	8672	EIF4G3	0	21174373	21176384	2012	TRUE	133_dual_narrow_peak_392	632	7.52483	321.04	316.857	Promoter (<=1kb)
U000440	chr1	21195026	21195593	567	NA	NA	NA	NA	NA	NA	NA	NA	NA	NA	NA	NA	FALSE	NA	NA	NA	NA	NA	NA	NA	NA	NA	NA	NA	NA	FALSE	132_dual_narrow_peak_404	19	5.59046	11.225	9.072	Distal Intergenic	8672	EIF4G3	-17810	21195095	21195272	178	TRUE	133_dual_narrow_peak_393	25	6.29333	15.0232	12.8365	Distal Intergenic
U000441	chr1	21261722	21262736	1014	WT_dual_narrow_peak_323	34	11.7838	30.5378	28.0298	Intron (ENST00000415912.6/1889, intron 4 of 18)	124903872	LOC124903872	-3700	21261972	21262382	411	TRUE	13_dual_narrow_peak_399	62	11.9946	49.5104	47.0688	Intron (ENST00000415912.6/1889, intron 4 of 18)	124903872	LOC124903872	-3346	21261723	21262736	1014	TRUE	132_dual_narrow_peak_405	63	14.5209	56.4845	53.9616	Intron (ENST00000415912.6/1889, intron 4 of 18)	124903872	LOC124903872	-3394	21261753	21262688	936	TRUE	133_dual_narrow_peak_394	57	12.6235	47.6773	45.2605	Intron (ENST00000415912.6/1889, intron 4 of 18)
U000442	chr1	21289683	21291294	1611	WT_dual_narrow_peak_324	68	8.40335	42.1161	39.482	Promoter (<=1kb)	1889	ECE1	0	21289698	21291077	1380	TRUE	13_dual_narrow_peak_400	181	10.5229	120.26	117.37	Promoter (<=1kb)	1889	ECE1	0	21289686	21291294	1609	TRUE	132_dual_narrow_peak_406	160	10.7679	108.615	105.729	Promoter (<=1kb)	1889	ECE1	0	21289713	21291126	1414	TRUE	133_dual_narrow_peak_395	179	9.7623	113.362	110.568	Promoter (<=1kb)
U000443	chr1	21317326	21317520	194	NA	NA	NA	NA	NA	NA	NA	NA	NA	NA	NA	NA	FALSE	13_dual_narrow_peak_401	12	3.34597	4.9665	2.92931	Intron (ENST00000415912.6/1889, intron 1 of 18)	1889	ECE1	-18328	21317327	21317520	194	TRUE	NA	NA	NA	NA	NA	NA	NA	NA	NA	NA	NA	NA	FALSE	NA	NA	NA	NA	NA	NA
U000444	chr1	21324414	21325173	759	WT_dual_narrow_peak_325	16	5.72356	10.3501	8.10168	Intron (ENST00000415912.6/1889, intron 1 of 18)	1889	ECE1	20234	21324415	21324903	489	TRUE	13_dual_narrow_peak_402	33	6.4263	18.7709	16.5502	Intron (ENST00000415912.6/1889, intron 1 of 18)	1889	ECE1	19964	21324613	21325173	561	TRUE	132_dual_narrow_peak_407	29	5.94766	15.9152	13.7084	Intron (ENST00000415912.6/1889, intron 1 of 18)	1889	ECE1	20031	21324568	21325106	539	TRUE	133_dual_narrow_peak_396	44	7.5962	27.0129	24.7295	Intron (ENST00000415912.6/1889, intron 1 of 18)
U000445	chr1	21329310	21329850	540	NA	NA	NA	NA	NA	NA	NA	NA	NA	NA	NA	NA	FALSE	13_dual_narrow_peak_403	22	4.34721	9.64292	7.52028	Intron (ENST00000415912.6/1889, intron 1 of 18)	1889	ECE1	15528	21329311	21329609	299	TRUE	132_dual_narrow_peak_408	21	4.34871	9.34487	7.22044	Intron (ENST00000415912.6/1889, intron 1 of 18)	1889	ECE1	15374	21329374	21329763	390	TRUE	NA	NA	NA	NA	NA	NA
U000446	chr1	21335873	21336113	240	NA	NA	NA	NA	NA	NA	NA	NA	NA	NA	NA	NA	FALSE	NA	NA	NA	NA	NA	NA	NA	NA	NA	NA	NA	NA	FALSE	132_dual_narrow_peak_409	22	2.95159	6.08388	4.02032	Intron (ENST00000415912.6/1889, intron 1 of 18)	1889	ECE1	9087	21335874	21336050	177	TRUE	133_dual_narrow_peak_397	33	3.85142	11.3768	9.23064	Intron (ENST00000415912.6/1889, intron 1 of 18)
U000447	chr1	21337931	21338571	640	WT_dual_narrow_peak_326	15	3.08775	5.07474	2.94206	Intron (ENST00000415912.6/1889, intron 1 of 18)	1889	ECE1	6637	21338152	21338500	349	TRUE	13_dual_narrow_peak_404	36	3.30099	10.1059	7.9779	Intron (ENST00000415912.6/1889, intron 1 of 18)	1889	ECE1	6579	21338135	21338558	424	TRUE	132_dual_narrow_peak_410	36	4.21008	13.4387	11.2587	Intron (ENST00000415912.6/1889, intron 1 of 18)	1889	ECE1	6566	21337932	21338571	640	TRUE	133_dual_narrow_peak_398	54	5.08048	22.7074	20.4558	Intron (ENST00000415912.6/1889, intron 1 of 18)
U000448	chr1	21344067	21346850	2783	WT_dual_narrow_peak_327	211	6.472	98.0083	94.7605	Promoter (<=1kb)	1889	ECE1	0	21344379	21346732	2354	TRUE	13_dual_narrow_peak_405	445	5.99559	189.357	185.997	Promoter (<=1kb)	1889	ECE1	0	21344068	21346848	2781	TRUE	132_dual_narrow_peak_411	362	6.02394	155.424	152.193	Promoter (<=1kb)	1889	ECE1	0	21344205	21346850	2646	TRUE	133_dual_narrow_peak_399	444	5.99857	189.022	185.769	Promoter (<=1kb)
U000449	chr1	21368383	21368561	178	NA	NA	NA	NA	NA	NA	NA	NA	NA	NA	NA	NA	FALSE	NA	NA	NA	NA	NA	NA	NA	NA	NA	NA	NA	NA	FALSE	132_dual_narrow_peak_412	15	4.47237	7.79011	5.68894	Distal Intergenic	1889	ECE1	-22812	21368384	21368561	178	TRUE	NA	NA	NA	NA	NA	NA
U000450	chr1	21439444	21440231	787	WT_dual_narrow_peak_328	20	8.6111	16.9864	14.6405	Promoter (<=1kb)	84224	NBPF3	-88	21439662	21440040	379	TRUE	13_dual_narrow_peak_406	86	21.3341	91.1659	88.4618	Promoter (<=1kb)	84224	NBPF3	-32	21439484	21440096	613	TRUE	132_dual_narrow_peak_413	79	21.471	85.1823	82.4617	Promoter (<=1kb)	84224	NBPF3	0	21439445	21440206	762	TRUE	133_dual_narrow_peak_400	89	20.9423	92.951	90.2744	Promoter (<=1kb)
U000451	chr1	21587046	21587244	198	NA	NA	NA	NA	NA	NA	NA	NA	NA	NA	NA	NA	FALSE	NA	NA	NA	NA	NA	NA	NA	NA	NA	NA	NA	NA	FALSE	132_dual_narrow_peak_414	13	3.91332	6.2222	4.1517	Promoter (<=1kb)	105376834	LINC02596	575	21587047	21587244	198	TRUE	NA	NA	NA	NA	NA	NA
U000452	chr1	21607710	21608140	430	NA	NA	NA	NA	NA	NA	NA	NA	NA	NA	NA	NA	FALSE	NA	NA	NA	NA	NA	NA	NA	NA	NA	NA	NA	NA	FALSE	132_dual_narrow_peak_415	14	4.19285	6.99248	4.90617	Intron (ENST00000374763.6/5909, intron 14 of 22)	5909	RAP1GAP	11901	21607711	21608140	430	TRUE	NA	NA	NA	NA	NA	NA
U000453	chr1	21621503	21623100	1597	WT_dual_narrow_peak_329	17	5.17784	9.73301	7.49576	Promoter (<=1kb)	5909	RAP1GAP	-151	21622719	21622891	173	TRUE	13_dual_narrow_peak_407	42	6.3857	22.5979	20.3446	Promoter (<=1kb)	5909	RAP1GAP	0	21621678	21623100	1423	TRUE	132_dual_narrow_peak_417	53	9.27382	36.5197	34.1391	Promoter (<=1kb)	5909	RAP1GAP	0	21622289	21623100	812	TRUE	133_dual_narrow_peak_401	40	6.10238	20.8955	18.6578	Promoter (<=1kb)
U000454	chr1	21626841	21627315	474	WT_dual_narrow_peak_330	20	6.4916	13.2981	11.0039	Intron (ENST00000471600.6/5909, intron 2 of 24)	5909	RAP1GAP	-4437	21627005	21627292	288	TRUE	13_dual_narrow_peak_408	32	5.73783	16.6023	14.4014	Intron (ENST00000471600.6/5909, intron 2 of 24)	5909	RAP1GAP	-4396	21626964	21627315	352	TRUE	132_dual_narrow_peak_418	30	5.27636	14.633	12.4397	Intron (ENST00000471600.6/5909, intron 2 of 24)	5909	RAP1GAP	-4328	21626896	21627298	403	TRUE	133_dual_narrow_peak_402	37	6.0362	19.4471	17.2215	Intron (ENST00000471600.6/5909, intron 2 of 24)
U000455	chr1	21631860	21632365	505	NA	NA	NA	NA	NA	NA	NA	NA	NA	NA	NA	NA	FALSE	13_dual_narrow_peak_409	20	5.40502	11.2368	9.09286	Intron (ENST00000471600.6/5909, intron 2 of 24)	5909	RAP1GAP	-9420	21631988	21632182	195	TRUE	132_dual_narrow_peak_419	18	5.05869	9.85306	7.72007	Intron (ENST00000471600.6/5909, intron 2 of 24)	5909	RAP1GAP	-9319	21631887	21632365	479	TRUE	133_dual_narrow_peak_403	24	6.05128	14.1018	11.9242	Intron (ENST00000471600.6/5909, intron 2 of 24)
U000456	chr1	21638648	21639320	672	WT_dual_narrow_peak_331	10	4.51058	6.4334	4.2624	Intron (ENST00000471600.6/5909, intron 2 of 24)	5909	RAP1GAP	12657	21638870	21639163	294	TRUE	13_dual_narrow_peak_410	21	5.66241	12.1219	9.96707	Intron (ENST00000471600.6/5909, intron 2 of 24)	5909	RAP1GAP	12539	21638752	21639281	530	TRUE	132_dual_narrow_peak_420	25	7.13585	16.7321	14.5167	Intron (ENST00000471600.6/5909, intron 2 of 24)	5909	RAP1GAP	12500	21638649	21639320	672	TRUE	133_dual_narrow_peak_404	25	6.29333	15.0232	12.8365	Intron (ENST00000471600.6/5909, intron 2 of 24)
U000457	chr1	21650553	21651930	1377	WT_dual_narrow_peak_332	63	13.0161	52.8286	50.0792	Promoter (<=1kb)	5909	RAP1GAP	1	21651037	21651819	783	TRUE	13_dual_narrow_peak_411	125	10.0015	82.2579	79.6097	Promoter (<=1kb)	5909	RAP1GAP	0	21650554	21651889	1336	TRUE	132_dual_narrow_peak_421	118	11.6196	85.8027	83.0779	Promoter (<=1kb)	5909	RAP1GAP	0	21650594	21651889	1296	TRUE	133_dual_narrow_peak_405	125	10.1187	82.8876	80.2679	Promoter (<=1kb)
U000458	chr1	21659386	21659672	286	NA	NA	NA	NA	NA	NA	NA	NA	NA	NA	NA	NA	FALSE	13_dual_narrow_peak_412	19	5.14764	10.3717	8.23884	Intron (ENST00000374765.9/5909, intron 1 of 24)	5909	RAP1GAP	-6176	21659483	21659672	190	TRUE	132_dual_narrow_peak_422	13	3.91332	6.2222	4.1517	Intron (ENST00000374765.9/5909, intron 1 of 24)	5909	RAP1GAP	-6082	21659389	21659553	165	TRUE	133_dual_narrow_peak_406	16	4.11487	7.40151	5.31083	Intron (ENST00000374765.9/5909, intron 1 of 24)
U000459	chr1	21764504	21765406	902	WT_dual_narrow_peak_333	25	7.17378	16.8067	14.4636	Intron (ENST00000308271.14/84196, intron 1 of 26)	84196	USP48	-16553	21764744	21765323	580	TRUE	13_dual_narrow_peak_413	29	5.69506	15.3072	13.1187	Intron (ENST00000308271.14/84196, intron 1 of 26)	84196	USP48	-16314	21764505	21765328	824	TRUE	132_dual_narrow_peak_423	40	7.6194	25.0749	22.7835	Intron (ENST00000308271.14/84196, intron 1 of 26)	84196	USP48	-16330	21764521	21765347	827	TRUE	133_dual_narrow_peak_407	33	5.98705	17.6552	15.4449	Intron (ENST00000308271.14/84196, intron 1 of 26)
U000460	chr1	21781340	21783751	2411	WT_dual_narrow_peak_334	288	7.05358	141.706	137.932	Promoter (<=1kb)	84196	USP48	0	21781506	21783597	2092	TRUE	13_dual_narrow_peak_414	521	6.91803	248.821	245.012	Promoter (<=1kb)	84196	USP48	0	21781341	21783751	2411	TRUE	132_dual_narrow_peak_424	481	6.72995	225.057	221.256	Promoter (<=1kb)	84196	USP48	0	21781456	21783693	2238	TRUE	133_dual_narrow_peak_408	561	7.10551	273.254	269.428	Promoter (<=1kb)
U000461	chr1	21862060	21862327	267	NA	NA	NA	NA	NA	NA	NA	NA	NA	NA	NA	NA	FALSE	NA	NA	NA	NA	NA	NA	NA	NA	NA	NA	NA	NA	FALSE	NA	NA	NA	NA	NA	NA	NA	NA	NA	NA	NA	NA	FALSE	133_dual_narrow_peak_409	14	3.63077	5.94728	3.88494	Exon (ENST00000374695.8/3339, exon 38 of 97)
U000462	chr1	21935820	21937318	1498	WT_dual_narrow_peak_335	245	11.1177	166.155	162.064	Promoter (<=1kb)	3339	HSPG2	2	21935843	21937308	1466	TRUE	13_dual_narrow_peak_415	390	10.255	247.756	243.956	Promoter (<=1kb)	3339	HSPG2	0	21935821	21937318	1498	TRUE	132_dual_narrow_peak_425	355	10.5251	229.832	225.989	Promoter (<=1kb)	3339	HSPG2	0	21935825	21937318	1494	TRUE	133_dual_narrow_peak_410	403	10.796	264.214	260.454	Promoter (<=1kb)
U000463	chr1	21943119	21943379	260	NA	NA	NA	NA	NA	NA	NA	NA	NA	NA	NA	NA	FALSE	13_dual_narrow_peak_416	14	3.86073	6.38156	4.31248	Distal Intergenic	3339	HSPG2	-5810	21943120	21943379	260	TRUE	NA	NA	NA	NA	NA	NA	NA	NA	NA	NA	NA	NA	FALSE	NA	NA	NA	NA	NA	NA
U000464	chr1	21956709	21957304	595	NA	NA	NA	NA	NA	NA	NA	NA	NA	NA	NA	NA	FALSE	13_dual_narrow_peak_417	21	5.66241	12.1219	9.96707	Exon (ENST00000637118.1/ENST00000637118.1, exon 1 of 2)	3339	HSPG2	-19512	21956822	21957304	483	TRUE	132_dual_narrow_peak_426	20	5.86998	12.1387	9.97393	Exon (ENST00000637118.1/ENST00000637118.1, exon 1 of 2)	3339	HSPG2	-19400	21956710	21957210	501	TRUE	133_dual_narrow_peak_411	17	4.35692	8.16568	6.06215	Exon (ENST00000637118.1/ENST00000637118.1, exon 1 of 2)
U000465	chr1	22025018	22026391	1373	WT_dual_narrow_peak_336	147	10.3774	97.9818	94.7344	Promoter (<=1kb)	101928043	LINC01635	0	22025127	22026391	1265	TRUE	13_dual_narrow_peak_418	294	10.7586	194.078	190.683	Promoter (<=1kb)	101928043	LINC01635	0	22025038	22026375	1338	TRUE	132_dual_narrow_peak_427	304	11.0866	204.224	200.603	Promoter (<=1kb)	101928043	LINC01635	0	22025038	22026391	1354	TRUE	133_dual_narrow_peak_412	322	11.073	215.762	212.336	Promoter (<=1kb)
U000466	chr1	22039741	22040074	333	WT_dual_narrow_peak_337	16	6.97089	12.4543	10.1724	Intron (ENST00000695855.1/998, intron 1 of 5)	998	CDC42	-12677	22039765	22039950	186	TRUE	13_dual_narrow_peak_419	26	6.94932	16.818	14.6145	Intron (ENST00000695855.1/998, intron 1 of 5)	998	CDC42	-12588	22039742	22040039	298	TRUE	132_dual_narrow_peak_428	25	7.2676	16.9904	14.7718	Intron (ENST00000695855.1/998, intron 1 of 5)	998	CDC42	-12682	22039765	22039945	181	TRUE	133_dual_narrow_peak_413	30	7.50358	19.8627	17.6333	Intron (ENST00000695855.1/998, intron 1 of 5)
U000467	chr1	22052378	22054153	1775	WT_dual_narrow_peak_338	308	12.1516	218.557	213.761	Promoter (<=1kb)	998	CDC42	0	22052589	22054126	1538	TRUE	13_dual_narrow_peak_420	495	10.5703	318.826	314.442	Promoter (<=1kb)	998	CDC42	0	22052493	22054118	1626	TRUE	132_dual_narrow_peak_429	501	11.2141	334.608	329.785	Promoter (<=1kb)	998	CDC42	0	22052505	22054153	1649	TRUE	133_dual_narrow_peak_414	555	11.2532	370.734	366.157	Promoter (<=1kb)
U000468	chr1	22142776	22144202	1426	WT_dual_narrow_peak_339	35	9.07498	25.8197	23.3655	Promoter (<=1kb)	54361	WNT4	0	22142922	22143956	1035	TRUE	13_dual_narrow_peak_421	98	10.7725	69.0745	66.5091	Promoter (<=1kb)	54361	WNT4	0	22142921	22144191	1271	TRUE	132_dual_narrow_peak_430	71	9.77524	48.6357	46.1678	Promoter (<=1kb)	54361	WNT4	0	22142903	22144021	1119	TRUE	133_dual_narrow_peak_415	80	9.99074	54.8215	52.3623	Promoter (<=1kb)
U000469	chr1	22416846	22416999	153	NA	NA	NA	NA	NA	NA	NA	NA	NA	NA	NA	NA	FALSE	NA	NA	NA	NA	NA	NA	NA	NA	NA	NA	NA	NA	FALSE	132_dual_narrow_peak_431	14	4.19285	6.99248	4.90617	Distal Intergenic	9923	ZBTB40	-11839	22416847	22416999	153	TRUE	NA	NA	NA	NA	NA	NA
U000470	chr1	22428622	22429810	1188	WT_dual_narrow_peak_340	310	16.7071	261.985	256.59	Promoter (<=1kb)	9923	ZBTB40	0	22428782	22429729	948	TRUE	13_dual_narrow_peak_422	411	14.8304	323.454	319.031	Promoter (<=1kb)	9923	ZBTB40	0	22428623	22429801	1179	TRUE	132_dual_narrow_peak_432	425	14.2835	327.461	322.706	Promoter (<=1kb)	9923	ZBTB40	0	22428632	22429770	1139	TRUE	133_dual_narrow_peak_416	482	15.3504	384.85	380.156	Promoter (<=1kb)
U000471	chr1	22451689	22453179	1490	WT_dual_narrow_peak_341	248	11.5334	171.918	167.751	Promoter (<=1kb)	9923	ZBTB40	0	22451764	22453068	1305	TRUE	13_dual_narrow_peak_423	394	10.9043	260.062	256.164	Promoter (<=1kb)	9923	ZBTB40	0	22451690	22453163	1474	TRUE	132_dual_narrow_peak_433	391	11.1027	261.012	256.89	Promoter (<=1kb)	9923	ZBTB40	0	22451760	22453179	1420	TRUE	133_dual_narrow_peak_417	441	11.4347	298.845	294.829	Promoter (<=1kb)
U000472	chr1	22710279	22711474	1195	WT_dual_narrow_peak_342	51	9.96035	37.1837	34.6029	Promoter (<=1kb)	2048	EPHB2	0	22710280	22711382	1103	TRUE	13_dual_narrow_peak_424	87	8.65727	53.5343	51.0671	Promoter (<=1kb)	2048	EPHB2	0	22710280	22711474	1195	TRUE	132_dual_narrow_peak_434	107	11.4407	77.7077	75.0391	Promoter (<=1kb)	2048	EPHB2	0	22710280	22711470	1191	TRUE	133_dual_narrow_peak_418	122	11.5119	87.9669	85.3186	Promoter (<=1kb)
U000473	chr1	22964155	22964591	436	NA	NA	NA	NA	NA	NA	NA	NA	NA	NA	NA	NA	FALSE	NA	NA	NA	NA	NA	NA	NA	NA	NA	NA	NA	NA	FALSE	132_dual_narrow_peak_435	17	5.03141	9.4613	7.33316	Intron (ENST00000426928.7/646262, intron 3 of 7)	646262	LACTBL1	8278	22964156	22964588	433	TRUE	NA	NA	NA	NA	NA	NA
U000474	chr1	22976329	22977024	695	WT_dual_narrow_peak_343	39	13.3274	36.7064	34.1307	Distal Intergenic	646262	LACTBL1	-3474	22976340	22977024	685	TRUE	13_dual_narrow_peak_425	97	17.531	91.0886	88.3848	Distal Intergenic	646262	LACTBL1	-3474	22976340	22977004	665	TRUE	132_dual_narrow_peak_436	60	13.3197	51.4498	48.9621	Distal Intergenic	646262	LACTBL1	-3464	22976330	22976848	519	TRUE	133_dual_narrow_peak_419	94	16.3229	85.1953	82.5625	Distal Intergenic
U000475	chr1	22997359	22997589	230	NA	NA	NA	NA	NA	NA	NA	NA	NA	NA	NA	NA	FALSE	13_dual_narrow_peak_426	20	5.40502	11.2368	9.09286	Distal Intergenic	729059	TEX46	16505	22997360	22997589	230	TRUE	132_dual_narrow_peak_437	20	5.32572	11.0796	8.92998	Distal Intergenic	729059	TEX46	16514	22997369	22997580	212	TRUE	NA	NA	NA	NA	NA	NA
U000476	chr1	23002736	23003332	596	NA	NA	NA	NA	NA	NA	NA	NA	NA	NA	NA	NA	FALSE	13_dual_narrow_peak_427	17	4.23079	7.91428	5.81755	Distal Intergenic	729059	TEX46	10803	23003120	23003291	172	TRUE	NA	NA	NA	NA	NA	NA	NA	NA	NA	NA	NA	NA	FALSE	133_dual_narrow_peak_420	18	3.9685	7.65082	5.55684	Distal Intergenic
U000477	chr1	23003459	23003614	155	NA	NA	NA	NA	NA	NA	NA	NA	NA	NA	NA	NA	FALSE	NA	NA	NA	NA	NA	NA	NA	NA	NA	NA	NA	NA	FALSE	132_dual_narrow_peak_438	12	3.14173	4.59285	2.56858	Distal Intergenic	729059	TEX46	10480	23003460	23003614	155	TRUE	NA	NA	NA	NA	NA	NA
U000478	chr1	23010527	23011373	846	WT_dual_narrow_peak_344	18	6.92332	13.2122	10.9193	Promoter (2-3kb)	729059	TEX46	2861	23010679	23011233	555	TRUE	13_dual_narrow_peak_428	37	8.44416	25.5226	23.2463	Promoter (2-3kb)	729059	TEX46	2775	23010722	23011319	598	TRUE	132_dual_narrow_peak_439	26	6.24268	15.3378	13.1366	Promoter (2-3kb)	729059	TEX46	2833	23010528	23011261	734	TRUE	133_dual_narrow_peak_421	24	5.11072	12.0574	9.90282	Promoter (2-3kb)
U000479	chr1	23018884	23021873	2989	WT_dual_narrow_peak_345	348	7.11555	171.448	167.286	Promoter (<=1kb)	23028	KDM1A	0	23018929	23021484	2556	TRUE	13_dual_narrow_peak_429	592	6.43143	265.921	261.975	Promoter (<=1kb)	23028	KDM1A	0	23018897	23021852	2956	TRUE	132_dual_narrow_peak_440	533	6.0776	228.665	224.832	Promoter (<=1kb)	23028	KDM1A	0	23018885	23021873	2989	TRUE	133_dual_narrow_peak_422	655	6.674	302.805	298.759	Promoter (<=1kb)
U000480	chr1	23101748	23101910	162	NA	NA	NA	NA	NA	NA	NA	NA	NA	NA	NA	NA	FALSE	13_dual_narrow_peak_430	13	3.29061	5.07472	3.03565	Intron (ENST00000475164.3/7798, intron 3 of 4)	23028	KDM1A	22386	23101749	23101910	162	TRUE	NA	NA	NA	NA	NA	NA	NA	NA	NA	NA	NA	NA	FALSE	NA	NA	NA	NA	NA	NA
U000481	chr1	23102178	23102354	176	NA	NA	NA	NA	NA	NA	NA	NA	NA	NA	NA	NA	FALSE	13_dual_narrow_peak_431	17	4.20801	7.86854	5.77523	Intron (ENST00000475164.3/7798, intron 3 of 4)	23028	KDM1A	22816	23102179	23102354	176	TRUE	NA	NA	NA	NA	NA	NA	NA	NA	NA	NA	NA	NA	FALSE	NA	NA	NA	NA	NA	NA
U000482	chr1	23119421	23119773	352	NA	NA	NA	NA	NA	NA	NA	NA	NA	NA	NA	NA	FALSE	13_dual_narrow_peak_432	19	5.14764	10.3717	8.23884	Intron (ENST00000475164.3/7798, intron 1 of 4)	7798	LUZP1	13960	23119476	23119719	244	TRUE	132_dual_narrow_peak_441	13	3.91332	6.2222	4.1517	Intron (ENST00000475164.3/7798, intron 1 of 4)	7798	LUZP1	13906	23119422	23119773	352	TRUE	133_dual_narrow_peak_423	17	4.35692	8.16568	6.06215	Intron (ENST00000475164.3/7798, intron 1 of 4)
U000483	chr1	23167107	23168907	1800	WT_dual_narrow_peak_346	218	9.20425	131.508	127.862	Promoter (<=1kb)	7798	LUZP1	0	23167118	23168821	1704	TRUE	13_dual_narrow_peak_433	453	9.31557	269.35	265.377	Promoter (<=1kb)	7798	LUZP1	0	23167127	23168853	1727	TRUE	132_dual_narrow_peak_442	380	8.71224	216.747	213.018	Promoter (<=1kb)	7798	LUZP1	0	23167108	23168870	1763	TRUE	133_dual_narrow_peak_424	477	9.37434	284.508	280.6	Promoter (<=1kb)
U000484	chr1	23177492	23178268	776	WT_dual_narrow_peak_347	9	3.81715	5.10057	2.96727	Promoter (<=1kb)	7798	LUZP1	29	23177609	23177779	171	TRUE	13_dual_narrow_peak_434	39	8.40137	26.4907	24.207	Promoter (<=1kb)	7798	LUZP1	0	23177493	23178173	681	TRUE	132_dual_narrow_peak_443	28	7.41086	18.7009	16.466	Promoter (<=1kb)	7798	LUZP1	0	23177493	23177980	488	TRUE	133_dual_narrow_peak_425	37	6.87113	21.6994	19.4557	Promoter (<=1kb)
U000485	chr1	23184648	23184800	152	NA	NA	NA	NA	NA	NA	NA	NA	NA	NA	NA	NA	FALSE	NA	NA	NA	NA	NA	NA	NA	NA	NA	NA	NA	NA	FALSE	NA	NA	NA	NA	NA	NA	NA	NA	NA	NA	NA	NA	FALSE	NA	NA	NA	NA	NA	NA
U000486	chr1	23188886	23189155	269	NA	NA	NA	NA	NA	NA	NA	NA	NA	NA	NA	NA	FALSE	NA	NA	NA	NA	NA	NA	NA	NA	NA	NA	NA	NA	FALSE	132_dual_narrow_peak_444	12	3.6338	5.48107	3.42765	Distal Intergenic	7798	LUZP1	-10735	23188887	23189136	250	TRUE	133_dual_narrow_peak_426	15	3.87282	6.66158	4.5846	Distal Intergenic
U000487	chr1	23194885	23195366	481	NA	NA	NA	NA	NA	NA	NA	NA	NA	NA	NA	NA	FALSE	NA	NA	NA	NA	NA	NA	NA	NA	NA	NA	NA	NA	FALSE	132_dual_narrow_peak_445	21	4.84342	10.433	8.29098	5' UTR	7798	LUZP1	-16734	23194886	23195366	481	TRUE	NA	NA	NA	NA	NA	NA
U000488	chr1	23196792	23197331	539	WT_dual_narrow_peak_348	16	5.20499	9.43751	7.2051	Intron (ENST00000374619.2/3352, intron 1 of 1)	7798	LUZP1	-18950	23197102	23197331	230	TRUE	13_dual_narrow_peak_435	19	4.19393	8.41383	6.31067	Intron (ENST00000374619.2/3352, intron 1 of 1)	7798	LUZP1	-18952	23197104	23197331	228	TRUE	132_dual_narrow_peak_446	17	3.9628	7.36919	5.27728	Intron (ENST00000374619.2/3352, intron 1 of 1)	7798	LUZP1	-18823	23196975	23197331	357	TRUE	133_dual_narrow_peak_427	22	4.81893	10.7139	8.57471	Intron (ENST00000374619.2/3352, intron 1 of 1)
U000489	chr1	23198460	23198725	265	NA	NA	NA	NA	NA	NA	NA	NA	NA	NA	NA	NA	FALSE	13_dual_narrow_peak_436	17	3.93279	7.30716	5.22149	Intron (ENST00000374619.2/3352, intron 1 of 1)	3352	HTR1D	18839	23198461	23198663	203	TRUE	NA	NA	NA	NA	NA	NA	NA	NA	NA	NA	NA	NA	FALSE	133_dual_narrow_peak_428	21	4.66017	10.0366	7.90646	Intron (ENST00000374619.2/3352, intron 1 of 1)
U000490	chr1	23215845	23218010	2165	WT_dual_narrow_peak_349	195	9.73887	122.771	119.233	Promoter (<=1kb)	3352	HTR1D	0	23215926	23217534	1609	TRUE	13_dual_narrow_peak_437	393	8.83897	226.223	222.589	Promoter (<=1kb)	3352	HTR1D	0	23215874	23217911	2038	TRUE	132_dual_narrow_peak_447	319	8.69816	182.616	179.173	Promoter (<=1kb)	3352	HTR1D	0	23215907	23217924	2018	TRUE	133_dual_narrow_peak_429	384	8.57173	216.504	213.073	Promoter (<=1kb)
U000491	chr1	23224658	23225648	990	WT_dual_narrow_peak_351	36	9.64907	27.5942	25.1195	Distal Intergenic	3352	HTR1D	-7381	23224883	23225501	619	TRUE	13_dual_narrow_peak_438	62	10.5459	45.5304	43.1145	Distal Intergenic	3352	HTR1D	-7379	23224881	23225546	666	TRUE	132_dual_narrow_peak_448	64	10.1809	45.6934	43.2463	Distal Intergenic	3352	HTR1D	-7207	23224709	23225648	940	TRUE	133_dual_narrow_peak_430	48	7.05146	27.3654	25.0793	Distal Intergenic
U000492	chr1	23283096	23283425	329	NA	NA	NA	NA	NA	NA	NA	NA	NA	NA	NA	NA	FALSE	NA	NA	NA	NA	NA	NA	NA	NA	NA	NA	NA	NA	FALSE	132_dual_narrow_peak_449	12	3.6338	5.48107	3.42765	Promoter (2-3kb)	100996511	LINC01355	2029	23283097	23283425	329	TRUE	NA	NA	NA	NA	NA	NA
U000493	chr1	23341766	23345228	3462	WT_dual_narrow_peak_352	339	5.43087	132.906	129.243	Promoter (<=1kb)	10236	HNRNPR	0	23341769	23344363	2595	TRUE	13_dual_narrow_peak_439	523	4.84736	181.922	178.615	Promoter (<=1kb)	10236	HNRNPR	0	23341775	23345228	3454	TRUE	132_dual_narrow_peak_450	509	4.84858	177.19	173.791	Promoter (<=1kb)	10236	HNRNPR	0	23341776	23345226	3451	TRUE	133_dual_narrow_peak_431	604	5.31603	229.243	225.726	Promoter (<=1kb)
U000494	chr1	23367410	23370009	2599	WT_dual_narrow_peak_354	278	6.36324	126.011	122.433	Promoter (<=1kb)	148898	ZNF436-AS1	0	23367456	23369938	2483	TRUE	13_dual_narrow_peak_440	474	5.1611	175.698	172.433	Promoter (<=1kb)	148898	ZNF436-AS1	0	23367454	23369995	2542	TRUE	132_dual_narrow_peak_451	462	5.58414	184.424	180.967	Promoter (<=1kb)	148898	ZNF436-AS1	0	23367411	23369980	2570	TRUE	133_dual_narrow_peak_432	546	5.69897	221.285	217.822	Promoter (<=1kb)
U000495	chr1	23403187	23403344	157	NA	NA	NA	NA	NA	NA	NA	NA	NA	NA	NA	NA	FALSE	NA	NA	NA	NA	NA	NA	NA	NA	NA	NA	NA	NA	FALSE	NA	NA	NA	NA	NA	NA	NA	NA	NA	NA	NA	NA	FALSE	133_dual_narrow_peak_433	25	3.7861	9.06921	6.9522	Intron (ENST00000450454.7/6920, intron 5 of 10)
U000496	chr1	23403610	23404568	958	WT_dual_narrow_peak_355	32	9.53543	25.0694	22.6239	3' UTR	6920	TCEA3	13924	23403822	23404374	553	TRUE	13_dual_narrow_peak_441	64	10.2735	45.972	43.5533	3' UTR	6920	TCEA3	13730	23403623	23404568	946	TRUE	132_dual_narrow_peak_452	66	12.0164	52.2682	49.7748	3' UTR	6920	TCEA3	13775	23403691	23404523	833	TRUE	133_dual_narrow_peak_434	55	8.30741	34.796	32.4597	3' UTR
U000497	chr1	23423289	23425316	2027	WT_dual_narrow_peak_356	69	8.3046	42.2915	39.6555	Promoter (<=1kb)	6920	TCEA3	0	23423405	23425296	1892	TRUE	13_dual_narrow_peak_442	133	7.52065	71.2932	68.7138	Promoter (<=1kb)	6920	TCEA3	0	23423291	23425316	2026	TRUE	132_dual_narrow_peak_453	106	8.11104	61.1219	58.5669	Promoter (<=1kb)	6920	TCEA3	0	23423290	23425281	1992	TRUE	133_dual_narrow_peak_435	132	7.3164	69.3208	66.7781	Promoter (<=1kb)
U000498	chr1	23436011	23436868	857	WT_dual_narrow_peak_357	14	6.15079	10.331	8.08293	Promoter (<=1kb)	55616	ASAP3	0	23436439	23436743	305	TRUE	13_dual_narrow_peak_443	26	6.94932	16.818	14.6145	Promoter (<=1kb)	55616	ASAP3	0	23436281	23436829	549	TRUE	132_dual_narrow_peak_454	20	5.86998	12.1387	9.97393	Promoter (<=1kb)	55616	ASAP3	0	23436012	23436700	689	TRUE	133_dual_narrow_peak_436	21	5.32512	11.4415	9.29306	Promoter (<=1kb)
U000499	chr1	23478909	23479422	513	WT_dual_narrow_peak_358	15	3.58942	6.10465	3.94399	Promoter (<=1kb)	55616	ASAP3	855	23479085	23479324	240	TRUE	13_dual_narrow_peak_444	34	4.04855	12.3132	10.1565	Promoter (<=1kb)	55616	ASAP3	836	23479149	23479343	195	TRUE	132_dual_narrow_peak_455	34	4.53073	13.8764	11.6918	Promoter (<=1kb)	55616	ASAP3	757	23478910	23479422	513	TRUE	133_dual_narrow_peak_437	31	4.07769	11.5567	9.40715	Promoter (<=1kb)
U000500	chr1	23483724	23484874	1150	WT_dual_narrow_peak_359	216	24.2647	222.474	217.623	Promoter (<=1kb)	55616	ASAP3	0	23484001	23484771	771	TRUE	13_dual_narrow_peak_445	400	20.9533	374.574	369.709	Promoter (<=1kb)	55616	ASAP3	0	23483725	23484803	1079	TRUE	132_dual_narrow_peak_456	378	22.3977	365.741	360.637	Promoter (<=1kb)	55616	ASAP3	0	23483791	23484874	1084	TRUE	133_dual_narrow_peak_438	435	23.2439	426.145	421.133	Promoter (<=1kb)
U000501	chr1	23497024	23497179	155	WT_dual_narrow_peak_360	11	4.92063	7.359	5.16696	Distal Intergenic	55616	ASAP3	-12388	23497025	23497179	155	TRUE	NA	NA	NA	NA	NA	NA	NA	NA	NA	NA	NA	NA	FALSE	NA	NA	NA	NA	NA	NA	NA	NA	NA	NA	NA	NA	FALSE	NA	NA	NA	NA	NA	NA
U000502	chr1	23497320	23497483	163	NA	NA	NA	NA	NA	NA	NA	NA	NA	NA	NA	NA	FALSE	13_dual_narrow_peak_446	14	3.86073	6.38156	4.31248	Distal Intergenic	55616	ASAP3	-12684	23497321	23497483	163	TRUE	NA	NA	NA	NA	NA	NA	NA	NA	NA	NA	NA	NA	FALSE	NA	NA	NA	NA	NA	NA
U000503	chr1	23528466	23531248	2782	WT_dual_narrow_peak_362	253	6.62494	118.934	115.442	Promoter (<=1kb)	1870	E2F2	0	23529466	23531240	1775	TRUE	13_dual_narrow_peak_447	454	6.08393	195.557	192.151	Promoter (<=1kb)	1870	E2F2	0	23528470	23531248	2779	TRUE	132_dual_narrow_peak_457	454	6.45419	205.536	201.904	Promoter (<=1kb)	1870	E2F2	0	23528467	23531237	2771	TRUE	133_dual_narrow_peak_439	503	6.66183	233.222	229.678	Promoter (<=1kb)
U000504	chr1	23539596	23540268	672	WT_dual_narrow_peak_363	15	5.59214	9.76238	7.52464	Distal Intergenic	1870	E2F2	-8527	23539760	23540240	481	TRUE	13_dual_narrow_peak_448	58	12.2537	47.4631	45.0347	Distal Intergenic	1870	E2F2	-8364	23539597	23540258	662	TRUE	132_dual_narrow_peak_458	24	6.42556	14.87	12.6743	Distal Intergenic	1870	E2F2	-8430	23539663	23540268	606	TRUE	133_dual_narrow_peak_440	46	9.65212	33.4375	31.1101	Distal Intergenic
U000505	chr1	23544643	23544800	157	WT_dual_narrow_peak_364	12	4.42323	6.83376	4.6547	Distal Intergenic	105376859	LOC105376859	6115	23544644	23544800	157	TRUE	13_dual_narrow_peak_449	14	3.09072	4.88528	2.85544	Distal Intergenic	105376859	LOC105376859	6115	23544646	23544800	155	TRUE	NA	NA	NA	NA	NA	NA	NA	NA	NA	NA	NA	NA	FALSE	NA	NA	NA	NA	NA	NA
U000506	chr1	23554279	23554553	274	NA	NA	NA	NA	NA	NA	NA	NA	NA	NA	NA	NA	FALSE	13_dual_narrow_peak_450	148	1.58266	7.21408	5.12968	Distal Intergenic	105376859	LOC105376859	-3365	23554280	23554553	274	TRUE	NA	NA	NA	NA	NA	NA	NA	NA	NA	NA	NA	NA	FALSE	NA	NA	NA	NA	NA	NA
U000507	chr1	23556468	23556622	154	NA	NA	NA	NA	NA	NA	NA	NA	NA	NA	NA	NA	FALSE	NA	NA	NA	NA	NA	NA	NA	NA	NA	NA	NA	NA	FALSE	132_dual_narrow_peak_459	173	1.61232	8.78243	6.66528	Promoter (2-3kb)	3399	ID3	2453	23556469	23556622	154	TRUE	NA	NA	NA	NA	NA	NA
U000508	chr1	23556746	23559876	3130	WT_dual_narrow_peak_365	230	3.68521	60.3798	57.5492	Promoter (<=1kb)	3399	ID3	0	23556747	23559597	2851	TRUE	13_dual_narrow_peak_451	401	3.38209	92.3589	89.6472	Promoter (<=1kb)	3399	ID3	0	23556935	23559876	2942	TRUE	132_dual_narrow_peak_460	394	3.49778	94.9409	92.1524	Promoter (<=1kb)	3399	ID3	0	23556844	23559867	3024	TRUE	133_dual_narrow_peak_441	447	3.69173	115.023	112.219	Promoter (<=1kb)
U000509	chr1	23567876	23568275	399	WT_dual_narrow_peak_366	18	4.56552	8.88583	6.66429	Distal Intergenic	3399	ID3	-8397	23567898	23568120	223	TRUE	13_dual_narrow_peak_452	22	3.58306	7.77593	5.68389	Distal Intergenic	3399	ID3	-8376	23567877	23568275	399	TRUE	NA	NA	NA	NA	NA	NA	NA	NA	NA	NA	NA	NA	FALSE	133_dual_narrow_peak_442	18	3.10604	5.70989	3.65604	Distal Intergenic
U000510	chr1	23576499	23577903	1404	WT_dual_narrow_peak_367	59	9.71104	41.2783	38.6531	Exon (ENST00000648225.1/107984928, exon 4 of 4)	259283	MDS2	-3651	23576519	23577844	1326	TRUE	13_dual_narrow_peak_453	81	9.1993	52.4033	49.9433	Exon (ENST00000648225.1/107984928, exon 4 of 4)	259283	MDS2	-3610	23576500	23577885	1386	TRUE	132_dual_narrow_peak_461	74	8.80402	46.9035	44.4478	Exon (ENST00000648225.1/107984928, exon 4 of 4)	259283	MDS2	-3616	23576517	23577879	1363	TRUE	133_dual_narrow_peak_443	96	9.91966	64.2429	61.7291	Exon (ENST00000648225.1/107984928, exon 4 of 4)
U000511	chr1	23585412	23586117	705	WT_dual_narrow_peak_368	26	7.92656	18.7468	16.3782	Exon (ENST00000648225.1/107984928, exon 2 of 4)	259283	MDS2	3930	23585425	23586106	682	TRUE	13_dual_narrow_peak_454	29	5.45653	14.7188	12.5366	Exon (ENST00000648225.1/107984928, exon 2 of 4)	259283	MDS2	3983	23585478	23586044	567	TRUE	132_dual_narrow_peak_462	35	6.80384	20.6082	18.3556	Exon (ENST00000648225.1/107984928, exon 2 of 4)	259283	MDS2	3928	23585423	23586105	683	TRUE	133_dual_narrow_peak_444	42	7.02946	24.4619	22.1969	Exon (ENST00000648225.1/107984928, exon 2 of 4)
U000512	chr1	23591800	23592049	249	NA	NA	NA	NA	NA	NA	NA	NA	NA	NA	NA	NA	FALSE	13_dual_narrow_peak_455	22	4.02056	8.86657	6.75542	Promoter (1-2kb)	107984928	LOC107984928	1572	23591878	23592049	172	TRUE	132_dual_narrow_peak_463	21	3.86268	8.21491	6.10795	Promoter (1-2kb)	107984928	LOC107984928	1602	23591801	23592019	219	TRUE	NA	NA	NA	NA	NA	NA
U000513	chr1	23593559	23594083	524	WT_dual_narrow_peak_369	18	5.35749	10.4195	8.17007	Promoter (<=1kb)	107984928	LOC107984928	-198	23593819	23593978	160	TRUE	13_dual_narrow_peak_456	25	4.79595	11.6645	9.51594	Promoter (<=1kb)	107984928	LOC107984928	-161	23593782	23594002	221	TRUE	132_dual_narrow_peak_464	30	5.58986	15.4373	13.2351	Promoter (<=1kb)	107984928	LOC107984928	-164	23593785	23594056	272	TRUE	133_dual_narrow_peak_445	30	5.83254	16.042	13.8457	Promoter (<=1kb)
U000514	chr1	23617225	23617659	434	NA	NA	NA	NA	NA	NA	NA	NA	NA	NA	NA	NA	FALSE	NA	NA	NA	NA	NA	NA	NA	NA	NA	NA	NA	NA	FALSE	132_dual_narrow_peak_465	14	4.19285	6.99248	4.90617	Intron (ENST00000477916.5/259283, intron 2 of 6)	259283	MDS2	-9675	23617227	23617659	433	TRUE	NA	NA	NA	NA	NA	NA
U000515	chr1	23635116	23635811	695	WT_dual_narrow_peak_370	182	22.6523	183.6	179.278	Intron (ENST00000477916.5/259283, intron 5 of 6)	259283	MDS2	7739	23635162	23635788	627	TRUE	13_dual_narrow_peak_457	287	22.1194	279.044	274.992	Intron (ENST00000477916.5/259283, intron 5 of 6)	259283	MDS2	7733	23635156	23635788	633	TRUE	132_dual_narrow_peak_466	256	21.6442	247.696	243.693	Intron (ENST00000477916.5/259283, intron 5 of 6)	259283	MDS2	7695	23635118	23635811	694	TRUE	133_dual_narrow_peak_446	276	21.0048	262.363	258.616	Intron (ENST00000477916.5/259283, intron 5 of 6)
U000516	chr1	23637354	23637530	176	NA	NA	NA	NA	NA	NA	NA	NA	NA	NA	NA	NA	FALSE	NA	NA	NA	NA	NA	NA	NA	NA	NA	NA	NA	NA	FALSE	132_dual_narrow_peak_467	42	3.55635	12.539	10.37	Intron (ENST00000477916.5/259283, intron 5 of 6)	259283	MDS2	9932	23637355	23637530	176	TRUE	133_dual_narrow_peak_447	39	3.02977	9.60167	7.47846	Intron (ENST00000477916.5/259283, intron 5 of 6)
U000517	chr1	23651044	23651506	462	NA	NA	NA	NA	NA	NA	NA	NA	NA	NA	NA	NA	FALSE	NA	NA	NA	NA	NA	NA	NA	NA	NA	NA	NA	NA	FALSE	132_dual_narrow_peak_468	18	5.31094	10.3322	8.19139	Distal Intergenic	259283	MDS2	23622	23651045	23651506	462	TRUE	133_dual_narrow_peak_448	24	6.05128	14.1018	11.9242	Distal Intergenic
U000518	chr1	23657673	23657990	317	NA	NA	NA	NA	NA	NA	NA	NA	NA	NA	NA	NA	FALSE	NA	NA	NA	NA	NA	NA	NA	NA	NA	NA	NA	NA	FALSE	NA	NA	NA	NA	NA	NA	NA	NA	NA	NA	NA	NA	FALSE	133_dual_narrow_peak_449	18	4.59897	8.95284	6.8372	Distal Intergenic
U000519	chr1	23691525	23693479	1954	WT_dual_narrow_peak_371	301	8.30359	167.064	162.961	Promoter (<=1kb)	6135	RPL11	0	23691680	23693462	1783	TRUE	13_dual_narrow_peak_458	523	8.70053	295.99	291.799	Promoter (<=1kb)	6135	RPL11	0	23691526	23693378	1853	TRUE	132_dual_narrow_peak_469	483	8.20424	262.662	258.525	Promoter (<=1kb)	6135	RPL11	0	23691589	23693479	1891	TRUE	133_dual_narrow_peak_450	613	9.51066	367.477	362.926	Promoter (<=1kb)
U000520	chr1	23743212	23745376	2164	WT_dual_narrow_peak_372	214	6.95372	105.268	101.936	Promoter (<=1kb)	6924	ELOA	0	23743340	23745323	1984	TRUE	13_dual_narrow_peak_459	421	6.8404	200.13	196.692	Promoter (<=1kb)	6924	ELOA	0	23743272	23745376	2105	TRUE	132_dual_narrow_peak_470	374	6.54947	172.134	168.775	Promoter (<=1kb)	6924	ELOA	0	23743213	23745366	2154	TRUE	133_dual_narrow_peak_451	440	6.88401	210.019	206.632	Promoter (<=1kb)
U000521	chr1	23772081	23772549	468	WT_dual_narrow_peak_373	17	4.60988	8.66075	6.44311	Promoter (<=1kb)	100506963	ELOA-AS1	0	23772176	23772541	366	TRUE	13_dual_narrow_peak_460	40	5.82953	20.0752	17.8428	Promoter (<=1kb)	100506963	ELOA-AS1	0	23772083	23772549	467	TRUE	132_dual_narrow_peak_471	37	6.18403	19.8595	17.6139	Promoter (<=1kb)	100506963	ELOA-AS1	0	23772082	23772548	467	TRUE	133_dual_narrow_peak_452	44	6.11629	22.6269	20.3759	Promoter (<=1kb)
U000522	chr1	23777582	23779415	1833	WT_dual_narrow_peak_374	340	9.83056	210.958	206.268	Promoter (<=1kb)	100506963	ELOA-AS1	0	23777662	23779375	1714	TRUE	13_dual_narrow_peak_461	619	9.8887	380.598	375.687	Promoter (<=1kb)	100506963	ELOA-AS1	0	23777583	23779334	1752	TRUE	132_dual_narrow_peak_472	582	9.95695	359.807	354.753	Promoter (<=1kb)	100506963	ELOA-AS1	0	23777627	23779388	1762	TRUE	133_dual_narrow_peak_453	660	10.2813	415.647	410.715	Promoter (<=1kb)
U000523	chr1	23790649	23792502	1853	WT_dual_narrow_peak_375	269	10.7164	177.685	173.441	Promoter (<=1kb)	11313	LYPLA2	0	23790685	23792403	1719	TRUE	13_dual_narrow_peak_462	480	9.61369	291.08	286.929	Promoter (<=1kb)	11313	LYPLA2	0	23790671	23792471	1801	TRUE	132_dual_narrow_peak_473	391	8.92861	226.665	222.849	Promoter (<=1kb)	11313	LYPLA2	0	23790650	23792502	1853	TRUE	133_dual_narrow_peak_454	457	9.4126	273.562	269.734	Promoter (<=1kb)
U000524	chr1	23799356	23801353	1997	WT_dual_narrow_peak_376	179	8.04991	99.1952	95.9337	Promoter (<=1kb)	2582	GALE	0	23799554	23801339	1786	TRUE	13_dual_narrow_peak_463	371	7.74401	194.59	191.192	Promoter (<=1kb)	2582	GALE	0	23799357	23801342	1986	TRUE	132_dual_narrow_peak_474	334	7.77622	176.215	172.823	Promoter (<=1kb)	2582	GALE	0	23799390	23801353	1964	TRUE	133_dual_narrow_peak_455	383	7.8332	202.43	199.092	Promoter (<=1kb)
U000525	chr1	23824385	23825722	1337	WT_dual_narrow_peak_377	214	13.2901	162.269	158.228	Promoter (<=1kb)	3155	HMGCL	0	23824612	23825717	1106	TRUE	13_dual_narrow_peak_464	390	10.8514	256.714	252.842	Promoter (<=1kb)	3155	HMGCL	0	23824386	23825720	1335	TRUE	132_dual_narrow_peak_475	346	11.4847	236.552	232.649	Promoter (<=1kb)	3155	HMGCL	0	23824390	23825720	1331	TRUE	133_dual_narrow_peak_456	436	12.0583	305.034	300.972	Promoter (<=1kb)
U000526	chr1	23837916	23839114	1198	WT_dual_narrow_peak_378	50	16.6469	51.0231	48.2931	Promoter (<=1kb)	3155	HMGCL	0	23838399	23839114	716	TRUE	13_dual_narrow_peak_465	153	22.2607	155.128	152.006	Promoter (<=1kb)	3155	HMGCL	0	23838011	23838952	942	TRUE	132_dual_narrow_peak_476	139	23.1787	144.962	141.809	Promoter (<=1kb)	3155	HMGCL	0	23838082	23839061	980	TRUE	133_dual_narrow_peak_457	147	21.1401	145.82	142.833	Promoter (<=1kb)
U000527	chr1	23867180	23868655	1475	WT_dual_narrow_peak_379	51	9.57474	36.1753	33.6054	Promoter (<=1kb)	2517	FUCA1	0	23867232	23868371	1140	TRUE	13_dual_narrow_peak_466	162	13.6451	126.629	123.698	Promoter (<=1kb)	2517	FUCA1	0	23867181	23868416	1236	TRUE	132_dual_narrow_peak_477	135	13.1832	104.762	101.904	Promoter (<=1kb)	2517	FUCA1	0	23867224	23868655	1432	TRUE	133_dual_narrow_peak_458	176	14.4733	141.48	138.52	Promoter (<=1kb)
U000528	chr1	23897308	23897464	156	NA	NA	NA	NA	NA	NA	NA	NA	NA	NA	NA	NA	FALSE	13_dual_narrow_peak_467	15	4.11811	7.13087	5.04762	Intron (ENST00000374472.5/1269, intron 1 of 1)	1269	CNR2	15898	23897309	23897464	156	TRUE	NA	NA	NA	NA	NA	NA	NA	NA	NA	NA	NA	NA	FALSE	NA	NA	NA	NA	NA	NA
U000529	chr1	23907773	23908288	515	NA	NA	NA	NA	NA	NA	NA	NA	NA	NA	NA	NA	FALSE	13_dual_narrow_peak_468	17	4.63288	8.70517	6.59594	Exon (ENST00000411815.3/ENST00000411815.3, exon 2 of 2)	1269	CNR2	5074	23907774	23908288	515	TRUE	132_dual_narrow_peak_478	15	4.47237	7.79011	5.68894	Exon (ENST00000411815.3/ENST00000411815.3, exon 2 of 2)	1269	CNR2	5163	23907780	23908199	420	TRUE	NA	NA	NA	NA	NA	NA
U000530	chr1	23919878	23920422	544	WT_dual_narrow_peak_380	16	6.70851	12.0194	9.74452	Distal Intergenic	1269	CNR2	-6551	23919913	23920416	504	TRUE	13_dual_narrow_peak_469	14	3.86073	6.38156	4.31248	Distal Intergenic	1269	CNR2	-6583	23919945	23920293	349	TRUE	132_dual_narrow_peak_479	19	5.59046	11.225	9.072	Distal Intergenic	1269	CNR2	-6517	23919879	23920420	542	TRUE	133_dual_narrow_peak_459	16	4.11487	7.40151	5.31083	Distal Intergenic
U000531	chr1	23951453	23952239	786	WT_dual_narrow_peak_381	18	5.97402	11.5499	9.2821	Distal Intergenic	55629	PNRC2	-4818	23951760	23952021	262	TRUE	13_dual_narrow_peak_470	35	6.90449	20.8593	18.6206	Distal Intergenic	55629	PNRC2	-4600	23951454	23952239	786	TRUE	132_dual_narrow_peak_480	32	6.67119	18.9238	16.687	Distal Intergenic	55629	PNRC2	-4684	23951456	23952155	700	TRUE	133_dual_narrow_peak_460	48	8.05924	30.3567	28.05	Distal Intergenic
U000532	chr1	23958995	23961493	2498	WT_dual_narrow_peak_382	259	6.45872	119.146	115.652	Promoter (<=1kb)	55629	PNRC2	0	23959156	23961415	2260	TRUE	13_dual_narrow_peak_471	435	6.21925	191.094	187.721	Promoter (<=1kb)	55629	PNRC2	0	23958996	23961493	2498	TRUE	132_dual_narrow_peak_481	425	6.47772	193.26	189.73	Promoter (<=1kb)	55629	PNRC2	0	23959155	23961493	2339	TRUE	133_dual_narrow_peak_461	442	5.91594	185.931	182.697	Promoter (<=1kb)
U000533	chr1	23978566	23980523	1957	WT_dual_narrow_peak_383	222	6.26699	100.177	96.9044	Promoter (<=1kb)	10772	SRSF10	0	23978613	23980419	1807	TRUE	13_dual_narrow_peak_472	383	6.2886	170.332	167.105	Promoter (<=1kb)	10772	SRSF10	0	23978613	23980523	1911	TRUE	132_dual_narrow_peak_482	354	6.06686	153.011	149.798	Promoter (<=1kb)	10772	SRSF10	0	23978567	23980496	1930	TRUE	133_dual_narrow_peak_462	435	6.53183	199.064	195.747	Promoter (<=1kb)
U000534	chr1	24018663	24019324	661	WT_dual_narrow_peak_384	28	7.91647	19.726	17.3449	Distal Intergenic	107984931	LOC107984931	-21977	24018664	24018858	195	TRUE	13_dual_narrow_peak_473	27	5.62696	14.3626	12.1837	Distal Intergenic	107984931	LOC107984931	-21548	24018684	24019287	604	TRUE	132_dual_narrow_peak_483	39	8.11085	25.7924	23.495	Distal Intergenic	107984931	LOC107984931	-21524	24018683	24019311	629	TRUE	133_dual_narrow_peak_463	31	6.13208	17.1882	14.9817	Distal Intergenic
U000535	chr1	24022635	24022944	309	NA	NA	NA	NA	NA	NA	NA	NA	NA	NA	NA	NA	FALSE	13_dual_narrow_peak_474	17	3.70887	6.83782	4.7621	Distal Intergenic	107984931	LOC107984931	-18020	24022636	24022815	180	TRUE	132_dual_narrow_peak_484	17	3.80593	7.04272	4.95568	Distal Intergenic	107984931	LOC107984931	-17902	24022636	24022933	298	TRUE	133_dual_narrow_peak_464	18	3.84908	7.39403	5.30678	Distal Intergenic
U000536	chr1	24045869	24047372	1503	WT_dual_narrow_peak_386	18	5.01605	9.77107	7.53319	Intron (ENST00000439239.2/107984931, intron 2 of 3)	107984931	LOC107984931	5672	24046507	24046822	316	TRUE	13_dual_narrow_peak_475	31	5.67762	16.0511	13.8551	Intron (ENST00000439239.2/107984931, intron 2 of 3)	107984931	LOC107984931	5460	24046295	24047328	1034	TRUE	132_dual_narrow_peak_485	45	7.6443	27.6481	25.3357	Intron (ENST00000439239.2/107984931, intron 2 of 3)	107984931	LOC107984931	5348	24046183	24046876	694	TRUE	133_dual_narrow_peak_465	43	7.11519	25.1779	22.9075	Intron (ENST00000439239.2/107984931, intron 2 of 3)
U000537	chr1	24142312	24143569	1257	WT_dual_narrow_peak_387	202	15.5778	167.708	163.597	Promoter (<=1kb)	58985	IL22RA1	0	24142328	24143564	1237	TRUE	13_dual_narrow_peak_476	364	14.5185	284.153	280.058	Promoter (<=1kb)	58985	IL22RA1	0	24142318	24143562	1245	TRUE	132_dual_narrow_peak_487	342	14.257	264.844	260.687	Promoter (<=1kb)	58985	IL22RA1	0	24142318	24143562	1245	TRUE	133_dual_narrow_peak_467	400	15.1809	318.979	314.812	Promoter (<=1kb)
U000538	chr1	24149924	24150890	966	WT_dual_narrow_peak_388	82	18.1138	80.139	77.0923	Distal Intergenic	58985	IL22RA1	-6892	24150032	24150587	556	TRUE	13_dual_narrow_peak_477	182	18.6365	166.876	163.673	Distal Intergenic	58985	IL22RA1	-6865	24150005	24150880	876	TRUE	132_dual_narrow_peak_488	176	18.6907	161.967	158.686	Distal Intergenic	58985	IL22RA1	-6785	24149925	24150890	966	TRUE	133_dual_narrow_peak_468	190	18.6271	173.697	170.539	Distal Intergenic
U000539	chr1	24186655	24188022	1367	WT_dual_narrow_peak_389	36	8.18612	24.4039	21.9661	Promoter (<=1kb)	163702	IFNLR1	0	24186880	24187892	1013	TRUE	13_dual_narrow_peak_478	84	9.35857	54.7754	52.3003	Promoter (<=1kb)	163702	IFNLR1	0	24186752	24187935	1184	TRUE	132_dual_narrow_peak_489	84	9.02574	53.4202	50.9187	Promoter (<=1kb)	163702	IFNLR1	0	24186656	24188022	1367	TRUE	133_dual_narrow_peak_469	86	8.6347	52.8828	50.4351	Promoter (<=1kb)
U000540	chr1	24199486	24199669	183	NA	NA	NA	NA	NA	NA	NA	NA	NA	NA	NA	NA	FALSE	NA	NA	NA	NA	NA	NA	NA	NA	NA	NA	NA	NA	FALSE	NA	NA	NA	NA	NA	NA	NA	NA	NA	NA	NA	NA	FALSE	133_dual_narrow_peak_470	23	5.80923	13.1973	11.0291	Promoter (<=1kb)
U000541	chr1	24202144	24202316	172	NA	NA	NA	NA	NA	NA	NA	NA	NA	NA	NA	NA	FALSE	NA	NA	NA	NA	NA	NA	NA	NA	NA	NA	NA	NA	FALSE	132_dual_narrow_peak_490	12	3.6338	5.48107	3.42765	Promoter (1-2kb)	284632	LINC02800	1905	24202145	24202316	172	TRUE	NA	NA	NA	NA	NA	NA
U000542	chr1	24236135	24237208	1073	WT_dual_narrow_peak_390	14	6.15079	10.331	8.08293	5' UTR	284632	LINC02800	36188	24236428	24237003	576	TRUE	13_dual_narrow_peak_479	38	9.38687	28.1845	25.8883	5' UTR	284632	LINC02800	35923	24236163	24237151	989	TRUE	132_dual_narrow_peak_491	47	11.6636	38.7299	36.333	5' UTR	284632	LINC02800	35896	24236136	24237148	1013	TRUE	133_dual_narrow_peak_471	49	11.4955	39.6592	37.2919	5' UTR
U000543	chr1	24266473	24267119	646	WT_dual_narrow_peak_391	10	4.51058	6.4334	4.2624	Intron (ENST00000690803.1/57822, intron 2 of 15)	57822	GRHL3	-51962	24266578	24266802	225	TRUE	13_dual_narrow_peak_480	25	6.69193	15.8449	13.6507	Intron (ENST00000690803.1/57822, intron 2 of 15)	57822	GRHL3	-51658	24266532	24267106	575	TRUE	132_dual_narrow_peak_492	24	6.98808	15.9848	13.7765	Intron (ENST00000690803.1/57822, intron 2 of 15)	57822	GRHL3	-51946	24266510	24266818	309	TRUE	133_dual_narrow_peak_472	24	6.05128	14.1018	11.9242	Intron (ENST00000690803.1/57822, intron 2 of 15)
U000544	chr1	24284038	24284302	264	NA	NA	NA	NA	NA	NA	NA	NA	NA	NA	NA	NA	FALSE	13_dual_narrow_peak_481	18	4.89026	9.52751	7.40622	Intron (ENST00000690803.1/57822, intron 2 of 15)	57822	GRHL3	-34462	24284039	24284302	264	TRUE	NA	NA	NA	NA	NA	NA	NA	NA	NA	NA	NA	NA	FALSE	NA	NA	NA	NA	NA	NA
U000545	chr1	24294181	24295391	1210	WT_dual_narrow_peak_392	16	6.04029	10.8946	8.63774	Intron (ENST00000690803.1/57822, intron 2 of 15)	57822	GRHL3	-23668	24294527	24295096	570	TRUE	13_dual_narrow_peak_482	49	10.0481	36.2021	33.8487	Intron (ENST00000690803.1/57822, intron 2 of 15)	57822	GRHL3	-23373	24294182	24295391	1210	TRUE	132_dual_narrow_peak_494	45	8.90813	31.0121	28.673	Intron (ENST00000690803.1/57822, intron 2 of 15)	57822	GRHL3	-23439	24294608	24295325	718	TRUE	133_dual_narrow_peak_473	42	8.23998	27.6879	25.3997	Intron (ENST00000690803.1/57822, intron 2 of 15)
U000546	chr1	24321345	24322526	1181	WT_dual_narrow_peak_393	57	13.4827	49.6926	46.9767	Promoter (<=1kb)	105376871	GRHL3-AS1	0	24321363	24322524	1162	TRUE	13_dual_narrow_peak_483	88	13.1868	71.0811	68.5031	Promoter (<=1kb)	105376871	GRHL3-AS1	0	24321346	24322526	1181	TRUE	132_dual_narrow_peak_495	81	11.8306	61.8231	59.2632	Promoter (<=1kb)	105376871	GRHL3-AS1	0	24321353	24322524	1172	TRUE	133_dual_narrow_peak_474	93	13.6882	76.3241	73.7416	Promoter (<=1kb)
U000547	chr1	24365360	24365637	277	WT_dual_narrow_peak_394	9	4.10053	5.54476	3.39619	Intron (ENST00000337248.9/90529, intron 7 of 8)	90529	STPG1	14222	24365440	24365601	162	TRUE	NA	NA	NA	NA	NA	NA	NA	NA	NA	NA	NA	NA	FALSE	NA	NA	NA	NA	NA	NA	NA	NA	NA	NA	NA	NA	FALSE	133_dual_narrow_peak_475	18	4.59897	8.95284	6.8372	Intron (ENST00000337248.9/90529, intron 7 of 8)
U000548	chr1	24392275	24392425	150	NA	NA	NA	NA	NA	NA	NA	NA	NA	NA	NA	NA	FALSE	NA	NA	NA	NA	NA	NA	NA	NA	NA	NA	NA	NA	FALSE	NA	NA	NA	NA	NA	NA	NA	NA	NA	NA	NA	NA	FALSE	133_dual_narrow_peak_476	13	3.38872	5.26016	3.21363	Promoter (<=1kb)
U000549	chr1	24412930	24414032	1102	WT_dual_narrow_peak_395	173	5.70671	72.8109	69.8449	Promoter (<=1kb)	90529	STPG1	0	24413000	24413881	882	TRUE	13_dual_narrow_peak_484	335	5.51848	133.331	130.355	Promoter (<=1kb)	90529	STPG1	0	24412962	24413881	920	TRUE	132_dual_narrow_peak_496	289	5.12458	107.782	104.902	Promoter (<=1kb)	90529	STPG1	0	24412957	24414007	1051	TRUE	133_dual_narrow_peak_477	339	5.28168	129.493	126.604	Promoter (<=1kb)
U000550	chr1	24415628	24417134	1506	WT_dual_narrow_peak_396	282	9.32926	169.999	165.857	Promoter (<=1kb)	57185	NIPAL3	0	24415630	24416733	1104	TRUE	13_dual_narrow_peak_485	477	7.87054	251.767	247.934	Promoter (<=1kb)	57185	NIPAL3	0	24415629	24417134	1506	TRUE	132_dual_narrow_peak_497	447	7.95238	238.043	234.126	Promoter (<=1kb)	57185	NIPAL3	0	24415629	24417110	1482	TRUE	133_dual_narrow_peak_478	540	8.44892	299.231	295.212	Promoter (<=1kb)
U000551	chr1	24501965	24503870	1905	WT_dual_narrow_peak_397	147	10.423	98.2576	95.0069	Promoter (<=1kb)	100750325	RCAN3AS	0	24502000	24503143	1144	TRUE	13_dual_narrow_peak_486	346	10.7373	226.987	223.347	Promoter (<=1kb)	100750325	RCAN3AS	0	24501966	24503870	1905	TRUE	132_dual_narrow_peak_498	325	11.2555	219.902	216.145	Promoter (<=1kb)	100750325	RCAN3AS	0	24501988	24503862	1875	TRUE	133_dual_narrow_peak_479	367	11.3891	249.234	245.578	Promoter (<=1kb)
U000552	chr1	24515593	24515912	319	NA	NA	NA	NA	NA	NA	NA	NA	NA	NA	NA	NA	FALSE	NA	NA	NA	NA	NA	NA	NA	NA	NA	NA	NA	NA	FALSE	132_dual_narrow_peak_499	21	6.14951	13.0724	10.8962	Promoter (1-2kb)	11123	RCAN3	1345	24515718	24515912	195	TRUE	133_dual_narrow_peak_480	24	6.05128	14.1018	11.9242	Promoter (1-2kb)
U000553	chr1	24642118	24644617	2499	WT_dual_narrow_peak_399	324	7.50569	166.62	162.523	Promoter (<=1kb)	10250	SRRM1	0	24642347	24644605	2259	TRUE	13_dual_narrow_peak_487	559	6.8144	263.453	259.528	Promoter (<=1kb)	10250	SRRM1	0	24642119	24644617	2499	TRUE	132_dual_narrow_peak_500	519	6.84065	245.677	241.691	Promoter (<=1kb)	10250	SRRM1	0	24642182	24644589	2408	TRUE	133_dual_narrow_peak_481	621	7.16201	303.844	299.79	Promoter (<=1kb)
U000554	chr1	24683687	24684158	471	NA	NA	NA	NA	NA	NA	NA	NA	NA	NA	NA	NA	FALSE	13_dual_narrow_peak_488	17	4.63288	8.70517	6.59594	Distal Intergenic	10250	SRRM1	14377	24683960	24684137	178	TRUE	132_dual_narrow_peak_501	18	5.31094	10.3322	8.19139	Distal Intergenic	10250	SRRM1	14176	24683759	24684122	364	TRUE	133_dual_narrow_peak_482	21	5.32512	11.4415	9.29306	Distal Intergenic
U000555	chr1	24705489	24705902	413	WT_dual_narrow_peak_400	10	4.51058	6.4334	4.2624	Intron (ENST00000641176.1/ENST00000641176.1, intron 2 of 3)	10250	SRRM1	35907	24705490	24705902	413	TRUE	NA	NA	NA	NA	NA	NA	NA	NA	NA	NA	NA	NA	FALSE	NA	NA	NA	NA	NA	NA	NA	NA	NA	NA	NA	NA	FALSE	NA	NA	NA	NA	NA	NA
U000556	chr1	24744773	24747213	2440	WT_dual_narrow_peak_402	268	9.59166	164.86	160.785	Promoter (<=1kb)	25932	CLIC4	0	24745370	24746982	1613	TRUE	13_dual_narrow_peak_490	381	7.44649	193.925	190.531	Promoter (<=1kb)	25932	CLIC4	0	24745207	24747213	2007	TRUE	132_dual_narrow_peak_502	397	8.26583	217.98	214.241	Promoter (<=1kb)	25932	CLIC4	0	24744776	24747060	2285	TRUE	133_dual_narrow_peak_483	424	7.72821	221.349	217.886	Promoter (<=1kb)
U000557	chr1	24752399	24752562	163	NA	NA	NA	NA	NA	NA	NA	NA	NA	NA	NA	NA	FALSE	NA	NA	NA	NA	NA	NA	NA	NA	NA	NA	NA	NA	FALSE	132_dual_narrow_peak_503	19	2.96232	5.552	3.49739	Intron (ENST00000497755.1/25932, intron 1 of 5)	25932	CLIC4	6953	24752400	24752562	163	TRUE	NA	NA	NA	NA	NA	NA
U000558	chr1	24847860	24848963	1103	WT_dual_narrow_peak_403	20	7.67386	15.3934	13.0694	Distal Intergenic	102465437	MIR6731	70751	24848008	24848665	658	TRUE	13_dual_narrow_peak_491	49	9.92565	35.8954	33.5441	Distal Intergenic	102465437	MIR6731	70493	24847861	24848923	1063	TRUE	132_dual_narrow_peak_504	38	9.77918	29.0334	26.7097	Distal Intergenic	102465437	MIR6731	70453	24847919	24848963	1045	TRUE	133_dual_narrow_peak_484	48	9.85247	35.115	32.7766	Distal Intergenic
U000559	chr1	24862025	24862747	722	NA	NA	NA	NA	NA	NA	NA	NA	NA	NA	NA	NA	FALSE	13_dual_narrow_peak_492	31	8.23623	21.9076	19.6597	Distal Intergenic	102465437	MIR6731	56845	24862187	24862571	385	TRUE	132_dual_narrow_peak_505	26	7.54712	18.0121	15.7835	Distal Intergenic	102465437	MIR6731	56973	24862026	24862443	418	TRUE	133_dual_narrow_peak_485	25	6.29333	15.0232	12.8365	Distal Intergenic
U000560	chr1	24898409	24898567	158	NA	NA	NA	NA	NA	NA	NA	NA	NA	NA	NA	NA	FALSE	13_dual_narrow_peak_493	15	4.11811	7.13087	5.04762	Distal Intergenic	102465437	MIR6731	20849	24898410	24898567	158	TRUE	NA	NA	NA	NA	NA	NA	NA	NA	NA	NA	NA	NA	FALSE	NA	NA	NA	NA	NA	NA
U000561	chr1	24932185	24932363	178	NA	NA	NA	NA	NA	NA	NA	NA	NA	NA	NA	NA	FALSE	13_dual_narrow_peak_494	23	6.17717	13.9483	11.7733	Promoter (1-2kb)	864	RUNX3	-1910	24932186	24932363	178	TRUE	132_dual_narrow_peak_506	28	8.10617	20.1022	17.8539	Promoter (1-2kb)	864	RUNX3	-1910	24932186	24932363	178	TRUE	133_dual_narrow_peak_486	19	4.84102	9.76186	7.63479	Promoter (1-2kb)
U000562	chr1	25017716	25018275	559	NA	NA	NA	NA	NA	NA	NA	NA	NA	NA	NA	NA	FALSE	13_dual_narrow_peak_495	22	5.91979	13.0259	10.8609	Distal Intergenic	100616365	MIR4425	-5228	25017717	25018275	559	TRUE	132_dual_narrow_peak_507	18	5.31094	10.3322	8.19139	Distal Intergenic	100616365	MIR4425	-5305	25017767	25018198	432	TRUE	133_dual_narrow_peak_487	17	4.35692	8.16568	6.06215	Distal Intergenic
U000563	chr1	25022526	25023228	702	WT_dual_narrow_peak_404	14	6.15079	10.331	8.08293	Promoter (<=1kb)	100616365	MIR4425	-275	25022759	25023228	470	TRUE	13_dual_narrow_peak_496	33	8.75099	24.0396	21.7746	Promoter (<=1kb)	100616365	MIR4425	-585	25022557	25022918	362	TRUE	132_dual_narrow_peak_508	13	3.91332	6.2222	4.1517	Promoter (<=1kb)	100616365	MIR4425	-616	25022547	25022887	341	TRUE	133_dual_narrow_peak_488	29	7.26153	18.8655	16.6444	Promoter (<=1kb)
U000564	chr1	25231750	25233443	1693	WT_dual_narrow_peak_405	273	10.0806	173.364	169.178	Promoter (<=1kb)	25949	SYF2	0	25231773	25233381	1609	TRUE	13_dual_narrow_peak_497	479	10.063	299.242	295.023	Promoter (<=1kb)	25949	SYF2	0	25231791	25233426	1636	TRUE	132_dual_narrow_peak_509	501	10.4992	321.251	316.558	Promoter (<=1kb)	25949	SYF2	0	25231751	25233443	1693	TRUE	133_dual_narrow_peak_489	557	11.176	370.493	365.918	Promoter (<=1kb)
U000565	chr1	25239523	25240836	1313	WT_dual_narrow_peak_406	156	11.3366	109.52	106.139	Promoter (2-3kb)	57035	RSRP1	2862	25239524	25240792	1269	TRUE	13_dual_narrow_peak_498	252	10.8736	168.384	165.171	Promoter (2-3kb)	57035	RSRP1	2818	25239548	25240836	1289	TRUE	132_dual_narrow_peak_510	264	11.0012	177.372	173.971	Promoter (2-3kb)	57035	RSRP1	2824	25239540	25240830	1291	TRUE	133_dual_narrow_peak_490	260	11.2397	177.106	173.927	Promoter (2-3kb)
U000566	chr1	25245853	25248153	2300	WT_dual_narrow_peak_407	226	7.97451	123.077	119.535	Promoter (<=1kb)	57035	RSRP1	0	25245901	25248139	2239	TRUE	13_dual_narrow_peak_499	361	6.6732	168.854	165.637	Promoter (<=1kb)	57035	RSRP1	0	25245898	25248130	2233	TRUE	132_dual_narrow_peak_511	347	6.6417	161.853	158.572	Promoter (<=1kb)	57035	RSRP1	0	25245854	25248153	2300	TRUE	133_dual_narrow_peak_491	392	7.0511	191.18	187.914	Promoter (<=1kb)
U000567	chr1	25253810	25254347	537	WT_dual_narrow_peak_408	14	5.31496	8.94676	6.72417	Intron (ENST00000473314.6/57035, intron 1 of 5)	57035	RSRP1	-6549	25254006	25254161	156	TRUE	13_dual_narrow_peak_500	24	5.19226	12.242	10.086	Intron (ENST00000473314.6/57035, intron 1 of 5)	57035	RSRP1	-6520	25253977	25254347	371	TRUE	132_dual_narrow_peak_512	20	4.57052	9.52388	7.39498	Exon (ENST00000450820.2/57035, exon 2 of 2)	57035	RSRP1	-6363	25253820	25254345	526	TRUE	133_dual_narrow_peak_492	21	4.22784	9.0699	6.95288	Exon (ENST00000450820.2/57035, exon 2 of 2)
U000568	chr1	25266400	25266930	530	WT_dual_narrow_peak_409	200	21.7009	196.433	191.94	Promoter (<=1kb)	57035	RSRP1	981	25266401	25266904	504	TRUE	13_dual_narrow_peak_501	419	25.819	430.508	425.184	Promoter (<=1kb)	57035	RSRP1	955	25266415	25266930	516	TRUE	132_dual_narrow_peak_513	354	24.4407	357.135	352.106	Promoter (<=1kb)	57035	RSRP1	981	25266425	25266904	480	TRUE	133_dual_narrow_peak_493	438	26.775	456.507	451.253	Promoter (<=1kb)
U000569	chr1	25267881	25268182	301	NA	NA	NA	NA	NA	NA	NA	NA	NA	NA	NA	NA	FALSE	13_dual_narrow_peak_502	102	6.34977	48.7458	46.3091	Promoter (<=1kb)	57035	RSRP1	0	25267882	25268098	217	TRUE	132_dual_narrow_peak_514	97	6.78551	49.1579	46.6863	Promoter (<=1kb)	57035	RSRP1	0	25267888	25268124	237	TRUE	133_dual_narrow_peak_494	85	5.27388	35.0481	32.7103	Promoter (<=1kb)
U000570	chr1	25336752	25337224	472	WT_dual_narrow_peak_410	249	6.7595	119.04	115.547	Promoter (<=1kb)	57035	RSRP1	0	25336753	25337221	469	TRUE	13_dual_narrow_peak_503	443	6.70404	206.983	203.494	Promoter (<=1kb)	57035	RSRP1	0	25336757	25337221	465	TRUE	132_dual_narrow_peak_515	412	6.63357	191.164	187.651	Promoter (<=1kb)	57035	RSRP1	0	25336756	25337221	466	TRUE	133_dual_narrow_peak_495	473	7.00217	228.484	224.973	Promoter (<=1kb)
U000571	chr1	25338216	25339757	1541	WT_dual_narrow_peak_411	273	7.33735	138.731	134.996	Promoter (<=1kb)	23585	TMEM50A	0	25338244	25339753	1510	TRUE	13_dual_narrow_peak_504	460	6.88966	219.504	215.92	Promoter (<=1kb)	23585	TMEM50A	0	25338217	25339714	1498	TRUE	132_dual_narrow_peak_516	425	6.77797	200.514	196.923	Promoter (<=1kb)	23585	TMEM50A	0	25338217	25339757	1541	TRUE	133_dual_narrow_peak_496	460	6.75382	216.04	212.612	Promoter (<=1kb)
U000572	chr1	25352194	25352470	276	NA	NA	NA	NA	NA	NA	NA	NA	NA	NA	NA	NA	FALSE	NA	NA	NA	NA	NA	NA	NA	NA	NA	NA	NA	NA	FALSE	132_dual_narrow_peak_517	18	5.31094	10.3322	8.19139	Intron (ENST00000498135.5/23585, intron 3 of 5)	23585	TMEM50A	9603	25352195	25352470	276	TRUE	NA	NA	NA	NA	NA	NA
U000573	chr1	25429673	25432355	2682	WT_dual_narrow_peak_412	207	7.28313	105.714	102.378	Promoter (<=1kb)	55219	MACO1	0	25429674	25432282	2609	TRUE	13_dual_narrow_peak_505	395	6.64808	183.782	180.462	Promoter (<=1kb)	55219	MACO1	0	25429693	25432314	2622	TRUE	132_dual_narrow_peak_518	374	6.72902	175.957	172.567	Promoter (<=1kb)	55219	MACO1	0	25429678	25432349	2672	TRUE	133_dual_narrow_peak_497	429	7.04813	208.724	205.345	Promoter (<=1kb)
U000574	chr1	25506556	25507092	536	NA	NA	NA	NA	NA	NA	NA	NA	NA	NA	NA	NA	FALSE	13_dual_narrow_peak_506	26	6.94932	16.818	14.6145	Distal Intergenic	26119	LDLRAP1	-36606	25506795	25507000	206	TRUE	132_dual_narrow_peak_519	23	6.70855	14.9962	12.7983	Distal Intergenic	26119	LDLRAP1	-36590	25506557	25507016	460	TRUE	133_dual_narrow_peak_498	29	7.26153	18.8655	16.6444	Distal Intergenic
U000575	chr1	25543317	25545068	1751	WT_dual_narrow_peak_413	102	8.95867	63.3377	60.475	Promoter (<=1kb)	26119	LDLRAP1	0	25543600	25544890	1291	TRUE	13_dual_narrow_peak_507	225	9.09508	134.457	131.473	Promoter (<=1kb)	26119	LDLRAP1	0	25543491	25545047	1557	TRUE	132_dual_narrow_peak_520	181	8.51969	104.406	101.551	Promoter (<=1kb)	26119	LDLRAP1	0	25543318	25545068	1751	TRUE	133_dual_narrow_peak_499	228	9.62466	141.445	138.485	Promoter (<=1kb)
U000576	chr1	25549593	25550074	481	NA	NA	NA	NA	NA	NA	NA	NA	NA	NA	NA	NA	FALSE	13_dual_narrow_peak_508	23	2.73726	5.64053	3.59184	Promoter (<=1kb)	26119	LDLRAP1	0	25549667	25550074	408	TRUE	132_dual_narrow_peak_521	31	4.7032	13.4183	11.2386	Promoter (<=1kb)	26119	LDLRAP1	-110	25549672	25549851	180	TRUE	133_dual_narrow_peak_500	27	3.14006	7.62617	5.53252	Promoter (<=1kb)
U000577	chr1	25556706	25556934	228	NA	NA	NA	NA	NA	NA	NA	NA	NA	NA	NA	NA	FALSE	NA	NA	NA	NA	NA	NA	NA	NA	NA	NA	NA	NA	FALSE	132_dual_narrow_peak_522	14	4.19285	6.99248	4.90617	Promoter (1-2kb)	26119	LDLRAP1	1826	25556707	25556879	173	TRUE	133_dual_narrow_peak_501	14	3.63077	5.94728	3.88494	Promoter (1-2kb)
U000578	chr1	25568443	25569070	627	NA	NA	NA	NA	NA	NA	NA	NA	NA	NA	NA	NA	FALSE	13_dual_narrow_peak_509	35	4.38211	13.7135	11.5418	3' UTR	26119	LDLRAP1	3901	25568492	25569019	528	TRUE	132_dual_narrow_peak_523	36	4.18866	13.3651	11.1859	3' UTR	26119	LDLRAP1	3901	25568492	25569020	529	TRUE	133_dual_narrow_peak_502	45	5.53186	21.0893	18.8501	3' UTR
U000579	chr1	25572737	25574062	1325	WT_dual_narrow_peak_414	50	9.85702	36.319	33.7476	Distal Intergenic	26119	LDLRAP1	-7666	25572990	25573812	823	TRUE	13_dual_narrow_peak_510	91	9.42811	59.1539	56.6509	Distal Intergenic	26119	LDLRAP1	-7484	25572783	25573994	1212	TRUE	132_dual_narrow_peak_524	89	9.27636	57.3415	54.8126	Distal Intergenic	26119	LDLRAP1	-7416	25572767	25574062	1296	TRUE	133_dual_narrow_peak_503	99	10.2187	67.3672	64.8356	Distal Intergenic
U000580	chr1	25615674	25617093	1419	WT_dual_narrow_peak_415	51	8.92227	34.4057	31.8551	Promoter (<=1kb)	57134	MAN1C1	-189	25615774	25616602	829	TRUE	13_dual_narrow_peak_511	141	11.2784	99.3255	96.5698	Promoter (<=1kb)	57134	MAN1C1	0	25615701	25617084	1384	TRUE	132_dual_narrow_peak_525	99	9.04358	62.0431	59.4818	Promoter (<=1kb)	57134	MAN1C1	0	25615681	25617087	1407	TRUE	133_dual_narrow_peak_504	143	12.0455	104.766	102.021	Promoter (<=1kb)
U000581	chr1	25629965	25630297	332	WT_dual_narrow_peak_417	9	4.10053	5.54476	3.39619	Intron (ENST00000374332.9/57134, intron 1 of 11)	57134	MAN1C1	12116	25629966	25630297	332	TRUE	NA	NA	NA	NA	NA	NA	NA	NA	NA	NA	NA	NA	FALSE	132_dual_narrow_peak_526	14	4.19285	6.99248	4.90617	Intron (ENST00000374332.9/57134, intron 1 of 11)	57134	MAN1C1	12164	25630014	25630287	274	TRUE	NA	NA	NA	NA	NA	NA
U000582	chr1	25799839	25801335	1496	WT_dual_narrow_peak_418	89	11.4382	65.8039	62.9146	Promoter (<=1kb)	57190	SELENON	0	25799877	25801095	1219	TRUE	13_dual_narrow_peak_512	227	11.7859	160.017	156.861	Promoter (<=1kb)	57190	SELENON	0	25799840	25801329	1490	TRUE	132_dual_narrow_peak_527	186	11.6873	131.705	128.651	Promoter (<=1kb)	57190	SELENON	0	25799840	25801246	1407	TRUE	133_dual_narrow_peak_505	229	11.8534	161.918	158.833	Promoter (<=1kb)
U000583	chr1	25810798	25811254	456	NA	NA	NA	NA	NA	NA	NA	NA	NA	NA	NA	NA	FALSE	13_dual_narrow_peak_513	14	3.86073	6.38156	4.31248	Promoter (<=1kb)	57190	SELENON	-220	25810799	25811250	452	TRUE	132_dual_narrow_peak_528	14	4.19285	6.99248	4.90617	Promoter (<=1kb)	57190	SELENON	-232	25810836	25811238	403	TRUE	NA	NA	NA	NA	NA	NA
U000584	chr1	25819076	25821231	2155	WT_dual_narrow_peak_419	160	7.15534	81.6314	78.5683	Promoter (<=1kb)	56181	MTFR1L	0	25819164	25821112	1949	TRUE	13_dual_narrow_peak_514	363	7.07867	177.917	174.637	Promoter (<=1kb)	56181	MTFR1L	0	25819085	25821231	2147	TRUE	132_dual_narrow_peak_529	310	7.27094	155.809	152.575	Promoter (<=1kb)	56181	MTFR1L	0	25819079	25821188	2110	TRUE	133_dual_narrow_peak_506	385	7.59885	198.923	195.608	Promoter (<=1kb)
U000585	chr1	25858286	25860152	1866	WT_dual_narrow_peak_420	323	10.2292	205.924	201.303	Promoter (<=1kb)	79000	AUNIP	0	25858287	25860142	1856	TRUE	13_dual_narrow_peak_515	481	9.18152	282.877	278.793	Promoter (<=1kb)	79000	AUNIP	0	25858290	25860091	1802	TRUE	132_dual_narrow_peak_530	492	9.74763	300.926	296.427	Promoter (<=1kb)	79000	AUNIP	0	25858290	25860152	1863	TRUE	133_dual_narrow_peak_507	522	10.1082	326.491	322.265	Promoter (<=1kb)
U000586	chr1	25874375	25876109	1734	WT_dual_narrow_peak_421	136	10.9584	94.3326	91.127	Promoter (<=1kb)	164091	PAQR7	0	25874518	25876061	1544	TRUE	13_dual_narrow_peak_516	306	11.3358	208.337	204.837	Promoter (<=1kb)	164091	PAQR7	0	25874405	25876061	1657	TRUE	132_dual_narrow_peak_531	249	11.3488	170.901	167.551	Promoter (<=1kb)	164091	PAQR7	0	25874376	25876030	1655	TRUE	133_dual_narrow_peak_508	294	11.1492	198.408	195.095	Promoter (<=1kb)
U000587	chr1	25890421	25890819	398	WT_dual_narrow_peak_422	21	4.88425	10.5203	8.26918	Promoter (1-2kb)	3925	STMN1	1959	25890447	25890648	202	TRUE	13_dual_narrow_peak_517	25	3.83489	9.20243	7.08717	Promoter (1-2kb)	3925	STMN1	1838	25890475	25890769	295	TRUE	132_dual_narrow_peak_532	29	4.49837	12.1933	10.0279	Promoter (1-2kb)	3925	STMN1	1823	25890422	25890784	363	TRUE	133_dual_narrow_peak_509	22	3.34562	7.15704	5.07312	Promoter (1-2kb)
U000588	chr1	25892375	25892928	553	WT_dual_narrow_peak_423	21	4.4114	9.486	7.25275	Promoter (<=1kb)	3925	STMN1	0	25892413	25892882	470	TRUE	13_dual_narrow_peak_518	53	7.11856	29.9634	27.654	Promoter (<=1kb)	3925	STMN1	0	25892376	25892898	523	TRUE	132_dual_narrow_peak_533	45	6.58684	24.5399	22.2529	Promoter (<=1kb)	3925	STMN1	0	25892377	25892928	552	TRUE	133_dual_narrow_peak_510	41	5.50837	19.4633	17.2375	Promoter (<=1kb)
U000589	chr1	25904522	25906808	2286	WT_dual_narrow_peak_424	150	6.08349	67.2857	64.3804	Promoter (<=1kb)	100500808	MIR3917	0	25904577	25906488	1912	TRUE	13_dual_narrow_peak_519	261	5.74803	108.622	105.807	Promoter (<=1kb)	100500808	MIR3917	0	25904581	25906785	2205	TRUE	132_dual_narrow_peak_534	231	5.6341	94.8608	92.0729	Promoter (<=1kb)	100500808	MIR3917	0	25904587	25906808	2222	TRUE	133_dual_narrow_peak_511	285	5.93023	121.553	118.711	Promoter (<=1kb)
U000590	chr1	25997021	25998567	1546	WT_dual_narrow_peak_425	245	14.9686	197.235	192.731	Promoter (<=1kb)	5051	PAFAH2	0	25997171	25998208	1038	TRUE	13_dual_narrow_peak_520	466	13.7423	350.742	346.078	Promoter (<=1kb)	5051	PAFAH2	0	25997046	25998565	1520	TRUE	132_dual_narrow_peak_535	435	15.2626	347.119	342.182	Promoter (<=1kb)	5051	PAFAH2	0	25997102	25998241	1140	TRUE	133_dual_narrow_peak_512	502	14.5629	389.368	384.638	Promoter (<=1kb)
U000591	chr1	26034786	26036715	1929	WT_dual_narrow_peak_426	63	7.06415	34.5415	31.9895	Promoter (2-3kb)	2134	EXTL1	2819	26034949	26036624	1676	TRUE	13_dual_narrow_peak_521	174	9.10766	105.341	102.546	Promoter (2-3kb)	2134	EXTL1	2657	26034787	26036715	1929	TRUE	132_dual_narrow_peak_537	134	8.68535	79.7369	77.0544	Promoter (2-3kb)	2134	EXTL1	2741	26034871	26036653	1783	TRUE	133_dual_narrow_peak_514	133	7.64308	72.1663	69.6074	Promoter (2-3kb)
U000592	chr1	26080068	26080231	163	WT_dual_narrow_peak_427	9	3.92208	5.26537	3.12816	Distal Intergenic	84676	TRIM63	-11633	26080069	26080231	163	TRUE	NA	NA	NA	NA	NA	NA	NA	NA	NA	NA	NA	NA	FALSE	NA	NA	NA	NA	NA	NA	NA	NA	NA	NA	NA	NA	FALSE	NA	NA	NA	NA	NA	NA
U000593	chr1	26094223	26095255	1032	WT_dual_narrow_peak_428	20	5.08415	10.5939	8.34165	Distal Intergenic	149420	PDIK1L	-16134	26094328	26095031	704	TRUE	13_dual_narrow_peak_522	44	8.432	29.2457	26.9416	Distal Intergenic	149420	PDIK1L	-16106	26094275	26095059	785	TRUE	132_dual_narrow_peak_538	59	8.50038	37.5641	35.1758	Distal Intergenic	149420	PDIK1L	-15910	26094224	26095255	1032	TRUE	133_dual_narrow_peak_515	49	8.71332	32.7173	30.3948	Distal Intergenic
U000594	chr1	26097600	26098143	543	WT_dual_narrow_peak_429	16	3.81375	6.80219	4.62374	Distal Intergenic	149420	PDIK1L	-13116	26097601	26098049	449	TRUE	NA	NA	NA	NA	NA	NA	NA	NA	NA	NA	NA	NA	FALSE	132_dual_narrow_peak_539	26	3.76132	9.25956	7.13621	Distal Intergenic	149420	PDIK1L	-13179	26097770	26097986	217	TRUE	133_dual_narrow_peak_516	20	3.55828	7.2318	5.14683	Distal Intergenic
U000595	chr1	26104761	26105092	331	WT_dual_narrow_peak_430	22	6.21255	13.605	11.3059	Distal Intergenic	149420	PDIK1L	-6081	26104896	26105084	189	TRUE	13_dual_narrow_peak_523	30	6.07065	16.6214	14.4203	Distal Intergenic	149420	PDIK1L	-6073	26104897	26105092	196	TRUE	132_dual_narrow_peak_540	30	6.34371	17.2699	15.0487	Distal Intergenic	149420	PDIK1L	-6073	26104771	26105092	322	TRUE	133_dual_narrow_peak_517	43	7.78869	27.0318	24.7483	Distal Intergenic
U000596	chr1	26110523	26112914	2391	WT_dual_narrow_peak_431	233	7.67259	123.176	119.633	Promoter (<=1kb)	149420	PDIK1L	0	26110647	26112790	2144	TRUE	13_dual_narrow_peak_524	388	6.48958	177.075	173.801	Promoter (<=1kb)	149420	PDIK1L	0	26110552	26112795	2244	TRUE	132_dual_narrow_peak_541	343	6.47284	156.7	153.459	Promoter (<=1kb)	149420	PDIK1L	0	26110553	26112914	2362	TRUE	133_dual_narrow_peak_518	402	6.65173	187.045	183.805	Promoter (<=1kb)
U000597	chr1	26123198	26123745	547	WT_dual_narrow_peak_432	11	4.92063	7.359	5.16696	3' UTR	149420	PDIK1L	11591	26123428	26123745	318	TRUE	13_dual_narrow_peak_525	36	9.52314	27.3307	25.0406	3' UTR	149420	PDIK1L	11541	26123378	26123603	226	TRUE	132_dual_narrow_peak_542	23	6.70855	14.9962	12.7983	3' UTR	149420	PDIK1L	11542	26123379	26123588	210	TRUE	133_dual_narrow_peak_519	42	9.51257	30.7708	28.4612	3' UTR
U000598	chr1	26145036	26145540	504	WT_dual_narrow_peak_433	14	6.15079	10.331	8.08293	Distal Intergenic	79927	FAM110D	-13859	26145037	26145220	184	TRUE	13_dual_narrow_peak_526	28	7.46408	18.8104	16.5889	Distal Intergenic	79927	FAM110D	-13553	26145042	26145526	485	TRUE	132_dual_narrow_peak_543	34	9.78331	26.7094	24.4043	Distal Intergenic	79927	FAM110D	-13539	26145041	26145540	500	TRUE	133_dual_narrow_peak_520	45	11.1343	36.2669	33.921	Distal Intergenic
U000599	chr1	26163995	26164552	557	NA	NA	NA	NA	NA	NA	NA	NA	NA	NA	NA	NA	FALSE	13_dual_narrow_peak_527	18	4.89026	9.52751	7.40622	3' UTR	110806296	C1orf232	4242	26163996	26164339	344	TRUE	NA	NA	NA	NA	NA	NA	NA	NA	NA	NA	NA	NA	FALSE	133_dual_narrow_peak_521	13	3.38872	5.26016	3.21363	3' UTR
U000600	chr1	26169800	26170967	1167	WT_dual_narrow_peak_434	197	15.4152	162.858	158.811	Promoter (<=1kb)	51042	ZNF593	0	26169856	26170930	1075	TRUE	13_dual_narrow_peak_528	383	14.6567	300.085	295.859	Promoter (<=1kb)	51042	ZNF593	0	26169836	26170967	1132	TRUE	132_dual_narrow_peak_544	337	14.01	258.595	254.494	Promoter (<=1kb)	51042	ZNF593	0	26169803	26170938	1136	TRUE	133_dual_narrow_peak_522	363	13.9369	277.122	273.268	Promoter (<=1kb)
U000601	chr1	26177242	26178683	1441	WT_dual_narrow_peak_435	45	8.0214	28.6875	26.2003	Promoter (<=1kb)	10256	CNKSR1	0	26177414	26178420	1007	TRUE	13_dual_narrow_peak_529	92	8.92671	57.5288	55.0361	Promoter (<=1kb)	10256	CNKSR1	0	26177344	26178543	1200	TRUE	132_dual_narrow_peak_545	94	8.505	56.6872	54.1628	Promoter (<=1kb)	10256	CNKSR1	0	26177243	26178683	1441	TRUE	133_dual_narrow_peak_523	85	7.91687	49.1312	46.7058	Promoter (<=1kb)
U000602	chr1	26222348	26222838	490	WT_dual_narrow_peak_436	12	5.33068	8.31872	6.10696	Promoter (2-3kb)	101928303	ZPLD2P	-2529	26222349	26222582	234	TRUE	13_dual_narrow_peak_530	17	4.63288	8.70517	6.59594	Promoter (2-3kb)	101928303	ZPLD2P	-2503	26222444	26222608	165	TRUE	132_dual_narrow_peak_546	23	6.70855	14.9962	12.7983	Promoter (2-3kb)	101928303	ZPLD2P	-2273	26222408	26222838	431	TRUE	NA	NA	NA	NA	NA	NA
U000603	chr1	26234009	26235524	1515	WT_dual_narrow_peak_437	283	7.54534	146.721	142.882	Promoter (<=1kb)	64793	CEP85	0	26234044	26235522	1479	TRUE	13_dual_narrow_peak_531	531	7.87488	279.812	275.754	Promoter (<=1kb)	64793	CEP85	0	26234032	26235524	1493	TRUE	132_dual_narrow_peak_547	456	7.17376	224.641	220.843	Promoter (<=1kb)	64793	CEP85	0	26234025	26235524	1500	TRUE	133_dual_narrow_peak_524	572	8.21499	310.394	306.291	Promoter (<=1kb)
U000604	chr1	26279486	26281190	1704	WT_dual_narrow_peak_438	74	7.58704	42.0492	39.4158	Promoter (<=1kb)	83442	SH3BGRL3	0	26279530	26280959	1430	TRUE	13_dual_narrow_peak_532	218	8.71644	126.683	123.751	Promoter (<=1kb)	83442	SH3BGRL3	0	26279488	26281190	1703	TRUE	132_dual_narrow_peak_548	163	8.52261	94.5693	91.7834	Promoter (<=1kb)	83442	SH3BGRL3	0	26279506	26280834	1329	TRUE	133_dual_narrow_peak_525	198	8.25047	111.15	108.369	Promoter (<=1kb)
U000605	chr1	26298157	26298469	312	NA	NA	NA	NA	NA	NA	NA	NA	NA	NA	NA	NA	FALSE	NA	NA	NA	NA	NA	NA	NA	NA	NA	NA	NA	NA	FALSE	132_dual_narrow_peak_549	18	3.20935	5.95367	3.89229	Promoter (<=1kb)	91544	UBXN11	-132	26298158	26298451	294	TRUE	133_dual_narrow_peak_526	20	3.62674	7.39583	5.30855	Promoter (<=1kb)
U000606	chr1	26300792	26300958	166	NA	NA	NA	NA	NA	NA	NA	NA	NA	NA	NA	NA	FALSE	13_dual_narrow_peak_533	33	3.25394	9.27576	7.15958	Promoter (2-3kb)	91544	UBXN11	2058	26300794	26300958	165	TRUE	132_dual_narrow_peak_550	33	3.27913	9.36821	7.24348	Promoter (2-3kb)	91544	UBXN11	2059	26300793	26300957	165	TRUE	NA	NA	NA	NA	NA	NA
U000607	chr1	26305661	26307245	1584	WT_dual_narrow_peak_439	310	13.5223	233.863	228.854	Promoter (<=1kb)	91544	UBXN11	0	26305669	26307065	1397	TRUE	13_dual_narrow_peak_534	575	13.5008	426.708	421.416	Promoter (<=1kb)	91544	UBXN11	0	26305662	26307218	1557	TRUE	132_dual_narrow_peak_551	525	13.0008	382.09	376.832	Promoter (<=1kb)	91544	UBXN11	0	26305699	26307245	1547	TRUE	133_dual_narrow_peak_527	580	13.4101	428.734	423.703	Promoter (<=1kb)
U000608	chr1	26321437	26321647	210	NA	NA	NA	NA	NA	NA	NA	NA	NA	NA	NA	NA	FALSE	NA	NA	NA	NA	NA	NA	NA	NA	NA	NA	NA	NA	FALSE	132_dual_narrow_peak_552	19	5.59046	11.225	9.072	Distal Intergenic	91544	UBXN11	-3075	26321438	26321630	193	TRUE	NA	NA	NA	NA	NA	NA
U000609	chr1	26336059	26336865	806	WT_dual_narrow_peak_440	41	10.953	33.3447	30.8058	Promoter (<=1kb)	55057	CRYBG2	0	26336220	26336835	616	TRUE	13_dual_narrow_peak_535	86	12.8176	68.4709	65.9093	Promoter (<=1kb)	55057	CRYBG2	0	26336168	26336837	670	TRUE	132_dual_narrow_peak_553	87	13.7511	72.1391	69.5088	Promoter (<=1kb)	55057	CRYBG2	0	26336220	26336848	629	TRUE	133_dual_narrow_peak_528	88	12.5135	68.8694	66.3293	Promoter (<=1kb)
U000610	chr1	26351408	26352501	1093	WT_dual_narrow_peak_441	22	4.38591	9.73294	7.4957	Promoter (2-3kb)	55057	CRYBG2	2154	26351758	26351942	185	TRUE	13_dual_narrow_peak_536	45	2.65022	8.83058	6.71985	Promoter (1-2kb)	55057	CRYBG2	1595	26351767	26352501	735	TRUE	132_dual_narrow_peak_554	32	3.09985	8.50171	6.39084	Promoter (2-3kb)	55057	CRYBG2	2120	26351409	26351976	568	TRUE	133_dual_narrow_peak_529	41	2.50599	7.49977	5.40779	Promoter (2-3kb)
U000611	chr1	26352506	26353138	632	NA	NA	NA	NA	NA	NA	NA	NA	NA	NA	NA	NA	FALSE	NA	NA	NA	NA	NA	NA	NA	NA	NA	NA	NA	NA	FALSE	NA	NA	NA	NA	NA	NA	NA	NA	NA	NA	NA	NA	FALSE	133_dual_narrow_peak_530	48	2.44662	8.15288	6.05227	Promoter (<=1kb)
U000612	chr1	26353453	26354213	760	WT_dual_narrow_peak_443	42	6.25764	22.2126	19.8009	Promoter (<=1kb)	55057	CRYBG2	0	26353846	26354123	278	TRUE	13_dual_narrow_peak_537	112	5.8113	49.2386	46.7987	Promoter (<=1kb)	55057	CRYBG2	0	26353454	26354213	760	TRUE	132_dual_narrow_peak_556	84	5.63414	36.8415	34.4586	Promoter (<=1kb)	55057	CRYBG2	0	26353767	26354181	415	TRUE	133_dual_narrow_peak_531	145	6.94483	72.6796	70.1177	Promoter (<=1kb)
U000613	chr1	26356804	26357592	788	WT_dual_narrow_peak_444	26	4.75339	11.8937	9.62075	Promoter (2-3kb)	55057	CRYBG2	2460	26356889	26357592	704	TRUE	13_dual_narrow_peak_538	64	3.83823	19.5647	17.3369	Promoter (2-3kb)	55057	CRYBG2	2466	26356805	26357586	782	TRUE	132_dual_narrow_peak_557	45	3.40767	12.5795	10.41	Promoter (2-3kb)	55057	CRYBG2	2460	26356809	26357592	784	TRUE	133_dual_narrow_peak_532	67	3.61946	18.9831	16.7611	Promoter (2-3kb)
U000614	chr1	26358749	26359252	503	WT_dual_narrow_peak_445	22	5.57887	12.3343	10.0548	Promoter (<=1kb)	55057	CRYBG2	817	26359063	26359235	173	TRUE	13_dual_narrow_peak_539	32	3.40864	9.609	7.48676	Promoter (<=1kb)	55057	CRYBG2	847	26358888	26359205	318	TRUE	132_dual_narrow_peak_558	37	4.2056	13.7182	11.5353	Promoter (<=1kb)	55057	CRYBG2	800	26358869	26359252	384	TRUE	133_dual_narrow_peak_533	34	3.33839	9.80689	7.67931	Promoter (<=1kb)
U000615	chr1	26378108	26378725	617	WT_dual_narrow_peak_446	14	6.15079	10.331	8.08293	Distal Intergenic	257101	ZNF683	-3754	26378276	26378452	177	TRUE	13_dual_narrow_peak_540	23	6.17717	13.9483	11.7733	Distal Intergenic	257101	ZNF683	-3648	26378170	26378522	353	TRUE	132_dual_narrow_peak_559	31	8.94474	23.3459	21.0688	Distal Intergenic	257101	ZNF683	-3587	26378109	26378725	617	TRUE	133_dual_narrow_peak_534	29	7.26153	18.8655	16.6444	Distal Intergenic
U000616	chr1	26432203	26433336	1133	WT_dual_narrow_peak_447	346	16.1483	286.242	280.519	Promoter (<=1kb)	79947	DHDDS	0	26432321	26433249	929	TRUE	13_dual_narrow_peak_541	653	16.0238	530.005	523.774	Promoter (<=1kb)	79947	DHDDS	0	26432221	26433323	1103	TRUE	132_dual_narrow_peak_560	572	15.2644	453.735	447.708	Promoter (<=1kb)	79947	DHDDS	0	26432260	26433336	1077	TRUE	133_dual_narrow_peak_535	661	15.7689	531.952	526.091	Promoter (<=1kb)
U000617	chr1	26471390	26473940	2550	WT_dual_narrow_peak_448	156	6.14777	70.4488	67.5088	Promoter (<=1kb)	3151	HMGN2	0	26471633	26473800	2168	TRUE	13_dual_narrow_peak_542	278	5.46566	110.303	107.477	Promoter (<=1kb)	3151	HMGN2	0	26471391	26473929	2539	TRUE	132_dual_narrow_peak_561	230	5.14908	86.8884	84.156	Promoter (<=1kb)	3151	HMGN2	0	26471540	26473940	2401	TRUE	133_dual_narrow_peak_536	284	5.36278	110.639	107.86	Promoter (<=1kb)
U000618	chr1	26500117	26501873	1756	WT_dual_narrow_peak_449	135	9.21889	83.6709	80.5851	Distal Intergenic	3151	HMGN2	26801	26500230	26501803	1574	TRUE	13_dual_narrow_peak_543	260	7.92377	140.187	137.165	Distal Intergenic	3151	HMGN2	26689	26500118	26501801	1684	TRUE	132_dual_narrow_peak_562	258	8.99579	152.217	149.01	Distal Intergenic	3151	HMGN2	26698	26500127	26501873	1747	TRUE	133_dual_narrow_peak_537	306	9.90415	191.386	188.118	Distal Intergenic
U000619	chr1	26529243	26531606	2363	WT_dual_narrow_peak_451	282	8.65391	161.484	157.454	Promoter (<=1kb)	6195	RPS6KA1	0	26529771	26531450	1680	TRUE	13_dual_narrow_peak_544	487	7.85452	256.555	252.685	Promoter (<=1kb)	6195	RPS6KA1	0	26529244	26531606	2363	TRUE	132_dual_narrow_peak_563	428	7.48477	218.102	214.361	Promoter (<=1kb)	6195	RPS6KA1	0	26529337	26531526	2190	TRUE	133_dual_narrow_peak_538	529	8.33514	290.444	286.492	Promoter (<=1kb)
U000620	chr1	26597528	26597685	157	WT_dual_narrow_peak_452	12	5.33068	8.31872	6.10696	Distal Intergenic	124904769	LOC124904769	4747	26597529	26597685	157	TRUE	NA	NA	NA	NA	NA	NA	NA	NA	NA	NA	NA	NA	FALSE	NA	NA	NA	NA	NA	NA	NA	NA	NA	NA	NA	NA	FALSE	NA	NA	NA	NA	NA	NA
U000621	chr1	26619830	26621913	2083	WT_dual_narrow_peak_453	134	8.08802	75.7771	72.7786	Exon (ENST00000690093.1/ENST00000690093.1, exon 1 of 1)	124904769	LOC124904769	-17475	26619907	26621851	1945	TRUE	13_dual_narrow_peak_545	287	8.50948	162.327	159.156	Exon (ENST00000690093.1/ENST00000690093.1, exon 1 of 1)	124904769	LOC124904769	-17450	26619882	26621913	2032	TRUE	132_dual_narrow_peak_564	245	7.7757	130.56	127.515	Exon (ENST00000690093.1/ENST00000690093.1, exon 1 of 1)	124904769	LOC124904769	-17399	26619831	26621850	2020	TRUE	133_dual_narrow_peak_539	291	8.11215	159.002	155.935	Exon (ENST00000690093.1/ENST00000690093.1, exon 1 of 1)
U000622	chr1	26677355	26678029	674	WT_dual_narrow_peak_454	13	5.74074	9.31011	7.07978	Distal Intergenic	8289	ARID1A	-15272	26677356	26677964	609	TRUE	13_dual_narrow_peak_546	29	7.72146	19.8288	17.5984	Distal Intergenic	8289	ARID1A	-15269	26677356	26677967	612	TRUE	132_dual_narrow_peak_565	30	8.66521	22.2508	19.9832	Distal Intergenic	8289	ARID1A	-15252	26677404	26677984	581	TRUE	133_dual_narrow_peak_540	38	8.30038	25.7205	23.4463	Distal Intergenic
U000623	chr1	26695161	26698503	3342	WT_dual_narrow_peak_456	273	5.57315	110.332	106.942	Promoter (<=1kb)	8289	ARID1A	545	26696577	26698372	1796	TRUE	13_dual_narrow_peak_547	525	5.1628	194.272	190.876	Promoter (<=1kb)	101928728	LOC101928728	0	26695176	26698475	3300	TRUE	132_dual_narrow_peak_566	449	5.01807	162.143	158.86	Promoter (<=1kb)	101928728	LOC101928728	0	26695162	26698503	3342	TRUE	133_dual_narrow_peak_541	542	5.2039	201.973	198.637	Promoter (<=1kb)
U000624	chr1	26705622	26706257	635	WT_dual_narrow_peak_457	14	4.59264	7.70582	5.50731	Intron (ENST00000430799.7/8289, intron 1 of 19)	8289	ARID1A	9591	26705623	26706184	562	TRUE	13_dual_narrow_peak_548	20	3.53345	7.17196	5.08815	Intron (ENST00000430799.7/8289, intron 1 of 19)	8289	ARID1A	9881	26705913	26706257	345	TRUE	132_dual_narrow_peak_567	23	4.54877	10.4238	8.28189	Intron (ENST00000430799.7/8289, intron 1 of 19)	8289	ARID1A	9743	26705775	26706171	397	TRUE	133_dual_narrow_peak_542	28	4.46948	11.799	9.647	Intron (ENST00000430799.7/8289, intron 1 of 19)
U000625	chr1	26771598	26771919	321	NA	NA	NA	NA	NA	NA	NA	NA	NA	NA	NA	NA	FALSE	13_dual_narrow_peak_549	23	6.17717	13.9483	11.7733	Promoter (1-2kb)	8289	ARID1A	-1044	26771599	26771919	321	TRUE	132_dual_narrow_peak_568	19	5.59046	11.225	9.072	Promoter (1-2kb)	8289	ARID1A	-1090	26771703	26771873	171	TRUE	133_dual_narrow_peak_543	20	5.08307	10.5917	8.45378	Promoter (1-2kb)
U000626	chr1	26787075	26789309	2234	WT_dual_narrow_peak_458	190	7.08589	95.3598	92.1426	Promoter (<=1kb)	55650	PIGV	0	26787129	26789298	2170	TRUE	13_dual_narrow_peak_550	396	7.06354	193.351	189.961	Promoter (<=1kb)	55650	PIGV	0	26787076	26789298	2223	TRUE	132_dual_narrow_peak_569	357	6.93565	172.266	168.906	Promoter (<=1kb)	55650	PIGV	0	26787089	26789309	2221	TRUE	133_dual_narrow_peak_544	442	7.39352	222.995	219.52	Promoter (<=1kb)
U000627	chr1	26800091	26800268	177	NA	NA	NA	NA	NA	NA	NA	NA	NA	NA	NA	NA	FALSE	NA	NA	NA	NA	NA	NA	NA	NA	NA	NA	NA	NA	FALSE	NA	NA	NA	NA	NA	NA	NA	NA	NA	NA	NA	NA	FALSE	133_dual_narrow_peak_545	21	5.32512	11.4415	9.29306	3' UTR
U000628	chr1	26820771	26821335	564	WT_dual_narrow_peak_459	47	14.9822	45.5588	42.8875	Distal Intergenic	84243	ZDHHC18	-5526	26820772	26821162	391	TRUE	13_dual_narrow_peak_551	46	10.5703	35.6208	33.2714	Distal Intergenic	84243	ZDHHC18	-5512	26820879	26821176	298	TRUE	132_dual_narrow_peak_570	42	9.60928	30.9944	28.6555	Distal Intergenic	84243	ZDHHC18	-5353	26820879	26821335	457	TRUE	133_dual_narrow_peak_546	49	10.6922	37.7767	35.4213	Distal Intergenic
U000629	chr1	26826195	26828016	1821	WT_dual_narrow_peak_461	120	8.83647	72.8408	69.8744	Promoter (<=1kb)	84243	ZDHHC18	163	26826851	26827986	1136	TRUE	13_dual_narrow_peak_552	291	9.69643	179.79	176.497	Promoter (<=1kb)	84243	ZDHHC18	0	26826210	26828016	1807	TRUE	132_dual_narrow_peak_571	245	10.1056	156.457	153.218	Promoter (<=1kb)	84243	ZDHHC18	0	26826196	26827956	1761	TRUE	133_dual_narrow_peak_547	290	10.2661	185.943	182.709	Promoter (<=1kb)
U000630	chr1	26849186	26849760	574	WT_dual_narrow_peak_462	12	4.51901	6.99326	4.81097	Promoter (<=1kb)	84243	ZDHHC18	-773	26849187	26849589	403	TRUE	13_dual_narrow_peak_553	24	5.38989	12.6832	10.5228	Promoter (<=1kb)	84243	ZDHHC18	-766	26849189	26849596	408	TRUE	132_dual_narrow_peak_572	26	6.19974	15.2451	13.0448	Promoter (<=1kb)	84243	ZDHHC18	-602	26849203	26849760	558	TRUE	133_dual_narrow_peak_548	31	6.24767	17.4694	15.2607	Promoter (<=1kb)
U000631	chr1	26863014	26865266	2252	WT_dual_narrow_peak_463	358	5.63758	145.014	141.197	Promoter (<=1kb)	2810	SFN	0	26863028	26865143	2116	TRUE	13_dual_narrow_peak_554	587	5.07038	213.03	209.494	Promoter (<=1kb)	2810	SFN	0	26863018	26865181	2164	TRUE	132_dual_narrow_peak_573	536	4.95567	190.51	187.002	Promoter (<=1kb)	2810	SFN	0	26863015	26865266	2252	TRUE	133_dual_narrow_peak_549	630	5.20356	234.152	230.602	Promoter (<=1kb)
U000632	chr1	26865450	26865853	403	WT_dual_narrow_peak_464	149	2.34979	20.083	17.6974	Promoter (2-3kb)	2810	SFN	2320	26865469	26865827	359	TRUE	13_dual_narrow_peak_555	256	2.21951	29.5455	27.2393	Promoter (2-3kb)	2810	SFN	2320	26865469	26865853	385	TRUE	132_dual_narrow_peak_574	259	2.3941	34.8119	32.444	Promoter (2-3kb)	2810	SFN	2302	26865451	26865850	400	TRUE	133_dual_narrow_peak_550	264	2.19043	29.5658	27.2645	Promoter (2-3kb)
U000633	chr1	26889140	26890927	1787	WT_dual_narrow_peak_465	141	11.3372	99.6456	96.3789	Promoter (<=1kb)	54707	GPN2	0	26889355	26890767	1413	TRUE	13_dual_narrow_peak_556	304	11.8639	212.77	209.237	Promoter (<=1kb)	54707	GPN2	0	26889141	26890927	1787	TRUE	132_dual_narrow_peak_575	265	11.4892	182.81	179.366	Promoter (<=1kb)	54707	GPN2	0	26889214	26890899	1686	TRUE	133_dual_narrow_peak_551	336	13.0704	248.015	244.367	Promoter (<=1kb)
U000634	chr1	26899182	26901060	1878	WT_dual_narrow_peak_466	316	10.686	207.242	202.603	Promoter (<=1kb)	10726	NUDC	0	26899288	26900745	1458	TRUE	13_dual_narrow_peak_557	508	9.18676	298.552	294.338	Promoter (<=1kb)	10726	NUDC	0	26899183	26901019	1837	TRUE	132_dual_narrow_peak_576	458	9.1458	268.914	264.72	Promoter (<=1kb)	10726	NUDC	0	26899183	26901060	1878	TRUE	133_dual_narrow_peak_552	566	9.64475	342.899	338.545	Promoter (<=1kb)
U000635	chr1	26907502	26907889	387	NA	NA	NA	NA	NA	NA	NA	NA	NA	NA	NA	NA	FALSE	13_dual_narrow_peak_558	20	5.40502	11.2368	9.09286	Intron (ENST00000435827.6/10726, intron 2 of 6)	8431	NR0B2	6086	26907514	26907889	376	TRUE	132_dual_narrow_peak_577	21	6.14951	13.0724	10.8962	Intron (ENST00000435827.6/10726, intron 2 of 6)	8431	NR0B2	6231	26907503	26907744	242	TRUE	133_dual_narrow_peak_553	24	5.98272	13.9586	11.7833	Intron (ENST00000435827.6/10726, intron 2 of 6)
U000636	chr1	26921333	26923307	1974	WT_dual_narrow_peak_467	219	8.87172	128.806	125.194	Promoter (<=1kb)	10726	NUDC	0	26921360	26923160	1801	TRUE	13_dual_narrow_peak_559	425	9.27109	252.246	248.41	Promoter (<=1kb)	10726	NUDC	0	26921334	26923260	1927	TRUE	132_dual_narrow_peak_578	371	8.61861	210.155	206.484	Promoter (<=1kb)	10726	NUDC	0	26921334	26923260	1927	TRUE	133_dual_narrow_peak_554	412	8.79798	236.137	232.573	Promoter (<=1kb)
U000637	chr1	26997852	26998216	364	WT_dual_narrow_peak_468	19	7.02843	13.8252	11.5231	Intron (ENST00000522111.3/388610, intron 1 of 1)	388610	TRNP1	3567	26997886	26998084	199	TRUE	13_dual_narrow_peak_560	58	14.333	52.3471	49.8874	Intron (ENST00000522111.3/388610, intron 1 of 1)	388610	TRNP1	3534	26997853	26998100	248	TRUE	132_dual_narrow_peak_579	45	12.3707	38.9165	36.5182	Intron (ENST00000522111.3/388610, intron 1 of 1)	388610	TRNP1	3567	26997886	26998120	235	TRUE	133_dual_narrow_peak_555	47	11.6185	38.63	36.2692	Intron (ENST00000522111.3/388610, intron 1 of 1)
U000638	chr1	26999534	26999996	462	WT_dual_narrow_peak_469	13	4.9334	7.98214	5.77853	3' UTR	388610	TRNP1	5216	26999535	26999996	462	TRUE	NA	NA	NA	NA	NA	NA	NA	NA	NA	NA	NA	NA	FALSE	132_dual_narrow_peak_580	15	4.31153	7.49336	5.39965	Intron (ENST00000522111.3/388610, intron 1 of 1)	388610	TRNP1	5218	26999537	26999808	272	TRUE	NA	NA	NA	NA	NA	NA
U000639	chr1	27011236	27011412	176	NA	NA	NA	NA	NA	NA	NA	NA	NA	NA	NA	NA	FALSE	NA	NA	NA	NA	NA	NA	NA	NA	NA	NA	NA	NA	FALSE	132_dual_narrow_peak_581	35	2.53069	6.75477	4.67593	Promoter (1-2kb)	115572	TENT5B	1438	27011237	27011412	176	TRUE	NA	NA	NA	NA	NA	NA
U000640	chr1	27011974	27012364	390	WT_dual_narrow_peak_470	32	3.74217	10.7488	8.49422	Promoter (<=1kb)	115572	TENT5B	538	27011996	27012312	317	TRUE	13_dual_narrow_peak_561	48	3.34879	12.9737	10.8104	Promoter (<=1kb)	115572	TENT5B	534	27011975	27012316	342	TRUE	132_dual_narrow_peak_582	39	2.80302	8.59204	6.47994	Promoter (<=1kb)	115572	TENT5B	486	27012008	27012364	357	TRUE	133_dual_narrow_peak_556	44	3.18791	11.3288	9.18308	Promoter (<=1kb)
U000641	chr1	27012655	27013562	907	WT_dual_narrow_peak_471	57	6.58878	29.9478	27.4464	Promoter (<=1kb)	115572	TENT5B	0	27012774	27013552	779	TRUE	13_dual_narrow_peak_562	122	8.51785	72.0775	69.4932	Promoter (<=1kb)	115572	TENT5B	0	27012656	27013562	907	TRUE	132_dual_narrow_peak_583	118	8.39184	69.1483	66.5385	Promoter (<=1kb)	115572	TENT5B	0	27012730	27013554	825	TRUE	133_dual_narrow_peak_557	111	8.00171	63.1365	60.6291	Promoter (<=1kb)
U000642	chr1	27044761	27045020	259	WT_dual_narrow_peak_472	18	7.791	14.6761	12.3618	Distal Intergenic	115572	TENT5B	-31918	27044768	27044978	211	TRUE	13_dual_narrow_peak_563	29	7.72146	19.8288	17.5984	Distal Intergenic	115572	TENT5B	-31918	27044768	27045020	253	TRUE	132_dual_narrow_peak_584	24	6.98808	15.9848	13.7765	Distal Intergenic	115572	TENT5B	-31912	27044762	27044965	204	TRUE	133_dual_narrow_peak_558	23	5.80923	13.1973	11.0291	Distal Intergenic
U000643	chr1	27045859	27046009	150	NA	NA	NA	NA	NA	NA	NA	NA	NA	NA	NA	NA	FALSE	NA	NA	NA	NA	NA	NA	NA	NA	NA	NA	NA	NA	FALSE	132_dual_narrow_peak_585	12	3.6338	5.48107	3.42765	Distal Intergenic	115572	TENT5B	-33010	27045860	27046009	150	TRUE	NA	NA	NA	NA	NA	NA
U000644	chr1	27111889	27112345	456	NA	NA	NA	NA	NA	NA	NA	NA	NA	NA	NA	NA	FALSE	13_dual_narrow_peak_564	18	4.89026	9.52751	7.40622	Intron (ENST00000263980.8/6548, intron 2 of 11)	6548	SLC9A1	-7889	27111911	27112301	391	TRUE	NA	NA	NA	NA	NA	NA	NA	NA	NA	NA	NA	NA	FALSE	133_dual_narrow_peak_559	20	5.08307	10.5917	8.45378	Intron (ENST00000263980.8/6548, intron 2 of 11)
U000645	chr1	27122663	27123105	442	NA	NA	NA	NA	NA	NA	NA	NA	NA	NA	NA	NA	FALSE	13_dual_narrow_peak_565	25	6.69193	15.8449	13.6507	Intron (ENST00000263980.8/6548, intron 1 of 11)	6548	SLC9A1	-18891	27122913	27123105	193	TRUE	NA	NA	NA	NA	NA	NA	NA	NA	NA	NA	NA	NA	FALSE	133_dual_narrow_peak_560	17	4.35692	8.16568	6.06215	Intron (ENST00000263980.8/6548, intron 1 of 11)
U000646	chr1	27152958	27155702	2744	WT_dual_narrow_peak_474	155	8.68941	91.4243	88.2519	Promoter (<=1kb)	6548	SLC9A1	0	27154283	27155649	1367	TRUE	13_dual_narrow_peak_566	404	9.34316	241.312	237.562	Promoter (<=1kb)	6548	SLC9A1	0	27152959	27155505	2547	TRUE	132_dual_narrow_peak_586	295	8.62332	168.265	164.936	Promoter (<=1kb)	6548	SLC9A1	0	27152986	27155702	2717	TRUE	133_dual_narrow_peak_562	404	9.58438	245.43	241.801	Promoter (<=1kb)
U000647	chr1	27192185	27193377	1192	WT_dual_narrow_peak_476	36	8.99169	26.197	23.7384	Distal Intergenic	6548	SLC9A1	-25672	27192653	27193377	725	TRUE	13_dual_narrow_peak_567	67	8.4834	41.8622	39.4706	Distal Intergenic	6548	SLC9A1	-25205	27192186	27193363	1178	TRUE	132_dual_narrow_peak_587	66	9.39244	44.4087	41.9709	Distal Intergenic	6548	SLC9A1	-25211	27192192	27193370	1179	TRUE	133_dual_narrow_peak_563	86	10.2608	59.5097	57.0231	Distal Intergenic
U000648	chr1	27197839	27198363	524	WT_dual_narrow_peak_477	20	6.15104	12.6689	10.3838	Distal Intergenic	6548	SLC9A1	-30862	27197843	27198326	484	TRUE	13_dual_narrow_peak_568	44	7.77245	27.4965	25.2053	Distal Intergenic	6548	SLC9A1	-30860	27197841	27198348	508	TRUE	132_dual_narrow_peak_588	46	8.46352	30.4058	28.0715	Distal Intergenic	6548	SLC9A1	-30859	27197840	27198350	511	TRUE	133_dual_narrow_peak_564	51	7.64663	30.6758	28.3668	Distal Intergenic
U000649	chr1	27234076	27236240	2164	WT_dual_narrow_peak_478	211	10.8142	141.56	137.788	Promoter (<=1kb)	23038	WDTC1	0	27234491	27235957	1467	TRUE	13_dual_narrow_peak_569	448	10.0074	279.272	275.219	Promoter (<=1kb)	105376890	WDTC1-DT	0	27234139	27236240	2102	TRUE	132_dual_narrow_peak_589	380	9.85474	235.45	231.556	Promoter (<=1kb)	105376890	WDTC1-DT	0	27234077	27236181	2105	TRUE	133_dual_narrow_peak_565	468	10.3292	297.426	293.421	Promoter (<=1kb)
U000650	chr1	27321842	27323418	1576	WT_dual_narrow_peak_479	284	11.7815	198.405	193.886	Promoter (<=1kb)	84065	TMEM222	0	27322163	27323371	1209	TRUE	13_dual_narrow_peak_570	492	10.2563	310.957	306.638	Promoter (<=1kb)	84065	TMEM222	0	27321851	27323400	1550	TRUE	132_dual_narrow_peak_590	432	10.1232	271.517	267.299	Promoter (<=1kb)	84065	TMEM222	0	27321843	27323418	1576	TRUE	133_dual_narrow_peak_566	515	10.3502	327.089	322.858	Promoter (<=1kb)
U000651	chr1	27365333	27367321	1988	WT_dual_narrow_peak_480	228	9.92333	144.31	140.503	Promoter (<=1kb)	9064	MAP3K6	0	27365349	27367117	1769	TRUE	13_dual_narrow_peak_571	422	9.18126	248.87	245.061	Promoter (<=1kb)	9064	MAP3K6	0	27365339	27367263	1925	TRUE	132_dual_narrow_peak_591	357	9.0787	209.807	206.138	Promoter (<=1kb)	9064	MAP3K6	0	27365346	27367321	1976	TRUE	133_dual_narrow_peak_567	457	9.83439	281.565	277.677	Promoter (<=1kb)
U000652	chr1	27392192	27393492	1300	WT_dual_narrow_peak_481	31	6.51836	18.1165	15.7562	Promoter (<=1kb)	2827	GPR3	0	27392219	27393329	1111	TRUE	13_dual_narrow_peak_572	115	9.00475	70.9569	68.3796	Promoter (<=1kb)	2827	GPR3	0	27392253	27393492	1240	TRUE	132_dual_narrow_peak_592	91	8.45756	54.8271	52.3158	Promoter (<=1kb)	2827	GPR3	0	27392193	27393486	1294	TRUE	133_dual_narrow_peak_568	91	7.90195	52.1754	49.7319	Promoter (<=1kb)
U000653	chr1	27488023	27489266	1243	WT_dual_narrow_peak_482	243	7.24564	122.807	119.268	Promoter (<=1kb)	10163	WASF2	789	27488054	27489262	1209	TRUE	13_dual_narrow_peak_573	487	7.64301	251.422	247.592	Promoter (<=1kb)	10163	WASF2	791	27488036	27489260	1225	TRUE	132_dual_narrow_peak_593	467	8.18231	253.646	249.589	Promoter (<=1kb)	10163	WASF2	785	27488024	27489266	1243	TRUE	133_dual_narrow_peak_569	447	6.84023	212.208	208.807	Promoter (<=1kb)
U000654	chr1	27489424	27490868	1444	WT_dual_narrow_peak_483	214	6.40225	98.4556	95.2026	Promoter (<=1kb)	10163	WASF2	0	27489440	27490868	1429	TRUE	13_dual_narrow_peak_574	379	5.95367	160.888	157.727	Promoter (<=1kb)	10163	WASF2	0	27489425	27490855	1431	TRUE	132_dual_narrow_peak_594	353	6.19811	155.404	152.173	Promoter (<=1kb)	10163	WASF2	0	27489441	27490865	1425	TRUE	133_dual_narrow_peak_570	429	6.5721	197.369	194.063	Promoter (<=1kb)
U000655	chr1	27499910	27500359	449	WT_dual_narrow_peak_484	15	5.01847	8.77015	6.55054	Distal Intergenic	10163	WASF2	-9773	27499940	27500291	352	TRUE	13_dual_narrow_peak_575	34	7.13272	20.9469	18.7071	Distal Intergenic	10163	WASF2	-9767	27499934	27500352	419	TRUE	132_dual_narrow_peak_595	26	5.91494	14.6216	12.4285	Distal Intergenic	10163	WASF2	-9773	27499940	27500269	330	TRUE	133_dual_narrow_peak_571	22	4.94197	10.9845	8.84243	Distal Intergenic
U000656	chr1	27504124	27504746	622	NA	NA	NA	NA	NA	NA	NA	NA	NA	NA	NA	NA	FALSE	13_dual_narrow_peak_577	20	4.76402	9.93335	7.80736	Distal Intergenic	10163	WASF2	-14354	27504521	27504746	226	TRUE	132_dual_narrow_peak_596	25	5.61299	13.5565	11.3753	Distal Intergenic	10163	WASF2	-13958	27504125	27504573	449	TRUE	NA	NA	NA	NA	NA	NA
U000657	chr1	27518204	27518858	654	NA	NA	NA	NA	NA	NA	NA	NA	NA	NA	NA	NA	FALSE	13_dual_narrow_peak_578	32	8.47509	22.9286	20.6727	Distal Intergenic	105376892	LOC105376892	-6981	27518205	27518824	620	TRUE	132_dual_narrow_peak_597	19	5.59046	11.225	9.072	Distal Intergenic	105376892	LOC105376892	-6947	27518261	27518858	598	TRUE	133_dual_narrow_peak_572	28	7.01948	17.8825	15.6698	Distal Intergenic
U000658	chr1	27525569	27527003	1434	WT_dual_narrow_peak_485	30	9.08011	23.0643	20.6424	Promoter (<=1kb)	105376892	LOC105376892	0	27525713	27526488	776	TRUE	13_dual_narrow_peak_579	98	9.24383	62.4086	59.885	Promoter (<=1kb)	105376892	LOC105376892	0	27525709	27527003	1295	TRUE	132_dual_narrow_peak_598	62	10.0926	44.2074	41.771	Promoter (<=1kb)	105376892	LOC105376892	0	27525570	27526724	1155	TRUE	133_dual_narrow_peak_573	92	10.2754	63.2781	60.7699	Promoter (<=1kb)
U000659	chr1	27540208	27540828	620	WT_dual_narrow_peak_486	31	7.76191	20.9083	18.5125	Intron (ENST00000247087.10/27245, intron 5 of 5)	27245	AHDC1	12723	27540266	27540822	557	TRUE	13_dual_narrow_peak_580	60	6.95113	32.6897	30.3609	Intron (ENST00000247087.10/27245, intron 5 of 5)	27245	AHDC1	12717	27540218	27540828	611	TRUE	132_dual_narrow_peak_599	49	6.03923	24.4736	22.187	Intron (ENST00000247087.10/27245, intron 5 of 5)	27245	AHDC1	12726	27540289	27540819	531	TRUE	133_dual_narrow_peak_574	53	4.86789	21.4417	19.1998	Intron (ENST00000247087.10/27245, intron 5 of 5)
U000660	chr1	27542241	27543155	914	NA	NA	NA	NA	NA	NA	NA	NA	NA	NA	NA	NA	FALSE	13_dual_narrow_peak_581	44	5.10555	19.2118	16.9869	Intron (ENST00000247087.10/27245, intron 5 of 5)	27245	AHDC1	10663	27542466	27542882	417	TRUE	132_dual_narrow_peak_600	27	3.44111	8.56416	6.45243	Intron (ENST00000247087.10/27245, intron 5 of 5)	27245	AHDC1	10559	27542242	27542986	745	TRUE	133_dual_narrow_peak_575	48	4.52625	18.3309	16.1146	Intron (ENST00000247087.10/27245, intron 5 of 5)
U000661	chr1	27556705	27558155	1450	WT_dual_narrow_peak_487	37	10.5073	29.9512	27.4498	Promoter (<=1kb)	27245	AHDC1	645	27556926	27557716	791	TRUE	13_dual_narrow_peak_582	84	10.4246	58.8833	56.382	Promoter (<=1kb)	27245	AHDC1	272	27556935	27558089	1155	TRUE	132_dual_narrow_peak_601	78	11.0284	57.198	54.6701	Promoter (<=1kb)	27245	AHDC1	206	27556706	27558155	1450	TRUE	133_dual_narrow_peak_576	83	9.75322	55.7373	53.2727	Promoter (<=1kb)
U000662	chr1	27563896	27564120	224	NA	NA	NA	NA	NA	NA	NA	NA	NA	NA	NA	NA	FALSE	13_dual_narrow_peak_583	24	5.43486	12.7824	10.621	Intron (ENST00000247087.10/27245, intron 1 of 5)	27245	AHDC1	4140	27563897	27564120	224	TRUE	132_dual_narrow_peak_602	18	4.14876	8.03197	5.92747	Intron (ENST00000247087.10/27245, intron 1 of 5)	27245	AHDC1	4210	27563897	27564050	154	TRUE	NA	NA	NA	NA	NA	NA
U000663	chr1	27568269	27568904	635	WT_dual_narrow_peak_488	11	3.94702	5.77705	3.62347	Promoter (<=1kb)	27245	AHDC1	-249	27568509	27568747	239	TRUE	13_dual_narrow_peak_584	30	5.16271	14.3346	12.156	Promoter (<=1kb)	27245	AHDC1	-248	27568508	27568735	228	TRUE	132_dual_narrow_peak_603	39	6.4003	21.3269	19.0676	Promoter (<=1kb)	27245	AHDC1	-34	27568294	27568898	605	TRUE	133_dual_narrow_peak_577	56	8.71501	36.5884	34.2405	Promoter (<=1kb)
U000664	chr1	27575677	27576970	1293	WT_dual_narrow_peak_489	15	6.18094	10.7519	8.49727	Intron (ENST00000247087.10/27245, intron 1 of 5)	27245	AHDC1	-7720	27575980	27576341	362	TRUE	13_dual_narrow_peak_585	42	7.48656	25.7191	23.4414	Intron (ENST00000247087.10/27245, intron 1 of 5)	27245	AHDC1	-7516	27575776	27576970	1195	TRUE	132_dual_narrow_peak_604	31	6.44951	17.9534	15.726	Intron (ENST00000247087.10/27245, intron 1 of 5)	27245	AHDC1	-7418	27575678	27576626	949	TRUE	133_dual_narrow_peak_578	43	7.97747	27.5327	25.2455	Intron (ENST00000247087.10/27245, intron 1 of 5)
U000665	chr1	27590015	27590531	516	NA	NA	NA	NA	NA	NA	NA	NA	NA	NA	NA	NA	FALSE	13_dual_narrow_peak_586	21	5.03471	10.839	8.70092	Intron (ENST00000247087.10/27245, intron 1 of 5)	27245	AHDC1	12983	27590016	27590431	416	TRUE	132_dual_narrow_peak_605	20	4.86384	10.1415	8.00496	Intron (ENST00000247087.10/27245, intron 1 of 5)	27245	AHDC1	12913	27590017	27590501	485	TRUE	133_dual_narrow_peak_579	16	3.61811	6.4023	4.33312	Intron (ENST00000247087.10/27245, intron 1 of 5)
U000666	chr1	27591105	27591602	497	WT_dual_narrow_peak_490	9	3.80584	5.08277	2.94988	Intron (ENST00000247087.10/27245, intron 1 of 5)	27245	AHDC1	11812	27591437	27591602	166	TRUE	13_dual_narrow_peak_587	13	3.03845	4.58913	2.56483	Intron (ENST00000247087.10/27245, intron 1 of 5)	27245	AHDC1	11963	27591123	27591451	329	TRUE	NA	NA	NA	NA	NA	NA	NA	NA	NA	NA	NA	NA	FALSE	133_dual_narrow_peak_580	18	3.89598	7.49529	5.40337	Intron (ENST00000247087.10/27245, intron 1 of 5)
U000667	chr1	27601872	27604489	2617	WT_dual_narrow_peak_491	203	7.77021	108.957	105.583	Promoter (<=1kb)	27245	AHDC1	0	27601978	27604458	2481	TRUE	13_dual_narrow_peak_588	433	7.41988	219.143	215.563	Promoter (<=1kb)	27245	AHDC1	0	27601873	27604475	2603	TRUE	132_dual_narrow_peak_606	370	7.71949	193.623	190.09	Promoter (<=1kb)	27245	AHDC1	0	27601924	27604475	2552	TRUE	133_dual_narrow_peak_581	465	7.85134	245.119	241.492	Promoter (<=1kb)
U000668	chr1	27643820	27644297	477	NA	NA	NA	NA	NA	NA	NA	NA	NA	NA	NA	NA	FALSE	13_dual_narrow_peak_589	30	7.97885	20.8614	18.6222	Distal Intergenic	2268	FGR	-8641	27643826	27644030	205	TRUE	132_dual_narrow_peak_607	16	4.75189	8.61353	6.49857	Distal Intergenic	2268	FGR	-8670	27643855	27644297	443	TRUE	133_dual_narrow_peak_582	29	7.26153	18.8655	16.6444	Distal Intergenic
U000669	chr1	27650712	27651176	464	WT_dual_narrow_peak_492	17	7.38095	13.5536	11.2552	Distal Intergenic	111216282	LINC02574	11625	27650754	27651097	344	TRUE	13_dual_narrow_peak_590	23	6.17717	13.9483	11.7733	Distal Intergenic	111216282	LINC02574	11546	27650734	27651176	443	TRUE	132_dual_narrow_peak_608	24	6.98808	15.9848	13.7765	Distal Intergenic	111216282	LINC02574	11560	27650726	27651162	437	TRUE	133_dual_narrow_peak_583	28	7.01948	17.8825	15.6698	Distal Intergenic
U000670	chr1	27658912	27660452	1540	WT_dual_narrow_peak_493	69	9.68212	47.1309	44.4425	Promoter (2-3kb)	111216282	LINC02574	2690	27658981	27660032	1052	TRUE	13_dual_narrow_peak_591	140	9.64136	89.2124	86.5206	Promoter (2-3kb)	111216282	LINC02574	2629	27658913	27660093	1181	TRUE	132_dual_narrow_peak_609	120	9.14116	74.5687	71.9217	Promoter (2-3kb)	111216282	LINC02574	2312	27658921	27660410	1490	TRUE	133_dual_narrow_peak_584	142	9.47259	89.3416	86.6854	Promoter (2-3kb)
U000671	chr1	27671117	27671336	219	NA	NA	NA	NA	NA	NA	NA	NA	NA	NA	NA	NA	FALSE	NA	NA	NA	NA	NA	NA	NA	NA	NA	NA	NA	NA	FALSE	NA	NA	NA	NA	NA	NA	NA	NA	NA	NA	NA	NA	FALSE	133_dual_narrow_peak_585	53	2.32398	8.05759	5.95821	Promoter (<=1kb)
U000672	chr1	27671423	27672899	1476	WT_dual_narrow_peak_494	109	13.2583	86.3966	83.2805	Promoter (<=1kb)	2537	IFI6	0	27671573	27672829	1257	TRUE	13_dual_narrow_peak_593	289	12.9731	213.472	209.934	Promoter (<=1kb)	2537	IFI6	0	27671573	27672883	1311	TRUE	132_dual_narrow_peak_610	289	13.6231	219.464	215.712	Promoter (<=1kb)	2537	IFI6	0	27671424	27672823	1400	TRUE	133_dual_narrow_peak_586	329	14.2522	255.041	251.345	Promoter (<=1kb)
U000673	chr1	27725722	27727373	1651	WT_dual_narrow_peak_495	144	8.95881	87.147	84.0225	Promoter (<=1kb)	199870	FAM76A	0	27725812	27727373	1562	TRUE	13_dual_narrow_peak_594	285	9.67222	175.915	172.649	Promoter (<=1kb)	199870	FAM76A	0	27725761	27727369	1609	TRUE	132_dual_narrow_peak_611	245	8.91288	143.908	140.764	Promoter (<=1kb)	199870	FAM76A	0	27725723	27727373	1651	TRUE	133_dual_narrow_peak_587	310	9.66722	190.765	187.502	Promoter (<=1kb)
U000674	chr1	27773080	27774474	1394	WT_dual_narrow_peak_496	236	11.7806	166.04	161.95	Promoter (<=1kb)	23673	STX12	0	27773095	27774438	1344	TRUE	13_dual_narrow_peak_595	490	12.4468	348.317	343.675	Promoter (<=1kb)	23673	STX12	0	27773081	27774470	1390	TRUE	132_dual_narrow_peak_612	453	12.2755	319.979	315.297	Promoter (<=1kb)	23673	STX12	0	27773083	27774462	1380	TRUE	133_dual_narrow_peak_588	505	12.5781	360.937	356.441	Promoter (<=1kb)
U000675	chr1	27786018	27786171	153	NA	NA	NA	NA	NA	NA	NA	NA	NA	NA	NA	NA	FALSE	NA	NA	NA	NA	NA	NA	NA	NA	NA	NA	NA	NA	FALSE	132_dual_narrow_peak_613	14	4.19285	6.99248	4.90617	Intron (ENST00000373943.9/23673, intron 1 of 8)	23673	STX12	12764	27786019	27786171	153	TRUE	NA	NA	NA	NA	NA	NA
U000676	chr1	27830268	27832292	2024	WT_dual_narrow_peak_497	229	7.83138	122.999	119.458	Promoter (<=1kb)	124903885	LOC124903885	0	27830350	27832118	1769	TRUE	13_dual_narrow_peak_596	423	7.71353	220.527	216.936	Promoter (<=1kb)	124903885	LOC124903885	0	27830269	27832271	2003	TRUE	132_dual_narrow_peak_614	393	7.2914	196.699	193.141	Promoter (<=1kb)	124903885	LOC124903885	0	27830276	27832292	2017	TRUE	133_dual_narrow_peak_589	472	8.32557	259.504	255.777	Promoter (<=1kb)
U000677	chr1	27875070	27875517	447	NA	NA	NA	NA	NA	NA	NA	NA	NA	NA	NA	NA	FALSE	13_dual_narrow_peak_597	21	5.66241	12.1219	9.96707	Promoter (1-2kb)	9473	THEMIS2	-1363	27875116	27875321	206	TRUE	132_dual_narrow_peak_615	19	5.59046	11.225	9.072	Promoter (1-2kb)	9473	THEMIS2	-1297	27875071	27875387	317	TRUE	133_dual_narrow_peak_590	22	5.56717	12.3102	10.1518	Promoter (1-2kb)
U000678	chr1	27913608	27914798	1190	WT_dual_narrow_peak_498	192	12.5717	141.752	137.978	Promoter (<=1kb)	6118	RPA2	0	27913629	27914698	1070	TRUE	13_dual_narrow_peak_598	360	12.2118	254.989	251.131	Promoter (<=1kb)	6118	RPA2	0	27913629	27914741	1113	TRUE	132_dual_narrow_peak_616	337	12.4077	241.392	237.444	Promoter (<=1kb)	6118	RPA2	0	27913629	27914798	1170	TRUE	133_dual_narrow_peak_591	369	12.055	259.208	255.483	Promoter (<=1kb)
U000679	chr1	27934664	27935663	999	WT_dual_narrow_peak_499	51	12.7577	43.8415	41.1888	Promoter (<=1kb)	27293	SMPDL3B	0	27934720	27935663	944	TRUE	13_dual_narrow_peak_599	110	14.9812	93.4484	90.7299	Promoter (<=1kb)	27293	SMPDL3B	0	27934702	27935589	888	TRUE	132_dual_narrow_peak_617	114	16.6999	102.468	99.6265	Promoter (<=1kb)	27293	SMPDL3B	0	27934665	27935567	903	TRUE	133_dual_narrow_peak_592	127	17.3449	115.321	112.515	Promoter (<=1kb)
U000680	chr1	27959240	27960233	993	WT_dual_narrow_peak_500	27	9.73326	22.6149	20.1984	Promoter (<=1kb)	55113	XKR8	0	27959241	27959889	649	TRUE	13_dual_narrow_peak_600	68	11.7311	52.8101	50.3475	Promoter (<=1kb)	55113	XKR8	0	27959409	27960176	768	TRUE	132_dual_narrow_peak_618	57	11.0714	43.8001	41.3666	Promoter (<=1kb)	55113	XKR8	0	27959241	27960233	993	TRUE	133_dual_narrow_peak_593	73	12.0242	57.0269	54.5548	Promoter (<=1kb)
U000681	chr1	28086785	28089055	2270	WT_dual_narrow_peak_501	400	8.72575	228.115	223.184	Promoter (<=1kb)	2140	EYA3	0	28087343	28089055	1713	TRUE	13_dual_narrow_peak_601	665	7.52968	337.711	333.165	Promoter (<=1kb)	2140	EYA3	0	28086786	28089046	2261	TRUE	132_dual_narrow_peak_619	637	7.83057	333.275	328.464	Promoter (<=1kb)	2140	EYA3	0	28086816	28089055	2240	TRUE	133_dual_narrow_peak_594	697	7.8302	364.178	359.655	Promoter (<=1kb)
U000682	chr1	28232142	28233105	963	WT_dual_narrow_peak_502	235	5.04642	86.9945	83.8718	Promoter (<=1kb)	22826	DNAJC8	0	28232143	28233056	914	TRUE	13_dual_narrow_peak_602	428	4.67572	144.119	141.072	Promoter (<=1kb)	22826	DNAJC8	0	28232144	28233086	943	TRUE	132_dual_narrow_peak_620	431	4.97824	154.57	151.345	Promoter (<=1kb)	22826	DNAJC8	0	28232144	28233089	946	TRUE	133_dual_narrow_peak_595	523	5.32301	199.247	195.93	Promoter (<=1kb)
U000683	chr1	28235622	28237423	1801	WT_dual_narrow_peak_503	201	4.22099	62.2463	59.3956	Promoter (<=1kb)	93974	ATP5IF1	0	28235732	28237421	1690	TRUE	13_dual_narrow_peak_603	405	4.40037	128.084	125.143	Promoter (<=1kb)	93974	ATP5IF1	0	28235647	28237421	1775	TRUE	132_dual_narrow_peak_621	366	4.10761	107.526	104.648	Promoter (<=1kb)	93974	ATP5IF1	0	28235693	28237423	1731	TRUE	133_dual_narrow_peak_596	457	4.59981	151.068	148.05	Promoter (<=1kb)
U000684	chr1	28246147	28247406	1259	WT_dual_narrow_peak_504	142	8.648	83.9235	80.8349	3' UTR	93974	ATP5IF1	10072	28246226	28247374	1149	TRUE	13_dual_narrow_peak_604	206	6.83897	100.167	97.4057	3' UTR	93974	ATP5IF1	10025	28246179	28247400	1222	TRUE	132_dual_narrow_peak_622	213	7.17166	107.358	104.482	3' UTR	93974	ATP5IF1	9994	28246148	28247402	1255	TRUE	133_dual_narrow_peak_597	242	7.64348	127.385	124.509	3' UTR
U000685	chr1	28248420	28248580	160	NA	NA	NA	NA	NA	NA	NA	NA	NA	NA	NA	NA	FALSE	NA	NA	NA	NA	NA	NA	NA	NA	NA	NA	NA	NA	FALSE	NA	NA	NA	NA	NA	NA	NA	NA	NA	NA	NA	NA	FALSE	NA	NA	NA	NA	NA	NA
U000686	chr1	28248732	28249078	346	NA	NA	NA	NA	NA	NA	NA	NA	NA	NA	NA	NA	FALSE	13_dual_narrow_peak_605	69	2.20212	9.01947	6.90645	Distal Intergenic	83667	SESN2	-10440	28248749	28249078	330	TRUE	132_dual_narrow_peak_623	67	2.18139	8.63834	6.52306	Distal Intergenic	83667	SESN2	-10451	28248750	28249067	318	TRUE	133_dual_narrow_peak_598	79	2.44331	12.2952	10.1382	Distal Intergenic
U000687	chr1	28251517	28251838	321	WT_dual_narrow_peak_505	39	3.10853	9.94418	7.70354	Distal Intergenic	83667	SESN2	-7680	28251574	28251838	265	TRUE	13_dual_narrow_peak_606	103	4.50395	35.7063	33.3563	Distal Intergenic	83667	SESN2	-7694	28251518	28251824	307	TRUE	132_dual_narrow_peak_624	75	3.51821	20.2312	17.9819	Distal Intergenic	83667	SESN2	-7700	28251565	28251818	254	TRUE	133_dual_narrow_peak_599	67	2.87142	13.8874	11.7129	Distal Intergenic
U000688	chr1	28259161	28261654	2493	WT_dual_narrow_peak_506	265	8.8141	154.021	150.088	Promoter (<=1kb)	83667	SESN2	0	28259369	28261610	2242	TRUE	13_dual_narrow_peak_607	479	7.0483	232.519	228.836	Promoter (<=1kb)	83667	SESN2	0	28259316	28261654	2339	TRUE	132_dual_narrow_peak_625	446	7.09181	217.863	214.124	Promoter (<=1kb)	83667	SESN2	0	28259162	28261654	2493	TRUE	133_dual_narrow_peak_600	544	7.59521	278.961	275.094	Promoter (<=1kb)
U000689	chr1	28313857	28314430	573	WT_dual_narrow_peak_507	16	6.97089	12.4543	10.1724	Distal Intergenic	54797	MED18	-14900	28313920	28314102	183	TRUE	13_dual_narrow_peak_608	29	7.72146	19.8288	17.5984	Distal Intergenic	54797	MED18	-14575	28313902	28314427	526	TRUE	132_dual_narrow_peak_626	33	9.50378	25.5755	23.2798	Distal Intergenic	54797	MED18	-14572	28313887	28314430	544	TRUE	133_dual_narrow_peak_601	36	8.95589	26.1193	23.8421	Distal Intergenic
U000690	chr1	28328370	28330085	1715	WT_dual_narrow_peak_508	193	9.58018	120.259	116.75	Promoter (<=1kb)	54797	MED18	0	28328645	28329896	1252	TRUE	13_dual_narrow_peak_609	346	9.01569	202.553	199.097	Promoter (<=1kb)	54797	MED18	0	28328371	28330080	1710	TRUE	132_dual_narrow_peak_627	370	9.8518	229.367	225.527	Promoter (<=1kb)	54797	MED18	0	28328647	28330085	1439	TRUE	133_dual_narrow_peak_602	428	10.7674	279.742	275.869	Promoter (<=1kb)
U000691	chr1	28346326	28346932	606	WT_dual_narrow_peak_509	19	7.10622	13.9602	11.6562	Distal Intergenic	54797	MED18	16063	28346346	28346679	334	TRUE	13_dual_narrow_peak_610	20	5.40502	11.2368	9.09286	Distal Intergenic	54797	MED18	16079	28346362	28346630	269	TRUE	132_dual_narrow_peak_628	27	7.82664	19.0496	16.811	Distal Intergenic	54797	MED18	16044	28346327	28346932	606	TRUE	133_dual_narrow_peak_603	25	6.29333	15.0232	12.8365	Distal Intergenic
U000692	chr1	28351482	28352886	1404	WT_dual_narrow_peak_511	83	14.1112	70.2785	67.3404	Distal Intergenic	65979	PHACTR4	-16987	28352118	28352595	478	TRUE	13_dual_narrow_peak_611	142	13.6857	112.181	109.343	Distal Intergenic	65979	PHACTR4	-16696	28351510	28352886	1377	TRUE	132_dual_narrow_peak_629	159	15.2007	132.159	129.103	Distal Intergenic	65979	PHACTR4	-16730	28351627	28352852	1226	TRUE	133_dual_narrow_peak_604	141	13.1984	109.143	106.374	Distal Intergenic
U000693	chr1	28359634	28360021	387	NA	NA	NA	NA	NA	NA	NA	NA	NA	NA	NA	NA	FALSE	NA	NA	NA	NA	NA	NA	NA	NA	NA	NA	NA	NA	FALSE	NA	NA	NA	NA	NA	NA	NA	NA	NA	NA	NA	NA	FALSE	133_dual_narrow_peak_605	17	4.35692	8.16568	6.06215	Distal Intergenic
U000694	chr1	28369411	28371281	1870	WT_dual_narrow_peak_512	204	8.70704	118.803	115.312	Promoter (<=1kb)	65979	PHACTR4	0	28369436	28371142	1707	TRUE	13_dual_narrow_peak_612	383	9.03305	223.911	220.294	Promoter (<=1kb)	65979	PHACTR4	0	28369432	28371281	1850	TRUE	132_dual_narrow_peak_630	321	8.28215	177.493	174.091	Promoter (<=1kb)	65979	PHACTR4	0	28369412	28371277	1866	TRUE	133_dual_narrow_peak_606	384	8.8543	221.432	217.968	Promoter (<=1kb)
U000695	chr1	28380661	28380815	154	NA	NA	NA	NA	NA	NA	NA	NA	NA	NA	NA	NA	FALSE	NA	NA	NA	NA	NA	NA	NA	NA	NA	NA	NA	NA	FALSE	132_dual_narrow_peak_631	15	4.47237	7.79011	5.68894	Intron (ENST00000633371.1/65979, intron 1 of 4)	65979	PHACTR4	10918	28380662	28380815	154	TRUE	NA	NA	NA	NA	NA	NA
U000696	chr1	28391633	28392393	760	WT_dual_narrow_peak_513	24	8.0176	17.9249	15.567	Intron (ENST00000633371.1/65979, intron 1 of 4)	65979	PHACTR4	22127	28391871	28392317	447	TRUE	13_dual_narrow_peak_613	39	9.30107	28.5651	26.2659	Intron (ENST00000633371.1/65979, intron 1 of 4)	65979	PHACTR4	21890	28391634	28392212	579	TRUE	132_dual_narrow_peak_632	43	9.93248	32.3274	29.9783	Intron (ENST00000633371.1/65979, intron 1 of 4)	65979	PHACTR4	22106	28391850	28392381	532	TRUE	133_dual_narrow_peak_607	45	9.60795	32.7438	30.4211	Intron (ENST00000633371.1/65979, intron 1 of 4)
U000697	chr1	28409685	28409881	196	WT_dual_narrow_peak_514	13	5.74074	9.31011	7.07978	Intron (ENST00000633371.1/65979, intron 2 of 4)	65979	PHACTR4	-28278	28409714	28409873	160	TRUE	NA	NA	NA	NA	NA	NA	NA	NA	NA	NA	NA	NA	FALSE	132_dual_narrow_peak_633	19	5.59046	11.225	9.072	Intron (ENST00000633371.1/65979, intron 2 of 4)	65979	PHACTR4	-28270	28409710	28409881	172	TRUE	133_dual_narrow_peak_608	19	4.84102	9.76186	7.63479	Intron (ENST00000633371.1/65979, intron 2 of 4)
U000698	chr1	28416441	28416755	314	NA	NA	NA	NA	NA	NA	NA	NA	NA	NA	NA	NA	FALSE	NA	NA	NA	NA	NA	NA	NA	NA	NA	NA	NA	NA	FALSE	132_dual_narrow_peak_634	17	4.06329	7.57539	5.4805	Intron (ENST00000633371.1/65979, intron 2 of 4)	65979	PHACTR4	-21526	28416442	28416625	184	TRUE	133_dual_narrow_peak_609	22	4.94986	11.0017	8.85949	Intron (ENST00000633371.1/65979, intron 2 of 4)
U000699	chr1	28417284	28417885	601	NA	NA	NA	NA	NA	NA	NA	NA	NA	NA	NA	NA	FALSE	13_dual_narrow_peak_614	19	4.43673	8.93018	6.81823	Intron (ENST00000633371.1/65979, intron 2 of 4)	65979	PHACTR4	-20277	28417285	28417874	590	TRUE	132_dual_narrow_peak_635	20	4.72453	9.85044	7.71749	Intron (ENST00000633371.1/65979, intron 2 of 4)	65979	PHACTR4	-20312	28417527	28417839	313	TRUE	133_dual_narrow_peak_610	23	5.03628	11.5381	9.38873	Intron (ENST00000633371.1/65979, intron 2 of 4)
U000700	chr1	28437603	28439410	1807	WT_dual_narrow_peak_515	65	11.2792	49.5426	46.8284	Promoter (<=1kb)	65979	PHACTR4	0	28438106	28438579	474	TRUE	13_dual_narrow_peak_615	88	10.3685	61.1638	58.6481	Promoter (<=1kb)	65979	PHACTR4	0	28437875	28438575	701	TRUE	132_dual_narrow_peak_636	90	10.0463	61.1239	58.5689	Promoter (<=1kb)	65979	PHACTR4	0	28437604	28438579	976	TRUE	133_dual_narrow_peak_611	99	10.605	69.0129	66.4719	Promoter (<=1kb)
U000701	chr1	28449956	28450453	497	WT_dual_narrow_peak_517	11	4.92063	7.359	5.16696	Intron (ENST00000633371.1/65979, intron 3 of 4)	65979	PHACTR4	11786	28449957	28450413	457	TRUE	NA	NA	NA	NA	NA	NA	NA	NA	NA	NA	NA	NA	FALSE	132_dual_narrow_peak_638	13	3.91332	6.2222	4.1517	Intron (ENST00000633371.1/65979, intron 3 of 4)	65979	PHACTR4	11889	28450060	28450399	340	TRUE	133_dual_narrow_peak_613	15	3.87282	6.66158	4.5846	Intron (ENST00000633371.1/65979, intron 3 of 4)
U000702	chr1	28505158	28508793	3635	WT_dual_narrow_peak_518	299	4.91231	106.878	103.528	Promoter (<=1kb)	1104	RCC1	0	28505302	28507589	2288	TRUE	13_dual_narrow_peak_617	510	5.05212	184.907	181.578	Promoter (<=1kb)	1104	RCC1	0	28505159	28508755	3597	TRUE	132_dual_narrow_peak_639	460	4.64604	153.629	150.411	Promoter (<=1kb)	1104	RCC1	0	28505173	28508154	2982	TRUE	133_dual_narrow_peak_614	525	4.78358	180.178	176.98	Promoter (<=1kb)
U000703	chr1	28517706	28519668	1962	WT_dual_narrow_peak_520	151	7.36174	79.0088	75.9745	Promoter (<=1kb)	1104	RCC1	0	28518117	28519594	1478	TRUE	13_dual_narrow_peak_618	317	7.71738	166.556	163.355	Promoter (<=1kb)	1104	RCC1	0	28518106	28519668	1563	TRUE	132_dual_narrow_peak_641	282	7.16993	140.629	137.509	Promoter (<=1kb)	1104	RCC1	0	28517707	28519600	1894	TRUE	133_dual_narrow_peak_616	322	7.55094	166.373	163.26	Promoter (<=1kb)
U000704	chr1	28552649	28554139	1490	WT_dual_narrow_peak_521	242	11.0875	163.926	159.864	Promoter (<=1kb)	54952	TRNAU1AP	0	28552992	28554076	1085	TRUE	13_dual_narrow_peak_619	486	12.0522	339.1	334.541	Promoter (<=1kb)	54952	TRNAU1AP	0	28552677	28554109	1433	TRUE	132_dual_narrow_peak_642	437	11.5415	297.858	293.387	Promoter (<=1kb)	54952	TRNAU1AP	0	28552650	28554139	1490	TRUE	133_dual_narrow_peak_617	487	12.1756	341.818	337.472	Promoter (<=1kb)
U000705	chr1	28580326	28582577	2251	WT_dual_narrow_peak_522	281	8.06989	153.132	149.21	Promoter (<=1kb)	677825	SNORA44	0	28580327	28582154	1828	TRUE	13_dual_narrow_peak_620	534	8.128	287.91	283.785	Promoter (<=1kb)	677825	SNORA44	0	28580343	28582577	2235	TRUE	132_dual_narrow_peak_643	505	8.143	272.917	268.686	Promoter (<=1kb)	677825	SNORA44	0	28580340	28582485	2146	TRUE	133_dual_narrow_peak_618	584	8.92895	335.815	331.516	Promoter (<=1kb)
U000706	chr1	28592000	28593208	1208	WT_dual_narrow_peak_523	20	7.0151	14.2409	11.9331	Promoter (<=1kb)	115273	RAB42	0	28592108	28592452	345	TRUE	13_dual_narrow_peak_621	33	6.66816	19.3659	17.1397	Promoter (<=1kb)	115273	RAB42	0	28592053	28593194	1142	TRUE	132_dual_narrow_peak_644	29	6.78362	17.8294	15.6031	Promoter (<=1kb)	115273	RAB42	0	28592085	28593163	1079	TRUE	133_dual_narrow_peak_620	37	7.27149	22.7193	20.4676	Promoter (<=1kb)
U000707	chr1	28603072	28603260	188	WT_dual_narrow_peak_524	11	4.92063	7.359	5.16696	3' UTR	115273	RAB42	10808	28603073	28603231	159	TRUE	13_dual_narrow_peak_622	11	3.08859	4.30449	2.28546	3' UTR	115273	RAB42	10843	28603108	28603260	153	TRUE	NA	NA	NA	NA	NA	NA	NA	NA	NA	NA	NA	NA	FALSE	NA	NA	NA	NA	NA	NA
U000708	chr1	28641861	28643793	1932	WT_dual_narrow_peak_525	374	10.3041	238.571	233.495	Promoter (<=1kb)	105378616	TAF12-DT	0	28641953	28643715	1763	TRUE	13_dual_narrow_peak_623	659	9.4966	394.225	389.203	Promoter (<=1kb)	105378616	TAF12-DT	0	28641954	28643736	1783	TRUE	132_dual_narrow_peak_645	586	9.15844	342.803	337.902	Promoter (<=1kb)	105378616	TAF12-DT	0	28641866	28643793	1928	TRUE	133_dual_narrow_peak_621	733	10.3264	462.207	456.907	Promoter (<=1kb)
U000709	chr1	28648053	28649569	1516	WT_dual_narrow_peak_527	64	7.59909	37.0639	34.4845	Promoter (<=1kb)	26824	RNU11	63	28648663	28649569	907	TRUE	13_dual_narrow_peak_624	217	11.1234	147.969	144.895	Promoter (<=1kb)	26824	RNU11	0	28648055	28649499	1445	TRUE	132_dual_narrow_peak_647	188	11.081	128.776	125.744	Promoter (<=1kb)	26824	RNU11	31	28648631	28649507	877	TRUE	133_dual_narrow_peak_622	177	9.23355	108.065	105.301	Promoter (<=1kb)
U000710	chr1	28668088	28668843	755	WT_dual_narrow_peak_528	168	7.5213	88.8179	85.6746	Promoter (<=1kb)	10691	GMEB1	0	28668105	28668806	702	TRUE	13_dual_narrow_peak_625	325	7.626	169.128	165.909	Promoter (<=1kb)	10691	GMEB1	0	28668089	28668843	755	TRUE	132_dual_narrow_peak_648	272	6.88782	131.594	128.542	Promoter (<=1kb)	10691	GMEB1	0	28668109	28668843	735	TRUE	133_dual_narrow_peak_623	304	7.12149	150.447	147.433	Promoter (<=1kb)
U000711	chr1	28669041	28670077	1036	WT_dual_narrow_peak_529	202	9.05643	120.929	117.413	Promoter (<=1kb)	10691	GMEB1	305	28669089	28670031	943	TRUE	13_dual_narrow_peak_626	390	9.13668	229.672	226.011	Promoter (<=1kb)	10691	GMEB1	275	28669059	28670031	973	TRUE	132_dual_narrow_peak_649	369	9.32106	220.554	216.792	Promoter (<=1kb)	10691	GMEB1	258	28669042	28670077	1036	TRUE	133_dual_narrow_peak_624	436	10.1965	275.242	271.401	Promoter (<=1kb)
U000712	chr1	28675736	28676168	432	WT_dual_narrow_peak_530	18	7.02296	13.3825	11.0871	Intron (ENST00000361872.8/10691, intron 1 of 9)	10691	GMEB1	7077	28675861	28676168	308	TRUE	13_dual_narrow_peak_627	24	6.33313	14.6824	12.5005	Intron (ENST00000361872.8/10691, intron 1 of 9)	10691	GMEB1	6992	28675776	28676135	360	TRUE	132_dual_narrow_peak_650	22	6.12368	13.4306	11.2507	Intron (ENST00000361872.8/10691, intron 1 of 9)	10691	GMEB1	6988	28675772	28676167	396	TRUE	133_dual_narrow_peak_625	22	5.26099	11.6707	9.52	Intron (ENST00000361872.8/10691, intron 1 of 9)
U000713	chr1	28736528	28738396	1868	WT_dual_narrow_peak_531	266	8.06478	145.161	141.343	Promoter (<=1kb)	51441	YTHDF2	0	28736821	28738360	1540	TRUE	13_dual_narrow_peak_628	543	8.69997	307.087	302.8	Promoter (<=1kb)	51441	YTHDF2	0	28736529	28738380	1852	TRUE	132_dual_narrow_peak_651	435	7.61386	224.457	220.661	Promoter (<=1kb)	51441	YTHDF2	0	28736530	28738381	1852	TRUE	133_dual_narrow_peak_626	535	7.98376	284.724	280.814	Promoter (<=1kb)
U000714	chr1	28744166	28744485	319	NA	NA	NA	NA	NA	NA	NA	NA	NA	NA	NA	NA	FALSE	NA	NA	NA	NA	NA	NA	NA	NA	NA	NA	NA	NA	FALSE	132_dual_narrow_peak_652	35	3.08044	9.02717	6.90685	Intron (ENST00000542507.5/51441, intron 5 of 5)	51441	YTHDF2	5076	28744167	28744338	172	TRUE	133_dual_narrow_peak_627	28	2.45945	5.48448	3.43428	Intron (ENST00000542507.5/51441, intron 5 of 5)
U000715	chr1	28745138	28745287	149	NA	NA	NA	NA	NA	NA	NA	NA	NA	NA	NA	NA	FALSE	NA	NA	NA	NA	NA	NA	NA	NA	NA	NA	NA	NA	FALSE	132_dual_narrow_peak_653	33	3.13209	8.82356	6.70585	Intron (ENST00000542507.5/51441, intron 5 of 5)	51441	YTHDF2	6048	28745139	28745287	149	TRUE	NA	NA	NA	NA	NA	NA
U000716	chr1	28746098	28746287	189	NA	NA	NA	NA	NA	NA	NA	NA	NA	NA	NA	NA	FALSE	NA	NA	NA	NA	NA	NA	NA	NA	NA	NA	NA	NA	FALSE	132_dual_narrow_peak_654	32	3.22225	8.94686	6.82759	Intron (ENST00000542507.5/51441, intron 5 of 5)	51441	YTHDF2	7008	28746099	28746254	156	TRUE	133_dual_narrow_peak_628	29	2.88601	7.16257	5.07858	Intron (ENST00000542507.5/51441, intron 5 of 5)
U000717	chr1	28748276	28748788	512	NA	NA	NA	NA	NA	NA	NA	NA	NA	NA	NA	NA	FALSE	13_dual_narrow_peak_629	36	3.31461	10.1593	8.03064	Intron (ENST00000542507.5/51441, intron 5 of 5)	51441	YTHDF2	9231	28748322	28748577	256	TRUE	132_dual_narrow_peak_655	32	3.08466	8.44589	6.33577	Intron (ENST00000542507.5/51441, intron 5 of 5)	51441	YTHDF2	9186	28748277	28748788	512	TRUE	133_dual_narrow_peak_629	34	3.22198	9.37005	7.24953	Intron (ENST00000542507.5/51441, intron 5 of 5)
U000718	chr1	28756666	28756911	245	NA	NA	NA	NA	NA	NA	NA	NA	NA	NA	NA	NA	FALSE	13_dual_narrow_peak_630	17	3.13391	5.57398	3.52644	Intron (ENST00000542507.5/51441, intron 5 of 5)	51441	YTHDF2	17576	28756667	28756911	245	TRUE	NA	NA	NA	NA	NA	NA	NA	NA	NA	NA	NA	NA	FALSE	NA	NA	NA	NA	NA	NA
U000719	chr1	28782063	28782236	173	NA	NA	NA	NA	NA	NA	NA	NA	NA	NA	NA	NA	FALSE	NA	NA	NA	NA	NA	NA	NA	NA	NA	NA	NA	NA	FALSE	132_dual_narrow_peak_656	17	4.96059	9.32876	7.20453	Distal Intergenic	4985	OPRD1	-29934	28782064	28782236	173	TRUE	NA	NA	NA	NA	NA	NA
U000720	chr1	28785026	28785842	816	WT_dual_narrow_peak_532	18	7.791	14.6761	12.3618	Distal Intergenic	4985	OPRD1	-26651	28785338	28785519	182	TRUE	13_dual_narrow_peak_631	42	11.0674	34.2168	31.8771	Distal Intergenic	4985	OPRD1	-26328	28785273	28785842	570	TRUE	132_dual_narrow_peak_657	29	8.05163	20.5021	18.2504	Distal Intergenic	4985	OPRD1	-26594	28785027	28785576	550	TRUE	133_dual_narrow_peak_630	37	9.19794	27.2043	24.9194	Distal Intergenic
U000721	chr1	28860416	28860767	351	NA	NA	NA	NA	NA	NA	NA	NA	NA	NA	NA	NA	FALSE	NA	NA	NA	NA	NA	NA	NA	NA	NA	NA	NA	NA	FALSE	NA	NA	NA	NA	NA	NA	NA	NA	NA	NA	NA	NA	FALSE	133_dual_narrow_peak_631	14	3.63077	5.94728	3.88494	Intron (ENST00000234961.7/4985, intron 2 of 2)
U000722	chr1	28877422	28877737	315	NA	NA	NA	NA	NA	NA	NA	NA	NA	NA	NA	NA	FALSE	13_dual_narrow_peak_632	31	8.23623	21.9076	19.6597	Distal Intergenic	2035	EPB41	-9467	28877435	28877624	190	TRUE	132_dual_narrow_peak_658	49	12.561	42.0364	39.6156	Distal Intergenic	2035	EPB41	-9354	28877424	28877737	314	TRUE	133_dual_narrow_peak_632	42	9.80247	31.4371	29.1232	Distal Intergenic
U000723	chr1	28886807	28888466	1659	WT_dual_narrow_peak_533	139	8.98716	84.496	81.4012	Promoter (<=1kb)	2035	EPB41	0	28886818	28888435	1618	TRUE	13_dual_narrow_peak_633	328	9.60759	200.681	197.239	Promoter (<=1kb)	2035	EPB41	0	28886819	28888466	1648	TRUE	132_dual_narrow_peak_659	268	9.08552	158.974	155.716	Promoter (<=1kb)	2035	EPB41	0	28886809	28888463	1655	TRUE	133_dual_narrow_peak_633	326	9.28762	195.048	191.757	Promoter (<=1kb)
U000724	chr1	28914211	28915967	1756	WT_dual_narrow_peak_534	108	8.94153	66.6491	63.7507	Promoter (<=1kb)	2035	EPB41	0	28914414	28915967	1554	TRUE	13_dual_narrow_peak_634	232	10.4555	151.748	148.649	Promoter (<=1kb)	2035	EPB41	0	28914212	28915840	1629	TRUE	132_dual_narrow_peak_660	163	8.93648	97.7521	94.9438	Promoter (<=1kb)	2035	EPB41	0	28914293	28915839	1547	TRUE	133_dual_narrow_peak_634	202	10.1322	130.288	127.394	Promoter (<=1kb)
U000725	chr1	28965700	28965872	172	NA	NA	NA	NA	NA	NA	NA	NA	NA	NA	NA	NA	FALSE	NA	NA	NA	NA	NA	NA	NA	NA	NA	NA	NA	NA	FALSE	132_dual_narrow_peak_661	16	4.75189	8.61353	6.49857	Intron (ENST00000647103.1/2035, intron 1 of 17)	2035	EPB41	-21626	28965701	28965872	172	TRUE	NA	NA	NA	NA	NA	NA
U000726	chr1	29033807	29033989	182	WT_dual_narrow_peak_535	9	4.10053	5.54476	3.39619	Intron (ENST00000647103.1/2035, intron 9 of 17)	2035	EPB41	-5429	29033833	29033989	157	TRUE	NA	NA	NA	NA	NA	NA	NA	NA	NA	NA	NA	NA	FALSE	132_dual_narrow_peak_662	17	5.03141	9.4613	7.33316	Intron (ENST00000647103.1/2035, intron 9 of 17)	2035	EPB41	-5429	29033808	29033989	182	TRUE	NA	NA	NA	NA	NA	NA
U000727	chr1	29106175	29106328	153	NA	NA	NA	NA	NA	NA	NA	NA	NA	NA	NA	NA	FALSE	NA	NA	NA	NA	NA	NA	NA	NA	NA	NA	NA	NA	FALSE	NA	NA	NA	NA	NA	NA	NA	NA	NA	NA	NA	NA	FALSE	133_dual_narrow_peak_635	16	4.11487	7.40151	5.31083	Intron (ENST00000647103.1/2035, intron 14 of 17)
U000728	chr1	29124160	29125141	981	WT_dual_narrow_peak_536	105	16.6728	95.0926	91.8783	Promoter (<=1kb)	399474	TMEM200B	-338	29124241	29125141	901	TRUE	13_dual_narrow_peak_635	216	17.2353	188.438	185.084	Promoter (<=1kb)	399474	TMEM200B	-272	29124175	29125057	883	TRUE	132_dual_narrow_peak_663	168	15.7861	142.013	138.883	Promoter (<=1kb)	399474	TMEM200B	-330	29124233	29125056	824	TRUE	133_dual_narrow_peak_636	214	16.766	184.136	180.913	Promoter (<=1kb)
U000729	chr1	29179894	29181916	2022	WT_dual_narrow_peak_537	371	9.867	230.201	225.241	Promoter (<=1kb)	6429	SRSF4	10	29179970	29181870	1901	TRUE	13_dual_narrow_peak_636	629	9.3181	371.827	366.984	Promoter (<=1kb)	6429	SRSF4	0	29179895	29181897	2003	TRUE	132_dual_narrow_peak_664	535	8.54546	298.886	294.406	Promoter (<=1kb)	6429	SRSF4	0	29179927	29181916	1990	TRUE	133_dual_narrow_peak_637	628	8.72611	355.038	350.592	Promoter (<=1kb)
U000730	chr1	29202797	29203271	474	NA	NA	NA	NA	NA	NA	NA	NA	NA	NA	NA	NA	FALSE	13_dual_narrow_peak_637	17	4.63288	8.70517	6.59594	Promoter (<=1kb)	51102	MECR	0	29203099	29203271	173	TRUE	132_dual_narrow_peak_665	16	4.75189	8.61353	6.49857	Promoter (<=1kb)	51102	MECR	0	29202884	29203269	386	TRUE	133_dual_narrow_peak_638	15	3.87282	6.66158	4.5846	Promoter (<=1kb)
U000731	chr1	29229783	29231279	1496	WT_dual_narrow_peak_538	144	9.48354	90.5888	87.4259	Promoter (<=1kb)	51102	MECR	0	29229852	29231216	1365	TRUE	13_dual_narrow_peak_638	281	9.82778	175.353	172.091	Promoter (<=1kb)	51102	MECR	0	29229807	29231235	1429	TRUE	132_dual_narrow_peak_666	264	9.39978	160.318	157.049	Promoter (<=1kb)	51102	MECR	0	29229806	29231279	1474	TRUE	133_dual_narrow_peak_639	322	10.7686	212.073	208.672	Promoter (<=1kb)
U000732	chr1	29236491	29238812	2321	WT_dual_narrow_peak_539	232	8.7579	134.918	131.231	Promoter (<=1kb)	10076	PTPRU	0	29236509	29237701	1193	TRUE	13_dual_narrow_peak_639	445	7.31959	222.761	219.153	Promoter (<=1kb)	10076	PTPRU	0	29236495	29238812	2318	TRUE	132_dual_narrow_peak_667	395	7.84135	208.776	205.117	Promoter (<=1kb)	10076	PTPRU	0	29236509	29238785	2277	TRUE	133_dual_narrow_peak_640	478	8.02419	255.869	252.167	Promoter (<=1kb)
U000733	chr1	29239139	29239348	209	NA	NA	NA	NA	NA	NA	NA	NA	NA	NA	NA	NA	FALSE	NA	NA	NA	NA	NA	NA	NA	NA	NA	NA	NA	NA	FALSE	132_dual_narrow_peak_668	89	1.80109	7.01614	4.92951	Promoter (2-3kb)	10076	PTPRU	2501	29239140	29239299	160	TRUE	133_dual_narrow_peak_641	95	1.61381	5.36742	3.31914	Promoter (2-3kb)
U000734	chr1	29283371	29283536	165	WT_dual_narrow_peak_542	9	4.10053	5.54476	3.39619	Promoter (<=1kb)	10076	PTPRU	-187	29283372	29283536	165	TRUE	NA	NA	NA	NA	NA	NA	NA	NA	NA	NA	NA	NA	FALSE	NA	NA	NA	NA	NA	NA	NA	NA	NA	NA	NA	NA	FALSE	NA	NA	NA	NA	NA	NA
U000735	chr1	29570163	29570459	296	NA	NA	NA	NA	NA	NA	NA	NA	NA	NA	NA	NA	FALSE	13_dual_narrow_peak_640	14	3.86073	6.38156	4.31248	Distal Intergenic	101928460	LINC01756	-220162	29570276	29570442	167	TRUE	132_dual_narrow_peak_669	15	4.47237	7.79011	5.68894	Distal Intergenic	101928460	LINC01756	-220131	29570245	29570434	190	TRUE	133_dual_narrow_peak_642	17	4.35692	8.16568	6.06215	Distal Intergenic
U000736	chr1	30717957	30719833	1876	WT_dual_narrow_peak_544	38	7.29613	23.2642	20.8398	Promoter (<=1kb)	100129196	MATN1-AS1	0	30718741	30719807	1067	TRUE	13_dual_narrow_peak_641	135	8.35649	78.1252	75.503	Promoter (<=1kb)	100129196	MATN1-AS1	0	30718002	30719820	1819	TRUE	132_dual_narrow_peak_671	111	9.0282	68.8056	66.1981	Promoter (<=1kb)	100129196	MATN1-AS1	0	30718668	30719794	1127	TRUE	133_dual_narrow_peak_643	135	8.75478	80.741	78.1333	Promoter (<=1kb)
U000737	chr1	30779712	30780011	299	NA	NA	NA	NA	NA	NA	NA	NA	NA	NA	NA	NA	FALSE	NA	NA	NA	NA	NA	NA	NA	NA	NA	NA	NA	NA	FALSE	NA	NA	NA	NA	NA	NA	NA	NA	NA	NA	NA	NA	FALSE	133_dual_narrow_peak_644	15	3.87282	6.66158	4.5846	Distal Intergenic
U000738	chr1	30782558	30782728	170	NA	NA	NA	NA	NA	NA	NA	NA	NA	NA	NA	NA	FALSE	13_dual_narrow_peak_642	21	5.66241	12.1219	9.96707	Distal Intergenic	7805	LAPTM5	-24792	30782566	30782728	163	TRUE	132_dual_narrow_peak_672	13	3.91332	6.2222	4.1517	Distal Intergenic	7805	LAPTM5	-24798	30782572	30782725	154	TRUE	133_dual_narrow_peak_645	21	5.32512	11.4415	9.29306	Distal Intergenic
U000739	chr1	30797623	30797805	182	WT_dual_narrow_peak_545	12	5.33068	8.31872	6.10696	Distal Intergenic	105378622	LINC01778	-26413	30797650	30797804	155	TRUE	13_dual_narrow_peak_643	21	5.46685	11.7298	9.58048	Distal Intergenic	105378622	LINC01778	-26412	30797624	30797805	182	TRUE	NA	NA	NA	NA	NA	NA	NA	NA	NA	NA	NA	NA	FALSE	NA	NA	NA	NA	NA	NA
U000740	chr1	30801622	30802262	640	WT_dual_narrow_peak_546	25	10.6614	23.0994	20.677	Distal Intergenic	105378622	LINC01778	-22073	30801952	30802144	193	TRUE	13_dual_narrow_peak_644	36	8.87271	25.9381	23.6587	Distal Intergenic	105378622	LINC01778	-22062	30801681	30802155	475	TRUE	132_dual_narrow_peak_673	34	8.69455	24.4622	22.1758	Distal Intergenic	105378622	LINC01778	-22064	30801623	30802153	531	TRUE	133_dual_narrow_peak_646	46	10.0667	34.4385	32.1046	Distal Intergenic
U000741	chr1	30823902	30824639	737	WT_dual_narrow_peak_547	84	24.2338	95.5904	92.3707	Promoter (<=1kb)	105378622	LINC01778	0	30823903	30824567	665	TRUE	13_dual_narrow_peak_645	144	25.7618	157.413	154.275	Promoter (<=1kb)	105378622	LINC01778	0	30823955	30824606	652	TRUE	132_dual_narrow_peak_674	166	26.5621	181.681	178.246	Promoter (<=1kb)	105378622	LINC01778	0	30823905	30824639	735	TRUE	133_dual_narrow_peak_647	121	21.7965	124.15	121.293	Promoter (<=1kb)
U000742	chr1	30854094	30854298	204	NA	NA	NA	NA	NA	NA	NA	NA	NA	NA	NA	NA	FALSE	13_dual_narrow_peak_646	22	5.91979	13.0259	10.8609	Distal Intergenic	400748	LOC400748	-3864	30854111	30854294	184	TRUE	NA	NA	NA	NA	NA	NA	NA	NA	NA	NA	NA	NA	FALSE	133_dual_narrow_peak_648	21	5.32512	11.4415	9.29306	Distal Intergenic
U000743	chr1	30907313	30908886	1573	WT_dual_narrow_peak_548	25	5.19724	12.6137	10.3294	Promoter (<=1kb)	9672	SDC3	675	30907401	30908083	683	TRUE	13_dual_narrow_peak_647	45	4.94756	18.9886	16.7656	Promoter (<=1kb)	9672	SDC3	0	30907361	30908886	1526	TRUE	132_dual_narrow_peak_675	50	5.91909	24.4611	22.1747	Promoter (<=1kb)	9672	SDC3	0	30907401	30908876	1476	TRUE	133_dual_narrow_peak_650	38	4.40668	14.7243	12.5411	Promoter (<=1kb)
U000744	chr1	30909862	30910231	369	WT_dual_narrow_peak_550	23	4.86561	11.1546	8.89369	Promoter (1-2kb)	9672	SDC3	-1248	30910006	30910171	166	TRUE	13_dual_narrow_peak_648	55	6.09864	27.2171	24.9282	Promoter (1-2kb)	9672	SDC3	-1129	30909887	30910224	338	TRUE	132_dual_narrow_peak_676	33	3.99818	11.8654	9.70522	Promoter (1-2kb)	9672	SDC3	-1248	30910006	30910171	166	TRUE	133_dual_narrow_peak_651	47	5.36954	21.2759	19.0352	Promoter (1-2kb)
U000745	chr1	31062858	31065840	2982	WT_dual_narrow_peak_551	359	6.39461	162.17	158.13	Promoter (<=1kb)	9698	PUM1	0	31063405	31065685	2281	TRUE	13_dual_narrow_peak_649	551	5.47576	215.31	211.758	Promoter (<=1kb)	9698	PUM1	0	31062859	31065840	2982	TRUE	132_dual_narrow_peak_677	519	5.32546	197.838	194.27	Promoter (<=1kb)	9698	PUM1	0	31062883	31065840	2958	TRUE	133_dual_narrow_peak_652	618	5.74062	251.58	247.908	Promoter (<=1kb)
U000746	chr1	31102546	31102743	197	NA	NA	NA	NA	NA	NA	NA	NA	NA	NA	NA	NA	FALSE	NA	NA	NA	NA	NA	NA	NA	NA	NA	NA	NA	NA	FALSE	NA	NA	NA	NA	NA	NA	NA	NA	NA	NA	NA	NA	FALSE	133_dual_narrow_peak_653	15	3.87282	6.66158	4.5846	Distal Intergenic
U000747	chr1	31135882	31136330	448	WT_dual_narrow_peak_552	11	4.92063	7.359	5.16696	Distal Intergenic	79570	NKAIN1	51853	31135918	31136300	383	TRUE	NA	NA	NA	NA	NA	NA	NA	NA	NA	NA	NA	NA	FALSE	132_dual_narrow_peak_678	14	4.19285	6.99248	4.90617	Distal Intergenic	79570	NKAIN1	51823	31135883	31136330	448	TRUE	NA	NA	NA	NA	NA	NA
U000748	chr1	31145851	31146040	189	WT_dual_narrow_peak_553	12	5.33068	8.31872	6.10696	Distal Intergenic	79570	NKAIN1	42113	31145852	31146040	189	TRUE	NA	NA	NA	NA	NA	NA	NA	NA	NA	NA	NA	NA	FALSE	NA	NA	NA	NA	NA	NA	NA	NA	NA	NA	NA	NA	FALSE	NA	NA	NA	NA	NA	NA
U000749	chr1	31154343	31155999	1656	WT_dual_narrow_peak_554	114	9.83585	74.7262	71.7391	Distal Intergenic	79570	NKAIN1	32176	31154344	31155977	1634	TRUE	13_dual_narrow_peak_650	242	9.77922	151.35	148.253	Distal Intergenic	79570	NKAIN1	32176	31154402	31155977	1576	TRUE	132_dual_narrow_peak_679	212	9.52347	131.007	127.959	Distal Intergenic	79570	NKAIN1	32165	31154384	31155988	1605	TRUE	133_dual_narrow_peak_654	254	10.346	164.439	161.339	Distal Intergenic
U000750	chr1	31162487	31163087	600	WT_dual_narrow_peak_555	16	6.97089	12.4543	10.1724	Distal Intergenic	79570	NKAIN1	25380	31162511	31162773	263	TRUE	13_dual_narrow_peak_651	58	13.8426	51.2374	48.7849	Distal Intergenic	79570	NKAIN1	25066	31162488	31163087	600	TRUE	132_dual_narrow_peak_680	37	10.1783	29.2792	26.9536	Distal Intergenic	79570	NKAIN1	25079	31162516	31163074	559	TRUE	133_dual_narrow_peak_655	51	12.5867	43.4621	41.071	Distal Intergenic
U000751	chr1	31170702	31171233	531	WT_dual_narrow_peak_556	15	6.56084	11.3797	9.11439	Distal Intergenic	79570	NKAIN1	17223	31170732	31170930	199	TRUE	13_dual_narrow_peak_652	24	6.43455	14.8882	12.7035	Distal Intergenic	79570	NKAIN1	16923	31170762	31171230	469	TRUE	132_dual_narrow_peak_681	26	7.54712	18.0121	15.7835	Distal Intergenic	79570	NKAIN1	16920	31170818	31171233	416	TRUE	133_dual_narrow_peak_656	34	8.47179	23.9841	21.7225	Distal Intergenic
U000752	chr1	31181637	31182652	1015	WT_dual_narrow_peak_557	27	9.81295	22.7575	20.3393	Exon (ENST00000373736.7/79570, exon 6 of 7)	79570	NKAIN1	5691	31181884	31182462	579	TRUE	13_dual_narrow_peak_653	160	18.0155	145.463	142.406	3' UTR	79570	NKAIN1	5516	31181638	31182637	1000	TRUE	132_dual_narrow_peak_682	78	14.4401	67.4874	64.889	3' UTR	79570	NKAIN1	5542	31181669	31182611	943	TRUE	133_dual_narrow_peak_657	145	17.0698	129.121	126.234	3' UTR
U000753	chr1	31238988	31240268	1280	WT_dual_narrow_peak_558	11	4.92063	7.359	5.16696	Promoter (<=1kb)	79570	NKAIN1	411	31239306	31239476	171	TRUE	13_dual_narrow_peak_654	38	8.07419	25.1838	22.9099	Promoter (<=1kb)	79570	NKAIN1	0	31238989	31240268	1280	TRUE	132_dual_narrow_peak_683	37	8.52044	25.6966	23.4	Promoter (<=1kb)	79570	NKAIN1	0	31239097	31240061	965	TRUE	133_dual_narrow_peak_658	47	9.53746	33.739	31.4097	Promoter (<=1kb)
U000754	chr1	31295615	31298090	2475	WT_dual_narrow_peak_559	346	7.84586	183.572	179.25	Promoter (<=1kb)	51538	ZCCHC17	0	31295631	31297941	2311	TRUE	13_dual_narrow_peak_655	607	7.21059	298.658	294.444	Promoter (<=1kb)	51538	ZCCHC17	0	31295665	31298090	2426	TRUE	132_dual_narrow_peak_684	543	7.16202	266.27	262.101	Promoter (<=1kb)	51538	ZCCHC17	0	31295616	31297994	2379	TRUE	133_dual_narrow_peak_659	641	7.15253	313.155	309.032	Promoter (<=1kb)
U000755	chr1	31372335	31373981	1646	WT_dual_narrow_peak_560	47	8.8892	32.0791	29.5541	Promoter (<=1kb)	2170	FABP3	0	31372336	31373728	1393	TRUE	13_dual_narrow_peak_656	67	8.43494	41.6886	39.2982	Promoter (<=1kb)	2170	FABP3	0	31372468	31373981	1514	TRUE	132_dual_narrow_peak_685	58	7.52087	33.7758	31.4156	Promoter (<=1kb)	2170	FABP3	0	31372336	31373751	1416	TRUE	133_dual_narrow_peak_661	68	8.7101	43.219	40.8295	Promoter (<=1kb)
U000756	chr1	31394330	31395276	946	WT_dual_narrow_peak_561	34	10.7162	28.5355	26.0501	Distal Intergenic	347735	SERINC2	-14426	31394365	31395139	775	TRUE	13_dual_narrow_peak_657	47	11.3435	38.0163	35.6505	Distal Intergenic	347735	SERINC2	-14289	31394331	31395276	946	TRUE	132_dual_narrow_peak_686	77	15.1711	68.6921	66.0854	Distal Intergenic	347735	SERINC2	-14353	31394365	31395212	848	TRUE	133_dual_narrow_peak_662	55	11.6425	43.9448	41.5509	Distal Intergenic
U000757	chr1	31413192	31414746	1554	WT_dual_narrow_peak_562	204	14.1121	160.386	156.37	Promoter (<=1kb)	347735	SERINC2	0	31413193	31414187	995	TRUE	13_dual_narrow_peak_658	451	14.0632	344.058	339.453	Promoter (<=1kb)	347735	SERINC2	0	31413249	31414746	1498	TRUE	132_dual_narrow_peak_687	384	14.7156	301.498	296.994	Promoter (<=1kb)	347735	SERINC2	0	31413214	31414505	1292	TRUE	133_dual_narrow_peak_663	430	13.1336	316.135	311.989	Promoter (<=1kb)
U000758	chr1	31422378	31422893	515	WT_dual_narrow_peak_564	13	5.74074	9.31011	7.07978	Intron (ENST00000373710.5/347735, intron 2 of 10)	347735	SERINC2	8663	31422476	31422836	361	TRUE	13_dual_narrow_peak_659	29	7.72146	19.8288	17.5984	Intron (ENST00000373710.5/347735, intron 2 of 10)	347735	SERINC2	8566	31422379	31422834	456	TRUE	132_dual_narrow_peak_688	26	7.54712	18.0121	15.7835	Intron (ENST00000373710.5/347735, intron 2 of 10)	347735	SERINC2	8628	31422441	31422881	441	TRUE	133_dual_narrow_peak_664	26	6.53538	15.9608	13.7653	Intron (ENST00000373710.5/347735, intron 2 of 10)
U000759	chr1	31444866	31445223	357	NA	NA	NA	NA	NA	NA	NA	NA	NA	NA	NA	NA	FALSE	13_dual_narrow_peak_660	22	5.91979	13.0259	10.8609	Distal Intergenic	347735	SERINC2	31145	31444958	31445223	266	TRUE	NA	NA	NA	NA	NA	NA	NA	NA	NA	NA	NA	NA	FALSE	133_dual_narrow_peak_665	16	4.11487	7.40151	5.31083	Distal Intergenic
U000760	chr1	31575746	31577872	2126	WT_dual_narrow_peak_565	77	8.32327	46.6631	43.9799	Promoter (<=1kb)	64129	TINAGL1	0	31575928	31577798	1871	TRUE	13_dual_narrow_peak_661	122	9.76934	79.1914	76.5624	Promoter (<=1kb)	64129	TINAGL1	0	31575891	31577527	1637	TRUE	132_dual_narrow_peak_689	78	7.20789	42.3564	39.9333	Promoter (<=1kb)	64129	TINAGL1	0	31575994	31577872	1879	TRUE	133_dual_narrow_peak_666	83	8.48709	50.5985	48.1644	Promoter (<=1kb)
U000761	chr1	31643793	31645703	1910	WT_dual_narrow_peak_566	265	9.28867	159.626	155.62	Promoter (<=1kb)	107985471	PEF1-AS1	0	31643927	31645590	1664	TRUE	13_dual_narrow_peak_662	431	7.63414	222.881	219.272	Promoter (<=1kb)	107985471	PEF1-AS1	0	31643828	31645703	1876	TRUE	132_dual_narrow_peak_690	385	7.51408	197.253	193.69	Promoter (<=1kb)	107985471	PEF1-AS1	0	31643860	31645634	1775	TRUE	133_dual_narrow_peak_668	476	8.14574	257.604	253.89	Promoter (<=1kb)
U000762	chr1	31669528	31670748	1220	WT_dual_narrow_peak_567	46	11.3361	37.3545	34.7719	Promoter (<=1kb)	1307	COL16A1	11	31669746	31670591	846	TRUE	13_dual_narrow_peak_663	131	12.7737	100.023	97.2631	Promoter (<=1kb)	1307	COL16A1	0	31669529	31670732	1204	TRUE	132_dual_narrow_peak_691	111	13.323	88.0859	85.3453	Promoter (<=1kb)	1307	COL16A1	0	31669756	31670693	938	TRUE	133_dual_narrow_peak_669	124	12.5918	94.2811	91.5969	Promoter (<=1kb)
U000763	chr1	31700989	31701564	575	WT_dual_narrow_peak_568	19	8.20105	15.8208	13.4906	Promoter (2-3kb)	1307	COL16A1	2457	31701307	31701560	254	TRUE	13_dual_narrow_peak_664	34	9.00837	25.1245	22.8511	Promoter (2-3kb)	1307	COL16A1	2464	31701000	31701553	554	TRUE	132_dual_narrow_peak_692	29	8.38569	21.1694	18.9114	Promoter (2-3kb)	1307	COL16A1	2453	31701004	31701564	561	TRUE	133_dual_narrow_peak_670	28	7.01948	17.8825	15.6698	Promoter (2-3kb)
U000764	chr1	31712855	31713052	197	NA	NA	NA	NA	NA	NA	NA	NA	NA	NA	NA	NA	FALSE	NA	NA	NA	NA	NA	NA	NA	NA	NA	NA	NA	NA	FALSE	132_dual_narrow_peak_693	12	3.6338	5.48107	3.42765	Distal Intergenic	1307	COL16A1	-8537	31712856	31713052	197	TRUE	NA	NA	NA	NA	NA	NA
U000765	chr1	31762827	31764914	2087	WT_dual_narrow_peak_569	35	6.42596	19.6448	17.2646	Promoter (<=1kb)	576	ADGRB2	0	31762870	31764068	1199	TRUE	13_dual_narrow_peak_665	181	8.37465	103.143	100.363	Promoter (<=1kb)	576	ADGRB2	0	31762839	31764023	1185	TRUE	132_dual_narrow_peak_694	126	7.92996	70.5263	67.9072	Promoter (<=1kb)	576	ADGRB2	0	31762828	31764711	1884	TRUE	133_dual_narrow_peak_671	183	8.03951	101.205	98.4809	Promoter (<=1kb)
U000766	chr1	31788078	31789417	1339	WT_dual_narrow_peak_571	135	11.5703	96.9036	93.6685	Exon (ENST00000527035.1/ENST00000527035.1, exon 1 of 2)	90853	SPOCD1	9252	31788094	31789363	1270	TRUE	13_dual_narrow_peak_667	271	11.2236	184.155	180.831	Exon (ENST00000527035.1/ENST00000527035.1, exon 1 of 2)	90853	SPOCD1	9201	31788101	31789414	1314	TRUE	132_dual_narrow_peak_695	229	10.5557	150.775	147.579	Exon (ENST00000527035.1/ENST00000527035.1, exon 1 of 2)	90853	SPOCD1	9198	31788079	31789417	1339	TRUE	133_dual_narrow_peak_673	292	11.8201	204.197	200.847	Exon (ENST00000527035.1/ENST00000527035.1, exon 1 of 2)
U000767	chr1	31798378	31799147	769	NA	NA	NA	NA	NA	NA	NA	NA	NA	NA	NA	NA	FALSE	13_dual_narrow_peak_668	49	12.6172	42.1584	39.7648	Promoter (<=1kb)	90853	SPOCD1	0	31798539	31798837	299	TRUE	132_dual_narrow_peak_696	34	9.78331	26.7094	24.4043	Promoter (<=1kb)	90853	SPOCD1	0	31798379	31799147	769	TRUE	133_dual_narrow_peak_674	48	11.8605	39.8251	37.4567	Promoter (<=1kb)
U000768	chr1	31897648	31898019	371	NA	NA	NA	NA	NA	NA	NA	NA	NA	NA	NA	NA	FALSE	NA	NA	NA	NA	NA	NA	NA	NA	NA	NA	NA	NA	FALSE	132_dual_narrow_peak_697	15	4.47237	7.79011	5.68894	Intron (ENST00000602889.1/ENST00000602889.1, intron 1 of 1)	8073	PTP4A2	13282	31897649	31897998	350	TRUE	133_dual_narrow_peak_675	14	3.63077	5.94728	3.88494	Intron (ENST00000602889.1/ENST00000602889.1, intron 1 of 1)
U000769	chr1	31912208	31912681	473	NA	NA	NA	NA	NA	NA	NA	NA	NA	NA	NA	NA	FALSE	NA	NA	NA	NA	NA	NA	NA	NA	NA	NA	NA	NA	FALSE	132_dual_narrow_peak_698	20	5.34602	11.12	8.96987	Promoter (<=1kb)	8073	PTP4A2	-929	31912209	31912591	383	TRUE	133_dual_narrow_peak_676	14	3.5208	5.73603	3.68173	Promoter (1-2kb)
U000770	chr1	31912783	31913150	367	WT_dual_narrow_peak_572	12	4.76404	7.39779	5.20498	Promoter (1-2kb)	8073	PTP4A2	-1504	31912784	31913033	250	TRUE	NA	NA	NA	NA	NA	NA	NA	NA	NA	NA	NA	NA	FALSE	132_dual_narrow_peak_699	13	3.53704	5.53704	3.48268	Promoter (1-2kb)	8073	PTP4A2	-1715	31912995	31913150	156	TRUE	NA	NA	NA	NA	NA	NA
U000771	chr1	31925110	31925263	153	NA	NA	NA	NA	NA	NA	NA	NA	NA	NA	NA	NA	FALSE	NA	NA	NA	NA	NA	NA	NA	NA	NA	NA	NA	NA	FALSE	NA	NA	NA	NA	NA	NA	NA	NA	NA	NA	NA	NA	FALSE	133_dual_narrow_peak_677	21	3.00841	6.05053	3.98661	Intron (ENST00000647444.2/8073, intron 1 of 5)
U000772	chr1	31935193	31938045	2852	WT_dual_narrow_peak_573	362	6.73872	170.65	166.499	Promoter (<=1kb)	8073	PTP4A2	0	31936357	31937997	1641	TRUE	13_dual_narrow_peak_669	699	6.43391	313.299	308.961	Promoter (<=1kb)	8073	PTP4A2	0	31935194	31937985	2792	TRUE	132_dual_narrow_peak_701	645	6.83987	304.193	299.663	Promoter (<=1kb)	8073	PTP4A2	0	31936455	31937933	1479	TRUE	133_dual_narrow_peak_679	733	6.51372	331.685	327.418	Promoter (<=1kb)
U000773	chr1	31943888	31945701	1813	WT_dual_narrow_peak_574	89	7.93546	51.2984	48.5654	Promoter (<=1kb)	8073	PTP4A2	0	31944126	31945499	1374	TRUE	13_dual_narrow_peak_670	221	7.89516	119.586	116.7	Promoter (<=1kb)	8073	PTP4A2	0	31943983	31945539	1557	TRUE	132_dual_narrow_peak_702	161	7.16167	82.1697	79.4703	Promoter (<=1kb)	8073	PTP4A2	0	31944013	31945549	1537	TRUE	133_dual_narrow_peak_680	209	7.212	105.887	103.136	Promoter (<=1kb)
U000774	chr1	31954430	31955428	998	WT_dual_narrow_peak_575	26	5.43947	13.5437	11.2461	Distal Intergenic	8073	PTP4A2	-9692	31954548	31954720	173	TRUE	13_dual_narrow_peak_671	65	7.39159	36.7762	34.4188	Distal Intergenic	8073	PTP4A2	-9700	31954556	31955268	713	TRUE	132_dual_narrow_peak_703	53	6.11837	26.4448	24.1422	Distal Intergenic	8073	PTP4A2	-9687	31954543	31955428	886	TRUE	133_dual_narrow_peak_681	53	5.9811	25.9316	23.656	Distal Intergenic
U000775	chr1	31956000	31956466	466	WT_dual_narrow_peak_577	19	4.09345	8.19612	5.98859	Distal Intergenic	8073	PTP4A2	-11206	31956062	31956233	172	TRUE	13_dual_narrow_peak_672	36	4.09102	13.0269	10.8618	Distal Intergenic	8073	PTP4A2	-11206	31956062	31956466	405	TRUE	132_dual_narrow_peak_704	31	3.60125	10.0285	7.89331	Distal Intergenic	8073	PTP4A2	-11244	31956100	31956463	364	TRUE	133_dual_narrow_peak_682	37	4.20201	13.7056	11.5327	Distal Intergenic
U000776	chr1	31957869	31958026	157	NA	NA	NA	NA	NA	NA	NA	NA	NA	NA	NA	NA	FALSE	NA	NA	NA	NA	NA	NA	NA	NA	NA	NA	NA	NA	FALSE	132_dual_narrow_peak_705	30	3.45378	9.30093	7.17705	Distal Intergenic	8073	PTP4A2	-13014	31957870	31958026	157	TRUE	NA	NA	NA	NA	NA	NA
U000777	chr1	31963797	31964640	843	WT_dual_narrow_peak_578	17	7.38095	13.5536	11.2552	Distal Intergenic	8073	PTP4A2	-19170	31964026	31964502	477	TRUE	13_dual_narrow_peak_673	22	5.5979	12.3734	10.2161	Distal Intergenic	8073	PTP4A2	-18942	31963798	31964546	749	TRUE	132_dual_narrow_peak_706	15	4.47237	7.79011	5.68894	Distal Intergenic	8073	PTP4A2	-19172	31964028	31964640	613	TRUE	133_dual_narrow_peak_683	33	7.31719	20.9021	18.6643	Distal Intergenic
U000778	chr1	32003549	32003732	183	NA	NA	NA	NA	NA	NA	NA	NA	NA	NA	NA	NA	FALSE	13_dual_narrow_peak_674	14	3.86073	6.38156	4.31248	Distal Intergenic	10657	KHDRBS1	-10136	32003550	32003732	183	TRUE	NA	NA	NA	NA	NA	NA	NA	NA	NA	NA	NA	NA	FALSE	NA	NA	NA	NA	NA	NA
U000779	chr1	32013193	32015681	2488	WT_dual_narrow_peak_580	387	9.15324	228.228	223.296	Promoter (<=1kb)	10657	KHDRBS1	46	32014228	32015623	1396	TRUE	13_dual_narrow_peak_675	586	7.05075	283.504	279.415	Promoter (<=1kb)	10657	KHDRBS1	0	32013238	32015681	2444	TRUE	132_dual_narrow_peak_708	588	7.94321	311.267	306.67	Promoter (<=1kb)	10657	KHDRBS1	0	32013727	32015655	1929	TRUE	133_dual_narrow_peak_684	660	7.65559	339.398	335.071	Promoter (<=1kb)
U000780	chr1	32066536	32066868	332	NA	NA	NA	NA	NA	NA	NA	NA	NA	NA	NA	NA	FALSE	13_dual_narrow_peak_676	21	4.64321	9.99952	7.87278	Intron (ENST00000366152.3/ENST00000366152.3, intron 1 of 2)	55116	TMEM39B	-5163	32066547	32066868	322	TRUE	NA	NA	NA	NA	NA	NA	NA	NA	NA	NA	NA	NA	FALSE	133_dual_narrow_peak_685	26	5.19613	12.9722	10.8074	Intron (ENST00000366152.3/ENST00000366152.3, intron 1 of 2)
U000781	chr1	32072195	32073873	1678	WT_dual_narrow_peak_581	231	11.5455	160.704	156.683	Promoter (<=1kb)	55116	TMEM39B	0	32072363	32073742	1380	TRUE	13_dual_narrow_peak_677	510	11.7511	350.215	345.555	Promoter (<=1kb)	55116	TMEM39B	0	32072219	32073873	1655	TRUE	132_dual_narrow_peak_709	443	11.2213	296.761	292.3	Promoter (<=1kb)	55116	TMEM39B	0	32072196	32073742	1547	TRUE	133_dual_narrow_peak_686	532	12.146	372.21	367.621	Promoter (<=1kb)
U000782	chr1	32101068	32101837	769	WT_dual_narrow_peak_582	17	6.20669	11.5681	9.30001	Intron (ENST00000487305.5/55116, intron 8 of 8)	23633	KPNA6	-6367	32101443	32101689	247	TRUE	13_dual_narrow_peak_678	25	6.1444	14.7095	12.5273	Intron (ENST00000487305.5/55116, intron 8 of 8)	23633	KPNA6	-6425	32101108	32101631	524	TRUE	132_dual_narrow_peak_710	34	7.73094	22.3411	20.0728	Intron (ENST00000487305.5/55116, intron 8 of 8)	23633	KPNA6	-6219	32101091	32101837	747	TRUE	133_dual_narrow_peak_687	30	6.14148	16.7912	14.5886	Intron (ENST00000487305.5/55116, intron 8 of 8)
U000783	chr1	32107552	32109474	1922	WT_dual_narrow_peak_583	329	8.58976	186.533	182.172	Promoter (<=1kb)	23633	KPNA6	0	32107779	32109439	1661	TRUE	13_dual_narrow_peak_679	613	8.80554	348.866	344.218	Promoter (<=1kb)	23633	KPNA6	0	32107553	32109472	1920	TRUE	132_dual_narrow_peak_711	540	8.21798	293.397	288.97	Promoter (<=1kb)	23633	KPNA6	0	32107555	32109472	1918	TRUE	133_dual_narrow_peak_688	611	8.38231	335.988	331.687	Promoter (<=1kb)
U000784	chr1	32133546	32133872	326	NA	NA	NA	NA	NA	NA	NA	NA	NA	NA	NA	NA	FALSE	13_dual_narrow_peak_680	15	4.11811	7.13087	5.04762	Intron (ENST00000373625.8/23633, intron 1 of 13)	23633	KPNA6	-9051	32133547	32133872	326	TRUE	NA	NA	NA	NA	NA	NA	NA	NA	NA	NA	NA	NA	FALSE	133_dual_narrow_peak_689	22	5.56717	12.3102	10.1518	Intron (ENST00000373625.8/23633, intron 1 of 13)
U000785	chr1	32179583	32181594	2011	WT_dual_narrow_peak_584	156	8.62538	91.5038	88.3305	Promoter (<=1kb)	200081	TXLNA	0	32179697	32181142	1446	TRUE	13_dual_narrow_peak_681	284	7.98615	153.545	150.433	Promoter (<=1kb)	200081	TXLNA	0	32179720	32181594	1875	TRUE	132_dual_narrow_peak_712	274	8.00454	148.564	145.384	Promoter (<=1kb)	200081	TXLNA	0	32179584	32181317	1734	TRUE	133_dual_narrow_peak_690	307	8.56903	174.122	170.962	Promoter (<=1kb)
U000786	chr1	32205378	32206793	1415	WT_dual_narrow_peak_585	190	12.9539	142.821	139.033	Promoter (<=1kb)	55721	IQCC	0	32205571	32206623	1053	TRUE	13_dual_narrow_peak_682	414	12.5523	296.871	292.672	Promoter (<=1kb)	55721	IQCC	0	32205382	32206793	1412	TRUE	132_dual_narrow_peak_713	349	12.9408	255.859	251.783	Promoter (<=1kb)	55721	IQCC	0	32205387	32206591	1205	TRUE	133_dual_narrow_peak_691	417	12.1202	292.931	288.96	Promoter (<=1kb)
U000787	chr1	32221102	32223326	2224	WT_dual_narrow_peak_586	288	9.29326	173.045	168.863	Promoter (<=1kb)	56063	TMEM234	0	32221365	32223286	1922	TRUE	13_dual_narrow_peak_683	443	6.8485	210.553	207.036	Promoter (<=1kb)	56063	TMEM234	0	32221103	32223326	2224	TRUE	132_dual_narrow_peak_714	453	7.66942	234.814	230.926	Promoter (<=1kb)	56063	TMEM234	0	32221143	32223319	2177	TRUE	133_dual_narrow_peak_692	489	7.43596	247.272	243.63	Promoter (<=1kb)
U000788	chr1	32236255	32236437	182	NA	NA	NA	NA	NA	NA	NA	NA	NA	NA	NA	NA	FALSE	NA	NA	NA	NA	NA	NA	NA	NA	NA	NA	NA	NA	FALSE	NA	NA	NA	NA	NA	NA	NA	NA	NA	NA	NA	NA	FALSE	133_dual_narrow_peak_693	65	2.15192	8.19802	6.09406	Intron (ENST00000677198.1/8668, intron 11 of 11)
U000789	chr1	32240380	32241934	1554	WT_dual_narrow_peak_587	193	8.87064	114.151	110.716	Promoter (<=1kb)	339483	MTMR9LP	0	32240436	32241903	1468	TRUE	13_dual_narrow_peak_684	344	8.14062	187.507	184.16	Promoter (<=1kb)	339483	MTMR9LP	0	32240381	32241934	1554	TRUE	132_dual_narrow_peak_715	301	8.32755	167.408	164.085	Promoter (<=1kb)	339483	MTMR9LP	0	32240417	32241903	1487	TRUE	133_dual_narrow_peak_694	353	8.19314	193.17	189.891	Promoter (<=1kb)
U000790	chr1	32291563	32293300	1737	WT_dual_narrow_peak_588	189	10.0101	121.338	117.817	Promoter (<=1kb)	3065	HDAC1	0	32291651	32293153	1503	TRUE	13_dual_narrow_peak_685	401	10.0905	251.95	248.116	Promoter (<=1kb)	3065	HDAC1	0	32291603	32293269	1667	TRUE	132_dual_narrow_peak_716	332	9.27817	198.397	194.824	Promoter (<=1kb)	3065	HDAC1	0	32291564	32293300	1737	TRUE	133_dual_narrow_peak_695	440	10.9361	290.183	286.233	Promoter (<=1kb)
U000791	chr1	32334905	32336256	1351	WT_dual_narrow_peak_589	81	9.25784	52.6336	49.8863	Promoter (<=1kb)	65108	MARCKSL1	39	32334991	32336194	1204	TRUE	13_dual_narrow_peak_686	166	9.14812	101.059	98.2918	Promoter (<=1kb)	65108	MARCKSL1	0	32334908	32336256	1349	TRUE	132_dual_narrow_peak_717	116	8.0138	65.8286	63.2416	Promoter (<=1kb)	65108	MARCKSL1	6	32334906	32336227	1322	TRUE	133_dual_narrow_peak_696	164	8.94877	98.4114	95.7036	Promoter (<=1kb)
U000792	chr1	32351180	32352663	1483	WT_dual_narrow_peak_590	146	10.8214	99.9895	96.719	Promoter (<=1kb)	124903933	LOC124903933	0	32351193	32352466	1274	TRUE	13_dual_narrow_peak_687	284	9.47605	172.958	169.713	Promoter (<=1kb)	124903933	LOC124903933	0	32351193	32352663	1471	TRUE	132_dual_narrow_peak_718	248	9.77767	154.939	151.712	Promoter (<=1kb)	124903933	LOC124903933	0	32351181	32352617	1437	TRUE	133_dual_narrow_peak_697	302	10.2388	193.052	189.774	Promoter (<=1kb)
U000793	chr1	32393455	32395445	1990	WT_dual_narrow_peak_591	203	7.90145	110.312	106.922	Promoter (<=1kb)	55108	BSDC1	0	32393530	32395430	1901	TRUE	13_dual_narrow_peak_688	376	7.04542	183.448	180.129	Promoter (<=1kb)	55108	BSDC1	0	32393456	32395434	1979	TRUE	132_dual_narrow_peak_719	356	7.7318	186.703	183.226	Promoter (<=1kb)	55108	BSDC1	0	32393488	32395431	1944	TRUE	133_dual_narrow_peak_698	381	7.01833	185.266	182.036	Promoter (<=1kb)
U000794	chr1	32400808	32401404	596	WT_dual_narrow_peak_592	16	6.12503	11.0389	8.77978	Distal Intergenic	55108	BSDC1	-6351	32401082	32401321	240	TRUE	13_dual_narrow_peak_689	28	6.90345	17.6353	15.4248	Distal Intergenic	55108	BSDC1	-6078	32400809	32401381	573	TRUE	132_dual_narrow_peak_720	39	9.34551	28.6644	26.3438	Distal Intergenic	55108	BSDC1	-6251	32400982	32401404	423	TRUE	133_dual_narrow_peak_699	39	7.95963	25.4229	23.1508	Distal Intergenic
U000795	chr1	32413922	32414341	419	NA	NA	NA	NA	NA	NA	NA	NA	NA	NA	NA	NA	FALSE	NA	NA	NA	NA	NA	NA	NA	NA	NA	NA	NA	NA	FALSE	NA	NA	NA	NA	NA	NA	NA	NA	NA	NA	NA	NA	FALSE	133_dual_narrow_peak_700	16	4.11487	7.40151	5.31083	Distal Intergenic
U000796	chr1	32448348	32449225	877	WT_dual_narrow_peak_593	23	9.84126	20.6005	18.2083	Distal Intergenic	653121	ZBTB8A	-16093	32448530	32448964	435	TRUE	13_dual_narrow_peak_690	46	11.2707	37.2094	34.8492	Distal Intergenic	653121	ZBTB8A	-15969	32448497	32449088	592	TRUE	132_dual_narrow_peak_721	47	11.5376	38.4505	36.0557	Distal Intergenic	653121	ZBTB8A	-15865	32448349	32449192	844	TRUE	133_dual_narrow_peak_701	55	13.0083	47.188	44.7742	Distal Intergenic
U000797	chr1	32473201	32473633	432	NA	NA	NA	NA	NA	NA	NA	NA	NA	NA	NA	NA	FALSE	NA	NA	NA	NA	NA	NA	NA	NA	NA	NA	NA	NA	FALSE	132_dual_narrow_peak_722	11	3.35428	4.77111	2.73637	Intron (ENST00000480336.1/653121, intron 2 of 9)	728116	ZBTB8B	8227	32473299	32473628	330	TRUE	133_dual_narrow_peak_702	22	5.56717	12.3102	10.1518	Intron (ENST00000480336.1/653121, intron 2 of 9)
U000798	chr1	32485213	32486083	870	WT_dual_narrow_peak_594	22	8.33356	17.4975	15.1451	3' UTR	728116	ZBTB8B	20322	32485394	32486014	621	TRUE	13_dual_narrow_peak_691	16	4.3755	7.90587	5.80925	3' UTR	728116	ZBTB8B	20397	32485469	32486044	576	TRUE	132_dual_narrow_peak_724	24	6.87552	15.7653	13.5599	3' UTR	728116	ZBTB8B	20492	32485564	32486083	520	TRUE	133_dual_narrow_peak_703	18	4.59897	8.95284	6.8372	3' UTR
U000799	chr1	32500001	32501205	1204	WT_dual_narrow_peak_595	83	9.90149	56.3053	53.5188	Intron (ENST00000480336.1/653121, intron 4 of 9)	728116	ZBTB8B	35000	32500072	32501150	1079	TRUE	13_dual_narrow_peak_692	182	10.7963	122.864	119.958	Intron (ENST00000480336.1/653121, intron 4 of 9)	728116	ZBTB8B	34962	32500034	32501196	1163	TRUE	132_dual_narrow_peak_725	142	9.1384	87.1937	84.4592	Intron (ENST00000480336.1/653121, intron 4 of 9)	728116	ZBTB8B	34958	32500030	32501205	1176	TRUE	133_dual_narrow_peak_704	184	11.009	125.667	122.801	Intron (ENST00000480336.1/653121, intron 4 of 9)
U000800	chr1	32520383	32520936	553	WT_dual_narrow_peak_596	14	6.15079	10.331	8.08293	Intron (ENST00000480336.1/653121, intron 4 of 9)	653121	ZBTB8A	-18502	32520628	32520925	298	TRUE	13_dual_narrow_peak_693	23	6.17717	13.9483	11.7733	Intron (ENST00000480336.1/653121, intron 4 of 9)	653121	ZBTB8A	-18529	32520433	32520898	466	TRUE	132_dual_narrow_peak_726	28	8.10617	20.1022	17.8539	Intron (ENST00000480336.1/653121, intron 4 of 9)	653121	ZBTB8A	-18502	32520384	32520925	542	TRUE	133_dual_narrow_peak_705	27	6.77743	16.9141	14.7099	Intron (ENST00000480336.1/653121, intron 4 of 9)
U000801	chr1	32538997	32540953	1956	WT_dual_narrow_peak_597	208	9.04446	124.244	120.688	Promoter (<=1kb)	653121	ZBTB8A	0	32539119	32540827	1709	TRUE	13_dual_narrow_peak_694	398	9.50258	240.506	236.762	Promoter (<=1kb)	653121	ZBTB8A	0	32538998	32540902	1905	TRUE	132_dual_narrow_peak_727	354	9.16449	209.421	205.755	Promoter (<=1kb)	653121	ZBTB8A	0	32539026	32540951	1926	TRUE	133_dual_narrow_peak_706	380	9.06261	222.695	219.222	Promoter (<=1kb)
U000802	chr1	32589736	32590289	553	NA	NA	NA	NA	NA	NA	NA	NA	NA	NA	NA	NA	FALSE	NA	NA	NA	NA	NA	NA	NA	NA	NA	NA	NA	NA	FALSE	132_dual_narrow_peak_728	21	6.14951	13.0724	10.8962	Intron (ENST00000480336.1/653121, intron 7 of 9)	339487	ZBTB8OS	41988	32589870	32590070	201	TRUE	NA	NA	NA	NA	NA	NA
U000803	chr1	32611952	32612744	792	WT_dual_narrow_peak_598	26	9.48839	21.6234	19.2189	Intron (ENST00000341885.6/339487, intron 1 of 1)	339487	ZBTB8OS	19439	32611979	32612619	641	TRUE	13_dual_narrow_peak_695	70	14.0303	60.4589	57.9476	Intron (ENST00000341885.6/339487, intron 1 of 1)	339487	ZBTB8OS	19314	32611954	32612744	791	TRUE	132_dual_narrow_peak_729	68	14.2289	59.4893	56.9455	Intron (ENST00000341885.6/339487, intron 1 of 1)	339487	ZBTB8OS	19360	32611953	32612698	746	TRUE	133_dual_narrow_peak_707	74	13.8024	62.7856	60.2802	Intron (ENST00000341885.6/339487, intron 1 of 1)
U000804	chr1	32649781	32650662	881	WT_dual_narrow_peak_599	517	11.3215	347.083	340.513	Promoter (<=1kb)	339487	ZBTB8OS	0	32649847	32650638	792	TRUE	13_dual_narrow_peak_696	827	9.74428	501.627	495.665	Promoter (<=1kb)	339487	ZBTB8OS	0	32649782	32650655	874	TRUE	132_dual_narrow_peak_730	818	10.0034	504.737	498.188	Promoter (<=1kb)	339487	ZBTB8OS	0	32649804	32650662	859	TRUE	133_dual_narrow_peak_708	889	10.0477	549.569	543.544	Promoter (<=1kb)
U000805	chr1	32651083	32652233	1150	WT_dual_narrow_peak_600	191	4.17438	58.5689	55.758	Promoter (<=1kb)	5928	RBBP4	0	32651142	32652218	1077	TRUE	13_dual_narrow_peak_697	368	4.29292	113.572	110.725	Promoter (<=1kb)	5928	RBBP4	0	32651100	32652217	1118	TRUE	132_dual_narrow_peak_731	335	4.06859	97.6015	94.7942	Promoter (<=1kb)	5928	RBBP4	0	32651131	32652233	1103	TRUE	133_dual_narrow_peak_709	399	4.46786	128.313	125.431	Promoter (<=1kb)
U000806	chr1	32701337	32703557	2220	WT_dual_narrow_peak_601	162	6.87089	80.0011	76.956	Promoter (<=1kb)	81493	SYNC	0	32701338	32703542	2205	TRUE	13_dual_narrow_peak_698	377	8.2018	206.11	202.627	Promoter (<=1kb)	81493	SYNC	0	32701414	32703539	2126	TRUE	132_dual_narrow_peak_732	355	8.16294	193.721	190.187	Promoter (<=1kb)	81493	SYNC	0	32701367	32703557	2191	TRUE	133_dual_narrow_peak_710	392	8.2984	215.905	212.478	Promoter (<=1kb)
U000807	chr1	32711891	32712318	427	WT_dual_narrow_peak_602	19	4.9162	9.91295	7.6728	Distal Intergenic	81493	SYNC	-8503	32712099	32712274	176	TRUE	13_dual_narrow_peak_699	52	6.40952	27.0672	24.7793	Distal Intergenic	81493	SYNC	-8296	32711892	32712286	395	TRUE	132_dual_narrow_peak_733	48	6.60558	25.9494	23.6507	Distal Intergenic	81493	SYNC	-8313	32711909	32712274	366	TRUE	133_dual_narrow_peak_711	57	6.37173	29.1256	26.8274	Distal Intergenic
U000808	chr1	32712441	32712609	168	NA	NA	NA	NA	NA	NA	NA	NA	NA	NA	NA	NA	FALSE	NA	NA	NA	NA	NA	NA	NA	NA	NA	NA	NA	NA	FALSE	132_dual_narrow_peak_734	30	3.79931	10.4142	8.27248	Distal Intergenic	81493	SYNC	-8846	32712442	32712608	167	TRUE	133_dual_narrow_peak_712	35	3.59951	11.0048	8.86246	Distal Intergenic
U000809	chr1	32716723	32717478	755	WT_dual_narrow_peak_603	49	11.6441	39.9984	37.3871	Distal Intergenic	81493	SYNC	-13223	32716819	32717282	464	TRUE	13_dual_narrow_peak_700	86	10.5605	60.642	58.1296	Distal Intergenic	81493	SYNC	-13180	32716776	32717478	703	TRUE	132_dual_narrow_peak_735	87	11.571	64.9535	62.3724	Distal Intergenic	81493	SYNC	-13181	32716777	32717439	663	TRUE	133_dual_narrow_peak_713	76	8.43836	46.5865	44.1764	Distal Intergenic
U000810	chr1	32724582	32725818	1236	NA	NA	NA	NA	NA	NA	NA	NA	NA	NA	NA	NA	FALSE	13_dual_narrow_peak_701	24	5.53648	13.005	10.8414	Exon (ENST00000421619.1/ENST00000421619.1, exon 1 of 2)	57648	NHSL3	-16012	32725008	32725818	811	TRUE	132_dual_narrow_peak_736	25	6.18276	14.7907	12.5958	Exon (ENST00000421619.1/ENST00000421619.1, exon 1 of 2)	57648	NHSL3	-16195	32724923	32725635	713	TRUE	133_dual_narrow_peak_714	27	5.94984	15.1052	12.9178	Exon (ENST00000421619.1/ENST00000421619.1, exon 1 of 2)
U000811	chr1	32730075	32730383	308	NA	NA	NA	NA	NA	NA	NA	NA	NA	NA	NA	NA	FALSE	13_dual_narrow_peak_702	15	4.11811	7.13087	5.04762	Distal Intergenic	57648	NHSL3	-11447	32730206	32730383	178	TRUE	NA	NA	NA	NA	NA	NA	NA	NA	NA	NA	NA	NA	FALSE	133_dual_narrow_peak_715	23	5.80923	13.1973	11.0291	Distal Intergenic
U000812	chr1	32741060	32743813	2753	WT_dual_narrow_peak_604	214	8.15773	118.749	115.259	Promoter (<=1kb)	57648	NHSL3	0	32741272	32743568	2297	TRUE	13_dual_narrow_peak_703	426	8.03747	228.862	225.207	Promoter (<=1kb)	57648	NHSL3	0	32741061	32743771	2711	TRUE	132_dual_narrow_peak_738	369	7.44127	187.867	184.381	Promoter (<=1kb)	57648	NHSL3	162	32741992	32743813	1822	TRUE	133_dual_narrow_peak_717	429	8.03396	230.365	226.84	Promoter (<=1kb)
U000813	chr1	32759352	32760784	1432	WT_dual_narrow_peak_606	41	5.59823	19.7517	17.3703	Intron (ENST00000401073.7/57648, intron 1 of 6)	57648	NHSL3	-5000	32760185	32760634	450	TRUE	13_dual_narrow_peak_704	83	5.84815	37.6726	35.3092	Intron (ENST00000401073.7/57648, intron 1 of 6)	57648	NHSL3	-5008	32759594	32760626	1033	TRUE	132_dual_narrow_peak_739	72	5.44103	31.1011	28.7614	Intron (ENST00000401073.7/57648, intron 1 of 6)	57648	NHSL3	-4850	32759434	32760784	1351	TRUE	133_dual_narrow_peak_719	71	4.84328	27.4973	25.2104	Intron (ENST00000401073.7/57648, intron 1 of 6)
U000814	chr1	32760907	32761970	1063	WT_dual_narrow_peak_608	35	4.88467	15.3064	12.9835	Intron (ENST00000401073.7/57648, intron 1 of 6)	57648	NHSL3	-3953	32761480	32761681	202	TRUE	13_dual_narrow_peak_705	50	3.5187	14.2843	12.1062	Intron (ENST00000401073.7/57648, intron 1 of 6)	57648	NHSL3	-3977	32760967	32761657	691	TRUE	132_dual_narrow_peak_740	58	4.49028	21.3486	19.0891	Intron (ENST00000401073.7/57648, intron 1 of 6)	57648	NHSL3	-4324	32760986	32761310	325	TRUE	133_dual_narrow_peak_720	66	4.58482	24.4017	22.1371	Intron (ENST00000401073.7/57648, intron 1 of 6)
U000815	chr1	32769409	32769730	321	WT_dual_narrow_peak_609	11	4.24027	6.26056	4.09659	Intron (ENST00000401073.7/57648, intron 4 of 6)	57648	NHSL3	3790	32769457	32769642	186	TRUE	NA	NA	NA	NA	NA	NA	NA	NA	NA	NA	NA	NA	FALSE	NA	NA	NA	NA	NA	NA	NA	NA	NA	NA	NA	NA	FALSE	NA	NA	NA	NA	NA	NA
U000816	chr1	32775300	32775603	303	NA	NA	NA	NA	NA	NA	NA	NA	NA	NA	NA	NA	FALSE	13_dual_narrow_peak_706	14	3.81471	6.29544	4.2317	3' UTR	8565	YARS1	5108	32775411	32775603	193	TRUE	132_dual_narrow_peak_742	14	4.17693	6.96361	4.88149	3' UTR	8565	YARS1	5179	32775301	32775532	232	TRUE	133_dual_narrow_peak_721	14	3.63077	5.94728	3.88494	3' UTR
U000817	chr1	32789250	32789537	287	NA	NA	NA	NA	NA	NA	NA	NA	NA	NA	NA	NA	FALSE	NA	NA	NA	NA	NA	NA	NA	NA	NA	NA	NA	NA	FALSE	NA	NA	NA	NA	NA	NA	NA	NA	NA	NA	NA	NA	FALSE	133_dual_narrow_peak_722	17	4.35692	8.16568	6.06215	Promoter (2-3kb)
U000818	chr1	32815610	32818652	3042	WT_dual_narrow_peak_610	354	5.98932	151.322	147.423	Promoter (<=1kb)	64766	S100PBP	0	32816137	32818639	2503	TRUE	13_dual_narrow_peak_707	635	5.73481	258.157	254.274	Promoter (<=1kb)	64766	S100PBP	0	32815657	32818644	2988	TRUE	132_dual_narrow_peak_743	566	5.4428	219.838	216.083	Promoter (<=1kb)	64766	S100PBP	0	32815611	32818652	3042	TRUE	133_dual_narrow_peak_723	709	6.097	303.63	299.578	Promoter (<=1kb)
U000819	chr1	32900627	32900783	156	NA	NA	NA	NA	NA	NA	NA	NA	NA	NA	NA	NA	FALSE	NA	NA	NA	NA	NA	NA	NA	NA	NA	NA	NA	NA	FALSE	132_dual_narrow_peak_744	19	3.27471	6.32111	4.24903	Promoter (<=1kb)	113452	TMEM54	569	32900628	32900783	156	TRUE	NA	NA	NA	NA	NA	NA
U000820	chr1	32900980	32902038	1058	WT_dual_narrow_peak_611	18	6.03311	11.6558	9.38644	Promoter (<=1kb)	113452	TMEM54	0	32901109	32901710	602	TRUE	13_dual_narrow_peak_708	63	9.6361	43.424	41.022	Promoter (<=1kb)	113452	TMEM54	0	32900981	32902038	1058	TRUE	132_dual_narrow_peak_745	53	8.88529	35.4215	33.049	Promoter (<=1kb)	113452	TMEM54	0	32900993	32901876	884	TRUE	133_dual_narrow_peak_724	53	9.14986	36.1728	33.8276	Promoter (<=1kb)
U000821	chr1	32933679	32933834	155	NA	NA	NA	NA	NA	NA	NA	NA	NA	NA	NA	NA	FALSE	13_dual_narrow_peak_709	15	4.11811	7.13087	5.04762	Intron (ENST00000661031.1/ENST00000661031.1, intron 1 of 2)	127544	RNF19B	30851	32933680	32933834	155	TRUE	NA	NA	NA	NA	NA	NA	NA	NA	NA	NA	NA	NA	FALSE	NA	NA	NA	NA	NA	NA
U000822	chr1	32962447	32964414	1967	WT_dual_narrow_peak_612	142	6.4086	66.7745	63.8747	Promoter (<=1kb)	127544	RNF19B	343	32962482	32964342	1861	TRUE	13_dual_narrow_peak_710	346	6.74908	163.504	160.324	Promoter (<=1kb)	127544	RNF19B	271	32962472	32964414	1943	TRUE	132_dual_narrow_peak_746	254	6.39862	116.026	113.087	Promoter (<=1kb)	127544	RNF19B	310	32962448	32964375	1928	TRUE	133_dual_narrow_peak_725	356	7.08075	174.614	171.452	Promoter (<=1kb)
U000823	chr1	32964570	32965200	630	WT_dual_narrow_peak_613	129	5.84027	56.3854	53.598	Promoter (<=1kb)	127544	RNF19B	0	32964571	32965103	533	TRUE	13_dual_narrow_peak_711	249	4.86608	88.7344	86.0455	Promoter (<=1kb)	127544	RNF19B	0	32964571	32965200	630	TRUE	132_dual_narrow_peak_747	193	4.87072	69.5927	66.9799	Promoter (<=1kb)	127544	RNF19B	0	32964574	32965050	477	TRUE	133_dual_narrow_peak_726	243	4.85452	86.4714	83.8315	Promoter (<=1kb)
U000824	chr1	32981138	32981727	589	NA	NA	NA	NA	NA	NA	NA	NA	NA	NA	NA	NA	FALSE	13_dual_narrow_peak_712	16	4.3755	7.90587	5.80925	Distal Intergenic	127544	RNF19B	-16330	32981139	32981617	479	TRUE	132_dual_narrow_peak_748	12	3.6338	5.48107	3.42765	Distal Intergenic	127544	RNF19B	-16388	32981197	32981385	189	TRUE	133_dual_narrow_peak_727	16	4.11487	7.40151	5.31083	Distal Intergenic
U000825	chr1	32989133	32989410	277	WT_dual_narrow_peak_614	13	5.15996	8.35889	6.14642	Intron (ENST00000427524.1/ENST00000427524.1, intron 1 of 1)	127544	RNF19B	-24415	32989224	32989387	164	TRUE	NA	NA	NA	NA	NA	NA	NA	NA	NA	NA	NA	NA	FALSE	132_dual_narrow_peak_749	18	4.80027	9.35161	7.22708	Intron (ENST00000427524.1/ENST00000427524.1, intron 1 of 1)	127544	RNF19B	-24379	32989188	32989389	202	TRUE	133_dual_narrow_peak_728	23	5.10793	11.6971	9.5461	Intron (ENST00000427524.1/ENST00000427524.1, intron 1 of 1)
U000826	chr1	32992344	32992887	543	NA	NA	NA	NA	NA	NA	NA	NA	NA	NA	NA	NA	FALSE	13_dual_narrow_peak_713	15	3.73376	6.39038	4.32115	Intron (ENST00000427524.1/ENST00000427524.1, intron 1 of 1)	127544	RNF19B	-27588	32992397	32992887	491	TRUE	132_dual_narrow_peak_750	17	4.55625	8.55675	6.44512	Intron (ENST00000427524.1/ENST00000427524.1, intron 1 of 1)	127544	RNF19B	-27582	32992391	32992763	373	TRUE	133_dual_narrow_peak_729	20	4.37267	9.09657	6.97925	Intron (ENST00000427524.1/ENST00000427524.1, intron 1 of 1)
U000827	chr1	33035345	33037054	1709	WT_dual_narrow_peak_615	293	11.1289	197.535	193.027	Promoter (<=1kb)	204	AK2	0	33035548	33037002	1455	TRUE	13_dual_narrow_peak_714	585	10.578	375.805	370.93	Promoter (<=1kb)	204	AK2	0	33035346	33037024	1679	TRUE	132_dual_narrow_peak_751	511	10.6649	330.764	325.977	Promoter (<=1kb)	204	AK2	0	33035383	33037034	1652	TRUE	133_dual_narrow_peak_730	593	10.6802	383.149	378.47	Promoter (<=1kb)
U000828	chr1	33047751	33048132	381	NA	NA	NA	NA	NA	NA	NA	NA	NA	NA	NA	NA	FALSE	NA	NA	NA	NA	NA	NA	NA	NA	NA	NA	NA	NA	FALSE	132_dual_narrow_peak_752	15	4.47237	7.79011	5.68894	Intron (ENST00000548559.1/204, intron 2 of 4)	204	AK2	-10748	33047752	33048132	381	TRUE	NA	NA	NA	NA	NA	NA
U000829	chr1	33050109	33050803	694	NA	NA	NA	NA	NA	NA	NA	NA	NA	NA	NA	NA	FALSE	13_dual_narrow_peak_715	16	4.3755	7.90587	5.80925	Intron (ENST00000548559.1/204, intron 2 of 4)	204	AK2	-13291	33050295	33050682	388	TRUE	132_dual_narrow_peak_754	19	5.59046	11.225	9.072	Intron (ENST00000548559.1/204, intron 2 of 4)	204	AK2	-13493	33050497	33050718	222	TRUE	133_dual_narrow_peak_731	22	5.56717	12.3102	10.1518	Intron (ENST00000548559.1/204, intron 2 of 4)
U000830	chr1	33060719	33061029	310	NA	NA	NA	NA	NA	NA	NA	NA	NA	NA	NA	NA	FALSE	NA	NA	NA	NA	NA	NA	NA	NA	NA	NA	NA	NA	FALSE	NA	NA	NA	NA	NA	NA	NA	NA	NA	NA	NA	NA	FALSE	NA	NA	NA	NA	NA	NA
U000831	chr1	33068327	33068498	171	NA	NA	NA	NA	NA	NA	NA	NA	NA	NA	NA	NA	FALSE	13_dual_narrow_peak_716	20	5.40502	11.2368	9.09286	Intron (ENST00000548559.1/204, intron 2 of 4)	204	AK2	12498	33068328	33068498	171	TRUE	NA	NA	NA	NA	NA	NA	NA	NA	NA	NA	NA	NA	FALSE	NA	NA	NA	NA	NA	NA
U000832	chr1	33094963	33095401	438	NA	NA	NA	NA	NA	NA	NA	NA	NA	NA	NA	NA	FALSE	NA	NA	NA	NA	NA	NA	NA	NA	NA	NA	NA	NA	FALSE	NA	NA	NA	NA	NA	NA	NA	NA	NA	NA	NA	NA	FALSE	133_dual_narrow_peak_732	17	4.35692	8.16568	6.06215	Promoter (<=1kb)
U000833	chr1	33181396	33182526	1130	WT_dual_narrow_peak_616	86	14.1524	72.6251	69.6611	Promoter (<=1kb)	55223	TRIM62	0	33181469	33182153	685	TRUE	13_dual_narrow_peak_717	163	13.782	128.086	125.145	Promoter (<=1kb)	55223	TRIM62	0	33181397	33182342	946	TRUE	132_dual_narrow_peak_755	139	12.6013	104.822	101.964	Promoter (<=1kb)	55223	TRIM62	0	33181449	33182427	979	TRUE	133_dual_narrow_peak_733	168	14.0149	133.018	130.109	Promoter (<=1kb)
U000834	chr1	33219837	33220296	459	NA	NA	NA	NA	NA	NA	NA	NA	NA	NA	NA	NA	FALSE	NA	NA	NA	NA	NA	NA	NA	NA	NA	NA	NA	NA	FALSE	NA	NA	NA	NA	NA	NA	NA	NA	NA	NA	NA	NA	FALSE	133_dual_narrow_peak_734	20	3.83844	7.89413	5.79695	Distal Intergenic
U000835	chr1	33220866	33221720	854	WT_dual_narrow_peak_617	17	5.47203	10.2701	8.02408	Distal Intergenic	149076	ZNF362	-35342	33220910	33221150	241	TRUE	13_dual_narrow_peak_718	29	6.59891	17.4183	15.2096	Distal Intergenic	149076	ZNF362	-34955	33220867	33221537	671	TRUE	132_dual_narrow_peak_756	31	6.17904	17.3028	15.0813	Distal Intergenic	149076	ZNF362	-34895	33220867	33221597	731	TRUE	133_dual_narrow_peak_735	28	5.26497	13.8683	11.6939	Distal Intergenic
U000836	chr1	33255599	33256116	517	WT_dual_narrow_peak_618	45	2.42948	7.65451	5.45692	Promoter (<=1kb)	149076	ZNF362	-376	33255761	33256116	356	TRUE	13_dual_narrow_peak_719	100	3.1636	22.7268	20.4725	Promoter (<=1kb)	149076	ZNF362	-383	33255649	33256109	461	TRUE	132_dual_narrow_peak_757	81	2.58945	13.8899	11.7052	Promoter (<=1kb)	149076	ZNF362	-399	33255600	33256093	494	TRUE	133_dual_narrow_peak_736	91	2.69606	16.4375	14.2379	Promoter (<=1kb)
U000837	chr1	33256438	33257916	1478	WT_dual_narrow_peak_619	189	10.0472	121.63	118.105	Promoter (<=1kb)	149076	ZNF362	0	33256497	33257852	1356	TRUE	13_dual_narrow_peak_720	342	10.754	224.655	221.032	Promoter (<=1kb)	149076	ZNF362	0	33256439	33257852	1414	TRUE	132_dual_narrow_peak_758	347	11.005	231.124	227.269	Promoter (<=1kb)	149076	ZNF362	0	33256485	33257916	1432	TRUE	133_dual_narrow_peak_737	367	10.7468	240.506	236.911	Promoter (<=1kb)
U000838	chr1	33348156	33349693	1537	WT_dual_narrow_peak_620	254	7.58809	132.738	129.077	Promoter (<=1kb)	1912	PHC2	0	33348270	33349693	1424	TRUE	13_dual_narrow_peak_721	523	6.63281	241.463	237.711	Promoter (<=1kb)	1912	PHC2	0	33348157	33349693	1537	TRUE	132_dual_narrow_peak_759	479	7.39655	241.337	237.39	Promoter (<=1kb)	1912	PHC2	5	33348159	33349645	1487	TRUE	133_dual_narrow_peak_738	540	6.84258	255.492	251.793	Promoter (<=1kb)
U000839	chr1	33349947	33351091	1144	WT_dual_narrow_peak_621	121	3.64474	32.5591	30.0287	Promoter (<=1kb)	101929464	PHC2-AS1	0	33349965	33350807	843	TRUE	13_dual_narrow_peak_722	321	4.08581	94.1004	91.3777	Promoter (<=1kb)	101929464	PHC2-AS1	0	33349948	33351091	1144	TRUE	132_dual_narrow_peak_760	249	3.8662	69.0594	66.4503	Promoter (<=1kb)	101929464	PHC2-AS1	0	33349948	33350967	1020	TRUE	133_dual_narrow_peak_739	334	4.25226	102.285	99.5554	Promoter (<=1kb)
U000840	chr1	33367691	33367867	176	NA	NA	NA	NA	NA	NA	NA	NA	NA	NA	NA	NA	FALSE	NA	NA	NA	NA	NA	NA	NA	NA	NA	NA	NA	NA	FALSE	132_dual_narrow_peak_761	15	4.47237	7.79011	5.68894	Intron (ENST00000373422.8/1912, intron 5 of 13)	1912	PHC2	7723	33367692	33367867	176	TRUE	NA	NA	NA	NA	NA	NA
U000841	chr1	33429950	33431301	1351	WT_dual_narrow_peak_622	41	9.72812	30.6802	28.1706	Promoter (<=1kb)	1912	PHC2	0	33430742	33431201	460	TRUE	13_dual_narrow_peak_724	96	9.77141	63.6006	61.0694	Promoter (<=1kb)	1912	PHC2	0	33430620	33431301	682	TRUE	132_dual_narrow_peak_763	85	10.8795	61.1804	58.625	Promoter (<=1kb)	1912	PHC2	0	33430686	33431293	608	TRUE	133_dual_narrow_peak_740	89	8.87358	55.6008	53.137	Promoter (<=1kb)
U000842	chr1	33472141	33473543	1402	WT_dual_narrow_peak_623	173	12.3284	126.985	123.395	Promoter (<=1kb)	7579	ZSCAN20	0	33472154	33473403	1250	TRUE	13_dual_narrow_peak_725	312	11.6067	215.343	211.791	Promoter (<=1kb)	7579	ZSCAN20	0	33472142	33473525	1384	TRUE	132_dual_narrow_peak_764	300	11.6924	208.243	204.588	Promoter (<=1kb)	7579	ZSCAN20	0	33472157	33473543	1387	TRUE	133_dual_narrow_peak_741	329	11.7033	227.832	224.325	Promoter (<=1kb)
U000843	chr1	34754737	34756253	1516	WT_dual_narrow_peak_624	55	10.7425	41.6716	39.0422	Promoter (<=1kb)	2709	GJB5	0	34754783	34755728	946	TRUE	13_dual_narrow_peak_726	136	10.6286	92.5259	89.8132	Promoter (<=1kb)	2709	GJB5	0	34754758	34756253	1496	TRUE	132_dual_narrow_peak_765	115	11.0205	81.0779	78.3861	Promoter (<=1kb)	2709	GJB5	0	34754738	34756253	1516	TRUE	133_dual_narrow_peak_742	139	12.2275	102.96	100.226	Promoter (<=1kb)
U000844	chr1	34762569	34764190	1621	WT_dual_narrow_peak_626	27	7.93007	19.2522	16.8772	Intron (ENST00000426886.1/105378642, intron 2 of 4)	127534	GJB4	3706	34763446	34763988	543	TRUE	13_dual_narrow_peak_727	64	7.73154	37.5544	35.1918	Promoter (2-3kb)	127534	GJB4	2863	34762603	34764069	1467	TRUE	132_dual_narrow_peak_766	60	9.10578	40.0349	37.6285	Intron (ENST00000426886.1/105378642, intron 2 of 4)	127534	GJB4	3032	34762772	34764048	1277	TRUE	133_dual_narrow_peak_743	57	7.39082	32.8305	30.507	Promoter (2-3kb)
U000845	chr1	34780641	34782956	2315	WT_dual_narrow_peak_627	164	5.94777	71.7862	68.8314	Promoter (<=1kb)	2707	GJB3	0	34780657	34782621	1965	TRUE	13_dual_narrow_peak_728	335	5.5556	134.149	131.168	Promoter (<=1kb)	2707	GJB3	0	34780642	34782956	2315	TRUE	132_dual_narrow_peak_767	290	5.73583	120.037	117.069	Promoter (<=1kb)	2707	GJB3	0	34780657	34782934	2278	TRUE	133_dual_narrow_peak_744	357	5.69467	145.935	142.948	Promoter (<=1kb)
U000846	chr1	34783418	34783733	315	NA	NA	NA	NA	NA	NA	NA	NA	NA	NA	NA	NA	FALSE	13_dual_narrow_peak_729	111	1.84344	8.97019	6.85775	Promoter (1-2kb)	2707	GJB3	1283	34783561	34783719	159	TRUE	132_dual_narrow_peak_768	86	1.71231	5.935	3.87395	Promoter (1-2kb)	2707	GJB3	1141	34783419	34783685	267	TRUE	133_dual_narrow_peak_745	109	1.74481	7.59957	5.50628	Promoter (1-2kb)
U000847	chr1	34852741	34853058	317	WT_dual_narrow_peak_628	16	6.58706	11.8169	9.54513	3' UTR	113444	SMIM12	6049	34852794	34852996	203	TRUE	NA	NA	NA	NA	NA	NA	NA	NA	NA	NA	NA	NA	FALSE	132_dual_narrow_peak_769	18	4.17607	8.08908	5.98383	3' UTR	113444	SMIM12	5987	34852789	34853058	270	TRUE	133_dual_narrow_peak_746	17	3.90501	7.24959	5.16437	3' UTR
U000848	chr1	34858310	34859902	1592	WT_dual_narrow_peak_629	271	13.4839	205.099	200.489	Promoter (<=1kb)	105378642	LOC105378642	0	34858689	34859806	1118	TRUE	13_dual_narrow_peak_730	491	12.2411	345.648	341.03	Promoter (<=1kb)	105378642	LOC105378642	0	34858523	34859902	1380	TRUE	132_dual_narrow_peak_770	478	12.3944	339.134	334.268	Promoter (<=1kb)	105378642	LOC105378642	0	34858311	34859868	1558	TRUE	133_dual_narrow_peak_747	533	12.4749	378.737	374.095	Promoter (<=1kb)
U000849	chr1	34866224	34866991	767	WT_dual_narrow_peak_630	14	6.15079	10.331	8.08293	Intron (ENST00000235180.4/58512, intron 9 of 9)	113444	SMIM12	-6550	34866305	34866596	292	TRUE	13_dual_narrow_peak_731	42	10.4461	32.8759	30.5457	Exon (ENST00000235180.4/58512, exon 10 of 10)	113444	SMIM12	-6470	34866225	34866984	760	TRUE	132_dual_narrow_peak_771	39	11.1153	32.422	30.0722	Exon (ENST00000235180.4/58512, exon 10 of 10)	113444	SMIM12	-6521	34866276	34866944	669	TRUE	133_dual_narrow_peak_748	42	9.80247	31.4371	29.1232	Exon (ENST00000235180.4/58512, exon 10 of 10)
U000850	chr1	34984071	34985992	1921	WT_dual_narrow_peak_631	202	9.12299	121.535	118.011	Promoter (<=1kb)	100506144	TMEM35B	0	34984166	34985992	1827	TRUE	13_dual_narrow_peak_732	419	9.73402	256.926	253.053	Promoter (<=1kb)	100506144	TMEM35B	0	34984104	34985926	1823	TRUE	132_dual_narrow_peak_772	351	9.27532	209.382	205.717	Promoter (<=1kb)	100506144	TMEM35B	0	34984072	34985939	1868	TRUE	133_dual_narrow_peak_749	400	8.82004	229.815	226.295	Promoter (<=1kb)
U000851	chr1	35030460	35032060	1600	WT_dual_narrow_peak_632	278	10.7513	183.788	179.464	Promoter (<=1kb)	9204	ZMYM6	0	35030617	35032015	1399	TRUE	13_dual_narrow_peak_733	469	10.0821	293.48	289.309	Promoter (<=1kb)	9204	ZMYM6	0	35030461	35032029	1569	TRUE	132_dual_narrow_peak_773	460	9.98096	286.102	281.744	Promoter (<=1kb)	9204	ZMYM6	0	35030505	35032060	1556	TRUE	133_dual_narrow_peak_750	525	10.5934	338.226	333.908	Promoter (<=1kb)
U000852	chr1	35062777	35063036	259	NA	NA	NA	NA	NA	NA	NA	NA	NA	NA	NA	NA	FALSE	13_dual_narrow_peak_734	13	3.60335	5.65952	3.60569	Intron (ENST00000650449.1/79830, intron 2 of 12)	79830	ZMYM1	3005	35062791	35062962	172	TRUE	132_dual_narrow_peak_774	19	5.59046	11.225	9.072	Promoter (2-3kb)	79830	ZMYM1	2998	35062784	35062999	216	TRUE	133_dual_narrow_peak_751	21	5.32512	11.4415	9.29306	Promoter (2-3kb)
U000853	chr1	35078986	35080665	1679	WT_dual_narrow_peak_633	212	10.7499	141.67	137.897	Promoter (<=1kb)	79830	ZMYM1	0	35079072	35080429	1358	TRUE	13_dual_narrow_peak_735	408	10.1897	257.851	253.971	Promoter (<=1kb)	79830	ZMYM1	0	35079020	35080616	1597	TRUE	132_dual_narrow_peak_775	404	11.0333	268.435	264.246	Promoter (<=1kb)	79830	ZMYM1	0	35079049	35080665	1617	TRUE	133_dual_narrow_peak_752	428	10.9698	282.984	279.087	Promoter (<=1kb)
U000854	chr1	35190658	35193630	2972	WT_dual_narrow_peak_634	251	5.52282	100.905	97.6243	Promoter (<=1kb)	6421	SFPQ	0	35190673	35193620	2948	TRUE	13_dual_narrow_peak_736	459	5.66742	185.721	182.387	Promoter (<=1kb)	6421	SFPQ	0	35190687	35193620	2934	TRUE	132_dual_narrow_peak_776	398	5.28796	151.566	148.364	Promoter (<=1kb)	6421	SFPQ	0	35190659	35193630	2972	TRUE	133_dual_narrow_peak_753	477	5.46885	186.688	183.449	Promoter (<=1kb)
U000855	chr1	35202136	35202559	423	NA	NA	NA	NA	NA	NA	NA	NA	NA	NA	NA	NA	FALSE	13_dual_narrow_peak_737	23	6.17717	13.9483	11.7733	Distal Intergenic	6421	SFPQ	-8691	35202137	35202559	423	TRUE	132_dual_narrow_peak_777	26	7.54712	18.0121	15.7835	Distal Intergenic	6421	SFPQ	-8780	35202226	35202545	320	TRUE	133_dual_narrow_peak_754	28	7.01948	17.8825	15.6698	Distal Intergenic
U000856	chr1	35268367	35270261	1894	WT_dual_narrow_peak_635	210	8.87093	123.729	120.179	Promoter (<=1kb)	9202	ZMYM4	0	35268395	35270192	1798	TRUE	13_dual_narrow_peak_738	427	9.58522	259.084	255.194	Promoter (<=1kb)	9202	ZMYM4	0	35268368	35270184	1817	TRUE	132_dual_narrow_peak_778	404	9.38479	242.029	238.076	Promoter (<=1kb)	9202	ZMYM4	0	35268376	35270261	1886	TRUE	133_dual_narrow_peak_755	445	9.51301	268.414	264.623	Promoter (<=1kb)
U000857	chr1	35345081	35346536	1455	WT_dual_narrow_peak_636	97	11.0255	69.4588	66.5297	Intron (ENST00000314607.11/9202, intron 2 of 29)	9202	ZMYM4	-15220	35345387	35346485	1099	TRUE	13_dual_narrow_peak_739	211	12.4564	154.214	151.098	Intron (ENST00000314607.11/9202, intron 2 of 29)	9202	ZMYM4	-15169	35345082	35346536	1455	TRUE	132_dual_narrow_peak_779	185	11.7513	131.467	128.416	Intron (ENST00000314607.11/9202, intron 2 of 29)	9202	ZMYM4	-15184	35345086	35346521	1436	TRUE	133_dual_narrow_peak_756	222	13.2003	167.396	164.278	Intron (ENST00000314607.11/9202, intron 2 of 29)
U000858	chr1	35556478	35558814	2336	WT_dual_narrow_peak_637	244	8.00058	132.798	129.137	Promoter (<=1kb)	23154	NCDN	0	35556610	35558044	1435	TRUE	13_dual_narrow_peak_740	441	6.9847	212.917	209.383	Promoter (<=1kb)	23154	NCDN	0	35556490	35558705	2216	TRUE	132_dual_narrow_peak_780	425	7.08174	207.591	203.942	Promoter (<=1kb)	23154	NCDN	0	35556494	35558814	2321	TRUE	133_dual_narrow_peak_757	446	6.85059	212	208.599	Promoter (<=1kb)
U000859	chr1	35637425	35638470	1045	WT_dual_narrow_peak_639	118	2.8037	22.0842	19.6741	Intron (ENST00000373237.4/5690, intron 1 of 5)	5690	PSMB2	3515	35637561	35638011	451	TRUE	13_dual_narrow_peak_741	203	2.56455	31.4202	29.1004	Intron (ENST00000373237.4/5690, intron 1 of 5)	5690	PSMB2	3060	35637496	35638466	971	TRUE	132_dual_narrow_peak_781	188	2.41125	26.1343	23.8341	Intron (ENST00000373237.4/5690, intron 1 of 5)	5690	PSMB2	3056	35637426	35638470	1045	TRUE	133_dual_narrow_peak_758	180	2.22777	21.4586	19.2166	Intron (ENST00000373237.4/5690, intron 1 of 5)
U000860	chr1	35640768	35642188	1420	WT_dual_narrow_peak_640	225	5.25431	86.728	83.6083	Promoter (<=1kb)	5690	PSMB2	0	35640777	35642120	1344	TRUE	13_dual_narrow_peak_742	462	5.73966	189.043	185.685	Promoter (<=1kb)	5690	PSMB2	0	35640769	35642188	1420	TRUE	132_dual_narrow_peak_782	415	5.24169	156.576	153.336	Promoter (<=1kb)	5690	PSMB2	0	35640769	35642138	1370	TRUE	133_dual_narrow_peak_759	475	5.78463	195.606	192.311	Promoter (<=1kb)
U000861	chr1	35642342	35642648	306	WT_dual_narrow_peak_641	94	2.30551	12.8344	10.547	Promoter (<=1kb)	5690	PSMB2	-817	35642343	35642523	181	TRUE	13_dual_narrow_peak_743	137	1.77738	9.72485	7.60128	Promoter (<=1kb)	5690	PSMB2	-843	35642369	35642573	205	TRUE	132_dual_narrow_peak_783	136	1.79817	9.98373	7.8491	Promoter (<=1kb)	5690	PSMB2	-843	35642369	35642648	280	TRUE	133_dual_narrow_peak_760	153	1.95496	13.7783	11.6048	Promoter (<=1kb)
U000862	chr1	35717638	35719322	1684	WT_dual_narrow_peak_642	262	10.7441	173.507	169.319	Promoter (<=1kb)	127703	C1orf216	0	35717677	35719315	1639	TRUE	13_dual_narrow_peak_744	498	9.98878	309.391	305.085	Promoter (<=1kb)	127703	C1orf216	0	35717677	35719322	1646	TRUE	132_dual_narrow_peak_784	465	10.1717	292.682	288.261	Promoter (<=1kb)	127703	C1orf216	0	35717646	35719322	1677	TRUE	133_dual_narrow_peak_761	531	10.9051	348.234	343.84	Promoter (<=1kb)
U000863	chr1	35768464	35770398	1934	WT_dual_narrow_peak_643	250	11.0747	169.007	164.879	Promoter (<=1kb)	63967	CLSPN	0	35768621	35770398	1778	TRUE	13_dual_narrow_peak_745	478	11.8475	330.277	325.797	Promoter (<=1kb)	63967	CLSPN	0	35768475	35770368	1894	TRUE	132_dual_narrow_peak_785	393	9.88836	243.838	239.869	Promoter (<=1kb)	63967	CLSPN	0	35768469	35770396	1928	TRUE	133_dual_narrow_peak_762	467	10.8391	305.9	301.83	Promoter (<=1kb)
U000864	chr1	35807556	35809440	1884	WT_dual_narrow_peak_644	212	11.8131	150.111	146.228	Promoter (<=1kb)	192670	AGO4	0	35807563	35809322	1760	TRUE	13_dual_narrow_peak_746	448	12.1884	315.213	310.859	Promoter (<=1kb)	192670	AGO4	0	35807563	35809366	1804	TRUE	132_dual_narrow_peak_786	370	11.6113	254.16	250.098	Promoter (<=1kb)	192670	AGO4	0	35807557	35809415	1859	TRUE	133_dual_narrow_peak_763	436	12.0042	304.227	300.171	Promoter (<=1kb)
U000865	chr1	35883070	35884407	1337	WT_dual_narrow_peak_645	190	13.7529	147.789	143.937	Promoter (<=1kb)	26523	AGO1	0	35883132	35883978	847	TRUE	13_dual_narrow_peak_747	367	14.3487	284.599	280.501	Promoter (<=1kb)	26523	AGO1	0	35883103	35884407	1305	TRUE	132_dual_narrow_peak_787	327	14.4906	255.848	251.772	Promoter (<=1kb)	26523	AGO1	0	35883103	35884340	1238	TRUE	133_dual_narrow_peak_764	394	14.3448	304.885	300.824	Promoter (<=1kb)
U000866	chr1	35930083	35932458	2375	WT_dual_narrow_peak_646	357	9.53703	216.848	212.076	Promoter (<=1kb)	192669	AGO3	0	35930095	35932386	2292	TRUE	13_dual_narrow_peak_748	688	9.4118	408.876	403.733	Promoter (<=1kb)	192669	AGO3	0	35930126	35932458	2333	TRUE	132_dual_narrow_peak_788	576	8.5423	321.296	316.602	Promoter (<=1kb)	192669	AGO3	0	35930084	35932419	2336	TRUE	133_dual_narrow_peak_765	697	9.34816	412.283	407.376	Promoter (<=1kb)
U000867	chr1	36088805	36090180	1375	WT_dual_narrow_peak_647	159	11.9845	115.332	111.884	Promoter (<=1kb)	54936	ADPRS	0	36088834	36090111	1278	TRUE	13_dual_narrow_peak_749	282	10.2979	181.341	178.038	Promoter (<=1kb)	54936	ADPRS	0	36088834	36090127	1294	TRUE	132_dual_narrow_peak_789	223	10.4237	145.822	142.663	Promoter (<=1kb)	54936	ADPRS	0	36088827	36090164	1338	TRUE	133_dual_narrow_peak_766	301	11.2651	204.262	200.912	Promoter (<=1kb)
U000868	chr1	36099514	36100604	1090	WT_dual_narrow_peak_648	28	8.67233	21.2007	18.8012	Promoter (<=1kb)	1296	COL8A2	185	36099678	36100064	387	TRUE	13_dual_narrow_peak_750	68	11.9653	53.4761	51.0093	Promoter (<=1kb)	1296	COL8A2	0	36099549	36100549	1001	TRUE	132_dual_narrow_peak_790	66	10.7077	48.5197	46.0526	Promoter (<=1kb)	1296	COL8A2	0	36099529	36100604	1076	TRUE	133_dual_narrow_peak_767	62	10.8802	46.4809	44.0715	Promoter (<=1kb)
U000869	chr1	36148518	36149911	1393	WT_dual_narrow_peak_650	303	11.3502	206.519	201.89	Promoter (<=1kb)	27095	TRAPPC3	0	36148549	36149699	1151	TRUE	13_dual_narrow_peak_751	535	10.919	351.083	346.417	Promoter (<=1kb)	27095	TRAPPC3	0	36148519	36149728	1210	TRUE	132_dual_narrow_peak_791	503	10.9939	331.87	327.072	Promoter (<=1kb)	27095	TRAPPC3	0	36148549	36149911	1363	TRUE	133_dual_narrow_peak_768	565	10.9739	371.546	366.963	Promoter (<=1kb)
U000870	chr1	36155329	36157731	2402	WT_dual_narrow_peak_651	232	6.79487	111.677	108.27	Promoter (<=1kb)	27095	TRAPPC3	0	36155365	36157644	2280	TRUE	13_dual_narrow_peak_752	564	7.72767	292.785	288.62	Promoter (<=1kb)	27095	TRAPPC3	0	36155365	36157672	2308	TRUE	132_dual_narrow_peak_792	458	7.14218	224.835	221.036	Promoter (<=1kb)	27095	TRAPPC3	0	36155365	36157731	2367	TRUE	133_dual_narrow_peak_769	556	7.46646	281.362	277.477	Promoter (<=1kb)
U000871	chr1	36187768	36188612	844	WT_dual_narrow_peak_652	24	10.0194	21.4471	19.0448	Distal Intergenic	55700	MAP7D1	8890	36187911	36188484	574	TRUE	13_dual_narrow_peak_753	55	11.8768	44.5179	42.1087	Distal Intergenic	55700	MAP7D1	8859	36187880	36188584	705	TRUE	132_dual_narrow_peak_793	51	13.1376	44.6737	42.234	Distal Intergenic	55700	MAP7D1	8872	36187893	36188315	423	TRUE	133_dual_narrow_peak_770	59	13.2299	50.5248	48.0912	Distal Intergenic
U000872	chr1	36203681	36204010	329	NA	NA	NA	NA	NA	NA	NA	NA	NA	NA	NA	NA	FALSE	NA	NA	NA	NA	NA	NA	NA	NA	NA	NA	NA	NA	FALSE	132_dual_narrow_peak_794	18	5.31094	10.3322	8.19139	Distal Intergenic	9967	THRAP3	-20422	36203695	36204010	316	TRUE	133_dual_narrow_peak_771	15	3.87282	6.66158	4.5846	Distal Intergenic
U000873	chr1	36223312	36226051	2739	WT_dual_narrow_peak_654	350	7.28825	175.633	171.416	Promoter (<=1kb)	9967	THRAP3	0	36224361	36226044	1684	TRUE	13_dual_narrow_peak_755	582	7.13359	284.178	280.083	Promoter (<=1kb)	9967	THRAP3	0	36224321	36226001	1681	TRUE	132_dual_narrow_peak_796	544	6.7631	254.956	250.888	Promoter (<=1kb)	9967	THRAP3	0	36224328	36226051	1724	TRUE	133_dual_narrow_peak_773	671	7.50352	339.821	335.49	Promoter (<=1kb)
U000874	chr1	36244305	36244976	671	WT_dual_narrow_peak_655	12	4.34268	6.69899	4.52251	Intron (ENST00000469141.6/9967, intron 2 of 12)	9967	THRAP3	19863	36244306	36244695	390	TRUE	13_dual_narrow_peak_756	21	3.88748	8.2742	6.17286	Intron (ENST00000469141.6/9967, intron 2 of 12)	9967	THRAP3	20174	36244617	36244942	326	TRUE	NA	NA	NA	NA	NA	NA	NA	NA	NA	NA	NA	NA	FALSE	133_dual_narrow_peak_774	16	3.52344	6.20558	4.13936	Intron (ENST00000469141.6/9967, intron 2 of 12)
U000875	chr1	36248539	36248798	259	WT_dual_narrow_peak_656	17	6.44913	11.9854	9.71106	Intron (ENST00000469141.6/9967, intron 2 of 12)	9967	THRAP3	24105	36248548	36248734	187	TRUE	13_dual_narrow_peak_757	50	9.31511	34.9048	32.5604	Intron (ENST00000469141.6/9967, intron 2 of 12)	9967	THRAP3	24105	36248548	36248787	240	TRUE	132_dual_narrow_peak_797	38	8.37885	25.9046	23.6063	Intron (ENST00000469141.6/9967, intron 2 of 12)	9967	THRAP3	24105	36248548	36248764	217	TRUE	133_dual_narrow_peak_775	45	9.40373	32.2469	29.9275	Intron (ENST00000469141.6/9967, intron 2 of 12)
U000876	chr1	36299903	36300412	509	NA	NA	NA	NA	NA	NA	NA	NA	NA	NA	NA	NA	FALSE	13_dual_narrow_peak_758	28	7.38954	18.6569	16.4372	Intron (ENST00000469141.6/9967, intron 10 of 12)	79729	SH3D21	-6046	36299952	36300322	371	TRUE	132_dual_narrow_peak_798	20	5.86998	12.1387	9.97393	Intron (ENST00000469141.6/9967, intron 10 of 12)	79729	SH3D21	-5956	36299904	36300412	509	TRUE	133_dual_narrow_peak_776	31	7.09077	19.4358	17.2102	Intron (ENST00000469141.6/9967, intron 10 of 12)
U000877	chr1	36306125	36307867	1742	WT_dual_narrow_peak_657	80	9.42672	52.7069	49.9588	Promoter (<=1kb)	79729	SH3D21	0	36306136	36307631	1496	TRUE	13_dual_narrow_peak_759	152	8.74908	90.1888	87.4908	Promoter (<=1kb)	79729	SH3D21	0	36306126	36307867	1742	TRUE	132_dual_narrow_peak_799	131	9.71387	84.2746	81.5604	Promoter (<=1kb)	79729	SH3D21	0	36306132	36307631	1500	TRUE	133_dual_narrow_peak_777	183	10.2011	119.128	116.3	Promoter (<=1kb)
U000878	chr1	36322864	36324121	1257	WT_dual_narrow_peak_658	69	12.1242	54.6021	51.8337	Promoter (<=1kb)	55194	EVA1B	0	36322954	36323982	1029	TRUE	13_dual_narrow_peak_760	101	12.1215	76.4206	73.8091	Promoter (<=1kb)	55194	EVA1B	0	36322904	36324121	1218	TRUE	132_dual_narrow_peak_800	100	11.4533	73.1303	70.4932	Promoter (<=1kb)	55194	EVA1B	0	36322898	36324050	1153	TRUE	133_dual_narrow_peak_778	117	12.4551	88.8041	86.151	Promoter (<=1kb)
U000879	chr1	36373692	36375053	1361	WT_dual_narrow_peak_659	17	5.89036	11.016	8.75721	Intron (ENST00000373129.7/83931, intron 1 of 11)	83931	STK40	-7942	36374014	36374884	871	TRUE	13_dual_narrow_peak_761	41	6.95021	23.771	21.5083	Intron (ENST00000373129.7/83931, intron 1 of 11)	83931	STK40	-7725	36373797	36375049	1253	TRUE	132_dual_narrow_peak_801	44	7.24374	26.0232	23.7239	Intron (ENST00000373129.7/83931, intron 1 of 11)	83931	STK40	-7642	36373714	36374991	1278	TRUE	133_dual_narrow_peak_779	52	7.61894	31.0932	28.7815	Intron (ENST00000373129.7/83931, intron 1 of 11)
U000880	chr1	36384553	36386886	2333	WT_dual_narrow_peak_660	236	9.40079	143.933	140.13	Promoter (<=1kb)	83931	STK40	0	36384653	36386575	1923	TRUE	13_dual_narrow_peak_762	428	8.64734	242.179	238.422	Promoter (<=1kb)	83931	STK40	0	36384572	36386754	2183	TRUE	132_dual_narrow_peak_802	364	7.81006	192.215	188.693	Promoter (<=1kb)	83931	STK40	0	36384554	36386886	2333	TRUE	133_dual_narrow_peak_780	468	9.09976	273.726	269.897	Promoter (<=1kb)
U000881	chr1	36396967	36398067	1100	WT_dual_narrow_peak_661	291	12.7307	212.581	207.867	Promoter (<=1kb)	84967	LSM 10.00	0	36397031	36397945	915	TRUE	13_dual_narrow_peak_763	549	13.9208	414.738	409.543	Promoter (<=1kb)	84967	LSM 10.00	0	36397031	36398016	986	TRUE	132_dual_narrow_peak_803	524	12.4352	371.779	366.624	Promoter (<=1kb)	84967	LSM 10.00	0	36396968	36398016	1049	TRUE	133_dual_narrow_peak_781	600	13.8527	451.302	446.091	Promoter (<=1kb)
U000882	chr1	36401244	36401633	389	NA	NA	NA	NA	NA	NA	NA	NA	NA	NA	NA	NA	FALSE	13_dual_narrow_peak_764	81	2.10324	9.38205	7.2646	Distal Intergenic	84967	LSM 10.00	-3385	36401293	36401591	299	TRUE	132_dual_narrow_peak_804	92	2.24097	11.9167	9.75583	Distal Intergenic	84967	LSM 10.00	-3337	36401245	36401633	389	TRUE	133_dual_narrow_peak_782	97	2.30139	13.1455	10.979	Distal Intergenic
U000883	chr1	36408407	36408581	174	NA	NA	NA	NA	NA	NA	NA	NA	NA	NA	NA	NA	FALSE	NA	NA	NA	NA	NA	NA	NA	NA	NA	NA	NA	NA	FALSE	NA	NA	NA	NA	NA	NA	NA	NA	NA	NA	NA	NA	FALSE	NA	NA	NA	NA	NA	NA
U000884	chr1	36408752	36408909	157	NA	NA	NA	NA	NA	NA	NA	NA	NA	NA	NA	NA	FALSE	NA	NA	NA	NA	NA	NA	NA	NA	NA	NA	NA	NA	FALSE	NA	NA	NA	NA	NA	NA	NA	NA	NA	NA	NA	NA	FALSE	133_dual_narrow_peak_783	16	3.54526	6.25113	4.18423	Distal Intergenic
U000885	chr1	36411913	36412522	609	NA	NA	NA	NA	NA	NA	NA	NA	NA	NA	NA	NA	FALSE	13_dual_narrow_peak_765	30	7.23415	19.2814	17.0559	Distal Intergenic	109616970	SNORA63C	6153	36412025	36412425	401	TRUE	132_dual_narrow_peak_805	44	9.3958	31.6507	29.3067	Distal Intergenic	109616970	SNORA63C	6176	36411932	36412402	471	TRUE	133_dual_narrow_peak_784	31	6.33028	17.6686	15.4583	Distal Intergenic
U000886	chr1	36449937	36451070	1133	WT_dual_narrow_peak_662	84	14.0948	70.9709	68.0251	Promoter (<=1kb)	127700	OSCP1	0	36450040	36451063	1024	TRUE	13_dual_narrow_peak_766	195	14.3271	154.97	151.849	Promoter (<=1kb)	127700	OSCP1	0	36450022	36451070	1049	TRUE	132_dual_narrow_peak_806	209	15.5827	173.237	169.869	Promoter (<=1kb)	127700	OSCP1	0	36449979	36451054	1076	TRUE	133_dual_narrow_peak_785	213	15.5447	176.151	172.978	Promoter (<=1kb)
U000887	chr1	36463300	36464886	1586	WT_dual_narrow_peak_663	293	11.0962	197.178	192.675	Promoter (<=1kb)	64960	MRPS15	0	36463305	36464880	1576	TRUE	13_dual_narrow_peak_767	547	10.4418	348.958	344.31	Promoter (<=1kb)	64960	MRPS15	0	36463310	36464882	1573	TRUE	132_dual_narrow_peak_807	479	10.136	300.631	296.134	Promoter (<=1kb)	64960	MRPS15	0	36463301	36464880	1580	TRUE	133_dual_narrow_peak_786	575	10.4995	367.77	363.217	Promoter (<=1kb)
U000888	chr1	36479789	36479971	182	NA	NA	NA	NA	NA	NA	NA	NA	NA	NA	NA	NA	FALSE	NA	NA	NA	NA	NA	NA	NA	NA	NA	NA	NA	NA	FALSE	132_dual_narrow_peak_808	12	3.6338	5.48107	3.42765	Promoter (<=1kb)	1441	CSF3R	-274	36479790	36479971	182	TRUE	NA	NA	NA	NA	NA	NA
U000889	chr1	36486665	36487344	679	NA	NA	NA	NA	NA	NA	NA	NA	NA	NA	NA	NA	FALSE	13_dual_narrow_peak_768	18	4.89026	9.52751	7.40622	Distal Intergenic	1441	CSF3R	-3606	36486884	36487295	412	TRUE	132_dual_narrow_peak_809	18	5.31094	10.3322	8.19139	Distal Intergenic	1441	CSF3R	-3388	36486666	36487344	679	TRUE	133_dual_narrow_peak_787	15	3.87282	6.66158	4.5846	Distal Intergenic
U000890	chr1	37454796	37455720	924	WT_dual_narrow_peak_664	41	10.1683	31.6588	29.1384	Exon (ENST00000424989.3/728431, exon 3 of 3)	107984942	LOC107984942	18666	37454797	37455720	924	TRUE	13_dual_narrow_peak_769	66	9.80452	45.7389	43.3216	Exon (ENST00000424989.3/728431, exon 3 of 3)	107984942	LOC107984942	18840	37454799	37455546	748	TRUE	132_dual_narrow_peak_810	62	10.3407	44.9366	42.495	Exon (ENST00000424989.3/728431, exon 3 of 3)	107984942	LOC107984942	18855	37454800	37455531	732	TRUE	133_dual_narrow_peak_788	63	9.13198	41.8305	39.4496	Exon (ENST00000424989.3/728431, exon 3 of 3)
U000891	chr1	37465796	37466277	481	WT_dual_narrow_peak_665	14	5.57654	9.38458	7.15303	Intron (ENST00000668045.1/107984942, intron 1 of 1)	107984942	LOC107984942	8349	37465857	37466037	181	TRUE	13_dual_narrow_peak_770	23	5.43513	12.4092	10.2515	Intron (ENST00000668045.1/107984942, intron 1 of 1)	107984942	LOC107984942	8314	37465877	37466072	196	TRUE	NA	NA	NA	NA	NA	NA	NA	NA	NA	NA	NA	NA	FALSE	133_dual_narrow_peak_789	20	3.83844	7.89413	5.79695	Intron (ENST00000668045.1/107984942, intron 1 of 1)
U000892	chr1	37473228	37474332	1104	WT_dual_narrow_peak_666	284	3.10012	58.5746	55.7637	Promoter (<=1kb)	107984942	LOC107984942	99	37473446	37474287	842	TRUE	13_dual_narrow_peak_771	579	2.84902	102.647	99.8697	Promoter (<=1kb)	107984942	LOC107984942	67	37473229	37474319	1091	TRUE	132_dual_narrow_peak_811	509	2.85257	90.7017	87.9428	Promoter (<=1kb)	107984942	LOC107984942	77	37473373	37474309	937	TRUE	133_dual_narrow_peak_790	568	2.75276	95.2304	92.5408	Promoter (<=1kb)
U000893	chr1	37474907	37478372	3465	WT_dual_narrow_peak_667	302	3.06897	61.2226	58.383	Promoter (<=1kb)	80149	ZC3H12A	328	37474908	37477196	2289	TRUE	13_dual_narrow_peak_772	517	2.32001	63.4158	60.8858	Promoter (<=1kb)	80149	ZC3H12A	436	37475016	37478372	3357	TRUE	132_dual_narrow_peak_812	499	2.54505	73.2303	70.5925	Promoter (<=1kb)	80149	ZC3H12A	436	37475016	37477867	2852	TRUE	133_dual_narrow_peak_791	585	2.60005	88.8356	86.1823	Promoter (<=1kb)
U000894	chr1	37478528	37479682	1154	NA	NA	NA	NA	NA	NA	NA	NA	NA	NA	NA	NA	FALSE	13_dual_narrow_peak_773	293	1.6036	13.7211	11.5494	Promoter (<=1kb)	80149	ZC3H12A	-323	37478529	37479676	1148	TRUE	132_dual_narrow_peak_813	214	1.53201	8.76148	6.64458	Promoter (<=1kb)	80149	ZC3H12A	-317	37479232	37479682	451	TRUE	133_dual_narrow_peak_792	285	1.50433	10.4654	8.33055	Promoter (1-2kb)
U000895	chr1	37486935	37487659	724	WT_dual_narrow_peak_668	29	6.84982	17.9753	15.6167	Distal Intergenic	80149	ZC3H12A	5571	37487261	37487530	270	TRUE	13_dual_narrow_peak_774	54	6.419	27.9827	25.688	Distal Intergenic	80149	ZC3H12A	5277	37486967	37487533	567	TRUE	132_dual_narrow_peak_814	60	8.0685	36.6739	34.2922	Distal Intergenic	80149	ZC3H12A	5354	37487044	37487533	490	TRUE	133_dual_narrow_peak_793	68	7.08856	37.025	34.6744	Distal Intergenic
U000896	chr1	37499205	37499705	500	WT_dual_narrow_peak_669	17	5.06439	9.52277	7.28895	Promoter (1-2kb)	100847010	MIR5581	1510	37499301	37499484	184	TRUE	13_dual_narrow_peak_775	28	6.00388	15.6375	13.4459	Promoter (1-2kb)	100847010	MIR5581	1371	37499206	37499623	418	TRUE	132_dual_narrow_peak_815	29	5.49865	14.8238	12.6286	Promoter (1-2kb)	100847010	MIR5581	1302	37499214	37499692	479	TRUE	133_dual_narrow_peak_794	33	6.38805	18.6756	16.4565	Promoter (1-2kb)
U000897	chr1	37513659	37515385	1726	WT_dual_narrow_peak_670	215	11.2415	147.623	143.773	Promoter (<=1kb)	64769	MEAF6	0	37513703	37515345	1643	TRUE	13_dual_narrow_peak_776	402	10.4498	258.252	254.369	Promoter (<=1kb)	64769	MEAF6	0	37513669	37515385	1717	TRUE	132_dual_narrow_peak_816	342	10.032	214.971	211.258	Promoter (<=1kb)	64769	MEAF6	0	37513772	37515355	1584	TRUE	133_dual_narrow_peak_795	377	10.0672	236.884	233.315	Promoter (<=1kb)
U000898	chr1	37534346	37534899	553	NA	NA	NA	NA	NA	NA	NA	NA	NA	NA	NA	NA	FALSE	13_dual_narrow_peak_777	14	3.86073	6.38156	4.31248	3' UTR	79753	SNIP1	6695	37534517	37534899	383	TRUE	132_dual_narrow_peak_817	14	4.19285	6.99248	4.90617	3' UTR	79753	SNIP1	6699	37534728	37534895	168	TRUE	133_dual_narrow_peak_796	20	4.99883	10.4198	8.28546	3' UTR
U000899	chr1	37552766	37554409	1643	WT_dual_narrow_peak_671	169	9.65347	106.566	103.22	Promoter (<=1kb)	79753	SNIP1	0	37552973	37554404	1432	TRUE	13_dual_narrow_peak_778	319	9.77189	197.523	194.104	Promoter (<=1kb)	79753	SNIP1	0	37552767	37554397	1631	TRUE	132_dual_narrow_peak_818	328	11.2862	222.237	218.461	Promoter (<=1kb)	79753	SNIP1	0	37552878	37554404	1527	TRUE	133_dual_narrow_peak_797	356	10.8983	235.529	231.969	Promoter (<=1kb)
U000900	chr1	37594722	37596315	1593	WT_dual_narrow_peak_672	371	13.0008	272.23	266.694	Promoter (<=1kb)	29889	GNL2	0	37594742	37596254	1513	TRUE	13_dual_narrow_peak_779	620	11.5523	419.953	414.715	Promoter (<=1kb)	29889	GNL2	0	37594723	37596315	1593	TRUE	132_dual_narrow_peak_819	569	12.0574	395.897	390.489	Promoter (<=1kb)	29889	GNL2	0	37594728	37596295	1568	TRUE	133_dual_narrow_peak_798	662	12.0528	459.334	454.059	Promoter (<=1kb)
U000901	chr1	37682336	37682490	154	NA	NA	NA	NA	NA	NA	NA	NA	NA	NA	NA	NA	FALSE	13_dual_narrow_peak_780	14	3.86073	6.38156	4.31248	3' UTR	54955	AIRIM	7199	37682337	37682490	154	TRUE	NA	NA	NA	NA	NA	NA	NA	NA	NA	NA	NA	NA	FALSE	133_dual_narrow_peak_799	17	4.23234	7.91739	5.8199	3' UTR
U000902	chr1	37682834	37682991	157	NA	NA	NA	NA	NA	NA	NA	NA	NA	NA	NA	NA	FALSE	13_dual_narrow_peak_781	14	3.86073	6.38156	4.31248	3' UTR	54955	AIRIM	6698	37682835	37682991	157	TRUE	NA	NA	NA	NA	NA	NA	NA	NA	NA	NA	NA	NA	FALSE	NA	NA	NA	NA	NA	NA
U000903	chr1	37689379	37690930	1551	WT_dual_narrow_peak_673	296	5.14461	110.722	107.327	Promoter (<=1kb)	54955	AIRIM	0	37689605	37690710	1106	TRUE	13_dual_narrow_peak_782	577	4.78311	197.663	194.242	Promoter (<=1kb)	54955	AIRIM	0	37689380	37690930	1551	TRUE	132_dual_narrow_peak_820	500	4.73537	169.999	166.656	Promoter (<=1kb)	54955	AIRIM	0	37689419	37690930	1512	TRUE	133_dual_narrow_peak_800	612	4.99606	218.764	215.318	Promoter (<=1kb)
U000904	chr1	37691337	37693191	1854	WT_dual_narrow_peak_674	313	5.44276	123.245	119.701	Promoter (<=1kb)	54955	AIRIM	0	37691395	37693191	1797	TRUE	13_dual_narrow_peak_783	581	4.81102	200.186	196.747	Promoter (<=1kb)	54955	AIRIM	0	37691338	37693169	1832	TRUE	132_dual_narrow_peak_821	525	4.97237	187.294	183.812	Promoter (<=1kb)	54955	AIRIM	0	37691383	37693172	1790	TRUE	133_dual_narrow_peak_801	599	4.88597	209.512	206.127	Promoter (<=1kb)
U000905	chr1	37752279	37753526	1247	WT_dual_narrow_peak_675	20	6.96078	14.1443	11.8378	Promoter (<=1kb)	284656	EPHA10	0	37752436	37753435	1000	TRUE	13_dual_narrow_peak_784	98	11.7329	72.8935	70.3041	Promoter (<=1kb)	284656	EPHA10	0	37752397	37753521	1125	TRUE	132_dual_narrow_peak_822	73	11.5364	55.5554	53.039	Promoter (<=1kb)	284656	EPHA10	0	37752280	37753450	1171	TRUE	133_dual_narrow_peak_802	90	11.5631	66.9186	64.3896	Promoter (<=1kb)
U000906	chr1	37793807	37795507	1700	WT_dual_narrow_peak_676	235	10.3524	152.664	148.748	Promoter (<=1kb)	149175	MANEAL	0	37793843	37795465	1623	TRUE	13_dual_narrow_peak_785	533	11.0563	352.491	347.813	Promoter (<=1kb)	149175	MANEAL	0	37793821	37795472	1652	TRUE	132_dual_narrow_peak_823	398	9.58163	241.827	237.875	Promoter (<=1kb)	149175	MANEAL	0	37793808	37795470	1663	TRUE	133_dual_narrow_peak_803	546	10.9395	358.58	354.104	Promoter (<=1kb)
U000907	chr1	37807024	37809211	2187	WT_dual_narrow_peak_677	258	8.169	142.261	138.48	Promoter (<=1kb)	127687	C1orf122	0	37807031	37809191	2161	TRUE	13_dual_narrow_peak_786	480	7.85639	252.984	249.142	Promoter (<=1kb)	127687	C1orf122	0	37807025	37809211	2187	TRUE	132_dual_narrow_peak_824	465	8.3384	256.013	251.936	Promoter (<=1kb)	127687	C1orf122	0	37807029	37809211	2183	TRUE	133_dual_narrow_peak_804	524	8.32555	287.513	283.583	Promoter (<=1kb)
U000908	chr1	37858492	37860489	1997	WT_dual_narrow_peak_678	267	9.79535	166.553	162.457	Promoter (<=1kb)	4520	MTF1	0	37858493	37860242	1750	TRUE	13_dual_narrow_peak_787	435	8.3566	240.206	236.465	Promoter (<=1kb)	4520	MTF1	0	37858493	37860487	1995	TRUE	132_dual_narrow_peak_825	400	8.37765	221.697	217.925	Promoter (<=1kb)	4520	MTF1	0	37858497	37860480	1984	TRUE	133_dual_narrow_peak_805	476	8.75656	271.083	267.273	Promoter (<=1kb)
U000909	chr1	37930520	37932155	1635	WT_dual_narrow_peak_679	163	12.6379	121.838	118.31	Promoter (<=1kb)	3633	INPP5B	0	37930671	37931889	1219	TRUE	13_dual_narrow_peak_788	335	12.6614	242.835	239.073	Promoter (<=1kb)	3633	INPP5B	0	37930623	37932145	1523	TRUE	132_dual_narrow_peak_826	296	13.0649	219.341	215.59	Promoter (<=1kb)	3633	INPP5B	0	37930650	37932155	1506	TRUE	133_dual_narrow_peak_806	321	12.5756	232.081	228.544	Promoter (<=1kb)
U000910	chr1	37946054	37947324	1270	WT_dual_narrow_peak_680	212	16.0291	178.253	174.002	Promoter (<=1kb)	3633	INPP5B	0	37946062	37947279	1218	TRUE	13_dual_narrow_peak_789	422	16.3805	349.676	345.021	Promoter (<=1kb)	3633	INPP5B	0	37946063	37947298	1236	TRUE	132_dual_narrow_peak_827	422	15.846	343.718	338.809	Promoter (<=1kb)	3633	INPP5B	0	37946055	37947321	1267	TRUE	133_dual_narrow_peak_807	425	16.348	351.736	347.315	Promoter (<=1kb)
U000911	chr1	37988743	37990398	1655	WT_dual_narrow_peak_681	404	14.2784	311.626	305.527	Promoter (<=1kb)	10946	SF3A3	0	37988789	37990138	1350	TRUE	13_dual_narrow_peak_790	620	12.2632	435.023	429.66	Promoter (<=1kb)	10946	SF3A3	0	37988744	37990360	1617	TRUE	132_dual_narrow_peak_828	621	12.8025	446.651	440.707	Promoter (<=1kb)	10946	SF3A3	0	37988780	37990398	1619	TRUE	133_dual_narrow_peak_808	740	13.5863	548.824	542.81	Promoter (<=1kb)
U000912	chr1	37995247	37996704	1457	WT_dual_narrow_peak_682	177	12.3395	129.821	126.197	Promoter (2-3kb)	2275	FHL3	2728	37995469	37996704	1236	TRUE	13_dual_narrow_peak_791	394	12.5935	283.421	279.332	Promoter (2-3kb)	2275	FHL3	2842	37995271	37996590	1320	TRUE	132_dual_narrow_peak_829	298	10.5609	194.359	190.82	Promoter (2-3kb)	2275	FHL3	2827	37995248	37996605	1358	TRUE	133_dual_narrow_peak_809	371	12.5076	266.248	262.473	Promoter (2-3kb)
U000913	chr1	38003707	38005654	1947	WT_dual_narrow_peak_683	351	10.0551	220.797	215.97	Promoter (<=1kb)	2275	FHL3	77	38003918	38005425	1508	TRUE	13_dual_narrow_peak_792	711	9.67425	430.08	424.759	Promoter (<=1kb)	2275	FHL3	0	38003720	38005654	1935	TRUE	132_dual_narrow_peak_830	633	10.0372	392.826	387.456	Promoter (<=1kb)	2275	FHL3	0	38003721	38005627	1907	TRUE	133_dual_narrow_peak_810	748	9.81161	456.326	451.074	Promoter (<=1kb)
U000914	chr1	38012459	38013772	1313	WT_dual_narrow_peak_684	320	11.392	218.215	213.423	Promoter (<=1kb)	51118	UTP11	0	38012560	38013750	1191	TRUE	13_dual_narrow_peak_793	561	10.9898	369.292	364.471	Promoter (<=1kb)	51118	UTP11	0	38012555	38013740	1186	TRUE	132_dual_narrow_peak_831	506	10.4726	323.876	319.156	Promoter (<=1kb)	51118	UTP11	0	38012460	38013750	1291	TRUE	133_dual_narrow_peak_811	593	11.0566	391.432	386.685	Promoter (<=1kb)
U000915	chr1	38029963	38030385	422	NA	NA	NA	NA	NA	NA	NA	NA	NA	NA	NA	NA	FALSE	NA	NA	NA	NA	NA	NA	NA	NA	NA	NA	NA	NA	FALSE	NA	NA	NA	NA	NA	NA	NA	NA	NA	NA	NA	NA	FALSE	133_dual_narrow_peak_812	24	5.97211	13.9363	11.7613	Distal Intergenic
U000916	chr1	38046823	38047295	472	WT_dual_narrow_peak_685	13	5.74074	9.31011	7.07978	Promoter (<=1kb)	5453	POU3F1	-31	38046824	38047186	363	TRUE	13_dual_narrow_peak_794	20	5.40502	11.2368	9.09286	Promoter (<=1kb)	105378653	MIR3659HG	-19	38046873	38047295	423	TRUE	132_dual_narrow_peak_832	22	6.42903	14.0252	11.838	Promoter (<=1kb)	105378653	MIR3659HG	-82	38046905	38047232	328	TRUE	133_dual_narrow_peak_813	18	4.59897	8.95284	6.8372	Promoter (<=1kb)
U000917	chr1	38858357	38860786	2429	WT_dual_narrow_peak_686	162	6.00031	71.5009	68.5492	Promoter (<=1kb)	105378662	LOC105378662	0	38858416	38860619	2204	TRUE	13_dual_narrow_peak_795	336	6.15056	147.152	144.084	Promoter (<=1kb)	105378662	LOC105378662	0	38858399	38860710	2312	TRUE	132_dual_narrow_peak_833	289	5.80873	120.985	118.01	Promoter (<=1kb)	105378662	LOC105378662	0	38858358	38860786	2429	TRUE	133_dual_narrow_peak_814	352	6.24522	155.971	152.923	Promoter (<=1kb)
U000918	chr1	38872161	38874213	2052	WT_dual_narrow_peak_687	204	8.03225	112.17	108.758	Promoter (<=1kb)	105378663	RRAGC-DT	0	38872240	38874137	1898	TRUE	13_dual_narrow_peak_796	449	8.84751	257.847	253.967	Promoter (<=1kb)	105378663	RRAGC-DT	0	38872167	38874213	2047	TRUE	132_dual_narrow_peak_834	407	8.6006	229.691	225.848	Promoter (<=1kb)	105378663	RRAGC-DT	0	38872162	38874201	2040	TRUE	133_dual_narrow_peak_815	430	8.36367	237.648	234.074	Promoter (<=1kb)
U000919	chr1	38940692	38942163	1471	WT_dual_narrow_peak_688	188	13.4431	144.439	140.63	Promoter (<=1kb)	54933	RHBDL2	0	38941024	38942150	1127	TRUE	13_dual_narrow_peak_797	415	13.2793	307.282	302.994	Promoter (<=1kb)	54933	RHBDL2	0	38940693	38942152	1460	TRUE	132_dual_narrow_peak_835	366	13.8414	278.286	274.003	Promoter (<=1kb)	54933	RHBDL2	0	38940754	38942152	1399	TRUE	133_dual_narrow_peak_816	466	14.4364	360.339	355.848	Promoter (<=1kb)
U000920	chr1	38973044	38973456	412	WT_dual_narrow_peak_689	14	6.15079	10.331	8.08293	Distal Intergenic	79647	AKIRIN1	-17820	38973045	38973456	412	TRUE	13_dual_narrow_peak_798	16	4.3755	7.90587	5.80925	Distal Intergenic	79647	AKIRIN1	-17864	38973102	38973412	311	TRUE	132_dual_narrow_peak_836	27	7.82664	19.0496	16.811	Distal Intergenic	79647	AKIRIN1	-17829	38973045	38973447	403	TRUE	133_dual_narrow_peak_817	21	5.32512	11.4415	9.29306	Distal Intergenic
U000921	chr1	38990649	38992991	2342	WT_dual_narrow_peak_690	424	10.4744	272.445	266.907	Promoter (<=1kb)	79647	AKIRIN1	0	38990671	38992901	2231	TRUE	13_dual_narrow_peak_799	655	9.06654	379.896	374.99	Promoter (<=1kb)	79647	AKIRIN1	0	38990686	38992917	2232	TRUE	132_dual_narrow_peak_837	620	9.06902	359.966	354.91	Promoter (<=1kb)	79647	AKIRIN1	0	38990702	38992991	2290	TRUE	133_dual_narrow_peak_818	754	9.83757	460.727	455.44	Promoter (<=1kb)
U000922	chr1	39025813	39027460	1647	WT_dual_narrow_peak_691	321	11.5424	220.618	215.792	Promoter (<=1kb)	4725	NDUFS5	0	39025834	39027448	1615	TRUE	13_dual_narrow_peak_800	555	10.7371	360.2	355.455	Promoter (<=1kb)	4725	NDUFS5	0	39025825	39027460	1636	TRUE	132_dual_narrow_peak_838	550	11.0815	364.028	358.94	Promoter (<=1kb)	4725	NDUFS5	0	39025834	39027439	1606	TRUE	133_dual_narrow_peak_819	626	11.5797	424.551	419.551	Promoter (<=1kb)
U000923	chr1	39081164	39081865	701	NA	NA	NA	NA	NA	NA	NA	NA	NA	NA	NA	NA	FALSE	13_dual_narrow_peak_801	31	8.23623	21.9076	19.6597	Promoter (<=1kb)	23499	MACF1	0	39081376	39081842	467	TRUE	132_dual_narrow_peak_839	23	6.70855	14.9962	12.7983	Promoter (<=1kb)	23499	MACF1	0	39081201	39081864	664	TRUE	133_dual_narrow_peak_820	26	6.53538	15.9608	13.7653	Promoter (<=1kb)
U000924	chr1	39098784	39098952	168	NA	NA	NA	NA	NA	NA	NA	NA	NA	NA	NA	NA	FALSE	NA	NA	NA	NA	NA	NA	NA	NA	NA	NA	NA	NA	FALSE	NA	NA	NA	NA	NA	NA	NA	NA	NA	NA	NA	NA	FALSE	133_dual_narrow_peak_821	13	2.9287	4.37355	2.35563	Intron (ENST00000484793.5/23499, intron 3 of 3)
U000925	chr1	39105365	39107293	1928	WT_dual_narrow_peak_692	190	8.22118	106.594	103.247	Promoter (<=1kb)	23499	MACF1	0	39105373	39106914	1542	TRUE	13_dual_narrow_peak_802	414	8.03209	222.451	218.845	Promoter (<=1kb)	23499	MACF1	0	39105370	39107293	1924	TRUE	132_dual_narrow_peak_840	343	8.22977	188.446	184.955	Promoter (<=1kb)	23499	MACF1	0	39105366	39107238	1873	TRUE	133_dual_narrow_peak_822	428	8.20076	233.272	229.727	Promoter (<=1kb)
U000926	chr1	39116276	39116429	153	NA	NA	NA	NA	NA	NA	NA	NA	NA	NA	NA	NA	FALSE	NA	NA	NA	NA	NA	NA	NA	NA	NA	NA	NA	NA	FALSE	NA	NA	NA	NA	NA	NA	NA	NA	NA	NA	NA	NA	FALSE	133_dual_narrow_peak_823	16	2.91722	4.89161	2.85725	Intron (ENST00000361689.7/23499, intron 2 of 93)
U000927	chr1	39116786	39118072	1286	WT_dual_narrow_peak_694	22	6.57196	14.2991	11.9904	Intron (ENST00000361689.7/23499, intron 2 of 93)	23499	MACF1	11621	39117126	39118031	906	TRUE	13_dual_narrow_peak_803	26	4.91774	12.3002	10.1436	Intron (ENST00000361689.7/23499, intron 2 of 93)	23499	MACF1	11286	39116791	39117698	908	TRUE	132_dual_narrow_peak_841	27	5.92972	15.0596	12.8611	Intron (ENST00000361689.7/23499, intron 2 of 93)	23499	MACF1	11302	39116807	39117639	833	TRUE	133_dual_narrow_peak_824	25	4.46733	10.8549	8.71424	Intron (ENST00000361689.7/23499, intron 2 of 93)
U000928	chr1	39118081	39118249	168	NA	NA	NA	NA	NA	NA	NA	NA	NA	NA	NA	NA	FALSE	NA	NA	NA	NA	NA	NA	NA	NA	NA	NA	NA	NA	FALSE	NA	NA	NA	NA	NA	NA	NA	NA	NA	NA	NA	NA	FALSE	NA	NA	NA	NA	NA	NA
U000929	chr1	39130355	39130565	210	NA	NA	NA	NA	NA	NA	NA	NA	NA	NA	NA	NA	FALSE	NA	NA	NA	NA	NA	NA	NA	NA	NA	NA	NA	NA	FALSE	NA	NA	NA	NA	NA	NA	NA	NA	NA	NA	NA	NA	FALSE	133_dual_narrow_peak_827	13	3.38872	5.26016	3.21363	Intron (ENST00000361689.7/23499, intron 2 of 93)
U000930	chr1	39178839	39179087	248	NA	NA	NA	NA	NA	NA	NA	NA	NA	NA	NA	NA	FALSE	NA	NA	NA	NA	NA	NA	NA	NA	NA	NA	NA	NA	FALSE	132_dual_narrow_peak_842	16	4.75189	8.61353	6.49857	Intron (ENST00000361689.7/23499, intron 2 of 93)	23499	MACF1	20039	39178903	39179087	185	TRUE	NA	NA	NA	NA	NA	NA
U000931	chr1	39183716	39184114	398	NA	NA	NA	NA	NA	NA	NA	NA	NA	NA	NA	NA	FALSE	13_dual_narrow_peak_804	15	3.74718	6.41673	4.3471	Intron (ENST00000361689.7/23499, intron 2 of 93)	23499	MACF1	-20780	39183717	39183915	199	TRUE	NA	NA	NA	NA	NA	NA	NA	NA	NA	NA	NA	NA	FALSE	133_dual_narrow_peak_828	16	4.02533	7.22524	5.14034	Intron (ENST00000361689.7/23499, intron 2 of 93)
U000932	chr1	39185691	39186011	320	NA	NA	NA	NA	NA	NA	NA	NA	NA	NA	NA	NA	FALSE	13_dual_narrow_peak_805	24	6.17699	14.3624	12.1835	Intron (ENST00000361689.7/23499, intron 2 of 93)	23499	MACF1	-18684	39185692	39186011	320	TRUE	NA	NA	NA	NA	NA	NA	NA	NA	NA	NA	NA	NA	FALSE	133_dual_narrow_peak_829	30	7.50358	19.8627	17.6333	Intron (ENST00000361689.7/23499, intron 2 of 93)
U000933	chr1	39191834	39192885	1051	WT_dual_narrow_peak_696	30	10.0421	24.887	22.4436	Intron (ENST00000361689.7/23499, intron 2 of 93)	23499	MACF1	-12031	39192309	39192664	356	TRUE	13_dual_narrow_peak_807	76	13.5328	63.4922	60.9618	Intron (ENST00000361689.7/23499, intron 2 of 93)	23499	MACF1	-11858	39192246	39192837	592	TRUE	132_dual_narrow_peak_843	67	13.8305	57.7516	55.2199	Intron (ENST00000361689.7/23499, intron 2 of 93)	23499	MACF1	-11810	39191843	39192885	1043	TRUE	133_dual_narrow_peak_830	65	11.4276	49.9627	47.5323	Intron (ENST00000361689.7/23499, intron 2 of 93)
U000934	chr1	39398181	39399129	948	WT_dual_narrow_peak_697	40	8.54133	27.3617	24.8898	Intron (ENST00000361689.7/23499, intron 53 of 93)	23499	MACF1	-10500	39398218	39399003	786	TRUE	13_dual_narrow_peak_808	65	10.2695	46.5763	44.1536	Intron (ENST00000361689.7/23499, intron 53 of 93)	23499	MACF1	-10485	39398191	39399018	828	TRUE	132_dual_narrow_peak_844	65	10.2533	46.5271	44.074	Intron (ENST00000361689.7/23499, intron 53 of 93)	23499	MACF1	-10528	39398215	39398975	761	TRUE	133_dual_narrow_peak_831	72	10.6532	52.141	49.6977	Intron (ENST00000361689.7/23499, intron 53 of 93)
U000935	chr1	39407995	39410020	2025	WT_dual_narrow_peak_698	130	5.87902	57.1234	54.328	Promoter (<=1kb)	23499	MACF1	0	39408164	39410020	1857	TRUE	13_dual_narrow_peak_809	265	5.55692	106.925	104.121	Promoter (<=1kb)	23499	MACF1	0	39408021	39410004	1984	TRUE	132_dual_narrow_peak_845	268	6.66352	126.325	123.311	Promoter (<=1kb)	23499	MACF1	0	39408020	39409994	1975	TRUE	133_dual_narrow_peak_832	294	6.46322	134.755	131.835	Promoter (<=1kb)
U000936	chr1	39411164	39411318	154	NA	NA	NA	NA	NA	NA	NA	NA	NA	NA	NA	NA	FALSE	13_dual_narrow_peak_810	97	2.04172	10.245	8.11534	Promoter (1-2kb)	23499	MACF1	1662	39411165	39411318	154	TRUE	NA	NA	NA	NA	NA	NA	NA	NA	NA	NA	NA	NA	FALSE	NA	NA	NA	NA	NA	NA
U000937	chr1	39558695	39560060	1365	WT_dual_narrow_peak_699	207	16.7314	178.235	173.985	Promoter (<=1kb)	728448	PPIEL	0	39558696	39559762	1067	TRUE	13_dual_narrow_peak_811	361	14.7274	284.067	279.973	Promoter (<=1kb)	728448	PPIEL	0	39558706	39560060	1355	TRUE	132_dual_narrow_peak_846	335	15.3467	270.109	265.904	Promoter (<=1kb)	728448	PPIEL	0	39558696	39559836	1141	TRUE	133_dual_narrow_peak_833	387	15.3445	310.656	306.552	Promoter (<=1kb)
U000938	chr1	39573805	39576657	2852	WT_dual_narrow_peak_700	173	4.28919	54.9444	52.1723	Promoter (<=1kb)	8761	PABPC4	0	39573868	39576527	2660	TRUE	13_dual_narrow_peak_812	351	4.60646	116.968	114.099	Promoter (<=1kb)	8761	PABPC4	0	39573838	39576657	2820	TRUE	132_dual_narrow_peak_847	313	4.41564	100.078	97.2532	Promoter (<=1kb)	8761	PABPC4	0	39573842	39576485	2644	TRUE	133_dual_narrow_peak_834	365	4.73276	124.94	122.078	Promoter (<=1kb)
U000939	chr1	39606073	39606886	813	WT_dual_narrow_peak_701	71	20.8986	76.8755	73.8647	Distal Intergenic	8761	PABPC4	-29380	39606170	39606737	568	TRUE	13_dual_narrow_peak_813	129	22.7554	134.314	131.331	Distal Intergenic	8761	PABPC4	-29343	39606133	39606778	646	TRUE	132_dual_narrow_peak_848	145	25.838	158.62	155.364	Distal Intergenic	8761	PABPC4	-29327	39606117	39606764	648	TRUE	133_dual_narrow_peak_835	128	21.5328	129.783	126.892	Distal Intergenic
U000940	chr1	39657953	39658158	205	NA	NA	NA	NA	NA	NA	NA	NA	NA	NA	NA	NA	FALSE	NA	NA	NA	NA	NA	NA	NA	NA	NA	NA	NA	NA	FALSE	132_dual_narrow_peak_849	27	7.82664	19.0496	16.811	3' UTR	84618	NT5C1A	13949	39657962	39658158	197	TRUE	NA	NA	NA	NA	NA	NA
U000941	chr1	39676902	39677203	301	NA	NA	NA	NA	NA	NA	NA	NA	NA	NA	NA	NA	FALSE	13_dual_narrow_peak_814	14	3.86073	6.38156	4.31248	Distal Intergenic	84618	NT5C1A	-4796	39676903	39677203	301	TRUE	NA	NA	NA	NA	NA	NA	NA	NA	NA	NA	NA	NA	FALSE	NA	NA	NA	NA	NA	NA
U000942	chr1	39690984	39691741	757	NA	NA	NA	NA	NA	NA	NA	NA	NA	NA	NA	NA	FALSE	13_dual_narrow_peak_815	41	10.81	33.0428	30.7114	Promoter (<=1kb)	51440	HPCAL4	0	39691018	39691513	496	TRUE	132_dual_narrow_peak_850	26	7.54712	18.0121	15.7835	Promoter (<=1kb)	51440	HPCAL4	0	39691032	39691731	700	TRUE	133_dual_narrow_peak_836	36	8.95589	26.1193	23.8421	Promoter (<=1kb)
U000943	chr1	39720263	39720422	159	NA	NA	NA	NA	NA	NA	NA	NA	NA	NA	NA	NA	FALSE	NA	NA	NA	NA	NA	NA	NA	NA	NA	NA	NA	NA	FALSE	132_dual_narrow_peak_851	15	4.47237	7.79011	5.68894	Intron (ENST00000470018.5/10450, intron 1 of 7)	10450	PPIE	-18457	39720264	39720422	159	TRUE	NA	NA	NA	NA	NA	NA
U000944	chr1	39738772	39740198	1426	WT_dual_narrow_peak_702	224	18.1443	200.22	195.676	Promoter (<=1kb)	10450	PPIE	0	39738823	39739795	973	TRUE	13_dual_narrow_peak_816	402	16.2735	332.417	327.918	Promoter (<=1kb)	10450	PPIE	0	39738815	39740198	1384	TRUE	132_dual_narrow_peak_852	399	16.9643	337.105	332.257	Promoter (<=1kb)	10450	PPIE	0	39738815	39739975	1161	TRUE	133_dual_narrow_peak_837	485	18.4195	424.757	419.755	Promoter (<=1kb)
U000945	chr1	39788518	39790203	1685	WT_dual_narrow_peak_703	143	11.0768	99.5154	96.2502	Promoter (<=1kb)	101929536	LOC101929536	0	39788519	39790190	1672	TRUE	13_dual_narrow_peak_817	278	10.1865	177.617	174.339	Promoter (<=1kb)	101929536	LOC101929536	0	39788554	39790105	1552	TRUE	132_dual_narrow_peak_853	250	10.8448	166.824	163.506	Promoter (<=1kb)	101929536	LOC101929536	0	39788556	39790107	1552	TRUE	133_dual_narrow_peak_838	301	11.6927	208.917	205.537	Promoter (<=1kb)
U000946	chr1	39799155	39800167	1012	WT_dual_narrow_peak_705	16	6.97089	12.4543	10.1724	Promoter (<=1kb)	130932201	LOC130932201	460	39799893	39800080	188	TRUE	13_dual_narrow_peak_819	30	7.70329	20.2863	18.0522	Promoter (<=1kb)	130932201	LOC130932201	352	39799785	39800110	326	TRUE	132_dual_narrow_peak_854	41	10.3948	32.1527	29.805	Promoter (<=1kb)	130932201	LOC130932201	0	39799176	39800128	953	TRUE	133_dual_narrow_peak_839	29	6.95671	18.2091	15.9938	Promoter (<=1kb)
U000947	chr1	39816745	39816928	183	NA	NA	NA	NA	NA	NA	NA	NA	NA	NA	NA	NA	FALSE	NA	NA	NA	NA	NA	NA	NA	NA	NA	NA	NA	NA	FALSE	132_dual_narrow_peak_855	17	5.03141	9.4613	7.33316	Promoter (<=1kb)	107985740	LINC02811	532	39816768	39816928	161	TRUE	133_dual_narrow_peak_840	16	4.11487	7.40151	5.31083	Promoter (<=1kb)
U000948	chr1	39852435	39852764	329	NA	NA	NA	NA	NA	NA	NA	NA	NA	NA	NA	NA	FALSE	NA	NA	NA	NA	NA	NA	NA	NA	NA	NA	NA	NA	FALSE	132_dual_narrow_peak_856	18	5.31094	10.3322	8.19139	5' UTR	54802	TRIT1	-4339	39852436	39852764	329	TRUE	NA	NA	NA	NA	NA	NA
U000949	chr1	39881985	39883647	1662	WT_dual_narrow_peak_706	349	12.4212	249.886	244.652	Promoter (<=1kb)	54802	TRIT1	0	39882218	39883547	1330	TRUE	13_dual_narrow_peak_820	469	8.88925	269.958	265.981	Promoter (<=1kb)	54802	TRIT1	0	39881989	39883631	1643	TRUE	132_dual_narrow_peak_857	514	10.4678	328.802	324.034	Promoter (<=1kb)	54802	TRIT1	0	39882162	39883647	1486	TRUE	133_dual_narrow_peak_841	648	11.2038	430.577	425.532	Promoter (<=1kb)
U000950	chr1	39892531	39893531	1000	WT_dual_narrow_peak_707	11	4.06146	5.96666	3.80899	Distal Intergenic	105378668	MYCL-AS1	-4759	39892800	39892986	187	TRUE	13_dual_narrow_peak_822	15	4.11811	7.13087	5.04762	Distal Intergenic	105378668	MYCL-AS1	-4263	39892907	39893482	576	TRUE	132_dual_narrow_peak_858	21	5.46515	11.7263	9.56768	Distal Intergenic	105378668	MYCL-AS1	-4242	39892604	39893503	900	TRUE	133_dual_narrow_peak_842	24	5.82737	13.6309	11.4587	Distal Intergenic
U000951	chr1	39901225	39902766	1541	WT_dual_narrow_peak_708	95	12.0812	72.1728	69.2138	Promoter (<=1kb)	4610	MYCL	0	39901412	39902669	1258	TRUE	13_dual_narrow_peak_823	245	12.4448	177.788	174.509	Promoter (<=1kb)	4610	MYCL	0	39901226	39902657	1432	TRUE	132_dual_narrow_peak_859	216	13.8674	167.693	164.368	Promoter (<=1kb)	4610	MYCL	0	39901385	39902657	1273	TRUE	133_dual_narrow_peak_843	234	12.266	168.693	165.567	Promoter (<=1kb)
U000952	chr1	39934308	39934457	149	NA	NA	NA	NA	NA	NA	NA	NA	NA	NA	NA	NA	FALSE	NA	NA	NA	NA	NA	NA	NA	NA	NA	NA	NA	NA	FALSE	NA	NA	NA	NA	NA	NA	NA	NA	NA	NA	NA	NA	FALSE	133_dual_narrow_peak_844	14	3.63077	5.94728	3.88494	Distal Intergenic
U000953	chr1	39955712	39956058	346	NA	NA	NA	NA	NA	NA	NA	NA	NA	NA	NA	NA	FALSE	13_dual_narrow_peak_824	26	6.94932	16.818	14.6145	Promoter (<=1kb)	84879	MFSD2A	561	39955719	39956058	340	TRUE	132_dual_narrow_peak_860	14	4.19285	6.99248	4.90617	Promoter (<=1kb)	84879	MFSD2A	710	39955868	39956033	166	TRUE	133_dual_narrow_peak_845	30	7.50358	19.8627	17.6333	Promoter (<=1kb)
U000954	chr1	39960474	39960851	377	NA	NA	NA	NA	NA	NA	NA	NA	NA	NA	NA	NA	FALSE	NA	NA	NA	NA	NA	NA	NA	NA	NA	NA	NA	NA	FALSE	132_dual_narrow_peak_861	16	4.75189	8.61353	6.49857	Promoter (2-3kb)	84879	MFSD2A	2654	39960475	39960851	377	TRUE	NA	NA	NA	NA	NA	NA
U000955	chr1	39980561	39980884	323	NA	NA	NA	NA	NA	NA	NA	NA	NA	NA	NA	NA	FALSE	NA	NA	NA	NA	NA	NA	NA	NA	NA	NA	NA	NA	FALSE	132_dual_narrow_peak_862	11	3.35428	4.77111	2.73637	Distal Intergenic	84879	MFSD2A	12961	39980580	39980774	195	TRUE	133_dual_narrow_peak_846	18	4.59897	8.95284	6.8372	Distal Intergenic
U000956	chr1	40039443	40041727	2284	WT_dual_narrow_peak_709	237	7.1787	119.031	115.538	Promoter (<=1kb)	10487	CAP1	0	40039444	40041703	2260	TRUE	13_dual_narrow_peak_825	447	7.09673	218.459	214.883	Promoter (<=1kb)	10487	CAP1	0	40039540	40041703	2164	TRUE	132_dual_narrow_peak_863	361	6.37412	162.615	159.328	Promoter (<=1kb)	10487	CAP1	0	40039480	40041727	2248	TRUE	133_dual_narrow_peak_847	424	6.68775	197.905	194.596	Promoter (<=1kb)
U000957	chr1	40096464	40097843	1379	WT_dual_narrow_peak_710	192	12.7266	142.77	138.982	Promoter (<=1kb)	5538	PPT1	0	40096593	40097703	1111	TRUE	13_dual_narrow_peak_826	390	13.1008	287.031	282.913	Promoter (<=1kb)	5538	PPT1	0	40096477	40097708	1232	TRUE	132_dual_narrow_peak_864	326	12.3363	232.963	229.091	Promoter (<=1kb)	5538	PPT1	0	40096470	40097843	1374	TRUE	133_dual_narrow_peak_848	374	12.7228	270.998	267.188	Promoter (<=1kb)
U000958	chr1	40140235	40140641	406	WT_dual_narrow_peak_711	15	6.49349	11.2688	9.00616	Distal Intergenic	6018	RLF	-20746	40140236	40140641	406	TRUE	NA	NA	NA	NA	NA	NA	NA	NA	NA	NA	NA	NA	FALSE	NA	NA	NA	NA	NA	NA	NA	NA	NA	NA	NA	NA	FALSE	NA	NA	NA	NA	NA	NA
U000959	chr1	40143981	40144595	614	NA	NA	NA	NA	NA	NA	NA	NA	NA	NA	NA	NA	FALSE	13_dual_narrow_peak_827	21	5.66241	12.1219	9.96707	Distal Intergenic	6018	RLF	-16792	40143982	40144595	614	TRUE	132_dual_narrow_peak_865	21	6.14951	13.0724	10.8962	Distal Intergenic	6018	RLF	-16932	40144253	40144455	203	TRUE	133_dual_narrow_peak_849	28	7.01948	17.8825	15.6698	Distal Intergenic
U000960	chr1	40152803	40153202	399	WT_dual_narrow_peak_712	34	12.8263	32.4228	29.894	Distal Intergenic	6018	RLF	-8235	40152928	40153152	225	TRUE	13_dual_narrow_peak_828	57	14.925	52.9049	50.4417	Distal Intergenic	6018	RLF	-8185	40152945	40153202	258	TRUE	132_dual_narrow_peak_866	64	16.8361	62.4683	59.904	Distal Intergenic	6018	RLF	-8185	40152804	40153202	399	TRUE	133_dual_narrow_peak_850	35	8.71384	25.0458	22.7763	Distal Intergenic
U000961	chr1	40161041	40163448	2407	WT_dual_narrow_peak_713	331	7.39729	168.251	164.133	Promoter (<=1kb)	6018	RLF	0	40161064	40163387	2324	TRUE	13_dual_narrow_peak_829	537	6.45089	242.221	238.464	Promoter (<=1kb)	6018	RLF	0	40161052	40163448	2397	TRUE	132_dual_narrow_peak_867	494	6.60945	227.663	223.839	Promoter (<=1kb)	6018	RLF	0	40161042	40163448	2407	TRUE	133_dual_narrow_peak_851	578	6.65096	266.983	263.202	Promoter (<=1kb)
U000962	chr1	40256813	40259067	2254	WT_dual_narrow_peak_714	327	7.35154	165.49	161.408	Promoter (<=1kb)	10269	ZMPSTE24	0	40256955	40259034	2080	TRUE	13_dual_narrow_peak_830	555	7.05982	269.022	265.052	Promoter (<=1kb)	10269	ZMPSTE24	0	40256841	40259034	2194	TRUE	132_dual_narrow_peak_868	535	7.04558	259.085	254.98	Promoter (<=1kb)	10269	ZMPSTE24	0	40256814	40259067	2254	TRUE	133_dual_narrow_peak_852	604	7.05923	292.345	288.378	Promoter (<=1kb)
U000963	chr1	40338862	40339179	317	NA	NA	NA	NA	NA	NA	NA	NA	NA	NA	NA	NA	FALSE	13_dual_narrow_peak_831	21	5.66241	12.1219	9.96707	Distal Intergenic	64744	SMAP2	-5733	40338959	40339117	159	TRUE	132_dual_narrow_peak_869	20	5.86998	12.1387	9.97393	Distal Intergenic	64744	SMAP2	-5721	40338863	40339129	267	TRUE	133_dual_narrow_peak_853	37	9.19794	27.2043	24.9194	Distal Intergenic
U000964	chr1	40373583	40375117	1534	WT_dual_narrow_peak_715	171	10.3144	112.517	109.101	Promoter (<=1kb)	64744	SMAP2	0	40373634	40375075	1442	TRUE	13_dual_narrow_peak_832	451	12.0687	315.444	311.087	Promoter (<=1kb)	64744	SMAP2	0	40373611	40375087	1477	TRUE	132_dual_narrow_peak_870	399	12.2914	282.908	278.581	Promoter (<=1kb)	64744	SMAP2	0	40373584	40375117	1534	TRUE	133_dual_narrow_peak_854	443	11.5241	301.58	297.544	Promoter (<=1kb)
[truncated: 33,898 more rows]
[truncated: 7 more columns]

## Sheet: QR2
union_id	chr	start	end	union_width	WT_name	WT_pileup	WT_fold_enrichment	WT_log10_pvalue	WT_log10_qvalue	WT_annotation	WT_geneId	WT_SYMBOL	WT_distanceToTSS	WT_peak_start	WT_peak_end	WT_peak_width	WT_hit	QR2_knockdown_name	QR2_knockdown_pileup	QR2_knockdown_fold_enrichment	QR2_knockdown_log10_pvalue	QR2_knockdown_log10_qvalue	QR2_knockdown_annotation	QR2_knockdown_geneId	QR2_knockdown_SYMBOL	QR2_knockdown_distanceToTSS	QR2_knockdown_peak_start	QR2_knockdown_peak_end	QR2_knockdown_peak_width	QR2_knockdown_hit	FLAG_HA_QR2_name	FLAG_HA_QR2_pileup	FLAG_HA_QR2_fold_enrichment	FLAG_HA_QR2_log10_pvalue	FLAG_HA_QR2_log10_qvalue	FLAG_HA_QR2_annotation	FLAG_HA_QR2_geneId	FLAG_HA_QR2_SYMBOL	FLAG_HA_QR2_distanceToTSS	FLAG_HA_QR2_peak_start	FLAG_HA_QR2_peak_end	FLAG_HA_QR2_peak_width	FLAG_HA_QR2_hit	FLAG_HA_QR2_I129EI195R_name	FLAG_HA_QR2_I129EI195R_pileup	FLAG_HA_QR2_I129EI195R_fold_enrichment	FLAG_HA_QR2_I129EI195R_log10_pvalue	FLAG_HA_QR2_I129EI195R_log10_qvalue	FLAG_HA_QR2_I129EI195R_annotation
[truncated: 2,177 more rows]
[truncated: 7 more columns]
