# Supplementary material for: Quinone reductase 2 reads H3 serotonylation to support neuronal maturation
Source: bioRxiv. 2026 Mar 19:2026.03.17.712426. Preprint. [Version 2] doi: 10.64898/2026.03.17.712426 (PMC13015520; doi:10.64898/2026.03.17.712426)
Supplement: Supplement 5 — Supplementary Data 4: CUT&RUN-seq from wildtype vs. complementation HeLa cells (H3K4me3Q5ser, QR2, RNA Pol II) [file media-5.xlsx]

## Sheet: Supplementary Data 4_RNA Pol II
union_id	chr	start	end	union_width	WT_name	WT_pileup	WT_fold_enrichment	WT_log10_pvalue	WT_log10_qvalue	WT_annotation	WT_geneId	WT_SYMBOL	WT_distanceToTSS	WT_peak_start	WT_peak_end	WT_peak_width	WT_hit	QR2_knockdown_name	QR2_knockdown_pileup	QR2_knockdown_fold_enrichment	QR2_knockdown_log10_pvalue	QR2_knockdown_log10_qvalue	QR2_knockdown_annotation	QR2_knockdown_geneId	QR2_knockdown_SYMBOL	QR2_knockdown_distanceToTSS	QR2_knockdown_peak_start	QR2_knockdown_peak_end	QR2_knockdown_peak_width	QR2_knockdown_hit	FLAG_HA_QR2_name	FLAG_HA_QR2_pileup	FLAG_HA_QR2_fold_enrichment	FLAG_HA_QR2_log10_pvalue	FLAG_HA_QR2_log10_qvalue	FLAG_HA_QR2_annotation	FLAG_HA_QR2_geneId	FLAG_HA_QR2_SYMBOL	FLAG_HA_QR2_distanceToTSS	FLAG_HA_QR2_peak_start	FLAG_HA_QR2_peak_end	FLAG_HA_QR2_peak_width	FLAG_HA_QR2_hit	FLAG_HA_QR2_I129EI195R_name	FLAG_HA_QR2_I129EI195R_pileup	FLAG_HA_QR2_I129EI195R_fold_enrichment	FLAG_HA_QR2_I129EI195R_log10_pvalue	FLAG_HA_QR2_I129EI195R_log10_qvalue	FLAG_HA_QR2_I129EI195R_annotation
U000001	chr1	827281	827705	424	WT_PolII_narrow_peak_1	24	9.96318	21.3512	18.1813	Promoter (<=1kb)	643837	LINC01128	0	827316	827680	365	TRUE	13_PolII_narrow_peak_1	22	8.93131	18.5284	15.4223	Promoter (<=1kb)	643837	LINC01128	0	827365	827680	316	TRUE	132_PolII_narrow_peak_1	23	9.56452	20.1308	16.961	Promoter (<=1kb)	643837	LINC01128	0	827387	827634	248	TRUE	133_PolII_narrow_peak_1	24	10.4419	22.1642	18.9978	Promoter (<=1kb)
U000002	chr1	869640	869805	165	WT_PolII_narrow_peak_2	9	4.36384	5.9559	3.50846	Promoter (<=1kb)	284593	FAM41C	396	869641	869805	165	TRUE	NA	NA	NA	NA	NA	NA	NA	NA	NA	NA	NA	NA	FALSE	NA	NA	NA	NA	NA	NA	NA	NA	NA	NA	NA	NA	FALSE	NA	NA	NA	NA	NA	NA
U000003	chr1	907039	907231	192	WT_PolII_narrow_peak_3	15	4.76447	8.31926	5.70582	Promoter (2-3kb)	284600	LOC284600	2206	907040	907231	192	TRUE	NA	NA	NA	NA	NA	NA	NA	NA	NA	NA	NA	NA	FALSE	NA	NA	NA	NA	NA	NA	NA	NA	NA	NA	NA	NA	FALSE	NA	NA	NA	NA	NA	NA
U000004	chr1	938329	938824	495	WT_PolII_narrow_peak_4	49	4.36459	17.9569	14.9021	Promoter (<=1kb)	148398	SAMD11	-617	938330	938658	329	TRUE	13_PolII_narrow_peak_2	56	6.41166	28.8375	25.4213	Promoter (<=1kb)	148398	SAMD11	-451	938373	938824	452	TRUE	132_PolII_narrow_peak_2	49	4.94804	20.3883	17.2095	Promoter (<=1kb)	148398	SAMD11	-648	938330	938627	298	TRUE	133_PolII_narrow_peak_2	42	4.35708	15.7772	12.8258	Promoter (<=1kb)
U000005	chr1	941541	942192	651	WT_PolII_narrow_peak_5	48	3.72723	14.8012	11.8671	Promoter (<=1kb)	148398	SAMD11	0	941663	942192	530	TRUE	NA	NA	NA	NA	NA	NA	NA	NA	NA	NA	NA	NA	FALSE	132_PolII_narrow_peak_3	46	4.09901	15.9219	12.9096	Promoter (<=1kb)	148398	SAMD11	-157	941542	941946	405	TRUE	133_PolII_narrow_peak_3	34	3.19559	9.26992	6.61312	Promoter (<=1kb)
U000006	chr1	943056	943393	337	WT_PolII_narrow_peak_6	35	2.66198	7.31441	4.76715	Promoter (<=1kb)	148398	SAMD11	950	943116	943352	237	TRUE	13_PolII_narrow_peak_3	35	3.5838	10.9472	8.14816	Promoter (<=1kb)	148398	SAMD11	891	943057	943352	296	TRUE	132_PolII_narrow_peak_4	28	2.56068	5.84807	3.39176	Promoter (1-2kb)	148398	SAMD11	1004	943170	943339	170	TRUE	133_PolII_narrow_peak_4	32	2.99787	8.12447	5.53474	Promoter (<=1kb)
U000007	chr1	959048	959362	314	NA	NA	NA	NA	NA	NA	NA	NA	NA	NA	NA	NA	FALSE	NA	NA	NA	NA	NA	NA	NA	NA	NA	NA	NA	NA	FALSE	NA	NA	NA	NA	NA	NA	NA	NA	NA	NA	NA	NA	FALSE	133_PolII_narrow_peak_5	21	6.15484	13.0826	10.24	Promoter (<=1kb)
U000008	chr1	966149	966702	553	WT_PolII_narrow_peak_7	18	4.65255	9.05971	6.40108	Promoter (<=1kb)	84069	PLEKHN1	0	966205	966702	498	TRUE	13_PolII_narrow_peak_4	14	4.6594	7.82289	5.2012	Promoter (<=1kb)	84069	PLEKHN1	-52	966205	966430	226	TRUE	132_PolII_narrow_peak_5	18	5.07547	9.88523	7.15272	Promoter (<=1kb)	84069	PLEKHN1	0	966211	966689	479	TRUE	133_PolII_narrow_peak_6	15	4.36664	7.59549	5.041	Promoter (<=1kb)
U000009	chr1	966868	967081	213	NA	NA	NA	NA	NA	NA	NA	NA	NA	NA	NA	NA	FALSE	NA	NA	NA	NA	NA	NA	NA	NA	NA	NA	NA	NA	FALSE	NA	NA	NA	NA	NA	NA	NA	NA	NA	NA	NA	NA	FALSE	133_PolII_narrow_peak_7	12	3.60908	5.43739	3.04681	Promoter (<=1kb)
U000010	chr1	976012	976515	503	WT_PolII_narrow_peak_8	24	6.87963	15.7733	12.7998	Promoter (<=1kb)	84808	PERM1	126	976013	976515	503	TRUE	13_PolII_narrow_peak_5	13	4.6094	7.43575	4.84148	Promoter (<=1kb)	84808	PERM1	184	976017	976457	441	TRUE	132_PolII_narrow_peak_6	11	4.03395	5.9212	3.45908	Promoter (<=1kb)	84808	PERM1	180	976082	976461	380	TRUE	133_PolII_narrow_peak_8	21	7.06943	14.7831	11.8699	Promoter (<=1kb)
U000011	chr1	984092	984287	195	WT_PolII_narrow_peak_9	14	4.3908	7.34845	4.79875	Promoter (1-2kb)	84808	PERM1	-1976	984093	984287	195	TRUE	NA	NA	NA	NA	NA	NA	NA	NA	NA	NA	NA	NA	FALSE	NA	NA	NA	NA	NA	NA	NA	NA	NA	NA	NA	NA	FALSE	NA	NA	NA	NA	NA	NA
U000012	chr1	984375	984549	174	NA	NA	NA	NA	NA	NA	NA	NA	NA	NA	NA	NA	FALSE	NA	NA	NA	NA	NA	NA	NA	NA	NA	NA	NA	NA	FALSE	NA	NA	NA	NA	NA	NA	NA	NA	NA	NA	NA	NA	FALSE	133_PolII_narrow_peak_9	16	5.47488	9.91607	7.22481	Promoter (2-3kb)
U000013	chr1	1000070	1000315	245	WT_PolII_narrow_peak_10	60	10.0223	42.7862	39.0351	Promoter (<=1kb)	57801	HES4	0	1000071	1000315	245	TRUE	13_PolII_narrow_peak_6	36	7.07651	21.755	18.5438	Promoter (<=1kb)	57801	HES4	0	1000072	1000297	226	TRUE	132_PolII_narrow_peak_7	42	8.86458	29.2353	25.7803	Promoter (<=1kb)	57801	HES4	0	1000072	1000293	222	TRUE	133_PolII_narrow_peak_10	53	9.31541	36.6354	33.0876	Promoter (<=1kb)
U000014	chr1	1001328	1001487	159	NA	NA	NA	NA	NA	NA	NA	NA	NA	NA	NA	NA	FALSE	NA	NA	NA	NA	NA	NA	NA	NA	NA	NA	NA	NA	FALSE	NA	NA	NA	NA	NA	NA	NA	NA	NA	NA	NA	NA	FALSE	NA	NA	NA	NA	NA	NA
U000015	chr1	1006373	1006756	383	WT_PolII_narrow_peak_11	24	5.5768	13.0927	10.2317	Intron (ENST00000624697.4/9636, intron 1 of 2)	9636	ISG15	5229	1006374	1006720	347	TRUE	13_PolII_narrow_peak_7	34	8.34839	23.7162	20.4457	Intron (ENST00000624697.4/9636, intron 1 of 2)	9636	ISG15	5325	1006470	1006755	286	TRUE	132_PolII_narrow_peak_8	30	8.11291	21.1374	17.9327	Intron (ENST00000624697.4/9636, intron 1 of 2)	9636	ISG15	5359	1006504	1006727	224	TRUE	133_PolII_narrow_peak_11	42	9.28642	30.2424	26.8517	Intron (ENST00000624697.4/9636, intron 1 of 2)
U000016	chr1	1013196	1013701	505	WT_PolII_narrow_peak_12	22	5.0409	11.1996	8.42661	Promoter (<=1kb)	9636	ISG15	0	1013218	1013701	484	TRUE	13_PolII_narrow_peak_8	14	4.21071	7.02485	4.45807	Promoter (<=1kb)	9636	ISG15	8	1013505	1013657	153	TRUE	132_PolII_narrow_peak_9	17	4.85407	9.12797	6.44007	Promoter (<=1kb)	9636	ISG15	0	1013242	1013701	460	TRUE	133_PolII_narrow_peak_12	14	3.91666	6.48573	4.00944	Promoter (<=1kb)
U000017	chr1	1019281	1019945	664	WT_PolII_narrow_peak_13	17	3.33961	6.03647	3.58321	Promoter (<=1kb)	375790	AGRN	-523	1019435	1019597	163	TRUE	13_PolII_narrow_peak_9	19	4.04161	8.0828	5.4449	Promoter (<=1kb)	375790	AGRN	-175	1019331	1019945	615	TRUE	132_PolII_narrow_peak_10	22	4.76926	10.6037	7.83316	Promoter (<=1kb)	375790	AGRN	-464	1019409	1019656	248	TRUE	133_PolII_narrow_peak_13	14	3.21073	5.1268	2.76186	Promoter (<=1kb)
U000018	chr1	1024638	1025038	400	WT_PolII_narrow_peak_14	16	3.41124	5.96965	3.52118	Intron (ENST00000379370.7/375790, intron 2 of 35)	375790	AGRN	4516	1024639	1024911	273	TRUE	NA	NA	NA	NA	NA	NA	NA	NA	NA	NA	NA	NA	FALSE	132_PolII_narrow_peak_11	22	5.0893	11.3041	8.49689	Intron (ENST00000379370.7/375790, intron 2 of 35)	375790	AGRN	4653	1024776	1025038	263	TRUE	NA	NA	NA	NA	NA	NA
U000019	chr1	1059430	1059734	304	WT_PolII_narrow_peak_15	22	4.13372	9.13898	6.47582	Promoter (<=1kb)	100288175	LOC100288175	-27	1059436	1059660	225	TRUE	13_PolII_narrow_peak_10	23	4.32931	9.90203	7.15708	Promoter (<=1kb)	100288175	LOC100288175	-76	1059433	1059611	179	TRUE	132_PolII_narrow_peak_12	24	4.70882	11.1241	8.32597	Promoter (<=1kb)	100288175	LOC100288175	0	1059431	1059734	304	TRUE	133_PolII_narrow_peak_14	18	3.08309	5.65528	3.24704	Promoter (<=1kb)
U000020	chr1	1064041	1064582	541	WT_PolII_narrow_peak_16	32	6.27466	17.9626	14.9075	Promoter (<=1kb)	100288175	LOC100288175	-62	1064042	1064433	392	TRUE	13_PolII_narrow_peak_11	48	9.07981	33.1409	29.6134	Promoter (<=1kb)	100288175	LOC100288175	0	1064052	1064582	531	TRUE	132_PolII_narrow_peak_13	31	6.40145	17.839	14.752	Promoter (<=1kb)	100288175	LOC100288175	-31	1064055	1064464	410	TRUE	133_PolII_narrow_peak_15	48	8.383	31.2641	27.8472	Promoter (<=1kb)
U000021	chr1	1069178	1069359	181	NA	NA	NA	NA	NA	NA	NA	NA	NA	NA	NA	NA	FALSE	NA	NA	NA	NA	NA	NA	NA	NA	NA	NA	NA	NA	FALSE	NA	NA	NA	NA	NA	NA	NA	NA	NA	NA	NA	NA	FALSE	133_PolII_narrow_peak_16	22	4.10451	9.06903	6.42304	Exon (ENST00000412397.2/100288175, exon 10 of 10)
U000022	chr1	1073741	1074526	785	WT_PolII_narrow_peak_17	28	7.39013	18.6581	15.5781	Promoter (<=1kb)	401934	RNF223	0	1074222	1074520	299	TRUE	13_PolII_narrow_peak_13	18	5.11253	9.95613	7.20828	Promoter (<=1kb)	401934	RNF223	0	1074215	1074511	297	TRUE	132_PolII_narrow_peak_14	34	9.34956	25.8307	22.477	Promoter (<=1kb)	401934	RNF223	0	1073871	1074522	652	TRUE	133_PolII_narrow_peak_18	26	6.55391	15.9998	13.0401	Promoter (<=1kb)
U000023	chr1	1079425	1080403	978	WT_PolII_narrow_peak_18	47	9.01484	32.4068	28.9171	Distal Intergenic	54991	C1orf159	3700	1079426	1080372	947	TRUE	13_PolII_narrow_peak_14	38	8.36642	25.8755	22.542	Distal Intergenic	54991	C1orf159	3800	1079479	1080272	794	TRUE	132_PolII_narrow_peak_15	47	10.116	35.1603	31.5421	Distal Intergenic	54991	C1orf159	3676	1079481	1080396	916	TRUE	133_PolII_narrow_peak_19	45	8.57885	30.1671	26.7785	Distal Intergenic
U000024	chr1	1115910	1116518	608	WT_PolII_narrow_peak_19	73	15.0239	65.253	60.9884	Promoter (<=1kb)	54991	C1orf159	0	1115923	1116504	582	TRUE	13_PolII_narrow_peak_15	83	16.8792	77.8682	73.3805	Promoter (<=1kb)	54991	C1orf159	0	1116032	1116506	475	TRUE	132_PolII_narrow_peak_16	57	13.8264	50.4763	46.4699	Promoter (<=1kb)	54991	C1orf159	0	1116001	1116518	518	TRUE	133_PolII_narrow_peak_20	75	15.3815	67.698	63.4973	Promoter (<=1kb)
U000025	chr1	1122059	1122211	152	WT_PolII_narrow_peak_20	9	4.67468	6.44155	3.95804	Distal Intergenic	54991	C1orf159	-5699	1122060	1122211	152	TRUE	NA	NA	NA	NA	NA	NA	NA	NA	NA	NA	NA	NA	FALSE	NA	NA	NA	NA	NA	NA	NA	NA	NA	NA	NA	NA	FALSE	NA	NA	NA	NA	NA	NA
U000026	chr1	1157453	1157812	359	WT_PolII_narrow_peak_21	22	10.7883	21.6453	18.466	Distal Intergenic	406984	MIR200B	-9376	1157458	1157728	271	TRUE	13_PolII_narrow_peak_16	12	6.09141	9.53964	6.81572	Distal Intergenic	406984	MIR200B	-9429	1157505	1157675	171	TRUE	132_PolII_narrow_peak_17	17	7.98093	14.544	11.5875	Distal Intergenic	406984	MIR200B	-9296	1157454	1157808	355	TRUE	133_PolII_narrow_peak_21	15	6.70216	11.6117	8.83524	Distal Intergenic
U000027	chr1	1207966	1208424	458	WT_PolII_narrow_peak_22	11	3.81223	5.55198	3.14224	Promoter (1-2kb)	8784	TNFRSF18	-1440	1208032	1208285	254	TRUE	13_PolII_narrow_peak_17	15	6.04865	10.5316	7.75447	Promoter (1-2kb)	8784	TNFRSF18	-1590	1208182	1208357	176	TRUE	132_PolII_narrow_peak_18	25	8.3825	19.0965	15.9634	Promoter (1-2kb)	8784	TNFRSF18	-1590	1208182	1208417	236	TRUE	133_PolII_narrow_peak_22	24	7.36383	16.7064	13.7211	Promoter (1-2kb)
U000028	chr1	1217891	1218253	362	NA	NA	NA	NA	NA	NA	NA	NA	NA	NA	NA	NA	FALSE	NA	NA	NA	NA	NA	NA	NA	NA	NA	NA	NA	NA	FALSE	NA	NA	NA	NA	NA	NA	NA	NA	NA	NA	NA	NA	FALSE	133_PolII_narrow_peak_23	12	3.95793	6.04573	3.60147	Promoter (2-3kb)
U000029	chr1	1231932	1232394	462	WT_PolII_narrow_peak_23	37	8.70209	26.1075	22.7913	Promoter (<=1kb)	126792	B3GALT6	0	1232016	1232281	266	TRUE	13_PolII_narrow_peak_18	28	7.32065	18.5143	15.4088	Promoter (<=1kb)	126792	B3GALT6	0	1231933	1232319	387	TRUE	132_PolII_narrow_peak_19	30	8.42387	21.7688	18.5427	Promoter (<=1kb)	126792	B3GALT6	0	1231983	1232394	412	TRUE	133_PolII_narrow_peak_24	30	7.44998	19.7479	16.6573	Promoter (<=1kb)
U000030	chr1	1239465	1239626	161	WT_PolII_narrow_peak_24	20	3.45855	6.99022	4.46443	Distal Intergenic	388581	C1QTNF12	3532	1239466	1239626	161	TRUE	NA	NA	NA	NA	NA	NA	NA	NA	NA	NA	NA	NA	FALSE	NA	NA	NA	NA	NA	NA	NA	NA	NA	NA	NA	NA	FALSE	NA	NA	NA	NA	NA	NA
U000031	chr1	1239741	1239915	174	NA	NA	NA	NA	NA	NA	NA	NA	NA	NA	NA	NA	FALSE	NA	NA	NA	NA	NA	NA	NA	NA	NA	NA	NA	NA	FALSE	NA	NA	NA	NA	NA	NA	NA	NA	NA	NA	NA	NA	FALSE	133_PolII_narrow_peak_25	30	4.492	12.4909	9.6742	Distal Intergenic
U000032	chr1	1273825	1274254	429	WT_PolII_narrow_peak_25	23	7.20902	15.9492	12.9691	Promoter (<=1kb)	118424	UBE2J2	0	1273833	1274228	396	TRUE	13_PolII_narrow_peak_19	21	6.54895	13.8273	10.8974	Promoter (<=1kb)	118424	UBE2J2	0	1273855	1274254	400	TRUE	132_PolII_narrow_peak_20	18	6.0297	11.6497	8.82548	Promoter (<=1kb)	118424	UBE2J2	0	1273826	1274201	376	TRUE	133_PolII_narrow_peak_26	28	7.94446	19.7818	16.6901	Promoter (<=1kb)
U000033	chr1	1281678	1282510	832	NA	NA	NA	NA	NA	NA	NA	NA	NA	NA	NA	NA	FALSE	13_PolII_narrow_peak_21	23	5.43422	12.4072	9.53924	Promoter (<=1kb)	6339	SCNN1D	0	1282066	1282365	300	TRUE	132_PolII_narrow_peak_21	16	4.69147	8.50145	5.85265	Promoter (<=1kb)	6339	SCNN1D	0	1281679	1282480	802	TRUE	133_PolII_narrow_peak_27	21	4.86727	10.484	7.76232	Promoter (<=1kb)
U000034	chr1	1285681	1285906	225	WT_PolII_narrow_peak_26	19	4.62617	9.32403	6.65054	Promoter (1-2kb)	6339	SCNN1D	-1203	1285682	1285906	225	TRUE	NA	NA	NA	NA	NA	NA	NA	NA	NA	NA	NA	NA	FALSE	NA	NA	NA	NA	NA	NA	NA	NA	NA	NA	NA	NA	FALSE	NA	NA	NA	NA	NA	NA
U000035	chr1	1305476	1306027	551	WT_PolII_narrow_peak_27	42	4.98492	18.072	15.0131	Promoter (<=1kb)	116983	ACAP3	0	1305514	1305975	462	TRUE	13_PolII_narrow_peak_22	34	4.73943	14.5226	11.564	Promoter (<=1kb)	116983	ACAP3	7	1305501	1305922	422	TRUE	132_PolII_narrow_peak_22	51	6.87922	28.2224	24.7968	Promoter (<=1kb)	116983	ACAP3	0	1305480	1306027	548	TRUE	133_PolII_narrow_peak_28	47	5.78638	22.7663	19.5816	Promoter (<=1kb)
U000036	chr1	1307961	1308107	146	NA	NA	NA	NA	NA	NA	NA	NA	NA	NA	NA	NA	FALSE	NA	NA	NA	NA	NA	NA	NA	NA	NA	NA	NA	NA	FALSE	NA	NA	NA	NA	NA	NA	NA	NA	NA	NA	NA	NA	FALSE	NA	NA	NA	NA	NA	NA
U000037	chr1	1308269	1308723	454	WT_PolII_narrow_peak_28	44	5.25657	19.7484	16.6309	Promoter (<=1kb)	126789	PUSL1	0	1308350	1308644	295	TRUE	13_PolII_narrow_peak_23	43	6.07329	22.0691	18.8481	Promoter (<=1kb)	126789	PUSL1	0	1308297	1308662	366	TRUE	132_PolII_narrow_peak_23	32	4.41509	12.8899	10.0066	Promoter (<=1kb)	126789	PUSL1	0	1308270	1308690	421	TRUE	133_PolII_narrow_peak_29	45	5.54067	21.1199	17.9855	Promoter (<=1kb)
U000038	chr1	1318186	1318642	456	WT_PolII_narrow_peak_29	27	4.90443	12.6105	9.77089	Promoter (<=1kb)	54973	INTS11	-774	1318224	1318502	279	TRUE	13_PolII_narrow_peak_24	28	6.26826	16.2407	13.2157	Promoter (<=1kb)	54973	INTS11	768	1318303	1318578	276	TRUE	132_PolII_narrow_peak_24	21	4.52878	9.74765	7.02293	Promoter (<=1kb)	54973	INTS11	722	1318187	1318624	438	TRUE	133_PolII_narrow_peak_30	36	6.94508	21.425	18.2812	Promoter (<=1kb)
U000039	chr1	1324583	1325209	626	WT_PolII_narrow_peak_30	47	5.91271	23.2039	19.9753	Promoter (<=1kb)	54973	INTS11	0	1324603	1324923	321	TRUE	13_PolII_narrow_peak_25	34	5.76732	17.4786	14.4091	Promoter (<=1kb)	54973	INTS11	0	1324645	1325026	382	TRUE	132_PolII_narrow_peak_25	32	4.72257	13.8059	10.8813	Promoter (<=1kb)	54973	INTS11	0	1324603	1325008	406	TRUE	133_PolII_narrow_peak_31	44	5.59223	20.9065	17.7786	Promoter (<=1kb)
U000040	chr1	1330907	1331379	472	WT_PolII_narrow_peak_31	34	4.22821	12.9077	10.0548	Promoter (<=1kb)	83756	TAS1R3	0	1330908	1331328	421	TRUE	13_PolII_narrow_peak_26	27	4.17551	10.691	7.90606	Promoter (<=1kb)	83756	TAS1R3	0	1330954	1331289	336	TRUE	132_PolII_narrow_peak_26	28	4.5246	11.9488	9.10913	Promoter (<=1kb)	83756	TAS1R3	-43	1330933	1331237	305	TRUE	133_PolII_narrow_peak_32	22	3.03805	6.32449	3.85993	Promoter (<=1kb)
U000041	chr1	1344715	1345554	839	WT_PolII_narrow_peak_32	79	8.10801	46.834	42.9865	Intron (ENST00000378891.9/1855, intron 1 of 14)	1855	DVL1	3447	1344817	1345508	692	TRUE	13_PolII_narrow_peak_27	98	10.5542	68.1697	63.8765	Intron (ENST00000378891.9/1855, intron 1 of 14)	1855	DVL1	3664	1344718	1345291	574	TRUE	132_PolII_narrow_peak_27	74	7.91363	43.4056	39.5737	Intron (ENST00000378891.9/1855, intron 1 of 14)	1855	DVL1	3692	1344815	1345263	449	TRUE	133_PolII_narrow_peak_33	86	8.42091	51.9423	48.0575	Intron (ENST00000378891.9/1855, intron 1 of 14)
U000042	chr1	1347845	1348174	329	WT_PolII_narrow_peak_33	40	4.31069	14.9934	12.0514	Promoter (<=1kb)	1855	DVL1	872	1347846	1348083	238	TRUE	13_PolII_narrow_peak_28	34	3.81384	11.5136	8.68755	Promoter (<=1kb)	1855	DVL1	934	1347855	1348021	167	TRUE	132_PolII_narrow_peak_29	38	4.24459	14.1526	11.2134	Promoter (<=1kb)	1855	DVL1	792	1347851	1348163	313	TRUE	133_PolII_narrow_peak_34	39	4.06447	13.7859	10.913	Promoter (<=1kb)
U000043	chr1	1360460	1360740	280	NA	NA	NA	NA	NA	NA	NA	NA	NA	NA	NA	NA	FALSE	NA	NA	NA	NA	NA	NA	NA	NA	NA	NA	NA	NA	FALSE	132_PolII_narrow_peak_30	17	3.63673	6.68404	4.15951	Promoter (1-2kb)	54587	MXRA8	1174	1360461	1360603	143	TRUE	133_PolII_narrow_peak_35	18	3.91649	7.53942	4.98848	Promoter (1-2kb)
U000044	chr1	1375157	1375768	611	WT_PolII_narrow_peak_34	104	14.7689	88.1308	83.3912	Promoter (<=1kb)	54998	AURKAIP1	0	1375158	1375757	600	TRUE	13_PolII_narrow_peak_29	81	16.3851	74.9854	70.5558	Promoter (<=1kb)	54998	AURKAIP1	-46	1375253	1375583	331	TRUE	132_PolII_narrow_peak_31	72	12.3991	57.4399	53.2676	Promoter (<=1kb)	54998	AURKAIP1	0	1375191	1375678	488	TRUE	133_PolII_narrow_peak_36	98	15.5423	86.013	81.4686	Promoter (<=1kb)
U000045	chr1	1399326	1399763	437	WT_PolII_narrow_peak_35	54	8.41455	34.5859	31.0391	Promoter (<=1kb)	148413	MRPL20-AS1	0	1399340	1399741	402	TRUE	13_PolII_narrow_peak_30	39	8.31859	26.2932	22.9478	Promoter (<=1kb)	148413	MRPL20-AS1	0	1399336	1399744	409	TRUE	132_PolII_narrow_peak_32	54	10.0007	39.0969	35.3747	Promoter (<=1kb)	148413	MRPL20-AS1	0	1399336	1399751	416	TRUE	133_PolII_narrow_peak_37	51	9.45444	35.8552	32.3261	Promoter (<=1kb)
U000046	chr1	1407075	1407378	303	WT_PolII_narrow_peak_36	16	4.90334	8.89207	6.24264	Promoter (<=1kb)	55052	MRPL20	0	1407076	1407328	253	TRUE	NA	NA	NA	NA	NA	NA	NA	NA	NA	NA	NA	NA	FALSE	132_PolII_narrow_peak_33	16	5.5439	10.0372	7.29647	Promoter (<=1kb)	55052	MRPL20	0	1407089	1407324	236	TRUE	133_PolII_narrow_peak_38	15	4.43344	7.71867	5.15637	Promoter (<=1kb)
U000047	chr1	1470612	1471318	706	WT_PolII_narrow_peak_37	12	4.53787	7.02456	4.4967	Promoter (<=1kb)	83858	ATAD3B	-549	1470930	1471216	287	TRUE	NA	NA	NA	NA	NA	NA	NA	NA	NA	NA	NA	NA	FALSE	132_PolII_narrow_peak_34	16	5.83936	10.5502	7.78245	Promoter (<=1kb)	83858	ATAD3B	-447	1470978	1471318	341	TRUE	133_PolII_narrow_peak_39	13	4.57999	7.38564	4.84461	Promoter (<=1kb)
U000048	chr1	1471454	1471778	324	WT_PolII_narrow_peak_38	25	8.93988	20.1057	16.9764	Promoter (<=1kb)	83858	ATAD3B	0	1471537	1471773	237	TRUE	13_PolII_narrow_peak_31	25	9.35845	20.8486	17.6661	Promoter (<=1kb)	83858	ATAD3B	-34	1471531	1471731	201	TRUE	132_PolII_narrow_peak_35	17	6.18285	11.5268	8.70896	Promoter (<=1kb)	83858	ATAD3B	-5	1471462	1471760	299	TRUE	133_PolII_narrow_peak_40	27	9.15997	21.5763	18.4278	Promoter (<=1kb)
U000049	chr1	1511109	1511299	190	NA	NA	NA	NA	NA	NA	NA	NA	NA	NA	NA	NA	FALSE	NA	NA	NA	NA	NA	NA	NA	NA	NA	NA	NA	NA	FALSE	NA	NA	NA	NA	NA	NA	NA	NA	NA	NA	NA	NA	FALSE	NA	NA	NA	NA	NA	NA
U000050	chr1	1511573	1512172	599	WT_PolII_narrow_peak_39	37	7.60299	23.5378	20.2988	Promoter (<=1kb)	55210	ATAD3A	-14	1511772	1512148	377	TRUE	13_PolII_narrow_peak_32	32	9.72212	25.4339	22.1128	Promoter (<=1kb)	55210	ATAD3A	-12	1511574	1512150	577	TRUE	132_PolII_narrow_peak_36	45	10.34	34.4728	30.8731	Promoter (<=1kb)	55210	ATAD3A	-14	1511764	1512148	385	TRUE	133_PolII_narrow_peak_41	37	9.25504	27.3284	24.0148	Promoter (<=1kb)
U000051	chr1	1536280	1536448	168	WT_PolII_narrow_peak_40	22	4.31373	9.56475	6.87783	Intron (ENST00000378733.9/339453, intron 2 of 3)	339453	TMEM240	3902	1536281	1536448	168	TRUE	NA	NA	NA	NA	NA	NA	NA	NA	NA	NA	NA	NA	FALSE	NA	NA	NA	NA	NA	NA	NA	NA	NA	NA	NA	NA	FALSE	NA	NA	NA	NA	NA	NA
U000052	chr1	1574543	1575202	659	WT_PolII_narrow_peak_41	25	7.70896	17.84	14.7893	Promoter (<=1kb)	29101	SSU72	0	1574723	1575202	480	TRUE	13_PolII_narrow_peak_33	17	4.96504	9.3371	6.62427	Promoter (<=1kb)	29101	SSU72	0	1574685	1575201	517	TRUE	132_PolII_narrow_peak_37	18	5.55707	10.7908	8.00947	Promoter (<=1kb)	29101	SSU72	-109	1574972	1575136	165	TRUE	133_PolII_narrow_peak_42	20	5.32033	11.0689	8.31783	Promoter (<=1kb)
U000053	chr1	1576103	1576250	147	NA	NA	NA	NA	NA	NA	NA	NA	NA	NA	NA	NA	FALSE	NA	NA	NA	NA	NA	NA	NA	NA	NA	NA	NA	NA	FALSE	132_PolII_narrow_peak_38	13	4.07786	6.5148	4.00693	Promoter (1-2kb)	29101	SSU72	-1241	1576104	1576250	147	TRUE	NA	NA	NA	NA	NA	NA
U000054	chr1	1615170	1615728	558	WT_PolII_narrow_peak_42	30	6.92644	18.6028	15.5247	Promoter (<=1kb)	142678	MIB2	0	1615230	1615614	385	TRUE	13_PolII_narrow_peak_34	43	9.56838	31.482	27.9968	Promoter (<=1kb)	142678	MIB2	0	1615205	1615728	524	TRUE	132_PolII_narrow_peak_39	30	7.08048	18.9445	15.8167	Promoter (<=1kb)	142678	MIB2	0	1615216	1615701	486	TRUE	133_PolII_narrow_peak_43	48	9.71348	34.7675	31.2644	Promoter (<=1kb)
U000055	chr1	1627244	1628218	974	WT_PolII_narrow_peak_43	21	5.20229	11.1886	8.41614	Promoter (<=1kb)	142678	MIB2	-31	1627245	1627429	185	TRUE	13_PolII_narrow_peak_35	17	4.77154	8.97116	6.27886	Promoter (<=1kb)	142678	MIB2	0	1627341	1627732	392	TRUE	132_PolII_narrow_peak_40	19	5.51938	11.09	8.29358	Promoter (<=1kb)	142678	MIB2	55	1627577	1627953	377	TRUE	133_PolII_narrow_peak_44	21	5.44979	11.6952	8.915	Promoter (<=1kb)
U000056	chr1	1658885	1659330	445	WT_PolII_narrow_peak_45	45	16.8241	47.4791	43.6158	Promoter (<=1kb)	984	CDK11B	-11	1659023	1659303	281	TRUE	13_PolII_narrow_peak_36	26	12.4072	26.6266	23.272	Promoter (<=1kb)	984	CDK11B	0	1658886	1659319	434	TRUE	132_PolII_narrow_peak_41	38	14.8735	38.8029	35.0881	Promoter (<=1kb)	984	CDK11B	-55	1659067	1659319	253	TRUE	133_PolII_narrow_peak_45	51	17.6904	53.7735	49.851	Promoter (<=1kb)
U000057	chr1	1686348	1686801	453	WT_PolII_narrow_peak_46	50	13.6263	45.0108	41.2068	Intron (ENST00000614300.4/728661, intron 2 of 6)	728661	SLC35E2B	5911	1686349	1686798	450	TRUE	13_PolII_narrow_peak_37	82	18.3853	80.7975	76.2491	Intron (ENST00000614300.4/728661, intron 2 of 6)	728661	SLC35E2B	6058	1686361	1686651	291	TRUE	132_PolII_narrow_peak_42	61	15.1886	56.5068	52.3566	Intron (ENST00000614300.4/728661, intron 2 of 6)	728661	SLC35E2B	6019	1686368	1686690	323	TRUE	133_PolII_narrow_peak_46	68	15.0134	61.4213	57.3442	Intron (ENST00000614300.4/728661, intron 2 of 6)
U000058	chr1	1692508	1692671	163	NA	NA	NA	NA	NA	NA	NA	NA	NA	NA	NA	NA	FALSE	NA	NA	NA	NA	NA	NA	NA	NA	NA	NA	NA	NA	FALSE	132_PolII_narrow_peak_43	20	7.8401	15.6794	12.6767	Promoter (<=1kb)	728661	SLC35E2B	38	1692509	1692671	163	TRUE	NA	NA	NA	NA	NA	NA
U000059	chr1	1692800	1693340	540	WT_PolII_narrow_peak_47	26	10.2844	23.0215	19.7984	Promoter (<=1kb)	728661	SLC35E2B	-6	1692801	1693238	438	TRUE	13_PolII_narrow_peak_38	26	11.2164	24.6203	21.3233	Promoter (<=1kb)	728661	SLC35E2B	-6	1692801	1693296	496	TRUE	132_PolII_narrow_peak_45	23	9.30304	19.6841	16.5302	Promoter (<=1kb)	728661	SLC35E2B	-357	1693152	1693302	151	TRUE	133_PolII_narrow_peak_47	24	10.2354	21.8144	18.6584	Promoter (<=1kb)
U000060	chr1	1724139	1724657	518	WT_PolII_narrow_peak_48	53	15.74	51.5694	47.6087	Promoter (<=1kb)	728642	CDK11A	0	1724245	1724641	397	TRUE	13_PolII_narrow_peak_39	54	15.0836	50.9863	47.0474	Promoter (<=1kb)	728642	CDK11A	-3	1724360	1724641	282	TRUE	132_PolII_narrow_peak_46	39	13.5428	37.1055	33.4355	Promoter (<=1kb)	728642	CDK11A	0	1724255	1724641	387	TRUE	133_PolII_narrow_peak_48	40	11.8361	34.5111	31.0143	Promoter (<=1kb)
U000061	chr1	1728547	1728724	177	NA	NA	NA	NA	NA	NA	NA	NA	NA	NA	NA	NA	FALSE	13_PolII_narrow_peak_40	19	5.47442	11.0043	8.20246	Intron (ENST00000577672.1/ENST00000577672.1, intron 1 of 1)	728642	CDK11A	-4191	1728548	1728724	177	TRUE	NA	NA	NA	NA	NA	NA	NA	NA	NA	NA	NA	NA	FALSE	NA	NA	NA	NA	NA	NA
U000062	chr1	1741043	1741384	341	WT_PolII_narrow_peak_49	27	11.2564	25.2787	21.9871	Promoter (1-2kb)	9906	SLC35E2A	-1563	1741120	1741384	265	TRUE	13_PolII_narrow_peak_41	46	16.7484	48.112	44.2364	Promoter (1-2kb)	9906	SLC35E2A	-1556	1741113	1741377	265	TRUE	132_PolII_narrow_peak_47	26	10.7601	23.8417	20.5489	Promoter (1-2kb)	9906	SLC35E2A	-1557	1741114	1741381	268	TRUE	133_PolII_narrow_peak_49	40	14.8551	40.2043	36.5737	Promoter (1-2kb)
U000063	chr1	1746377	1746606	229	WT_PolII_narrow_peak_50	22	9.24634	19.0645	15.9702	Promoter (<=1kb)	9906	SLC35E2A	-386	1746378	1746580	203	TRUE	NA	NA	NA	NA	NA	NA	NA	NA	NA	NA	NA	NA	FALSE	NA	NA	NA	NA	NA	NA	NA	NA	NA	NA	NA	NA	FALSE	133_PolII_narrow_peak_50	21	9.65404	19.2314	16.1578	Promoter (<=1kb)
U000064	chr1	1758681	1759202	521	WT_PolII_narrow_peak_51	40	7.92703	25.8562	22.5475	Promoter (<=1kb)	65220	NADK	-107	1758682	1759115	434	TRUE	13_PolII_narrow_peak_42	45	10.0955	33.9041	30.3577	Promoter (<=1kb)	65220	NADK	-240	1758815	1759143	329	TRUE	132_PolII_narrow_peak_48	45	9.7817	33.1614	29.597	Promoter (<=1kb)	65220	NADK	-153	1758728	1759176	449	TRUE	133_PolII_narrow_peak_51	48	9.29386	33.6984	30.2213	Promoter (<=1kb)
U000065	chr1	1778746	1779012	266	NA	NA	NA	NA	NA	NA	NA	NA	NA	NA	NA	NA	FALSE	NA	NA	NA	NA	NA	NA	NA	NA	NA	NA	NA	NA	FALSE	132_PolII_narrow_peak_49	21	4.86802	10.4856	7.72113	Promoter (<=1kb)	65220	NADK	0	1778747	1779012	266	TRUE	NA	NA	NA	NA	NA	NA
U000066	chr1	1859079	1859711	632	WT_PolII_narrow_peak_52	21	5.83279	12.4584	9.6256	Promoter (<=1kb)	2782	GNB1	-308	1859080	1859512	433	TRUE	NA	NA	NA	NA	NA	NA	NA	NA	NA	NA	NA	NA	FALSE	132_PolII_narrow_peak_50	18	6.07046	11.7226	8.89494	Promoter (<=1kb)	2782	GNB1	-439	1859211	1859542	332	TRUE	133_PolII_narrow_peak_52	17	4.90323	9.22085	6.5665	Promoter (<=1kb)
U000067	chr1	1883506	1883734	228	NA	NA	NA	NA	NA	NA	NA	NA	NA	NA	NA	NA	FALSE	NA	NA	NA	NA	NA	NA	NA	NA	NA	NA	NA	NA	FALSE	NA	NA	NA	NA	NA	NA	NA	NA	NA	NA	NA	NA	FALSE	NA	NA	NA	NA	NA	NA
U000068	chr1	1891069	1891401	332	WT_PolII_narrow_peak_53	19	4.17113	8.36464	5.74831	Promoter (<=1kb)	105378949	GNB1-DT	0	1891230	1891401	172	TRUE	13_PolII_narrow_peak_43	13	3.38457	5.25236	2.8321	Promoter (<=1kb)	105378949	GNB1-DT	0	1891231	1891381	151	TRUE	NA	NA	NA	NA	NA	NA	NA	NA	NA	NA	NA	NA	FALSE	133_PolII_narrow_peak_53	17	3.69983	6.81863	4.31921	Promoter (<=1kb)
U000069	chr1	1894453	1894647	194	WT_PolII_narrow_peak_54	22	4.22744	9.36178	6.68632	Promoter (2-3kb)	2782	GNB1	-2162	1894454	1894647	194	TRUE	NA	NA	NA	NA	NA	NA	NA	NA	NA	NA	NA	NA	FALSE	NA	NA	NA	NA	NA	NA	NA	NA	NA	NA	NA	NA	FALSE	NA	NA	NA	NA	NA	NA
U000070	chr1	1897348	1897515	167	WT_PolII_narrow_peak_55	16	3.61661	6.39918	3.91869	Distal Intergenic	2782	GNB1	-5057	1897349	1897515	167	TRUE	NA	NA	NA	NA	NA	NA	NA	NA	NA	NA	NA	NA	FALSE	132_PolII_narrow_peak_51	19	5.02989	10.1395	7.39336	Distal Intergenic	2782	GNB1	-5076	1897368	1897512	145	TRUE	133_PolII_narrow_peak_54	17	3.64298	6.69742	4.20614	Distal Intergenic
U000071	chr1	1906505	1906656	151	NA	NA	NA	NA	NA	NA	NA	NA	NA	NA	NA	NA	FALSE	NA	NA	NA	NA	NA	NA	NA	NA	NA	NA	NA	NA	FALSE	NA	NA	NA	NA	NA	NA	NA	NA	NA	NA	NA	NA	FALSE	133_PolII_narrow_peak_55	18	3.95021	7.61172	5.0561	Distal Intergenic
U000072	chr1	1906862	1907210	348	NA	NA	NA	NA	NA	NA	NA	NA	NA	NA	NA	NA	FALSE	NA	NA	NA	NA	NA	NA	NA	NA	NA	NA	NA	NA	FALSE	132_PolII_narrow_peak_52	15	3.64856	6.22227	3.73677	Distal Intergenic	163688	CALML6	-7898	1907047	1907210	164	TRUE	NA	NA	NA	NA	NA	NA
U000073	chr1	1907345	1907654	309	NA	NA	NA	NA	NA	NA	NA	NA	NA	NA	NA	NA	FALSE	13_PolII_narrow_peak_44	15	4.02475	6.95358	4.39197	Distal Intergenic	163688	CALML6	-7454	1907363	1907654	292	TRUE	NA	NA	NA	NA	NA	NA	NA	NA	NA	NA	NA	NA	FALSE	133_PolII_narrow_peak_56	18	4.12173	7.97531	5.39435	Distal Intergenic
U000074	chr1	1908963	1909434	471	WT_PolII_narrow_peak_56	21	5.60631	12.01	9.19749	Distal Intergenic	163688	CALML6	-5740	1908964	1909368	405	TRUE	13_PolII_narrow_peak_45	24	6.12683	14.2587	11.3114	Distal Intergenic	163688	CALML6	-5674	1909094	1909434	341	TRUE	132_PolII_narrow_peak_53	29	6.73278	17.7169	14.6347	Distal Intergenic	163688	CALML6	-5683	1909072	1909425	354	TRUE	133_PolII_narrow_peak_57	24	5.58213	13.1043	10.2608	Distal Intergenic
U000075	chr1	1919182	1919829	647	WT_PolII_narrow_peak_57	66	12.8996	54.64	50.6111	Promoter (<=1kb)	339456	TMEM52	0	1919204	1919757	554	TRUE	13_PolII_narrow_peak_46	65	14.9916	59.0926	54.9841	Promoter (<=1kb)	339456	TMEM52	-28	1919307	1919771	465	TRUE	132_PolII_narrow_peak_54	52	11.8197	42.3848	38.5778	Promoter (<=1kb)	339456	TMEM52	0	1919183	1919829	647	TRUE	133_PolII_narrow_peak_58	66	12.6253	53.9156	49.9898	Promoter (<=1kb)
U000076	chr1	1959825	1960191	366	NA	NA	NA	NA	NA	NA	NA	NA	NA	NA	NA	NA	FALSE	13_PolII_narrow_peak_47	7	3.6527	4.45691	2.12193	Promoter (<=1kb)	85452	CFAP74	0	1959826	1960165	340	TRUE	132_PolII_narrow_peak_55	12	6.16204	9.65293	6.93329	Promoter (<=1kb)	85452	CFAP74	0	1960010	1960182	173	TRUE	NA	NA	NA	NA	NA	NA
U000077	chr1	1969117	1969393	276	WT_PolII_narrow_peak_58	27	12.1419	26.7843	23.4487	Intron (ENST00000493964.5/85452, intron 10 of 37)	85452	CFAP74	-9010	1969118	1969393	276	TRUE	13_PolII_narrow_peak_48	11	5.70974	8.61596	5.94374	Intron (ENST00000493964.5/85452, intron 10 of 37)	85452	CFAP74	-9071	1969179	1969369	191	TRUE	132_PolII_narrow_peak_56	12	6.16204	9.65293	6.93329	Intron (ENST00000493964.5/85452, intron 10 of 37)	85452	CFAP74	-9065	1969173	1969369	197	TRUE	133_PolII_narrow_peak_59	10	4.82702	6.9331	4.42153	Intron (ENST00000493964.5/85452, intron 10 of 37)
U000078	chr1	2050096	2050535	439	WT_PolII_narrow_peak_59	55	14.9622	51.4832	47.5245	Promoter (<=1kb)	5590	PRKCZ	0	2050148	2050535	388	TRUE	13_PolII_narrow_peak_49	45	14.8374	43.8081	40.0283	Promoter (<=1kb)	5590	PRKCZ	-1	2050148	2050410	263	TRUE	132_PolII_narrow_peak_57	42	13.4357	38.9866	35.2673	Promoter (<=1kb)	5590	PRKCZ	0	2050148	2050524	377	TRUE	133_PolII_narrow_peak_60	51	15.3168	49.2031	45.3747	Promoter (<=1kb)
U000079	chr1	2098146	2098319	173	NA	NA	NA	NA	NA	NA	NA	NA	NA	NA	NA	NA	FALSE	13_PolII_narrow_peak_50	10	5.2055	7.53056	4.92988	Intron (ENST00000378567.8/5590, intron 4 of 17)	5590	PRKCZ	-6397	2098147	2098319	173	TRUE	NA	NA	NA	NA	NA	NA	NA	NA	NA	NA	NA	NA	FALSE	NA	NA	NA	NA	NA	NA
U000080	chr1	2104737	2105349	612	WT_PolII_narrow_peak_60	21	7.38038	15.3412	12.3854	Promoter (<=1kb)	5590	PRKCZ	0	2104738	2105349	612	TRUE	NA	NA	NA	NA	NA	NA	NA	NA	NA	NA	NA	NA	FALSE	132_PolII_narrow_peak_58	13	6.28601	10.1918	7.44304	Promoter (<=1kb)	5590	PRKCZ	172	2104911	2105199	289	TRUE	NA	NA	NA	NA	NA	NA
U000081	chr1	2133179	2133691	512	WT_PolII_narrow_peak_61	42	11.6929	35.5247	31.9531	Promoter (<=1kb)	5590	PRKCZ	0	2133184	2133691	508	TRUE	13_PolII_narrow_peak_51	32	10.8152	27.5058	24.1262	Promoter (<=1kb)	5590	PRKCZ	-27	2133232	2133611	380	TRUE	132_PolII_narrow_peak_59	30	9.55978	23.9833	20.6862	Promoter (<=1kb)	5590	PRKCZ	0	2133180	2133672	493	TRUE	133_PolII_narrow_peak_61	32	10.0471	26.0603	22.7815	Promoter (<=1kb)
U000082	chr1	2140157	2140461	304	NA	NA	NA	NA	NA	NA	NA	NA	NA	NA	NA	NA	FALSE	NA	NA	NA	NA	NA	NA	NA	NA	NA	NA	NA	NA	FALSE	132_PolII_narrow_peak_60	10	4.7582	6.82453	4.2901	Intron (ENST00000378567.8/5590, intron 5 of 17)	5590	PRKCZ	-3990	2140158	2140461	304	TRUE	NA	NA	NA	NA	NA	NA
U000083	chr1	2194683	2195509	826	WT_PolII_narrow_peak_62	19	5.01322	10.1064	7.38922	Promoter (<=1kb)	199990	FAAP20	0	2194724	2195312	589	TRUE	NA	NA	NA	NA	NA	NA	NA	NA	NA	NA	NA	NA	FALSE	132_PolII_narrow_peak_61	19	5.00327	10.0867	7.34339	Promoter (<=1kb)	199990	FAAP20	-87	2194862	2195321	460	TRUE	133_PolII_narrow_peak_62	20	5.072	10.5692	7.84338	Promoter (<=1kb)
U000084	chr1	2199330	2199499	169	NA	NA	NA	NA	NA	NA	NA	NA	NA	NA	NA	NA	FALSE	NA	NA	NA	NA	NA	NA	NA	NA	NA	NA	NA	NA	FALSE	132_PolII_narrow_peak_62	18	5.3688	10.4407	7.67864	Promoter (<=1kb)	199990	FAAP20	408	2199331	2199499	169	TRUE	NA	NA	NA	NA	NA	NA
U000085	chr1	2204990	2205364	374	WT_PolII_narrow_peak_63	40	7.34008	24.348	21.0844	Promoter (1-2kb)	199990	FAAP20	-1111	2204993	2205290	298	TRUE	13_PolII_narrow_peak_52	36	7.93738	23.8297	20.5556	Promoter (1-2kb)	199990	FAAP20	-1127	2205009	2205308	300	TRUE	132_PolII_narrow_peak_63	38	8.05168	25.1299	21.7974	Promoter (1-2kb)	199990	FAAP20	-1111	2204993	2205364	372	TRUE	133_PolII_narrow_peak_63	41	7.20244	24.4634	21.2296	Promoter (1-2kb)
U000086	chr1	2208461	2208813	352	WT_PolII_narrow_peak_64	35	4.97229	15.5739	12.6088	Promoter (<=1kb)	199990	FAAP20	-738	2208471	2208813	343	TRUE	13_PolII_narrow_peak_53	31	5.11943	14.5787	11.6179	Promoter (<=1kb)	199990	FAAP20	-729	2208462	2208716	255	TRUE	132_PolII_narrow_peak_64	30	4.83664	13.4568	10.5479	Promoter (<=1kb)	199990	FAAP20	-747	2208480	2208741	262	TRUE	133_PolII_narrow_peak_64	48	6.28333	24.8854	21.6395	Promoter (<=1kb)
U000087	chr1	2212396	2213103	707	WT_PolII_narrow_peak_65	43	7.48808	26.2177	22.8983	Promoter (<=1kb)	124903823	LOC124903823	0	2212397	2213047	651	TRUE	13_PolII_narrow_peak_54	35	6.71444	20.3833	17.2157	Promoter (<=1kb)	199990	FAAP20	0	2212576	2213103	528	TRUE	132_PolII_narrow_peak_65	38	7.46475	23.6905	20.4025	Promoter (<=1kb)	124903823	LOC124903823	0	2212460	2212903	444	TRUE	133_PolII_narrow_peak_65	50	8.24795	31.9511	28.5172	Promoter (<=1kb)
U000088	chr1	2227635	2228031	396	WT_PolII_narrow_peak_66	51	8.24859	32.4847	28.9929	Promoter (<=1kb)	6497	SKI	-307	2227699	2228012	314	TRUE	13_PolII_narrow_peak_55	52	9.64583	36.9526	33.3321	Promoter (<=1kb)	6497	SKI	-307	2227738	2228012	275	TRUE	132_PolII_narrow_peak_66	51	10.7985	39.2906	35.5636	Promoter (<=1kb)	6497	SKI	248	2227636	2228017	382	TRUE	133_PolII_narrow_peak_66	37	6.91769	21.8199	18.6637	Promoter (<=1kb)
U000089	chr1	2234445	2234945	500	WT_PolII_narrow_peak_67	21	3.70742	7.83953	5.25548	Promoter (2-3kb)	6497	SKI	2029	2234508	2234690	183	TRUE	13_PolII_narrow_peak_56	25	4.74401	11.5386	8.71128	Promoter (2-3kb)	6497	SKI	2036	2234515	2234917	403	TRUE	132_PolII_narrow_peak_67	36	7.67228	23.2059	19.933	Promoter (1-2kb)	6497	SKI	1967	2234446	2234889	444	TRUE	133_PolII_narrow_peak_67	28	5.18803	13.6762	10.8078	Promoter (1-2kb)
U000090	chr1	2312123	2312361	238	WT_PolII_narrow_peak_68	20	4.37968	9.11187	6.45032	Promoter (2-3kb)	124903824	LOC124903824	-2679	2312124	2312361	238	TRUE	NA	NA	NA	NA	NA	NA	NA	NA	NA	NA	NA	NA	FALSE	NA	NA	NA	NA	NA	NA	NA	NA	NA	NA	NA	NA	FALSE	NA	NA	NA	NA	NA	NA
U000091	chr1	2391475	2391844	369	WT_PolII_narrow_peak_69	60	12.9973	50.6707	46.7311	Promoter (<=1kb)	11079	RER1	0	2391476	2391803	328	TRUE	13_PolII_narrow_peak_57	59	14.193	52.7668	48.7893	Promoter (<=1kb)	11079	RER1	0	2391532	2391812	281	TRUE	132_PolII_narrow_peak_68	67	16.3477	63.7713	59.4555	Promoter (<=1kb)	11079	RER1	0	2391477	2391844	368	TRUE	133_PolII_narrow_peak_68	80	16.532	74.5631	70.2293	Promoter (<=1kb)
U000092	chr1	2412349	2412968	619	WT_PolII_narrow_peak_70	31	7.17313	19.6205	16.507	Promoter (<=1kb)	5192	PEX10	0	2412445	2412809	365	TRUE	13_PolII_narrow_peak_58	28	7.50637	18.8972	15.7786	Promoter (<=1kb)	5192	PEX10	0	2412350	2412769	420	TRUE	132_PolII_narrow_peak_69	22	5.21963	11.5829	8.76205	Promoter (<=1kb)	5192	PEX10	0	2412363	2412968	606	TRUE	133_PolII_narrow_peak_69	21	5.09279	10.9608	8.21604	Promoter (<=1kb)
U000093	chr1	2414327	2414767	440	NA	NA	NA	NA	NA	NA	NA	NA	NA	NA	NA	NA	FALSE	13_PolII_narrow_peak_59	15	4.18697	7.26065	4.67797	Promoter (<=1kb)	5192	PEX10	-557	2414354	2414496	143	TRUE	132_PolII_narrow_peak_70	14	3.51668	5.72806	3.28135	Promoter (<=1kb)	5192	PEX10	-531	2414328	2414477	150	TRUE	133_PolII_narrow_peak_70	23	5.51174	12.5727	9.75226	Promoter (<=1kb)
U000094	chr1	2494216	2494729	513	WT_PolII_narrow_peak_71	19	4.10895	8.22985	5.62163	Exon (ENST00000442305.1/ENST00000442305.1, exon 1 of 2)	9651	PLCH2	-3085	2494314	2494697	384	TRUE	13_PolII_narrow_peak_60	21	6.09191	12.9618	10.0689	Exon (ENST00000442305.1/ENST00000442305.1, exon 1 of 2)	9651	PLCH2	-3053	2494312	2494729	418	TRUE	132_PolII_narrow_peak_71	22	5.02654	11.1685	8.36805	Exon (ENST00000442305.1/ENST00000442305.1, exon 1 of 2)	9651	PLCH2	-3116	2494261	2494666	406	TRUE	133_PolII_narrow_peak_71	20	5.29256	11.0135	8.26609	Exon (ENST00000442305.1/ENST00000442305.1, exon 1 of 2)
U000095	chr1	2500042	2500485	443	NA	NA	NA	NA	NA	NA	NA	NA	NA	NA	NA	NA	FALSE	13_PolII_narrow_peak_61	14	3.65727	5.99785	3.51015	Promoter (1-2kb)	9651	PLCH2	1396	2500043	2500485	443	TRUE	NA	NA	NA	NA	NA	NA	NA	NA	NA	NA	NA	NA	FALSE	NA	NA	NA	NA	NA	NA
U000096	chr1	2526072	2527275	1203	WT_PolII_narrow_peak_72	23	4.88703	11.2031	8.42994	Promoter (<=1kb)	55229	PANK4	0	2526073	2526911	839	TRUE	NA	NA	NA	NA	NA	NA	NA	NA	NA	NA	NA	NA	FALSE	132_PolII_narrow_peak_72	18	4.6707	9.09578	6.40968	Promoter (<=1kb)	55229	PANK4	-30	2526627	2526925	299	TRUE	133_PolII_narrow_peak_72	23	4.52249	10.362	7.64646	Promoter (<=1kb)
U000097	chr1	2533288	2533814	526	NA	NA	NA	NA	NA	NA	NA	NA	NA	NA	NA	NA	FALSE	NA	NA	NA	NA	NA	NA	NA	NA	NA	NA	NA	NA	FALSE	132_PolII_narrow_peak_74	18	4.17812	8.09335	5.47024	Intron (ENST00000644246.1/ENST00000644246.1, intron 1 of 1)	388585	HES5	-3026	2533289	2533814	526	TRUE	NA	NA	NA	NA	NA	NA
U000098	chr1	2534863	2535141	278	NA	NA	NA	NA	NA	NA	NA	NA	NA	NA	NA	NA	FALSE	NA	NA	NA	NA	NA	NA	NA	NA	NA	NA	NA	NA	FALSE	NA	NA	NA	NA	NA	NA	NA	NA	NA	NA	NA	NA	FALSE	133_PolII_narrow_peak_73	18	3.80287	7.29371	4.75857	Intron (ENST00000644246.1/ENST00000644246.1, intron 1 of 1)
U000099	chr1	2537387	2537601	214	WT_PolII_narrow_peak_73	14	4.03907	6.71186	4.20521	Intron (ENST00000644246.1/ENST00000644246.1, intron 1 of 1)	388585	HES5	-7149	2537412	2537566	155	TRUE	13_PolII_narrow_peak_62	16	4.56576	8.26647	5.61736	Intron (ENST00000644246.1/ENST00000644246.1, intron 1 of 1)	388585	HES5	-7131	2537394	2537573	180	TRUE	NA	NA	NA	NA	NA	NA	NA	NA	NA	NA	NA	NA	FALSE	133_PolII_narrow_peak_74	15	3.46057	5.84577	3.42238	Intron (ENST00000644246.1/ENST00000644246.1, intron 1 of 1)
U000100	chr1	2546070	2546418	348	WT_PolII_narrow_peak_74	33	6.92329	19.9798	16.8547	Exon (ENST00000644246.1/ENST00000644246.1, exon 2 of 2)	115110	TNFRSF14-AS1	5207	2546136	2546391	256	TRUE	13_PolII_narrow_peak_63	28	6.12008	15.9044	12.8919	Exon (ENST00000644246.1/ENST00000644246.1, exon 2 of 2)	115110	TNFRSF14-AS1	5226	2546106	2546372	267	TRUE	132_PolII_narrow_peak_75	25	5.11458	12.4215	9.55963	Exon (ENST00000644246.1/ENST00000644246.1, exon 2 of 2)	115110	TNFRSF14-AS1	5180	2546071	2546418	348	TRUE	133_PolII_narrow_peak_75	25	4.93144	11.9896	9.19568	Exon (ENST00000644246.1/ENST00000644246.1, exon 2 of 2)
U000101	chr1	2546879	2547208	329	WT_PolII_narrow_peak_75	34	7.22296	21.1615	17.9978	Exon (ENST00000644246.1/ENST00000644246.1, exon 2 of 2)	115110	TNFRSF14-AS1	4418	2546880	2547180	301	TRUE	13_PolII_narrow_peak_64	43	9.51046	31.3458	27.8641	Exon (ENST00000644246.1/ENST00000644246.1, exon 2 of 2)	115110	TNFRSF14-AS1	4413	2546880	2547185	306	TRUE	132_PolII_narrow_peak_76	51	10.5967	38.7934	35.0789	Exon (ENST00000644246.1/ENST00000644246.1, exon 2 of 2)	115110	TNFRSF14-AS1	4429	2546880	2547169	290	TRUE	133_PolII_narrow_peak_76	49	9.67348	35.2562	31.7413	Exon (ENST00000644246.1/ENST00000644246.1, exon 2 of 2)
U000102	chr1	2586375	2586999	624	WT_PolII_narrow_peak_76	40	11.6071	34.0529	30.5195	Promoter (<=1kb)	127281	PRXL2B	0	2586417	2586999	583	TRUE	13_PolII_narrow_peak_65	50	14.7812	47.3834	43.5244	Promoter (<=1kb)	127281	PRXL2B	0	2586427	2586767	341	TRUE	132_PolII_narrow_peak_77	41	11.4349	34.347	30.7503	Promoter (<=1kb)	127281	PRXL2B	0	2586376	2586932	557	TRUE	133_PolII_narrow_peak_77	43	12.0083	36.8306	33.2782	Promoter (<=1kb)
U000103	chr1	2643137	2643282	145	NA	NA	NA	NA	NA	NA	NA	NA	NA	NA	NA	NA	FALSE	NA	NA	NA	NA	NA	NA	NA	NA	NA	NA	NA	NA	FALSE	NA	NA	NA	NA	NA	NA	NA	NA	NA	NA	NA	NA	FALSE	133_PolII_narrow_peak_78	12	5.42981	8.47837	5.86791	Intron (ENST00000401095.9/100287898, intron 8 of 8)
U000104	chr1	3313073	3313549	476	WT_PolII_narrow_peak_77	20	8.39334	16.6201	13.6146	Exon (ENST00000669140.1/105378604, exon 2 of 2)	105378604	LOC105378604	9621	3313074	3313528	455	TRUE	13_PolII_narrow_peak_66	17	7.06656	13.0297	10.1338	Exon (ENST00000669140.1/105378604, exon 2 of 2)	105378604	LOC105378604	9600	3313088	3313549	462	TRUE	132_PolII_narrow_peak_78	20	9.54999	18.5499	15.4367	Exon (ENST00000669140.1/105378604, exon 2 of 2)	105378604	LOC105378604	9642	3313187	3313507	321	TRUE	133_PolII_narrow_peak_79	19	7.96329	15.4219	12.4842	Exon (ENST00000669140.1/105378604, exon 2 of 2)
U000105	chr1	3453365	3453503	138	NA	NA	NA	NA	NA	NA	NA	NA	NA	NA	NA	NA	FALSE	NA	NA	NA	NA	NA	NA	NA	NA	NA	NA	NA	NA	FALSE	NA	NA	NA	NA	NA	NA	NA	NA	NA	NA	NA	NA	FALSE	133_PolII_narrow_peak_80	12	3.8925	5.93289	3.50263	Promoter (1-2kb)
U000106	chr1	3454331	3454630	299	WT_PolII_narrow_peak_78	12	4.32952	6.6769	4.17264	Promoter (<=1kb)	27237	ARHGEF16	-62	3454404	3454603	200	TRUE	13_PolII_narrow_peak_67	14	5.03142	8.4659	5.80464	Promoter (<=1kb)	27237	ARHGEF16	-77	3454377	3454588	212	TRUE	132_PolII_narrow_peak_79	14	5.15238	8.67191	6.01061	Promoter (<=1kb)	27237	ARHGEF16	-85	3454332	3454580	249	TRUE	133_PolII_narrow_peak_81	15	4.48491	7.81308	5.24487	Promoter (<=1kb)
U000107	chr1	3454940	3455256	316	WT_PolII_narrow_peak_79	11	4.03548	5.92374	3.47894	Promoter (<=1kb)	27237	ARHGEF16	276	3454941	3455256	316	TRUE	NA	NA	NA	NA	NA	NA	NA	NA	NA	NA	NA	NA	FALSE	NA	NA	NA	NA	NA	NA	NA	NA	NA	NA	NA	NA	FALSE	NA	NA	NA	NA	NA	NA
U000108	chr1	3481998	3482674	676	WT_PolII_narrow_peak_80	26	4.22457	10.5308	7.79193	Distal Intergenic	27237	ARHGEF16	9345	3482114	3482631	518	TRUE	13_PolII_narrow_peak_68	30	4.21777	11.6918	8.85738	Distal Intergenic	27237	ARHGEF16	9476	3482245	3482670	426	TRUE	132_PolII_narrow_peak_80	33	5.86629	17.3399	14.2718	Distal Intergenic	27237	ARHGEF16	9230	3481999	3482609	611	TRUE	133_PolII_narrow_peak_82	30	3.99995	11.036	8.28641	Distal Intergenic
U000109	chr1	3502965	3503366	401	WT_PolII_narrow_peak_81	27	4.56233	11.7308	8.93241	Intron (ENST00000356575.9/1953, intron 17 of 36)	1953	MEGF6	-6330	3503047	3503322	276	TRUE	13_PolII_narrow_peak_69	34	5.21395	15.931	12.9174	Intron (ENST00000356575.9/1953, intron 17 of 36)	1953	MEGF6	-6389	3503106	3503352	247	TRUE	132_PolII_narrow_peak_81	34	6.06837	18.2828	15.1793	Intron (ENST00000356575.9/1953, intron 17 of 36)	1953	MEGF6	-6249	3502966	3503366	401	TRUE	133_PolII_narrow_peak_83	58	7.40187	33.3617	29.8929	Intron (ENST00000356575.9/1953, intron 17 of 36)
U000110	chr1	3504108	3504611	503	WT_PolII_narrow_peak_82	36	6.28128	19.6969	16.5809	Intron (ENST00000356575.9/1953, intron 17 of 36)	1953	MEGF6	-7512	3504229	3504485	257	TRUE	13_PolII_narrow_peak_70	52	8.05502	32.4364	28.9267	Intron (ENST00000356575.9/1953, intron 17 of 36)	1953	MEGF6	-7434	3504151	3504471	321	TRUE	132_PolII_narrow_peak_82	50	9.10983	34.3549	30.7581	Intron (ENST00000356575.9/1953, intron 17 of 36)	1953	MEGF6	-7392	3504109	3504387	279	TRUE	133_PolII_narrow_peak_84	71	9.00939	45.97	42.2108	Intron (ENST00000356575.9/1953, intron 17 of 36)
U000111	chr1	3510161	3510472	311	WT_PolII_narrow_peak_83	27	6.71325	16.7782	13.7669	Intron (ENST00000356575.9/1953, intron 10 of 36)	1953	MEGF6	-13476	3510193	3510344	152	TRUE	13_PolII_narrow_peak_71	21	4.85815	10.4645	7.69082	Intron (ENST00000356575.9/1953, intron 10 of 36)	1953	MEGF6	-13445	3510162	3510465	304	TRUE	NA	NA	NA	NA	NA	NA	NA	NA	NA	NA	NA	NA	FALSE	133_PolII_narrow_peak_85	21	4.85245	10.4523	7.7323	Intron (ENST00000356575.9/1953, intron 10 of 36)
U000112	chr1	3530328	3530492	164	NA	NA	NA	NA	NA	NA	NA	NA	NA	NA	NA	NA	FALSE	NA	NA	NA	NA	NA	NA	NA	NA	NA	NA	NA	NA	FALSE	132_PolII_narrow_peak_83	19	3.85409	7.66723	5.07154	Promoter (<=1kb)	1953	MEGF6	931	3530329	3530492	164	TRUE	NA	NA	NA	NA	NA	NA
U000113	chr1	3531253	3531783	530	WT_PolII_narrow_peak_84	52	8.10857	32.5978	29.1031	Promoter (<=1kb)	1953	MEGF6	0	3531363	3531778	416	TRUE	13_PolII_narrow_peak_72	38	7.45903	23.6761	20.4068	Promoter (<=1kb)	1953	MEGF6	0	3531411	3531630	220	TRUE	132_PolII_narrow_peak_84	40	7.96584	25.9534	22.5958	Promoter (<=1kb)	1953	MEGF6	0	3531254	3531639	386	TRUE	133_PolII_narrow_peak_86	39	6.91677	22.747	19.5629	Promoter (<=1kb)
U000114	chr1	3542863	3543825	962	WT_PolII_narrow_peak_85	79	6.90895	41.4324	37.7143	Intron (ENST00000356575.9/1953, intron 4 of 36)	1953	MEGF6	-11526	3542974	3543825	852	TRUE	13_PolII_narrow_peak_73	44	5.32167	19.9767	16.8222	Intron (ENST00000356575.9/1953, intron 4 of 36)	1953	MEGF6	-11416	3542864	3543745	882	TRUE	132_PolII_narrow_peak_85	46	5.53596	21.4916	18.2749	Intron (ENST00000356575.9/1953, intron 4 of 36)	1953	MEGF6	-11554	3543002	3543797	796	TRUE	133_PolII_narrow_peak_87	42	4.76351	17.2845	14.2782	Intron (ENST00000356575.9/1953, intron 4 of 36)
U000115	chr1	3547391	3547836	445	WT_PolII_narrow_peak_86	37	3.36396	10.5766	7.83551	Intron (ENST00000356575.9/1953, intron 4 of 36)	693135	MIR551A	13167	3547439	3547623	185	TRUE	13_PolII_narrow_peak_74	41	5.22652	18.5386	15.4321	Intron (ENST00000356575.9/1953, intron 4 of 36)	693135	MIR551A	12980	3547449	3547810	362	TRUE	132_PolII_narrow_peak_86	39	4.99353	17.0456	13.9888	Intron (ENST00000356575.9/1953, intron 4 of 36)	693135	MIR551A	13047	3547392	3547743	352	TRUE	133_PolII_narrow_peak_88	51	6.04234	25.3229	22.0647	Intron (ENST00000356575.9/1953, intron 4 of 36)
U000116	chr1	3548170	3548535	365	WT_PolII_narrow_peak_87	24	3.02812	6.68465	4.17976	Intron (ENST00000356575.9/1953, intron 4 of 36)	693135	MIR551A	12309	3548249	3548481	233	TRUE	NA	NA	NA	NA	NA	NA	NA	NA	NA	NA	NA	NA	FALSE	132_PolII_narrow_peak_87	21	3.31218	6.84892	4.31284	Intron (ENST00000356575.9/1953, intron 4 of 36)	693135	MIR551A	12424	3548171	3548366	196	TRUE	133_PolII_narrow_peak_89	20	3.22009	6.39953	3.92984	Intron (ENST00000356575.9/1953, intron 4 of 36)
U000117	chr1	3554755	3555517	762	WT_PolII_narrow_peak_88	13	4.45788	7.17664	4.63834	Intron (ENST00000356575.9/1953, intron 4 of 36)	693135	MIR551A	5457	3554929	3555333	405	TRUE	13_PolII_narrow_peak_75	16	5.79758	10.4781	7.70385	Intron (ENST00000356575.9/1953, intron 4 of 36)	693135	MIR551A	5462	3554823	3555328	506	TRUE	132_PolII_narrow_peak_88	14	5.16489	8.69314	6.03033	Intron (ENST00000356575.9/1953, intron 4 of 36)	693135	MIR551A	5353	3555080	3555437	358	TRUE	133_PolII_narrow_peak_90	20	6.32711	12.9959	10.1568	Intron (ENST00000356575.9/1953, intron 4 of 36)
U000118	chr1	3613347	3613757	410	WT_PolII_narrow_peak_89	11	5.30378	7.9697	5.37744	Promoter (2-3kb)	1953	MEGF6	-2097	3613605	3613757	153	TRUE	NA	NA	NA	NA	NA	NA	NA	NA	NA	NA	NA	NA	FALSE	NA	NA	NA	NA	NA	NA	NA	NA	NA	NA	NA	NA	FALSE	NA	NA	NA	NA	NA	NA
U000119	chr1	3615366	3615529	163	NA	NA	NA	NA	NA	NA	NA	NA	NA	NA	NA	NA	FALSE	13_PolII_narrow_peak_76	14	5.65564	9.51602	6.79335	Distal Intergenic	1953	MEGF6	-3859	3615367	3615529	163	TRUE	NA	NA	NA	NA	NA	NA	NA	NA	NA	NA	NA	NA	FALSE	NA	NA	NA	NA	NA	NA
U000120	chr1	3619245	3619397	152	NA	NA	NA	NA	NA	NA	NA	NA	NA	NA	NA	NA	FALSE	13_PolII_narrow_peak_77	11	4.57279	6.80064	4.24936	Distal Intergenic	1953	MEGF6	5353	3619246	3619397	152	TRUE	NA	NA	NA	NA	NA	NA	NA	NA	NA	NA	NA	NA	FALSE	NA	NA	NA	NA	NA	NA
U000121	chr1	3624643	3625216	573	WT_PolII_narrow_peak_90	45	11.6362	37.3617	33.7437	Promoter (<=1kb)	127262	TPRG1L	0	3624699	3625216	518	TRUE	13_PolII_narrow_peak_78	40	11.3531	33.5392	30.0019	Promoter (<=1kb)	127262	TPRG1L	0	3624762	3625045	284	TRUE	132_PolII_narrow_peak_89	54	11.8196	43.7134	39.8736	Promoter (<=1kb)	127262	TPRG1L	0	3624644	3625057	414	TRUE	133_PolII_narrow_peak_91	47	11.2372	37.7768	34.2019	Promoter (<=1kb)
U000122	chr1	3650051	3650241	190	NA	NA	NA	NA	NA	NA	NA	NA	NA	NA	NA	NA	FALSE	NA	NA	NA	NA	NA	NA	NA	NA	NA	NA	NA	NA	FALSE	132_PolII_narrow_peak_90	16	6.21581	11.1929	8.39134	Promoter (<=1kb)	49856	WRAP73	0	3650072	3650237	166	TRUE	133_PolII_narrow_peak_92	12	5.05121	7.86659	5.29504	Promoter (<=1kb)
U000123	chr1	3668809	3669174	365	NA	NA	NA	NA	NA	NA	NA	NA	NA	NA	NA	NA	FALSE	NA	NA	NA	NA	NA	NA	NA	NA	NA	NA	NA	NA	FALSE	132_PolII_narrow_peak_91	11	4.61368	6.86658	4.32925	Promoter (<=1kb)	7161	TP73	0	3668810	3669174	365	TRUE	133_PolII_narrow_peak_93	12	4.41224	6.81542	4.31614	Promoter (<=1kb)
U000124	chr1	3724386	3724549	163	NA	NA	NA	NA	NA	NA	NA	NA	NA	NA	NA	NA	FALSE	NA	NA	NA	NA	NA	NA	NA	NA	NA	NA	NA	NA	FALSE	NA	NA	NA	NA	NA	NA	NA	NA	NA	NA	NA	NA	FALSE	NA	NA	NA	NA	NA	NA
U000125	chr1	3747356	3747563	207	WT_PolII_narrow_peak_91	15	6.89481	11.9269	9.11936	Promoter (<=1kb)	57212	GFOD3P	0	3747357	3747528	172	TRUE	NA	NA	NA	NA	NA	NA	NA	NA	NA	NA	NA	NA	FALSE	132_PolII_narrow_peak_92	19	7.85998	15.2479	12.2624	Promoter (<=1kb)	57212	GFOD3P	0	3747369	3747563	195	TRUE	NA	NA	NA	NA	NA	NA
U000126	chr1	3774428	3774577	149	NA	NA	NA	NA	NA	NA	NA	NA	NA	NA	NA	NA	FALSE	NA	NA	NA	NA	NA	NA	NA	NA	NA	NA	NA	NA	FALSE	NA	NA	NA	NA	NA	NA	NA	NA	NA	NA	NA	NA	FALSE	NA	NA	NA	NA	NA	NA
U000127	chr1	3796399	3796833	434	WT_PolII_narrow_peak_92	19	6.80888	13.4415	10.5645	Promoter (<=1kb)	57470	LRRC47	0	3796400	3796755	356	TRUE	13_PolII_narrow_peak_79	15	5.59001	9.75875	7.02157	Promoter (<=1kb)	57470	LRRC47	0	3796456	3796833	378	TRUE	132_PolII_narrow_peak_93	15	5.83513	10.1737	7.42575	Promoter (<=1kb)	57470	LRRC47	0	3796485	3796828	344	TRUE	133_PolII_narrow_peak_94	13	5.18927	8.40736	5.80115	Promoter (<=1kb)
U000128	chr1	3801420	3801570	150	NA	NA	NA	NA	NA	NA	NA	NA	NA	NA	NA	NA	FALSE	NA	NA	NA	NA	NA	NA	NA	NA	NA	NA	NA	NA	FALSE	132_PolII_narrow_peak_94	11	4.50377	6.68914	4.16423	Distal Intergenic	57470	LRRC47	-4923	3801421	3801570	150	TRUE	NA	NA	NA	NA	NA	NA
U000129	chr1	3856993	3857683	690	WT_PolII_narrow_peak_93	50	12.7605	43.1575	39.3977	Promoter (<=1kb)	1677	DFFB	0	3857166	3857683	518	TRUE	13_PolII_narrow_peak_80	47	12.4923	40.5257	36.8209	Promoter (<=1kb)	1677	DFFB	0	3857008	3857661	654	TRUE	132_PolII_narrow_peak_95	45	12.128	38.4086	34.7043	Promoter (<=1kb)	1677	DFFB	0	3856994	3857620	627	TRUE	133_PolII_narrow_peak_95	44	10.3674	33.9242	30.4415	Promoter (<=1kb)
U000130	chr1	3900086	3900960	874	WT_PolII_narrow_peak_94	68	9.49217	45.9079	42.0825	Promoter (<=1kb)	100133612	LINC01134	0	3900146	3900960	815	TRUE	13_PolII_narrow_peak_81	54	8.40369	34.5531	30.9907	Promoter (<=1kb)	100133612	LINC01134	0	3900087	3900956	870	TRUE	132_PolII_narrow_peak_96	79	10.643	56.5264	52.3758	Promoter (<=1kb)	100133612	LINC01134	0	3900088	3900946	859	TRUE	133_PolII_narrow_peak_96	58	7.96759	35.2901	31.7745	Promoter (<=1kb)
U000131	chr1	3901292	3901553	261	NA	NA	NA	NA	NA	NA	NA	NA	NA	NA	NA	NA	FALSE	NA	NA	NA	NA	NA	NA	NA	NA	NA	NA	NA	NA	FALSE	132_PolII_narrow_peak_97	34	4.6871	14.3622	11.4135	Promoter (<=1kb)	100133612	LINC01134	856	3901293	3901497	205	TRUE	133_PolII_narrow_peak_97	33	4.661	13.9535	11.0738	Promoter (<=1kb)
U000132	chr1	4650632	4650823	191	NA	NA	NA	NA	NA	NA	NA	NA	NA	NA	NA	NA	FALSE	NA	NA	NA	NA	NA	NA	NA	NA	NA	NA	NA	NA	FALSE	132_PolII_narrow_peak_98	8	4.26603	5.58438	3.14932	Distal Intergenic	55966	AJAP1	-3786	4650633	4650823	191	TRUE	NA	NA	NA	NA	NA	NA
U000133	chr1	5424844	5425125	281	NA	NA	NA	NA	NA	NA	NA	NA	NA	NA	NA	NA	FALSE	13_PolII_narrow_peak_82	12	6.13164	9.60416	6.87669	Distal Intergenic	105376686	LOC105376686	67679	5424845	5425125	281	TRUE	NA	NA	NA	NA	NA	NA	NA	NA	NA	NA	NA	NA	FALSE	NA	NA	NA	NA	NA	NA
U000134	chr1	5611704	5611878	174	NA	NA	NA	NA	NA	NA	NA	NA	NA	NA	NA	NA	FALSE	13_PolII_narrow_peak_83	10	5.23393	7.57554	4.96928	Intron (ENST00000637702.1/ENST00000637702.1, intron 1 of 2)	105376686	LOC105376686	-118648	5611705	5611878	174	TRUE	NA	NA	NA	NA	NA	NA	NA	NA	NA	NA	NA	NA	FALSE	NA	NA	NA	NA	NA	NA
U000135	chr1	5612031	5612185	154	NA	NA	NA	NA	NA	NA	NA	NA	NA	NA	NA	NA	FALSE	NA	NA	NA	NA	NA	NA	NA	NA	NA	NA	NA	NA	FALSE	NA	NA	NA	NA	NA	NA	NA	NA	NA	NA	NA	NA	FALSE	133_PolII_narrow_peak_98	12	5.70466	8.91975	6.28206	Intron (ENST00000637702.1/ENST00000637702.1, intron 1 of 2)
U000136	chr1	5992245	5992790	545	WT_PolII_narrow_peak_95	72	15.6509	66.0487	61.7662	Promoter (<=1kb)	261734	NPHP4	0	5992251	5992790	540	TRUE	13_PolII_narrow_peak_84	52	13.5467	46.2665	42.4318	Promoter (<=1kb)	261734	NPHP4	0	5992324	5992719	396	TRUE	132_PolII_narrow_peak_99	75	16.3573	70.1377	65.6766	Promoter (<=1kb)	261734	NPHP4	0	5992249	5992761	513	TRUE	133_PolII_narrow_peak_99	71	15.0123	63.7004	59.5775	Promoter (<=1kb)
U000137	chr1	6025203	6025695	492	WT_PolII_narrow_peak_96	23	4.97524	11.4017	8.61902	Promoter (<=1kb)	8514	KCNAB2	-487	6025204	6025676	473	TRUE	13_PolII_narrow_peak_85	26	7.76234	18.4309	15.3283	Promoter (<=1kb)	8514	KCNAB2	-490	6025244	6025673	430	TRUE	132_PolII_narrow_peak_100	20	4.981	10.3833	7.62415	Promoter (<=1kb)	8514	KCNAB2	-468	6025223	6025695	473	TRUE	133_PolII_narrow_peak_100	18	4.81363	9.3778	6.71499	Promoter (<=1kb)
U000138	chr1	6026091	6026530	439	WT_PolII_narrow_peak_97	38	7.84864	24.6394	21.367	Promoter (<=1kb)	8514	KCNAB2	0	6026099	6026477	379	TRUE	13_PolII_narrow_peak_86	16	4.71653	8.548	5.88205	Promoter (<=1kb)	8514	KCNAB2	0	6026152	6026304	153	TRUE	132_PolII_narrow_peak_101	39	9.28568	28.5306	25.096	Promoter (<=1kb)	8514	KCNAB2	0	6026092	6026530	439	TRUE	133_PolII_narrow_peak_101	40	10.3152	31.3731	27.9536	Promoter (<=1kb)
U000139	chr1	6052857	6053004	147	WT_PolII_narrow_peak_98	11	4.23167	6.2465	3.77729	Intron (ENST00000655548.1/8514, intron 3 of 9)	8514	KCNAB2	6744	6052858	6053004	147	TRUE	NA	NA	NA	NA	NA	NA	NA	NA	NA	NA	NA	NA	FALSE	NA	NA	NA	NA	NA	NA	NA	NA	NA	NA	NA	NA	FALSE	NA	NA	NA	NA	NA	NA
U000140	chr1	6116212	6116474	262	WT_PolII_narrow_peak_99	21	7.77797	16.0429	13.0593	Intron (ENST00000262450.8/26038, intron 33 of 41)	26038	CHD5	-9441	6116213	6116474	262	TRUE	NA	NA	NA	NA	NA	NA	NA	NA	NA	NA	NA	NA	FALSE	NA	NA	NA	NA	NA	NA	NA	NA	NA	NA	NA	NA	FALSE	NA	NA	NA	NA	NA	NA
U000141	chr1	6148532	6148868	336	WT_PolII_narrow_peak_100	14	5.84274	9.82546	7.12292	Intron (ENST00000262450.8/26038, intron 9 of 41)	26038	CHD5	-4429	6148533	6148809	277	TRUE	13_PolII_narrow_peak_87	13	5.3492	8.67084	5.99537	Exon (ENST00000262450.8/26038, exon 9 of 42)	26038	CHD5	-4489	6148593	6148868	276	TRUE	NA	NA	NA	NA	NA	NA	NA	NA	NA	NA	NA	NA	FALSE	133_PolII_narrow_peak_102	10	4.55506	6.50375	4.02621	Intron (ENST00000262450.8/26038, intron 9 of 41)
U000142	chr1	6157620	6158166	546	WT_PolII_narrow_peak_101	22	7.88867	16.7155	13.7064	Intron (ENST00000262450.8/26038, intron 3 of 41)	26038	CHD5	-13522	6157626	6158166	541	TRUE	13_PolII_narrow_peak_88	20	7.4647	15.031	12.0523	Intron (ENST00000262450.8/26038, intron 3 of 41)	26038	CHD5	-13517	6157621	6158093	473	TRUE	132_PolII_narrow_peak_102	22	8.32377	17.4804	14.4073	Intron (ENST00000262450.8/26038, intron 3 of 41)	26038	CHD5	-13640	6157744	6158079	336	TRUE	133_PolII_narrow_peak_103	25	8.84521	19.936	16.839	Intron (ENST00000262450.8/26038, intron 3 of 41)
U000143	chr1	6184210	6184527	317	NA	NA	NA	NA	NA	NA	NA	NA	NA	NA	NA	NA	FALSE	NA	NA	NA	NA	NA	NA	NA	NA	NA	NA	NA	NA	FALSE	NA	NA	NA	NA	NA	NA	NA	NA	NA	NA	NA	NA	FALSE	133_PolII_narrow_peak_104	17	3.11255	5.52526	3.12754	Intron (ENST00000484532.6/6146, intron 2 of 4)
U000144	chr1	6199528	6200025	497	WT_PolII_narrow_peak_102	61	11.8706	48.5135	44.6254	Promoter (<=1kb)	6146	RPL22	0	6199529	6200024	496	TRUE	13_PolII_narrow_peak_89	42	10.006	31.8978	28.4017	Promoter (<=1kb)	6146	RPL22	0	6199532	6199841	310	TRUE	132_PolII_narrow_peak_103	44	9.9885	33.0537	29.4922	Promoter (<=1kb)	6146	RPL22	0	6199529	6199966	438	TRUE	133_PolII_narrow_peak_105	46	9.25371	32.4494	29.0029	Promoter (<=1kb)
U000145	chr1	6205135	6205626	491	WT_PolII_narrow_peak_103	25	4.63662	11.2758	8.49918	Promoter (<=1kb)	388591	RNF207	0	6205141	6205606	466	TRUE	NA	NA	NA	NA	NA	NA	NA	NA	NA	NA	NA	NA	FALSE	132_PolII_narrow_peak_104	19	5.13928	10.3553	7.59772	Promoter (<=1kb)	388591	RNF207	0	6205168	6205626	459	TRUE	133_PolII_narrow_peak_106	20	4.15723	8.6206	6.00196	Promoter (<=1kb)
U000146	chr1	6206013	6206542	529	WT_PolII_narrow_peak_104	44	8.21628	28.6836	25.2944	Promoter (<=1kb)	388591	RNF207	0	6206058	6206534	477	TRUE	13_PolII_narrow_peak_90	40	9.35763	29.2634	25.8353	Promoter (<=1kb)	388591	RNF207	0	6206104	6206379	276	TRUE	132_PolII_narrow_peak_105	30	7.93711	20.775	17.5825	Promoter (<=1kb)	388591	RNF207	0	6206104	6206397	294	TRUE	133_PolII_narrow_peak_107	43	9.04404	30.2293	26.8389	Promoter (<=1kb)
U000147	chr1	6234626	6234834	208	NA	NA	NA	NA	NA	NA	NA	NA	NA	NA	NA	NA	FALSE	13_PolII_narrow_peak_91	14	3.6761	6.03367	3.54328	Promoter (<=1kb)	148645	ICMT-DT	0	6234627	6234834	208	TRUE	NA	NA	NA	NA	NA	NA	NA	NA	NA	NA	NA	NA	FALSE	NA	NA	NA	NA	NA	NA
U000148	chr1	6234835	6235142	307	NA	NA	NA	NA	NA	NA	NA	NA	NA	NA	NA	NA	FALSE	NA	NA	NA	NA	NA	NA	NA	NA	NA	NA	NA	NA	FALSE	NA	NA	NA	NA	NA	NA	NA	NA	NA	NA	NA	NA	FALSE	133_PolII_narrow_peak_108	15	3.63417	6.19372	3.73867	Promoter (<=1kb)
U000149	chr1	6235813	6236382	569	WT_PolII_narrow_peak_105	28	6.18861	16.0605	13.0762	Promoter (<=1kb)	148645	ICMT-DT	0	6235988	6236382	395	TRUE	13_PolII_narrow_peak_92	22	5.58874	12.3546	9.48888	Promoter (<=1kb)	148645	ICMT-DT	0	6235814	6236382	569	TRUE	132_PolII_narrow_peak_106	30	7.32838	19.486	16.339	Promoter (<=1kb)	148645	ICMT-DT	0	6235851	6236382	532	TRUE	133_PolII_narrow_peak_109	28	6.51544	16.7922	13.8034	Promoter (<=1kb)
U000150	chr1	6259873	6260320	447	WT_PolII_narrow_peak_106	18	4.50836	8.77085	6.12852	Promoter (<=1kb)	387509	GPR153	823	6259890	6260275	386	TRUE	NA	NA	NA	NA	NA	NA	NA	NA	NA	NA	NA	NA	FALSE	132_PolII_narrow_peak_107	14	3.5698	5.83045	3.37573	Promoter (<=1kb)	387509	GPR153	778	6260130	6260320	191	TRUE	133_PolII_narrow_peak_110	19	4.91236	9.90527	7.21465	Promoter (<=1kb)
U000151	chr1	6331563	6331857	294	NA	NA	NA	NA	NA	NA	NA	NA	NA	NA	NA	NA	FALSE	NA	NA	NA	NA	NA	NA	NA	NA	NA	NA	NA	NA	FALSE	132_PolII_narrow_peak_108	13	5.62675	9.12472	6.43704	Intron (ENST00000608083.5/11332, intron 4 of 8)	11332	ACOT7	20409	6331631	6331840	210	TRUE	133_PolII_narrow_peak_111	15	5.41776	9.46417	6.79652	Intron (ENST00000608083.5/11332, intron 4 of 8)
U000152	chr1	6343657	6343855	198	NA	NA	NA	NA	NA	NA	NA	NA	NA	NA	NA	NA	FALSE	NA	NA	NA	NA	NA	NA	NA	NA	NA	NA	NA	NA	FALSE	132_PolII_narrow_peak_109	13	5.69128	9.22973	6.5358	Intron (ENST00000608083.5/11332, intron 2 of 8)	11332	ACOT7	8394	6343658	6343855	198	TRUE	NA	NA	NA	NA	NA	NA
U000153	chr1	6353759	6354530	771	WT_PolII_narrow_peak_107	42	11.0394	34.1573	30.6213	Promoter (1-2kb)	11332	ACOT7	-1705	6353954	6354530	577	TRUE	13_PolII_narrow_peak_93	20	6.85093	13.9481	11.0132	Promoter (1-2kb)	11332	ACOT7	-1785	6354034	6354393	360	TRUE	132_PolII_narrow_peak_110	33	9.13405	24.8294	21.5057	Promoter (1-2kb)	11332	ACOT7	-1511	6353760	6354452	693	TRUE	133_PolII_narrow_peak_112	31	9.02218	23.4995	20.2932	Promoter (1-2kb)
U000154	chr1	6359833	6360094	261	NA	NA	NA	NA	NA	NA	NA	NA	NA	NA	NA	NA	FALSE	NA	NA	NA	NA	NA	NA	NA	NA	NA	NA	NA	NA	FALSE	132_PolII_narrow_peak_111	11	4.75553	7.09463	4.54104	Promoter (<=1kb)	11332	ACOT7	-548	6359892	6360068	177	TRUE	133_PolII_narrow_peak_113	16	5.66372	10.2462	7.5366	Promoter (<=1kb)
U000155	chr1	6363023	6363442	419	WT_PolII_narrow_peak_108	13	4.75447	7.6816	5.10729	Promoter (2-3kb)	11332	ACOT7	-2317	6363024	6363442	419	TRUE	NA	NA	NA	NA	NA	NA	NA	NA	NA	NA	NA	NA	FALSE	NA	NA	NA	NA	NA	NA	NA	NA	NA	NA	NA	NA	FALSE	NA	NA	NA	NA	NA	NA
U000156	chr1	6385806	6386217	411	NA	NA	NA	NA	NA	NA	NA	NA	NA	NA	NA	NA	FALSE	13_PolII_narrow_peak_94	15	4.97003	8.68477	6.00859	Promoter (<=1kb)	11332	ACOT7	-76	6385889	6386217	329	TRUE	NA	NA	NA	NA	NA	NA	NA	NA	NA	NA	NA	NA	FALSE	133_PolII_narrow_peak_114	25	7.70538	17.8332	14.8075	Promoter (<=1kb)
U000157	chr1	6386377	6386534	157	NA	NA	NA	NA	NA	NA	NA	NA	NA	NA	NA	NA	FALSE	NA	NA	NA	NA	NA	NA	NA	NA	NA	NA	NA	NA	FALSE	NA	NA	NA	NA	NA	NA	NA	NA	NA	NA	NA	NA	FALSE	NA	NA	NA	NA	NA	NA
U000158	chr1	6393254	6394107	853	WT_PolII_narrow_peak_109	58	10.976	44.1897	40.405	Promoter (<=1kb)	11332	ACOT7	0	6393401	6394088	688	TRUE	13_PolII_narrow_peak_95	35	7.46499	22.2189	18.9933	Promoter (<=1kb)	11332	ACOT7	0	6393358	6394106	749	TRUE	132_PolII_narrow_peak_112	42	8.63851	28.6833	25.2443	Promoter (<=1kb)	11332	ACOT7	0	6393255	6394083	829	TRUE	133_PolII_narrow_peak_115	42	8.78862	29.0508	25.691	Promoter (<=1kb)
U000159	chr1	6414316	6414463	147	NA	NA	NA	NA	NA	NA	NA	NA	NA	NA	NA	NA	FALSE	NA	NA	NA	NA	NA	NA	NA	NA	NA	NA	NA	NA	FALSE	132_PolII_narrow_peak_113	15	4.38139	7.62275	5.02985	Intron (ENST00000377837.5/54626, intron 3 of 3)	54626	HES2	5440	6414317	6414463	147	TRUE	NA	NA	NA	NA	NA	NA
U000160	chr1	6414524	6414883	359	NA	NA	NA	NA	NA	NA	NA	NA	NA	NA	NA	NA	FALSE	13_PolII_narrow_peak_96	13	4.33934	6.97213	4.40927	Intron (ENST00000377837.5/54626, intron 3 of 3)	54626	HES2	5020	6414525	6414883	359	TRUE	NA	NA	NA	NA	NA	NA	NA	NA	NA	NA	NA	NA	FALSE	NA	NA	NA	NA	NA	NA
U000161	chr1	6419945	6420253	308	NA	NA	NA	NA	NA	NA	NA	NA	NA	NA	NA	NA	FALSE	13_PolII_narrow_peak_97	13	3.35054	5.18823	2.77363	Promoter (<=1kb)	54626	HES2	-108	6420027	6420253	227	TRUE	132_PolII_narrow_peak_114	20	4.67594	9.74796	7.02314	Promoter (<=1kb)	54626	HES2	-27	6419946	6420226	281	TRUE	133_PolII_narrow_peak_116	22	4.75454	10.571	7.84509	Promoter (<=1kb)
U000162	chr1	6426330	6426774	444	WT_PolII_narrow_peak_110	27	3.33003	8.22287	5.61513	Promoter (1-2kb)	83715	ESPN	1543	6426331	6426732	402	TRUE	NA	NA	NA	NA	NA	NA	NA	NA	NA	NA	NA	NA	FALSE	132_PolII_narrow_peak_115	23	3.0553	6.56844	4.05217	Promoter (1-2kb)	83715	ESPN	1634	6426422	6426774	353	TRUE	NA	NA	NA	NA	NA	NA
U000163	chr1	6427195	6428299	1104	WT_PolII_narrow_peak_111	51	6.39401	26.5728	23.2435	Promoter (1-2kb)	100422975	MIR4252	1701	6427212	6428195	984	TRUE	13_PolII_narrow_peak_98	48	7.17972	27.7614	24.3748	Promoter (1-2kb)	100422975	MIR4252	1776	6427196	6428120	925	TRUE	132_PolII_narrow_peak_116	43	5.82088	21.2642	18.0552	Promoter (1-2kb)	100422975	MIR4252	1762	6427210	6428134	925	TRUE	133_PolII_narrow_peak_117	54	7.44129	31.5198	28.0967	Promoter (1-2kb)
U000164	chr1	6440424	6440573	149	NA	NA	NA	NA	NA	NA	NA	NA	NA	NA	NA	NA	FALSE	NA	NA	NA	NA	NA	NA	NA	NA	NA	NA	NA	NA	FALSE	NA	NA	NA	NA	NA	NA	NA	NA	NA	NA	NA	NA	FALSE	NA	NA	NA	NA	NA	NA
U000165	chr1	6472029	6472187	158	NA	NA	NA	NA	NA	NA	NA	NA	NA	NA	NA	NA	FALSE	NA	NA	NA	NA	NA	NA	NA	NA	NA	NA	NA	NA	FALSE	NA	NA	NA	NA	NA	NA	NA	NA	NA	NA	NA	NA	FALSE	133_PolII_narrow_peak_118	19	5.63886	11.3165	8.55377	Promoter (<=1kb)
U000166	chr1	6489231	6489470	239	NA	NA	NA	NA	NA	NA	NA	NA	NA	NA	NA	NA	FALSE	NA	NA	NA	NA	NA	NA	NA	NA	NA	NA	NA	NA	FALSE	NA	NA	NA	NA	NA	NA	NA	NA	NA	NA	NA	NA	FALSE	NA	NA	NA	NA	NA	NA
U000167	chr1	6490326	6490480	154	NA	NA	NA	NA	NA	NA	NA	NA	NA	NA	NA	NA	FALSE	NA	NA	NA	NA	NA	NA	NA	NA	NA	NA	NA	NA	FALSE	NA	NA	NA	NA	NA	NA	NA	NA	NA	NA	NA	NA	FALSE	NA	NA	NA	NA	NA	NA
U000168	chr1	6490487	6490847	360	WT_PolII_narrow_peak_112	19	3.79236	7.5284	4.96692	Promoter (<=1kb)	57449	PLEKHG5	0	6490488	6490847	360	TRUE	NA	NA	NA	NA	NA	NA	NA	NA	NA	NA	NA	NA	FALSE	NA	NA	NA	NA	NA	NA	NA	NA	NA	NA	NA	NA	FALSE	133_PolII_narrow_peak_119	25	3.30187	7.69722	5.13627	Promoter (<=1kb)
U000169	chr1	6491374	6491923	549	WT_PolII_narrow_peak_113	18	3.54423	6.72187	4.21464	Promoter (<=1kb)	57449	PLEKHG5	0	6491611	6491841	231	TRUE	13_PolII_narrow_peak_99	54	8.66317	35.3294	31.7481	Promoter (<=1kb)	57449	PLEKHG5	0	6491398	6491797	400	TRUE	132_PolII_narrow_peak_117	41	7.54021	25.3668	22.0273	Promoter (<=1kb)	57449	PLEKHG5	0	6491408	6491809	402	TRUE	133_PolII_narrow_peak_120	62	7.87641	37.0509	33.4932	Promoter (<=1kb)
U000170	chr1	6502186	6502417	231	NA	NA	NA	NA	NA	NA	NA	NA	NA	NA	NA	NA	FALSE	NA	NA	NA	NA	NA	NA	NA	NA	NA	NA	NA	NA	FALSE	NA	NA	NA	NA	NA	NA	NA	NA	NA	NA	NA	NA	FALSE	NA	NA	NA	NA	NA	NA
U000171	chr1	6517444	6517858	414	NA	NA	NA	NA	NA	NA	NA	NA	NA	NA	NA	NA	FALSE	NA	NA	NA	NA	NA	NA	NA	NA	NA	NA	NA	NA	FALSE	132_PolII_narrow_peak_118	15	4.14902	7.18922	4.62874	Promoter (2-3kb)	57449	PLEKHG5	2151	6517445	6517858	414	TRUE	NA	NA	NA	NA	NA	NA
U000172	chr1	6554318	6554826	508	WT_PolII_narrow_peak_114	14	4.83212	8.12329	5.52178	Promoter (<=1kb)	79707	NOL9	0	6554360	6554807	448	TRUE	NA	NA	NA	NA	NA	NA	NA	NA	NA	NA	NA	NA	FALSE	NA	NA	NA	NA	NA	NA	NA	NA	NA	NA	NA	NA	FALSE	133_PolII_narrow_peak_121	14	4.75676	7.99265	5.41062	Promoter (<=1kb)
U000173	chr1	6579797	6580214	417	WT_PolII_narrow_peak_115	49	10.4595	37.2148	33.6005	Promoter (<=1kb)	3104	ZBTB48	0	6579812	6580214	403	TRUE	13_PolII_narrow_peak_100	38	10.1131	29.7411	26.3006	Promoter (<=1kb)	3104	ZBTB48	0	6579801	6580072	272	TRUE	132_PolII_narrow_peak_119	34	7.98123	22.9058	19.6428	Promoter (<=1kb)	3104	ZBTB48	0	6579823	6580120	298	TRUE	133_PolII_narrow_peak_122	44	9.89534	32.8367	29.3807	Promoter (<=1kb)
U000174	chr1	6601153	6601678	525	WT_PolII_narrow_peak_116	29	3.82537	10.2318	7.50832	Promoter (1-2kb)	9903	KLHL21	1396	6601230	6601473	244	TRUE	13_PolII_narrow_peak_101	53	6.51546	27.8861	24.496	Promoter (1-2kb)	9903	KLHL21	1278	6601174	6601591	418	TRUE	132_PolII_narrow_peak_120	39	5.42846	18.4428	15.3336	Promoter (1-2kb)	9903	KLHL21	-1338	6601154	6601501	348	TRUE	133_PolII_narrow_peak_123	68	7.76248	39.7134	36.0942	Promoter (1-2kb)
U000175	chr1	6602742	6603155	413	WT_PolII_narrow_peak_117	68	9.2882	45.2226	41.4138	Promoter (<=1kb)	9903	KLHL21	0	6602743	6603155	413	TRUE	13_PolII_narrow_peak_102	70	8.64698	44.0981	40.3117	Promoter (<=1kb)	9903	KLHL21	0	6602784	6603090	307	TRUE	132_PolII_narrow_peak_121	56	7.88653	33.9871	30.3999	Promoter (<=1kb)	9903	KLHL21	0	6602789	6603087	299	TRUE	133_PolII_narrow_peak_124	71	8.19543	42.9471	39.255	Promoter (<=1kb)
U000176	chr1	6613169	6613826	657	WT_PolII_narrow_peak_118	84	13.8992	70.3897	66.013	Promoter (<=1kb)	148479	PHF13	0	6613329	6613826	498	TRUE	13_PolII_narrow_peak_103	83	14.9636	72.7204	68.3354	Promoter (<=1kb)	148479	PHF13	0	6613202	6613767	566	TRUE	132_PolII_narrow_peak_122	74	13.1483	60.9739	56.7197	Promoter (<=1kb)	148479	PHF13	0	6613170	6613759	590	TRUE	133_PolII_narrow_peak_125	107	17.141	98.1746	93.4091	Promoter (<=1kb)
U000177	chr1	6624685	6625167	482	WT_PolII_narrow_peak_119	16	3.67331	6.516	4.02726	Promoter (<=1kb)	90326	THAP3	-4	6624968	6625167	200	TRUE	13_PolII_narrow_peak_104	15	4.08227	7.06298	4.49387	Promoter (<=1kb)	90326	THAP3	0	6624831	6625054	224	TRUE	132_PolII_narrow_peak_123	24	5.34017	12.573	9.70423	Promoter (<=1kb)	90326	THAP3	27	6624895	6625108	214	TRUE	133_PolII_narrow_peak_126	27	5.7309	14.6042	11.698	Promoter (<=1kb)
U000178	chr1	6701786	6702170	384	WT_PolII_narrow_peak_120	21	7.98275	16.3998	13.4027	Promoter (<=1kb)	55735	DNAJC11	0	6701843	6702162	320	TRUE	13_PolII_narrow_peak_105	19	6.98751	13.754	10.827	Promoter (<=1kb)	55735	DNAJC11	0	6701846	6702170	325	TRUE	NA	NA	NA	NA	NA	NA	NA	NA	NA	NA	NA	NA	FALSE	133_PolII_narrow_peak_127	25	8.13818	18.6458	15.592	Promoter (<=1kb)
U000179	chr1	6741493	6741677	184	NA	NA	NA	NA	NA	NA	NA	NA	NA	NA	NA	NA	FALSE	13_PolII_narrow_peak_106	8	4.2823	5.60963	3.15207	Distal Intergenic	100505887	LINC01672	16821	6741494	6741677	184	TRUE	NA	NA	NA	NA	NA	NA	NA	NA	NA	NA	NA	NA	FALSE	NA	NA	NA	NA	NA	NA
U000180	chr1	6770730	6770873	143	NA	NA	NA	NA	NA	NA	NA	NA	NA	NA	NA	NA	FALSE	13_PolII_narrow_peak_107	7	3.80649	4.69165	2.32182	Distal Intergenic	110841581	CAMTA1-DT	13970	6770731	6770873	143	TRUE	NA	NA	NA	NA	NA	NA	NA	NA	NA	NA	NA	NA	FALSE	NA	NA	NA	NA	NA	NA
U000181	chr1	6784434	6785438	1004	WT_PolII_narrow_peak_121	111	15.9489	97.5526	92.6156	Promoter (<=1kb)	110841581	CAMTA1-DT	0	6784562	6785410	849	TRUE	13_PolII_narrow_peak_109	110	14.6964	92.442	87.6748	Promoter (<=1kb)	23261	CAMTA1	-16	6784930	6785438	509	TRUE	132_PolII_narrow_peak_124	113	14.9282	95.5603	90.5459	Promoter (<=1kb)	110841581	CAMTA1-DT	0	6784557	6785438	882	TRUE	133_PolII_narrow_peak_128	115	14.5528	95.7095	90.9907	Promoter (<=1kb)
U000182	chr1	6795579	6796133	554	WT_PolII_narrow_peak_122	48	9.26579	33.6258	30.1042	Intron (ENST00000490738.5/23261, intron 1 of 2)	23261	CAMTA1	10060	6795612	6796133	522	TRUE	13_PolII_narrow_peak_110	37	7.92574	24.3142	21.0259	Intron (ENST00000490738.5/23261, intron 1 of 2)	23261	CAMTA1	10035	6795587	6796076	490	TRUE	132_PolII_narrow_peak_125	48	9.92828	35.3032	31.6815	Intron (ENST00000490738.5/23261, intron 1 of 2)	23261	CAMTA1	10060	6795612	6796116	505	TRUE	133_PolII_narrow_peak_129	49	9.57124	34.9939	31.4853	Intron (ENST00000490738.5/23261, intron 1 of 2)
U000183	chr1	6801013	6801202	189	NA	NA	NA	NA	NA	NA	NA	NA	NA	NA	NA	NA	FALSE	13_PolII_narrow_peak_111	17	4.75389	8.93749	6.24693	Intron (ENST00000490738.5/23261, intron 1 of 2)	23261	CAMTA1	15462	6801014	6801199	186	TRUE	132_PolII_narrow_peak_126	16	5.03442	9.13056	6.44239	Intron (ENST00000490738.5/23261, intron 1 of 2)	23261	CAMTA1	15502	6801054	6801202	149	TRUE	NA	NA	NA	NA	NA	NA
U000184	chr1	6817422	6817583	161	NA	NA	NA	NA	NA	NA	NA	NA	NA	NA	NA	NA	FALSE	NA	NA	NA	NA	NA	NA	NA	NA	NA	NA	NA	NA	FALSE	NA	NA	NA	NA	NA	NA	NA	NA	NA	NA	NA	NA	FALSE	133_PolII_narrow_peak_130	9	3.85453	5.15933	2.79162	Promoter (2-3kb)
U000185	chr1	6859923	6860724	801	WT_PolII_narrow_peak_123	20	5.29275	11.0139	8.24996	Intron (ENST00000490738.5/23261, intron 2 of 2)	23261	CAMTA1	6840	6859935	6860724	790	TRUE	13_PolII_narrow_peak_112	17	5.44908	10.2286	7.46696	Intron (ENST00000490738.5/23261, intron 2 of 2)	23261	CAMTA1	6938	6860033	6860442	410	TRUE	132_PolII_narrow_peak_127	15	4.70877	8.21928	5.58829	Intron (ENST00000490738.5/23261, intron 2 of 2)	23261	CAMTA1	6829	6859924	6860352	429	TRUE	133_PolII_narrow_peak_131	15	4.19288	7.27175	4.73799	Intron (ENST00000490738.5/23261, intron 2 of 2)
U000186	chr1	6960420	6960861	441	WT_PolII_narrow_peak_124	42	4.0319	14.508	11.5858	Intron (ENST00000303635.12/23261, intron 3 of 22)	127138864	CAMTA1-AS3	53502	6960421	6960777	357	TRUE	13_PolII_narrow_peak_113	64	5.0546	26.1667	22.8247	Intron (ENST00000303635.12/23261, intron 3 of 22)	127138864	CAMTA1-AS3	53531	6960449	6960748	300	TRUE	132_PolII_narrow_peak_128	50	4.22687	17.6502	14.5707	Intron (ENST00000303635.12/23261, intron 3 of 22)	127138864	CAMTA1-AS3	53502	6960473	6960777	305	TRUE	133_PolII_narrow_peak_132	56	4.49106	20.7187	17.5967	Intron (ENST00000303635.12/23261, intron 3 of 22)
U000187	chr1	6962393	6963661	1268	WT_PolII_narrow_peak_125	78	7.62001	44.2078	40.4227	Intron (ENST00000303635.12/23261, intron 3 of 22)	127138864	CAMTA1-AS3	50694	6962492	6963585	1094	TRUE	13_PolII_narrow_peak_114	87	6.99938	45.6521	41.8309	Intron (ENST00000303635.12/23261, intron 3 of 22)	127138864	CAMTA1-AS3	50727	6962394	6963552	1159	TRUE	132_PolII_narrow_peak_129	78	6.67629	39.8484	36.1063	Intron (ENST00000303635.12/23261, intron 3 of 22)	127138864	CAMTA1-AS3	50651	6962442	6963628	1187	TRUE	133_PolII_narrow_peak_133	90	7.3539	48.9241	45.1021	Intron (ENST00000303635.12/23261, intron 3 of 22)
U000188	chr1	6991310	6991684	374	NA	NA	NA	NA	NA	NA	NA	NA	NA	NA	NA	NA	FALSE	13_PolII_narrow_peak_115	16	7.42951	13.2088	10.305	Intron (ENST00000303635.12/23261, intron 3 of 22)	127138864	CAMTA1-AS3	22631	6991311	6991648	338	TRUE	132_PolII_narrow_peak_130	10	5.21403	7.54406	4.95631	Intron (ENST00000303635.12/23261, intron 3 of 22)	127138864	CAMTA1-AS3	22610	6991356	6991669	314	TRUE	133_PolII_narrow_peak_134	12	5.49315	8.58023	5.96385	Intron (ENST00000303635.12/23261, intron 3 of 22)
U000189	chr1	7117424	7118120	696	WT_PolII_narrow_peak_126	41	14.4775	40.2358	36.547	Intron (ENST00000303635.12/23261, intron 4 of 22)	127138864	CAMTA1-AS3	-103158	7117437	7118089	653	TRUE	13_PolII_narrow_peak_116	46	12.9893	40.8782	37.1656	Intron (ENST00000303635.12/23261, intron 4 of 22)	127138864	CAMTA1-AS3	-103190	7117469	7118120	652	TRUE	132_PolII_narrow_peak_131	44	12.8178	39.1527	35.429	Intron (ENST00000303635.12/23261, intron 4 of 22)	127138864	CAMTA1-AS3	-103146	7117425	7118120	696	TRUE	133_PolII_narrow_peak_135	38	10.6037	30.7583	27.3545	Intron (ENST00000303635.12/23261, intron 4 of 22)
U000190	chr1	7223417	7224126	709	NA	NA	NA	NA	NA	NA	NA	NA	NA	NA	NA	NA	FALSE	13_PolII_narrow_peak_117	27	8.75467	20.8263	17.6444	Intron (ENST00000303635.12/23261, intron 4 of 22)	23261	CAMTA1	-144816	7223642	7224126	485	TRUE	132_PolII_narrow_peak_132	13	5.07961	8.22572	5.59411	Intron (ENST00000303635.12/23261, intron 4 of 22)	23261	CAMTA1	-144995	7223630	7223947	318	TRUE	133_PolII_narrow_peak_136	22	6.18385	13.5488	10.6856	Intron (ENST00000303635.12/23261, intron 4 of 22)
U000191	chr1	7265694	7266836	1142	WT_PolII_narrow_peak_127	84	13.3147	68.6165	64.2793	Intron (ENST00000303635.12/23261, intron 5 of 22)	23261	CAMTA1	-102238	7265751	7266704	954	TRUE	13_PolII_narrow_peak_118	77	11.8798	59.2887	55.176	Intron (ENST00000303635.12/23261, intron 5 of 22)	23261	CAMTA1	-102458	7265695	7266484	790	TRUE	132_PolII_narrow_peak_133	64	10.3463	46.1899	42.2894	Intron (ENST00000303635.12/23261, intron 5 of 22)	23261	CAMTA1	-102634	7265736	7266308	573	TRUE	133_PolII_narrow_peak_137	81	11.3812	60.3341	56.2792	Intron (ENST00000303635.12/23261, intron 5 of 22)
U000192	chr1	7273968	7274742	774	WT_PolII_narrow_peak_128	33	7.55997	21.4562	18.283	Intron (ENST00000303635.12/23261, intron 5 of 22)	23261	CAMTA1	-94268	7274131	7274674	544	TRUE	13_PolII_narrow_peak_119	31	6.94824	19.1131	15.9871	Intron (ENST00000303635.12/23261, intron 5 of 22)	23261	CAMTA1	-94200	7273969	7274742	774	TRUE	132_PolII_narrow_peak_135	38	8.14657	25.3565	22.0174	Intron (ENST00000303635.12/23261, intron 5 of 22)	23261	CAMTA1	-94291	7274114	7274651	538	TRUE	133_PolII_narrow_peak_139	46	8.94967	31.677	28.2499	Intron (ENST00000303635.12/23261, intron 5 of 22)
U000193	chr1	7281946	7282179	233	NA	NA	NA	NA	NA	NA	NA	NA	NA	NA	NA	NA	FALSE	13_PolII_narrow_peak_120	15	5.65922	9.87639	7.13288	Intron (ENST00000303635.12/23261, intron 5 of 22)	23261	CAMTA1	-86843	7281947	7282099	153	TRUE	NA	NA	NA	NA	NA	NA	NA	NA	NA	NA	NA	NA	FALSE	133_PolII_narrow_peak_140	13	4.65354	7.51077	4.96149	Intron (ENST00000303635.12/23261, intron 5 of 22)
U000194	chr1	7289697	7289840	143	NA	NA	NA	NA	NA	NA	NA	NA	NA	NA	NA	NA	FALSE	NA	NA	NA	NA	NA	NA	NA	NA	NA	NA	NA	NA	FALSE	132_PolII_narrow_peak_136	8	4.04101	5.23646	2.83846	Intron (ENST00000303635.12/23261, intron 5 of 22)	23261	CAMTA1	-79102	7289698	7289840	143	TRUE	NA	NA	NA	NA	NA	NA
U000195	chr1	7299313	7300379	1066	WT_PolII_narrow_peak_129	74	5.22613	30.6958	27.2518	Intron (ENST00000303635.12/23261, intron 5 of 22)	23261	CAMTA1	-68576	7299390	7300366	977	TRUE	13_PolII_narrow_peak_121	76	6.05367	35.8749	32.2804	Intron (ENST00000303635.12/23261, intron 5 of 22)	23261	CAMTA1	-69193	7299314	7299749	436	TRUE	132_PolII_narrow_peak_137	76	6.12402	36.232	32.5854	Intron (ENST00000303635.12/23261, intron 5 of 22)	23261	CAMTA1	-68763	7299387	7300179	793	TRUE	133_PolII_narrow_peak_141	89	6.5928	44.4094	40.6842	Intron (ENST00000303635.12/23261, intron 5 of 22)
U000196	chr1	7300802	7301511	709	WT_PolII_narrow_peak_130	133	8.98308	81.0615	76.4599	Intron (ENST00000303635.12/23261, intron 5 of 22)	23261	CAMTA1	-67431	7300869	7301511	643	TRUE	13_PolII_narrow_peak_123	154	11.6967	110.295	105.218	Intron (ENST00000303635.12/23261, intron 5 of 22)	23261	CAMTA1	-67656	7300927	7301286	360	TRUE	132_PolII_narrow_peak_138	132	10.1181	87.182	82.3436	Intron (ENST00000303635.12/23261, intron 5 of 22)	23261	CAMTA1	-67579	7300803	7301363	561	TRUE	133_PolII_narrow_peak_143	165	11.7101	117.758	112.653	Intron (ENST00000303635.12/23261, intron 5 of 22)
U000197	chr1	7313044	7313479	435	WT_PolII_narrow_peak_131	12	4.48112	6.93026	4.40868	Intron (ENST00000303635.12/23261, intron 5 of 22)	23261	CAMTA1	-55623	7313140	7313319	180	TRUE	13_PolII_narrow_peak_124	19	5.31156	10.6912	7.90613	Intron (ENST00000303635.12/23261, intron 5 of 22)	23261	CAMTA1	-55588	7313126	7313354	229	TRUE	132_PolII_narrow_peak_139	18	4.56775	8.8903	6.21639	Intron (ENST00000303635.12/23261, intron 5 of 22)	23261	CAMTA1	-55542	7313194	7313400	207	TRUE	133_PolII_narrow_peak_144	22	5.41073	11.9857	9.19187	Intron (ENST00000303635.12/23261, intron 5 of 22)
U000198	chr1	7317857	7318305	448	NA	NA	NA	NA	NA	NA	NA	NA	NA	NA	NA	NA	FALSE	13_PolII_narrow_peak_125	28	7.81806	19.5291	16.3893	Intron (ENST00000303635.12/23261, intron 5 of 22)	23261	CAMTA1	-50723	7317902	7318219	318	TRUE	132_PolII_narrow_peak_140	31	8.19314	21.8181	18.5904	Intron (ENST00000303635.12/23261, intron 5 of 22)	23261	CAMTA1	-50637	7317957	7318305	349	TRUE	133_PolII_narrow_peak_145	26	6.60928	16.1159	13.1519	Intron (ENST00000303635.12/23261, intron 5 of 22)
U000199	chr1	7334562	7335792	1230	WT_PolII_narrow_peak_132	58	9.15869	39.0546	35.3951	Intron (ENST00000303635.12/23261, intron 5 of 22)	23261	CAMTA1	-33182	7334879	7335760	882	TRUE	13_PolII_narrow_peak_127	38	7.32177	23.3294	20.0703	Intron (ENST00000303635.12/23261, intron 5 of 22)	23261	CAMTA1	-33225	7335257	7335717	461	TRUE	132_PolII_narrow_peak_142	57	9.50962	39.5119	35.7793	Intron (ENST00000303635.12/23261, intron 5 of 22)	23261	CAMTA1	-33150	7335272	7335792	521	TRUE	133_PolII_narrow_peak_147	53	8.90205	35.4696	31.9494	Intron (ENST00000303635.12/23261, intron 5 of 22)
U000200	chr1	7379243	7379811	568	WT_PolII_narrow_peak_133	24	5.47924	12.8799	10.0281	Intron (ENST00000303635.12/23261, intron 5 of 22)	102725193	CAMTA1-AS2	9694	7379427	7379725	299	TRUE	13_PolII_narrow_peak_128	17	4.7627	8.9543	6.2628	Intron (ENST00000303635.12/23261, intron 5 of 22)	102725193	CAMTA1-AS2	9720	7379451	7379699	249	TRUE	132_PolII_narrow_peak_143	28	6.09362	15.8439	12.8347	Intron (ENST00000303635.12/23261, intron 5 of 22)	102725193	CAMTA1-AS2	9608	7379244	7379811	568	TRUE	133_PolII_narrow_peak_148	27	5.94071	15.0845	12.1596	Intron (ENST00000303635.12/23261, intron 5 of 22)
U000201	chr1	7380652	7381138	486	WT_PolII_narrow_peak_134	31	7.12676	19.5167	16.4067	Intron (ENST00000303635.12/23261, intron 5 of 22)	102725193	CAMTA1-AS2	8360	7380653	7381059	407	TRUE	13_PolII_narrow_peak_129	24	6.72701	15.4729	12.4768	Intron (ENST00000303635.12/23261, intron 5 of 22)	102725193	CAMTA1-AS2	8394	7380672	7381025	354	TRUE	132_PolII_narrow_peak_144	39	8.39255	26.4697	23.0964	Intron (ENST00000303635.12/23261, intron 5 of 22)	102725193	CAMTA1-AS2	8334	7380696	7381085	390	TRUE	133_PolII_narrow_peak_149	29	6.43097	17.0389	14.0413	Intron (ENST00000303635.12/23261, intron 5 of 22)
U000202	chr1	7401782	7402436	654	WT_PolII_narrow_peak_135	134	17.1824	120.508	115.168	Intron (ENST00000303635.12/23261, intron 5 of 22)	102725193	CAMTA1-AS2	-12067	7401821	7402361	541	TRUE	13_PolII_narrow_peak_130	149	19.3401	141.219	135.682	Intron (ENST00000303635.12/23261, intron 5 of 22)	102725193	CAMTA1-AS2	-12042	7401796	7402310	515	TRUE	132_PolII_narrow_peak_145	137	17.8403	125.43	119.911	Intron (ENST00000303635.12/23261, intron 5 of 22)	102725193	CAMTA1-AS2	-12069	7401823	7402436	614	TRUE	133_PolII_narrow_peak_150	167	18.6109	153.903	148.311	Intron (ENST00000303635.12/23261, intron 5 of 22)
U000203	chr1	7469434	7469673	239	WT_PolII_narrow_peak_136	22	3.85707	8.46617	5.84407	Intron (ENST00000303635.12/23261, intron 6 of 22)	102725193	CAMTA1-AS2	-79747	7469501	7469673	173	TRUE	NA	NA	NA	NA	NA	NA	NA	NA	NA	NA	NA	NA	FALSE	132_PolII_narrow_peak_146	28	4.42241	11.6703	8.84517	Intron (ENST00000303635.12/23261, intron 6 of 22)	102725193	CAMTA1-AS2	-79681	7469435	7469603	169	TRUE	133_PolII_narrow_peak_151	27	4.11908	10.535	7.81088	Intron (ENST00000303635.12/23261, intron 6 of 22)
U000204	chr1	7470860	7471544	684	WT_PolII_narrow_peak_137	89	15.038	77.5237	72.9933	Intron (ENST00000303635.12/23261, intron 6 of 22)	102725193	CAMTA1-AS2	-81184	7470938	7471404	467	TRUE	13_PolII_narrow_peak_131	122	18.654	115.526	110.362	Intron (ENST00000303635.12/23261, intron 6 of 22)	102725193	CAMTA1-AS2	-81186	7470940	7471493	554	TRUE	132_PolII_narrow_peak_147	83	12.879	66.5518	62.1733	Intron (ENST00000303635.12/23261, intron 6 of 22)	102725193	CAMTA1-AS2	-81107	7470861	7471397	537	TRUE	133_PolII_narrow_peak_152	119	17.5818	109.496	104.527	Intron (ENST00000303635.12/23261, intron 6 of 22)
U000205	chr1	7526479	7526911	432	WT_PolII_narrow_peak_138	13	6.05188	9.814	7.11212	Intron (ENST00000303635.12/23261, intron 6 of 22)	102725193	CAMTA1-AS2	-136864	7526618	7526911	294	TRUE	13_PolII_narrow_peak_132	34	9.27799	25.6837	22.3557	Intron (ENST00000303635.12/23261, intron 6 of 22)	102725193	CAMTA1-AS2	-136810	7526564	7526878	315	TRUE	132_PolII_narrow_peak_148	19	7.04039	13.846	10.9197	Intron (ENST00000303635.12/23261, intron 6 of 22)	102725193	CAMTA1-AS2	-136765	7526519	7526809	291	TRUE	133_PolII_narrow_peak_153	46	12.0549	38.9202	35.3193	Intron (ENST00000303635.12/23261, intron 6 of 22)
U000206	chr1	7527052	7527451	399	NA	NA	NA	NA	NA	NA	NA	NA	NA	NA	NA	NA	FALSE	13_PolII_narrow_peak_133	26	7.1573	17.2389	14.1776	Intron (ENST00000303635.12/23261, intron 6 of 22)	23261	CAMTA1	-136834	7527053	7527451	399	TRUE	132_PolII_narrow_peak_149	12	4.48714	6.94027	4.39767	Intron (ENST00000303635.12/23261, intron 6 of 22)	23261	CAMTA1	-136924	7527178	7527361	184	TRUE	133_PolII_narrow_peak_154	36	9.5069	27.2965	23.9838	Intron (ENST00000303635.12/23261, intron 6 of 22)
U000207	chr1	7538049	7538211	162	NA	NA	NA	NA	NA	NA	NA	NA	NA	NA	NA	NA	FALSE	13_PolII_narrow_peak_134	13	4.49542	7.24107	4.65979	Intron (ENST00000303635.12/23261, intron 6 of 22)	23261	CAMTA1	-126074	7538050	7538211	162	TRUE	NA	NA	NA	NA	NA	NA	NA	NA	NA	NA	NA	NA	FALSE	NA	NA	NA	NA	NA	NA
U000208	chr1	7539399	7540157	758	WT_PolII_narrow_peak_139	19	6.47308	12.8466	9.99637	Intron (ENST00000303635.12/23261, intron 6 of 22)	23261	CAMTA1	-124128	7539653	7540157	505	TRUE	13_PolII_narrow_peak_135	18	6.29917	12.1284	9.27279	Intron (ENST00000303635.12/23261, intron 6 of 22)	23261	CAMTA1	-124205	7539623	7540080	458	TRUE	132_PolII_narrow_peak_150	20	7.05941	14.3195	11.3726	Intron (ENST00000303635.12/23261, intron 6 of 22)	23261	CAMTA1	-124352	7539400	7539933	534	TRUE	133_PolII_narrow_peak_155	30	8.62278	22.1665	19.0001	Intron (ENST00000303635.12/23261, intron 6 of 22)
U000209	chr1	7549306	7550320	1014	WT_PolII_narrow_peak_140	42	8.3371	27.9333	24.5651	Intron (ENST00000303635.12/23261, intron 6 of 22)	23261	CAMTA1	-114297	7549307	7549988	682	TRUE	13_PolII_narrow_peak_136	48	8.12109	30.5319	27.0709	Intron (ENST00000303635.12/23261, intron 6 of 22)	23261	CAMTA1	-114272	7549329	7550013	685	TRUE	132_PolII_narrow_peak_151	46	8.23963	29.8044	26.3335	Intron (ENST00000303635.12/23261, intron 6 of 22)	23261	CAMTA1	-114209	7549361	7550076	716	TRUE	133_PolII_narrow_peak_156	51	8.15481	32.2089	28.7686	Intron (ENST00000303635.12/23261, intron 6 of 22)
U000210	chr1	7550459	7550693	234	NA	NA	NA	NA	NA	NA	NA	NA	NA	NA	NA	NA	FALSE	13_PolII_narrow_peak_137	27	4.62453	11.8934	9.04926	Intron (ENST00000303635.12/23261, intron 6 of 22)	23261	CAMTA1	-113598	7550501	7550687	187	TRUE	132_PolII_narrow_peak_152	27	4.98891	12.8225	9.94213	Intron (ENST00000303635.12/23261, intron 6 of 22)	23261	CAMTA1	-113592	7550503	7550693	191	TRUE	133_PolII_narrow_peak_157	31	5.07325	14.4528	11.5526	Intron (ENST00000303635.12/23261, intron 6 of 22)
U000211	chr1	7550854	7551118	264	NA	NA	NA	NA	NA	NA	NA	NA	NA	NA	NA	NA	FALSE	NA	NA	NA	NA	NA	NA	NA	NA	NA	NA	NA	NA	FALSE	NA	NA	NA	NA	NA	NA	NA	NA	NA	NA	NA	NA	FALSE	133_PolII_narrow_peak_158	26	4.24802	10.5932	7.86623	Intron (ENST00000303635.12/23261, intron 6 of 22)
U000212	chr1	7560827	7560974	147	NA	NA	NA	NA	NA	NA	NA	NA	NA	NA	NA	NA	FALSE	NA	NA	NA	NA	NA	NA	NA	NA	NA	NA	NA	NA	FALSE	NA	NA	NA	NA	NA	NA	NA	NA	NA	NA	NA	NA	FALSE	133_PolII_narrow_peak_159	8	3.94938	5.0952	2.73278	Intron (ENST00000303635.12/23261, intron 6 of 22)
U000213	chr1	7667475	7667656	181	NA	NA	NA	NA	NA	NA	NA	NA	NA	NA	NA	NA	FALSE	NA	NA	NA	NA	NA	NA	NA	NA	NA	NA	NA	NA	FALSE	132_PolII_narrow_peak_153	11	5.68804	8.58136	5.92562	Promoter (2-3kb)	23261	CAMTA1	-2103	7667476	7667656	181	TRUE	133_PolII_narrow_peak_160	9	4.3882	5.99392	3.5535	Promoter (2-3kb)
U000214	chr1	7752589	7753181	592	WT_PolII_narrow_peak_141	8	4.31049	5.65338	3.22915	Promoter (1-2kb)	23261	CAMTA1	1519	7752825	7753181	357	TRUE	13_PolII_narrow_peak_138	8	4.14908	5.40333	2.96973	Promoter (1-2kb)	23261	CAMTA1	1284	7752590	7752884	295	TRUE	NA	NA	NA	NA	NA	NA	NA	NA	NA	NA	NA	NA	FALSE	NA	NA	NA	NA	NA	NA
U000215	chr1	7771081	7771537	456	WT_PolII_narrow_peak_142	16	6.25077	11.252	8.47632	Promoter (<=1kb)	9341	VAMP3	0	7771092	7771453	362	TRUE	NA	NA	NA	NA	NA	NA	NA	NA	NA	NA	NA	NA	FALSE	132_PolII_narrow_peak_154	10	4.07453	5.73977	3.29196	Promoter (<=1kb)	9341	VAMP3	0	7771082	7771350	269	TRUE	133_PolII_narrow_peak_161	12	4.61777	7.15688	4.63057	Promoter (<=1kb)
U000216	chr1	7783625	7784269	644	WT_PolII_narrow_peak_143	77	15.5385	69.6492	65.2888	Promoter (<=1kb)	8863	PER3	-61	7783663	7784230	568	TRUE	13_PolII_narrow_peak_139	59	13.0876	50.1851	46.2637	Promoter (<=1kb)	8863	PER3	-61	7783626	7784230	605	TRUE	132_PolII_narrow_peak_155	77	15.1131	68.5396	64.1157	Promoter (<=1kb)	8863	PER3	-61	7783795	7784230	436	TRUE	133_PolII_narrow_peak_162	78	14.7143	68.2351	64.0241	Promoter (<=1kb)
U000217	chr1	7902760	7902944	184	NA	NA	NA	NA	NA	NA	NA	NA	NA	NA	NA	NA	FALSE	NA	NA	NA	NA	NA	NA	NA	NA	NA	NA	NA	NA	FALSE	132_PolII_narrow_peak_156	11	5.68804	8.58136	5.92562	Distal Intergenic	3604	TNFRSF9	32156	7902761	7902944	184	TRUE	NA	NA	NA	NA	NA	NA
U000218	chr1	7940635	7941123	488	NA	NA	NA	NA	NA	NA	NA	NA	NA	NA	NA	NA	FALSE	13_PolII_narrow_peak_140	16	6.10361	11.0025	8.20071	Promoter (<=1kb)	3604	TNFRSF9	0	7940660	7941123	464	TRUE	132_PolII_narrow_peak_157	15	6.02097	10.4854	7.72098	Promoter (<=1kb)	3604	TNFRSF9	0	7940636	7940978	343	TRUE	133_PolII_narrow_peak_163	17	5.62198	10.5397	7.8153	Promoter (<=1kb)
U000219	chr1	7954000	7954521	521	WT_PolII_narrow_peak_144	29	10.5792	25.28	21.9883	Promoter (<=1kb)	11315	PARK7	0	7954020	7954500	481	TRUE	13_PolII_narrow_peak_141	34	11.8233	30.6103	27.1473	Promoter (<=1kb)	11315	PARK7	0	7954020	7954520	501	TRUE	132_PolII_narrow_peak_158	37	12.4495	33.721	30.1412	Promoter (<=1kb)	11315	PARK7	0	7954001	7954371	371	TRUE	133_PolII_narrow_peak_164	38	11.6294	32.8081	29.3529	Promoter (<=1kb)
U000220	chr1	7961247	7961894	647	WT_PolII_narrow_peak_145	67	12.5152	54.313	50.2914	Promoter (<=1kb)	11315	PARK7	0	7961253	7961797	545	TRUE	13_PolII_narrow_peak_142	69	13.6998	58.8717	54.7676	Promoter (<=1kb)	11315	PARK7	0	7961262	7961868	607	TRUE	132_PolII_narrow_peak_159	76	14.4265	65.9541	61.589	Promoter (<=1kb)	11315	PARK7	0	7961326	7961824	499	TRUE	133_PolII_narrow_peak_165	89	15.3611	78.4694	74.0636	Promoter (<=1kb)
U000221	chr1	7975217	7975375	158	NA	NA	NA	NA	NA	NA	NA	NA	NA	NA	NA	NA	FALSE	NA	NA	NA	NA	NA	NA	NA	NA	NA	NA	NA	NA	FALSE	132_PolII_narrow_peak_160	11	4.36512	6.46424	3.95998	Intron (ENST00000493373.5/11315, intron 5 of 6)	11315	PARK7	9867	7975218	7975375	158	TRUE	NA	NA	NA	NA	NA	NA
U000222	chr1	7982508	7982680	172	WT_PolII_narrow_peak_146	18	5.52646	10.7342	7.98508	Intron (ENST00000493373.5/11315, intron 6 of 6)	124903834	LOC124903834	-8454	7982509	7982680	172	TRUE	NA	NA	NA	NA	NA	NA	NA	NA	NA	NA	NA	NA	FALSE	NA	NA	NA	NA	NA	NA	NA	NA	NA	NA	NA	NA	FALSE	NA	NA	NA	NA	NA	NA
U000223	chr1	8004560	8005479	919	WT_PolII_narrow_peak_147	82	9.93978	55.8453	51.7895	Exon (ENST00000641354.1/124903834, exon 6 of 6)	124903834	LOC124903834	5060	8004600	8005479	880	TRUE	13_PolII_narrow_peak_143	55	6.17755	27.5184	24.1384	Exon (ENST00000641354.1/124903834, exon 6 of 6)	124903834	LOC124903834	5181	8004721	8005404	684	TRUE	132_PolII_narrow_peak_161	79	9.78039	53.4444	49.3673	Exon (ENST00000641354.1/124903834, exon 6 of 6)	124903834	LOC124903834	5021	8004561	8005457	897	TRUE	133_PolII_narrow_peak_166	64	6.73706	33.7114	30.234	Exon (ENST00000641354.1/124903834, exon 6 of 6)
U000224	chr1	8017618	8017795	177	NA	NA	NA	NA	NA	NA	NA	NA	NA	NA	NA	NA	FALSE	13_PolII_narrow_peak_144	26	3.98067	9.87124	7.12811	Promoter (2-3kb)	54206	ERRFI1	-2005	8017638	8017795	158	TRUE	NA	NA	NA	NA	NA	NA	NA	NA	NA	NA	NA	NA	FALSE	NA	NA	NA	NA	NA	NA
U000225	chr1	8020050	8020231	181	NA	NA	NA	NA	NA	NA	NA	NA	NA	NA	NA	NA	FALSE	NA	NA	NA	NA	NA	NA	NA	NA	NA	NA	NA	NA	FALSE	132_PolII_narrow_peak_162	20	3.47935	7.04087	4.49122	Intron (ENST00000474874.5/54206, intron 1 of 2)	54206	ERRFI1	-4418	8020051	8020231	181	TRUE	NA	NA	NA	NA	NA	NA
U000226	chr1	8026231	8026431	200	NA	NA	NA	NA	NA	NA	NA	NA	NA	NA	NA	NA	FALSE	NA	NA	NA	NA	NA	NA	NA	NA	NA	NA	NA	NA	FALSE	132_PolII_narrow_peak_163	31	5.2895	15.037	12.0602	Promoter (<=1kb)	54206	ERRFI1	0	8026232	8026431	200	TRUE	NA	NA	NA	NA	NA	NA
U000227	chr1	8028020	8028653	633	WT_PolII_narrow_peak_148	27	5.42119	13.877	10.9813	Promoter (1-2kb)	121832806	ERRFI1-DT	1457	8028195	8028646	452	TRUE	13_PolII_narrow_peak_145	51	7.14301	29.086	25.6628	Promoter (1-2kb)	121832806	ERRFI1-DT	1327	8028065	8028653	589	TRUE	132_PolII_narrow_peak_164	30	5.53038	15.2867	12.2997	Promoter (1-2kb)	121832806	ERRFI1-DT	1327	8028065	8028605	541	TRUE	133_PolII_narrow_peak_167	44	6.36159	23.3989	20.1955	Promoter (1-2kb)
U000228	chr1	8040489	8041045	556	WT_PolII_narrow_peak_149	30	9.13251	23.1658	19.9384	Intron (ENST00000445300.1/121832806, intron 2 of 2)	121832806	ERRFI1-DT	13752	8040490	8040955	466	TRUE	13_PolII_narrow_peak_146	43	11.773	36.3436	32.7377	Intron (ENST00000445300.1/121832806, intron 2 of 2)	121832806	ERRFI1-DT	13793	8040531	8041033	503	TRUE	132_PolII_narrow_peak_165	29	8.63187	21.6529	18.4308	Intron (ENST00000445300.1/121832806, intron 2 of 2)	121832806	ERRFI1-DT	13793	8040531	8040934	404	TRUE	133_PolII_narrow_peak_168	46	11.2764	37.2221	33.6604	Intron (ENST00000445300.1/121832806, intron 2 of 2)
U000229	chr1	8046092	8046624	532	WT_PolII_narrow_peak_150	21	4.02218	8.59302	5.96344	Intron (ENST00000445300.1/121832806, intron 2 of 2)	121832806	ERRFI1-DT	19570	8046308	8046624	317	TRUE	13_PolII_narrow_peak_147	31	4.22115	11.9973	9.14757	Intron (ENST00000445300.1/121832806, intron 2 of 2)	121832806	ERRFI1-DT	19355	8046093	8046294	202	TRUE	132_PolII_narrow_peak_166	23	3.73218	8.40976	5.76657	Intron (ENST00000445300.1/121832806, intron 2 of 2)	121832806	ERRFI1-DT	19430	8046168	8046397	230	TRUE	133_PolII_narrow_peak_169	24	2.99381	6.58297	4.09979	Intron (ENST00000445300.1/121832806, intron 2 of 2)
U000230	chr1	8047130	8048442	1312	WT_PolII_narrow_peak_151	55	10.3066	40.5249	36.8291	Intron (ENST00000445300.1/121832806, intron 2 of 2)	121832806	ERRFI1-DT	20769	8047507	8048030	524	TRUE	13_PolII_narrow_peak_148	81	11.0099	59.0701	54.9619	Intron (ENST00000445300.1/121832806, intron 2 of 2)	121832806	ERRFI1-DT	20719	8047457	8048262	806	TRUE	132_PolII_narrow_peak_167	62	9.89463	43.6166	39.7793	Intron (ENST00000445300.1/121832806, intron 2 of 2)	121832806	ERRFI1-DT	20393	8047131	8048034	904	TRUE	133_PolII_narrow_peak_170	75	9.17703	48.8657	45.0449	Intron (ENST00000445300.1/121832806, intron 2 of 2)
U000231	chr1	8055952	8056383	431	WT_PolII_narrow_peak_152	11	4.04535	5.94006	3.49385	Intron (ENST00000445300.1/121832806, intron 2 of 2)	121832806	ERRFI1-DT	29222	8055960	8056299	340	TRUE	13_PolII_narrow_peak_149	15	4.87462	8.51578	5.85155	Intron (ENST00000445300.1/121832806, intron 2 of 2)	121832806	ERRFI1-DT	29282	8056020	8056368	349	TRUE	132_PolII_narrow_peak_168	13	5.01544	8.11901	5.4943	Intron (ENST00000445300.1/121832806, intron 2 of 2)	121832806	ERRFI1-DT	29217	8055955	8056372	418	TRUE	133_PolII_narrow_peak_171	19	5.83178	11.6779	8.89849	Intron (ENST00000445300.1/121832806, intron 2 of 2)
U000232	chr1	8061188	8061712	524	WT_PolII_narrow_peak_153	19	5.1442	10.365	7.63466	Intron (ENST00000445300.1/121832806, intron 2 of 2)	121832806	ERRFI1-DT	34549	8061287	8061663	377	TRUE	13_PolII_narrow_peak_150	27	5.90033	14.9928	12.0155	Intron (ENST00000445300.1/121832806, intron 2 of 2)	121832806	ERRFI1-DT	34495	8061233	8061644	412	TRUE	132_PolII_narrow_peak_169	14	4.31594	7.21449	4.65239	Intron (ENST00000445300.1/121832806, intron 2 of 2)	121832806	ERRFI1-DT	34504	8061242	8061712	471	TRUE	133_PolII_narrow_peak_172	20	4.71077	9.82147	7.13529	Intron (ENST00000445300.1/121832806, intron 2 of 2)
U000233	chr1	8061935	8062300	365	WT_PolII_narrow_peak_154	22	5.97156	13.1293	10.2665	Intron (ENST00000445300.1/121832806, intron 2 of 2)	121832806	ERRFI1-DT	35239	8061977	8062260	284	TRUE	13_PolII_narrow_peak_151	40	8.99818	28.4388	25.0337	Intron (ENST00000445300.1/121832806, intron 2 of 2)	121832806	ERRFI1-DT	35230	8061968	8062255	288	TRUE	132_PolII_narrow_peak_170	12	3.866	5.88703	3.42768	Intron (ENST00000445300.1/121832806, intron 2 of 2)	121832806	ERRFI1-DT	35227	8061965	8062260	296	TRUE	133_PolII_narrow_peak_173	26	6.08497	14.9957	12.0742	Intron (ENST00000445300.1/121832806, intron 2 of 2)
U000234	chr1	8077132	8077708	576	WT_PolII_narrow_peak_155	22	3.96812	8.73905	6.09885	Intron (ENST00000445300.1/121832806, intron 2 of 2)	121832806	ERRFI1-DT	50532	8077270	8077691	422	TRUE	13_PolII_narrow_peak_152	35	5.48886	17.0952	14.039	Intron (ENST00000445300.1/121832806, intron 2 of 2)	121832806	ERRFI1-DT	50429	8077167	8077372	206	TRUE	132_PolII_narrow_peak_171	24	4.45998	10.5251	7.75866	Intron (ENST00000445300.1/121832806, intron 2 of 2)	121832806	ERRFI1-DT	50433	8077171	8077540	370	TRUE	133_PolII_narrow_peak_174	33	4.66984	13.9801	11.0995	Intron (ENST00000445300.1/121832806, intron 2 of 2)
U000235	chr1	8077952	8078629	677	WT_PolII_narrow_peak_156	38	6.69503	21.6924	18.5115	Intron (ENST00000445300.1/121832806, intron 2 of 2)	121832806	ERRFI1-DT	51407	8078145	8078612	468	TRUE	13_PolII_narrow_peak_153	46	7.17366	26.7824	23.4231	Intron (ENST00000445300.1/121832806, intron 2 of 2)	121832806	ERRFI1-DT	51379	8078117	8078564	448	TRUE	132_PolII_narrow_peak_172	35	6.39823	19.5728	16.4226	Intron (ENST00000445300.1/121832806, intron 2 of 2)	121832806	ERRFI1-DT	51338	8078076	8078612	537	TRUE	133_PolII_narrow_peak_175	46	6.42491	24.4759	21.2417	Intron (ENST00000445300.1/121832806, intron 2 of 2)
U000236	chr1	8083968	8084348	380	NA	NA	NA	NA	NA	NA	NA	NA	NA	NA	NA	NA	FALSE	13_PolII_narrow_peak_154	17	5.56707	10.4413	7.66883	Intron (ENST00000445300.1/121832806, intron 2 of 2)	121832806	ERRFI1-DT	57412	8084150	8084348	199	TRUE	NA	NA	NA	NA	NA	NA	NA	NA	NA	NA	NA	NA	FALSE	133_PolII_narrow_peak_176	19	5.3673	10.7988	8.06193	Intron (ENST00000445300.1/121832806, intron 2 of 2)
U000237	chr1	8090158	8090578	420	NA	NA	NA	NA	NA	NA	NA	NA	NA	NA	NA	NA	FALSE	13_PolII_narrow_peak_155	26	4.25752	10.6184	7.83685	Intron (ENST00000445300.1/121832806, intron 2 of 2)	121832806	ERRFI1-DT	63421	8090159	8090559	401	TRUE	132_PolII_narrow_peak_173	17	4.72817	8.88832	6.21469	Intron (ENST00000445300.1/121832806, intron 2 of 2)	121832806	ERRFI1-DT	63651	8090389	8090578	190	TRUE	133_PolII_narrow_peak_177	21	3.70259	7.82775	5.25862	Intron (ENST00000445300.1/121832806, intron 2 of 2)
U000238	chr1	8096404	8097081	677	WT_PolII_narrow_peak_157	34	4.81487	14.752	11.8199	Intron (ENST00000445300.1/121832806, intron 2 of 2)	121832806	ERRFI1-DT	69667	8096405	8096982	578	TRUE	13_PolII_narrow_peak_156	84	7.15521	45.0045	41.1975	Intron (ENST00000445300.1/121832806, intron 2 of 2)	121832806	ERRFI1-DT	69817	8096555	8097002	448	TRUE	132_PolII_narrow_peak_174	39	5.41292	18.3941	15.2866	Intron (ENST00000445300.1/121832806, intron 2 of 2)	121832806	ERRFI1-DT	69901	8096639	8097001	363	TRUE	133_PolII_narrow_peak_178	78	7.15429	42.1099	38.4366	Intron (ENST00000445300.1/121832806, intron 2 of 2)
U000239	chr1	8097267	8097802	535	WT_PolII_narrow_peak_158	66	9.26327	43.9831	40.2036	Intron (ENST00000445300.1/121832806, intron 2 of 2)	121832806	ERRFI1-DT	70577	8097315	8097770	456	TRUE	13_PolII_narrow_peak_157	121	10.3491	81.6191	77.0552	Intron (ENST00000445300.1/121832806, intron 2 of 2)	121832806	ERRFI1-DT	70563	8097301	8097787	487	TRUE	132_PolII_narrow_peak_175	70	9.64475	47.5995	43.6634	Intron (ENST00000445300.1/121832806, intron 2 of 2)	121832806	ERRFI1-DT	70604	8097342	8097802	461	TRUE	133_PolII_narrow_peak_179	114	10.5664	78.3048	73.9018	Intron (ENST00000445300.1/121832806, intron 2 of 2)
U000240	chr1	8116589	8117175	586	WT_PolII_narrow_peak_159	23	4.31344	9.86379	7.15919	Intron (ENST00000445300.1/121832806, intron 2 of 2)	102724539	LINC01714	-84343	8116590	8117175	586	TRUE	13_PolII_narrow_peak_158	30	4.8775	13.5686	10.6497	Intron (ENST00000445300.1/121832806, intron 2 of 2)	102724539	LINC01714	-84357	8116598	8117161	564	TRUE	132_PolII_narrow_peak_176	40	6.57036	22.2495	19.0075	Intron (ENST00000445300.1/121832806, intron 2 of 2)	102724539	LINC01714	-84480	8116658	8117038	381	TRUE	133_PolII_narrow_peak_180	29	4.59042	12.4485	9.63353	Intron (ENST00000445300.1/121832806, intron 2 of 2)
U000241	chr1	8118039	8118322	283	WT_PolII_narrow_peak_160	22	3.79701	8.31697	5.70372	Intron (ENST00000445300.1/121832806, intron 2 of 2)	102724539	LINC01714	-83196	8118040	8118322	283	TRUE	NA	NA	NA	NA	NA	NA	NA	NA	NA	NA	NA	NA	FALSE	132_PolII_narrow_peak_177	30	4.7122	13.1127	10.2189	Intron (ENST00000445300.1/121832806, intron 2 of 2)	102724539	LINC01714	-83203	8118060	8118315	256	TRUE	NA	NA	NA	NA	NA	NA
U000242	chr1	8121235	8121737	502	WT_PolII_narrow_peak_161	20	3.56505	7.2481	4.70497	Intron (ENST00000445300.1/121832806, intron 2 of 2)	102724539	LINC01714	-80110	8121237	8121408	172	TRUE	13_PolII_narrow_peak_159	36	5.5466	17.6469	14.5716	Exon (ENST00000445300.1/121832806, exon 3 of 3)	102724539	LINC01714	-79808	8121279	8121710	432	TRUE	132_PolII_narrow_peak_178	22	3.54556	7.6795	5.08289	Exon (ENST00000445300.1/121832806, exon 3 of 3)	102724539	LINC01714	-80034	8121318	8121484	167	TRUE	133_PolII_narrow_peak_181	34	4.93346	15.1083	12.1826	Exon (ENST00000445300.1/121832806, exon 3 of 3)
U000243	chr1	8133502	8134306	804	WT_PolII_narrow_peak_162	26	6.81744	16.5478	13.5449	Distal Intergenic	102724539	LINC01714	-67483	8133735	8134035	301	TRUE	13_PolII_narrow_peak_160	26	5.10245	12.7484	9.86509	Distal Intergenic	102724539	LINC01714	-67212	8133503	8134306	804	TRUE	NA	NA	NA	NA	NA	NA	NA	NA	NA	NA	NA	NA	FALSE	133_PolII_narrow_peak_182	22	4.23491	9.37945	6.71645	Distal Intergenic
U000244	chr1	8137726	8138182	456	WT_PolII_narrow_peak_163	17	4.32318	8.09874	5.49871	Distal Intergenic	102724539	LINC01714	-63336	8137854	8138182	329	TRUE	13_PolII_narrow_peak_161	32	5.77061	16.6875	13.6462	Distal Intergenic	102724539	LINC01714	-63404	8137814	8138114	301	TRUE	NA	NA	NA	NA	NA	NA	NA	NA	NA	NA	NA	NA	FALSE	133_PolII_narrow_peak_183	40	6.95685	23.3217	20.1208	Distal Intergenic
U000245	chr1	8167194	8167626	432	NA	NA	NA	NA	NA	NA	NA	NA	NA	NA	NA	NA	FALSE	NA	NA	NA	NA	NA	NA	NA	NA	NA	NA	NA	NA	FALSE	NA	NA	NA	NA	NA	NA	NA	NA	NA	NA	NA	NA	FALSE	133_PolII_narrow_peak_184	14	4.55727	7.64358	5.08605	Distal Intergenic
U000246	chr1	8174289	8175189	900	WT_PolII_narrow_peak_164	22	5.83954	12.8649	10.0138	Distal Intergenic	102724539	LINC01714	-26405	8174386	8175113	728	TRUE	13_PolII_narrow_peak_162	35	7.97436	23.4027	20.1416	Distal Intergenic	102724539	LINC01714	-26439	8174290	8175079	790	TRUE	132_PolII_narrow_peak_179	30	6.76448	18.2389	15.1369	Distal Intergenic	102724539	LINC01714	-26413	8174307	8175105	799	TRUE	133_PolII_narrow_peak_185	28	5.73311	15.0042	12.0824	Distal Intergenic
U000247	chr1	8182040	8182909	869	WT_PolII_narrow_peak_165	85	12.9843	68.2978	63.9673	Distal Intergenic	102724539	LINC01714	-18634	8182132	8182884	753	TRUE	13_PolII_narrow_peak_163	104	14.7063	87.9182	83.2325	Distal Intergenic	102724539	LINC01714	-18795	8182041	8182723	683	TRUE	132_PolII_narrow_peak_180	68	12.1717	54.0554	49.9636	Distal Intergenic	102724539	LINC01714	-18672	8182255	8182846	592	TRUE	133_PolII_narrow_peak_186	99	14.0819	82.0504	77.5768	Distal Intergenic
U000248	chr1	8194568	8194984	416	NA	NA	NA	NA	NA	NA	NA	NA	NA	NA	NA	NA	FALSE	13_PolII_narrow_peak_164	54	8.02594	33.3927	29.859	Exon (ENST00000684850.1/ENST00000684850.1, exon 2 of 2)	102724539	LINC01714	-6534	8194569	8194984	416	TRUE	NA	NA	NA	NA	NA	NA	NA	NA	NA	NA	NA	NA	FALSE	133_PolII_narrow_peak_187	44	6.66735	24.3342	21.1042	Exon (ENST00000684850.1/ENST00000684850.1, exon 2 of 2)
U000249	chr1	8197615	8198152	537	WT_PolII_narrow_peak_166	47	7.0993	27.0371	23.6943	Distal Intergenic	102724539	LINC01714	-3517	8197648	8198001	354	TRUE	13_PolII_narrow_peak_165	59	7.61236	34.5945	31.0312	Distal Intergenic	102724539	LINC01714	-3416	8197753	8198102	350	TRUE	132_PolII_narrow_peak_181	56	7.73556	33.4928	29.9193	Distal Intergenic	102724539	LINC01714	-3366	8197616	8198152	537	TRUE	133_PolII_narrow_peak_188	57	7.57826	33.4721	30.0006	Distal Intergenic
U000250	chr1	8204260	8204798	538	WT_PolII_narrow_peak_167	46	8.14958	29.5595	26.1459	Promoter (1-2kb)	102724539	LINC01714	1855	8204284	8204727	444	TRUE	13_PolII_narrow_peak_166	67	10.8666	49.6293	45.7202	Promoter (1-2kb)	102724539	LINC01714	1848	8204277	8204798	522	TRUE	132_PolII_narrow_peak_182	72	11.5936	55.0668	50.9506	Promoter (1-2kb)	102724539	LINC01714	1855	8204284	8204749	466	TRUE	133_PolII_narrow_peak_189	73	11.3111	54.8604	50.9153	Promoter (1-2kb)
U000251	chr1	8211737	8212533	796	WT_PolII_narrow_peak_168	36	9.41139	27.0952	23.7508	Intron (ENST00000670361.1/102724539, intron 4 of 4)	102724539	LINC01714	3158	8211830	8212435	606	TRUE	13_PolII_narrow_peak_167	60	11.1302	45.8874	42.0608	Intron (ENST00000670361.1/102724539, intron 4 of 4)	102724539	LINC01714	3141	8211813	8212523	711	TRUE	132_PolII_narrow_peak_183	58	12.5838	48.2719	44.3194	Intron (ENST00000670361.1/102724539, intron 4 of 4)	102724539	LINC01714	3143	8211815	8212511	697	TRUE	133_PolII_narrow_peak_190	68	12.3135	54.4494	50.5125	Intron (ENST00000670361.1/102724539, intron 4 of 4)
U000252	chr1	8218771	8219136	365	NA	NA	NA	NA	NA	NA	NA	NA	NA	NA	NA	NA	FALSE	13_PolII_narrow_peak_168	14	4.91598	8.26795	5.61863	Intron (ENST00000424689.1/ENST00000424689.1, intron 1 of 1)	102724539	LINC01714	10100	8218772	8219039	268	TRUE	132_PolII_narrow_peak_184	16	6.57169	11.7912	8.96012	Intron (ENST00000424689.1/ENST00000424689.1, intron 1 of 1)	102724539	LINC01714	10136	8218808	8219111	304	TRUE	133_PolII_narrow_peak_191	15	5.25802	9.1885	6.53602	Intron (ENST00000424689.1/ENST00000424689.1, intron 1 of 1)
U000253	chr1	8224904	8225398	494	WT_PolII_narrow_peak_169	20	8.34494	16.5384	13.5359	Distal Intergenic	102724539	LINC01714	16279	8224951	8225285	335	TRUE	13_PolII_narrow_peak_169	54	14.7716	50.334	46.409	Distal Intergenic	102724539	LINC01714	16271	8224943	8225331	389	TRUE	132_PolII_narrow_peak_185	25	9.96928	21.9139	18.6829	Distal Intergenic	102724539	LINC01714	16264	8224936	8225192	257	TRUE	133_PolII_narrow_peak_192	53	13.6332	47.1681	43.3829	Distal Intergenic
U000254	chr1	8238827	8239166	339	WT_PolII_narrow_peak_170	9	4.52132	6.20175	3.73589	Distal Intergenic	102724539	LINC01714	30181	8238853	8239166	314	TRUE	13_PolII_narrow_peak_170	10	3.99966	5.61967	3.1612	Distal Intergenic	102724539	LINC01714	30156	8238828	8238989	162	TRUE	NA	NA	NA	NA	NA	NA	NA	NA	NA	NA	NA	NA	FALSE	NA	NA	NA	NA	NA	NA
U000255	chr1	8258930	8260053	1123	WT_PolII_narrow_peak_171	35	10.4712	28.6666	25.2777	Distal Intergenic	102724539	LINC01714	50350	8259022	8259838	817	TRUE	13_PolII_narrow_peak_171	46	8.51048	30.5307	27.0697	Distal Intergenic	102724539	LINC01714	50259	8258931	8259840	910	TRUE	132_PolII_narrow_peak_186	31	8.10533	21.635	18.4137	Distal Intergenic	102724539	LINC01714	50300	8258972	8259840	869	TRUE	133_PolII_narrow_peak_193	48	9.31825	33.7614	30.2828	Distal Intergenic
U000256	chr1	8314306	8314714	408	NA	NA	NA	NA	NA	NA	NA	NA	NA	NA	NA	NA	FALSE	13_PolII_narrow_peak_172	9	4.39721	6.00798	3.51942	Distal Intergenic	50651	SLC45A1	-3547	8314307	8314567	261	TRUE	NA	NA	NA	NA	NA	NA	NA	NA	NA	NA	NA	NA	FALSE	133_PolII_narrow_peak_194	11	4.84454	7.23729	4.7058	Distal Intergenic
U000257	chr1	8343290	8343895	605	WT_PolII_narrow_peak_172	22	6.73256	14.6038	11.6776	Exon (ENST00000471889.7/50651, exon 9 of 9)	50651	SLC45A1	13100	8343528	8343840	313	TRUE	NA	NA	NA	NA	NA	NA	NA	NA	NA	NA	NA	NA	FALSE	132_PolII_narrow_peak_187	21	6.39493	13.5386	10.6261	Exon (ENST00000471889.7/50651, exon 9 of 9)	50651	SLC45A1	13085	8343513	8343859	347	TRUE	133_PolII_narrow_peak_195	21	6.56019	13.8483	10.9728	Exon (ENST00000471889.7/50651, exon 9 of 9)
U000258	chr1	8394638	8395287	649	WT_PolII_narrow_peak_173	31	8.59987	22.6534	19.442	Intron (ENST00000337907.7/473, intron 13 of 23)	473	RERE	28181	8394867	8395238	372	TRUE	13_PolII_narrow_peak_173	50	10.6372	38.2688	34.617	Intron (ENST00000337907.7/473, intron 13 of 23)	473	RERE	28161	8394639	8395258	620	TRUE	132_PolII_narrow_peak_188	40	9.54909	29.6949	26.2271	Intron (ENST00000337907.7/473, intron 13 of 23)	473	RERE	28132	8394747	8395287	541	TRUE	133_PolII_narrow_peak_196	45	9.38853	32.2097	28.7694	Intron (ENST00000337907.7/473, intron 13 of 23)
U000259	chr1	8412383	8412545	162	WT_PolII_narrow_peak_174	9	4.77179	6.59374	4.09918	Intron (ENST00000337907.7/473, intron 13 of 23)	473	RERE	10874	8412384	8412545	162	TRUE	NA	NA	NA	NA	NA	NA	NA	NA	NA	NA	NA	NA	FALSE	NA	NA	NA	NA	NA	NA	NA	NA	NA	NA	NA	NA	FALSE	NA	NA	NA	NA	NA	NA
U000260	chr1	8439187	8439761	574	WT_PolII_narrow_peak_175	31	8.96708	23.3903	20.1557	Intron (ENST00000337907.7/473, intron 12 of 23)	102724552	RERE-AS1	13592	8439230	8439761	532	TRUE	13_PolII_narrow_peak_174	14	4.96151	8.34619	5.69229	Intron (ENST00000337907.7/473, intron 12 of 23)	102724552	RERE-AS1	13719	8439357	8439578	222	TRUE	132_PolII_narrow_peak_189	15	5.64633	9.85452	7.12385	Intron (ENST00000337907.7/473, intron 12 of 23)	102724552	RERE-AS1	13747	8439385	8439643	259	TRUE	133_PolII_narrow_peak_197	16	5.65072	10.2236	7.51514	Intron (ENST00000337907.7/473, intron 12 of 23)
U000261	chr1	8456583	8456808	225	NA	NA	NA	NA	NA	NA	NA	NA	NA	NA	NA	NA	FALSE	NA	NA	NA	NA	NA	NA	NA	NA	NA	NA	NA	NA	FALSE	NA	NA	NA	NA	NA	NA	NA	NA	NA	NA	NA	NA	FALSE	133_PolII_narrow_peak_198	14	5.36768	9.03541	6.39134	Intron (ENST00000337907.7/473, intron 12 of 23)
U000262	chr1	8483016	8483256	240	WT_PolII_narrow_peak_176	22	8.21582	17.2919	14.2614	Intron (ENST00000337907.7/473, intron 11 of 23)	124900452	LOC124900452	28696	8483017	8483223	207	TRUE	13_PolII_narrow_peak_175	16	6.32623	11.3794	8.55955	Intron (ENST00000337907.7/473, intron 11 of 23)	124900452	LOC124900452	28663	8483083	8483256	174	TRUE	132_PolII_narrow_peak_190	20	7.71816	15.4698	12.4753	Intron (ENST00000337907.7/473, intron 11 of 23)	124900452	LOC124900452	28666	8483028	8483253	226	TRUE	NA	NA	NA	NA	NA	NA
U000263	chr1	8497406	8497957	551	WT_PolII_narrow_peak_177	15	5.29028	9.24439	6.57522	5' UTR	124900452	LOC124900452	13997	8497471	8497922	452	TRUE	13_PolII_narrow_peak_176	23	6.60729	14.7996	11.8301	5' UTR	124900452	LOC124900452	13962	8497407	8497957	551	TRUE	132_PolII_narrow_peak_191	19	6.26295	12.4688	9.60482	5' UTR	124900452	LOC124900452	14032	8497426	8497887	462	TRUE	133_PolII_narrow_peak_199	30	8.13843	21.1897	18.0532	5' UTR
U000264	chr1	8525693	8526232	539	WT_PolII_narrow_peak_178	15	5.35451	9.35532	6.6802	Promoter (<=1kb)	473	RERE	0	8525701	8526140	440	TRUE	13_PolII_narrow_peak_177	14	5.29241	8.90878	6.21985	Promoter (<=1kb)	473	RERE	0	8525694	8526130	437	TRUE	132_PolII_narrow_peak_192	12	4.17228	6.4117	3.91161	Promoter (<=1kb)	473	RERE	0	8525912	8526090	179	TRUE	133_PolII_narrow_peak_200	16	4.97705	9.02647	6.38287	Promoter (<=1kb)
U000265	chr1	8540547	8540827	280	NA	NA	NA	NA	NA	NA	NA	NA	NA	NA	NA	NA	FALSE	13_PolII_narrow_peak_178	14	4.90473	8.24858	5.60055	Intron (ENST00000337907.7/473, intron 8 of 23)	473	RERE	-14509	8540548	8540827	280	TRUE	NA	NA	NA	NA	NA	NA	NA	NA	NA	NA	NA	NA	FALSE	NA	NA	NA	NA	NA	NA
U000266	chr1	8564466	8564655	189	WT_PolII_narrow_peak_179	12	3.95663	6.04348	3.58944	Intron (ENST00000337907.7/473, intron 5 of 23)	473	RERE	26186	8564467	8564655	189	TRUE	NA	NA	NA	NA	NA	NA	NA	NA	NA	NA	NA	NA	FALSE	NA	NA	NA	NA	NA	NA	NA	NA	NA	NA	NA	NA	FALSE	NA	NA	NA	NA	NA	NA
U000267	chr1	8571380	8571824	444	WT_PolII_narrow_peak_180	22	6.81946	14.7674	11.8345	Intron (ENST00000337907.7/473, intron 5 of 23)	473	RERE	19017	8571381	8571824	444	TRUE	NA	NA	NA	NA	NA	NA	NA	NA	NA	NA	NA	NA	FALSE	NA	NA	NA	NA	NA	NA	NA	NA	NA	NA	NA	NA	FALSE	NA	NA	NA	NA	NA	NA
U000268	chr1	8626214	8626907	693	WT_PolII_narrow_peak_181	41	9.30875	29.7232	26.3052	Promoter (1-2kb)	473	RERE	-1885	8626265	8626877	613	TRUE	13_PolII_narrow_peak_179	43	10.1395	32.7998	29.2808	Promoter (1-2kb)	473	RERE	-1878	8626258	8626826	569	TRUE	132_PolII_narrow_peak_193	50	10.6063	38.1935	34.4944	Promoter (1-2kb)	473	RERE	-1905	8626285	8626829	545	TRUE	133_PolII_narrow_peak_201	33	7.52214	21.3706	18.2284	Promoter (1-2kb)
U000269	chr1	8661760	8662142	382	WT_PolII_narrow_peak_182	13	4.15993	6.65931	4.1561	Intron (ENST00000337907.7/473, intron 2 of 23)	473	RERE	-5504	8661875	8662039	165	TRUE	13_PolII_narrow_peak_180	41	8.91626	28.8039	25.3888	Intron (ENST00000337907.7/473, intron 2 of 23)	473	RERE	-5408	8661779	8662135	357	TRUE	NA	NA	NA	NA	NA	NA	NA	NA	NA	NA	NA	NA	FALSE	133_PolII_narrow_peak_202	26	5.73694	14.2238	11.3332	Intron (ENST00000337907.7/473, intron 2 of 23)
U000270	chr1	8668228	8668670	442	WT_PolII_narrow_peak_183	14	4.44748	7.44934	4.89308	Intron (ENST00000337907.7/473, intron 2 of 23)	473	RERE	-11858	8668229	8668550	322	TRUE	NA	NA	NA	NA	NA	NA	NA	NA	NA	NA	NA	NA	FALSE	132_PolII_narrow_peak_194	20	5.31912	11.0665	8.27131	Intron (ENST00000337907.7/473, intron 2 of 23)	473	RERE	-12071	8668442	8668670	229	TRUE	NA	NA	NA	NA	NA	NA
U000271	chr1	8684631	8684778	147	NA	NA	NA	NA	NA	NA	NA	NA	NA	NA	NA	NA	FALSE	NA	NA	NA	NA	NA	NA	NA	NA	NA	NA	NA	NA	FALSE	NA	NA	NA	NA	NA	NA	NA	NA	NA	NA	NA	NA	FALSE	NA	NA	NA	NA	NA	NA
U000272	chr1	8701243	8701877	634	NA	NA	NA	NA	NA	NA	NA	NA	NA	NA	NA	NA	FALSE	13_PolII_narrow_peak_181	24	4.69962	11.1023	8.29599	Promoter (1-2kb)	473	RERE	1342	8701244	8701877	634	TRUE	132_PolII_narrow_peak_195	21	3.60293	7.58267	4.99242	Promoter (1-2kb)	473	RERE	1669	8701244	8701550	307	TRUE	133_PolII_narrow_peak_203	22	3.93488	8.65777	6.03701	Promoter (1-2kb)
U000273	chr1	8703301	8703862	561	WT_PolII_narrow_peak_184	23	4.50129	10.312	7.5844	Promoter (<=1kb)	473	RERE	-83	8703302	8703630	329	TRUE	13_PolII_narrow_peak_182	18	3.50257	6.62807	4.08878	Promoter (<=1kb)	473	RERE	-99	8703318	8703624	307	TRUE	132_PolII_narrow_peak_196	25	4.2287	10.2469	7.49501	Promoter (<=1kb)	473	RERE	-131	8703350	8703717	368	TRUE	133_PolII_narrow_peak_204	20	3.58003	7.28409	4.74962	Promoter (<=1kb)
U000274	chr1	8712249	8713095	846	WT_PolII_narrow_peak_185	30	6.46525	17.5534	14.5132	Intron (ENST00000337907.7/473, intron 2 of 23)	473	RERE	-9137	8712356	8713051	696	TRUE	13_PolII_narrow_peak_183	25	6.28563	15.0071	12.0293	Intron (ENST00000337907.7/473, intron 2 of 23)	473	RERE	-9122	8712341	8713095	755	TRUE	132_PolII_narrow_peak_197	33	6.94859	20.0399	16.8732	Intron (ENST00000337907.7/473, intron 2 of 23)	473	RERE	-9031	8712250	8713055	806	TRUE	133_PolII_narrow_peak_205	26	6.03801	14.893	11.9755	Intron (ENST00000337907.7/473, intron 2 of 23)
U000275	chr1	8723120	8723451	331	WT_PolII_narrow_peak_186	18	5.53815	10.7558	8.00565	Promoter (1-2kb)	473	RERE	1213	8723121	8723451	331	TRUE	NA	NA	NA	NA	NA	NA	NA	NA	NA	NA	NA	NA	FALSE	132_PolII_narrow_peak_198	13	4.48307	7.2199	4.65747	Promoter (1-2kb)	473	RERE	1247	8723253	8723417	165	TRUE	NA	NA	NA	NA	NA	NA
U000276	chr1	8733424	8733936	512	WT_PolII_narrow_peak_187	56	13.0749	48.0432	44.1663	Intron (ENST00000337907.7/473, intron 2 of 23)	473	RERE	-8761	8733425	8733924	500	TRUE	13_PolII_narrow_peak_184	42	11.1301	34.3497	30.7924	Intron (ENST00000337907.7/473, intron 2 of 23)	473	RERE	-8839	8733503	8733855	353	TRUE	132_PolII_narrow_peak_199	44	11.043	35.4304	31.805	Intron (ENST00000337907.7/473, intron 2 of 23)	473	RERE	-8819	8733483	8733808	326	TRUE	133_PolII_narrow_peak_206	38	10.6638	30.881	27.4741	Intron (ENST00000337907.7/473, intron 2 of 23)
U000277	chr1	8797237	8797887	650	NA	NA	NA	NA	NA	NA	NA	NA	NA	NA	NA	NA	FALSE	13_PolII_narrow_peak_185	10	3.68971	5.1181	2.7098	Intron (ENST00000337907.7/473, intron 1 of 23)	473	RERE	19437	8797621	8797834	214	TRUE	NA	NA	NA	NA	NA	NA	NA	NA	NA	NA	NA	NA	FALSE	133_PolII_narrow_peak_207	24	7.07612	16.1555	13.1902	Intron (ENST00000337907.7/473, intron 1 of 23)
U000278	chr1	8817639	8818129	490	WT_PolII_narrow_peak_188	23	4.01988	9.14276	6.47928	Promoter (<=1kb)	473	RERE	0	8817640	8817992	353	TRUE	NA	NA	NA	NA	NA	NA	NA	NA	NA	NA	NA	NA	FALSE	132_PolII_narrow_peak_200	25	4.06548	9.82048	7.09167	Promoter (<=1kb)	473	RERE	-2	8817642	8818087	446	TRUE	133_PolII_narrow_peak_209	35	5.40574	16.8565	13.8655	Promoter (<=1kb)
U000279	chr1	8818311	8818734	423	WT_PolII_narrow_peak_189	22	3.65262	7.95351	5.36238	Promoter (<=1kb)	473	RERE	-883	8818523	8818699	177	TRUE	13_PolII_narrow_peak_186	23	3.81394	8.62087	5.94838	Promoter (<=1kb)	473	RERE	-672	8818312	8818644	333	TRUE	132_PolII_narrow_peak_201	31	4.8642	13.8741	10.9466	Promoter (<=1kb)	473	RERE	-836	8818476	8818691	216	TRUE	133_PolII_narrow_peak_210	29	4.12436	11.125	8.3711	Promoter (<=1kb)
U000280	chr1	8822628	8823223	595	WT_PolII_narrow_peak_190	19	4.34881	8.74477	6.10406	Intron (ENST00000656437.1/473, intron 2 of 18)	473	RERE	-5216	8822856	8823223	368	TRUE	13_PolII_narrow_peak_187	21	4.45206	9.57704	6.85089	Intron (ENST00000656437.1/473, intron 2 of 18)	473	RERE	-5196	8822836	8823084	249	TRUE	132_PolII_narrow_peak_202	24	4.72136	11.1539	8.35406	Intron (ENST00000656437.1/473, intron 2 of 18)	473	RERE	-5116	8822756	8823107	352	TRUE	133_PolII_narrow_peak_211	33	5.80307	17.1733	14.1709	Intron (ENST00000656437.1/473, intron 2 of 18)
U000281	chr1	8848871	8849144	273	WT_PolII_narrow_peak_191	23	2.39715	4.60159	2.28452	Promoter (<=1kb)	473	RERE	0	8848894	8849105	212	TRUE	NA	NA	NA	NA	NA	NA	NA	NA	NA	NA	NA	NA	FALSE	132_PolII_narrow_peak_203	32	3.5971	10.26	7.50756	Promoter (<=1kb)	473	RERE	-27	8848948	8849144	197	TRUE	NA	NA	NA	NA	NA	NA
U000282	chr1	8873568	8874118	550	WT_PolII_narrow_peak_192	50	5.58358	23.2242	19.995	Promoter (1-2kb)	2023	ENO1	-1626	8873570	8874118	549	TRUE	13_PolII_narrow_peak_188	54	5.51367	24.5086	21.2149	Promoter (1-2kb)	2023	ENO1	-1625	8873569	8873975	407	TRUE	132_PolII_narrow_peak_204	50	5.65037	23.4744	20.1931	Promoter (1-2kb)	2023	ENO1	-1661	8873605	8874082	478	TRUE	133_PolII_narrow_peak_212	64	6.18407	31.3951	27.9749	Promoter (1-2kb)
U000283	chr1	8878611	8879562	951	WT_PolII_narrow_peak_193	56	4.90112	22.6244	19.414	Promoter (<=1kb)	100505975	ENO1-AS1	0	8878717	8879559	843	TRUE	13_PolII_narrow_peak_189	44	4.87377	18.3678	15.2673	Promoter (<=1kb)	100505975	ENO1-AS1	0	8878647	8879369	723	TRUE	132_PolII_narrow_peak_205	42	3.94424	14.1556	11.2162	Promoter (<=1kb)	100505975	ENO1-AS1	0	8878612	8879562	951	TRUE	133_PolII_narrow_peak_213	60	4.81408	23.59	20.3812	Promoter (<=1kb)
U000284	chr1	8880131	8880457	326	WT_PolII_narrow_peak_194	36	3.59655	11.2392	8.46431	Promoter (<=1kb)	2023	ENO1	-942	8880132	8880391	260	TRUE	13_PolII_narrow_peak_190	38	4.36287	14.571	11.6105	Promoter (<=1kb)	2023	ENO1	-990	8880180	8880383	204	TRUE	132_PolII_narrow_peak_206	32	3.47941	9.85559	7.12487	Promoter (<=1kb)	2023	ENO1	-989	8880179	8880425	247	TRUE	133_PolII_narrow_peak_214	34	3.23845	9.43231	6.76646	Promoter (<=1kb)
U000285	chr1	8889078	8890842	1764	WT_PolII_narrow_peak_195	54	7.96368	33.1979	29.6872	Distal Intergenic	2023	ENO1	-9889	8889079	8890643	1565	TRUE	13_PolII_narrow_peak_191	37	6.69412	21.2368	18.0419	Distal Intergenic	2023	ENO1	-10150	8889340	8890842	1503	TRUE	132_PolII_narrow_peak_208	33	6.10398	17.9569	14.8655	Distal Intergenic	2023	ENO1	-10715	8889905	8890611	707	TRUE	133_PolII_narrow_peak_216	44	6.98148	25.2661	22.0095	Distal Intergenic
U000286	chr1	8899902	8900352	450	WT_PolII_narrow_peak_196	27	3.96265	10.0964	7.37983	Distal Intergenic	2023	ENO1	-20870	8900060	8900326	267	TRUE	13_PolII_narrow_peak_192	42	6.21766	22.0913	18.8696	Distal Intergenic	2023	ENO1	-20727	8899917	8900352	436	TRUE	132_PolII_narrow_peak_209	31	4.8642	13.8741	10.9466	Distal Intergenic	2023	ENO1	-20764	8899954	8900284	331	TRUE	133_PolII_narrow_peak_217	58	7.99741	35.389	31.8708	Distal Intergenic
U000287	chr1	8903767	8904411	644	WT_PolII_narrow_peak_197	44	5.62359	21.0123	17.8534	Distal Intergenic	2023	ENO1	-24578	8903768	8904311	544	TRUE	13_PolII_narrow_peak_193	27	3.65971	9.22004	6.51372	Distal Intergenic	2023	ENO1	-24616	8903806	8904099	294	TRUE	132_PolII_narrow_peak_210	35	4.95678	15.5267	12.53	Distal Intergenic	2023	ENO1	-24590	8903780	8904188	409	TRUE	133_PolII_narrow_peak_218	37	4.85132	15.8878	12.9322	Distal Intergenic
U000288	chr1	8905646	8906107	461	WT_PolII_narrow_peak_198	37	5.6567	18.3587	15.2893	Distal Intergenic	2023	ENO1	-26468	8905658	8905964	307	TRUE	13_PolII_narrow_peak_194	30	5.33596	14.788	11.819	Distal Intergenic	2023	ENO1	-26470	8905660	8906000	341	TRUE	132_PolII_narrow_peak_211	22	3.80627	8.34005	5.70135	Distal Intergenic	2023	ENO1	-26547	8905737	8906107	371	TRUE	133_PolII_narrow_peak_219	28	5.09987	13.4541	10.595	Distal Intergenic
U000289	chr1	8918010	8918156	146	NA	NA	NA	NA	NA	NA	NA	NA	NA	NA	NA	NA	FALSE	NA	NA	NA	NA	NA	NA	NA	NA	NA	NA	NA	NA	FALSE	NA	NA	NA	NA	NA	NA	NA	NA	NA	NA	NA	NA	FALSE	NA	NA	NA	NA	NA	NA
U000290	chr1	8939561	8939949	388	WT_PolII_narrow_peak_199	20	8.44231	16.7026	13.6941	Distal Intergenic	765	CA6	-5918	8939562	8939949	388	TRUE	13_PolII_narrow_peak_195	11	4.77669	7.12857	4.55483	Distal Intergenic	765	CA6	-5990	8939733	8939877	145	TRUE	132_PolII_narrow_peak_212	13	5.22673	8.46923	5.82256	Distal Intergenic	765	CA6	-5977	8939579	8939890	312	TRUE	133_PolII_narrow_peak_220	13	4.88908	7.90795	5.33234	Distal Intergenic
U000291	chr1	8974064	8974584	520	NA	NA	NA	NA	NA	NA	NA	NA	NA	NA	NA	NA	FALSE	13_PolII_narrow_peak_196	23	7.86557	17.1579	14.0996	Exon (ENST00000377436.6/765, exon 8 of 8)	765	CA6	28188	8974075	8974475	401	TRUE	132_PolII_narrow_peak_213	21	9.15338	18.3945	15.2869	Exon (ENST00000377436.6/765, exon 8 of 8)	765	CA6	28219	8974106	8974387	282	TRUE	133_PolII_narrow_peak_221	28	8.40534	20.687	17.5662	Exon (ENST00000377436.6/765, exon 8 of 8)
U000292	chr1	8986097	8986571	474	WT_PolII_narrow_peak_200	17	5.81213	10.8779	8.1205	Distal Intergenic	155184	SLC2A7	39856	8986138	8986567	430	TRUE	13_PolII_narrow_peak_197	26	7.60919	18.1335	15.0407	Distal Intergenic	155184	SLC2A7	39880	8986118	8986543	426	TRUE	132_PolII_narrow_peak_214	25	8.05291	18.4871	15.3761	Distal Intergenic	155184	SLC2A7	39852	8986138	8986571	434	TRUE	133_PolII_narrow_peak_222	33	9.22696	25.0183	21.7687	Distal Intergenic
U000293	chr1	9061470	9061899	429	NA	NA	NA	NA	NA	NA	NA	NA	NA	NA	NA	NA	FALSE	NA	NA	NA	NA	NA	NA	NA	NA	NA	NA	NA	NA	FALSE	NA	NA	NA	NA	NA	NA	NA	NA	NA	NA	NA	NA	FALSE	133_PolII_narrow_peak_223	10	3.91695	5.48656	3.09178	Intron (ENST00000377424.9/6518, intron 1 of 11)
U000294	chr1	9067162	9067453	291	WT_PolII_narrow_peak_201	16	7.51369	13.3468	10.474	Promoter (2-3kb)	6518	SLC2A5	2209	9067184	9067395	212	TRUE	NA	NA	NA	NA	NA	NA	NA	NA	NA	NA	NA	NA	FALSE	132_PolII_narrow_peak_215	17	6.44842	11.9842	9.14301	Promoter (2-3kb)	6518	SLC2A5	2226	9067163	9067378	216	TRUE	133_PolII_narrow_peak_224	14	5.04379	8.48703	5.87613	Promoter (2-3kb)
U000295	chr1	9067477	9067652	175	NA	NA	NA	NA	NA	NA	NA	NA	NA	NA	NA	NA	FALSE	13_PolII_narrow_peak_198	11	4.76341	7.10728	4.53492	Promoter (1-2kb)	6518	SLC2A5	1952	9067478	9067652	175	TRUE	NA	NA	NA	NA	NA	NA	NA	NA	NA	NA	NA	NA	FALSE	NA	NA	NA	NA	NA	NA
U000296	chr1	9078734	9079476	742	WT_PolII_narrow_peak_202	19	3.82924	7.61147	5.04455	Intron (ENST00000486632.5/6518, intron 2 of 6)	124900441	LOC124900441	-3269	9079063	9079427	365	TRUE	13_PolII_narrow_peak_200	23	5.02775	11.5191	8.69281	Intron (ENST00000486632.5/6518, intron 2 of 6)	124900441	LOC124900441	-3229	9079121	9079467	347	TRUE	132_PolII_narrow_peak_216	20	4.59654	9.57941	6.86546	Intron (ENST00000486632.5/6518, intron 2 of 6)	124900441	LOC124900441	-3220	9078935	9079476	542	TRUE	133_PolII_narrow_peak_225	27	5.24215	13.4462	10.5875	Intron (ENST00000486632.5/6518, intron 2 of 6)
U000297	chr1	9080665	9081148	483	WT_PolII_narrow_peak_203	25	4.89638	11.9059	9.09935	Promoter (1-2kb)	124900441	LOC124900441	-1548	9080699	9081148	450	TRUE	13_PolII_narrow_peak_201	16	3.42567	6.00017	3.51223	Promoter (1-2kb)	124900441	LOC124900441	-1667	9080836	9081029	194	TRUE	132_PolII_narrow_peak_217	25	5.49582	13.2947	10.3928	Promoter (1-2kb)	124900441	LOC124900441	-1574	9080823	9081122	300	TRUE	133_PolII_narrow_peak_226	20	3.63131	7.40672	4.86437	Promoter (1-2kb)
U000298	chr1	9110606	9111008	402	WT_PolII_narrow_peak_204	29	6.67056	17.5785	14.5374	Promoter (<=1kb)	80045	GPR157	362	9110660	9111008	349	TRUE	13_PolII_narrow_peak_202	26	6.2624	15.3803	12.3877	Promoter (<=1kb)	80045	GPR157	362	9110628	9111008	381	TRUE	132_PolII_narrow_peak_218	29	7.18786	18.7083	15.5892	Promoter (<=1kb)	80045	GPR157	362	9110609	9111008	400	TRUE	133_PolII_narrow_peak_227	30	7.07448	18.9313	15.8678	Promoter (<=1kb)
U000299	chr1	9129058	9129767	709	WT_PolII_narrow_peak_205	75	13.8764	63.7192	59.4893	Promoter (<=1kb)	80045	GPR157	0	9129064	9129697	634	TRUE	13_PolII_narrow_peak_203	51	11.3948	40.7266	37.0173	Promoter (<=1kb)	80045	GPR157	-18	9129120	9129689	570	TRUE	132_PolII_narrow_peak_219	75	13.2093	61.8591	57.5855	Promoter (<=1kb)	80045	GPR157	0	9129102	9129689	588	TRUE	133_PolII_narrow_peak_228	66	12.1057	52.5134	48.6167	Promoter (<=1kb)
U000300	chr1	9145309	9145608	299	NA	NA	NA	NA	NA	NA	NA	NA	NA	NA	NA	NA	FALSE	NA	NA	NA	NA	NA	NA	NA	NA	NA	NA	NA	NA	FALSE	NA	NA	NA	NA	NA	NA	NA	NA	NA	NA	NA	NA	FALSE	133_PolII_narrow_peak_229	13	5.1367	8.32039	5.71917	Distal Intergenic
U000301	chr1	9163613	9164431	818	WT_PolII_narrow_peak_206	41	11.3761	34.2259	30.6881	Intron (ENST00000635687.1/106614088, intron 1 of 1)	407040	MIR34A	-12058	9163835	9164351	517	TRUE	13_PolII_narrow_peak_204	55	13.2031	47.6329	43.7681	Intron (ENST00000635687.1/106614088, intron 1 of 1)	407040	MIR34A	-11970	9163747	9164378	632	TRUE	132_PolII_narrow_peak_220	34	9.24505	25.6159	22.2686	Intron (ENST00000635687.1/106614088, intron 1 of 1)	407040	MIR34A	-11837	9163614	9164279	666	TRUE	133_PolII_narrow_peak_230	36	8.37775	24.8394	21.5947	Intron (ENST00000635687.1/106614088, intron 1 of 1)
U000302	chr1	9180170	9180658	488	WT_PolII_narrow_peak_207	19	5.37492	10.8135	8.06031	Promoter (1-2kb)	102724571	LNCTAM34A	-1446	9180186	9180558	373	TRUE	13_PolII_narrow_peak_205	23	7.02715	15.6063	12.605	Promoter (1-2kb)	102724571	LNCTAM34A	-1352	9180290	9180652	363	TRUE	132_PolII_narrow_peak_221	16	5.98434	10.799	8.01734	Promoter (1-2kb)	102724571	LNCTAM34A	-1471	9180265	9180533	269	TRUE	133_PolII_narrow_peak_231	17	5.41198	10.1614	7.45599	Promoter (1-2kb)
U000303	chr1	9181500	9181915	415	WT_PolII_narrow_peak_208	16	4.66883	8.45931	5.83743	Promoter (<=1kb)	102724571	LNCTAM34A	-89	9181523	9181915	393	TRUE	13_PolII_narrow_peak_206	16	5.00837	9.08334	6.38452	Promoter (<=1kb)	102724571	LNCTAM34A	-335	9181518	9181669	152	TRUE	132_PolII_narrow_peak_222	12	4.79033	7.44092	4.86306	Promoter (<=1kb)	102724571	LNCTAM34A	-186	9181526	9181818	293	TRUE	133_PolII_narrow_peak_232	15	4.85092	8.47362	5.86342	Promoter (<=1kb)
U000304	chr1	9193975	9194119	144	NA	NA	NA	NA	NA	NA	NA	NA	NA	NA	NA	NA	FALSE	NA	NA	NA	NA	NA	NA	NA	NA	NA	NA	NA	NA	FALSE	NA	NA	NA	NA	NA	NA	NA	NA	NA	NA	NA	NA	FALSE	NA	NA	NA	NA	NA	NA
U000305	chr1	9194157	9194453	296	NA	NA	NA	NA	NA	NA	NA	NA	NA	NA	NA	NA	FALSE	13_PolII_narrow_peak_207	17	5.75395	10.7748	7.98557	Intron (ENST00000635271.1/102724571, intron 2 of 2)	102724571	LNCTAM34A	3194	9194232	9194392	161	TRUE	132_PolII_narrow_peak_223	16	6.43142	11.5563	8.73659	Intron (ENST00000635271.1/102724571, intron 2 of 2)	102724571	LNCTAM34A	3224	9194262	9194453	192	TRUE	133_PolII_narrow_peak_233	26	7.79448	18.493	15.4443	Intron (ENST00000635271.1/102724571, intron 2 of 2)
U000306	chr1	9196396	9196587	191	NA	NA	NA	NA	NA	NA	NA	NA	NA	NA	NA	NA	FALSE	13_PolII_narrow_peak_208	13	4.32059	6.93962	4.379	Intron (ENST00000635405.2/ENST00000635405.2, intron 1 of 1)	102724571	LNCTAM34A	5404	9196442	9196587	146	TRUE	NA	NA	NA	NA	NA	NA	NA	NA	NA	NA	NA	NA	FALSE	NA	NA	NA	NA	NA	NA
U000307	chr1	9196669	9196857	188	NA	NA	NA	NA	NA	NA	NA	NA	NA	NA	NA	NA	FALSE	NA	NA	NA	NA	NA	NA	NA	NA	NA	NA	NA	NA	FALSE	NA	NA	NA	NA	NA	NA	NA	NA	NA	NA	NA	NA	FALSE	133_PolII_narrow_peak_234	17	4.91247	9.23826	6.58314	Intron (ENST00000635405.2/ENST00000635405.2, intron 1 of 1)
U000308	chr1	9201921	9202084	163	WT_PolII_narrow_peak_209	11	5.60961	8.45639	5.83471	Distal Intergenic	102724571	LNCTAM34A	10884	9201922	9202084	163	TRUE	NA	NA	NA	NA	NA	NA	NA	NA	NA	NA	NA	NA	FALSE	NA	NA	NA	NA	NA	NA	NA	NA	NA	NA	NA	NA	FALSE	NA	NA	NA	NA	NA	NA
U000309	chr1	9234789	9235010	221	WT_PolII_narrow_peak_210	20	6.7023	13.6808	10.7936	Promoter (<=1kb)	9563	H6PD	16	9234790	9235003	214	TRUE	13_PolII_narrow_peak_209	11	4.44242	6.58978	4.05333	Promoter (<=1kb)	9563	H6PD	39	9234813	9235010	198	TRUE	132_PolII_narrow_peak_224	16	5.26536	9.54529	6.83327	Promoter (<=1kb)	9563	H6PD	16	9234790	9234974	185	TRUE	133_PolII_narrow_peak_235	18	4.77191	9.29586	6.63754	Promoter (<=1kb)
U000310	chr1	9239819	9239989	170	NA	NA	NA	NA	NA	NA	NA	NA	NA	NA	NA	NA	FALSE	NA	NA	NA	NA	NA	NA	NA	NA	NA	NA	NA	NA	FALSE	NA	NA	NA	NA	NA	NA	NA	NA	NA	NA	NA	NA	FALSE	NA	NA	NA	NA	NA	NA
U000311	chr1	9242082	9242717	635	NA	NA	NA	NA	NA	NA	NA	NA	NA	NA	NA	NA	FALSE	13_PolII_narrow_peak_210	11	4.27618	6.31927	3.80657	Promoter (2-3kb)	9563	H6PD	2239	9242083	9242291	209	TRUE	132_PolII_narrow_peak_225	24	7.59389	17.1402	14.0798	Promoter (2-3kb)	9563	H6PD	2239	9242083	9242686	604	TRUE	133_PolII_narrow_peak_237	22	6.90099	14.92	12.0015	Promoter (2-3kb)
U000312	chr1	9275707	9275891	184	NA	NA	NA	NA	NA	NA	NA	NA	NA	NA	NA	NA	FALSE	NA	NA	NA	NA	NA	NA	NA	NA	NA	NA	NA	NA	FALSE	132_PolII_narrow_peak_226	10	4.37145	6.21297	3.72829	Distal Intergenic	80176	SPSB1	-17003	9275708	9275891	184	TRUE	NA	NA	NA	NA	NA	NA
U000313	chr1	9280542	9280750	208	NA	NA	NA	NA	NA	NA	NA	NA	NA	NA	NA	NA	FALSE	NA	NA	NA	NA	NA	NA	NA	NA	NA	NA	NA	NA	FALSE	NA	NA	NA	NA	NA	NA	NA	NA	NA	NA	NA	NA	FALSE	133_PolII_narrow_peak_238	20	6.60167	13.4986	10.6376	Distal Intergenic
U000314	chr1	9290002	9290772	770	WT_PolII_narrow_peak_211	28	5.74391	15.0297	12.0862	Promoter (2-3kb)	80176	SPSB1	-2329	9290171	9290565	395	TRUE	13_PolII_narrow_peak_211	37	7.00514	22.0448	18.8245	Promoter (2-3kb)	80176	SPSB1	-2309	9290028	9290585	558	TRUE	132_PolII_narrow_peak_227	32	6.17463	17.7145	14.6324	Promoter (2-3kb)	80176	SPSB1	-2123	9290032	9290771	740	TRUE	133_PolII_narrow_peak_239	42	6.78748	23.7748	20.5606	Promoter (2-3kb)
U000315	chr1	9299846	9300552	706	WT_PolII_narrow_peak_212	39	7.2553	23.6418	20.3994	Intron (ENST00000328089.11/80176, intron 1 of 2)	80176	SPSB1	5319	9299847	9300552	706	TRUE	13_PolII_narrow_peak_212	38	9.16475	27.6949	24.3102	Intron (ENST00000328089.11/80176, intron 1 of 2)	80176	SPSB1	5528	9300056	9300529	474	TRUE	132_PolII_narrow_peak_228	26	5.518	13.7252	10.8041	Intron (ENST00000328089.11/80176, intron 1 of 2)	80176	SPSB1	5469	9299997	9300535	539	TRUE	133_PolII_narrow_peak_240	35	7.02116	21.1476	18.0124	Intron (ENST00000328089.11/80176, intron 1 of 2)
U000316	chr1	9302989	9303508	519	WT_PolII_narrow_peak_213	19	3.60865	7.10898	4.5753	Intron (ENST00000328089.11/80176, intron 1 of 2)	80176	SPSB1	8558	9303086	9303248	163	TRUE	13_PolII_narrow_peak_213	15	3.79108	6.50265	3.97652	Intron (ENST00000328089.11/80176, intron 1 of 2)	80176	SPSB1	8549	9303077	9303375	299	TRUE	132_PolII_narrow_peak_229	22	4.83287	10.7448	7.96708	Intron (ENST00000328089.11/80176, intron 1 of 2)	80176	SPSB1	8462	9302990	9303386	397	TRUE	133_PolII_narrow_peak_241	23	4.94715	11.3386	8.57493	Intron (ENST00000328089.11/80176, intron 1 of 2)
U000317	chr1	9350484	9350650	166	NA	NA	NA	NA	NA	NA	NA	NA	NA	NA	NA	NA	FALSE	NA	NA	NA	NA	NA	NA	NA	NA	NA	NA	NA	NA	FALSE	NA	NA	NA	NA	NA	NA	NA	NA	NA	NA	NA	NA	FALSE	133_PolII_narrow_peak_242	13	4.56967	7.36805	4.82809	Promoter (<=1kb)
U000318	chr1	9388593	9389211	618	WT_PolII_narrow_peak_214	28	7.98038	19.8532	16.7322	Distal Intergenic	80176	SPSB1	33038	9388745	9389211	467	TRUE	13_PolII_narrow_peak_214	17	6.46264	12.0085	9.15833	Distal Intergenic	80176	SPSB1	33080	9388787	9388997	211	TRUE	132_PolII_narrow_peak_230	38	10.1132	29.7414	26.2723	Distal Intergenic	80176	SPSB1	33068	9388775	9389113	339	TRUE	133_PolII_narrow_peak_243	14	3.88168	6.42065	3.94921	Distal Intergenic
U000319	chr1	9400555	9400727	172	WT_PolII_narrow_peak_215	10	5.26838	7.63008	5.05898	Distal Intergenic	100506022	LINC02606	28189	9400556	9400727	172	TRUE	NA	NA	NA	NA	NA	NA	NA	NA	NA	NA	NA	NA	FALSE	NA	NA	NA	NA	NA	NA	NA	NA	NA	NA	NA	NA	FALSE	NA	NA	NA	NA	NA	NA
U000320	chr1	9404496	9404659	163	NA	NA	NA	NA	NA	NA	NA	NA	NA	NA	NA	NA	FALSE	NA	NA	NA	NA	NA	NA	NA	NA	NA	NA	NA	NA	FALSE	NA	NA	NA	NA	NA	NA	NA	NA	NA	NA	NA	NA	FALSE	NA	NA	NA	NA	NA	NA
U000321	chr1	9413207	9413609	402	WT_PolII_narrow_peak_216	15	6.91644	11.9623	9.153	Distal Intergenic	100506022	LINC02606	15402	9413315	9413514	200	TRUE	13_PolII_narrow_peak_215	14	6.43728	10.798	8.00642	Distal Intergenic	100506022	LINC02606	15401	9413366	9413515	150	TRUE	132_PolII_narrow_peak_231	14	5.67478	9.54777	6.83547	Distal Intergenic	100506022	LINC02606	15307	9413366	9413609	244	TRUE	133_PolII_narrow_peak_244	12	5.33749	8.32969	5.72785	Distal Intergenic
U000322	chr1	9428858	9429256	398	WT_PolII_narrow_peak_217	19	8.01691	15.5121	12.5493	Promoter (<=1kb)	100506022	LINC02606	0	9428952	9429153	202	TRUE	13_PolII_narrow_peak_216	25	10.0146	21.9921	18.7734	Promoter (<=1kb)	100506022	LINC02606	0	9428923	9429216	294	TRUE	132_PolII_narrow_peak_232	24	9.87974	21.2087	18.0016	Promoter (<=1kb)	100506022	LINC02606	0	9428859	9429242	384	TRUE	133_PolII_narrow_peak_245	23	8.87319	18.9425	15.8786	Promoter (<=1kb)
U000323	chr1	9438761	9438918	157	NA	NA	NA	NA	NA	NA	NA	NA	NA	NA	NA	NA	FALSE	NA	NA	NA	NA	NA	NA	NA	NA	NA	NA	NA	NA	FALSE	NA	NA	NA	NA	NA	NA	NA	NA	NA	NA	NA	NA	FALSE	133_PolII_narrow_peak_246	10	4.82702	6.9331	4.42153	Promoter (1-2kb)
U000324	chr1	9473012	9473460	448	WT_PolII_narrow_peak_218	12	5.18085	8.07675	5.47803	Distal Intergenic	100506022	LINC02606	-32515	9473079	9473247	169	TRUE	13_PolII_narrow_peak_217	24	7.76567	17.4605	14.3917	Distal Intergenic	100506022	LINC02606	-32455	9473019	9473364	346	TRUE	132_PolII_narrow_peak_233	22	7.39847	15.8359	12.8272	Distal Intergenic	100506022	LINC02606	-32449	9473013	9473322	310	TRUE	133_PolII_narrow_peak_247	22	7.32577	15.7037	12.7551	Distal Intergenic
U000325	chr1	9476826	9477233	407	WT_PolII_narrow_peak_219	10	4.59646	6.56919	4.07632	Distal Intergenic	100506022	LINC02606	-36523	9477087	9477233	147	TRUE	13_PolII_narrow_peak_218	14	4.58954	7.70037	5.08619	Distal Intergenic	100506022	LINC02606	-36344	9476908	9477112	205	TRUE	132_PolII_narrow_peak_234	18	6.2104	11.9715	9.13093	Distal Intergenic	100506022	LINC02606	-36263	9476827	9477162	336	TRUE	133_PolII_narrow_peak_248	19	6.44104	12.7893	9.95918	Distal Intergenic
U000326	chr1	9495188	9495336	148	NA	NA	NA	NA	NA	NA	NA	NA	NA	NA	NA	NA	FALSE	NA	NA	NA	NA	NA	NA	NA	NA	NA	NA	NA	NA	FALSE	132_PolII_narrow_peak_235	8	4.26603	5.58438	3.14932	Distal Intergenic	84275	SLC25A33	-44129	9495189	9495336	148	TRUE	NA	NA	NA	NA	NA	NA
U000327	chr1	9539189	9539523	334	WT_PolII_narrow_peak_220	23	7.73139	16.9143	13.8978	Promoter (<=1kb)	84275	SLC25A33	-1	9539210	9539464	255	TRUE	13_PolII_narrow_peak_219	41	13.2188	37.8782	34.2357	Promoter (<=1kb)	84275	SLC25A33	0	9539190	9539500	311	TRUE	132_PolII_narrow_peak_236	33	10.5078	27.5324	24.1273	Promoter (<=1kb)	84275	SLC25A33	0	9539231	9539498	268	TRUE	133_PolII_narrow_peak_249	37	10.6311	30.2011	26.8115	Promoter (<=1kb)
U000328	chr1	9539972	9540480	508	WT_PolII_narrow_peak_221	11	3.79473	5.52263	3.11544	Promoter (<=1kb)	84275	SLC25A33	658	9540123	9540297	175	TRUE	NA	NA	NA	NA	NA	NA	NA	NA	NA	NA	NA	NA	FALSE	132_PolII_narrow_peak_237	16	5.19725	9.42365	6.7183	Promoter (<=1kb)	84275	SLC25A33	679	9540144	9540315	172	TRUE	133_PolII_narrow_peak_250	20	5.75288	11.9146	9.12405	Promoter (<=1kb)
U000329	chr1	9561627	9561858	231	NA	NA	NA	NA	NA	NA	NA	NA	NA	NA	NA	NA	FALSE	NA	NA	NA	NA	NA	NA	NA	NA	NA	NA	NA	NA	FALSE	132_PolII_narrow_peak_238	12	5.25463	8.196	5.56636	Intron (ENST00000302692.7/84275, intron 2 of 6)	84275	SLC25A33	22163	9561628	9561858	231	TRUE	NA	NA	NA	NA	NA	NA
U000330	chr1	9572677	9572822	145	NA	NA	NA	NA	NA	NA	NA	NA	NA	NA	NA	NA	FALSE	13_PolII_narrow_peak_220	9	4.75812	6.57229	4.03698	Intron (ENST00000302692.7/84275, intron 4 of 6)	199953	TMEM201	-16089	9572678	9572822	145	TRUE	NA	NA	NA	NA	NA	NA	NA	NA	NA	NA	NA	NA	FALSE	NA	NA	NA	NA	NA	NA
U000331	chr1	9588371	9588931	560	WT_PolII_narrow_peak_222	35	8.45482	24.4796	21.212	Promoter (<=1kb)	199953	TMEM201	-44	9588372	9588867	496	TRUE	13_PolII_narrow_peak_221	32	9.26357	24.5325	21.238	Promoter (<=1kb)	199953	TMEM201	-60	9588477	9588851	375	TRUE	132_PolII_narrow_peak_239	38	9.29708	27.9874	24.5686	Promoter (<=1kb)	199953	TMEM201	0	9588450	9588931	482	TRUE	133_PolII_narrow_peak_251	35	8.97925	25.6162	22.3496	Promoter (<=1kb)
U000332	chr1	9644726	9644945	219	NA	NA	NA	NA	NA	NA	NA	NA	NA	NA	NA	NA	FALSE	NA	NA	NA	NA	NA	NA	NA	NA	NA	NA	NA	NA	FALSE	NA	NA	NA	NA	NA	NA	NA	NA	NA	NA	NA	NA	FALSE	133_PolII_narrow_peak_252	11	4.6878	6.98586	4.47081	Intron (ENST00000698706.1/5293, intron 2 of 4)
U000333	chr1	9689012	9689671	659	WT_PolII_narrow_peak_223	23	6.80837	15.1887	12.2388	Promoter (<=1kb)	5293	PIK3CD	0	9689013	9689664	652	TRUE	13_PolII_narrow_peak_222	14	5.33193	8.97531	6.28255	Promoter (<=1kb)	5293	PIK3CD	0	9689096	9689562	467	TRUE	132_PolII_narrow_peak_240	35	8.92712	25.5049	22.161	Promoter (<=1kb)	5293	PIK3CD	0	9689044	9689636	593	TRUE	133_PolII_narrow_peak_253	30	8.36581	21.6518	18.5009	Promoter (<=1kb)
U000334	chr1	9700551	9700710	159	NA	NA	NA	NA	NA	NA	NA	NA	NA	NA	NA	NA	FALSE	NA	NA	NA	NA	NA	NA	NA	NA	NA	NA	NA	NA	FALSE	NA	NA	NA	NA	NA	NA	NA	NA	NA	NA	NA	NA	FALSE	133_PolII_narrow_peak_254	13	5.36779	8.70137	6.0781	Intron (ENST00000698706.1/5293, intron 3 of 4)
U000335	chr1	9719029	9719541	512	WT_PolII_narrow_peak_224	25	7.00105	16.4656	13.4661	Promoter (<=1kb)	5293	PIK3CD	180	9719030	9719530	501	TRUE	13_PolII_narrow_peak_223	23	7.88366	17.1907	14.131	Promoter (<=1kb)	5293	PIK3CD	406	9719256	9719530	275	TRUE	132_PolII_narrow_peak_241	24	6.92618	15.8643	12.8544	Promoter (<=1kb)	5293	PIK3CD	363	9719213	9719541	329	TRUE	133_PolII_narrow_peak_255	24	6.74662	15.5117	12.5707	Promoter (<=1kb)
U000336	chr1	9725005	9725147	142	NA	NA	NA	NA	NA	NA	NA	NA	NA	NA	NA	NA	FALSE	13_PolII_narrow_peak_224	11	4.59732	6.84021	4.28623	Intron (ENST00000481137.2/5293, intron 23 of 23)	5293	PIK3CD	3870	9725006	9725147	142	TRUE	NA	NA	NA	NA	NA	NA	NA	NA	NA	NA	NA	NA	FALSE	NA	NA	NA	NA	NA	NA
U000337	chr1	9768098	9768677	579	WT_PolII_narrow_peak_225	21	6.37217	13.4957	10.6162	Intron (ENST00000377298.9/22883, intron 2 of 18)	22883	CLSTN1	-16618	9768199	9768677	479	TRUE	NA	NA	NA	NA	NA	NA	NA	NA	NA	NA	NA	NA	FALSE	132_PolII_narrow_peak_242	19	6.33288	12.595	9.72528	Intron (ENST00000377298.9/22883, intron 2 of 18)	22883	CLSTN1	-16679	9768260	9768637	378	TRUE	NA	NA	NA	NA	NA	NA
U000338	chr1	9793836	9793995	159	NA	NA	NA	NA	NA	NA	NA	NA	NA	NA	NA	NA	FALSE	NA	NA	NA	NA	NA	NA	NA	NA	NA	NA	NA	NA	FALSE	NA	NA	NA	NA	NA	NA	NA	NA	NA	NA	NA	NA	FALSE	133_PolII_narrow_peak_256	13	4.83086	7.81026	5.24224	Intron (ENST00000377298.9/22883, intron 1 of 18)
U000339	chr1	9825150	9825943	793	WT_PolII_narrow_peak_226	62	10.1929	44.5038	40.7119	Promoter (1-2kb)	22883	CLSTN1	-1167	9825151	9825814	664	TRUE	13_PolII_narrow_peak_225	52	10.2742	38.5983	34.9389	Promoter (1-2kb)	22883	CLSTN1	-1297	9825281	9825861	581	TRUE	132_PolII_narrow_peak_243	55	9.96529	39.6041	35.8689	Promoter (1-2kb)	22883	CLSTN1	-1294	9825278	9825791	514	TRUE	133_PolII_narrow_peak_257	70	11.3682	53.0702	49.1623	Promoter (1-2kb)
U000340	chr1	9867438	9867826	388	NA	NA	NA	NA	NA	NA	NA	NA	NA	NA	NA	NA	FALSE	NA	NA	NA	NA	NA	NA	NA	NA	NA	NA	NA	NA	FALSE	132_PolII_narrow_peak_244	11	5.51015	8.29805	5.66186	Intron (ENST00000377263.6/56998, intron 5 of 5)	56998	CTNNBIP1	10350	9867454	9867826	373	TRUE	NA	NA	NA	NA	NA	NA
U000341	chr1	9874820	9874981	161	WT_PolII_narrow_peak_227	11	5.07588	7.6068	5.04002	Intron (ENST00000377263.6/56998, intron 3 of 5)	56998	CTNNBIP1	3195	9874825	9874981	157	TRUE	NA	NA	NA	NA	NA	NA	NA	NA	NA	NA	NA	NA	FALSE	132_PolII_narrow_peak_245	8	3.85777	4.95407	2.58158	Intron (ENST00000377263.6/56998, intron 3 of 5)	56998	CTNNBIP1	3201	9874821	9874975	155	TRUE	NA	NA	NA	NA	NA	NA
U000342	chr1	9890489	9890710	221	NA	NA	NA	NA	NA	NA	NA	NA	NA	NA	NA	NA	FALSE	NA	NA	NA	NA	NA	NA	NA	NA	NA	NA	NA	NA	FALSE	132_PolII_narrow_peak_246	12	5.64053	8.8169	6.14712	Promoter (2-3kb)	56998	CTNNBIP1	2570	9890490	9890667	178	TRUE	133_PolII_narrow_peak_258	18	6.74905	12.9127	10.0772	Promoter (2-3kb)
U000343	chr1	9898239	9898400	161	WT_PolII_narrow_peak_228	10	4.48761	6.39706	3.91671	Intron (ENST00000377263.6/56998, intron 1 of 5)	56998	CTNNBIP1	-5003	9898240	9898400	161	TRUE	NA	NA	NA	NA	NA	NA	NA	NA	NA	NA	NA	NA	FALSE	NA	NA	NA	NA	NA	NA	NA	NA	NA	NA	NA	NA	FALSE	NA	NA	NA	NA	NA	NA
U000344	chr1	9910214	9911113	899	WT_PolII_narrow_peak_229	70	11.2237	52.6356	48.6508	Promoter (<=1kb)	56998	CTNNBIP1	0	9910228	9910851	624	TRUE	13_PolII_narrow_peak_226	65	12.7424	53.5285	49.5345	Promoter (<=1kb)	56998	CTNNBIP1	0	9910252	9910856	605	TRUE	132_PolII_narrow_peak_247	69	12.8768	56.6867	52.5324	Promoter (<=1kb)	56998	CTNNBIP1	0	9910250	9910886	637	TRUE	133_PolII_narrow_peak_259	80	12.8417	64.3225	60.1873	Promoter (<=1kb)
U000345	chr1	9942632	9943504	872	WT_PolII_narrow_peak_230	39	9.81227	29.6915	26.2742	Promoter (<=1kb)	64802	NMNAT1	0	9942929	9943429	501	TRUE	13_PolII_narrow_peak_227	29	8.21163	20.8234	17.6417	Promoter (<=1kb)	64802	NMNAT1	0	9942633	9943443	811	TRUE	132_PolII_narrow_peak_248	31	8.19314	21.8181	18.5904	Promoter (<=1kb)	64802	NMNAT1	0	9942852	9943504	653	TRUE	133_PolII_narrow_peak_260	31	7.10135	19.4596	16.3784	Promoter (<=1kb)
U000346	chr1	10032577	10033591	1014	WT_PolII_narrow_peak_231	72	8.63714	45.1652	41.3578	Promoter (<=1kb)	10277	UBE4B	0	10032585	10033393	809	TRUE	13_PolII_narrow_peak_228	62	10.2046	44.5382	40.7419	Promoter (<=1kb)	10277	UBE4B	0	10032616	10033273	658	TRUE	132_PolII_narrow_peak_249	64	9.21829	42.6829	38.8687	Promoter (<=1kb)	10277	UBE4B	0	10032578	10033352	775	TRUE	133_PolII_narrow_peak_261	67	8.90896	43.356	39.6545	Promoter (<=1kb)
U000347	chr1	10108159	10108552	393	NA	NA	NA	NA	NA	NA	NA	NA	NA	NA	NA	NA	FALSE	13_PolII_narrow_peak_229	9	4.03682	5.44512	3.00771	Intron (ENST00000253251.12/10277, intron 6 of 26)	10277	UBE4B	7299	10108160	10108421	262	TRUE	132_PolII_narrow_peak_250	11	4.17244	6.14941	3.66959	Intron (ENST00000253251.12/10277, intron 6 of 26)	10277	UBE4B	7460	10108321	10108481	161	TRUE	133_PolII_narrow_peak_262	10	3.66476	5.07738	2.72498	Intron (ENST00000253251.12/10277, intron 6 of 26)
U000348	chr1	10209849	10210589	740	WT_PolII_narrow_peak_232	29	5.72002	15.368	12.4111	Promoter (<=1kb)	23095	KIF1B	0	10209855	10210589	735	TRUE	13_PolII_narrow_peak_231	28	6.58723	16.9502	13.8992	Promoter (<=1kb)	23095	KIF1B	0	10210333	10210571	239	TRUE	132_PolII_narrow_peak_252	38	7.30693	23.2917	20.0161	Promoter (<=1kb)	23095	KIF1B	0	10210223	10210589	367	TRUE	133_PolII_narrow_peak_263	31	6.1337	17.1921	14.1891	Promoter (<=1kb)
U000349	chr1	10211342	10211791	449	WT_PolII_narrow_peak_233	21	4.1318	8.84866	6.20178	Promoter (<=1kb)	23095	KIF1B	0	10211343	10211654	312	TRUE	13_PolII_narrow_peak_232	24	5.45318	12.8227	9.93609	Promoter (<=1kb)	23095	KIF1B	0	10211349	10211672	324	TRUE	132_PolII_narrow_peak_253	20	3.88319	7.99779	5.38084	Promoter (<=1kb)	23095	KIF1B	0	10211400	10211672	273	TRUE	133_PolII_narrow_peak_264	31	5.94494	16.7261	13.7402	Promoter (<=1kb)
U000350	chr1	10377383	10377529	146	NA	NA	NA	NA	NA	NA	NA	NA	NA	NA	NA	NA	FALSE	NA	NA	NA	NA	NA	NA	NA	NA	NA	NA	NA	NA	FALSE	NA	NA	NA	NA	NA	NA	NA	NA	NA	NA	NA	NA	FALSE	NA	NA	NA	NA	NA	NA
U000351	chr1	10387747	10388137	390	WT_PolII_narrow_peak_234	16	5.74497	10.3872	7.65564	Distal Intergenic	5226	PGD	-10455	10387762	10388137	376	TRUE	13_PolII_narrow_peak_233	10	4.28314	6.07267	3.57894	Distal Intergenic	5226	PGD	-10657	10387764	10387935	172	TRUE	NA	NA	NA	NA	NA	NA	NA	NA	NA	NA	NA	NA	FALSE	133_PolII_narrow_peak_265	10	3.87882	5.42502	3.03552	Distal Intergenic
U000352	chr1	10398710	10399569	859	WT_PolII_narrow_peak_235	55	9.49511	38.3001	34.659	Promoter (<=1kb)	5226	PGD	0	10398753	10399569	817	TRUE	13_PolII_narrow_peak_234	46	9.08641	32.0265	28.5273	Promoter (<=1kb)	5226	PGD	0	10398737	10399312	576	TRUE	132_PolII_narrow_peak_254	65	10.661	47.7499	43.8102	Promoter (<=1kb)	5226	PGD	0	10398711	10399312	602	TRUE	133_PolII_narrow_peak_266	63	10.5506	46.1697	42.4061	Promoter (<=1kb)
U000353	chr1	10415400	10415568	168	NA	NA	NA	NA	NA	NA	NA	NA	NA	NA	NA	NA	FALSE	NA	NA	NA	NA	NA	NA	NA	NA	NA	NA	NA	NA	FALSE	NA	NA	NA	NA	NA	NA	NA	NA	NA	NA	NA	NA	FALSE	133_PolII_narrow_peak_267	13	4.65354	7.51077	4.96149	Promoter (<=1kb)
U000354	chr1	10430062	10430235	173	NA	NA	NA	NA	NA	NA	NA	NA	NA	NA	NA	NA	FALSE	NA	NA	NA	NA	NA	NA	NA	NA	NA	NA	NA	NA	FALSE	132_PolII_narrow_peak_255	14	3.79937	6.26664	3.7778	Promoter (<=1kb)	100526739	CENPS-CORT	0	10430063	10430235	173	TRUE	NA	NA	NA	NA	NA	NA
U000355	chr1	10430486	10430991	505	WT_PolII_narrow_peak_236	16	4.35631	7.86917	5.28324	Promoter (<=1kb)	100526739	CENPS-CORT	0	10430794	10430973	180	TRUE	13_PolII_narrow_peak_235	14	4.95005	8.32651	5.67379	Promoter (<=1kb)	100526739	CENPS-CORT	0	10430794	10430959	166	TRUE	132_PolII_narrow_peak_256	16	4.36838	7.89228	5.28199	Promoter (<=1kb)	100526739	CENPS-CORT	0	10430799	10430967	169	TRUE	NA	NA	NA	NA	NA	NA
U000356	chr1	10459054	10459521	467	NA	NA	NA	NA	NA	NA	NA	NA	NA	NA	NA	NA	FALSE	NA	NA	NA	NA	NA	NA	NA	NA	NA	NA	NA	NA	FALSE	132_PolII_narrow_peak_257	16	5.01348	9.09261	6.40673	3' UTR	1325	CORT	9024	10459055	10459419	365	TRUE	133_PolII_narrow_peak_268	16	4.61348	8.35596	5.7526	3' UTR
U000357	chr1	10471923	10472099	176	NA	NA	NA	NA	NA	NA	NA	NA	NA	NA	NA	NA	FALSE	NA	NA	NA	NA	NA	NA	NA	NA	NA	NA	NA	NA	FALSE	NA	NA	NA	NA	NA	NA	NA	NA	NA	NA	NA	NA	FALSE	133_PolII_narrow_peak_269	18	3.80813	7.30516	4.76916	Promoter (<=1kb)
U000358	chr1	10472284	10472898	614	WT_PolII_narrow_peak_237	26	5.72634	14.1999	11.2908	Promoter (<=1kb)	1676	DFFA	0	10472347	10472843	497	TRUE	13_PolII_narrow_peak_236	24	5.78912	13.5495	10.6314	Promoter (<=1kb)	1676	DFFA	0	10472326	10472796	471	TRUE	132_PolII_narrow_peak_258	23	4.94049	11.3237	8.51542	Promoter (<=1kb)	1676	DFFA	0	10472285	10472898	614	TRUE	133_PolII_narrow_peak_270	26	5.41156	13.4789	10.6187	Promoter (<=1kb)
U000359	chr1	10474808	10475264	456	WT_PolII_narrow_peak_238	19	4.30131	8.64386	6.01115	Promoter (<=1kb)	5195	PEX14	0	10474814	10475132	319	TRUE	13_PolII_narrow_peak_237	21	4.77692	10.29	7.52529	Promoter (<=1kb)	5195	PEX14	0	10474818	10475264	447	TRUE	132_PolII_narrow_peak_259	28	5.94387	15.4985	12.503	Promoter (<=1kb)	5195	PEX14	0	10474936	10475150	215	TRUE	133_PolII_narrow_peak_271	21	4.37913	9.41349	6.74867	Promoter (<=1kb)
U000360	chr1	10510522	10511349	827	NA	NA	NA	NA	NA	NA	NA	NA	NA	NA	NA	NA	FALSE	13_PolII_narrow_peak_238	17	5.53114	10.3767	7.60743	Intron (ENST00000472851.1/5195, intron 2 of 3)	5195	PEX14	-24771	10510523	10511117	595	TRUE	NA	NA	NA	NA	NA	NA	NA	NA	NA	NA	NA	NA	FALSE	133_PolII_narrow_peak_272	15	4.4936	7.82899	5.25979	Intron (ENST00000472851.1/5195, intron 2 of 3)
U000361	chr1	10528267	10528853	586	WT_PolII_narrow_peak_239	15	5.77523	10.0727	7.35727	Intron (ENST00000472851.1/5195, intron 3 of 3)	5195	PEX14	-7081	10528363	10528807	445	TRUE	13_PolII_narrow_peak_239	35	9.72353	27.1685	23.7982	Intron (ENST00000472851.1/5195, intron 3 of 3)	5195	PEX14	-7066	10528270	10528822	553	TRUE	132_PolII_narrow_peak_260	20	6.61996	13.5318	10.6196	Intron (ENST00000472851.1/5195, intron 3 of 3)	5195	PEX14	-7035	10528282	10528853	572	TRUE	133_PolII_narrow_peak_273	21	6.22698	13.2204	10.3719	Intron (ENST00000472851.1/5195, intron 3 of 3)
U000362	chr1	10599249	10599838	589	WT_PolII_narrow_peak_240	29	8.97216	22.3105	19.1101	Exon (ENST00000356607.9/5195, exon 4 of 9)	54897	CASZ1	45342	10599250	10599734	485	TRUE	13_PolII_narrow_peak_240	24	7.9916	17.8772	14.7938	Exon (ENST00000356607.9/5195, exon 4 of 9)	54897	CASZ1	45353	10599276	10599723	448	TRUE	132_PolII_narrow_peak_261	26	7.88063	18.6588	15.5416	Exon (ENST00000356607.9/5195, exon 4 of 9)	54897	CASZ1	45238	10599295	10599838	544	TRUE	133_PolII_narrow_peak_274	16	5.16491	9.36571	6.7035	Exon (ENST00000356607.9/5195, exon 4 of 9)
U000363	chr1	10635311	10635929	618	WT_PolII_narrow_peak_241	11	3.93936	5.7643	3.33133	Distal Intergenic	54897	CASZ1	9311	10635312	10635765	454	TRUE	13_PolII_narrow_peak_241	10	3.68106	5.104	2.69707	Distal Intergenic	54897	CASZ1	9366	10635561	10635710	150	TRUE	132_PolII_narrow_peak_262	13	4.18092	6.69613	4.17057	Distal Intergenic	54897	CASZ1	9226	10635586	10635850	265	TRUE	133_PolII_narrow_peak_275	16	5.25303	9.52331	6.85262	Distal Intergenic
U000364	chr1	10680371	10680894	523	WT_PolII_narrow_peak_242	29	9.73248	23.7406	20.4953	Intron (ENST00000377022.8/54897, intron 4 of 20)	54897	CASZ1	13047	10680466	10680865	400	TRUE	13_PolII_narrow_peak_242	44	13.7686	41.0344	37.3182	Intron (ENST00000377022.8/54897, intron 4 of 20)	54897	CASZ1	13021	10680579	10680891	313	TRUE	132_PolII_narrow_peak_263	46	12.6505	40.1773	36.4267	Intron (ENST00000377022.8/54897, intron 4 of 20)	54897	CASZ1	13068	10680522	10680844	323	TRUE	133_PolII_narrow_peak_276	65	15.9672	61.3382	57.2627	Intron (ENST00000377022.8/54897, intron 4 of 20)
U000365	chr1	10686579	10686972	393	NA	NA	NA	NA	NA	NA	NA	NA	NA	NA	NA	NA	FALSE	13_PolII_narrow_peak_243	10	4.23694	5.99914	3.51126	Intron (ENST00000377022.8/54897, intron 4 of 20)	54897	CASZ1	6940	10686675	10686972	298	TRUE	NA	NA	NA	NA	NA	NA	NA	NA	NA	NA	NA	NA	FALSE	133_PolII_narrow_peak_277	16	5.68989	10.2917	7.57971	Intron (ENST00000377022.8/54897, intron 4 of 20)
U000366	chr1	10694202	10694356	154	NA	NA	NA	NA	NA	NA	NA	NA	NA	NA	NA	NA	FALSE	NA	NA	NA	NA	NA	NA	NA	NA	NA	NA	NA	NA	FALSE	132_PolII_narrow_peak_264	11	4.24532	6.26882	3.77979	Promoter (<=1kb)	54897	CASZ1	123	10694203	10694356	154	TRUE	NA	NA	NA	NA	NA	NA
U000367	chr1	10694372	10694560	188	NA	NA	NA	NA	NA	NA	NA	NA	NA	NA	NA	NA	FALSE	NA	NA	NA	NA	NA	NA	NA	NA	NA	NA	NA	NA	FALSE	NA	NA	NA	NA	NA	NA	NA	NA	NA	NA	NA	NA	FALSE	133_PolII_narrow_peak_278	19	5.75077	11.5267	8.75425	Promoter (<=1kb)
U000368	chr1	10724152	10724555	403	WT_PolII_narrow_peak_243	14	7.18415	12.0095	9.19712	Intron (ENST00000377022.8/54897, intron 2 of 20)	54897	CASZ1	-18578	10724153	10724326	174	TRUE	13_PolII_narrow_peak_244	7	3.80649	4.69165	2.32182	Intron (ENST00000377022.8/54897, intron 2 of 20)	54897	CASZ1	-18829	10724404	10724555	152	TRUE	NA	NA	NA	NA	NA	NA	NA	NA	NA	NA	NA	NA	FALSE	133_PolII_narrow_peak_279	9	4.35244	5.93811	3.50752	Intron (ENST00000377022.8/54897, intron 2 of 20)
U000369	chr1	10731084	10731496	412	WT_PolII_narrow_peak_244	13	6.26815	10.163	7.4429	Intron (ENST00000377022.8/54897, intron 2 of 20)	54897	CASZ1	-25554	10731129	10731496	368	TRUE	13_PolII_narrow_peak_245	15	6.58927	11.4264	8.60432	Intron (ENST00000377022.8/54897, intron 2 of 20)	54897	CASZ1	-25549	10731124	10731485	362	TRUE	NA	NA	NA	NA	NA	NA	NA	NA	NA	NA	NA	NA	FALSE	133_PolII_narrow_peak_280	21	7.55537	15.6516	12.7049	Intron (ENST00000377022.8/54897, intron 2 of 20)
U000370	chr1	10779342	10779540	198	NA	NA	NA	NA	NA	NA	NA	NA	NA	NA	NA	NA	FALSE	13_PolII_narrow_peak_246	14	6.82699	11.4305	8.60833	Intron (ENST00000377022.8/54897, intron 1 of 20)	54897	CASZ1	17111	10779361	10779535	175	TRUE	NA	NA	NA	NA	NA	NA	NA	NA	NA	NA	NA	NA	FALSE	133_PolII_narrow_peak_281	13	5.78083	9.37519	6.71266	Intron (ENST00000377022.8/54897, intron 1 of 20)
U000371	chr1	10793331	10793487	156	NA	NA	NA	NA	NA	NA	NA	NA	NA	NA	NA	NA	FALSE	NA	NA	NA	NA	NA	NA	NA	NA	NA	NA	NA	NA	FALSE	NA	NA	NA	NA	NA	NA	NA	NA	NA	NA	NA	NA	FALSE	133_PolII_narrow_peak_282	12	5.70466	8.91975	6.28206	Intron (ENST00000377022.8/54897, intron 1 of 20)
U000372	chr1	10804300	10804492	192	NA	NA	NA	NA	NA	NA	NA	NA	NA	NA	NA	NA	FALSE	NA	NA	NA	NA	NA	NA	NA	NA	NA	NA	NA	NA	FALSE	NA	NA	NA	NA	NA	NA	NA	NA	NA	NA	NA	NA	FALSE	133_PolII_narrow_peak_283	11	5.20728	7.81612	5.24765	Distal Intergenic
U000373	chr1	10830937	10831278	341	NA	NA	NA	NA	NA	NA	NA	NA	NA	NA	NA	NA	FALSE	NA	NA	NA	NA	NA	NA	NA	NA	NA	NA	NA	NA	FALSE	132_PolII_narrow_peak_265	14	6.31506	10.5991	7.82879	Distal Intergenic	54897	CASZ1	-34288	10830938	10831278	341	TRUE	NA	NA	NA	NA	NA	NA
U000374	chr1	10837428	10837706	278	NA	NA	NA	NA	NA	NA	NA	NA	NA	NA	NA	NA	FALSE	NA	NA	NA	NA	NA	NA	NA	NA	NA	NA	NA	NA	FALSE	132_PolII_narrow_peak_266	8	4.11928	5.35728	2.94857	Distal Intergenic	54897	CASZ1	-40779	10837429	10837706	278	TRUE	NA	NA	NA	NA	NA	NA
U000375	chr1	10900363	10901525	1162	WT_PolII_narrow_peak_245	24	6.94901	15.9088	12.9302	Distal Intergenic	148345	C1orf127	46744	10900572	10901126	555	TRUE	13_PolII_narrow_peak_247	26	6.38686	15.6466	12.6438	Distal Intergenic	148345	C1orf127	46353	10900390	10901517	1128	TRUE	132_PolII_narrow_peak_267	29	6.20263	16.5142	13.4784	Distal Intergenic	148345	C1orf127	46391	10900372	10901479	1108	TRUE	133_PolII_narrow_peak_284	33	6.86202	19.8336	16.7401	Distal Intergenic
U000376	chr1	10965804	10966059	255	NA	NA	NA	NA	NA	NA	NA	NA	NA	NA	NA	NA	FALSE	13_PolII_narrow_peak_248	11	4.79003	7.14997	4.57477	Promoter (1-2kb)	148345	C1orf127	-1675	10965876	10966059	184	TRUE	NA	NA	NA	NA	NA	NA	NA	NA	NA	NA	NA	NA	FALSE	133_PolII_narrow_peak_285	12	4.52895	7.00975	4.49306	Promoter (1-2kb)
U000377	chr1	10975721	10976150	429	WT_PolII_narrow_peak_247	8	4.31049	5.65338	3.22915	Promoter (<=1kb)	148345	C1orf127	147	10975874	10976068	195	TRUE	NA	NA	NA	NA	NA	NA	NA	NA	NA	NA	NA	NA	FALSE	132_PolII_narrow_peak_268	10	4.89253	7.03642	4.48695	Promoter (<=1kb)	148345	C1orf127	189	10975852	10976026	175	TRUE	133_PolII_narrow_peak_286	12	5.65817	8.84518	6.21374	Promoter (<=1kb)
U000378	chr1	10982667	10983029	362	NA	NA	NA	NA	NA	NA	NA	NA	NA	NA	NA	NA	FALSE	13_PolII_narrow_peak_249	9	4.75812	6.57229	4.03698	Promoter (<=1kb)	148345	C1orf127	-592	10982668	10982855	188	TRUE	132_PolII_narrow_peak_269	13	6.59949	10.6973	7.92206	Promoter (<=1kb)	148345	C1orf127	-732	10982808	10983010	203	TRUE	133_PolII_narrow_peak_287	15	6.64453	11.5171	8.7451	Promoter (<=1kb)
U000379	chr1	11012242	11013043	801	WT_PolII_narrow_peak_248	66	15.7354	61.5885	57.4063	Promoter (<=1kb)	23435	TARDBP	0	11012243	11012612	370	TRUE	13_PolII_narrow_peak_250	36	10.2854	28.8985	25.4806	Promoter (<=1kb)	23435	TARDBP	0	11012254	11012635	382	TRUE	132_PolII_narrow_peak_270	51	12.94	44.2426	40.3897	Promoter (<=1kb)	23435	TARDBP	0	11012246	11013043	798	TRUE	133_PolII_narrow_peak_288	46	11.447	37.5999	34.0294	Promoter (<=1kb)
U000380	chr1	11037572	11037736	164	NA	NA	NA	NA	NA	NA	NA	NA	NA	NA	NA	NA	FALSE	NA	NA	NA	NA	NA	NA	NA	NA	NA	NA	NA	NA	FALSE	NA	NA	NA	NA	NA	NA	NA	NA	NA	NA	NA	NA	FALSE	NA	NA	NA	NA	NA	NA
U000381	chr1	11046288	11046490	202	WT_PolII_narrow_peak_249	19	4.24173	8.51658	5.89148	Promoter (<=1kb)	10747	MASP2	717	11046289	11046490	202	TRUE	NA	NA	NA	NA	NA	NA	NA	NA	NA	NA	NA	NA	FALSE	NA	NA	NA	NA	NA	NA	NA	NA	NA	NA	NA	NA	FALSE	NA	NA	NA	NA	NA	NA
U000382	chr1	11060004	11060439	435	WT_PolII_narrow_peak_250	41	8.17773	27.0041	23.6623	Promoter (<=1kb)	105376736	EXOSC10-AS1	0	11060008	11060432	425	TRUE	13_PolII_narrow_peak_251	29	7.54641	19.4658	16.3281	Promoter (<=1kb)	105376736	EXOSC10-AS1	0	11060016	11060301	286	TRUE	132_PolII_narrow_peak_271	42	9.17127	29.9703	26.4947	Promoter (<=1kb)	105376736	EXOSC10-AS1	0	11060005	11060439	435	TRUE	133_PolII_narrow_peak_289	43	9.34909	30.9634	27.5545	Promoter (<=1kb)
U000383	chr1	11060484	11060669	185	NA	NA	NA	NA	NA	NA	NA	NA	NA	NA	NA	NA	FALSE	NA	NA	NA	NA	NA	NA	NA	NA	NA	NA	NA	NA	FALSE	NA	NA	NA	NA	NA	NA	NA	NA	NA	NA	NA	NA	FALSE	133_PolII_narrow_peak_290	17	3.80232	7.03515	4.51688	Promoter (<=1kb)
U000384	chr1	11099125	11100166	1041	WT_PolII_narrow_peak_251	26	6.84251	16.5993	13.5946	Promoter (<=1kb)	105376736	EXOSC10-AS1	0	11099195	11099626	432	TRUE	13_PolII_narrow_peak_252	16	5.6361	10.1982	7.43805	Promoter (<=1kb)	105376736	EXOSC10-AS1	0	11099819	11100138	320	TRUE	132_PolII_narrow_peak_272	23	6.22352	14.0414	11.1066	Promoter (<=1kb)	105376736	EXOSC10-AS1	0	11099269	11100166	898	TRUE	133_PolII_narrow_peak_291	22	6.87253	14.8668	11.9503	Promoter (<=1kb)
U000385	chr1	11134319	11135094	775	WT_PolII_narrow_peak_253	75	13.2447	61.9594	57.7683	Promoter (2-3kb)	2475	MTOR	-2774	11134332	11134796	465	TRUE	13_PolII_narrow_peak_253	27	8.08237	19.5484	16.408	Promoter (2-3kb)	2475	MTOR	-2923	11134481	11134784	304	TRUE	132_PolII_narrow_peak_273	55	11.962	44.7244	40.8595	Promoter (2-3kb)	2475	MTOR	-2763	11134321	11134800	480	TRUE	133_PolII_narrow_peak_292	36	9.08787	26.4049	23.1163	Promoter (2-3kb)
U000386	chr1	11262500	11262985	485	WT_PolII_narrow_peak_254	101	19.9165	101.021	96.0182	Promoter (<=1kb)	2475	MTOR	0	11262541	11262891	351	TRUE	13_PolII_narrow_peak_254	81	20.096	83.9325	79.3229	Promoter (<=1kb)	2475	MTOR	-19	11262575	11262853	279	TRUE	132_PolII_narrow_peak_274	101	21.4964	105.101	99.9008	Promoter (<=1kb)	2475	MTOR	0	11262526	11262985	460	TRUE	133_PolII_narrow_peak_293	121	23.9227	130.004	124.705	Promoter (<=1kb)
U000387	chr1	11272665	11273697	1032	WT_PolII_narrow_peak_255	28	7.55783	19.0024	15.9103	Promoter (<=1kb)	29914	UBIAD1	0	11272845	11273655	811	TRUE	13_PolII_narrow_peak_255	24	6.59044	15.2014	12.2162	Promoter (<=1kb)	29914	UBIAD1	0	11272888	11273416	529	TRUE	132_PolII_narrow_peak_275	32	9.0192	24.0432	20.7443	Promoter (<=1kb)	29914	UBIAD1	0	11272739	11273676	938	TRUE	133_PolII_narrow_peak_294	31	7.58959	20.5372	17.4211	Promoter (<=1kb)
U000388	chr1	11478880	11479092	212	WT_PolII_narrow_peak_256	13	6.70521	10.8679	8.11104	Promoter (<=1kb)	57540	DISP3	-63	11478881	11479092	212	TRUE	NA	NA	NA	NA	NA	NA	NA	NA	NA	NA	NA	NA	FALSE	NA	NA	NA	NA	NA	NA	NA	NA	NA	NA	NA	NA	FALSE	NA	NA	NA	NA	NA	NA
U000389	chr1	11653146	11653680	534	WT_PolII_narrow_peak_257	30	6.09623	16.6828	13.6749	Promoter (<=1kb)	26232	FBXO2	0	11653147	11653680	534	TRUE	13_PolII_narrow_peak_256	35	8.29599	24.1276	20.8447	Promoter (<=1kb)	26232	FBXO2	0	11653217	11653590	374	TRUE	132_PolII_narrow_peak_276	47	8.72789	31.6539	28.1311	Promoter (<=1kb)	26232	FBXO2	0	11653153	11653663	511	TRUE	133_PolII_narrow_peak_295	42	8.39769	28.0854	24.7514	Promoter (<=1kb)
U000390	chr1	11654534	11654900	366	NA	NA	NA	NA	NA	NA	NA	NA	NA	NA	NA	NA	FALSE	13_PolII_narrow_peak_257	30	7.12079	19.0333	15.9099	Promoter (<=1kb)	93611	FBXO44	0	11654741	11654884	144	TRUE	132_PolII_narrow_peak_277	23	4.42064	10.1208	7.37587	Promoter (<=1kb)	93611	FBXO44	0	11654535	11654861	327	TRUE	133_PolII_narrow_peak_296	26	5.25173	13.1041	10.2606	Promoter (<=1kb)
U000391	chr1	11680982	11681841	859	WT_PolII_narrow_peak_258	23	6.39998	14.3926	11.475	Promoter (<=1kb)	10459	MAD2L2	0	11680983	11681723	741	TRUE	13_PolII_narrow_peak_258	19	6.33656	12.6017	9.72497	Promoter (<=1kb)	10459	MAD2L2	0	11680983	11681473	491	TRUE	132_PolII_narrow_peak_278	23	7.04853	15.6468	12.6453	Promoter (<=1kb)	10459	MAD2L2	0	11681010	11681663	654	TRUE	133_PolII_narrow_peak_297	23	6.92842	15.4186	12.4811	Promoter (<=1kb)
U000392	chr1	11692833	11693579	746	WT_PolII_narrow_peak_259	18	6.75198	12.9178	10.0643	Promoter (1-2kb)	10459	MAD2L2	-1023	11692834	11693379	546	TRUE	13_PolII_narrow_peak_260	26	9.01422	20.7715	17.5913	Promoter (1-2kb)	10459	MAD2L2	-1319	11693130	11693551	422	TRUE	132_PolII_narrow_peak_279	19	7.00561	13.7855	10.8619	Promoter (1-2kb)	10459	MAD2L2	-1334	11693145	11693579	435	TRUE	133_PolII_narrow_peak_298	25	7.84989	18.1066	15.0713	Promoter (1-2kb)
U000393	chr1	11721239	11721461	222	NA	NA	NA	NA	NA	NA	NA	NA	NA	NA	NA	NA	FALSE	NA	NA	NA	NA	NA	NA	NA	NA	NA	NA	NA	NA	FALSE	NA	NA	NA	NA	NA	NA	NA	NA	NA	NA	NA	NA	FALSE	NA	NA	NA	NA	NA	NA
U000394	chr1	11721596	11721768	172	WT_PolII_narrow_peak_260	9	3.86241	5.17171	2.79422	3' UTR	57085	AGTRAP	-14316	11721597	11721768	172	TRUE	NA	NA	NA	NA	NA	NA	NA	NA	NA	NA	NA	NA	FALSE	NA	NA	NA	NA	NA	NA	NA	NA	NA	NA	NA	NA	FALSE	NA	NA	NA	NA	NA	NA
U000395	chr1	11735904	11736200	296	WT_PolII_narrow_peak_261	24	4.29169	10.11	7.39252	Promoter (<=1kb)	57085	AGTRAP	0	11736002	11736161	160	TRUE	13_PolII_narrow_peak_261	27	4.734	12.1767	9.31902	Promoter (<=1kb)	57085	AGTRAP	0	11736059	11736200	142	TRUE	132_PolII_narrow_peak_280	21	3.59877	7.57238	4.98277	Promoter (<=1kb)	57085	AGTRAP	0	11735967	11736107	141	TRUE	133_PolII_narrow_peak_299	21	3.31726	6.86198	4.35951	Promoter (<=1kb)
U000396	chr1	11736847	11737523	676	WT_PolII_narrow_peak_262	29	5.11182	13.8419	10.9476	Promoter (<=1kb)	57085	AGTRAP	759	11736934	11737147	214	TRUE	13_PolII_narrow_peak_262	50	8.58201	32.9019	29.3803	Promoter (<=1kb)	57085	AGTRAP	688	11736863	11737358	496	TRUE	132_PolII_narrow_peak_281	39	6.65845	22.0455	18.8102	Promoter (<=1kb)	57085	AGTRAP	770	11736945	11737400	456	TRUE	133_PolII_narrow_peak_300	52	7.93378	32.068	28.6314	Promoter (<=1kb)
U000397	chr1	11787536	11787763	227	WT_PolII_narrow_peak_264	15	3.37779	5.67746	3.25116	Promoter (<=1kb)	284498	C1orf167	-49	11787537	11787763	227	TRUE	NA	NA	NA	NA	NA	NA	NA	NA	NA	NA	NA	NA	FALSE	NA	NA	NA	NA	NA	NA	NA	NA	NA	NA	NA	NA	FALSE	NA	NA	NA	NA	NA	NA
U000398	chr1	11790855	11791309	454	WT_PolII_narrow_peak_265	24	5.89148	13.7666	10.8757	3' UTR	284498	C1orf167	3046	11790858	11791189	332	TRUE	13_PolII_narrow_peak_263	31	8.64313	22.741	19.4995	3' UTR	284498	C1orf167	3159	11790971	11791283	313	TRUE	132_PolII_narrow_peak_282	28	7.24196	18.3505	15.2445	Intron (ENST00000376592.6/4524, intron 11 of 11)	284498	C1orf167	3094	11790906	11791156	251	TRUE	133_PolII_narrow_peak_301	29	6.74011	17.7331	14.711	3' UTR
U000399	chr1	11803600	11803801	201	NA	NA	NA	NA	NA	NA	NA	NA	NA	NA	NA	NA	FALSE	13_PolII_narrow_peak_264	36	3.28907	10.0591	7.30623	Promoter (<=1kb)	4524	MTHFR	0	11803601	11803801	201	TRUE	NA	NA	NA	NA	NA	NA	NA	NA	NA	NA	NA	NA	FALSE	NA	NA	NA	NA	NA	NA
U000400	chr1	11805507	11806351	844	WT_PolII_narrow_peak_266	120	10.346	80.981	76.381	Promoter (<=1kb)	1185	CLCN6	0	11805522	11806156	635	TRUE	13_PolII_narrow_peak_265	147	13.3473	114.193	109.051	Promoter (<=1kb)	1185	CLCN6	0	11805508	11806350	843	TRUE	132_PolII_narrow_peak_283	122	10.8271	84.6548	79.8717	Promoter (<=1kb)	1185	CLCN6	0	11805538	11806351	814	TRUE	133_PolII_narrow_peak_302	140	11.5426	100.088	95.2864	Promoter (<=1kb)
U000401	chr1	11821509	11821827	318	WT_PolII_narrow_peak_267	19	6.35372	12.6326	9.79202	Intron (ENST00000312413.10/1185, intron 4 of 21)	1185	CLCN6	-8025	11821510	11821824	315	TRUE	NA	NA	NA	NA	NA	NA	NA	NA	NA	NA	NA	NA	FALSE	132_PolII_narrow_peak_284	10	4.19508	5.93244	3.46956	Intron (ENST00000312413.10/1185, intron 4 of 21)	1185	CLCN6	-8023	11821638	11821826	189	TRUE	133_PolII_narrow_peak_303	14	4.70527	7.903	5.3292	Intron (ENST00000312413.10/1185, intron 4 of 21)
U000402	chr1	11872678	11872846	168	NA	NA	NA	NA	NA	NA	NA	NA	NA	NA	NA	NA	FALSE	NA	NA	NA	NA	NA	NA	NA	NA	NA	NA	NA	NA	FALSE	132_PolII_narrow_peak_285	10	4.32299	6.13602	3.65704	Distal Intergenic	4879	NPPB	-13734	11872679	11872846	168	TRUE	NA	NA	NA	NA	NA	NA
U000403	chr1	11901391	11901786	395	WT_PolII_narrow_peak_268	22	7.19074	15.4566	12.4962	Distal Intergenic	124903843	LOC124903843	-6154	11901392	11901786	395	TRUE	13_PolII_narrow_peak_266	19	7.25364	14.2149	11.2694	Distal Intergenic	124903843	LOC124903843	-6235	11901541	11901705	165	TRUE	132_PolII_narrow_peak_286	12	4.48714	6.94027	4.39767	Distal Intergenic	124903843	LOC124903843	-6239	11901555	11901701	147	TRUE	133_PolII_narrow_peak_304	19	6.07636	12.1292	9.32916	Distal Intergenic
U000404	chr1	11907797	11908856	1059	WT_PolII_narrow_peak_270	81	8.94908	51.4058	47.4485	Promoter (<=1kb)	26829	RNU5E-1	148	11908300	11908856	557	TRUE	13_PolII_narrow_peak_267	31	5.24274	14.9118	11.9378	Promoter (<=1kb)	124903843	LOC124903843	0	11907798	11908756	959	TRUE	132_PolII_narrow_peak_287	65	8.07579	39.3272	35.5994	Promoter (<=1kb)	124903843	LOC124903843	0	11907801	11908800	1000	TRUE	133_PolII_narrow_peak_305	43	5.69765	20.8628	17.7364	Promoter (<=1kb)
U000405	chr1	11908975	11909312	337	WT_PolII_narrow_peak_271	28	3.13759	7.82259	5.23948	Promoter (<=1kb)	26829	RNU5E-1	854	11909006	11909219	214	TRUE	13_PolII_narrow_peak_268	24	4.05865	9.52076	6.79788	Promoter (<=1kb)	26829	RNU5E-1	840	11908992	11909293	302	TRUE	132_PolII_narrow_peak_288	26	3.28954	7.87902	5.26965	Promoter (<=1kb)	26829	RNU5E-1	912	11909064	11909226	163	TRUE	133_PolII_narrow_peak_306	31	4.08893	11.5915	8.81605	Promoter (<=1kb)
U000406	chr1	11909618	11910094	476	WT_PolII_narrow_peak_272	36	3.94125	12.499	9.66435	Promoter (1-2kb)	26829	RNU5E-1	1467	11909619	11909846	228	TRUE	NA	NA	NA	NA	NA	NA	NA	NA	NA	NA	NA	NA	FALSE	NA	NA	NA	NA	NA	NA	NA	NA	NA	NA	NA	NA	FALSE	NA	NA	NA	NA	NA	NA
U000407	chr1	11926423	11926754	331	WT_PolII_narrow_peak_273	18	4.39486	8.54058	5.91407	Promoter (<=1kb)	90231	KIAA2013	0	11926424	11926611	188	TRUE	NA	NA	NA	NA	NA	NA	NA	NA	NA	NA	NA	NA	FALSE	132_PolII_narrow_peak_289	19	4.91652	9.9136	7.17957	Promoter (<=1kb)	90231	KIAA2013	-21	11926449	11926731	283	TRUE	133_PolII_narrow_peak_307	19	4.26209	8.56015	5.94501	Promoter (<=1kb)
U000408	chr1	11929761	11929967	206	WT_PolII_narrow_peak_274	28	5.35883	14.1004	11.1955	Distal Intergenic	90231	KIAA2013	-3334	11929762	11929941	180	TRUE	13_PolII_narrow_peak_269	19	4.38936	8.83049	6.14599	Distal Intergenic	90231	KIAA2013	-3373	11929801	11929947	147	TRUE	132_PolII_narrow_peak_290	21	4.39479	9.44873	6.74195	Distal Intergenic	90231	KIAA2013	-3366	11929794	11929967	174	TRUE	133_PolII_narrow_peak_308	25	4.60584	11.1999	8.44254	Distal Intergenic
U000409	chr1	11934370	11935131	761	WT_PolII_narrow_peak_275	34	7.14803	20.9834	17.8254	Promoter (<=1kb)	5351	PLOD1	0	11934371	11934980	610	TRUE	13_PolII_narrow_peak_270	24	5.97311	13.9384	11.0038	Promoter (<=1kb)	5351	PLOD1	0	11934410	11934758	349	TRUE	132_PolII_narrow_peak_291	28	6.43703	16.6185	13.5787	Promoter (<=1kb)	5351	PLOD1	0	11934448	11934966	519	TRUE	133_PolII_narrow_peak_309	34	7.37191	21.5123	18.3659	Promoter (<=1kb)
U000410	chr1	11979698	11980453	755	WT_PolII_narrow_peak_276	98	12.7535	76.6956	72.1827	Promoter (<=1kb)	9927	MFN2	0	11979699	11980406	708	TRUE	13_PolII_narrow_peak_271	88	13.0407	70.6085	66.2658	Promoter (<=1kb)	9927	MFN2	0	11979699	11980403	705	TRUE	132_PolII_narrow_peak_292	105	14.4407	87.7623	82.9098	Promoter (<=1kb)	9927	MFN2	0	11979724	11980450	727	TRUE	133_PolII_narrow_peak_310	115	14.7314	96.3711	91.6386	Promoter (<=1kb)
U000411	chr1	12002070	12002447	377	WT_PolII_narrow_peak_277	18	5.09624	9.92499	7.21728	Promoter (1-2kb)	9927	MFN2	1757	12002107	12002374	268	TRUE	13_PolII_narrow_peak_272	12	4.55302	7.04969	4.48132	Promoter (1-2kb)	9927	MFN2	1841	12002191	12002356	166	TRUE	132_PolII_narrow_peak_293	20	6.4901	13.2953	10.3934	Promoter (1-2kb)	9927	MFN2	1756	12002106	12002407	302	TRUE	133_PolII_narrow_peak_311	15	5.13002	8.96575	6.32554	Promoter (1-2kb)
U000412	chr1	12019168	12019734	566	WT_PolII_narrow_peak_278	72	13.4534	60.386	56.2296	Promoter (<=1kb)	60672	MIIP	0	12019227	12019734	508	TRUE	13_PolII_narrow_peak_273	59	13.1479	50.3292	46.4044	Promoter (<=1kb)	60672	MIIP	0	12019170	12019664	495	TRUE	132_PolII_narrow_peak_294	85	15.8819	76.8152	72.1993	Promoter (<=1kb)	60672	MIIP	0	12019170	12019710	541	TRUE	133_PolII_narrow_peak_312	70	14.491	61.6367	57.5553	Promoter (<=1kb)
U000413	chr1	12051937	12052385	448	WT_PolII_narrow_peak_279	17	7.27873	13.3837	10.5091	Distal Intergenic	943	TNFRSF8	-10934	12052113	12052369	257	TRUE	13_PolII_narrow_peak_274	20	8.50135	16.802	13.7564	Distal Intergenic	943	TNFRSF8	-11057	12051995	12052246	252	TRUE	132_PolII_narrow_peak_295	16	6.2806	11.3024	8.49529	Distal Intergenic	943	TNFRSF8	-11016	12051938	12052287	350	TRUE	133_PolII_narrow_peak_313	18	6.60335	12.6606	9.83623	Distal Intergenic
U000414	chr1	12067836	12067981	145	WT_PolII_narrow_peak_280	9	4.78943	6.62143	4.12083	Intron (ENST00000263932.7/943, intron 1 of 14)	943	TNFRSF8	4367	12067837	12067981	145	TRUE	NA	NA	NA	NA	NA	NA	NA	NA	NA	NA	NA	NA	FALSE	NA	NA	NA	NA	NA	NA	NA	NA	NA	NA	NA	NA	FALSE	NA	NA	NA	NA	NA	NA
U000415	chr1	12118596	12118737	141	NA	NA	NA	NA	NA	NA	NA	NA	NA	NA	NA	NA	FALSE	13_PolII_narrow_peak_275	10	4.99056	7.19106	4.61319	Intron (ENST00000263932.7/943, intron 8 of 14)	943	TNFRSF8	-7162	12118597	12118737	141	TRUE	NA	NA	NA	NA	NA	NA	NA	NA	NA	NA	NA	NA	FALSE	NA	NA	NA	NA	NA	NA
U000416	chr1	12125039	12125252	213	NA	NA	NA	NA	NA	NA	NA	NA	NA	NA	NA	NA	FALSE	NA	NA	NA	NA	NA	NA	NA	NA	NA	NA	NA	NA	FALSE	132_PolII_narrow_peak_296	8	4.01558	5.19723	2.80261	Promoter (<=1kb)	943	TNFRSF8	-647	12125053	12125252	200	TRUE	133_PolII_narrow_peak_314	12	5.70466	8.91975	6.28206	Promoter (<=1kb)
U000417	chr1	12132132	12132581	449	WT_PolII_narrow_peak_281	32	6.09798	17.5228	14.4836	Intron (ENST00000263932.7/943, intron 12 of 14)	943	TNFRSF8	6220	12132154	12132513	360	TRUE	13_PolII_narrow_peak_276	30	5.49488	15.1964	12.2113	Intron (ENST00000263932.7/943, intron 12 of 14)	943	TNFRSF8	6199	12132133	12132574	442	TRUE	132_PolII_narrow_peak_297	26	5.11953	12.7893	9.9105	Intron (ENST00000263932.7/943, intron 12 of 14)	943	TNFRSF8	6208	12132142	12132535	394	TRUE	133_PolII_narrow_peak_315	36	6.34501	19.8676	16.7729	Intron (ENST00000263932.7/943, intron 12 of 14)
U000418	chr1	12133013	12133483	470	WT_PolII_narrow_peak_282	65	12.1796	52.0348	48.0631	Intron (ENST00000263932.7/943, intron 12 of 14)	943	TNFRSF8	7105	12133039	12133442	404	TRUE	13_PolII_narrow_peak_277	64	11.493	49.488	45.582	Intron (ENST00000263932.7/943, intron 12 of 14)	943	TNFRSF8	7083	12133017	12133458	442	TRUE	132_PolII_narrow_peak_298	67	12.8936	55.3266	51.2043	Intron (ENST00000263932.7/943, intron 12 of 14)	943	TNFRSF8	7106	12133040	12133476	437	TRUE	133_PolII_narrow_peak_316	65	11.1857	49.276	45.4461	Intron (ENST00000263932.7/943, intron 12 of 14)
U000419	chr1	12143636	12144391	755	WT_PolII_narrow_peak_283	18	6.45249	12.3977	9.56781	3' UTR	943	TNFRSF8	17703	12143637	12144072	436	TRUE	13_PolII_narrow_peak_278	15	5.59001	9.75875	7.02157	3' UTR	943	TNFRSF8	18068	12144002	12144142	141	TRUE	132_PolII_narrow_peak_299	13	4.87982	7.89242	5.28203	3' UTR	943	TNFRSF8	17743	12143677	12144034	358	TRUE	133_PolII_narrow_peak_317	27	7.8638	19.1225	16.0526	3' UTR
U000420	chr1	12161714	12162345	631	WT_PolII_narrow_peak_284	47	11.1028	37.4718	33.851	Distal Intergenic	102465836	MIR7846	-4632	12161784	12162311	528	TRUE	13_PolII_narrow_peak_279	42	9.06121	29.7083	26.2686	Distal Intergenic	102465836	MIR7846	-4598	12161715	12162345	631	TRUE	132_PolII_narrow_peak_300	53	10.0906	38.7309	35.018	Distal Intergenic	102465836	MIR7846	-4598	12161880	12162345	466	TRUE	133_PolII_narrow_peak_318	66	13.1915	55.3992	51.4428	Distal Intergenic
U000421	chr1	12170142	12170663	521	WT_PolII_narrow_peak_285	23	7.62446	16.7189	13.7097	Intron (ENST00000376259.7/7133, intron 1 of 9)	7133	TNFRSF1B	3162	12170165	12170534	370	TRUE	13_PolII_narrow_peak_280	32	10.9917	27.8317	24.4431	Intron (ENST00000376259.7/7133, intron 1 of 9)	7133	TNFRSF1B	3216	12170219	12170536	318	TRUE	132_PolII_narrow_peak_301	41	12.0601	35.6144	31.984	Intron (ENST00000376259.7/7133, intron 1 of 9)	7133	TNFRSF1B	3162	12170165	12170663	499	TRUE	133_PolII_narrow_peak_319	33	9.5489	25.6656	22.3975	Intron (ENST00000376259.7/7133, intron 1 of 9)
U000422	chr1	12231004	12231587	583	WT_PolII_narrow_peak_286	15	5.42032	9.46857	6.78696	Promoter (1-2kb)	55187	VPS13D	1054	12231121	12231389	269	TRUE	NA	NA	NA	NA	NA	NA	NA	NA	NA	NA	NA	NA	FALSE	132_PolII_narrow_peak_302	16	5.63461	10.1956	7.44655	Promoter (<=1kb)	55187	VPS13D	984	12231051	12231309	259	TRUE	133_PolII_narrow_peak_320	20	6.262	12.8754	10.0415	Promoter (<=1kb)
U000423	chr1	12255999	12256159	160	WT_PolII_narrow_peak_287	16	6.13618	11.0578	8.29175	Promoter (2-3kb)	55187	VPS13D	2266	12256000	12256159	160	TRUE	NA	NA	NA	NA	NA	NA	NA	NA	NA	NA	NA	NA	FALSE	NA	NA	NA	NA	NA	NA	NA	NA	NA	NA	NA	NA	FALSE	NA	NA	NA	NA	NA	NA
U000424	chr1	12478030	12478688	658	WT_PolII_narrow_peak_288	59	10.4431	43.3696	39.6046	Promoter (<=1kb)	55187	VPS13D	0	12478139	12478561	423	TRUE	13_PolII_narrow_peak_281	43	7.66599	26.702	23.3451	Promoter (<=1kb)	55187	VPS13D	0	12478240	12478649	410	TRUE	132_PolII_narrow_peak_303	43	7.90928	27.3526	23.953	Promoter (<=1kb)	55187	VPS13D	0	12478082	12478688	607	TRUE	133_PolII_narrow_peak_321	55	8.13085	34.2459	30.7556	Promoter (<=1kb)
U000425	chr1	12480756	12481187	431	WT_PolII_narrow_peak_289	31	5.50708	15.6107	12.6437	Promoter (2-3kb)	55187	VPS13D	2209	12480758	12481085	328	TRUE	13_PolII_narrow_peak_282	46	8.13904	29.5307	26.0956	Promoter (2-3kb)	55187	VPS13D	2236	12480785	12481187	403	TRUE	132_PolII_narrow_peak_304	34	6.32354	18.9457	15.8178	Promoter (2-3kb)	55187	VPS13D	2283	12480832	12481118	287	TRUE	133_PolII_narrow_peak_322	57	8.22345	35.5987	32.0756	Promoter (2-3kb)
U000426	chr1	12528310	12528866	556	WT_PolII_narrow_peak_290	29	8.07813	20.5556	17.4115	Promoter (<=1kb)	105376744	LINC02766	788	12528512	12528866	355	TRUE	13_PolII_narrow_peak_283	23	7.32756	16.1706	13.1481	Promoter (<=1kb)	105376744	LINC02766	587	12528311	12528739	429	TRUE	132_PolII_narrow_peak_305	37	9.96324	28.8337	25.3906	Promoter (<=1kb)	105376744	LINC02766	814	12528538	12528739	202	TRUE	133_PolII_narrow_peak_323	36	9.32499	26.9121	23.6099	Promoter (<=1kb)
U000427	chr1	12529425	12529572	147	NA	NA	NA	NA	NA	NA	NA	NA	NA	NA	NA	NA	FALSE	NA	NA	NA	NA	NA	NA	NA	NA	NA	NA	NA	NA	FALSE	NA	NA	NA	NA	NA	NA	NA	NA	NA	NA	NA	NA	FALSE	133_PolII_narrow_peak_324	13	3.61001	5.67178	3.26225	Promoter (1-2kb)
U000428	chr1	12539874	12540480	606	WT_PolII_narrow_peak_291	51	9.64775	36.3682	32.7751	Distal Intergenic	105376744	LINC02766	12178	12539902	12540480	579	TRUE	13_PolII_narrow_peak_284	45	10.9356	35.8255	32.232	Distal Intergenic	105376744	LINC02766	12151	12539875	12540454	580	TRUE	132_PolII_narrow_peak_306	55	11.3304	43.1701	39.3439	Distal Intergenic	105376744	LINC02766	12176	12539900	12540463	564	TRUE	133_PolII_narrow_peak_325	42	8.51243	28.3716	25.03	Distal Intergenic
U000429	chr1	12549667	12550251	584	WT_PolII_narrow_peak_292	49	13.5696	44.1807	40.3963	Distal Intergenic	105376744	LINC02766	21977	12549701	12550137	437	TRUE	13_PolII_narrow_peak_285	38	11.8314	33.201	29.672	Distal Intergenic	105376744	LINC02766	21944	12549668	12550137	470	TRUE	132_PolII_narrow_peak_307	51	14.5774	47.7083	43.7697	Distal Intergenic	105376744	LINC02766	21957	12549681	12550139	459	TRUE	133_PolII_narrow_peak_326	46	12.3389	39.5239	35.9089	Distal Intergenic
U000430	chr1	12573565	12574264	699	WT_PolII_narrow_peak_293	55	12.4718	45.9412	42.1151	Intron (ENST00000714541.1/9249, intron 4 of 5)	102466722	MIR6730	4855	12573754	12574168	415	TRUE	13_PolII_narrow_peak_286	68	13.0396	56.4191	52.3655	Intron (ENST00000714541.1/9249, intron 4 of 5)	102466722	MIR6730	4819	12573566	12574204	639	TRUE	132_PolII_narrow_peak_308	66	14.6878	59.1251	54.9126	Intron (ENST00000714541.1/9249, intron 4 of 5)	102466722	MIR6730	4828	12573722	12574195	474	TRUE	133_PolII_narrow_peak_327	98	15.8165	86.859	82.2987	Intron (ENST00000714541.1/9249, intron 4 of 5)
U000431	chr1	12580176	12580658	482	NA	NA	NA	NA	NA	NA	NA	NA	NA	NA	NA	NA	FALSE	13_PolII_narrow_peak_287	14	5.39911	9.08815	6.38906	Promoter (1-2kb)	102466722	MIR6730	-1154	12580177	12580657	481	TRUE	132_PolII_narrow_peak_309	11	5.54607	8.35523	5.71559	Promoter (1-2kb)	102466722	MIR6730	-1228	12580251	12580658	408	TRUE	NA	NA	NA	NA	NA	NA
U000432	chr1	12593668	12593810	142	NA	NA	NA	NA	NA	NA	NA	NA	NA	NA	NA	NA	FALSE	NA	NA	NA	NA	NA	NA	NA	NA	NA	NA	NA	NA	FALSE	NA	NA	NA	NA	NA	NA	NA	NA	NA	NA	NA	NA	FALSE	133_PolII_narrow_peak_328	16	4.01226	7.19939	4.67033	Promoter (2-3kb)
U000433	chr1	12596012	12596195	183	NA	NA	NA	NA	NA	NA	NA	NA	NA	NA	NA	NA	FALSE	NA	NA	NA	NA	NA	NA	NA	NA	NA	NA	NA	NA	FALSE	NA	NA	NA	NA	NA	NA	NA	NA	NA	NA	NA	NA	FALSE	133_PolII_narrow_peak_329	20	4.85355	10.1201	7.4171	Promoter (<=1kb)
U000434	chr1	12604223	12604728	505	WT_PolII_narrow_peak_294	22	7.44405	15.9186	12.9397	Intron (ENST00000714541.1/9249, intron 1 of 5)	9249	DHRS3	-3805	12604321	12604582	262	TRUE	13_PolII_narrow_peak_288	26	7.0526	17.0278	13.974	Intron (ENST00000714541.1/9249, intron 1 of 5)	9249	DHRS3	-3797	12604313	12604728	416	TRUE	132_PolII_narrow_peak_310	32	10.1545	26.2653	22.8984	Intron (ENST00000714541.1/9249, intron 1 of 5)	9249	DHRS3	-3805	12604321	12604598	278	TRUE	133_PolII_narrow_peak_330	26	6.84042	16.595	13.6138	Intron (ENST00000714541.1/9249, intron 1 of 5)
U000435	chr1	12616099	12616700	601	NA	NA	NA	NA	NA	NA	NA	NA	NA	NA	NA	NA	FALSE	13_PolII_narrow_peak_289	21	3.69769	7.81577	5.19449	Promoter (<=1kb)	9249	DHRS3	0	12616357	12616700	344	TRUE	132_PolII_narrow_peak_311	23	4.56289	10.4569	7.69392	Promoter (<=1kb)	9249	DHRS3	155	12616366	12616541	176	TRUE	NA	NA	NA	NA	NA	NA
U000436	chr1	12618106	12618594	488	WT_PolII_narrow_peak_295	28	4.91107	12.9712	10.1154	Promoter (<=1kb)	9249	DHRS3	0	12618162	12618496	335	TRUE	13_PolII_narrow_peak_290	24	4.27742	10.0744	7.32054	Promoter (<=1kb)	9249	DHRS3	0	12618133	12618463	331	TRUE	132_PolII_narrow_peak_312	22	4.48709	9.96638	7.2295	Promoter (<=1kb)	9249	DHRS3	0	12618124	12618594	471	TRUE	133_PolII_narrow_peak_331	33	4.97648	14.8862	11.969	Promoter (<=1kb)
U000437	chr1	12618761	12619424	663	WT_PolII_narrow_peak_296	28	4.95368	13.081	10.2205	Promoter (<=1kb)	9249	DHRS3	0	12618802	12619261	460	TRUE	13_PolII_narrow_peak_291	31	5.46201	15.493	12.4962	Promoter (<=1kb)	9249	DHRS3	0	12618968	12619325	358	TRUE	132_PolII_narrow_peak_313	28	5.64211	14.7876	11.8209	Promoter (<=1kb)	9249	DHRS3	0	12619009	12619273	265	TRUE	133_PolII_narrow_peak_332	35	5.29059	16.5221	13.5436	Promoter (<=1kb)
U000438	chr1	12851870	12852063	193	WT_PolII_narrow_peak_297	14	7.18415	12.0095	9.19712	Distal Intergenic	343069	HNRNPCL1	-3151	12851871	12852049	179	TRUE	NA	NA	NA	NA	NA	NA	NA	NA	NA	NA	NA	NA	FALSE	132_PolII_narrow_peak_314	12	6.16204	9.65293	6.93329	Distal Intergenic	343069	HNRNPCL1	-3181	12851901	12852063	163	TRUE	133_PolII_narrow_peak_333	11	5.26584	7.90933	5.33234	Distal Intergenic
U000439	chr1	13749222	13749666	444	WT_PolII_narrow_peak_298	37	9.97884	28.8662	25.4718	Promoter (<=1kb)	7799	PRDM2	0	13749223	13749620	398	TRUE	13_PolII_narrow_peak_292	27	8.51243	20.3711	17.2038	Promoter (<=1kb)	7799	PRDM2	0	13749223	13749566	344	TRUE	132_PolII_narrow_peak_315	38	10.058	29.6253	26.1591	Promoter (<=1kb)	7799	PRDM2	0	13749223	13749638	416	TRUE	133_PolII_narrow_peak_334	25	6.95174	16.3675	13.3948	Promoter (<=1kb)
U000440	chr1	15152225	15153072	847	WT_PolII_narrow_peak_299	34	8.82126	24.7312	21.4558	Promoter (<=1kb)	200197	TMEM51-AS1	0	15152272	15152759	488	TRUE	13_PolII_narrow_peak_293	15	4.84363	8.46065	5.79986	Promoter (<=1kb)	200197	TMEM51-AS1	0	15152483	15152869	387	TRUE	132_PolII_narrow_peak_316	21	6.03607	12.8541	9.97245	Promoter (<=1kb)	200197	TMEM51-AS1	0	15152552	15152756	205	TRUE	133_PolII_narrow_peak_335	18	5.0429	9.82272	7.13634	Promoter (<=1kb)
U000441	chr1	15158718	15159176	458	WT_PolII_narrow_peak_300	14	4.72175	7.93172	5.34192	Intron (ENST00000428417.5/55092, intron 1 of 2)	55092	TMEM51	4984	15158752	15158927	176	TRUE	13_PolII_narrow_peak_294	21	7.55688	15.6543	12.6511	Intron (ENST00000428417.5/55092, intron 1 of 2)	55092	TMEM51	4969	15158737	15159176	440	TRUE	132_PolII_narrow_peak_317	21	8.04399	16.5059	13.4706	Intron (ENST00000428417.5/55092, intron 1 of 2)	55092	TMEM51	4969	15158737	15158936	200	TRUE	133_PolII_narrow_peak_336	23	7.62752	16.7245	13.7386	Intron (ENST00000428417.5/55092, intron 1 of 2)
U000442	chr1	15172517	15172662	145	NA	NA	NA	NA	NA	NA	NA	NA	NA	NA	NA	NA	FALSE	13_PolII_narrow_peak_295	11	4.21312	6.21611	3.71154	Promoter (1-2kb)	727684	TMEM51-AS2	-1201	15172518	15172662	145	TRUE	NA	NA	NA	NA	NA	NA	NA	NA	NA	NA	NA	NA	FALSE	NA	NA	NA	NA	NA	NA
U000443	chr1	15178761	15179423	662	WT_PolII_narrow_peak_301	39	9.69152	29.4286	26.0185	Intron (ENST00000428417.5/55092, intron 1 of 2)	727684	TMEM51-AS2	-7445	15178762	15179313	552	TRUE	13_PolII_narrow_peak_296	37	8.23851	25.0487	21.739	Intron (ENST00000428417.5/55092, intron 1 of 2)	727684	TMEM51-AS2	-7517	15178834	15179423	590	TRUE	132_PolII_narrow_peak_318	33	8.84903	24.2434	20.9381	Intron (ENST00000428417.5/55092, intron 1 of 2)	727684	TMEM51-AS2	-7490	15178807	15179305	499	TRUE	133_PolII_narrow_peak_337	38	8.17875	25.433	22.1715	Intron (ENST00000428417.5/55092, intron 1 of 2)
U000444	chr1	15189787	15189926	139	NA	NA	NA	NA	NA	NA	NA	NA	NA	NA	NA	NA	FALSE	NA	NA	NA	NA	NA	NA	NA	NA	NA	NA	NA	NA	FALSE	NA	NA	NA	NA	NA	NA	NA	NA	NA	NA	NA	NA	FALSE	133_PolII_narrow_peak_338	11	4.18057	6.16274	3.70988	Intron (ENST00000428417.5/55092, intron 1 of 2)
U000445	chr1	15200449	15201159	710	WT_PolII_narrow_peak_302	24	7.69385	17.327	14.2951	Intron (ENST00000428417.5/55092, intron 1 of 2)	727684	TMEM51-AS2	-29133	15200450	15201041	592	TRUE	13_PolII_narrow_peak_297	26	8.02064	18.9265	15.8067	Intron (ENST00000428417.5/55092, intron 1 of 2)	727684	TMEM51-AS2	-29264	15200581	15201041	461	TRUE	132_PolII_narrow_peak_319	27	9.68818	22.5341	19.2828	Intron (ENST00000428417.5/55092, intron 1 of 2)	727684	TMEM51-AS2	-29197	15200514	15201159	646	TRUE	133_PolII_narrow_peak_339	40	11.0439	32.9056	29.4478	Intron (ENST00000428417.5/55092, intron 1 of 2)
U000446	chr1	15206431	15206583	152	NA	NA	NA	NA	NA	NA	NA	NA	NA	NA	NA	NA	FALSE	NA	NA	NA	NA	NA	NA	NA	NA	NA	NA	NA	NA	FALSE	NA	NA	NA	NA	NA	NA	NA	NA	NA	NA	NA	NA	FALSE	NA	NA	NA	NA	NA	NA
U000447	chr1	15272501	15272966	465	WT_PolII_narrow_peak_303	9	4.78943	6.62143	4.12083	Intron (ENST00000683790.1/114827, intron 3 of 33)	114827	FHAD1	-14079	15272818	15272966	149	TRUE	NA	NA	NA	NA	NA	NA	NA	NA	NA	NA	NA	NA	FALSE	132_PolII_narrow_peak_320	9	4.44776	6.08688	3.61171	Intron (ENST00000683790.1/114827, intron 3 of 33)	114827	FHAD1	-14093	15272799	15272952	154	TRUE	133_PolII_narrow_peak_340	12	5.10598	7.95548	5.3757	Exon (ENST00000683790.1/114827, exon 3 of 34)
U000448	chr1	15323472	15323624	152	NA	NA	NA	NA	NA	NA	NA	NA	NA	NA	NA	NA	FALSE	NA	NA	NA	NA	NA	NA	NA	NA	NA	NA	NA	NA	FALSE	NA	NA	NA	NA	NA	NA	NA	NA	NA	NA	NA	NA	FALSE	133_PolII_narrow_peak_341	10	3.90735	5.47107	3.07775	Promoter (<=1kb)
U000449	chr1	15337567	15338016	449	WT_PolII_narrow_peak_304	31	6.19564	17.3432	14.3107	Intron (ENST00000683790.1/114827, intron 14 of 33)	114827	FHAD1	-3779	15337685	15337982	298	TRUE	13_PolII_narrow_peak_298	22	5.66585	12.5127	9.63992	Intron (ENST00000683790.1/114827, intron 14 of 33)	114827	FHAD1	-3745	15337658	15338016	359	TRUE	NA	NA	NA	NA	NA	NA	NA	NA	NA	NA	NA	NA	FALSE	133_PolII_narrow_peak_342	25	5.22559	12.6792	9.854	Intron (ENST00000683790.1/114827, intron 14 of 33)
U000450	chr1	15340680	15340838	158	WT_PolII_narrow_peak_305	17	3.44632	6.27173	3.80071	Promoter (<=1kb)	114827	FHAD1	-923	15340681	15340838	158	TRUE	NA	NA	NA	NA	NA	NA	NA	NA	NA	NA	NA	NA	FALSE	NA	NA	NA	NA	NA	NA	NA	NA	NA	NA	NA	NA	FALSE	NA	NA	NA	NA	NA	NA
U000451	chr1	15345914	15346371	457	WT_PolII_narrow_peak_306	31	6.43052	17.9083	14.8552	Promoter (<=1kb)	114827	FHAD1	489	15345949	15346303	355	TRUE	13_PolII_narrow_peak_299	28	6.66139	17.1124	14.0557	Promoter (<=1kb)	114827	FHAD1	526	15345986	15346291	306	TRUE	132_PolII_narrow_peak_321	18	4.41793	8.5876	5.9313	Promoter (<=1kb)	114827	FHAD1	464	15345924	15346286	363	TRUE	133_PolII_narrow_peak_343	26	5.19593	12.9718	10.1337	Promoter (<=1kb)
U000452	chr1	15352407	15352852	445	WT_PolII_narrow_peak_307	69	5.09138	28.1468	24.7724	Intron (ENST00000683790.1/114827, intron 19 of 33)	114827	FHAD1	-5066	15352408	15352725	318	TRUE	13_PolII_narrow_peak_300	61	5.56685	27.4572	24.0789	Intron (ENST00000683790.1/114827, intron 19 of 33)	114827	FHAD1	-5132	15352509	15352659	151	TRUE	132_PolII_narrow_peak_322	56	4.91073	22.6677	19.4122	Intron (ENST00000683790.1/114827, intron 19 of 33)	114827	FHAD1	-4939	15352412	15352852	441	TRUE	133_PolII_narrow_peak_344	81	6.26327	39.095	35.49	Intron (ENST00000683790.1/114827, intron 19 of 33)
U000453	chr1	15354331	15354950	619	WT_PolII_narrow_peak_308	43	3.17516	11.0609	8.29463	Promoter (2-3kb)	114827	FHAD1	-2879	15354737	15354912	176	TRUE	13_PolII_narrow_peak_301	50	4.54207	19.038	15.9144	Promoter (2-3kb)	114827	FHAD1	-2864	15354412	15354927	516	TRUE	132_PolII_narrow_peak_323	37	3.27183	10.2079	7.45821	Promoter (2-3kb)	114827	FHAD1	-2866	15354743	15354925	183	TRUE	133_PolII_narrow_peak_346	49	3.82916	15.5401	12.5979	Promoter (2-3kb)
U000454	chr1	15356155	15356614	459	WT_PolII_narrow_peak_309	76	5.89286	35.0474	31.488	Promoter (1-2kb)	114827	FHAD1	-1177	15356218	15356614	397	TRUE	13_PolII_narrow_peak_302	68	6.31849	33.7151	30.1733	Promoter (1-2kb)	114827	FHAD1	-1193	15356264	15356598	335	TRUE	132_PolII_narrow_peak_324	55	5.09712	23.1383	19.8678	Promoter (1-2kb)	114827	FHAD1	-1193	15356277	15356598	322	TRUE	133_PolII_narrow_peak_347	75	6.17963	36.084	32.5493	Promoter (1-2kb)
U000455	chr1	15356861	15357204	343	WT_PolII_narrow_peak_310	77	6.12238	36.6484	33.0483	Promoter (<=1kb)	114827	FHAD1	-587	15356891	15357204	314	TRUE	13_PolII_narrow_peak_303	65	6.12227	31.5518	28.0646	Promoter (<=1kb)	114827	FHAD1	-644	15356937	15357147	211	TRUE	132_PolII_narrow_peak_325	56	5.29348	24.3513	21.0427	Promoter (<=1kb)	114827	FHAD1	-638	15356913	15357153	241	TRUE	133_PolII_narrow_peak_348	59	4.94245	23.8584	20.642	Promoter (<=1kb)
U000456	chr1	15409846	15410006	160	WT_PolII_narrow_peak_311	14	4.15266	6.9195	4.39867	Promoter (<=1kb)	79180	EFHD2	0	15409847	15410006	160	TRUE	NA	NA	NA	NA	NA	NA	NA	NA	NA	NA	NA	NA	FALSE	NA	NA	NA	NA	NA	NA	NA	NA	NA	NA	NA	NA	FALSE	NA	NA	NA	NA	NA	NA
U000457	chr1	15415907	15416565	658	WT_PolII_narrow_peak_312	24	4.95165	11.6928	8.89625	Intron (ENST00000375980.9/79180, intron 1 of 3)	79180	EFHD2	5712	15415977	15416565	589	TRUE	13_PolII_narrow_peak_304	33	6.34141	18.5589	15.4517	Intron (ENST00000375980.9/79180, intron 1 of 3)	79180	EFHD2	5755	15416020	15416337	318	TRUE	132_PolII_narrow_peak_326	29	6.10471	16.2858	13.2589	Intron (ENST00000375980.9/79180, intron 1 of 3)	79180	EFHD2	5710	15415975	15416419	445	TRUE	133_PolII_narrow_peak_349	50	7.39007	29.3835	26.0155	Intron (ENST00000375980.9/79180, intron 1 of 3)
U000458	chr1	15417126	15417783	657	WT_PolII_narrow_peak_313	31	6.54504	18.1795	15.1165	Intron (ENST00000375980.9/79180, intron 1 of 3)	79180	EFHD2	7144	15417409	15417619	211	TRUE	13_PolII_narrow_peak_305	36	7.11462	21.8499	18.6358	Intron (ENST00000375980.9/79180, intron 1 of 3)	79180	EFHD2	6862	15417127	15417748	622	TRUE	132_PolII_narrow_peak_327	25	5.38346	13.0408	10.1508	Intron (ENST00000375980.9/79180, intron 1 of 3)	79180	EFHD2	6897	15417162	15417594	433	TRUE	133_PolII_narrow_peak_350	37	5.6708	18.4	15.3547	Intron (ENST00000375980.9/79180, intron 1 of 3)
U000459	chr1	15426773	15427157	384	NA	NA	NA	NA	NA	NA	NA	NA	NA	NA	NA	NA	FALSE	NA	NA	NA	NA	NA	NA	NA	NA	NA	NA	NA	NA	FALSE	132_PolII_narrow_peak_328	19	3.67908	7.2709	4.7049	Exon (ENST00000375980.9/79180, exon 3 of 4)	11330	CTRC	-11285	15426774	15427157	384	TRUE	NA	NA	NA	NA	NA	NA
U000460	chr1	15429898	15430038	140	NA	NA	NA	NA	NA	NA	NA	NA	NA	NA	NA	NA	FALSE	13_PolII_narrow_peak_306	20	3.28242	6.55575	4.02558	3' UTR	11330	CTRC	-8404	15429899	15430038	140	TRUE	NA	NA	NA	NA	NA	NA	NA	NA	NA	NA	NA	NA	FALSE	NA	NA	NA	NA	NA	NA
U000461	chr1	15432898	15433248	350	WT_PolII_narrow_peak_314	23	3.26899	7.16868	4.63094	Distal Intergenic	11330	CTRC	-5289	15432904	15433153	250	TRUE	13_PolII_narrow_peak_307	33	5.1564	15.4024	12.4089	Distal Intergenic	11330	CTRC	-5194	15432899	15433248	350	TRUE	NA	NA	NA	NA	NA	NA	NA	NA	NA	NA	NA	NA	FALSE	133_PolII_narrow_peak_351	35	4.81224	15.0831	12.1583	Distal Intergenic
U000462	chr1	15459852	15460222	370	WT_PolII_narrow_peak_315	62	4.60655	23.2187	19.9897	Intron (ENST00000459653.1/63036, intron 2 of 3)	63036	CELA2A	3106	15459853	15460222	370	TRUE	13_PolII_narrow_peak_308	26	2.71624	6.06931	3.57616	Intron (ENST00000459653.1/63036, intron 2 of 3)	63036	CELA2A	3221	15459968	15460211	244	TRUE	132_PolII_narrow_peak_329	36	3.4249	10.5873	7.81768	Intron (ENST00000459653.1/63036, intron 2 of 3)	63036	CELA2A	3178	15459925	15460196	272	TRUE	133_PolII_narrow_peak_352	42	3.76014	13.4002	10.5434	Intron (ENST00000459653.1/63036, intron 2 of 3)
U000463	chr1	15463292	15463839	547	WT_PolII_narrow_peak_316	105	8.08979	60.477	56.3189	Promoter (2-3kb)	51032	CELA2B	-2123	15463362	15463786	425	TRUE	13_PolII_narrow_peak_309	71	7.72772	41.1086	37.3907	Promoter (2-3kb)	51032	CELA2B	-2115	15463512	15463794	283	TRUE	132_PolII_narrow_peak_330	85	8.01816	49.5957	45.6102	Promoter (2-3kb)	51032	CELA2B	-2104	15463303	15463805	503	TRUE	133_PolII_narrow_peak_353	96	8.96367	59.9617	55.9144	Promoter (2-3kb)
U000464	chr1	15464154	15464763	609	WT_PolII_narrow_peak_317	76	5.88306	34.9964	31.4383	Promoter (1-2kb)	51032	CELA2B	-1146	15464187	15464763	577	TRUE	13_PolII_narrow_peak_310	47	5.17514	20.5546	17.3816	Promoter (1-2kb)	51032	CELA2B	-1163	15464161	15464746	586	TRUE	132_PolII_narrow_peak_331	58	5.53358	26.1428	22.7796	Promoter (1-2kb)	51032	CELA2B	-1168	15464348	15464741	394	TRUE	133_PolII_narrow_peak_354	62	5.81065	28.9346	25.5778	Promoter (1-2kb)
U000465	chr1	15524223	15525343	1120	WT_PolII_narrow_peak_318	117	6.18389	54.0974	50.0801	Promoter (<=1kb)	842	CASP9	0	15524232	15525343	1112	TRUE	13_PolII_narrow_peak_311	116	6.67191	57.1579	53.0889	Promoter (<=1kb)	842	CASP9	0	15524234	15525279	1046	TRUE	132_PolII_narrow_peak_332	111	6.59272	54.3467	50.2481	Promoter (<=1kb)	842	CASP9	0	15524224	15525281	1058	TRUE	133_PolII_narrow_peak_355	147	7.38687	77.2397	72.8565	Promoter (<=1kb)
U000466	chr1	15526465	15526869	404	WT_PolII_narrow_peak_319	96	5.08143	37.7813	34.1526	Promoter (<=1kb)	23341	DNAJC16	0	15526486	15526839	354	TRUE	13_PolII_narrow_peak_312	81	4.6593	29.7422	26.3016	Promoter (<=1kb)	23341	DNAJC16	0	15526466	15526846	381	TRUE	132_PolII_narrow_peak_333	93	5.52859	39.7125	35.9742	Promoter (<=1kb)	23341	DNAJC16	0	15526480	15526869	390	TRUE	133_PolII_narrow_peak_356	100	5.03757	38.8899	35.2899	Promoter (<=1kb)
U000467	chr1	15584430	15584899	469	WT_PolII_narrow_peak_320	15	4.44737	7.74425	5.1661	Promoter (<=1kb)	79814	AGMAT	442	15584431	15584609	179	TRUE	NA	NA	NA	NA	NA	NA	NA	NA	NA	NA	NA	NA	FALSE	132_PolII_narrow_peak_334	14	4.88045	8.20675	5.57644	Promoter (<=1kb)	79814	AGMAT	307	15584542	15584744	203	TRUE	133_PolII_narrow_peak_357	10	3.2801	4.44135	2.1489	Promoter (<=1kb)
U000468	chr1	15585022	15585412	390	WT_PolII_narrow_peak_321	15	4.47444	7.79391	5.21265	Promoter (<=1kb)	79814	AGMAT	-57	15585108	15585288	181	TRUE	NA	NA	NA	NA	NA	NA	NA	NA	NA	NA	NA	NA	FALSE	132_PolII_narrow_peak_335	13	4.52394	7.28992	4.72267	Promoter (<=1kb)	79814	AGMAT	-57	15585108	15585271	164	TRUE	133_PolII_narrow_peak_358	16	5.2086	9.44396	6.77744	Promoter (<=1kb)
U000469	chr1	15603376	15603903	527	WT_PolII_narrow_peak_322	16	5.33912	9.67639	6.9835	Promoter (<=1kb)	124903854	LOC124903854	0	15603377	15603859	483	TRUE	NA	NA	NA	NA	NA	NA	NA	NA	NA	NA	NA	NA	FALSE	132_PolII_narrow_peak_336	9	4.0652	5.48951	3.06915	Promoter (<=1kb)	124903854	LOC124903854	-29	15603655	15603853	199	TRUE	133_PolII_narrow_peak_359	12	4.27214	6.58042	4.0974	Promoter (<=1kb)
U000470	chr1	15616944	15617630	686	WT_PolII_narrow_peak_323	78	11.9014	60.0303	55.8812	Promoter (<=1kb)	84301	DDI2	0	15616972	15617515	544	TRUE	13_PolII_narrow_peak_313	67	9.2343	44.4633	40.6687	Promoter (<=1kb)	84301	DDI2	0	15617008	15617630	623	TRUE	132_PolII_narrow_peak_337	84	11.8415	63.8776	59.5592	Promoter (<=1kb)	84301	DDI2	0	15616970	15617581	612	TRUE	133_PolII_narrow_peak_360	90	11.6176	67.1158	62.9261	Promoter (<=1kb)
U000471	chr1	15620270	15620416	146	NA	NA	NA	NA	NA	NA	NA	NA	NA	NA	NA	NA	FALSE	13_PolII_narrow_peak_314	27	3.79154	9.60593	6.87829	Promoter (2-3kb)	84301	DDI2	2656	15620271	15620416	146	TRUE	NA	NA	NA	NA	NA	NA	NA	NA	NA	NA	NA	NA	FALSE	NA	NA	NA	NA	NA	NA
U000472	chr1	15680268	15680410	142	NA	NA	NA	NA	NA	NA	NA	NA	NA	NA	NA	NA	FALSE	NA	NA	NA	NA	NA	NA	NA	NA	NA	NA	NA	NA	FALSE	NA	NA	NA	NA	NA	NA	NA	NA	NA	NA	NA	NA	FALSE	133_PolII_narrow_peak_361	23	3.30576	7.27013	4.73669	Distal Intergenic
U000473	chr1	15680739	15681454	715	WT_PolII_narrow_peak_324	49	6.27689	25.2964	22.0042	Promoter (2-3kb)	23207	PLEKHM2	-2899	15680776	15681421	646	TRUE	13_PolII_narrow_peak_315	37	5.72052	18.5449	15.4382	Promoter (2-3kb)	23207	PLEKHM2	-2893	15680754	15681427	674	TRUE	132_PolII_narrow_peak_338	32	4.72257	13.8059	10.8813	Promoter (2-3kb)	23207	PLEKHM2	-2929	15680776	15681391	616	TRUE	133_PolII_narrow_peak_362	40	5.64734	19.5136	16.4306	Promoter (2-3kb)
U000474	chr1	15741380	15741791	411	WT_PolII_narrow_peak_325	15	4.32524	7.5188	4.95775	Promoter (<=1kb)	388595	TMEM82	-756	15741595	15741743	149	TRUE	NA	NA	NA	NA	NA	NA	NA	NA	NA	NA	NA	NA	FALSE	NA	NA	NA	NA	NA	NA	NA	NA	NA	NA	NA	NA	FALSE	NA	NA	NA	NA	NA	NA
U000475	chr1	15780546	15781246	700	WT_PolII_narrow_peak_326	32	8.76606	23.5291	20.2904	Intron (ENST00000375771.5/54751, intron 9 of 9)	54751	FBLIM1	3694	15780767	15781234	468	TRUE	13_PolII_narrow_peak_316	40	11.2657	33.3611	29.8282	Intron (ENST00000375771.5/54751, intron 9 of 9)	54751	FBLIM1	3683	15780756	15781220	465	TRUE	132_PolII_narrow_peak_339	33	9.08243	24.7239	21.4037	Intron (ENST00000375771.5/54751, intron 9 of 9)	54751	FBLIM1	3553	15780626	15781204	579	TRUE	133_PolII_narrow_peak_363	30	8.06536	21.0398	17.9078	Intron (ENST00000375771.5/54751, intron 9 of 9)
U000476	chr1	15787991	15788864	873	WT_PolII_narrow_peak_327	40	8.06276	26.1949	22.8762	Distal Intergenic	54751	FBLIM1	10919	15787992	15788184	193	TRUE	13_PolII_narrow_peak_317	18	4.59334	8.94159	6.25072	Distal Intergenic	54751	FBLIM1	10935	15788008	15788656	649	TRUE	132_PolII_narrow_peak_340	30	7.2558	19.3285	16.1871	Distal Intergenic	54751	FBLIM1	10931	15788004	15788679	676	TRUE	133_PolII_narrow_peak_364	30	6.34493	17.2728	14.2668	Distal Intergenic
U000477	chr1	15795210	15795548	338	WT_PolII_narrow_peak_329	87	7.34219	47.3899	43.5288	Distal Intergenic	440567	UQCRHL	12166	15795217	15795483	267	TRUE	13_PolII_narrow_peak_318	67	7.66711	38.8367	35.1717	Distal Intergenic	440567	UQCRHL	12250	15795217	15795399	183	TRUE	132_PolII_narrow_peak_341	80	7.42025	44.3103	40.4557	Distal Intergenic	440567	UQCRHL	12154	15795211	15795495	285	TRUE	133_PolII_narrow_peak_365	64	6.35517	32.1271	28.6889	Distal Intergenic
U000478	chr1	15796877	15797057	180	NA	NA	NA	NA	NA	NA	NA	NA	NA	NA	NA	NA	FALSE	13_PolII_narrow_peak_319	37	3.07729	9.41183	6.69498	Distal Intergenic	440567	UQCRHL	10592	15796878	15797057	180	TRUE	NA	NA	NA	NA	NA	NA	NA	NA	NA	NA	NA	NA	FALSE	NA	NA	NA	NA	NA	NA
U000479	chr1	15799021	15799469	448	WT_PolII_narrow_peak_330	79	4.43176	27.6168	24.2576	Distal Intergenic	440567	UQCRHL	8201	15799100	15799448	349	TRUE	13_PolII_narrow_peak_320	50	4.23818	17.7011	14.6239	Distal Intergenic	440567	UQCRHL	8180	15799093	15799469	377	TRUE	132_PolII_narrow_peak_342	59	3.59145	16.8484	13.7995	Distal Intergenic	440567	UQCRHL	8304	15799078	15799345	268	TRUE	133_PolII_narrow_peak_366	64	4.21959	21.7635	18.6091	Distal Intergenic
U000480	chr1	15800149	15800757	608	WT_PolII_narrow_peak_331	132	8.23137	75.679	71.1879	Distal Intergenic	440567	UQCRHL	6892	15800150	15800757	608	TRUE	13_PolII_narrow_peak_321	113	10.3006	76.4056	71.9483	Distal Intergenic	440567	UQCRHL	7019	15800210	15800630	421	TRUE	132_PolII_narrow_peak_343	137	9.03459	83.6624	78.8999	Distal Intergenic	440567	UQCRHL	6991	15800163	15800658	496	TRUE	133_PolII_narrow_peak_367	135	9.56123	85.7566	81.2169	Distal Intergenic
U000481	chr1	15801155	15801342	187	WT_PolII_narrow_peak_332	44	2.90099	9.9399	7.2315	Distal Intergenic	440567	UQCRHL	6336	15801161	15801313	153	TRUE	NA	NA	NA	NA	NA	NA	NA	NA	NA	NA	NA	NA	FALSE	132_PolII_narrow_peak_344	49	3.53805	14.1412	11.2025	Distal Intergenic	440567	UQCRHL	6307	15801156	15801342	187	TRUE	NA	NA	NA	NA	NA	NA
U000482	chr1	15815479	15815669	190	NA	NA	NA	NA	NA	NA	NA	NA	NA	NA	NA	NA	FALSE	13_PolII_narrow_peak_322	13	5.49622	8.91175	6.22251	Distal Intergenic	440567	UQCRHL	-6140	15815488	15815659	172	TRUE	132_PolII_narrow_peak_345	13	5.28237	8.56094	5.90855	Distal Intergenic	440567	UQCRHL	-6150	15815498	15815639	142	TRUE	133_PolII_narrow_peak_368	12	4.90647	7.63093	5.0742	Distal Intergenic
U000483	chr1	15833239	15833473	234	WT_PolII_narrow_peak_333	55	5.5491	25.041	21.7563	Promoter (2-3kb)	23013	SPEN	-2634	15833240	15833461	222	TRUE	13_PolII_narrow_peak_323	53	6.4663	27.711	24.326	Promoter (2-3kb)	23013	SPEN	-2632	15833240	15833463	224	TRUE	132_PolII_narrow_peak_346	48	5.57695	22.4175	19.17	Promoter (2-3kb)	23013	SPEN	-2634	15833249	15833461	213	TRUE	133_PolII_narrow_peak_369	58	6.526	30.1592	26.7708	Promoter (2-3kb)
U000484	chr1	15834448	15834627	179	NA	NA	NA	NA	NA	NA	NA	NA	NA	NA	NA	NA	FALSE	NA	NA	NA	NA	NA	NA	NA	NA	NA	NA	NA	NA	FALSE	132_PolII_narrow_peak_347	24	2.8431	6.13029	3.65207	Promoter (1-2kb)	23013	SPEN	-1468	15834483	15834627	145	TRUE	133_PolII_narrow_peak_370	26	2.95713	6.84825	4.34682	Promoter (1-2kb)
U000485	chr1	15834803	15835186	383	WT_PolII_narrow_peak_334	44	4.47196	16.8424	13.8285	Promoter (<=1kb)	23013	SPEN	-909	15834804	15835186	383	TRUE	13_PolII_narrow_peak_324	37	4.55418	14.9125	11.9385	Promoter (<=1kb)	23013	SPEN	-971	15834903	15835124	222	TRUE	132_PolII_narrow_peak_348	42	4.92967	17.8776	14.7893	Promoter (<=1kb)	23013	SPEN	-928	15834879	15835167	289	TRUE	133_PolII_narrow_peak_371	44	5.0119	18.8738	15.8123	Promoter (<=1kb)
U000486	chr1	15835678	15836131	453	WT_PolII_narrow_peak_335	92	9.29568	59.1648	55.0353	Promoter (<=1kb)	23013	SPEN	0	15835698	15836114	417	TRUE	13_PolII_narrow_peak_325	63	7.89543	37.6355	33.9986	Promoter (<=1kb)	23013	SPEN	-27	15835781	15836068	288	TRUE	132_PolII_narrow_peak_349	71	8.28784	43.3011	39.4718	Promoter (<=1kb)	23013	SPEN	-2	15835753	15836093	341	TRUE	133_PolII_narrow_peak_372	72	8.22525	43.5949	39.8881	Promoter (<=1kb)
U000487	chr1	15847314	15847812	498	WT_PolII_narrow_peak_336	44	5.4602	20.4565	17.3158	Promoter (<=1kb)	23013	SPEN	0	15847315	15847812	498	TRUE	13_PolII_narrow_peak_326	35	5.13786	16.0716	13.0527	Promoter (<=1kb)	23013	SPEN	0	15847506	15847742	237	TRUE	132_PolII_narrow_peak_350	36	5.08953	16.2853	13.2585	Promoter (<=1kb)	23013	SPEN	0	15847426	15847709	284	TRUE	133_PolII_narrow_peak_373	35	4.43951	13.9008	11.0232	Promoter (<=1kb)
U000488	chr1	15849109	15850244	1135	WT_PolII_narrow_peak_337	39	5.07701	17.3195	14.288	Promoter (<=1kb)	729614	SPEN-AS1	-963	15849110	15849687	578	TRUE	13_PolII_narrow_peak_327	42	6.27482	22.2646	19.0377	Promoter (<=1kb)	729614	SPEN-AS1	-975	15849122	15849733	612	TRUE	132_PolII_narrow_peak_351	26	3.84066	9.4829	6.77442	Promoter (1-2kb)	729614	SPEN-AS1	-1052	15849199	15849654	456	TRUE	133_PolII_narrow_peak_374	52	6.86921	28.6545	25.3051	Promoter (<=1kb)
U000489	chr1	15886177	15886735	558	WT_PolII_narrow_peak_339	19	4.61842	9.30807	6.63554	Intron (ENST00000673875.1/23013, intron 4 of 11)	23013	SPEN	9711	15886287	15886547	261	TRUE	13_PolII_narrow_peak_329	29	7.20388	18.7425	15.6291	Intron (ENST00000673875.1/23013, intron 4 of 11)	23013	SPEN	9602	15886178	15886548	371	TRUE	132_PolII_narrow_peak_353	21	5.1835	11.1497	8.35017	Intron (ENST00000673875.1/23013, intron 4 of 11)	23013	SPEN	9643	15886219	15886587	369	TRUE	133_PolII_narrow_peak_375	27	5.6987	14.5296	11.6262	Intron (ENST00000673875.1/23013, intron 4 of 11)
U000490	chr1	15897991	15898143	152	NA	NA	NA	NA	NA	NA	NA	NA	NA	NA	NA	NA	FALSE	13_PolII_narrow_peak_330	18	5.81341	11.2599	8.44608	Intron (ENST00000673875.1/23013, intron 4 of 11)	23013	SPEN	21416	15897992	15898143	152	TRUE	NA	NA	NA	NA	NA	NA	NA	NA	NA	NA	NA	NA	FALSE	NA	NA	NA	NA	NA	NA
U000491	chr1	15949642	15949961	319	NA	NA	NA	NA	NA	NA	NA	NA	NA	NA	NA	NA	FALSE	13_PolII_narrow_peak_331	20	3.61904	7.37746	4.7871	Promoter (2-3kb)	7709	ZBTB17	-2351	15949643	15949807	165	TRUE	132_PolII_narrow_peak_354	21	3.79122	8.04308	5.42335	Promoter (2-3kb)	7709	ZBTB17	-2403	15949695	15949835	141	TRUE	133_PolII_narrow_peak_376	22	3.51561	7.60213	5.04722	Promoter (2-3kb)
U000492	chr1	15952624	15953083	459	WT_PolII_narrow_peak_340	39	7.59517	24.5141	21.2454	Promoter (<=1kb)	7709	ZBTB17	0	15952628	15953083	456	TRUE	13_PolII_narrow_peak_332	50	8.66367	33.1305	29.6032	Promoter (<=1kb)	7709	ZBTB17	0	15952625	15953047	423	TRUE	132_PolII_narrow_peak_355	40	7.49351	24.7494	21.4283	Promoter (<=1kb)	7709	ZBTB17	0	15952633	15953070	438	TRUE	133_PolII_narrow_peak_377	53	8.71367	34.926	31.4192	Promoter (<=1kb)
U000493	chr1	15964079	15964412	333	NA	NA	NA	NA	NA	NA	NA	NA	NA	NA	NA	NA	FALSE	NA	NA	NA	NA	NA	NA	NA	NA	NA	NA	NA	NA	FALSE	NA	NA	NA	NA	NA	NA	NA	NA	NA	NA	NA	NA	FALSE	133_PolII_narrow_peak_378	16	4.93714	8.9538	6.31423	Intron (ENST00000375743.9/7709, intron 2 of 15)
U000494	chr1	15975907	15976394	487	NA	NA	NA	NA	NA	NA	NA	NA	NA	NA	NA	NA	FALSE	13_PolII_narrow_peak_333	8	3.49486	4.39467	2.06641	Promoter (<=1kb)	7709	ZBTB17	0	15975908	15976131	224	TRUE	132_PolII_narrow_peak_356	17	6.25866	11.6579	8.83335	Promoter (<=1kb)	7709	ZBTB17	0	15975957	15976332	376	TRUE	133_PolII_narrow_peak_379	20	6.93259	14.0941	11.2087	Promoter (<=1kb)
U000495	chr1	16012794	16013603	809	WT_PolII_narrow_peak_341	18	4.78868	9.32885	6.65523	Distal Intergenic	27129	HSPB7	4425	16012795	16013400	606	TRUE	13_PolII_narrow_peak_334	33	8.69034	23.9129	20.6365	Distal Intergenic	27129	HSPB7	4334	16012835	16013491	657	TRUE	132_PolII_narrow_peak_357	32	8.07029	22.0747	18.8384	Distal Intergenic	27129	HSPB7	4222	16012813	16013603	791	TRUE	133_PolII_narrow_peak_380	31	7.09049	19.4351	16.3547	Distal Intergenic
U000496	chr1	16032901	16033082	181	NA	NA	NA	NA	NA	NA	NA	NA	NA	NA	NA	NA	FALSE	NA	NA	NA	NA	NA	NA	NA	NA	NA	NA	NA	NA	FALSE	132_PolII_narrow_peak_358	12	6.16204	9.65293	6.93329	Intron (ENST00000464764.5/1187, intron 22 of 23)	1187	CLCNKA	6063	16032902	16033064	163	TRUE	133_PolII_narrow_peak_381	11	5.26584	7.90933	5.33234	Intron (ENST00000464764.5/1187, intron 22 of 23)
U000497	chr1	16048618	16049021	403	WT_PolII_narrow_peak_342	11	5.15499	7.73286	5.15526	Promoter (<=1kb)	1188	CLCNKB	0	16048823	16049021	199	TRUE	NA	NA	NA	NA	NA	NA	NA	NA	NA	NA	NA	NA	FALSE	132_PolII_narrow_peak_359	10	4.37145	6.21297	3.72829	Promoter (<=1kb)	1188	CLCNKB	0	16048691	16048848	158	TRUE	NA	NA	NA	NA	NA	NA
U000498	chr1	16067650	16067792	142	NA	NA	NA	NA	NA	NA	NA	NA	NA	NA	NA	NA	FALSE	13_PolII_narrow_peak_335	9	3.86218	5.17134	2.75826	Intron (ENST00000375662.5/348487, intron 1 of 6)	348487	FAM131C	5840	16067651	16067792	142	TRUE	NA	NA	NA	NA	NA	NA	NA	NA	NA	NA	NA	NA	FALSE	NA	NA	NA	NA	NA	NA
U000499	chr1	16075949	16076461	512	WT_PolII_narrow_peak_343	31	4.20891	11.96	9.15091	Promoter (2-3kb)	348487	FAM131C	-2299	16075950	16076444	495	TRUE	13_PolII_narrow_peak_336	41	5.79723	20.38	17.2125	Promoter (2-3kb)	348487	FAM131C	-2508	16076159	16076435	277	TRUE	132_PolII_narrow_peak_360	38	5.4225	18.0441	14.9493	Promoter (2-3kb)	348487	FAM131C	-2468	16076119	16076442	324	TRUE	133_PolII_narrow_peak_382	46	5.4179	21.072	17.9389	Promoter (2-3kb)
U000500	chr1	16076691	16077206	515	WT_PolII_narrow_peak_344	53	7.089	29.8645	26.4424	Distal Intergenic	348487	FAM131C	-3062	16076713	16077206	494	TRUE	13_PolII_narrow_peak_337	66	9.35647	44.2906	40.4999	Distal Intergenic	348487	FAM131C	-3197	16076848	16077175	328	TRUE	132_PolII_narrow_peak_361	67	9.48251	45.2893	41.4103	Distal Intergenic	348487	FAM131C	-3179	16076830	16077206	377	TRUE	133_PolII_narrow_peak_383	89	10.4747	62.1986	58.1056	Distal Intergenic
U000501	chr1	16104897	16105050	153	NA	NA	NA	NA	NA	NA	NA	NA	NA	NA	NA	NA	FALSE	NA	NA	NA	NA	NA	NA	NA	NA	NA	NA	NA	NA	FALSE	NA	NA	NA	NA	NA	NA	NA	NA	NA	NA	NA	NA	FALSE	133_PolII_narrow_peak_384	11	4.21094	6.21255	3.7561	Distal Intergenic
U000502	chr1	16139569	16139912	343	NA	NA	NA	NA	NA	NA	NA	NA	NA	NA	NA	NA	FALSE	NA	NA	NA	NA	NA	NA	NA	NA	NA	NA	NA	NA	FALSE	NA	NA	NA	NA	NA	NA	NA	NA	NA	NA	NA	NA	FALSE	NA	NA	NA	NA	NA	NA
U000503	chr1	16143548	16144195	647	WT_PolII_narrow_peak_345	108	5.98773	48.8741	44.9773	Promoter (2-3kb)	1969	EPHA2	2262	16143549	16144188	640	TRUE	13_PolII_narrow_peak_338	107	7.17566	56.2125	52.1634	Promoter (2-3kb)	1969	EPHA2	2273	16143597	16144177	581	TRUE	132_PolII_narrow_peak_362	107	6.43474	51.502	47.4709	Promoter (2-3kb)	1969	EPHA2	2255	16143557	16144195	639	TRUE	133_PolII_narrow_peak_385	109	6.70522	54.1833	50.2521	Promoter (2-3kb)
U000504	chr1	16145184	16145985	801	WT_PolII_narrow_peak_346	85	5.10037	33.956	30.4253	Promoter (<=1kb)	1969	EPHA2	613	16145195	16145837	643	TRUE	13_PolII_narrow_peak_339	56	4.06715	18.6274	15.518	Promoter (<=1kb)	1969	EPHA2	496	16145185	16145954	770	TRUE	132_PolII_narrow_peak_363	71	4.65778	26.4427	23.0703	Promoter (<=1kb)	1969	EPHA2	578	16145185	16145872	688	TRUE	133_PolII_narrow_peak_386	78	5.11239	31.5062	28.0834	Promoter (<=1kb)
U000505	chr1	16146247	16146397	150	WT_PolII_narrow_peak_347	39	2.38768	6.65193	4.14948	Promoter (<=1kb)	1969	EPHA2	53	16146248	16146397	150	TRUE	NA	NA	NA	NA	NA	NA	NA	NA	NA	NA	NA	NA	FALSE	NA	NA	NA	NA	NA	NA	NA	NA	NA	NA	NA	NA	FALSE	NA	NA	NA	NA	NA	NA
U000506	chr1	16155050	16155272	222	NA	NA	NA	NA	NA	NA	NA	NA	NA	NA	NA	NA	FALSE	NA	NA	NA	NA	NA	NA	NA	NA	NA	NA	NA	NA	FALSE	NA	NA	NA	NA	NA	NA	NA	NA	NA	NA	NA	NA	FALSE	133_PolII_narrow_peak_387	37	2.99893	9.08433	6.43752	Promoter (<=1kb)
U000507	chr1	16156049	16156356	307	WT_PolII_narrow_peak_348	49	4.80932	19.8277	16.7075	Promoter (<=1kb)	1969	EPHA2	-7	16156076	16156284	209	TRUE	13_PolII_narrow_peak_340	29	2.61634	6.19962	3.69624	Promoter (<=1kb)	1969	EPHA2	0	16156050	16156212	163	TRUE	132_PolII_narrow_peak_364	34	3.48797	10.357	7.59933	Promoter (<=1kb)	1969	EPHA2	-35	16156104	16156284	181	TRUE	133_PolII_narrow_peak_388	41	3.38091	11.5493	8.77569	Promoter (<=1kb)
U000508	chr1	16158965	16159454	489	WT_PolII_narrow_peak_349	71	7.7473	41.1872	37.4752	Promoter (<=1kb)	101927479	EPHA2-AS1	0	16159054	16159443	390	TRUE	13_PolII_narrow_peak_341	149	14.0419	119.036	113.813	Promoter (<=1kb)	101927479	EPHA2-AS1	0	16159052	16159454	403	TRUE	132_PolII_narrow_peak_365	97	10.5927	67.6993	63.2951	Promoter (<=1kb)	101927479	EPHA2-AS1	0	16159052	16159445	394	TRUE	133_PolII_narrow_peak_389	141	12.3279	104.848	99.959	Promoter (<=1kb)
U000509	chr1	16164230	16164688	458	WT_PolII_narrow_peak_350	33	5.26603	15.7116	12.7407	Distal Intergenic	101927479	EPHA2-AS1	4972	16164238	16164575	338	TRUE	13_PolII_narrow_peak_342	55	9.29203	37.7232	34.0841	Distal Intergenic	101927479	EPHA2-AS1	5022	16164288	16164664	377	TRUE	132_PolII_narrow_peak_366	31	5.50113	15.5952	12.5957	Distal Intergenic	101927479	EPHA2-AS1	4969	16164235	16164502	268	TRUE	133_PolII_narrow_peak_390	67	9.76552	46.2121	42.4477	Distal Intergenic
U000510	chr1	16167875	16168032	157	WT_PolII_narrow_peak_351	37	4.57859	14.9941	12.052	Distal Intergenic	101927479	EPHA2-AS1	8610	16167876	16168032	157	TRUE	NA	NA	NA	NA	NA	NA	NA	NA	NA	NA	NA	NA	FALSE	NA	NA	NA	NA	NA	NA	NA	NA	NA	NA	NA	NA	FALSE	NA	NA	NA	NA	NA	NA
U000511	chr1	16173032	16173918	886	WT_PolII_narrow_peak_352	108	8.25928	63.0031	58.7887	Distal Intergenic	101927479	EPHA2-AS1	13787	16173053	16173918	866	TRUE	13_PolII_narrow_peak_343	80	8.05232	47.1225	43.2695	Distal Intergenic	101927479	EPHA2-AS1	13821	16173087	16173834	748	TRUE	132_PolII_narrow_peak_367	95	9.22343	60.5811	56.3354	Distal Intergenic	101927479	EPHA2-AS1	13767	16173033	16173909	877	TRUE	133_PolII_narrow_peak_391	93	8.17054	54.5375	50.5989	Distal Intergenic
U000512	chr1	16181783	16182228	445	WT_PolII_narrow_peak_353	67	7.21549	37.0607	33.4506	Distal Intergenic	101927479	EPHA2-AS1	22591	16181857	16182228	372	TRUE	13_PolII_narrow_peak_344	54	5.99318	26.3937	23.0455	Distal Intergenic	101927479	EPHA2-AS1	22558	16181824	16182184	361	TRUE	132_PolII_narrow_peak_368	50	5.82797	24.13	20.8284	Distal Intergenic	101927479	EPHA2-AS1	22642	16181908	16182216	309	TRUE	133_PolII_narrow_peak_392	57	5.9435	27.4443	24.1275	Distal Intergenic
U000513	chr1	16183176	16183526	350	WT_PolII_narrow_peak_354	39	3.90192	13.171	10.3065	Distal Intergenic	128272	ARHGEF19	23066	16183218	16183460	243	TRUE	13_PolII_narrow_peak_345	61	6.25492	30.4033	26.9456	Distal Intergenic	128272	ARHGEF19	23038	16183179	16183488	310	TRUE	132_PolII_narrow_peak_369	49	5.32329	21.8552	18.6262	Distal Intergenic	128272	ARHGEF19	23070	16183177	16183456	280	TRUE	133_PolII_narrow_peak_393	50	4.84576	20.3183	17.2094	Distal Intergenic
U000514	chr1	16184918	16185065	147	NA	NA	NA	NA	NA	NA	NA	NA	NA	NA	NA	NA	FALSE	NA	NA	NA	NA	NA	NA	NA	NA	NA	NA	NA	NA	FALSE	NA	NA	NA	NA	NA	NA	NA	NA	NA	NA	NA	NA	FALSE	NA	NA	NA	NA	NA	NA
U000515	chr1	16187717	16188203	486	WT_PolII_narrow_peak_355	26	3.03311	7.08833	4.55624	Distal Intergenic	128272	ARHGEF19	18374	16187722	16188152	431	TRUE	13_PolII_narrow_peak_346	27	3.34169	8.25897	5.61034	Distal Intergenic	128272	ARHGEF19	18323	16188039	16188203	165	TRUE	132_PolII_narrow_peak_370	22	2.90711	5.95896	3.49386	Distal Intergenic	128272	ARHGEF19	18618	16187718	16187908	191	TRUE	NA	NA	NA	NA	NA	NA
U000516	chr1	16188921	16189398	477	WT_PolII_narrow_peak_356	24	3.39179	7.73222	5.15476	Distal Intergenic	128272	ARHGEF19	17128	16188932	16189398	467	TRUE	13_PolII_narrow_peak_347	30	4.69644	13.0688	10.1713	Distal Intergenic	128272	ARHGEF19	17313	16188922	16189213	292	TRUE	132_PolII_narrow_peak_371	30	4.85266	13.5007	10.5898	Distal Intergenic	128272	ARHGEF19	17181	16189015	16189345	331	TRUE	133_PolII_narrow_peak_394	34	4.5444	13.9193	11.0411	Distal Intergenic
U000517	chr1	16206343	16207193	850	WT_PolII_narrow_peak_357	81	11.4289	60.494	56.3357	Promoter (<=1kb)	128272	ARHGEF19	0	16206530	16207141	612	TRUE	13_PolII_narrow_peak_348	69	11.5346	52.9049	48.9246	Promoter (<=1kb)	128272	ARHGEF19	0	16206528	16207165	638	TRUE	132_PolII_narrow_peak_372	67	10.3586	48.0853	44.1376	Promoter (<=1kb)	128272	ARHGEF19	0	16206419	16207141	723	TRUE	133_PolII_narrow_peak_395	83	12.6659	65.881	61.7156	Promoter (<=1kb)
U000518	chr1	16217328	16217731	403	WT_PolII_narrow_peak_358	67	14.9989	60.6271	56.4654	Promoter (<=1kb)	101927546	ANO7L1	0	16217391	16217709	319	TRUE	13_PolII_narrow_peak_349	61	15.0397	56.1735	52.125	Promoter (<=1kb)	101927546	ANO7L1	0	16217329	16217731	403	TRUE	132_PolII_narrow_peak_373	65	14.491	57.9041	53.7206	Promoter (<=1kb)	101927546	ANO7L1	0	16217329	16217701	373	TRUE	133_PolII_narrow_peak_396	63	13.3251	53.601	49.6818	Promoter (<=1kb)
U000519	chr1	16236096	16236555	459	WT_PolII_narrow_peak_359	30	5.89438	16.1937	13.2045	Promoter (<=1kb)	79363	CPLANE2	114	16236181	16236545	365	TRUE	13_PolII_narrow_peak_350	20	4.99236	10.4066	7.63599	Promoter (<=1kb)	79363	CPLANE2	104	16236347	16236555	209	TRUE	132_PolII_narrow_peak_374	30	6.25434	17.0594	14.0021	Promoter (<=1kb)	79363	CPLANE2	109	16236097	16236550	454	TRUE	133_PolII_narrow_peak_397	29	6.45005	17.0823	14.0832	Promoter (<=1kb)
U000520	chr1	16237105	16237515	410	WT_PolII_narrow_peak_360	27	5.39089	13.8047	10.9122	Promoter (<=1kb)	79363	CPLANE2	0	16237180	16237508	329	TRUE	13_PolII_narrow_peak_351	20	4.8083	10.0259	7.27462	Promoter (<=1kb)	79363	CPLANE2	-24	16237207	16237515	309	TRUE	132_PolII_narrow_peak_375	23	4.94767	11.3398	8.53095	Promoter (<=1kb)	79363	CPLANE2	0	16237167	16237479	313	TRUE	133_PolII_narrow_peak_398	27	6.00224	15.2236	12.2935	Promoter (<=1kb)
U000521	chr1	16248753	16249039	286	NA	NA	NA	NA	NA	NA	NA	NA	NA	NA	NA	NA	FALSE	NA	NA	NA	NA	NA	NA	NA	NA	NA	NA	NA	NA	FALSE	132_PolII_narrow_peak_376	18	5.00011	9.74036	7.01595	3' UTR	54455	FBXO42	4480	16248754	16248947	194	TRUE	133_PolII_narrow_peak_399	21	6.16675	13.1054	10.2618	3' UTR
U000522	chr1	16249793	16249976	183	WT_PolII_narrow_peak_361	14	4.3908	7.34845	4.79875	3' UTR	54455	FBXO42	3451	16249794	16249976	183	TRUE	NA	NA	NA	NA	NA	NA	NA	NA	NA	NA	NA	NA	FALSE	NA	NA	NA	NA	NA	NA	NA	NA	NA	NA	NA	NA	FALSE	NA	NA	NA	NA	NA	NA
U000523	chr1	16324363	16324893	530	WT_PolII_narrow_peak_362	12	4.2474	6.53873	4.04838	Intron (ENST00000375592.8/54455, intron 1 of 9)	54455	FBXO42	-8997	16324364	16324705	342	TRUE	NA	NA	NA	NA	NA	NA	NA	NA	NA	NA	NA	NA	FALSE	132_PolII_narrow_peak_377	12	4.30882	6.64214	4.12046	Intron (ENST00000375592.8/54455, intron 1 of 9)	54455	FBXO42	-8997	16324364	16324893	530	TRUE	133_PolII_narrow_peak_400	17	5.53841	10.3898	7.6728	Intron (ENST00000375592.8/54455, intron 1 of 9)
U000524	chr1	16348916	16349133	217	WT_PolII_narrow_peak_363	15	3.48455	5.89423	3.45147	Intron (ENST00000375592.8/54455, intron 1 of 9)	54455	FBXO42	3347	16348917	16349133	217	TRUE	NA	NA	NA	NA	NA	NA	NA	NA	NA	NA	NA	NA	FALSE	132_PolII_narrow_peak_378	15	3.81419	6.54771	4.03281	Intron (ENST00000375592.8/54455, intron 1 of 9)	54455	FBXO42	3364	16348951	16349116	166	TRUE	NA	NA	NA	NA	NA	NA
U000525	chr1	16352304	16352748	444	WT_PolII_narrow_peak_364	33	7.49947	21.3191	18.1501	Promoter (<=1kb)	26099	SZRD1	0	16352305	16352748	444	TRUE	13_PolII_narrow_peak_352	17	4.4418	8.33313	5.67978	Promoter (<=1kb)	26099	SZRD1	0	16352557	16352745	189	TRUE	132_PolII_narrow_peak_379	24	6.0204	14.0374	11.1028	Promoter (<=1kb)	26099	SZRD1	0	16352483	16352744	262	TRUE	133_PolII_narrow_peak_401	20	4.77734	9.96124	7.26674	Promoter (<=1kb)
U000526	chr1	16366921	16367672	751	WT_PolII_narrow_peak_365	79	10.5626	56.2472	52.183	Promoter (<=1kb)	26099	SZRD1	0	16366963	16367668	706	TRUE	13_PolII_narrow_peak_353	60	10.289	43.5536	39.7793	Promoter (<=1kb)	26099	SZRD1	0	16366963	16367575	613	TRUE	132_PolII_narrow_peak_380	84	12.4148	65.7712	61.4103	Promoter (<=1kb)	26099	SZRD1	0	16366944	16367672	729	TRUE	133_PolII_narrow_peak_402	66	9.74751	45.5573	41.8068	Promoter (<=1kb)
U000527	chr1	16375494	16376069	575	WT_PolII_narrow_peak_366	79	13.3996	65.275	61.0099	Intron (ENST00000475078.1/26099, intron 2 of 2)	26099	SZRD1	7784	16375495	16376065	571	TRUE	13_PolII_narrow_peak_354	20	6.07405	12.5247	9.65151	Intron (ENST00000475078.1/26099, intron 2 of 2)	26099	SZRD1	7997	16375708	16375899	192	TRUE	132_PolII_narrow_peak_381	42	9.885	31.6247	28.1028	Intron (ENST00000475078.1/26099, intron 2 of 2)	26099	SZRD1	7787	16375498	16376033	536	TRUE	133_PolII_narrow_peak_403	26	6.33117	15.5277	12.5861	Intron (ENST00000475078.1/26099, intron 2 of 2)
U000528	chr1	16440510	16440870	360	NA	NA	NA	NA	NA	NA	NA	NA	NA	NA	NA	NA	FALSE	13_PolII_narrow_peak_355	15	5.16082	9.01952	6.32436	Promoter (<=1kb)	55707	NECAP2	0	16440603	16440790	188	TRUE	132_PolII_narrow_peak_382	13	5.09264	8.24735	5.61435	Promoter (<=1kb)	55707	NECAP2	0	16440605	16440752	148	TRUE	133_PolII_narrow_peak_404	12	4.06909	6.2362	3.77803	Promoter (<=1kb)
U000529	chr1	16441260	16441434	174	NA	NA	NA	NA	NA	NA	NA	NA	NA	NA	NA	NA	FALSE	13_PolII_narrow_peak_356	14	4.83827	8.13393	5.49293	Promoter (<=1kb)	55707	NECAP2	489	16441261	16441421	161	TRUE	NA	NA	NA	NA	NA	NA	NA	NA	NA	NA	NA	NA	FALSE	133_PolII_narrow_peak_405	12	4.0779	6.25123	3.79185	Promoter (<=1kb)
U000530	chr1	16499100	16499476	376	WT_PolII_narrow_peak_367	10	4.90903	7.06244	4.53206	Promoter (<=1kb)	114819	CROCCP3	0	16499131	16499412	282	TRUE	NA	NA	NA	NA	NA	NA	NA	NA	NA	NA	NA	NA	FALSE	132_PolII_narrow_peak_383	16	6.89108	12.3223	9.46544	Promoter (<=1kb)	114819	CROCCP3	0	16499101	16499404	304	TRUE	133_PolII_narrow_peak_406	14	6.56811	11.0106	8.26359	Promoter (<=1kb)
U000531	chr1	16513795	16514040	245	NA	NA	NA	NA	NA	NA	NA	NA	NA	NA	NA	NA	FALSE	NA	NA	NA	NA	NA	NA	NA	NA	NA	NA	NA	NA	FALSE	132_PolII_narrow_peak_384	9	4.74003	6.54393	4.02927	Promoter (<=1kb)	26871	RNU1-1	245	16513796	16514040	245	TRUE	NA	NA	NA	NA	NA	NA
U000532	chr1	16514294	16514496	202	WT_PolII_narrow_peak_368	22	10.5373	21.2279	18.0622	Promoter (<=1kb)	26871	RNU1-1	-10	16514295	16514487	193	TRUE	13_PolII_narrow_peak_357	17	8.56461	15.502	12.5044	Promoter (<=1kb)	26871	RNU1-1	-23	16514308	16514487	180	TRUE	132_PolII_narrow_peak_385	16	8.05805	14.237	11.2935	Promoter (<=1kb)	26871	RNU1-1	-18	16514303	16514496	194	TRUE	133_PolII_narrow_peak_407	19	8.7764	16.778	13.7898	Promoter (<=1kb)
U000533	chr1	16605006	16605261	255	WT_PolII_narrow_peak_369	12	4.63172	7.17991	4.64138	Promoter (<=1kb)	55672	NBPF1	-73	16605007	16605183	177	TRUE	NA	NA	NA	NA	NA	NA	NA	NA	NA	NA	NA	NA	FALSE	132_PolII_narrow_peak_386	10	4.37145	6.21297	3.72829	Promoter (<=1kb)	55672	NBPF1	-157	16605091	16605261	171	TRUE	NA	NA	NA	NA	NA	NA
U000534	chr1	16613320	16613889	569	WT_PolII_narrow_peak_370	46	7.15883	26.7382	23.404	Promoter (<=1kb)	55672	NBPF1	0	16613341	16613889	549	TRUE	13_PolII_narrow_peak_358	36	6.24087	19.5882	16.4463	Promoter (<=1kb)	55672	NBPF1	0	16613377	16613866	490	TRUE	132_PolII_narrow_peak_387	46	6.82947	25.7431	22.392	Promoter (<=1kb)	55672	NBPF1	0	16613341	16613888	548	TRUE	133_PolII_narrow_peak_408	52	7.05864	29.2873	25.9216	Promoter (<=1kb)
U000535	chr1	16621001	16621588	587	WT_PolII_narrow_peak_371	14	3.48131	5.65958	3.23458	Promoter (2-3kb)	124900584	LOC124900584	2719	16621062	16621282	221	TRUE	13_PolII_narrow_peak_359	16	3.86763	6.91082	4.35207	Promoter (2-3kb)	124900584	LOC124900584	2701	16621154	16621300	147	TRUE	132_PolII_narrow_peak_388	14	3.49357	5.68334	3.24024	Promoter (2-3kb)	124900584	LOC124900584	2413	16621448	16621588	141	TRUE	133_PolII_narrow_peak_409	17	3.78028	6.98879	4.47359	Promoter (2-3kb)
U000536	chr1	16622869	16623031	162	NA	NA	NA	NA	NA	NA	NA	NA	NA	NA	NA	NA	FALSE	NA	NA	NA	NA	NA	NA	NA	NA	NA	NA	NA	NA	FALSE	NA	NA	NA	NA	NA	NA	NA	NA	NA	NA	NA	NA	FALSE	NA	NA	NA	NA	NA	NA
U000537	chr1	16628832	16628988	156	WT_PolII_narrow_peak_372	13	4.45788	7.17664	4.63834	Promoter (<=1kb)	124900584	LOC124900584	0	16628833	16628988	156	TRUE	NA	NA	NA	NA	NA	NA	NA	NA	NA	NA	NA	NA	FALSE	NA	NA	NA	NA	NA	NA	NA	NA	NA	NA	NA	NA	FALSE	NA	NA	NA	NA	NA	NA
U000538	chr1	16643854	16644142	288	NA	NA	NA	NA	NA	NA	NA	NA	NA	NA	NA	NA	FALSE	13_PolII_narrow_peak_360	10	4.14747	5.85644	3.37974	Promoter (<=1kb)	84809	CROCCP2	521	16643941	16644138	198	TRUE	132_PolII_narrow_peak_389	11	4.56418	6.78674	4.25496	Promoter (<=1kb)	84809	CROCCP2	610	16643855	16644049	195	TRUE	NA	NA	NA	NA	NA	NA
U000539	chr1	16644461	16644742	281	WT_PolII_narrow_peak_373	13	4.91182	7.94602	5.35531	Promoter (<=1kb)	124900584	LOC124900584	0	16644516	16644742	227	TRUE	NA	NA	NA	NA	NA	NA	NA	NA	NA	NA	NA	NA	FALSE	NA	NA	NA	NA	NA	NA	NA	NA	NA	NA	NA	NA	FALSE	133_PolII_narrow_peak_410	15	6.07036	10.5678	7.84217	Promoter (<=1kb)
U000540	chr1	16644898	16645146	248	WT_PolII_narrow_peak_374	13	5.12038	8.29334	5.6815	Promoter (<=1kb)	84809	CROCCP2	0	16644952	16645113	162	TRUE	NA	NA	NA	NA	NA	NA	NA	NA	NA	NA	NA	NA	FALSE	NA	NA	NA	NA	NA	NA	NA	NA	NA	NA	NA	NA	FALSE	133_PolII_narrow_peak_411	15	6.26729	10.8952	8.15367	Promoter (<=1kb)
U000541	chr1	16727338	16727734	396	WT_PolII_narrow_peak_375	31	11.8611	28.7775	25.3856	Distal Intergenic	284729	ESPNP	-7194	16727351	16727708	358	TRUE	13_PolII_narrow_peak_361	31	10.9392	27.1266	23.7573	Distal Intergenic	284729	ESPNP	-7195	16727352	16727640	289	TRUE	132_PolII_narrow_peak_390	30	10.5714	25.858	22.5035	Distal Intergenic	284729	ESPNP	-7221	16727378	16727698	321	TRUE	133_PolII_narrow_peak_412	33	10.9255	28.3209	24.9807	Distal Intergenic
U000542	chr1	16881315	16881486	171	NA	NA	NA	NA	NA	NA	NA	NA	NA	NA	NA	NA	FALSE	NA	NA	NA	NA	NA	NA	NA	NA	NA	NA	NA	NA	FALSE	NA	NA	NA	NA	NA	NA	NA	NA	NA	NA	NA	NA	FALSE	NA	NA	NA	NA	NA	NA
U000543	chr1	16895647	16895827	180	NA	NA	NA	NA	NA	NA	NA	NA	NA	NA	NA	NA	FALSE	13_PolII_narrow_peak_362	17	5.23815	9.84405	7.10249	Promoter (<=1kb)	26870	RNU1-2	-153	16895648	16895827	180	TRUE	NA	NA	NA	NA	NA	NA	NA	NA	NA	NA	NA	NA	FALSE	NA	NA	NA	NA	NA	NA
U000544	chr1	16896103	16896322	219	WT_PolII_narrow_peak_376	34	8.69406	24.4612	21.1941	Promoter (<=1kb)	26870	RNU1-2	136	16896116	16896317	202	TRUE	NA	NA	NA	NA	NA	NA	NA	NA	NA	NA	NA	NA	FALSE	132_PolII_narrow_peak_391	25	6.70536	15.8722	12.8618	Promoter (<=1kb)	26870	RNU1-2	198	16896178	16896320	143	TRUE	133_PolII_narrow_peak_413	27	7.77339	18.9447	15.8808	Promoter (<=1kb)
U000545	chr1	16903887	16904514	627	NA	NA	NA	NA	NA	NA	NA	NA	NA	NA	NA	NA	FALSE	NA	NA	NA	NA	NA	NA	NA	NA	NA	NA	NA	NA	FALSE	NA	NA	NA	NA	NA	NA	NA	NA	NA	NA	NA	NA	FALSE	133_PolII_narrow_peak_414	30	3.11501	8.15287	5.56161	Exon (ENST00000606899.1/ENST00000606899.1, exon 1 of 1)
U000546	chr1	16904592	16905636	1044	WT_PolII_narrow_peak_377	105	10.6414	72.9627	68.5301	Exon (ENST00000703056.1/ENST00000703056.1, exon 1 of 1)	26870	RNU1-2	8613	16904593	16905636	1044	TRUE	13_PolII_narrow_peak_363	109	13.1062	85.8115	81.166	Exon (ENST00000606899.1/ENST00000606899.1, exon 1 of 1)	26870	RNU1-2	8694	16904674	16905187	514	TRUE	132_PolII_narrow_peak_392	93	10.1992	63.5855	59.2738	Exon (ENST00000703056.1/ENST00000703056.1, exon 1 of 1)	26870	RNU1-2	8631	16904611	16905575	965	TRUE	133_PolII_narrow_peak_415	108	10.7735	75.4554	71.1045	Exon (ENST00000703056.1/ENST00000703056.1, exon 1 of 1)
U000547	chr1	16913761	16914213	452	WT_PolII_narrow_peak_378	52	13.0945	45.2802	41.47	Intron (ENST00000466256.6/9696, intron 1 of 8)	9696	CROCC	-7718	16913780	16914213	434	TRUE	13_PolII_narrow_peak_365	39	11.4079	33.0112	29.4869	Intron (ENST00000466256.6/9696, intron 1 of 8)	9696	CROCC	-7722	16913888	16914209	322	TRUE	132_PolII_narrow_peak_393	57	14.1597	51.2249	47.2003	Intron (ENST00000466256.6/9696, intron 1 of 8)	9696	CROCC	-7718	16913845	16914213	369	TRUE	133_PolII_narrow_peak_416	54	11.6013	43.185	39.4875	Intron (ENST00000466256.6/9696, intron 1 of 8)
U000548	chr1	16951573	16952039	466	WT_PolII_narrow_peak_379	20	7.72155	15.4757	12.5144	Promoter (1-2kb)	9696	CROCC	-1342	16951574	16951815	242	TRUE	NA	NA	NA	NA	NA	NA	NA	NA	NA	NA	NA	NA	FALSE	NA	NA	NA	NA	NA	NA	NA	NA	NA	NA	NA	NA	FALSE	NA	NA	NA	NA	NA	NA
U000549	chr1	16960542	16961062	520	NA	NA	NA	NA	NA	NA	NA	NA	NA	NA	NA	NA	FALSE	NA	NA	NA	NA	NA	NA	NA	NA	NA	NA	NA	NA	FALSE	132_PolII_narrow_peak_394	11	4.35395	6.44606	3.94328	Exon (ENST00000375541.10/9696, exon 27 of 37)	9696	CROCC	-4966	16960900	16961062	163	TRUE	NA	NA	NA	NA	NA	NA
U000550	chr1	16967191	16967371	180	NA	NA	NA	NA	NA	NA	NA	NA	NA	NA	NA	NA	FALSE	13_PolII_narrow_peak_366	12	5.08964	7.92898	5.30049	Promoter (1-2kb)	9696	CROCC	1190	16967218	16967369	152	TRUE	132_PolII_narrow_peak_395	13	5.62675	9.12472	6.43704	Promoter (1-2kb)	9696	CROCC	1164	16967192	16967371	180	TRUE	NA	NA	NA	NA	NA	NA
U000551	chr1	17003731	17004305	574	WT_PolII_narrow_peak_380	26	9.49696	21.6386	18.4595	Promoter (<=1kb)	23400	ATP13A2	860	17003851	17004212	362	TRUE	13_PolII_narrow_peak_367	29	9.83196	23.9241	20.6474	Promoter (<=1kb)	23400	ATP13A2	782	17003796	17004290	495	TRUE	132_PolII_narrow_peak_396	18	6.68837	12.8079	9.92827	Promoter (<=1kb)	23400	ATP13A2	977	17003732	17004095	364	TRUE	133_PolII_narrow_peak_417	32	9.90142	25.7807	22.5095	Promoter (<=1kb)
U000552	chr1	17011873	17012267	394	WT_PolII_narrow_peak_381	28	7.03873	17.9233	14.8696	Promoter (<=1kb)	23400	ATP13A2	0	17011874	17012207	334	TRUE	13_PolII_narrow_peak_368	17	5.85885	10.9604	8.16069	Promoter (<=1kb)	23400	ATP13A2	-6	17011934	17012104	171	TRUE	132_PolII_narrow_peak_397	18	5.8977	11.4125	8.59998	Promoter (<=1kb)	23400	ATP13A2	0	17011906	17012189	284	TRUE	133_PolII_narrow_peak_418	14	4.28755	7.16349	4.63663	Promoter (<=1kb)
U000553	chr1	17046351	17046513	162	NA	NA	NA	NA	NA	NA	NA	NA	NA	NA	NA	NA	FALSE	NA	NA	NA	NA	NA	NA	NA	NA	NA	NA	NA	NA	FALSE	NA	NA	NA	NA	NA	NA	NA	NA	NA	NA	NA	NA	FALSE	NA	NA	NA	NA	NA	NA
U000554	chr1	17053905	17054449	544	WT_PolII_narrow_peak_382	68	15.2195	61.918	57.728	Promoter (<=1kb)	6390	SDHB	0	17053994	17054388	395	TRUE	13_PolII_narrow_peak_369	61	14.2645	54.4034	50.3915	Promoter (<=1kb)	6390	SDHB	0	17053967	17054373	407	TRUE	132_PolII_narrow_peak_398	63	13.7329	54.6026	50.4984	Promoter (<=1kb)	6390	SDHB	0	17053995	17054392	398	TRUE	133_PolII_narrow_peak_419	72	15.6487	66.0432	61.8745	Promoter (<=1kb)
U000555	chr1	17128313	17128786	473	WT_PolII_narrow_peak_383	71	15.7053	65.4035	61.1355	Distal Intergenic	11240	PADI2	-8940	17128391	17128773	383	TRUE	13_PolII_narrow_peak_370	54	15.2593	51.3506	47.404	Distal Intergenic	11240	PADI2	-8953	17128404	17128752	349	TRUE	132_PolII_narrow_peak_399	44	12.0209	37.519	33.8376	Distal Intergenic	11240	PADI2	-8863	17128314	17128786	473	TRUE	133_PolII_narrow_peak_420	49	13.1503	43.3007	39.6005	Distal Intergenic
U000556	chr1	17190069	17190236	167	WT_PolII_narrow_peak_384	15	3.78349	6.48781	4.001	Promoter (<=1kb)	400743	LINC02783	281	17190070	17190236	167	TRUE	NA	NA	NA	NA	NA	NA	NA	NA	NA	NA	NA	NA	FALSE	NA	NA	NA	NA	NA	NA	NA	NA	NA	NA	NA	NA	FALSE	NA	NA	NA	NA	NA	NA
U000557	chr1	17191376	17191609	233	WT_PolII_narrow_peak_385	17	4.25642	7.96563	5.37383	Promoter (1-2kb)	400743	LINC02783	1588	17191377	17191609	233	TRUE	13_PolII_narrow_peak_371	14	6.23134	10.4626	7.68915	Promoter (1-2kb)	400743	LINC02783	1640	17191429	17191609	181	TRUE	NA	NA	NA	NA	NA	NA	NA	NA	NA	NA	NA	NA	FALSE	NA	NA	NA	NA	NA	NA
U000558	chr1	17192667	17192918	251	WT_PolII_narrow_peak_386	13	3.3508	5.18871	2.80966	Promoter (2-3kb)	400743	LINC02783	2879	17192668	17192830	163	TRUE	NA	NA	NA	NA	NA	NA	NA	NA	NA	NA	NA	NA	FALSE	NA	NA	NA	NA	NA	NA	NA	NA	NA	NA	NA	NA	FALSE	NA	NA	NA	NA	NA	NA
U000559	chr1	17208004	17208392	388	WT_PolII_narrow_peak_387	29	5.67293	15.2532	12.3008	Promoter (2-3kb)	29943	PADI1	3000	17208128	17208392	265	TRUE	13_PolII_narrow_peak_372	25	6.54023	15.5352	12.5364	Promoter (2-3kb)	29943	PADI1	2987	17208115	17208336	222	TRUE	132_PolII_narrow_peak_400	31	8.149	21.7262	18.5016	Intron (ENST00000375471.5/29943, intron 1 of 15)	29943	PADI1	3049	17208177	17208337	161	TRUE	133_PolII_narrow_peak_421	25	6.10656	14.6291	11.7218	Promoter (2-3kb)
U000560	chr1	17212801	17213050	249	NA	NA	NA	NA	NA	NA	NA	NA	NA	NA	NA	NA	FALSE	NA	NA	NA	NA	NA	NA	NA	NA	NA	NA	NA	NA	FALSE	132_PolII_narrow_peak_401	19	5.14861	10.3736	7.61503	Intron (ENST00000375471.5/29943, intron 1 of 15)	29943	PADI1	7674	17212802	17212989	188	TRUE	133_PolII_narrow_peak_422	16	3.89181	6.95937	4.44608	Intron (ENST00000375471.5/29943, intron 1 of 15)
U000561	chr1	17226425	17226878	453	WT_PolII_narrow_peak_388	29	7.6168	19.6123	16.4991	Promoter (2-3kb)	29943	PADI1	2940	17226427	17226689	263	TRUE	13_PolII_narrow_peak_373	27	8.35244	20.0672	16.9098	Intron (ENST00000375471.5/29943, intron 6 of 15)	29943	PADI1	3020	17226507	17226744	238	TRUE	132_PolII_narrow_peak_402	24	7.19323	16.3809	13.3504	Promoter (2-3kb)	29943	PADI1	2939	17226426	17226727	302	TRUE	133_PolII_narrow_peak_423	23	6.61223	14.8092	11.895	Promoter (2-3kb)
U000562	chr1	17233119	17234104	985	WT_PolII_narrow_peak_390	92	10.0619	62.4084	58.2077	Intron (ENST00000375471.5/29943, intron 11 of 15)	29943	PADI1	-5587	17233745	17234045	301	TRUE	13_PolII_narrow_peak_374	66	9.54307	44.8997	41.0951	Intron (ENST00000375471.5/29943, intron 11 of 15)	29943	PADI1	-5598	17233230	17234034	805	TRUE	132_PolII_narrow_peak_404	60	8.90027	39.3914	35.6618	Intron (ENST00000375471.5/29943, intron 11 of 15)	29943	PADI1	-5593	17233785	17234039	255	TRUE	133_PolII_narrow_peak_425	81	10.7626	58.2108	54.1985	Intron (ENST00000375471.5/29943, intron 11 of 15)
U000563	chr1	17236988	17237517	529	WT_PolII_narrow_peak_391	47	5.86034	23.0232	19.8001	Promoter (2-3kb)	29943	PADI1	-2115	17236989	17237517	529	TRUE	13_PolII_narrow_peak_375	48	7.58428	28.9803	25.5599	Promoter (2-3kb)	29943	PADI1	-2135	17237275	17237497	223	TRUE	132_PolII_narrow_peak_405	48	7.75596	29.4843	26.022	Promoter (2-3kb)	29943	PADI1	-2151	17237003	17237481	479	TRUE	133_PolII_narrow_peak_426	56	8.20206	34.9994	31.4906	Promoter (2-3kb)
U000564	chr1	17250621	17251046	425	WT_PolII_narrow_peak_392	29	9.42198	23.1627	19.9354	Promoter (1-2kb)	51702	PADI3	1606	17250704	17251043	340	TRUE	13_PolII_narrow_peak_376	37	12.4253	33.6758	30.1348	Promoter (1-2kb)	51702	PADI3	1590	17250688	17250933	246	TRUE	132_PolII_narrow_peak_406	38	12.3768	34.2463	30.6524	Promoter (1-2kb)	51702	PADI3	1524	17250622	17251002	381	TRUE	133_PolII_narrow_peak_427	30	10.3997	25.5452	22.2805	Promoter (1-2kb)
U000565	chr1	17259373	17259557	184	NA	NA	NA	NA	NA	NA	NA	NA	NA	NA	NA	NA	FALSE	13_PolII_narrow_peak_377	7	3.80649	4.69165	2.32182	Intron (ENST00000375460.3/51702, intron 1 of 15)	51702	PADI3	10320	17259418	17259557	140	TRUE	NA	NA	NA	NA	NA	NA	NA	NA	NA	NA	NA	NA	FALSE	133_PolII_narrow_peak_428	11	4.99772	7.48213	4.93475	Intron (ENST00000375460.3/51702, intron 1 of 15)
U000566	chr1	17287340	17287960	620	WT_PolII_narrow_peak_393	16	6.6784	11.9692	9.15949	Distal Intergenic	100616188	MIR3972	9721	17287610	17287779	170	TRUE	13_PolII_narrow_peak_378	20	6.453	13.2274	10.3227	Distal Intergenic	100616188	MIR3972	9497	17287386	17287871	486	TRUE	132_PolII_narrow_peak_407	15	5.54965	9.68996	6.96838	Distal Intergenic	100616188	MIR3972	9488	17287377	17287824	448	TRUE	133_PolII_narrow_peak_429	21	6.58731	13.8988	11.0213	Distal Intergenic
U000567	chr1	17348076	17348693	617	WT_PolII_narrow_peak_394	50	13.7597	45.2903	41.4798	Promoter (<=1kb)	23569	PADI4	-56	17348241	17348674	434	TRUE	13_PolII_narrow_peak_379	28	8.79772	21.4395	18.2383	Promoter (<=1kb)	23569	PADI4	-38	17348229	17348692	464	TRUE	132_PolII_narrow_peak_408	35	10.6389	28.9952	25.5472	Promoter (<=1kb)	23569	PADI4	-40	17348247	17348690	444	TRUE	133_PolII_narrow_peak_430	44	11.645	36.728	33.1782	Promoter (<=1kb)
U000568	chr1	17369499	17369648	149	NA	NA	NA	NA	NA	NA	NA	NA	NA	NA	NA	NA	FALSE	NA	NA	NA	NA	NA	NA	NA	NA	NA	NA	NA	NA	FALSE	NA	NA	NA	NA	NA	NA	NA	NA	NA	NA	NA	NA	FALSE	133_PolII_narrow_peak_431	11	4.80438	7.17297	4.6457	Promoter (2-3kb)
U000569	chr1	17440707	17440852	145	WT_PolII_narrow_peak_395	19	3.16162	6.0464	3.59218	Promoter (1-2kb)	55920	RCC2	-1031	17440708	17440852	145	TRUE	NA	NA	NA	NA	NA	NA	NA	NA	NA	NA	NA	NA	FALSE	NA	NA	NA	NA	NA	NA	NA	NA	NA	NA	NA	NA	FALSE	NA	NA	NA	NA	NA	NA
U000570	chr1	17441359	17441855	496	WT_PolII_narrow_peak_396	41	6.50509	22.5083	19.3016	Promoter (1-2kb)	55920	RCC2	-1921	17441598	17441832	235	TRUE	13_PolII_narrow_peak_380	32	6.71616	19.0307	15.9074	Promoter (1-2kb)	55920	RCC2	-1925	17441602	17441855	254	TRUE	132_PolII_narrow_peak_409	36	6.16631	19.3863	16.2428	Promoter (1-2kb)	55920	RCC2	-1683	17441360	17441831	472	TRUE	133_PolII_narrow_peak_432	50	8.35048	32.2456	28.8042	Promoter (1-2kb)
U000571	chr1	17460159	17460939	780	WT_PolII_narrow_peak_397	72	11.8806	55.9254	51.8678	Distal Intergenic	55920	RCC2	-20493	17460170	17460868	699	TRUE	13_PolII_narrow_peak_381	48	11.4394	38.8805	35.2144	Distal Intergenic	55920	RCC2	-20483	17460160	17460805	646	TRUE	132_PolII_narrow_peak_410	65	12.3006	52.3596	48.308	Distal Intergenic	55920	RCC2	-20540	17460217	17460915	699	TRUE	133_PolII_narrow_peak_433	52	10.5934	39.4089	35.7968	Distal Intergenic
U000572	chr1	17475680	17476348	668	WT_PolII_narrow_peak_398	129	13.4728	101.731	96.7149	Distal Intergenic	55920	RCC2	-36151	17475828	17476348	521	TRUE	13_PolII_narrow_peak_382	97	14.0849	80.5765	76.0332	Distal Intergenic	55920	RCC2	-36116	17475793	17476288	496	TRUE	132_PolII_narrow_peak_411	106	12.5096	81.3762	76.6594	Distal Intergenic	55920	RCC2	-36167	17475844	17476348	505	TRUE	133_PolII_narrow_peak_434	110	13.7353	88.9302	84.3332	Distal Intergenic
U000573	chr1	17487907	17488134	227	NA	NA	NA	NA	NA	NA	NA	NA	NA	NA	NA	NA	FALSE	13_PolII_narrow_peak_383	29	6.73936	17.7315	14.6532	Distal Intergenic	55920	RCC2	-48263	17487940	17488134	195	TRUE	132_PolII_narrow_peak_412	28	6.51867	16.7993	13.7523	Distal Intergenic	55920	RCC2	-48240	17487917	17488057	141	TRUE	133_PolII_narrow_peak_435	46	10.1201	34.5657	31.0676	Distal Intergenic
U000574	chr1	17491677	17492137	460	WT_PolII_narrow_peak_399	20	4.3273	8.99727	6.34195	Distal Intergenic	55160	ARHGEF10L	-47664	17491810	17492034	225	TRUE	13_PolII_narrow_peak_384	30	6.57128	17.7983	14.7178	Distal Intergenic	55160	ARHGEF10L	-47580	17491678	17492118	441	TRUE	132_PolII_narrow_peak_413	33	6.83045	19.7579	16.6012	Distal Intergenic	55160	ARHGEF10L	-47561	17491717	17492137	421	TRUE	133_PolII_narrow_peak_436	23	4.47017	10.2384	7.52921	Distal Intergenic
U000575	chr1	17494106	17494397	291	WT_PolII_narrow_peak_400	19	5.03152	10.1427	7.42368	Distal Intergenic	55160	ARHGEF10L	-45301	17494179	17494397	219	TRUE	NA	NA	NA	NA	NA	NA	NA	NA	NA	NA	NA	NA	FALSE	132_PolII_narrow_peak_414	18	4.46924	8.69176	6.02922	Distal Intergenic	55160	ARHGEF10L	-45310	17494107	17494388	282	TRUE	133_PolII_narrow_peak_437	19	4.4657	8.99092	6.3492	Distal Intergenic
U000576	chr1	17545361	17545750	389	WT_PolII_narrow_peak_401	10	4.20155	5.94275	3.49623	Intron (ENST00000361221.8/55160, intron 1 of 28)	55160	ARHGEF10L	5664	17545362	17545530	169	TRUE	NA	NA	NA	NA	NA	NA	NA	NA	NA	NA	NA	NA	FALSE	NA	NA	NA	NA	NA	NA	NA	NA	NA	NA	NA	NA	FALSE	133_PolII_narrow_peak_438	13	4.78528	7.73355	5.17047	Intron (ENST00000361221.8/55160, intron 1 of 28)
U000577	chr1	17551664	17552330	666	WT_PolII_narrow_peak_402	13	5.00093	8.09485	5.49501	Intron (ENST00000361221.8/55160, intron 1 of 28)	55160	ARHGEF10L	12227	17551925	17552069	145	TRUE	13_PolII_narrow_peak_385	14	5.03142	8.4659	5.80464	Intron (ENST00000361221.8/55160, intron 1 of 28)	55160	ARHGEF10L	12067	17551765	17552052	288	TRUE	132_PolII_narrow_peak_415	17	6.53093	12.1251	9.27747	Intron (ENST00000361221.8/55160, intron 1 of 28)	55160	ARHGEF10L	11967	17551665	17552106	442	TRUE	133_PolII_narrow_peak_439	20	6.48904	13.2934	10.4411	Intron (ENST00000361221.8/55160, intron 1 of 28)
U000578	chr1	17569336	17570255	919	WT_PolII_narrow_peak_403	43	10.2811	33.1195	29.6107	Intron (ENST00000361221.8/55160, intron 1 of 28)	55160	ARHGEF10L	-10298	17569373	17570255	883	TRUE	13_PolII_narrow_peak_386	29	7.93783	20.2717	17.1078	Intron (ENST00000361221.8/55160, intron 1 of 28)	55160	ARHGEF10L	-10453	17569363	17570100	738	TRUE	132_PolII_narrow_peak_416	36	10.132	28.588	25.1518	Intron (ENST00000361221.8/55160, intron 1 of 28)	55160	ARHGEF10L	-10403	17569337	17570150	814	TRUE	133_PolII_narrow_peak_440	39	10.4633	31.0789	27.6669	Intron (ENST00000361221.8/55160, intron 1 of 28)
U000579	chr1	17624712	17625228	516	WT_PolII_narrow_peak_404	12	4.84463	7.52987	4.96823	Promoter (<=1kb)	55160	ARHGEF10L	-938	17624793	17625069	277	TRUE	13_PolII_narrow_peak_387	15	5.68739	9.92416	7.17803	Promoter (<=1kb)	55160	ARHGEF10L	-779	17624765	17625228	464	TRUE	132_PolII_narrow_peak_417	15	6.20203	10.787	8.00604	Promoter (<=1kb)	55160	ARHGEF10L	-779	17624763	17625228	466	TRUE	133_PolII_narrow_peak_441	16	6.33366	11.3919	8.62584	Promoter (<=1kb)
U000580	chr1	17725339	17725494	155	NA	NA	NA	NA	NA	NA	NA	NA	NA	NA	NA	NA	FALSE	NA	NA	NA	NA	NA	NA	NA	NA	NA	NA	NA	NA	FALSE	132_PolII_narrow_peak_418	9	4.74003	6.54393	4.02927	Intron (ENST00000430540.1/107984028, intron 3 of 3)	107984028	LINC02810	7653	17725340	17725494	155	TRUE	NA	NA	NA	NA	NA	NA
U000581	chr1	17765602	17766169	567	NA	NA	NA	NA	NA	NA	NA	NA	NA	NA	NA	NA	FALSE	13_PolII_narrow_peak_388	15	5.05803	8.83968	6.15459	Intron (ENST00000375406.2/81569, intron 1 of 2)	81569	ACTL8	10270	17765603	17765895	293	TRUE	132_PolII_narrow_peak_419	9	3.85519	5.16036	2.769	Intron (ENST00000375406.2/81569, intron 1 of 2)	81569	ACTL8	10579	17765912	17766055	144	TRUE	133_PolII_narrow_peak_442	18	5.82137	11.2744	8.51357	Intron (ENST00000375406.2/81569, intron 1 of 2)
U000582	chr1	17768698	17769009	311	WT_PolII_narrow_peak_405	11	5.44344	8.19189	5.58593	Intron (ENST00000375406.2/81569, intron 1 of 2)	81569	ACTL8	13476	17768809	17768983	175	TRUE	NA	NA	NA	NA	NA	NA	NA	NA	NA	NA	NA	NA	FALSE	132_PolII_narrow_peak_420	20	7.63896	15.3332	12.3444	Intron (ENST00000375406.2/81569, intron 1 of 2)	81569	ACTL8	13415	17768748	17769009	262	TRUE	133_PolII_narrow_peak_443	20	5.97898	12.3455	9.5351	Intron (ENST00000375406.2/81569, intron 1 of 2)
U000583	chr1	17866448	17866859	411	NA	NA	NA	NA	NA	NA	NA	NA	NA	NA	NA	NA	FALSE	NA	NA	NA	NA	NA	NA	NA	NA	NA	NA	NA	NA	FALSE	132_PolII_narrow_peak_421	12	6.16204	9.65293	6.93329	Distal Intergenic	81569	ACTL8	43467	17866449	17866637	189	TRUE	133_PolII_narrow_peak_444	12	5.09218	7.93309	5.35475	Distal Intergenic
U000584	chr1	18668871	18669127	256	NA	NA	NA	NA	NA	NA	NA	NA	NA	NA	NA	NA	FALSE	NA	NA	NA	NA	NA	NA	NA	NA	NA	NA	NA	NA	FALSE	132_PolII_narrow_peak_422	11	5.05205	7.5688	4.97936	Intron (ENST00000420770.7/5081, intron 4 of 8)	5081	PAX7	36102	18668872	18669127	256	TRUE	NA	NA	NA	NA	NA	NA
U000585	chr1	18884099	18884244	145	NA	NA	NA	NA	NA	NA	NA	NA	NA	NA	NA	NA	FALSE	13_PolII_narrow_peak_389	8	4.2823	5.60963	3.15207	Promoter (<=1kb)	100616120	MIR4695	-825	18884100	18884244	145	TRUE	NA	NA	NA	NA	NA	NA	NA	NA	NA	NA	NA	NA	FALSE	NA	NA	NA	NA	NA	NA
U000586	chr1	18902534	18903225	691	WT_PolII_narrow_peak_406	52	11.9388	42.663	38.9149	Promoter (<=1kb)	8659	ALDH4A1	0	18902535	18903190	656	TRUE	13_PolII_narrow_peak_390	45	11.95	38.0324	34.3864	Promoter (<=1kb)	8659	ALDH4A1	0	18902577	18903225	649	TRUE	132_PolII_narrow_peak_423	57	13.6203	50.0078	46.0126	Promoter (<=1kb)	8659	ALDH4A1	0	18902584	18903192	609	TRUE	133_PolII_narrow_peak_445	74	15.9359	68.3117	64.0992	Promoter (<=1kb)
U000587	chr1	18913016	18913176	160	NA	NA	NA	NA	NA	NA	NA	NA	NA	NA	NA	NA	FALSE	NA	NA	NA	NA	NA	NA	NA	NA	NA	NA	NA	NA	FALSE	NA	NA	NA	NA	NA	NA	NA	NA	NA	NA	NA	NA	FALSE	133_PolII_narrow_peak_446	11	5.26584	7.90933	5.33234	Promoter (1-2kb)
U000588	chr1	18926531	18927060	529	WT_PolII_narrow_peak_407	15	6.43223	11.1679	8.39659	Intron (ENST00000455833.7/126917, intron 1 of 8)	126917	IFFO2	-14630	18926622	18926979	358	TRUE	13_PolII_narrow_peak_391	23	9.17005	19.4557	16.3182	Intron (ENST00000455833.7/126917, intron 1 of 8)	126917	IFFO2	-14719	18926711	18927060	350	TRUE	132_PolII_narrow_peak_424	16	6.64415	11.9122	9.07425	Intron (ENST00000455833.7/126917, intron 1 of 8)	126917	IFFO2	-14618	18926610	18926856	247	TRUE	133_PolII_narrow_peak_447	19	6.80401	13.433	10.5747	Intron (ENST00000455833.7/126917, intron 1 of 8)
U000589	chr1	18956469	18956944	475	WT_PolII_narrow_peak_408	44	13.4291	40.3703	36.6784	Promoter (<=1kb)	126917	IFFO2	0	18956656	18956944	289	TRUE	13_PolII_narrow_peak_392	31	10.6586	26.6139	23.2596	Promoter (<=1kb)	126917	IFFO2	0	18956623	18956944	322	TRUE	132_PolII_narrow_peak_425	34	11.4139	29.8533	26.3809	Promoter (<=1kb)	126917	IFFO2	0	18956470	18956944	475	TRUE	133_PolII_narrow_peak_448	23	8.24222	17.8337	14.8081	Promoter (<=1kb)
U000590	chr1	19010939	19011638	699	WT_PolII_narrow_peak_409	30	10.0333	24.8706	21.5911	Distal Intergenic	126917	IFFO2	-54319	19010995	19011500	506	TRUE	13_PolII_narrow_peak_393	35	11.0861	29.8596	26.4158	Distal Intergenic	126917	IFFO2	-54285	19010961	19011638	678	TRUE	132_PolII_narrow_peak_426	35	10.6834	29.082	25.6314	Distal Intergenic	126917	IFFO2	-54264	19010940	19011483	544	TRUE	133_PolII_narrow_peak_449	37	10.41	29.7536	26.3757	Distal Intergenic
U000591	chr1	19066589	19066745	156	NA	NA	NA	NA	NA	NA	NA	NA	NA	NA	NA	NA	FALSE	13_PolII_narrow_peak_394	21	5.41951	11.6339	8.80225	Distal Intergenic	23352	UBR4	11082	19066590	19066745	156	TRUE	NA	NA	NA	NA	NA	NA	NA	NA	NA	NA	NA	NA	FALSE	NA	NA	NA	NA	NA	NA
U000592	chr1	19203546	19203876	330	NA	NA	NA	NA	NA	NA	NA	NA	NA	NA	NA	NA	FALSE	NA	NA	NA	NA	NA	NA	NA	NA	NA	NA	NA	NA	FALSE	NA	NA	NA	NA	NA	NA	NA	NA	NA	NA	NA	NA	FALSE	133_PolII_narrow_peak_450	19	5.52069	11.0925	8.34032	Intron (ENST00000375254.8/23352, intron 1 of 105)
U000593	chr1	19210083	19210800	717	WT_PolII_narrow_peak_410	31	5.57672	15.7915	12.8173	Promoter (<=1kb)	101927895	EMC1-AS1	0	19210084	19210763	680	TRUE	13_PolII_narrow_peak_395	41	8.67139	28.2177	24.8182	Promoter (<=1kb)	101927895	EMC1-AS1	0	19210128	19210800	673	TRUE	132_PolII_narrow_peak_427	30	6.09816	16.6874	13.6449	Promoter (<=1kb)	101927895	EMC1-AS1	7	19210362	19210767	406	TRUE	133_PolII_narrow_peak_451	37	7.24542	22.6539	19.4727	Promoter (<=1kb)
U000594	chr1	19251317	19252016	699	WT_PolII_narrow_peak_411	25	6.32172	15.0826	12.1369	Promoter (<=1kb)	23065	EMC1	0	19251318	19251769	452	TRUE	13_PolII_narrow_peak_396	26	7.66972	18.2514	15.1545	Promoter (<=1kb)	23065	EMC1	0	19251355	19251769	415	TRUE	132_PolII_narrow_peak_428	23	6.87759	15.3215	12.3332	Promoter (<=1kb)	23065	EMC1	0	19251348	19252016	669	TRUE	133_PolII_narrow_peak_452	23	6.33516	14.2641	11.3718	Promoter (<=1kb)
U000595	chr1	19311937	19312339	402	WT_PolII_narrow_peak_412	39	9.90038	29.8822	26.4598	Promoter (<=1kb)	54896	SLC66A1	0	19312004	19312339	336	TRUE	13_PolII_narrow_peak_397	35	8.55833	24.707	21.4076	Promoter (<=1kb)	8574	AKR7A2	0	19311938	19312320	383	TRUE	132_PolII_narrow_peak_429	43	10.0985	32.7066	29.1547	Promoter (<=1kb)	54896	SLC66A1	0	19312124	19312326	203	TRUE	133_PolII_narrow_peak_453	34	8.05072	23.0608	19.8675	Promoter (<=1kb)
U000596	chr1	19341717	19341894	177	WT_PolII_narrow_peak_413	13	4.18701	6.70679	4.20056	3' UTR	832	CAPZB	4468	19341745	19341894	150	TRUE	13_PolII_narrow_peak_398	13	4.5988	7.4177	4.82459	3' UTR	832	CAPZB	4468	19341718	19341894	177	TRUE	NA	NA	NA	NA	NA	NA	NA	NA	NA	NA	NA	NA	FALSE	NA	NA	NA	NA	NA	NA
U000597	chr1	19440553	19440737	184	NA	NA	NA	NA	NA	NA	NA	NA	NA	NA	NA	NA	FALSE	NA	NA	NA	NA	NA	NA	NA	NA	NA	NA	NA	NA	FALSE	NA	NA	NA	NA	NA	NA	NA	NA	NA	NA	NA	NA	FALSE	133_PolII_narrow_peak_454	15	4.90221	8.56476	5.94924	Intron (ENST00000264202.8/832, intron 1 of 8)
U000598	chr1	19444334	19444613	279	WT_PolII_narrow_peak_414	24	6.90722	15.8273	12.8518	Intron (ENST00000264202.8/832, intron 1 of 8)	832	CAPZB	-24191	19444335	19444613	279	TRUE	NA	NA	NA	NA	NA	NA	NA	NA	NA	NA	NA	NA	FALSE	NA	NA	NA	NA	NA	NA	NA	NA	NA	NA	NA	NA	FALSE	NA	NA	NA	NA	NA	NA
U000599	chr1	19450764	19451345	581	WT_PolII_narrow_peak_415	18	5.69473	11.0437	8.2783	Intron (ENST00000264202.8/832, intron 1 of 8)	832	CAPZB	-30694	19450838	19451345	508	TRUE	13_PolII_narrow_peak_399	25	8.0939	18.5635	15.4561	Intron (ENST00000264202.8/832, intron 1 of 8)	832	CAPZB	-30621	19450765	19451141	377	TRUE	132_PolII_narrow_peak_430	16	5.86779	10.5991	7.82879	Intron (ENST00000264202.8/832, intron 1 of 8)	832	CAPZB	-30768	19450912	19451090	179	TRUE	133_PolII_narrow_peak_455	38	10.8065	31.1713	27.757	Intron (ENST00000264202.8/832, intron 1 of 8)
U000600	chr1	19469582	19469750	168	NA	NA	NA	NA	NA	NA	NA	NA	NA	NA	NA	NA	FALSE	NA	NA	NA	NA	NA	NA	NA	NA	NA	NA	NA	NA	FALSE	NA	NA	NA	NA	NA	NA	NA	NA	NA	NA	NA	NA	FALSE	NA	NA	NA	NA	NA	NA
U000601	chr1	19485509	19485982	473	WT_PolII_narrow_peak_416	21	6.16487	13.1018	10.2403	Promoter (<=1kb)	832	CAPZB	0	19485510	19485960	451	TRUE	13_PolII_narrow_peak_400	21	6.71693	14.139	11.1964	Promoter (<=1kb)	832	CAPZB	0	19485510	19485958	449	TRUE	132_PolII_narrow_peak_431	23	6.03587	13.6625	10.7442	Promoter (<=1kb)	832	CAPZB	0	19485536	19485982	447	TRUE	133_PolII_narrow_peak_456	21	5.91499	12.6192	9.79652	Promoter (<=1kb)
U000602	chr1	19596551	19597213	662	WT_PolII_narrow_peak_417	48	9.81811	35.0294	31.4705	Promoter (<=1kb)	100532736	MICOS10-NBL1	0	19596576	19597213	638	TRUE	13_PolII_narrow_peak_401	36	8.35128	24.7796	21.478	Promoter (<=1kb)	100532736	MICOS10-NBL1	0	19596560	19597051	492	TRUE	132_PolII_narrow_peak_432	46	9.78882	33.7705	30.1894	Promoter (<=1kb)	100532736	MICOS10-NBL1	0	19596552	19597047	496	TRUE	133_PolII_narrow_peak_457	45	9.33593	32.0805	28.6434	Promoter (<=1kb)
U000603	chr1	19640031	19640828	797	WT_PolII_narrow_peak_418	27	4.50902	11.5905	8.79879	Promoter (<=1kb)	4681	NBL1	-4	19640055	19640550	496	TRUE	13_PolII_narrow_peak_402	23	4.84308	11.1034	8.29702	Promoter (<=1kb)	4681	NBL1	-183	19640090	19640371	282	TRUE	132_PolII_narrow_peak_433	22	4.37864	9.71607	6.993	Promoter (<=1kb)	4681	NBL1	-164	19640191	19640390	200	TRUE	133_PolII_narrow_peak_458	24	4.17837	9.82558	7.13897	Promoter (<=1kb)
U000604	chr1	19643217	19643513	296	WT_PolII_narrow_peak_419	22	3.50713	7.58018	5.01533	Promoter (<=1kb)	4681	NBL1	0	19643222	19643498	277	TRUE	13_PolII_narrow_peak_403	30	5.66355	15.6225	12.6206	Promoter (<=1kb)	4681	NBL1	0	19643222	19643490	269	TRUE	132_PolII_narrow_peak_434	30	5.25909	14.5879	11.6296	Promoter (<=1kb)	4681	NBL1	0	19643218	19643513	296	TRUE	133_PolII_narrow_peak_459	33	5.23565	15.6264	12.6805	Promoter (<=1kb)
U000605	chr1	19659639	19659984	345	NA	NA	NA	NA	NA	NA	NA	NA	NA	NA	NA	NA	FALSE	13_PolII_narrow_peak_404	23	7.12945	15.7996	12.7911	Distal Intergenic	3362	HTR6	-4891	19659788	19659984	197	TRUE	132_PolII_narrow_peak_435	12	4.2104	6.47623	3.97108	Distal Intergenic	3362	HTR6	-4906	19659640	19659969	330	TRUE	NA	NA	NA	NA	NA	NA
U000606	chr1	19704470	19704661	191	WT_PolII_narrow_peak_420	10	5.0063	7.21589	4.67495	Intron (ENST00000375127.5/255104, intron 12 of 15)	255104	TMCO4	-3261	19704471	19704661	191	TRUE	NA	NA	NA	NA	NA	NA	NA	NA	NA	NA	NA	NA	FALSE	NA	NA	NA	NA	NA	NA	NA	NA	NA	NA	NA	NA	FALSE	NA	NA	NA	NA	NA	NA
U000607	chr1	19704798	19704939	141	NA	NA	NA	NA	NA	NA	NA	NA	NA	NA	NA	NA	FALSE	13_PolII_narrow_peak_405	8	4.13573	5.3827	2.95075	Intron (ENST00000375127.5/255104, intron 12 of 15)	255104	TMCO4	-3589	19704799	19704939	141	TRUE	NA	NA	NA	NA	NA	NA	NA	NA	NA	NA	NA	NA	FALSE	NA	NA	NA	NA	NA	NA
U000608	chr1	19715698	19716017	319	WT_PolII_narrow_peak_421	11	5.26998	7.91591	5.3271	Intron (ENST00000375127.5/255104, intron 12 of 15)	255104	TMCO4	-14633	19715843	19716012	170	TRUE	NA	NA	NA	NA	NA	NA	NA	NA	NA	NA	NA	NA	FALSE	132_PolII_narrow_peak_436	11	5.33731	8.02304	5.40444	Intron (ENST00000375127.5/255104, intron 12 of 15)	255104	TMCO4	-14489	19715699	19716012	314	TRUE	133_PolII_narrow_peak_460	12	5.70466	8.91975	6.28206	Intron (ENST00000375127.5/255104, intron 12 of 15)
U000609	chr1	19765518	19765949	431	WT_PolII_narrow_peak_422	18	6.58225	12.6239	9.78367	Intron (ENST00000375127.5/255104, intron 5 of 15)	255104	TMCO4	5478	19765669	19765949	281	TRUE	13_PolII_narrow_peak_406	14	5.65564	9.51602	6.79335	Intron (ENST00000375127.5/255104, intron 5 of 15)	255104	TMCO4	5492	19765719	19765935	217	TRUE	132_PolII_narrow_peak_437	9	4.0652	5.48951	3.06915	Intron (ENST00000375127.5/255104, intron 5 of 15)	255104	TMCO4	5544	19765519	19765883	365	TRUE	133_PolII_narrow_peak_461	17	6.50549	12.0817	9.2839	Intron (ENST00000375127.5/255104, intron 5 of 15)
U000610	chr1	19799507	19800522	1015	WT_PolII_narrow_peak_423	18	5.44601	10.5849	7.84319	Promoter (<=1kb)	255104	TMCO4	0	19799508	19800478	971	TRUE	13_PolII_narrow_peak_407	10	3.89071	5.44423	3.00721	Promoter (<=1kb)	255104	TMCO4	0	19799710	19800426	717	TRUE	132_PolII_narrow_peak_438	12	4.37011	6.74496	4.21615	Promoter (<=1kb)	255104	TMCO4	-232	19800177	19800436	260	TRUE	133_PolII_narrow_peak_462	21	7.22977	15.072	12.1477	Promoter (<=1kb)
U000611	chr1	19828692	19829190	498	WT_PolII_narrow_peak_424	13	5.48423	8.89214	6.24264	Distal Intergenic	54546	RNF186	-13410	19828693	19829011	319	TRUE	13_PolII_narrow_peak_408	19	9.28008	17.6105	14.5364	Distal Intergenic	54546	RNF186	-13443	19828726	19829006	281	TRUE	132_PolII_narrow_peak_439	15	7.1388	12.3251	9.46797	Distal Intergenic	54546	RNF186	-13466	19828749	19829024	276	TRUE	133_PolII_narrow_peak_463	21	7.91168	16.2763	13.3067	Distal Intergenic
U000612	chr1	19861034	19861361	327	WT_PolII_narrow_peak_425	21	4.62322	9.95573	7.24655	Distal Intergenic	23252	OTUD3	-21060	19861184	19861335	152	TRUE	13_PolII_narrow_peak_409	14	3.93249	6.51512	3.98803	Distal Intergenic	23252	OTUD3	-21167	19861051	19861228	178	TRUE	132_PolII_narrow_peak_440	17	3.93382	7.3093	4.7407	Distal Intergenic	23252	OTUD3	-21177	19861035	19861218	184	TRUE	133_PolII_narrow_peak_464	16	3.91657	7.00894	4.49238	Distal Intergenic
U000613	chr1	19863823	19864333	510	WT_PolII_narrow_peak_426	35	6.67023	20.2714	17.1367	Distal Intergenic	23252	OTUD3	-18124	19863884	19864271	388	TRUE	NA	NA	NA	NA	NA	NA	NA	NA	NA	NA	NA	NA	FALSE	132_PolII_narrow_peak_441	27	5.48518	14.0291	11.0948	Distal Intergenic	23252	OTUD3	-18062	19863824	19864333	510	TRUE	133_PolII_narrow_peak_465	22	4.70089	10.4511	7.73114	Distal Intergenic
U000614	chr1	19866824	19867239	415	NA	NA	NA	NA	NA	NA	NA	NA	NA	NA	NA	NA	FALSE	13_PolII_narrow_peak_410	14	3.85467	6.37024	3.85368	Distal Intergenic	23252	OTUD3	-15373	19866881	19867022	142	TRUE	132_PolII_narrow_peak_442	14	3.43157	5.5628	3.13621	Distal Intergenic	23252	OTUD3	-15370	19866868	19867025	158	TRUE	NA	NA	NA	NA	NA	NA
U000615	chr1	19882101	19882479	378	WT_PolII_narrow_peak_427	16	6.3182	11.3658	8.58481	Promoter (<=1kb)	23252	OTUD3	0	19882102	19882479	378	TRUE	NA	NA	NA	NA	NA	NA	NA	NA	NA	NA	NA	NA	FALSE	132_PolII_narrow_peak_443	18	6.25365	12.0481	9.20388	Promoter (<=1kb)	23252	OTUD3	0	19882276	19882435	160	TRUE	133_PolII_narrow_peak_466	20	6.23633	12.8277	9.99593	Promoter (<=1kb)
U000616	chr1	19925332	19925529	197	NA	NA	NA	NA	NA	NA	NA	NA	NA	NA	NA	NA	FALSE	NA	NA	NA	NA	NA	NA	NA	NA	NA	NA	NA	NA	FALSE	NA	NA	NA	NA	NA	NA	NA	NA	NA	NA	NA	NA	FALSE	133_PolII_narrow_peak_467	12	5.4142	8.45325	5.84444	Promoter (1-2kb)
U000617	chr1	20124692	20124843	151	NA	NA	NA	NA	NA	NA	NA	NA	NA	NA	NA	NA	FALSE	NA	NA	NA	NA	NA	NA	NA	NA	NA	NA	NA	NA	FALSE	NA	NA	NA	NA	NA	NA	NA	NA	NA	NA	NA	NA	FALSE	133_PolII_narrow_peak_468	11	5.26584	7.90933	5.33234	Distal Intergenic
U000618	chr1	20211649	20211838	189	WT_PolII_narrow_peak_428	13	6.20765	10.0655	7.3504	Distal Intergenic	391013	PLA2G2C	-25132	20211650	20211838	189	TRUE	NA	NA	NA	NA	NA	NA	NA	NA	NA	NA	NA	NA	FALSE	NA	NA	NA	NA	NA	NA	NA	NA	NA	NA	NA	NA	FALSE	NA	NA	NA	NA	NA	NA
U000619	chr1	20507403	20508355	952	WT_PolII_narrow_peak_429	23	7.99295	17.3878	14.3538	Promoter (<=1kb)	79594	MUL1	0	20507788	20508355	568	TRUE	13_PolII_narrow_peak_411	24	7.97376	17.8445	14.7623	Promoter (<=1kb)	79594	MUL1	0	20507676	20508269	594	TRUE	132_PolII_narrow_peak_444	34	10.7933	28.683	25.2441	Promoter (<=1kb)	79594	MUL1	58	20507404	20508093	690	TRUE	133_PolII_narrow_peak_469	27	9.26457	21.7676	18.613	Promoter (<=1kb)
U000620	chr1	20522247	20522413	166	WT_PolII_narrow_peak_430	10	5.26838	7.63008	5.05898	Distal Intergenic	79594	MUL1	-14097	20522248	20522413	166	TRUE	NA	NA	NA	NA	NA	NA	NA	NA	NA	NA	NA	NA	FALSE	NA	NA	NA	NA	NA	NA	NA	NA	NA	NA	NA	NA	FALSE	NA	NA	NA	NA	NA	NA
U000621	chr1	20522572	20522746	174	WT_PolII_narrow_peak_431	10	5.26838	7.63008	5.05898	Distal Intergenic	79594	MUL1	-14428	20522579	20522727	149	TRUE	13_PolII_narrow_peak_412	9	4.14218	5.60985	3.1521	Distal Intergenic	79594	MUL1	-14422	20522573	20522727	155	TRUE	132_PolII_narrow_peak_445	11	5.68804	8.58136	5.92562	Distal Intergenic	79594	MUL1	-14422	20522573	20522746	174	TRUE	NA	NA	NA	NA	NA	NA
U000622	chr1	20575470	20575671	201	WT_PolII_narrow_peak_432	22	4.76077	10.5849	7.84319	Distal Intergenic	978	CDA	-13415	20575471	20575671	201	TRUE	NA	NA	NA	NA	NA	NA	NA	NA	NA	NA	NA	NA	FALSE	132_PolII_narrow_peak_446	17	4.61698	8.67447	6.013	Distal Intergenic	978	CDA	-13429	20575498	20575657	160	TRUE	NA	NA	NA	NA	NA	NA
U000623	chr1	20575702	20575995	293	NA	NA	NA	NA	NA	NA	NA	NA	NA	NA	NA	NA	FALSE	13_PolII_narrow_peak_413	13	3.52166	5.50852	3.06548	Distal Intergenic	978	CDA	-13091	20575703	20575995	293	TRUE	NA	NA	NA	NA	NA	NA	NA	NA	NA	NA	NA	NA	FALSE	NA	NA	NA	NA	NA	NA
U000624	chr1	20576383	20576874	491	WT_PolII_narrow_peak_433	53	11.0448	41.1681	37.4566	Distal Intergenic	978	CDA	-12212	20576425	20576874	450	TRUE	13_PolII_narrow_peak_414	48	12.3041	40.799	37.0881	Distal Intergenic	978	CDA	-12414	20576401	20576672	272	TRUE	132_PolII_narrow_peak_447	49	12.9894	42.9588	39.138	Distal Intergenic	978	CDA	-12275	20576384	20576811	428	TRUE	133_PolII_narrow_peak_470	73	13.9625	62.4854	58.3866	Distal Intergenic
U000625	chr1	20587129	20587365	236	NA	NA	NA	NA	NA	NA	NA	NA	NA	NA	NA	NA	FALSE	NA	NA	NA	NA	NA	NA	NA	NA	NA	NA	NA	NA	FALSE	NA	NA	NA	NA	NA	NA	NA	NA	NA	NA	NA	NA	FALSE	133_PolII_narrow_peak_471	19	3.26363	6.2944	3.83214	Promoter (1-2kb)
U000626	chr1	20587598	20587895	297	NA	NA	NA	NA	NA	NA	NA	NA	NA	NA	NA	NA	FALSE	13_PolII_narrow_peak_415	23	4.30755	9.84957	7.10759	Promoter (1-2kb)	978	CDA	-1191	20587636	20587895	260	TRUE	NA	NA	NA	NA	NA	NA	NA	NA	NA	NA	NA	NA	FALSE	133_PolII_narrow_peak_472	25	4.20015	10.1729	7.46715	Promoter (1-2kb)
U000627	chr1	20588572	20589124	552	WT_PolII_narrow_peak_434	47	8.55991	31.2057	27.7479	Promoter (<=1kb)	978	CDA	0	20588634	20589092	459	TRUE	13_PolII_narrow_peak_416	51	9.32132	35.4978	31.9122	Promoter (<=1kb)	978	CDA	0	20588729	20589123	395	TRUE	132_PolII_narrow_peak_448	43	8.54871	29.0035	25.5552	Promoter (<=1kb)	978	CDA	0	20588652	20589124	473	TRUE	133_PolII_narrow_peak_473	48	7.72615	29.3973	26.0288	Promoter (<=1kb)
U000628	chr1	20601627	20601807	180	NA	NA	NA	NA	NA	NA	NA	NA	NA	NA	NA	NA	FALSE	13_PolII_narrow_peak_417	17	3.08343	5.45863	3.02032	Intron (ENST00000461985.1/978, intron 1 of 2)	978	CDA	12531	20601628	20601807	180	TRUE	NA	NA	NA	NA	NA	NA	NA	NA	NA	NA	NA	NA	FALSE	NA	NA	NA	NA	NA	NA
U000629	chr1	20604081	20604562	481	WT_PolII_narrow_peak_435	43	8.3089	28.3939	25.0128	Intron (ENST00000461985.1/978, intron 1 of 2)	978	CDA	15019	20604116	20604536	421	TRUE	13_PolII_narrow_peak_418	55	9.3902	38.0031	34.3578	Intron (ENST00000461985.1/978, intron 1 of 2)	978	CDA	14997	20604094	20604482	389	TRUE	132_PolII_narrow_peak_449	32	6.97546	19.639	16.4866	Intron (ENST00000461985.1/978, intron 1 of 2)	978	CDA	14985	20604082	20604562	481	TRUE	133_PolII_narrow_peak_474	65	9.91052	45.4717	41.723	Intron (ENST00000461985.1/978, intron 1 of 2)
U000630	chr1	20612206	20612772	566	WT_PolII_narrow_peak_436	86	6.22923	41.0707	37.3616	Intron (ENST00000461985.1/978, intron 2 of 2)	65018	PINK1	-20699	20612219	20612759	541	TRUE	13_PolII_narrow_peak_419	93	9.4499	60.4206	56.2844	Intron (ENST00000461985.1/978, intron 2 of 2)	65018	PINK1	-20699	20612267	20612759	493	TRUE	132_PolII_narrow_peak_450	79	7.28628	43.2029	39.3761	Intron (ENST00000461985.1/978, intron 2 of 2)	65018	PINK1	-20703	20612220	20612755	536	TRUE	133_PolII_narrow_peak_475	89	7.55981	49.4661	45.6324	Intron (ENST00000461985.1/978, intron 2 of 2)
U000631	chr1	20613614	20614336	722	WT_PolII_narrow_peak_437	126	8.99049	77.1296	72.6072	Exon (ENST00000375071.4/978, exon 3 of 4)	65018	PINK1	-19122	20613663	20614336	674	TRUE	13_PolII_narrow_peak_420	70	7.11765	38.1037	34.4558	Exon (ENST00000375071.4/978, exon 3 of 4)	65018	PINK1	-19260	20613633	20614198	566	TRUE	132_PolII_narrow_peak_451	107	9.7488	70.0912	65.631	Exon (ENST00000375071.4/978, exon 3 of 4)	65018	PINK1	-19124	20613644	20614334	691	TRUE	133_PolII_narrow_peak_476	103	8.59624	62.0775	57.9869	Exon (ENST00000375071.4/978, exon 3 of 4)
U000632	chr1	20633865	20634242	377	WT_PolII_narrow_peak_438	18	4.11191	7.95467	5.36348	Promoter (<=1kb)	102464833	MIR6084	296	20633975	20634195	221	TRUE	13_PolII_narrow_peak_421	14	3.74681	6.16766	3.66674	Promoter (<=1kb)	102464833	MIR6084	187	20633866	20634066	201	TRUE	132_PolII_narrow_peak_452	16	3.83955	6.85428	4.31759	Promoter (<=1kb)	102464833	MIR6084	242	20633921	20634213	293	TRUE	133_PolII_narrow_peak_477	21	4.73004	10.1886	7.48179	Promoter (<=1kb)
U000633	chr1	20634426	20634921	495	WT_PolII_narrow_peak_439	15	3.45182	5.82805	3.39044	Promoter (<=1kb)	102464833	MIR6084	749	20634428	20634640	213	TRUE	13_PolII_narrow_peak_422	16	4.17341	7.5159	4.91619	Promoter (<=1kb)	102464833	MIR6084	765	20634444	20634869	426	TRUE	132_PolII_narrow_peak_453	23	5.41192	12.3594	9.50067	Promoter (<=1kb)	102464833	MIR6084	996	20634675	20634843	169	TRUE	133_PolII_narrow_peak_478	20	4.51504	9.40496	6.74049	Promoter (<=1kb)
U000634	chr1	20640100	20640248	148	NA	NA	NA	NA	NA	NA	NA	NA	NA	NA	NA	NA	FALSE	NA	NA	NA	NA	NA	NA	NA	NA	NA	NA	NA	NA	FALSE	NA	NA	NA	NA	NA	NA	NA	NA	NA	NA	NA	NA	FALSE	NA	NA	NA	NA	NA	NA
U000635	chr1	20661408	20661773	365	WT_PolII_narrow_peak_440	41	10.194	31.7152	28.2439	Promoter (<=1kb)	1650	DDOST	0	20661416	20661708	293	TRUE	13_PolII_narrow_peak_423	25	8.99575	20.2056	17.0438	Promoter (<=1kb)	1650	DDOST	0	20661409	20661634	226	TRUE	132_PolII_narrow_peak_454	27	7.40985	18.2195	15.1182	Promoter (<=1kb)	1650	DDOST	0	20661415	20661691	277	TRUE	133_PolII_narrow_peak_479	27	7.10619	17.6002	14.5828	Promoter (<=1kb)
U000636	chr1	20696652	20697281	629	WT_PolII_narrow_peak_441	16	6.36973	11.4526	8.66743	Promoter (1-2kb)	57576	KIF17	1372	20696674	20697067	394	TRUE	13_PolII_narrow_peak_424	9	4.10645	5.55402	3.10716	Promoter (1-2kb)	57576	KIF17	1607	20696686	20696832	147	TRUE	132_PolII_narrow_peak_455	19	7.648	14.8891	11.9184	Promoter (1-2kb)	57576	KIF17	1158	20696653	20697281	629	TRUE	133_PolII_narrow_peak_480	14	5.16363	8.691	6.06832	Promoter (1-2kb)
U000637	chr1	20733007	20733543	536	WT_PolII_narrow_peak_442	15	3.04226	4.9783	2.61743	Promoter (<=1kb)	400745	SH2D5	-229	20733066	20733348	283	TRUE	13_PolII_narrow_peak_425	19	5.10283	10.2837	7.51934	Promoter (<=1kb)	400745	SH2D5	-171	20733008	20733227	220	TRUE	132_PolII_narrow_peak_456	20	4.25498	8.83797	6.16709	Promoter (<=1kb)	400745	SH2D5	-557	20733394	20733543	150	TRUE	133_PolII_narrow_peak_481	19	3.9975	7.98588	5.40438	Promoter (<=1kb)
U000638	chr1	20786664	20787275	611	WT_PolII_narrow_peak_443	68	10.0224	47.6405	43.7732	Promoter (<=1kb)	50809	HP1BP3	0	20786665	20787190	526	TRUE	13_PolII_narrow_peak_426	54	9.7854	38.5145	34.8569	Promoter (<=1kb)	50809	HP1BP3	0	20786666	20787163	498	TRUE	132_PolII_narrow_peak_457	60	9.18378	40.2764	36.5233	Promoter (<=1kb)	50809	HP1BP3	0	20786665	20787230	566	TRUE	133_PolII_narrow_peak_482	60	8.44227	37.9185	34.3403	Promoter (<=1kb)
U000639	chr1	20787883	20788320	437	WT_PolII_narrow_peak_444	25	3.71778	8.88118	6.23251	Promoter (<=1kb)	50809	HP1BP3	-754	20788077	20788303	227	TRUE	NA	NA	NA	NA	NA	NA	NA	NA	NA	NA	NA	NA	FALSE	132_PolII_narrow_peak_458	21	3.26026	6.71481	4.18791	Promoter (<=1kb)	50809	HP1BP3	-710	20788033	20788233	201	TRUE	133_PolII_narrow_peak_483	23	3.31206	7.28745	4.75262	Promoter (<=1kb)
U000640	chr1	20848075	20848616	541	WT_PolII_narrow_peak_445	39	8.95185	27.7747	24.411	Promoter (2-3kb)	8672	EIF4G3	2652	20848154	20848616	463	TRUE	13_PolII_narrow_peak_427	19	6.45103	12.8072	9.92116	Promoter (2-3kb)	8672	EIF4G3	2841	20848076	20848427	352	TRUE	132_PolII_narrow_peak_459	15	4.35615	7.57609	4.98619	Promoter (2-3kb)	8672	EIF4G3	2749	20848336	20848519	184	TRUE	133_PolII_narrow_peak_484	21	5.81783	12.429	9.61497	Promoter (2-3kb)
U000641	chr1	20992522	20992867	345	NA	NA	NA	NA	NA	NA	NA	NA	NA	NA	NA	NA	FALSE	13_PolII_narrow_peak_428	18	5.04599	9.82866	7.08778	Intron (ENST00000374935.7/8672, intron 5 of 32)	100302155	MIR1256	-4091	20992523	20992693	171	TRUE	NA	NA	NA	NA	NA	NA	NA	NA	NA	NA	NA	NA	FALSE	133_PolII_narrow_peak_485	18	4.86467	9.47762	6.80934	Intron (ENST00000374935.7/8672, intron 5 of 32)
U000642	chr1	20999729	20999928	199	NA	NA	NA	NA	NA	NA	NA	NA	NA	NA	NA	NA	FALSE	13_PolII_narrow_peak_429	11	3.57216	5.146	2.73522	Intron (ENST00000374935.7/8672, intron 5 of 32)	100302155	MIR1256	-11354	20999786	20999928	143	TRUE	NA	NA	NA	NA	NA	NA	NA	NA	NA	NA	NA	NA	FALSE	NA	NA	NA	NA	NA	NA
U000643	chr1	21022207	21022987	780	WT_PolII_narrow_peak_446	121	14.7383	100.965	95.9641	Intron (ENST00000374935.7/8672, intron 4 of 32)	8672	EIF4G3	28021	21022240	21022929	690	TRUE	13_PolII_narrow_peak_430	87	12.7116	68.8283	64.522	Intron (ENST00000374935.7/8672, intron 4 of 32)	8672	EIF4G3	28041	21022316	21022909	594	TRUE	132_PolII_narrow_peak_460	88	12.314	68.1971	63.7805	Intron (ENST00000374935.7/8672, intron 4 of 32)	8672	EIF4G3	28003	21022275	21022947	673	TRUE	133_PolII_narrow_peak_486	98	12.6725	76.4024	72.035	Intron (ENST00000374935.7/8672, intron 4 of 32)
U000644	chr1	21064084	21064404	320	NA	NA	NA	NA	NA	NA	NA	NA	NA	NA	NA	NA	FALSE	NA	NA	NA	NA	NA	NA	NA	NA	NA	NA	NA	NA	FALSE	NA	NA	NA	NA	NA	NA	NA	NA	NA	NA	NA	NA	FALSE	133_PolII_narrow_peak_487	19	5.18484	10.4446	7.72497	Intron (ENST00000374935.7/8672, intron 3 of 32)
U000645	chr1	21077124	21077333	209	NA	NA	NA	NA	NA	NA	NA	NA	NA	NA	NA	NA	FALSE	13_PolII_narrow_peak_431	12	4.58676	7.10558	4.53338	Intron (ENST00000374935.7/8672, intron 3 of 32)	8672	EIF4G3	-26131	21077125	21077301	177	TRUE	NA	NA	NA	NA	NA	NA	NA	NA	NA	NA	NA	NA	FALSE	NA	NA	NA	NA	NA	NA
U000646	chr1	21083195	21083700	505	WT_PolII_narrow_peak_447	28	7.06361	17.976	14.9203	Intron (ENST00000374935.7/8672, intron 3 of 32)	8672	EIF4G3	28182	21083208	21083428	221	TRUE	13_PolII_narrow_peak_432	14	4.47452	7.49733	4.89888	Intron (ENST00000374935.7/8672, intron 3 of 32)	8672	EIF4G3	28214	21083247	21083396	150	TRUE	132_PolII_narrow_peak_461	17	4.85407	9.12797	6.44007	Intron (ENST00000374935.7/8672, intron 3 of 32)	8672	EIF4G3	28077	21083196	21083533	338	TRUE	133_PolII_narrow_peak_488	18	4.55102	8.85672	6.22459	Intron (ENST00000374935.7/8672, intron 3 of 32)
U000647	chr1	21091100	21091499	399	WT_PolII_narrow_peak_448	16	4.50716	8.15605	5.55248	Intron (ENST00000374935.7/8672, intron 2 of 32)	8672	EIF4G3	20144	21091303	21091466	164	TRUE	13_PolII_narrow_peak_433	18	6.01973	11.6319	8.80041	Intron (ENST00000374935.7/8672, intron 2 of 32)	8672	EIF4G3	20130	21091238	21091480	243	TRUE	132_PolII_narrow_peak_462	17	5.1271	9.63921	6.92198	Intron (ENST00000374935.7/8672, intron 2 of 32)	8672	EIF4G3	20111	21091168	21091499	332	TRUE	133_PolII_narrow_peak_489	19	5.44803	10.9538	8.20939	Intron (ENST00000374935.7/8672, intron 2 of 32)
U000648	chr1	21149642	21150466	824	WT_PolII_narrow_peak_449	55	7.50891	32.2396	28.7544	Intron (ENST00000374935.7/8672, intron 2 of 32)	8672	EIF4G3	17758	21149694	21150281	588	TRUE	13_PolII_narrow_peak_434	46	7.77158	28.5114	25.1041	Intron (ENST00000374935.7/8672, intron 2 of 32)	8672	EIF4G3	17756	21149745	21150283	539	TRUE	132_PolII_narrow_peak_463	34	5.73193	17.3824	14.3128	Intron (ENST00000374935.7/8672, intron 2 of 32)	8672	EIF4G3	17771	21149801	21150268	468	TRUE	133_PolII_narrow_peak_490	37	6.2079	19.9255	16.8289	Intron (ENST00000374935.7/8672, intron 2 of 32)
U000649	chr1	21150875	21151071	196	NA	NA	NA	NA	NA	NA	NA	NA	NA	NA	NA	NA	FALSE	NA	NA	NA	NA	NA	NA	NA	NA	NA	NA	NA	NA	FALSE	NA	NA	NA	NA	NA	NA	NA	NA	NA	NA	NA	NA	FALSE	133_PolII_narrow_peak_491	27	4.64229	11.9396	9.14792	Intron (ENST00000374935.7/8672, intron 2 of 32)
U000650	chr1	21174851	21175128	277	NA	NA	NA	NA	NA	NA	NA	NA	NA	NA	NA	NA	FALSE	NA	NA	NA	NA	NA	NA	NA	NA	NA	NA	NA	NA	FALSE	132_PolII_narrow_peak_464	17	3.7655	6.95766	4.4139	Promoter (<=1kb)	8672	EIF4G3	-152	21174889	21175092	204	TRUE	NA	NA	NA	NA	NA	NA
U000651	chr1	21175804	21176106	302	NA	NA	NA	NA	NA	NA	NA	NA	NA	NA	NA	NA	FALSE	NA	NA	NA	NA	NA	NA	NA	NA	NA	NA	NA	NA	FALSE	132_PolII_narrow_peak_465	18	3.99237	7.70173	5.10365	Promoter (<=1kb)	8672	EIF4G3	281	21175805	21175953	149	TRUE	133_PolII_narrow_peak_492	15	3.02286	4.93701	2.5974	Promoter (<=1kb)
U000652	chr1	21176674	21177045	371	WT_PolII_narrow_peak_450	21	4.20632	9.02055	6.36415	Promoter (<=1kb)	8672	EIF4G3	0	21176675	21177039	365	TRUE	13_PolII_narrow_peak_435	21	5.30067	11.3913	8.5711	Promoter (<=1kb)	8672	EIF4G3	0	21176682	21177016	335	TRUE	132_PolII_narrow_peak_466	33	7.43054	21.1621	17.9565	Promoter (<=1kb)	8672	EIF4G3	0	21176675	21177039	365	TRUE	133_PolII_narrow_peak_493	20	4.1459	8.59525	5.97809	Promoter (<=1kb)
U000653	chr1	21195107	21195569	462	WT_PolII_narrow_peak_451	13	4.39692	7.07168	4.54052	Distal Intergenic	8672	EIF4G3	-17856	21195141	21195290	150	TRUE	NA	NA	NA	NA	NA	NA	NA	NA	NA	NA	NA	NA	FALSE	132_PolII_narrow_peak_467	15	5.36588	9.37491	6.67251	Distal Intergenic	8672	EIF4G3	-17823	21195108	21195569	462	TRUE	NA	NA	NA	NA	NA	NA
U000654	chr1	21261722	21262647	925	WT_PolII_narrow_peak_452	33	7.04825	20.2756	17.1406	Intron (ENST00000415912.6/1889, intron 4 of 18)	124903872	LOC124903872	-3570	21261746	21262512	767	TRUE	13_PolII_narrow_peak_436	42	8.92948	29.3921	25.9608	Intron (ENST00000415912.6/1889, intron 4 of 18)	124903872	LOC124903872	-3661	21261723	21262421	699	TRUE	132_PolII_narrow_peak_468	38	8.09885	25.2427	21.907	Intron (ENST00000415912.6/1889, intron 4 of 18)	124903872	LOC124903872	-3515	21261751	21262567	817	TRUE	133_PolII_narrow_peak_494	39	7.55714	24.4177	21.1852	Intron (ENST00000415912.6/1889, intron 4 of 18)
U000655	chr1	21270462	21270605	143	NA	NA	NA	NA	NA	NA	NA	NA	NA	NA	NA	NA	FALSE	NA	NA	NA	NA	NA	NA	NA	NA	NA	NA	NA	NA	FALSE	132_PolII_narrow_peak_469	9	3.92999	5.27777	2.876	Intron (ENST00000415912.6/1889, intron 4 of 18)	124903872	LOC124903872	4381	21270463	21270605	143	TRUE	NA	NA	NA	NA	NA	NA
U000656	chr1	21280369	21280689	320	NA	NA	NA	NA	NA	NA	NA	NA	NA	NA	NA	NA	FALSE	NA	NA	NA	NA	NA	NA	NA	NA	NA	NA	NA	NA	FALSE	NA	NA	NA	NA	NA	NA	NA	NA	NA	NA	NA	NA	FALSE	133_PolII_narrow_peak_495	13	5.0347	8.15108	5.55986	Promoter (<=1kb)
U000657	chr1	21310998	21311154	156	NA	NA	NA	NA	NA	NA	NA	NA	NA	NA	NA	NA	FALSE	NA	NA	NA	NA	NA	NA	NA	NA	NA	NA	NA	NA	FALSE	132_PolII_narrow_peak_470	12	3.24639	4.78526	2.42842	Intron (ENST00000415912.6/1889, intron 1 of 18)	1889	ECE1	-12000	21310999	21311154	156	TRUE	NA	NA	NA	NA	NA	NA
U000658	chr1	21311207	21311366	159	NA	NA	NA	NA	NA	NA	NA	NA	NA	NA	NA	NA	FALSE	NA	NA	NA	NA	NA	NA	NA	NA	NA	NA	NA	NA	FALSE	NA	NA	NA	NA	NA	NA	NA	NA	NA	NA	NA	NA	FALSE	133_PolII_narrow_peak_496	24	5.92937	13.8465	10.9711	Intron (ENST00000415912.6/1889, intron 1 of 18)
U000659	chr1	21317252	21317750	498	WT_PolII_narrow_peak_453	23	5.09793	11.675	8.87926	Intron (ENST00000415912.6/1889, intron 1 of 18)	1889	ECE1	-18270	21317269	21317717	449	TRUE	13_PolII_narrow_peak_437	25	5.88707	14.158	11.2146	Intron (ENST00000415912.6/1889, intron 1 of 18)	1889	ECE1	-18265	21317264	21317733	470	TRUE	132_PolII_narrow_peak_471	21	4.89092	10.5345	7.76769	Intron (ENST00000415912.6/1889, intron 1 of 18)	1889	ECE1	-18259	21317258	21317750	493	TRUE	133_PolII_narrow_peak_497	27	5.65896	14.4372	11.5376	Intron (ENST00000415912.6/1889, intron 1 of 18)
U000660	chr1	21324418	21325052	634	WT_PolII_narrow_peak_454	117	14.4708	96.9114	91.9879	Intron (ENST00000415912.6/1889, intron 1 of 18)	1889	ECE1	20159	21324535	21324978	444	TRUE	13_PolII_narrow_peak_438	135	15.25	113.764	108.629	Intron (ENST00000415912.6/1889, intron 1 of 18)	1889	ECE1	20088	21324543	21325049	507	TRUE	132_PolII_narrow_peak_472	114	13.751	91.9241	86.9833	Intron (ENST00000415912.6/1889, intron 1 of 18)	1889	ECE1	20104	21324419	21325033	615	TRUE	133_PolII_narrow_peak_498	164	15.7601	138.728	133.307	Intron (ENST00000415912.6/1889, intron 1 of 18)
U000661	chr1	21329314	21329865	551	WT_PolII_narrow_peak_455	29	3.72877	9.93523	7.22713	Intron (ENST00000415912.6/1889, intron 1 of 18)	1889	ECE1	15547	21329343	21329590	248	TRUE	13_PolII_narrow_peak_439	30	3.5628	9.65823	6.92786	Intron (ENST00000415912.6/1889, intron 1 of 18)	1889	ECE1	15324	21329403	21329813	411	TRUE	132_PolII_narrow_peak_473	35	4.35983	13.6404	10.7231	Intron (ENST00000415912.6/1889, intron 1 of 18)	1889	ECE1	15497	21329318	21329640	323	TRUE	133_PolII_narrow_peak_499	43	4.44908	16.4393	13.464	Intron (ENST00000415912.6/1889, intron 1 of 18)
U000662	chr1	21335870	21336177	307	WT_PolII_narrow_peak_456	52	5.97826	25.5053	22.207	Intron (ENST00000415912.6/1889, intron 1 of 18)	1889	ECE1	8996	21335871	21336141	271	TRUE	13_PolII_narrow_peak_440	60	7.55142	34.8825	31.3123	Intron (ENST00000415912.6/1889, intron 1 of 18)	1889	ECE1	8963	21335891	21336174	284	TRUE	132_PolII_narrow_peak_474	68	8.39938	42.1017	38.3018	Intron (ENST00000415912.6/1889, intron 1 of 18)	1889	ECE1	8991	21335910	21336146	237	TRUE	133_PolII_narrow_peak_500	66	7.37149	37.1909	33.6299	Intron (ENST00000415912.6/1889, intron 1 of 18)
U000663	chr1	21338012	21338765	753	WT_PolII_narrow_peak_457	57	6.68449	30.3043	26.8707	Intron (ENST00000415912.6/1889, intron 1 of 18)	1889	ECE1	6657	21338095	21338480	386	TRUE	13_PolII_narrow_peak_441	66	8.3667	40.9038	37.1906	Intron (ENST00000415912.6/1889, intron 1 of 18)	1889	ECE1	6683	21338013	21338454	442	TRUE	132_PolII_narrow_peak_475	57	7.11533	31.8663	28.3377	Intron (ENST00000415912.6/1889, intron 1 of 18)	1889	ECE1	6629	21338013	21338508	496	TRUE	133_PolII_narrow_peak_501	80	8.9118	50.6914	46.8326	Intron (ENST00000415912.6/1889, intron 1 of 18)
U000664	chr1	21338974	21339454	480	WT_PolII_narrow_peak_458	25	3.01668	6.84368	4.32788	Intron (ENST00000415912.6/1889, intron 1 of 18)	1889	ECE1	5683	21339021	21339454	434	TRUE	NA	NA	NA	NA	NA	NA	NA	NA	NA	NA	NA	NA	FALSE	NA	NA	NA	NA	NA	NA	NA	NA	NA	NA	NA	NA	FALSE	133_PolII_narrow_peak_502	30	3.3647	9.00464	6.36236	Intron (ENST00000415912.6/1889, intron 1 of 18)
U000665	chr1	21345432	21345881	449	WT_PolII_narrow_peak_459	21	5.83279	12.4584	9.6256	Promoter (<=1kb)	1889	ECE1	0	21345433	21345831	399	TRUE	NA	NA	NA	NA	NA	NA	NA	NA	NA	NA	NA	NA	FALSE	132_PolII_narrow_peak_476	24	6.61593	15.2523	12.2666	Promoter (<=1kb)	1889	ECE1	0	21345486	21345878	393	TRUE	133_PolII_narrow_peak_503	20	5.09749	10.621	7.89266	Promoter (<=1kb)
U000666	chr1	21453995	21454151	156	NA	NA	NA	NA	NA	NA	NA	NA	NA	NA	NA	NA	FALSE	13_PolII_narrow_peak_442	10	5.23393	7.57554	4.96928	Exon (ENST00000478653.6/84224, exon 3 of 3)	84224	NBPF3	9004	21453996	21454151	156	TRUE	NA	NA	NA	NA	NA	NA	NA	NA	NA	NA	NA	NA	FALSE	NA	NA	NA	NA	NA	NA
U000667	chr1	21586869	21587463	594	WT_PolII_narrow_peak_460	26	8.86356	20.4973	17.3552	Promoter (<=1kb)	105376834	LINC02596	426	21586898	21587270	373	TRUE	13_PolII_narrow_peak_443	29	9.85457	23.9657	20.6878	Promoter (<=1kb)	105376834	LINC02596	460	21586932	21587262	331	TRUE	132_PolII_narrow_peak_477	29	8.231	20.8621	17.6666	Promoter (<=1kb)	105376834	LINC02596	472	21586944	21587463	520	TRUE	133_PolII_narrow_peak_504	35	8.66596	24.9418	21.6943	Promoter (<=1kb)
U000668	chr1	21607809	21608140	331	WT_PolII_narrow_peak_461	34	11.4083	29.8428	26.4214	Intron (ENST00000374763.6/5909, intron 14 of 22)	5909	RAP1GAP	11913	21607810	21608128	319	TRUE	13_PolII_narrow_peak_444	25	9.26506	20.6839	17.5068	Intron (ENST00000374763.6/5909, intron 14 of 22)	5909	RAP1GAP	11971	21607843	21608070	228	TRUE	132_PolII_narrow_peak_478	23	9.15291	19.4262	16.2812	Intron (ENST00000374763.6/5909, intron 14 of 22)	5909	RAP1GAP	11979	21607834	21608062	229	TRUE	133_PolII_narrow_peak_505	32	10.4878	26.8955	23.5936	Intron (ENST00000374763.6/5909, intron 14 of 22)
U000669	chr1	21626768	21627407	639	WT_PolII_narrow_peak_462	82	12.6842	65.2396	60.9752	Intron (ENST00000471600.6/5909, intron 2 of 24)	5909	RAP1GAP	-4250	21626818	21627407	590	TRUE	13_PolII_narrow_peak_445	95	16.0786	85.2765	80.641	Intron (ENST00000471600.6/5909, intron 2 of 24)	5909	RAP1GAP	-4341	21626909	21627392	484	TRUE	132_PolII_narrow_peak_479	77	13.3766	63.7692	59.4535	Intron (ENST00000471600.6/5909, intron 2 of 24)	5909	RAP1GAP	-4363	21626931	21627383	453	TRUE	133_PolII_narrow_peak_506	90	13.9096	74.8355	70.4968	Intron (ENST00000471600.6/5909, intron 2 of 24)
U000670	chr1	21632032	21632474	442	WT_PolII_narrow_peak_463	26	5.58873	13.8874	10.9912	Intron (ENST00000471600.6/5909, intron 2 of 24)	5909	RAP1GAP	-9480	21632048	21632385	338	TRUE	13_PolII_narrow_peak_446	22	4.18593	9.26341	6.55476	Intron (ENST00000471600.6/5909, intron 2 of 24)	5909	RAP1GAP	-9465	21632033	21632403	371	TRUE	132_PolII_narrow_peak_480	27	6.11927	15.486	12.4907	Intron (ENST00000471600.6/5909, intron 2 of 24)	5909	RAP1GAP	-9483	21632051	21632405	355	TRUE	133_PolII_narrow_peak_507	28	4.95552	13.0858	10.2431	Intron (ENST00000471600.6/5909, intron 2 of 24)
U000671	chr1	21638566	21639224	658	WT_PolII_narrow_peak_464	63	12.0691	50.3824	46.449	Intron (ENST00000471600.6/5909, intron 2 of 24)	5909	RAP1GAP	12596	21638574	21639224	651	TRUE	13_PolII_narrow_peak_447	56	11.5677	44.4183	40.6246	Intron (ENST00000471600.6/5909, intron 2 of 24)	5909	RAP1GAP	12638	21638618	21639182	565	TRUE	132_PolII_narrow_peak_481	67	13.5648	57.0756	52.912	Intron (ENST00000471600.6/5909, intron 2 of 24)	5909	RAP1GAP	12667	21638707	21639153	447	TRUE	133_PolII_narrow_peak_508	81	14.6515	70.3281	66.0754	Intron (ENST00000471600.6/5909, intron 2 of 24)
U000672	chr1	21651707	21651933	226	WT_PolII_narrow_peak_465	26	8.05746	18.9965	15.9047	Promoter (<=1kb)	5909	RAP1GAP	0	21651786	21651932	147	TRUE	13_PolII_narrow_peak_448	23	6.60729	14.7996	11.8301	Promoter (<=1kb)	5909	RAP1GAP	0	21651786	21651933	148	TRUE	NA	NA	NA	NA	NA	NA	NA	NA	NA	NA	NA	NA	FALSE	133_PolII_narrow_peak_509	28	7.19612	18.2547	15.2144	Promoter (<=1kb)
U000673	chr1	21655965	21656221	256	NA	NA	NA	NA	NA	NA	NA	NA	NA	NA	NA	NA	FALSE	NA	NA	NA	NA	NA	NA	NA	NA	NA	NA	NA	NA	FALSE	132_PolII_narrow_peak_482	17	4.37931	8.20999	5.57946	Promoter (2-3kb)	5909	RAP1GAP	-2659	21655966	21656221	256	TRUE	NA	NA	NA	NA	NA	NA
U000674	chr1	21656475	21656628	153	NA	NA	NA	NA	NA	NA	NA	NA	NA	NA	NA	NA	FALSE	NA	NA	NA	NA	NA	NA	NA	NA	NA	NA	NA	NA	FALSE	NA	NA	NA	NA	NA	NA	NA	NA	NA	NA	NA	NA	FALSE	NA	NA	NA	NA	NA	NA
U000675	chr1	21703360	21703599	239	NA	NA	NA	NA	NA	NA	NA	NA	NA	NA	NA	NA	FALSE	NA	NA	NA	NA	NA	NA	NA	NA	NA	NA	NA	NA	FALSE	NA	NA	NA	NA	NA	NA	NA	NA	NA	NA	NA	NA	FALSE	NA	NA	NA	NA	NA	NA
U000676	chr1	21764650	21765353	703	WT_PolII_narrow_peak_466	110	12.3987	83.7119	79.0586	Intron (ENST00000308271.14/84196, intron 1 of 26)	84196	USP48	-16475	21764666	21765353	688	TRUE	13_PolII_narrow_peak_449	95	14.3912	80.0835	75.5508	Intron (ENST00000308271.14/84196, intron 1 of 26)	84196	USP48	-16507	21764698	21765238	541	TRUE	132_PolII_narrow_peak_483	119	15.9795	104.002	98.8219	Intron (ENST00000308271.14/84196, intron 1 of 26)	84196	USP48	-16477	21764668	21765237	570	TRUE	133_PolII_narrow_peak_510	108	14.7198	91.0046	86.3705	Intron (ENST00000308271.14/84196, intron 1 of 26)
U000677	chr1	21782396	21782546	150	NA	NA	NA	NA	NA	NA	NA	NA	NA	NA	NA	NA	FALSE	NA	NA	NA	NA	NA	NA	NA	NA	NA	NA	NA	NA	FALSE	132_PolII_narrow_peak_484	17	3.14007	5.58802	3.15276	Promoter (<=1kb)	84196	USP48	-377	21782397	21782546	150	TRUE	NA	NA	NA	NA	NA	NA
U000678	chr1	21782943	21784020	1077	WT_PolII_narrow_peak_468	45	7.15679	26.2531	22.9327	Promoter (<=1kb)	84196	USP48	0	21783431	21784020	590	TRUE	13_PolII_narrow_peak_450	51	9.25165	35.3094	31.7288	Promoter (<=1kb)	84196	USP48	0	21783091	21784014	924	TRUE	132_PolII_narrow_peak_485	38	6.97513	22.4353	19.1872	Promoter (<=1kb)	84196	USP48	0	21783085	21783965	881	TRUE	133_PolII_narrow_peak_511	54	8.24169	34.06	30.574	Promoter (<=1kb)
U000679	chr1	21801039	21801457	418	WT_PolII_narrow_peak_469	17	5.75816	10.7823	8.03072	Distal Intergenic	401944	LDLRAD2	-10866	21801077	21801399	323	TRUE	13_PolII_narrow_peak_451	27	9.75865	22.6604	19.4213	Distal Intergenic	401944	LDLRAD2	-10827	21801080	21801438	359	TRUE	132_PolII_narrow_peak_486	16	6.21581	11.1929	8.39134	Distal Intergenic	401944	LDLRAD2	-10874	21801214	21801391	178	TRUE	133_PolII_narrow_peak_512	23	7.38454	16.2766	13.3069	Distal Intergenic
U000680	chr1	21862063	21862522	459	WT_PolII_narrow_peak_470	32	8.15317	22.2514	19.0529	Intron (ENST00000374695.8/3339, intron 37 of 96)	3339	HSPG2	-7471	21862127	21862421	295	TRUE	13_PolII_narrow_peak_452	26	8.33256	19.5156	16.3763	Intron (ENST00000374695.8/3339, intron 37 of 96)	3339	HSPG2	-7567	21862223	21862399	177	TRUE	132_PolII_narrow_peak_487	30	8.57172	22.0649	18.829	Exon (ENST00000374695.8/3339, exon 38 of 97)	3339	HSPG2	-7408	21862064	21862522	459	TRUE	133_PolII_narrow_peak_513	29	8.90904	22.1894	19.0223	Intron (ENST00000374695.8/3339, intron 37 of 96)
U000681	chr1	21869704	21870207	503	WT_PolII_narrow_peak_471	31	9.61202	24.6496	21.3769	Promoter (2-3kb)	3339	HSPG2	2291	21869852	21870086	235	TRUE	13_PolII_narrow_peak_453	25	8.97402	20.1668	17.0062	Promoter (2-3kb)	3339	HSPG2	2331	21869877	21870046	170	TRUE	132_PolII_narrow_peak_488	31	9.67871	24.7775	21.4555	Promoter (2-3kb)	3339	HSPG2	2170	21869876	21870207	332	TRUE	133_PolII_narrow_peak_514	36	11.033	30.3793	26.9852	Promoter (2-3kb)
U000682	chr1	21920349	21920501	152	WT_PolII_narrow_peak_472	18	4.25213	8.24721	5.63812	Intron (ENST00000374695.8/3339, intron 1 of 96)	3339	HSPG2	16809	21920350	21920501	152	TRUE	NA	NA	NA	NA	NA	NA	NA	NA	NA	NA	NA	NA	FALSE	NA	NA	NA	NA	NA	NA	NA	NA	NA	NA	NA	NA	FALSE	NA	NA	NA	NA	NA	NA
U000683	chr1	21930230	21930455	225	WT_PolII_narrow_peak_473	23	4.30783	9.85023	7.14638	Intron (ENST00000374695.8/3339, intron 1 of 96)	3339	HSPG2	6921	21930231	21930389	159	TRUE	NA	NA	NA	NA	NA	NA	NA	NA	NA	NA	NA	NA	FALSE	132_PolII_narrow_peak_489	18	4.6068	8.96849	6.29	Intron (ENST00000374695.8/3339, intron 1 of 96)	3339	HSPG2	6855	21930285	21930455	171	TRUE	NA	NA	NA	NA	NA	NA
U000684	chr1	21930992	21931634	642	WT_PolII_narrow_peak_474	32	5.48732	15.9416	12.9617	Intron (ENST00000374695.8/3339, intron 1 of 96)	3339	HSPG2	5676	21930993	21931634	642	TRUE	13_PolII_narrow_peak_454	19	4.50708	9.07734	6.37891	Intron (ENST00000374695.8/3339, intron 1 of 96)	3339	HSPG2	5808	21931238	21931502	265	TRUE	132_PolII_narrow_peak_490	22	4.86169	10.8084	8.0263	Intron (ENST00000374695.8/3339, intron 1 of 96)	3339	HSPG2	5899	21931238	21931411	174	TRUE	133_PolII_narrow_peak_515	23	4.40226	10.0769	7.37605	Intron (ENST00000374695.8/3339, intron 1 of 96)
U000685	chr1	21935999	21936478	479	WT_PolII_narrow_peak_475	21	3.4619	7.23032	4.6883	Promoter (1-2kb)	3339	HSPG2	1059	21936091	21936251	161	TRUE	13_PolII_narrow_peak_455	18	3.60014	6.84701	4.29269	Promoter (1-2kb)	3339	HSPG2	1103	21936059	21936207	149	TRUE	132_PolII_narrow_peak_491	18	3.6814	7.02736	4.47883	Promoter (<=1kb)	3339	HSPG2	832	21936000	21936478	479	TRUE	133_PolII_narrow_peak_516	23	3.86414	8.74936	6.12341	Promoter (<=1kb)
U000686	chr1	21939634	21939964	330	NA	NA	NA	NA	NA	NA	NA	NA	NA	NA	NA	NA	FALSE	NA	NA	NA	NA	NA	NA	NA	NA	NA	NA	NA	NA	FALSE	NA	NA	NA	NA	NA	NA	NA	NA	NA	NA	NA	NA	FALSE	133_PolII_narrow_peak_517	21	4.34925	9.34611	6.68513	Promoter (2-3kb)
U000687	chr1	21943119	21943380	261	WT_PolII_narrow_peak_476	23	6.36305	14.3195	11.4056	Distal Intergenic	3339	HSPG2	-5810	21943120	21943321	202	TRUE	13_PolII_narrow_peak_456	18	5.39721	10.4939	7.71875	Distal Intergenic	3339	HSPG2	-5828	21943138	21943329	192	TRUE	132_PolII_narrow_peak_492	23	7.43345	16.3672	13.3373	Distal Intergenic	3339	HSPG2	-5810	21943120	21943380	261	TRUE	133_PolII_narrow_peak_518	18	5.17563	10.0764	7.37554	Distal Intergenic
U000688	chr1	21956707	21957231	524	WT_PolII_narrow_peak_477	41	9.88079	31.0225	27.5698	Exon (ENST00000637118.1/ENST00000637118.1, exon 1 of 2)	3339	HSPG2	-19411	21956721	21957231	511	TRUE	13_PolII_narrow_peak_457	36	10.3054	28.9389	25.5197	Exon (ENST00000637118.1/ENST00000637118.1, exon 1 of 2)	3339	HSPG2	-19432	21956742	21957219	478	TRUE	132_PolII_narrow_peak_493	36	9.5946	27.4804	24.0768	Exon (ENST00000637118.1/ENST00000637118.1, exon 1 of 2)	3339	HSPG2	-19398	21956708	21957226	519	TRUE	133_PolII_narrow_peak_519	42	10.894	33.8469	30.366	Exon (ENST00000637118.1/ENST00000637118.1, exon 1 of 2)
U000689	chr1	21963897	21964292	395	WT_PolII_narrow_peak_478	12	4.37177	6.74774	4.23857	Distal Intergenic	23436	CELA3B	-12953	21963922	21964069	148	TRUE	NA	NA	NA	NA	NA	NA	NA	NA	NA	NA	NA	NA	FALSE	NA	NA	NA	NA	NA	NA	NA	NA	NA	NA	NA	NA	FALSE	133_PolII_narrow_peak_520	16	5.45065	9.87344	7.18441	Distal Intergenic
U000690	chr1	21966362	21966543	181	NA	NA	NA	NA	NA	NA	NA	NA	NA	NA	NA	NA	FALSE	NA	NA	NA	NA	NA	NA	NA	NA	NA	NA	NA	NA	FALSE	NA	NA	NA	NA	NA	NA	NA	NA	NA	NA	NA	NA	FALSE	NA	NA	NA	NA	NA	NA
U000691	chr1	21972489	21972680	191	WT_PolII_narrow_peak_479	10	4.75505	6.81957	4.30549	Distal Intergenic	23436	CELA3B	-4342	21972490	21972680	191	TRUE	NA	NA	NA	NA	NA	NA	NA	NA	NA	NA	NA	NA	FALSE	NA	NA	NA	NA	NA	NA	NA	NA	NA	NA	NA	NA	FALSE	NA	NA	NA	NA	NA	NA
U000692	chr1	21973062	21973240	178	NA	NA	NA	NA	NA	NA	NA	NA	NA	NA	NA	NA	FALSE	NA	NA	NA	NA	NA	NA	NA	NA	NA	NA	NA	NA	FALSE	NA	NA	NA	NA	NA	NA	NA	NA	NA	NA	NA	NA	FALSE	133_PolII_narrow_peak_521	13	6.14348	9.96191	7.26674	Distal Intergenic
U000693	chr1	21997567	21997755	188	NA	NA	NA	NA	NA	NA	NA	NA	NA	NA	NA	NA	FALSE	NA	NA	NA	NA	NA	NA	NA	NA	NA	NA	NA	NA	FALSE	132_PolII_narrow_peak_494	7	3.79202	4.6695	2.32319	Intron (ENST00000400277.2/23436, intron 4 of 4)	10136	CELA3A	-3902	21997568	21997755	188	TRUE	NA	NA	NA	NA	NA	NA
U000694	chr1	21997977	21998186	209	WT_PolII_narrow_peak_480	8	4.31049	5.65338	3.22915	Exon (ENST00000400277.2/23436, exon 5 of 5)	10136	CELA3A	-3471	21997983	21998186	204	TRUE	13_PolII_narrow_peak_458	11	5.70974	8.61596	5.94374	Exon (ENST00000400277.2/23436, exon 5 of 5)	10136	CELA3A	-3471	21997978	21998186	209	TRUE	NA	NA	NA	NA	NA	NA	NA	NA	NA	NA	NA	NA	FALSE	NA	NA	NA	NA	NA	NA
U000695	chr1	22019144	22019452	308	NA	NA	NA	NA	NA	NA	NA	NA	NA	NA	NA	NA	FALSE	NA	NA	NA	NA	NA	NA	NA	NA	NA	NA	NA	NA	FALSE	NA	NA	NA	NA	NA	NA	NA	NA	NA	NA	NA	NA	FALSE	133_PolII_narrow_peak_522	11	4.35874	6.45385	3.97993	Intron (ENST00000650360.1/10136, intron 7 of 8)
U000696	chr1	22025250	22025545	295	WT_PolII_narrow_peak_481	21	6.16487	13.1018	10.2403	Promoter (<=1kb)	101928043	LINC01635	10	22025251	22025467	217	TRUE	NA	NA	NA	NA	NA	NA	NA	NA	NA	NA	NA	NA	FALSE	132_PolII_narrow_peak_495	15	4.73828	8.27229	5.6376	Promoter (<=1kb)	101928043	LINC01635	0	22025348	22025536	189	TRUE	133_PolII_narrow_peak_523	13	3.91672	6.22828	3.77071	Promoter (<=1kb)
U000697	chr1	22025641	22026210	569	WT_PolII_narrow_peak_482	22	6.30409	13.7835	10.8918	Promoter (<=1kb)	101928043	LINC01635	0	22025658	22026079	422	TRUE	13_PolII_narrow_peak_459	17	5.50744	10.334	7.56716	Promoter (<=1kb)	101928043	LINC01635	0	22025893	22026196	304	TRUE	132_PolII_narrow_peak_496	23	7.03396	15.6192	12.6188	Promoter (<=1kb)	101928043	LINC01635	0	22025845	22026210	366	TRUE	133_PolII_narrow_peak_524	20	5.83005	12.0625	9.26538	Promoter (<=1kb)
U000698	chr1	22039738	22040256	518	WT_PolII_narrow_peak_483	20	6.14712	12.6615	9.81955	Intron (ENST00000695855.1/998, intron 1 of 5)	998	CDC42	-12509	22039755	22040118	364	TRUE	13_PolII_narrow_peak_460	15	5.49591	9.59815	6.87104	Intron (ENST00000695855.1/998, intron 1 of 5)	998	CDC42	-12645	22039747	22039982	236	TRUE	132_PolII_narrow_peak_497	15	5.13511	8.97464	6.29578	Intron (ENST00000695855.1/998, intron 1 of 5)	998	CDC42	-12371	22039750	22040256	507	TRUE	133_PolII_narrow_peak_525	16	5.29823	9.60379	6.92896	Intron (ENST00000695855.1/998, intron 1 of 5)
U000699	chr1	22052481	22052741	260	WT_PolII_narrow_peak_484	23	5.9084	13.4019	10.5267	Promoter (<=1kb)	998	CDC42	0	22052522	22052739	218	TRUE	NA	NA	NA	NA	NA	NA	NA	NA	NA	NA	NA	NA	FALSE	132_PolII_narrow_peak_498	25	6.41372	15.2741	12.2876	Promoter (<=1kb)	998	CDC42	0	22052510	22052741	232	TRUE	133_PolII_narrow_peak_526	38	8.85829	27.0079	23.7028	Promoter (<=1kb)
U000700	chr1	22053064	22053220	156	WT_PolII_narrow_peak_485	17	4.40768	8.26597	5.65571	Promoter (<=1kb)	998	CDC42	42	22053065	22053220	156	TRUE	NA	NA	NA	NA	NA	NA	NA	NA	NA	NA	NA	NA	FALSE	NA	NA	NA	NA	NA	NA	NA	NA	NA	NA	NA	NA	FALSE	NA	NA	NA	NA	NA	NA
U000701	chr1	22053320	22053515	195	NA	NA	NA	NA	NA	NA	NA	NA	NA	NA	NA	NA	FALSE	NA	NA	NA	NA	NA	NA	NA	NA	NA	NA	NA	NA	FALSE	NA	NA	NA	NA	NA	NA	NA	NA	NA	NA	NA	NA	FALSE	133_PolII_narrow_peak_527	22	5.14349	11.4205	8.65305	Promoter (<=1kb)
U000702	chr1	22053651	22053897	246	WT_PolII_narrow_peak_486	14	3.74628	6.16666	3.70347	Promoter (<=1kb)	998	CDC42	166	22053652	22053897	246	TRUE	13_PolII_narrow_peak_461	15	4.27309	7.4218	4.82832	Promoter (<=1kb)	998	CDC42	193	22053679	22053844	166	TRUE	132_PolII_narrow_peak_499	17	4.54302	8.53102	5.88038	Promoter (<=1kb)	998	CDC42	211	22053697	22053873	177	TRUE	133_PolII_narrow_peak_528	20	4.69623	9.79081	7.10598	Promoter (<=1kb)
U000703	chr1	22071823	22071981	158	NA	NA	NA	NA	NA	NA	NA	NA	NA	NA	NA	NA	FALSE	13_PolII_narrow_peak_462	15	5.03574	8.80052	6.11758	Promoter (<=1kb)	998	CDC42	-474	22071824	22071981	158	TRUE	NA	NA	NA	NA	NA	NA	NA	NA	NA	NA	NA	NA	FALSE	NA	NA	NA	NA	NA	NA
U000704	chr1	22229586	22229780	194	NA	NA	NA	NA	NA	NA	NA	NA	NA	NA	NA	NA	FALSE	13_PolII_narrow_peak_463	13	6.66136	10.7972	8.00576	Distal Intergenic	100616433	MIR4418	-36459	22229587	22229780	194	TRUE	NA	NA	NA	NA	NA	NA	NA	NA	NA	NA	NA	NA	FALSE	NA	NA	NA	NA	NA	NA
U000705	chr1	22428553	22429267	714	WT_PolII_narrow_peak_487	15	5.62783	9.82308	7.12076	Promoter (<=1kb)	9923	ZBTB40	0	22428820	22429042	223	TRUE	13_PolII_narrow_peak_464	14	5.30552	8.93086	6.24077	Promoter (<=1kb)	9923	ZBTB40	0	22428764	22429258	495	TRUE	132_PolII_narrow_peak_500	18	6.75546	12.9237	10.0388	Promoter (<=1kb)	9923	ZBTB40	0	22428557	22429260	704	TRUE	133_PolII_narrow_peak_529	15	5.72552	9.98873	7.29221	Promoter (<=1kb)
U000706	chr1	22451676	22452239	563	WT_PolII_narrow_peak_488	36	9.9436	28.2034	24.8275	Promoter (<=1kb)	9923	ZBTB40	0	22451677	22452073	397	TRUE	13_PolII_narrow_peak_465	41	11.0312	33.509	29.9726	Promoter (<=1kb)	9923	ZBTB40	0	22451685	22452073	389	TRUE	132_PolII_narrow_peak_501	45	11.0964	36.1829	32.5375	Promoter (<=1kb)	9923	ZBTB40	0	22451677	22452239	563	TRUE	133_PolII_narrow_peak_530	36	8.77546	25.725	22.4552	Promoter (<=1kb)
U000707	chr1	22452374	22452740	366	NA	NA	NA	NA	NA	NA	NA	NA	NA	NA	NA	NA	FALSE	NA	NA	NA	NA	NA	NA	NA	NA	NA	NA	NA	NA	FALSE	NA	NA	NA	NA	NA	NA	NA	NA	NA	NA	NA	NA	FALSE	133_PolII_narrow_peak_531	18	4.52856	8.81155	6.18207	Promoter (<=1kb)
U000708	chr1	22469722	22470156	434	NA	NA	NA	NA	NA	NA	NA	NA	NA	NA	NA	NA	FALSE	NA	NA	NA	NA	NA	NA	NA	NA	NA	NA	NA	NA	FALSE	NA	NA	NA	NA	NA	NA	NA	NA	NA	NA	NA	NA	FALSE	133_PolII_narrow_peak_532	15	4.77105	8.33104	5.72909	Intron (ENST00000650433.1/9923, intron 1 of 8)
U000709	chr1	22689624	22689857	233	NA	NA	NA	NA	NA	NA	NA	NA	NA	NA	NA	NA	FALSE	NA	NA	NA	NA	NA	NA	NA	NA	NA	NA	NA	NA	FALSE	NA	NA	NA	NA	NA	NA	NA	NA	NA	NA	NA	NA	FALSE	133_PolII_narrow_peak_533	13	6.14348	9.96191	7.26674	Distal Intergenic
U000710	chr1	22704730	22704892	162	WT_PolII_narrow_peak_489	8	4.31049	5.65338	3.22915	Distal Intergenic	2048	EPHB2	-5947	22704731	22704892	162	TRUE	NA	NA	NA	NA	NA	NA	NA	NA	NA	NA	NA	NA	FALSE	NA	NA	NA	NA	NA	NA	NA	NA	NA	NA	NA	NA	FALSE	NA	NA	NA	NA	NA	NA
U000711	chr1	22710349	22710748	399	NA	NA	NA	NA	NA	NA	NA	NA	NA	NA	NA	NA	FALSE	NA	NA	NA	NA	NA	NA	NA	NA	NA	NA	NA	NA	FALSE	132_PolII_narrow_peak_502	11	5.68804	8.58136	5.92562	Promoter (<=1kb)	2048	EPHB2	-91	22710350	22710748	399	TRUE	133_PolII_narrow_peak_534	12	5.47718	8.55455	5.93965	Promoter (<=1kb)
U000712	chr1	22750277	22750974	697	WT_PolII_narrow_peak_490	12	5.43218	8.48219	5.85904	Intron (ENST00000544305.5/2048, intron 1 of 6)	2048	EPHB2	-24438	22750555	22750740	186	TRUE	13_PolII_narrow_peak_466	22	7.91942	16.7701	13.7256	Intron (ENST00000544305.5/2048, intron 1 of 6)	2048	EPHB2	-24204	22750406	22750974	569	TRUE	132_PolII_narrow_peak_503	16	6.04436	10.9016	8.11465	Intron (ENST00000544305.5/2048, intron 1 of 6)	2048	EPHB2	-24445	22750364	22750733	370	TRUE	133_PolII_narrow_peak_535	18	5.85854	11.3417	8.57785	Intron (ENST00000544305.5/2048, intron 1 of 6)
U000713	chr1	22831870	22832514	644	WT_PolII_narrow_peak_491	25	7.51495	17.4693	14.4321	Intron (ENST00000544305.5/2048, intron 3 of 6)	100422914	MIR4253	30751	22831901	22832475	575	TRUE	13_PolII_narrow_peak_467	39	9.62135	29.2749	25.8465	Intron (ENST00000544305.5/2048, intron 3 of 6)	100422914	MIR4253	30712	22831926	22832514	589	TRUE	132_PolII_narrow_peak_504	33	8.55081	23.6196	20.3338	Intron (ENST00000544305.5/2048, intron 3 of 6)	100422914	MIR4253	30751	22831954	22832475	522	TRUE	133_PolII_narrow_peak_536	40	9.14061	28.7679	25.4154	Intron (ENST00000544305.5/2048, intron 3 of 6)
U000714	chr1	22971777	22971934	157	NA	NA	NA	NA	NA	NA	NA	NA	NA	NA	NA	NA	FALSE	NA	NA	NA	NA	NA	NA	NA	NA	NA	NA	NA	NA	FALSE	NA	NA	NA	NA	NA	NA	NA	NA	NA	NA	NA	NA	FALSE	NA	NA	NA	NA	NA	NA
U000715	chr1	22976411	22977043	632	WT_PolII_narrow_peak_492	35	8.51285	24.6073	21.3359	Distal Intergenic	646262	LACTBL1	-3546	22976412	22976817	406	TRUE	13_PolII_narrow_peak_468	43	9.20405	30.6162	27.1529	Distal Intergenic	646262	LACTBL1	-3769	22976635	22977043	409	TRUE	132_PolII_narrow_peak_505	37	7.9494	24.3704	21.0612	Distal Intergenic	646262	LACTBL1	-3750	22976616	22976821	206	TRUE	133_PolII_narrow_peak_537	36	6.70197	20.8044	17.6797	Distal Intergenic
U000716	chr1	22978423	22978714	291	NA	NA	NA	NA	NA	NA	NA	NA	NA	NA	NA	NA	FALSE	13_PolII_narrow_peak_469	14	3.2422	5.18959	2.77477	Distal Intergenic	646262	LACTBL1	-5644	22978510	22978696	187	TRUE	132_PolII_narrow_peak_506	17	3.89777	7.23454	4.67113	Distal Intergenic	646262	LACTBL1	-5598	22978464	22978714	251	TRUE	133_PolII_narrow_peak_538	19	3.80337	7.55323	5.00134	Distal Intergenic
U000717	chr1	22979771	22979929	158	NA	NA	NA	NA	NA	NA	NA	NA	NA	NA	NA	NA	FALSE	13_PolII_narrow_peak_470	15	3.4221	5.76774	3.29782	Distal Intergenic	646262	LACTBL1	-6906	22979772	22979929	158	TRUE	NA	NA	NA	NA	NA	NA	NA	NA	NA	NA	NA	NA	FALSE	133_PolII_narrow_peak_539	20	3.95718	8.16795	5.57576	Distal Intergenic
U000718	chr1	22997376	22997883	507	WT_PolII_narrow_peak_493	17	4.81864	9.06078	6.40207	Distal Intergenic	729059	TEX46	16215	22997411	22997879	469	TRUE	13_PolII_narrow_peak_471	20	5.48535	11.395	8.57466	Distal Intergenic	729059	TEX46	16211	22997426	22997883	458	TRUE	132_PolII_narrow_peak_507	28	6.84417	17.5082	14.434	Distal Intergenic	729059	TEX46	16237	22997380	22997857	478	TRUE	133_PolII_narrow_peak_540	26	6.24027	15.3326	12.3984	Distal Intergenic
U000719	chr1	23004096	23004323	227	WT_PolII_narrow_peak_494	14	5.54498	9.33201	6.65825	Distal Intergenic	729059	TEX46	9791	23004130	23004303	174	TRUE	NA	NA	NA	NA	NA	NA	NA	NA	NA	NA	NA	NA	FALSE	NA	NA	NA	NA	NA	NA	NA	NA	NA	NA	NA	NA	FALSE	133_PolII_narrow_peak_541	16	5.0074	9.0816	6.43496	Distal Intergenic
U000720	chr1	23010620	23011257	637	WT_PolII_narrow_peak_495	30	7.82743	20.5467	17.403	Promoter (2-3kb)	729059	TEX46	2863	23010634	23011231	598	TRUE	13_PolII_narrow_peak_472	50	11.1929	39.6025	35.9196	Promoter (2-3kb)	729059	TEX46	2956	23010668	23011138	471	TRUE	132_PolII_narrow_peak_508	35	8.06656	23.6122	20.3268	Promoter (2-3kb)	729059	TEX46	2879	23010621	23011215	595	TRUE	133_PolII_narrow_peak_542	46	9.56568	33.2253	29.7598	Promoter (2-3kb)
U000721	chr1	23019091	23019576	485	WT_PolII_narrow_peak_496	40	7.19063	23.952	20.6999	Promoter (<=1kb)	23028	KDM1A	0	23019101	23019568	468	TRUE	13_PolII_narrow_peak_473	35	6.61936	20.1421	16.9822	Promoter (<=1kb)	23028	KDM1A	0	23019100	23019568	469	TRUE	132_PolII_narrow_peak_509	33	6.81115	19.7116	16.5566	Promoter (<=1kb)	23028	KDM1A	0	23019092	23019568	477	TRUE	133_PolII_narrow_peak_543	42	7.9579	26.9648	23.661	Promoter (<=1kb)
U000722	chr1	23020153	23020300	147	NA	NA	NA	NA	NA	NA	NA	NA	NA	NA	NA	NA	FALSE	NA	NA	NA	NA	NA	NA	NA	NA	NA	NA	NA	NA	FALSE	NA	NA	NA	NA	NA	NA	NA	NA	NA	NA	NA	NA	FALSE	133_PolII_narrow_peak_544	19	3.56037	6.99714	4.48143	Promoter (<=1kb)
U000723	chr1	23100175	23100376	201	NA	NA	NA	NA	NA	NA	NA	NA	NA	NA	NA	NA	FALSE	13_PolII_narrow_peak_474	20	3.92701	8.09875	5.45973	Intron (ENST00000475164.3/7798, intron 3 of 4)	23028	KDM1A	20813	23100176	23100376	201	TRUE	NA	NA	NA	NA	NA	NA	NA	NA	NA	NA	NA	NA	FALSE	NA	NA	NA	NA	NA	NA
U000724	chr1	23100462	23100625	163	NA	NA	NA	NA	NA	NA	NA	NA	NA	NA	NA	NA	FALSE	NA	NA	NA	NA	NA	NA	NA	NA	NA	NA	NA	NA	FALSE	NA	NA	NA	NA	NA	NA	NA	NA	NA	NA	NA	NA	FALSE	133_PolII_narrow_peak_545	24	4.19774	9.87447	7.18539	Intron (ENST00000475164.3/7798, intron 3 of 4)
U000725	chr1	23101421	23102020	599	NA	NA	NA	NA	NA	NA	NA	NA	NA	NA	NA	NA	FALSE	NA	NA	NA	NA	NA	NA	NA	NA	NA	NA	NA	NA	FALSE	132_PolII_narrow_peak_510	19	4.20249	8.43228	5.78782	Intron (ENST00000475164.3/7798, intron 3 of 4)	23028	KDM1A	22317	23101680	23101836	157	TRUE	133_PolII_narrow_peak_546	19	3.4176	6.6624	4.17363	Intron (ENST00000475164.3/7798, intron 3 of 4)
U000726	chr1	23102177	23102635	458	NA	NA	NA	NA	NA	NA	NA	NA	NA	NA	NA	NA	FALSE	13_PolII_narrow_peak_475	20	3.90655	8.05168	5.41582	Intron (ENST00000475164.3/7798, intron 3 of 4)	23028	KDM1A	22943	23102306	23102608	303	TRUE	NA	NA	NA	NA	NA	NA	NA	NA	NA	NA	NA	NA	FALSE	133_PolII_narrow_peak_547	25	4.42721	10.754	8.01942	Intron (ENST00000475164.3/7798, intron 3 of 4)
U000727	chr1	23167419	23167864	445	NA	NA	NA	NA	NA	NA	NA	NA	NA	NA	NA	NA	FALSE	NA	NA	NA	NA	NA	NA	NA	NA	NA	NA	NA	NA	FALSE	132_PolII_narrow_peak_511	20	4.71294	9.82605	7.09701	Promoter (<=1kb)	7798	LUZP1	953	23167609	23167864	256	TRUE	133_PolII_narrow_peak_548	18	3.88883	7.47989	4.9327	Promoter (1-2kb)
U000728	chr1	23168575	23169039	464	WT_PolII_narrow_peak_497	21	4.84484	10.436	7.70204	Promoter (<=1kb)	7798	LUZP1	0	23168576	23168853	278	TRUE	13_PolII_narrow_peak_476	20	5.12018	10.667	7.88304	Promoter (<=1kb)	7798	LUZP1	0	23168594	23168917	324	TRUE	132_PolII_narrow_peak_512	18	4.31878	8.38473	5.7429	Promoter (<=1kb)	7798	LUZP1	0	23168584	23168908	325	TRUE	133_PolII_narrow_peak_549	25	5.26945	12.7802	9.95045	Promoter (<=1kb)
U000729	chr1	23188764	23189273	509	WT_PolII_narrow_peak_498	25	5.60044	13.5286	10.6478	Distal Intergenic	7798	LUZP1	-10613	23188765	23189199	435	TRUE	13_PolII_narrow_peak_477	18	4.9269	9.59872	6.87154	Distal Intergenic	7798	LUZP1	-10708	23188860	23189207	348	TRUE	132_PolII_narrow_peak_513	32	7.62324	21.104	17.9004	Distal Intergenic	7798	LUZP1	-10740	23188892	23189209	318	TRUE	133_PolII_narrow_peak_550	26	6.0661	14.9545	12.0347	Distal Intergenic
U000730	chr1	23195041	23195271	230	WT_PolII_narrow_peak_499	20	3.20926	6.37225	3.89377	Intron (ENST00000374619.2/3352, intron 1 of 1)	7798	LUZP1	-16890	23195042	23195271	230	TRUE	NA	NA	NA	NA	NA	NA	NA	NA	NA	NA	NA	NA	FALSE	NA	NA	NA	NA	NA	NA	NA	NA	NA	NA	NA	NA	FALSE	NA	NA	NA	NA	NA	NA
U000731	chr1	23196753	23197389	636	WT_PolII_narrow_peak_500	45	7.16488	26.2768	22.9557	Intron (ENST00000374619.2/3352, intron 1 of 1)	7798	LUZP1	-18622	23196774	23197359	586	TRUE	13_PolII_narrow_peak_478	46	7.95578	29.0262	25.6046	Intron (ENST00000374619.2/3352, intron 1 of 1)	7798	LUZP1	-18639	23196791	23197389	599	TRUE	132_PolII_narrow_peak_514	53	9.09569	36.0202	32.379	Intron (ENST00000374619.2/3352, intron 1 of 1)	7798	LUZP1	-18622	23196774	23197374	601	TRUE	133_PolII_narrow_peak_551	50	7.95493	31.0954	27.6831	Intron (ENST00000374619.2/3352, intron 1 of 1)
U000732	chr1	23198456	23198726	270	WT_PolII_narrow_peak_501	29	4.72616	12.8196	9.97056	Intron (ENST00000374619.2/3352, intron 1 of 1)	3352	HTR1D	18788	23198473	23198714	242	TRUE	13_PolII_narrow_peak_479	24	4.16273	9.78604	7.04731	Intron (ENST00000374619.2/3352, intron 1 of 1)	3352	HTR1D	18839	23198457	23198663	207	TRUE	NA	NA	NA	NA	NA	NA	NA	NA	NA	NA	NA	NA	FALSE	NA	NA	NA	NA	NA	NA
U000733	chr1	23214599	23215112	513	NA	NA	NA	NA	NA	NA	NA	NA	NA	NA	NA	NA	FALSE	13_PolII_narrow_peak_480	46	9.09873	32.0578	28.5577	Promoter (2-3kb)	3352	HTR1D	2491	23214616	23215011	396	TRUE	132_PolII_narrow_peak_515	36	8.57522	25.282	21.9451	Promoter (2-3kb)	3352	HTR1D	2390	23214616	23215112	497	TRUE	133_PolII_narrow_peak_552	30	6.32705	17.2308	14.2264	Promoter (2-3kb)
U000734	chr1	23216450	23216605	155	NA	NA	NA	NA	NA	NA	NA	NA	NA	NA	NA	NA	FALSE	NA	NA	NA	NA	NA	NA	NA	NA	NA	NA	NA	NA	FALSE	132_PolII_narrow_peak_516	13	3.25532	5.00754	2.63035	Promoter (<=1kb)	3352	HTR1D	897	23216451	23216605	155	TRUE	NA	NA	NA	NA	NA	NA
U000735	chr1	23216690	23216855	165	NA	NA	NA	NA	NA	NA	NA	NA	NA	NA	NA	NA	FALSE	NA	NA	NA	NA	NA	NA	NA	NA	NA	NA	NA	NA	FALSE	NA	NA	NA	NA	NA	NA	NA	NA	NA	NA	NA	NA	FALSE	NA	NA	NA	NA	NA	NA
U000736	chr1	23224772	23225481	709	WT_PolII_narrow_peak_502	38	8.74225	26.7442	23.4098	Distal Intergenic	3352	HTR1D	-7394	23224896	23225440	545	TRUE	13_PolII_narrow_peak_481	45	10.6693	35.2262	31.6479	Distal Intergenic	3352	HTR1D	-7379	23224881	23225447	567	TRUE	132_PolII_narrow_peak_517	38	8.41945	25.9995	22.6406	Distal Intergenic	3352	HTR1D	-7271	23224773	23225481	709	TRUE	133_PolII_narrow_peak_553	42	10.6519	33.3248	29.8569	Distal Intergenic
U000737	chr1	23277742	23277883	141	NA	NA	NA	NA	NA	NA	NA	NA	NA	NA	NA	NA	FALSE	NA	NA	NA	NA	NA	NA	NA	NA	NA	NA	NA	NA	FALSE	NA	NA	NA	NA	NA	NA	NA	NA	NA	NA	NA	NA	FALSE	133_PolII_narrow_peak_554	22	3.4008	7.30265	4.76683	Distal Intergenic
U000738	chr1	23282928	23283468	540	WT_PolII_narrow_peak_503	24	3.41195	7.7887	5.20781	Promoter (2-3kb)	100996511	LINC01355	2087	23283018	23283367	350	TRUE	13_PolII_narrow_peak_482	29	4.76742	12.9312	10.0397	Promoter (2-3kb)	100996511	LINC01355	2014	23282999	23283440	442	TRUE	132_PolII_narrow_peak_518	22	3.64055	7.92282	5.31055	Promoter (1-2kb)	100996511	LINC01355	1986	23283137	23283468	332	TRUE	133_PolII_narrow_peak_555	30	4.61666	12.845	10.0125	Promoter (2-3kb)
U000739	chr1	23344310	23344846	536	WT_PolII_narrow_peak_504	158	16.0439	135.281	129.67	Promoter (<=1kb)	10236	HNRNPR	0	23344311	23344817	507	TRUE	13_PolII_narrow_peak_483	141	16.8067	124.805	119.489	Promoter (<=1kb)	10236	HNRNPR	0	23344312	23344816	505	TRUE	132_PolII_narrow_peak_519	161	17.1445	142.593	136.861	Promoter (<=1kb)	10236	HNRNPR	0	23344311	23344846	536	TRUE	133_PolII_narrow_peak_556	147	15.6877	124.991	119.769	Promoter (<=1kb)
U000740	chr1	23368028	23368714	686	WT_PolII_narrow_peak_505	115	14.7914	96.5921	91.6756	Promoter (<=1kb)	80818	ZNF436	0	23368092	23368493	402	TRUE	13_PolII_narrow_peak_484	85	12.7715	67.619	63.3366	Promoter (<=1kb)	80818	ZNF436	0	23368084	23368556	473	TRUE	132_PolII_narrow_peak_520	104	14.599	87.553	82.7059	Promoter (<=1kb)	80818	ZNF436	0	23368105	23368499	395	TRUE	133_PolII_narrow_peak_557	116	14.6529	96.84	92.0985	Promoter (<=1kb)
U000741	chr1	23368885	23369176	291	WT_PolII_narrow_peak_506	41	5.30157	18.7878	15.7033	Promoter (<=1kb)	148898	ZNF436-AS1	0	23368940	23369153	214	TRUE	13_PolII_narrow_peak_485	22	3.39445	7.28594	4.70183	Promoter (<=1kb)	148898	ZNF436-AS1	0	23368942	23369161	220	TRUE	132_PolII_narrow_peak_521	25	3.54206	8.38939	5.74743	Promoter (<=1kb)	148898	ZNF436-AS1	0	23368994	23369176	183	TRUE	133_PolII_narrow_peak_558	23	3.00833	6.43403	3.96169	Promoter (<=1kb)
U000742	chr1	23377410	23377778	368	NA	NA	NA	NA	NA	NA	NA	NA	NA	NA	NA	NA	FALSE	13_PolII_narrow_peak_486	15	5.28006	9.22669	6.52008	Distal Intergenic	148898	ZNF436-AS1	7299	23377553	23377778	226	TRUE	NA	NA	NA	NA	NA	NA	NA	NA	NA	NA	NA	NA	FALSE	NA	NA	NA	NA	NA	NA
U000743	chr1	23403160	23403335	175	NA	NA	NA	NA	NA	NA	NA	NA	NA	NA	NA	NA	FALSE	NA	NA	NA	NA	NA	NA	NA	NA	NA	NA	NA	NA	FALSE	NA	NA	NA	NA	NA	NA	NA	NA	NA	NA	NA	NA	FALSE	133_PolII_narrow_peak_559	18	3.97876	7.67272	5.1134	Intron (ENST00000450454.7/6920, intron 5 of 10)
U000744	chr1	23403710	23404374	664	WT_PolII_narrow_peak_507	42	9.62324	31.0266	27.5738	3' UTR	6920	TCEA3	13930	23403711	23404368	658	TRUE	13_PolII_narrow_peak_487	39	9.58905	29.2039	25.7774	3' UTR	6920	TCEA3	13924	23403822	23404374	553	TRUE	132_PolII_narrow_peak_522	47	10.8584	36.9114	33.2464	3' UTR	6920	TCEA3	13947	23403825	23404351	527	TRUE	133_PolII_narrow_peak_560	52	11.3279	41.216	37.5625	3' UTR
U000745	chr1	23436286	23436855	569	NA	NA	NA	NA	NA	NA	NA	NA	NA	NA	NA	NA	FALSE	13_PolII_narrow_peak_488	11	4.69813	7.00247	4.43739	Promoter (<=1kb)	55616	ASAP3	108	23436400	23436569	170	TRUE	132_PolII_narrow_peak_523	22	7.51786	16.0521	13.0345	Promoter (<=1kb)	55616	ASAP3	0	23436287	23436855	569	TRUE	133_PolII_narrow_peak_561	13	5.18927	8.40736	5.80115	Promoter (<=1kb)
U000746	chr1	23452151	23452359	208	NA	NA	NA	NA	NA	NA	NA	NA	NA	NA	NA	NA	FALSE	NA	NA	NA	NA	NA	NA	NA	NA	NA	NA	NA	NA	FALSE	132_PolII_narrow_peak_524	11	4.33178	6.40996	3.91002	Intron (ENST00000336689.8/55616, intron 4 of 24)	55616	ASAP3	-9922	23452193	23452359	167	TRUE	133_PolII_narrow_peak_562	11	4.20077	6.19587	3.74055	Intron (ENST00000336689.8/55616, intron 4 of 24)
U000747	chr1	23478857	23479430	573	WT_PolII_narrow_peak_508	23	7.4695	16.4338	13.4355	Promoter (<=1kb)	55616	ASAP3	852	23479009	23479327	319	TRUE	13_PolII_narrow_peak_489	28	7.99923	19.8906	16.7389	Promoter (<=1kb)	55616	ASAP3	792	23478967	23479387	421	TRUE	132_PolII_narrow_peak_525	32	8.84864	23.6976	20.4095	Promoter (<=1kb)	55616	ASAP3	766	23478981	23479413	433	TRUE	133_PolII_narrow_peak_563	36	8.76112	25.6935	22.4246	Promoter (<=1kb)
U000748	chr1	23484236	23484854	618	WT_PolII_narrow_peak_509	59	14.4358	53.3168	49.3165	Promoter (<=1kb)	55616	ASAP3	0	23484293	23484767	475	TRUE	13_PolII_narrow_peak_490	51	13.6577	45.7906	41.9666	Promoter (<=1kb)	55616	ASAP3	0	23484237	23484682	446	TRUE	132_PolII_narrow_peak_526	41	10.8912	33.2144	29.6486	Promoter (<=1kb)	55616	ASAP3	0	23484237	23484735	499	TRUE	133_PolII_narrow_peak_564	32	8.18869	22.3268	19.1556	Promoter (<=1kb)
U000749	chr1	23497295	23497449	154	NA	NA	NA	NA	NA	NA	NA	NA	NA	NA	NA	NA	FALSE	NA	NA	NA	NA	NA	NA	NA	NA	NA	NA	NA	NA	FALSE	NA	NA	NA	NA	NA	NA	NA	NA	NA	NA	NA	NA	FALSE	133_PolII_narrow_peak_565	13	3.92429	6.24184	3.78327	Distal Intergenic
U000750	chr1	23524877	23525355	478	NA	NA	NA	NA	NA	NA	NA	NA	NA	NA	NA	NA	FALSE	NA	NA	NA	NA	NA	NA	NA	NA	NA	NA	NA	NA	FALSE	132_PolII_narrow_peak_527	23	4.00447	9.1042	6.41755	Intron (ENST00000361729.3/1870, intron 1 of 6)	1870	E2F2	-5594	23524990	23525275	286	TRUE	133_PolII_narrow_peak_566	25	3.9204	9.4338	6.76782	Intron (ENST00000361729.3/1870, intron 1 of 6)
U000751	chr1	23528144	23528849	705	WT_PolII_narrow_peak_510	28	4.09157	10.7435	7.99409	Promoter (2-3kb)	1870	E2F2	2915	23528153	23528318	166	TRUE	13_PolII_narrow_peak_491	24	3.55376	8.18165	5.53788	Promoter (2-3kb)	1870	E2F2	2583	23528481	23528650	170	TRUE	132_PolII_narrow_peak_528	24	3.38954	7.72591	5.12657	Promoter (2-3kb)	1870	E2F2	2645	23528349	23528588	240	TRUE	133_PolII_narrow_peak_567	31	3.59162	9.99651	7.29963	Promoter (2-3kb)
U000752	chr1	23529810	23530172	362	WT_PolII_narrow_peak_511	25	3.69859	8.82806	6.18248	Promoter (1-2kb)	1870	E2F2	1113	23529811	23530120	310	TRUE	NA	NA	NA	NA	NA	NA	NA	NA	NA	NA	NA	NA	FALSE	132_PolII_narrow_peak_529	26	3.75772	9.24938	6.55437	Promoter (1-2kb)	1870	E2F2	1135	23529932	23530098	167	TRUE	133_PolII_narrow_peak_568	31	3.70647	10.375	7.65884	Promoter (1-2kb)
U000753	chr1	23531443	23531673	230	NA	NA	NA	NA	NA	NA	NA	NA	NA	NA	NA	NA	FALSE	NA	NA	NA	NA	NA	NA	NA	NA	NA	NA	NA	NA	FALSE	NA	NA	NA	NA	NA	NA	NA	NA	NA	NA	NA	NA	FALSE	133_PolII_narrow_peak_569	27	3.59366	9.02402	6.38066	Promoter (<=1kb)
U000754	chr1	23539727	23540252	525	WT_PolII_narrow_peak_512	22	6.14521	13.4729	10.5945	Distal Intergenic	1870	E2F2	-8633	23539866	23540252	387	TRUE	13_PolII_narrow_peak_492	23	7.05608	15.6611	12.6578	Distal Intergenic	1870	E2F2	-8495	23539728	23540164	437	TRUE	132_PolII_narrow_peak_530	22	5.40117	11.9657	9.12535	Distal Intergenic	1870	E2F2	-8519	23539752	23540250	499	TRUE	133_PolII_narrow_peak_570	23	5.6277	12.8181	9.98671	Distal Intergenic
U000755	chr1	23554910	23555137	227	WT_PolII_narrow_peak_513	56	2.81682	11.5944	8.80258	Distal Intergenic	3399	ID3	3961	23554950	23555114	165	TRUE	13_PolII_narrow_peak_493	41	2.89559	9.37049	6.65588	Distal Intergenic	3399	ID3	3938	23554911	23555137	227	TRUE	132_PolII_narrow_peak_531	50	3.10251	12.1252	9.27756	Distal Intergenic	3399	ID3	3961	23554917	23555114	198	TRUE	133_PolII_narrow_peak_571	49	3.05941	11.697	8.91672	Distal Intergenic
U000756	chr1	23555888	23557110	1222	WT_PolII_narrow_peak_514	78	3.8218	23.1605	19.9333	Promoter (1-2kb)	3399	ID3	1965	23556046	23557110	1065	TRUE	13_PolII_narrow_peak_495	45	3.13654	11.2886	8.47342	Promoter (2-3kb)	3399	ID3	2001	23556707	23557074	368	TRUE	132_PolII_narrow_peak_532	67	4.09974	21.9461	18.714	Promoter (1-2kb)	3399	ID3	1971	23556429	23557104	676	TRUE	133_PolII_narrow_peak_573	50	3.06494	11.9232	9.1324	Promoter (1-2kb)
U000757	chr1	23559460	23559695	235	WT_PolII_narrow_peak_515	79	3.70252	22.5562	19.348	Promoter (<=1kb)	3399	ID3	0	23559461	23559695	235	TRUE	13_PolII_narrow_peak_496	49	3.31436	13.0221	10.1267	Promoter (<=1kb)	3399	ID3	0	23559476	23559674	199	TRUE	132_PolII_narrow_peak_533	55	3.28409	14.1711	11.231	Promoter (<=1kb)	3399	ID3	0	23559467	23559647	181	TRUE	133_PolII_narrow_peak_574	65	3.8795	20.0777	16.9763	Promoter (<=1kb)
U000758	chr1	23562225	23562652	427	WT_PolII_narrow_peak_516	58	4.42922	21.0461	17.8863	Promoter (2-3kb)	3399	ID3	-2725	23562226	23562617	392	TRUE	13_PolII_narrow_peak_497	54	5.94781	26.2198	22.8764	Promoter (2-3kb)	3399	ID3	-2905	23562406	23562652	247	TRUE	132_PolII_narrow_peak_534	55	5.51103	24.8848	21.5597	Promoter (2-3kb)	3399	ID3	-2820	23562321	23562629	309	TRUE	133_PolII_narrow_peak_575	61	5.65719	27.858	24.5301	Promoter (2-3kb)
U000759	chr1	23576973	23577885	912	WT_PolII_narrow_peak_517	33	6.43815	18.8004	15.7152	Exon (ENST00000648225.1/107984928, exon 4 of 4)	259283	MDS2	-3673	23576974	23577822	849	TRUE	13_PolII_narrow_peak_498	28	6.55596	16.8815	13.833	Exon (ENST00000648225.1/107984928, exon 4 of 4)	259283	MDS2	-3679	23576994	23577816	823	TRUE	132_PolII_narrow_peak_535	34	6.96229	20.5372	17.3531	Exon (ENST00000648225.1/107984928, exon 4 of 4)	259283	MDS2	-3610	23577021	23577885	865	TRUE	133_PolII_narrow_peak_576	34	7.29765	21.3379	18.1967	Exon (ENST00000648225.1/107984928, exon 4 of 4)
U000760	chr1	23585422	23586103	681	WT_PolII_narrow_peak_518	51	7.34412	29.7298	26.3114	Exon (ENST00000648225.1/107984928, exon 2 of 4)	259283	MDS2	3928	23585423	23586099	677	TRUE	13_PolII_narrow_peak_499	51	9.40393	35.72	32.1289	Exon (ENST00000648225.1/107984928, exon 2 of 4)	259283	MDS2	3981	23585476	23586059	584	TRUE	132_PolII_narrow_peak_536	59	9.69184	41.222	37.4444	Exon (ENST00000648225.1/107984928, exon 2 of 4)	259283	MDS2	3953	23585448	23586103	656	TRUE	133_PolII_narrow_peak_577	75	10.2347	52.6263	48.7274	Exon (ENST00000648225.1/107984928, exon 2 of 4)
U000761	chr1	23591696	23592084	388	WT_PolII_narrow_peak_519	35	4.27777	13.3694	10.4956	Promoter (1-2kb)	107984928	LOC107984928	1537	23591697	23592084	388	TRUE	13_PolII_narrow_peak_500	24	4.41491	10.4148	7.64374	Promoter (1-2kb)	107984928	LOC107984928	1564	23591756	23592057	302	TRUE	132_PolII_narrow_peak_537	32	4.76101	13.9179	10.9886	Promoter (1-2kb)	107984928	LOC107984928	1553	23591711	23592068	358	TRUE	NA	NA	NA	NA	NA	NA
U000762	chr1	23593498	23594056	558	WT_PolII_narrow_peak_520	45	5.86015	22.2065	19.0093	Promoter (<=1kb)	107984928	LOC107984928	-78	23593699	23594056	358	TRUE	13_PolII_narrow_peak_501	29	5.88749	15.7718	12.7643	Promoter (<=1kb)	107984928	LOC107984928	-106	23593727	23593966	240	TRUE	132_PolII_narrow_peak_538	49	7.5598	29.4073	25.9473	Promoter (<=1kb)	107984928	LOC107984928	-85	23593706	23594000	295	TRUE	133_PolII_narrow_peak_578	39	6.32082	21.1019	17.968	Promoter (<=1kb)
U000763	chr1	23617114	23617694	580	WT_PolII_narrow_peak_521	20	6.40562	13.1405	10.2772	Intron (ENST00000477916.5/259283, intron 2 of 6)	259283	MDS2	-9864	23617115	23617470	356	TRUE	13_PolII_narrow_peak_502	14	5.15242	8.67197	5.99635	Intron (ENST00000477916.5/259283, intron 2 of 6)	259283	MDS2	-9897	23617210	23617437	228	TRUE	132_PolII_narrow_peak_539	17	6.00819	11.2227	8.41951	Intron (ENST00000477916.5/259283, intron 2 of 6)	259283	MDS2	-9640	23617173	23617694	522	TRUE	133_PolII_narrow_peak_579	15	4.95459	8.65751	6.03677	Intron (ENST00000477916.5/259283, intron 2 of 6)
U000764	chr1	23635193	23635564	371	WT_PolII_narrow_peak_522	40	9.45192	29.4765	26.0653	Intron (ENST00000477916.5/259283, intron 5 of 6)	259283	MDS2	7771	23635194	23635420	227	TRUE	13_PolII_narrow_peak_503	18	6.06005	11.704	8.86896	Intron (ENST00000477916.5/259283, intron 5 of 6)	259283	MDS2	7797	23635220	23635564	345	TRUE	132_PolII_narrow_peak_540	26	6.71885	16.344	13.3149	Intron (ENST00000477916.5/259283, intron 5 of 6)	259283	MDS2	7788	23635211	23635562	352	TRUE	133_PolII_narrow_peak_580	25	7.04272	16.5483	13.5688	Intron (ENST00000477916.5/259283, intron 5 of 6)
U000765	chr1	23637378	23637556	178	NA	NA	NA	NA	NA	NA	NA	NA	NA	NA	NA	NA	FALSE	NA	NA	NA	NA	NA	NA	NA	NA	NA	NA	NA	NA	FALSE	NA	NA	NA	NA	NA	NA	NA	NA	NA	NA	NA	NA	FALSE	NA	NA	NA	NA	NA	NA
U000766	chr1	23650995	23651615	620	WT_PolII_narrow_peak_523	22	8.64137	18.0309	14.9734	Distal Intergenic	259283	MDS2	23702	23651125	23651381	257	TRUE	13_PolII_narrow_peak_504	23	8.8163	18.8436	15.7267	Distal Intergenic	259283	MDS2	23696	23651119	23651363	245	TRUE	132_PolII_narrow_peak_541	24	8.54589	18.8806	15.7552	Distal Intergenic	259283	MDS2	23573	23650996	23651369	374	TRUE	133_PolII_narrow_peak_581	15	5.53417	9.66353	6.98569	Distal Intergenic
U000767	chr1	23673302	23673461	159	WT_PolII_narrow_peak_524	8	4.22153	5.51542	3.10868	Intron (ENST00000451300.2/ENST00000451300.2, intron 3 of 6)	6135	RPL11	-18281	23673303	23673461	159	TRUE	NA	NA	NA	NA	NA	NA	NA	NA	NA	NA	NA	NA	FALSE	NA	NA	NA	NA	NA	NA	NA	NA	NA	NA	NA	NA	FALSE	NA	NA	NA	NA	NA	NA
U000768	chr1	23691487	23692232	745	WT_PolII_narrow_peak_525	18	5.8343	11.2978	8.52007	Promoter (<=1kb)	6135	RPL11	0	23691554	23691802	249	TRUE	13_PolII_narrow_peak_505	23	6.91378	15.3906	12.3978	Promoter (<=1kb)	6135	RPL11	0	23691503	23691901	399	TRUE	132_PolII_narrow_peak_542	23	7.15223	15.8425	12.8334	Promoter (<=1kb)	6135	RPL11	0	23691488	23692207	720	TRUE	133_PolII_narrow_peak_582	21	6.91604	14.5044	11.6022	Promoter (<=1kb)
U000769	chr1	23708430	23708573	143	NA	NA	NA	NA	NA	NA	NA	NA	NA	NA	NA	NA	FALSE	NA	NA	NA	NA	NA	NA	NA	NA	NA	NA	NA	NA	FALSE	132_PolII_narrow_peak_543	15	3.09168	5.08304	2.69874	Intron (ENST00000655402.1/100506963, intron 2 of 2)	6135	RPL11	15822	23708431	23708573	143	TRUE	NA	NA	NA	NA	NA	NA
U000770	chr1	23744825	23745107	282	WT_PolII_narrow_peak_526	16	4.34823	7.85368	5.26886	Promoter (<=1kb)	6924	ELOA	792	23744826	23745066	241	TRUE	NA	NA	NA	NA	NA	NA	NA	NA	NA	NA	NA	NA	FALSE	NA	NA	NA	NA	NA	NA	NA	NA	NA	NA	NA	NA	FALSE	NA	NA	NA	NA	NA	NA
U000771	chr1	23772202	23772548	346	WT_PolII_narrow_peak_527	13	4.66256	7.52607	4.96469	Promoter (<=1kb)	100506963	ELOA-AS1	0	23772376	23772530	155	TRUE	13_PolII_narrow_peak_506	16	5.98329	10.7972	8.00577	Promoter (<=1kb)	100506963	ELOA-AS1	0	23772211	23772539	329	TRUE	132_PolII_narrow_peak_544	14	4.65608	7.81707	5.21151	Promoter (<=1kb)	100506963	ELOA-AS1	0	23772376	23772533	158	TRUE	133_PolII_narrow_peak_583	17	4.86663	9.15174	6.50115	Promoter (<=1kb)
U000772	chr1	23777923	23778600	677	WT_PolII_narrow_peak_528	44	9.14965	31.0519	27.5985	Promoter (<=1kb)	100506963	ELOA-AS1	5	23778045	23778278	234	TRUE	13_PolII_narrow_peak_507	22	5.00165	11.1145	8.30753	Promoter (<=1kb)	100506963	ELOA-AS1	0	23778079	23778313	235	TRUE	132_PolII_narrow_peak_545	31	6.50236	18.0787	14.9826	Promoter (<=1kb)	100506963	ELOA-AS1	5	23778075	23778278	204	TRUE	133_PolII_narrow_peak_584	25	4.893	11.8979	9.1082	Promoter (<=1kb)
U000773	chr1	23779713	23780351	638	WT_PolII_narrow_peak_529	44	9.39926	31.6591	28.1891	Promoter (<=1kb)	57095	PITHD1	386	23779743	23780351	609	TRUE	13_PolII_narrow_peak_508	45	10.2691	34.3088	30.7525	Promoter (<=1kb)	57095	PITHD1	357	23779714	23780139	426	TRUE	132_PolII_narrow_peak_547	29	6.3508	16.8559	13.8067	Promoter (<=1kb)	57095	PITHD1	586	23779943	23780173	231	TRUE	133_PolII_narrow_peak_585	41	8.38319	27.5146	24.1959	Promoter (<=1kb)
U000774	chr1	23790091	23790496	405	WT_PolII_narrow_peak_530	19	3.20202	6.14502	3.68346	Promoter (<=1kb)	11313	LYPLA2	-639	23790092	23790471	380	TRUE	NA	NA	NA	NA	NA	NA	NA	NA	NA	NA	NA	NA	FALSE	NA	NA	NA	NA	NA	NA	NA	NA	NA	NA	NA	NA	FALSE	133_PolII_narrow_peak_586	28	4.63312	12.2407	9.43492	Promoter (<=1kb)
U000775	chr1	23790701	23791376	675	WT_PolII_narrow_peak_531	31	5.04701	14.3809	11.464	Promoter (<=1kb)	11313	LYPLA2	0	23790757	23791376	620	TRUE	13_PolII_narrow_peak_509	35	6.79428	20.5843	17.4101	Promoter (<=1kb)	11313	LYPLA2	-49	23790849	23791061	213	TRUE	132_PolII_narrow_peak_548	31	5.29567	15.0534	12.0761	Promoter (<=1kb)	11313	LYPLA2	-63	23790702	23791047	346	TRUE	133_PolII_narrow_peak_587	43	7.00639	24.8678	21.6224	Promoter (<=1kb)
U000776	chr1	23799375	23799974	599	WT_PolII_narrow_peak_532	44	6.89995	25.0269	21.7425	Promoter (<=1kb)	2582	GALE	0	23799378	23799809	432	TRUE	13_PolII_narrow_peak_510	55	8.59326	35.6694	32.0796	Promoter (<=1kb)	2582	GALE	0	23799537	23799967	431	TRUE	132_PolII_narrow_peak_549	41	6.32326	21.9765	18.7434	Promoter (<=1kb)	2582	GALE	0	23799554	23799957	404	TRUE	133_PolII_narrow_peak_588	63	8.5551	39.9278	36.3038	Promoter (<=1kb)
U000777	chr1	23800585	23801022	437	WT_PolII_narrow_peak_533	32	5.13422	14.979	12.0375	Promoter (<=1kb)	2582	GALE	0	23800588	23800880	293	TRUE	13_PolII_narrow_peak_511	24	3.98171	9.32242	6.61038	Promoter (<=1kb)	2582	GALE	0	23800586	23800860	275	TRUE	132_PolII_narrow_peak_550	41	6.35023	22.056	18.8205	Promoter (<=1kb)	2582	GALE	0	23800603	23800981	379	TRUE	133_PolII_narrow_peak_589	38	5.19409	17.3336	14.3255	Promoter (<=1kb)
U000778	chr1	23809662	23809851	189	NA	NA	NA	NA	NA	NA	NA	NA	NA	NA	NA	NA	FALSE	NA	NA	NA	NA	NA	NA	NA	NA	NA	NA	NA	NA	FALSE	NA	NA	NA	NA	NA	NA	NA	NA	NA	NA	NA	NA	FALSE	NA	NA	NA	NA	NA	NA
U000779	chr1	23809972	23810118	146	WT_PolII_narrow_peak_534	12	4.95175	7.70478	5.12898	Exon (ENST00000513148.1/3155, exon 6 of 6)	3155	HMGCL	4203	23809973	23810118	146	TRUE	NA	NA	NA	NA	NA	NA	NA	NA	NA	NA	NA	NA	FALSE	NA	NA	NA	NA	NA	NA	NA	NA	NA	NA	NA	NA	FALSE	NA	NA	NA	NA	NA	NA
U000780	chr1	23825208	23825703	495	WT_PolII_narrow_peak_535	22	8.17345	17.2177	14.19	Promoter (<=1kb)	3155	HMGCL	0	23825209	23825703	495	TRUE	13_PolII_narrow_peak_512	9	3.9917	5.37448	2.94328	Promoter (<=1kb)	3155	HMGCL	0	23825247	23825464	218	TRUE	132_PolII_narrow_peak_551	17	6.32066	11.7648	8.93502	Promoter (<=1kb)	3155	HMGCL	0	23825209	23825591	383	TRUE	133_PolII_narrow_peak_590	14	5.7059	9.59935	6.9247	Promoter (<=1kb)
U000781	chr1	23838312	23838670	358	WT_PolII_narrow_peak_536	16	6.85424	12.2613	9.43746	Promoter (<=1kb)	3155	HMGCL	35	23838399	23838585	187	TRUE	13_PolII_narrow_peak_513	10	5.23393	7.57554	4.96928	Promoter (<=1kb)	3155	HMGCL	0	23838410	23838670	261	TRUE	132_PolII_narrow_peak_552	15	7.58405	13.0501	10.159	Promoter (<=1kb)	3155	HMGCL	23	23838417	23838597	181	TRUE	133_PolII_narrow_peak_591	13	5.0347	8.15108	5.55986	Promoter (<=1kb)
U000782	chr1	23838744	23838917	173	NA	NA	NA	NA	NA	NA	NA	NA	NA	NA	NA	NA	FALSE	NA	NA	NA	NA	NA	NA	NA	NA	NA	NA	NA	NA	FALSE	132_PolII_narrow_peak_553	8	4.26603	5.58438	3.14932	Promoter (<=1kb)	3155	HMGCL	-147	23838767	23838917	151	TRUE	133_PolII_narrow_peak_592	16	6.00916	10.8415	8.10254	Promoter (<=1kb)
U000783	chr1	23868117	23868686	569	WT_PolII_narrow_peak_537	12	6.22626	9.75602	7.05727	Promoter (<=1kb)	2517	FUCA1	0	23868118	23868416	299	TRUE	13_PolII_narrow_peak_514	11	5.32584	8.00479	5.37173	Promoter (<=1kb)	2517	FUCA1	-67	23868357	23868686	330	TRUE	132_PolII_narrow_peak_554	8	3.96566	5.12029	2.73272	Promoter (<=1kb)	2517	FUCA1	0	23868243	23868524	282	TRUE	NA	NA	NA	NA	NA	NA
U000784	chr1	23907727	23908190	463	NA	NA	NA	NA	NA	NA	NA	NA	NA	NA	NA	NA	FALSE	13_PolII_narrow_peak_515	12	4.88865	7.60183	4.99374	Exon (ENST00000411815.3/ENST00000411815.3, exon 2 of 2)	1269	CNR2	5309	23907797	23908053	257	TRUE	132_PolII_narrow_peak_555	17	6.82795	12.6289	9.7575	Exon (ENST00000411815.3/ENST00000411815.3, exon 2 of 2)	1269	CNR2	5172	23907805	23908190	386	TRUE	133_PolII_narrow_peak_593	18	5.88358	11.387	8.62111	Exon (ENST00000411815.3/ENST00000411815.3, exon 2 of 2)
U000785	chr1	23919924	23920466	542	WT_PolII_narrow_peak_538	34	10.5132	28.1448	24.7705	Distal Intergenic	1269	CNR2	-6563	23919925	23920466	542	TRUE	13_PolII_narrow_peak_516	15	5.61749	9.80551	7.06567	Distal Intergenic	1269	CNR2	-6727	23920089	23920416	328	TRUE	132_PolII_narrow_peak_556	12	4.69276	7.28059	4.71385	Distal Intergenic	1269	CNR2	-6735	23920097	23920415	319	TRUE	133_PolII_narrow_peak_594	14	5.02049	8.4472	5.83873	Distal Intergenic
U000786	chr1	23951496	23952235	739	WT_PolII_narrow_peak_539	40	7.27394	24.1734	20.9148	Distal Intergenic	55629	PNRC2	-4806	23951595	23952033	439	TRUE	13_PolII_narrow_peak_517	73	13.2152	60.4483	56.3115	Distal Intergenic	55629	PNRC2	-4761	23951563	23952078	516	TRUE	132_PolII_narrow_peak_557	40	6.85711	23.0487	19.7811	Distal Intergenic	55629	PNRC2	-4727	23951497	23952112	616	TRUE	133_PolII_narrow_peak_595	66	10.3503	47.4402	43.6494	Distal Intergenic
U000787	chr1	23959089	23960030	941	WT_PolII_narrow_peak_540	59	6.01904	28.5834	25.1971	Promoter (<=1kb)	55629	PNRC2	0	23959118	23960017	900	TRUE	13_PolII_narrow_peak_519	46	6.27514	23.9932	20.7144	Promoter (<=1kb)	55629	PNRC2	0	23959494	23960017	524	TRUE	132_PolII_narrow_peak_558	60	6.88197	32.4286	28.8845	Promoter (<=1kb)	55629	PNRC2	0	23959109	23960001	893	TRUE	133_PolII_narrow_peak_596	57	6.12993	28.1863	24.8497	Promoter (<=1kb)
U000788	chr1	23980139	23981094	955	WT_PolII_narrow_peak_541	36	5.04468	16.1478	13.1602	Promoter (<=1kb)	10772	SRSF10	0	23980163	23980647	485	TRUE	13_PolII_narrow_peak_520	34	5.39396	16.445	13.4125	Promoter (<=1kb)	10772	SRSF10	0	23980189	23980554	366	TRUE	132_PolII_narrow_peak_559	40	6.08229	20.836	17.6413	Promoter (<=1kb)	10772	SRSF10	0	23980162	23981094	933	TRUE	133_PolII_narrow_peak_597	56	7.34167	32.1703	28.7309	Promoter (<=1kb)
U000789	chr1	23981505	23981677	172	NA	NA	NA	NA	NA	NA	NA	NA	NA	NA	NA	NA	FALSE	13_PolII_narrow_peak_522	23	3.86555	8.75296	6.07295	Promoter (<=1kb)	10772	SRSF10	-579	23981506	23981648	143	TRUE	NA	NA	NA	NA	NA	NA	NA	NA	NA	NA	NA	NA	FALSE	133_PolII_narrow_peak_598	26	3.57619	8.72878	6.10396	Promoter (<=1kb)
U000790	chr1	23984516	23984772	256	WT_PolII_narrow_peak_542	36	5.95139	18.7959	15.7111	Distal Intergenic	10772	SRSF10	-3616	23984543	23984772	230	TRUE	NA	NA	NA	NA	NA	NA	NA	NA	NA	NA	NA	NA	FALSE	132_PolII_narrow_peak_560	21	3.68377	7.78171	5.17844	Distal Intergenic	10772	SRSF10	-3632	23984559	23984705	147	TRUE	133_PolII_narrow_peak_599	22	3.4008	7.30265	4.76683	Distal Intergenic
U000791	chr1	24009378	24009843	465	WT_PolII_narrow_peak_543	18	5.80842	11.2509	8.47536	Distal Intergenic	10772	SRSF10	-28452	24009379	24009793	415	TRUE	13_PolII_narrow_peak_523	11	3.94183	5.76841	3.29834	Distal Intergenic	10772	SRSF10	-28539	24009466	24009631	166	TRUE	NA	NA	NA	NA	NA	NA	NA	NA	NA	NA	NA	NA	FALSE	133_PolII_narrow_peak_600	11	3.99792	5.86154	3.4369	Distal Intergenic
U000792	chr1	24013058	24013348	290	WT_PolII_narrow_peak_544	14	4.07088	6.77022	4.25955	Distal Intergenic	107984931	LOC107984931	-27487	24013190	24013348	159	TRUE	NA	NA	NA	NA	NA	NA	NA	NA	NA	NA	NA	NA	FALSE	NA	NA	NA	NA	NA	NA	NA	NA	NA	NA	NA	NA	FALSE	133_PolII_narrow_peak_601	13	3.98599	6.35191	3.88545	Distal Intergenic
U000793	chr1	24018663	24019295	632	WT_PolII_narrow_peak_545	48	7.03578	27.3166	23.9658	Distal Intergenic	107984931	LOC107984931	-21540	24018664	24019295	632	TRUE	13_PolII_narrow_peak_524	39	7.01185	23.0011	19.7518	Distal Intergenic	107984931	LOC107984931	-21690	24018695	24019145	451	TRUE	132_PolII_narrow_peak_561	47	7.72707	28.8928	25.4479	Distal Intergenic	107984931	LOC107984931	-21566	24018673	24019269	597	TRUE	133_PolII_narrow_peak_602	34	6.15502	18.5098	15.4606	Distal Intergenic
U000794	chr1	24022635	24023093	458	WT_PolII_narrow_peak_546	35	5.48942	17.0968	14.0736	Distal Intergenic	107984931	LOC107984931	-17749	24022642	24023086	445	TRUE	13_PolII_narrow_peak_525	22	4.38716	9.73585	6.99988	Distal Intergenic	107984931	LOC107984931	-17824	24022636	24023011	376	TRUE	132_PolII_narrow_peak_562	29	5.12007	13.8632	10.9362	Distal Intergenic	107984931	LOC107984931	-17742	24022636	24023093	458	TRUE	133_PolII_narrow_peak_603	24	4.77301	11.2759	8.51484	Distal Intergenic
U000795	chr1	24028052	24028210	158	WT_PolII_narrow_peak_547	10	4.47437	6.37609	3.8972	Distal Intergenic	107984931	LOC107984931	-12625	24028053	24028210	158	TRUE	NA	NA	NA	NA	NA	NA	NA	NA	NA	NA	NA	NA	FALSE	NA	NA	NA	NA	NA	NA	NA	NA	NA	NA	NA	NA	FALSE	NA	NA	NA	NA	NA	NA
U000796	chr1	24045937	24046823	886	WT_PolII_narrow_peak_548	46	7.15092	26.7147	23.3811	Intron (ENST00000439239.2/107984931, intron 2 of 3)	107984931	LOC107984931	5322	24046157	24046803	647	TRUE	13_PolII_narrow_peak_526	40	6.29149	21.4504	18.2488	Intron (ENST00000439239.2/107984931, intron 2 of 3)	107984931	LOC107984931	5317	24046152	24046753	602	TRUE	132_PolII_narrow_peak_563	39	6.72955	22.2403	18.9986	Intron (ENST00000439239.2/107984931, intron 2 of 3)	107984931	LOC107984931	5103	24045938	24046722	785	TRUE	133_PolII_narrow_peak_604	54	7.89076	32.9683	29.5091	Intron (ENST00000439239.2/107984931, intron 2 of 3)
U000797	chr1	24047090	24047471	381	WT_PolII_narrow_peak_549	23	3.62751	8.13613	5.53384	Intron (ENST00000439239.2/107984931, intron 2 of 3)	107984931	LOC107984931	6261	24047096	24047432	337	TRUE	13_PolII_narrow_peak_527	31	4.82236	13.7565	10.8293	Intron (ENST00000439239.2/107984931, intron 2 of 3)	107984931	LOC107984931	6293	24047128	24047397	270	TRUE	NA	NA	NA	NA	NA	NA	NA	NA	NA	NA	NA	NA	FALSE	133_PolII_narrow_peak_605	36	5.2002	16.6217	13.6396	Intron (ENST00000439239.2/107984931, intron 2 of 3)
U000798	chr1	24108928	24109182	254	NA	NA	NA	NA	NA	NA	NA	NA	NA	NA	NA	NA	FALSE	NA	NA	NA	NA	NA	NA	NA	NA	NA	NA	NA	NA	FALSE	NA	NA	NA	NA	NA	NA	NA	NA	NA	NA	NA	NA	FALSE	133_PolII_narrow_peak_606	18	5.73646	11.1199	8.36642	Promoter (<=1kb)
U000799	chr1	24117787	24117977	190	NA	NA	NA	NA	NA	NA	NA	NA	NA	NA	NA	NA	FALSE	NA	NA	NA	NA	NA	NA	NA	NA	NA	NA	NA	NA	FALSE	132_PolII_narrow_peak_564	12	4.71678	7.32012	4.75059	Distal Intergenic	127294	MYOM3	-5653	24117788	24117977	190	TRUE	NA	NA	NA	NA	NA	NA
U000800	chr1	24142807	24143489	682	WT_PolII_narrow_peak_550	18	7.00485	13.3516	10.4785	Promoter (<=1kb)	58985	IL22RA1	0	24143129	24143429	301	TRUE	13_PolII_narrow_peak_528	15	6.12976	10.6668	7.88292	Promoter (<=1kb)	58985	IL22RA1	0	24142923	24143320	398	TRUE	132_PolII_narrow_peak_566	20	7.35589	14.8413	11.8725	Promoter (<=1kb)	58985	IL22RA1	-9	24143149	24143489	341	TRUE	133_PolII_narrow_peak_607	15	5.09619	8.90658	6.27154	Promoter (<=1kb)
U000801	chr1	24149820	24150878	1058	WT_PolII_narrow_peak_551	17	6.53134	12.1259	9.30807	Distal Intergenic	58985	IL22RA1	-7056	24150196	24150579	384	TRUE	13_PolII_narrow_peak_529	16	5.55869	10.063	7.30993	Distal Intergenic	58985	IL22RA1	-6809	24149949	24150232	284	TRUE	132_PolII_narrow_peak_567	19	7.18306	14.0932	11.1563	Distal Intergenic	58985	IL22RA1	-7256	24150396	24150587	192	TRUE	133_PolII_narrow_peak_608	22	7.12223	15.3305	12.3964	Distal Intergenic
U000802	chr1	24191880	24192364	484	WT_PolII_narrow_peak_552	27	9.10508	21.4755	18.3015	Distal Intergenic	163702	IFNLR1	-3987	24191946	24192364	419	TRUE	13_PolII_narrow_peak_531	25	7.70755	17.8373	14.7553	Distal Intergenic	163702	IFNLR1	-4046	24192005	24192354	350	TRUE	132_PolII_narrow_peak_568	22	6.33495	13.8434	10.9172	Distal Intergenic	163702	IFNLR1	-3956	24191915	24192350	436	TRUE	133_PolII_narrow_peak_609	35	9.201	26.0857	22.8062	Distal Intergenic
U000803	chr1	24199520	24199669	149	NA	NA	NA	NA	NA	NA	NA	NA	NA	NA	NA	NA	FALSE	NA	NA	NA	NA	NA	NA	NA	NA	NA	NA	NA	NA	FALSE	NA	NA	NA	NA	NA	NA	NA	NA	NA	NA	NA	NA	FALSE	133_PolII_narrow_peak_610	11	4.41407	6.54377	4.06351	Promoter (<=1kb)
U000804	chr1	24201826	24202306	480	NA	NA	NA	NA	NA	NA	NA	NA	NA	NA	NA	NA	FALSE	13_PolII_narrow_peak_532	15	7.12325	12.2997	9.43641	Promoter (1-2kb)	284632	LINC02800	1904	24202144	24202305	162	TRUE	132_PolII_narrow_peak_569	17	6.90181	12.7533	9.87617	Promoter (1-2kb)	284632	LINC02800	1587	24201827	24202274	448	TRUE	133_PolII_narrow_peak_611	19	7.00128	13.778	10.9053	Promoter (1-2kb)
U000805	chr1	24236113	24237130	1017	WT_PolII_narrow_peak_553	23	7.62446	16.7189	13.7097	5' UTR	284632	LINC02800	35896	24236136	24236977	842	TRUE	13_PolII_narrow_peak_533	32	8.1574	22.2604	19.0335	5' UTR	284632	LINC02800	35896	24236136	24237072	937	TRUE	132_PolII_narrow_peak_570	25	6.93232	16.3288	13.3001	5' UTR	284632	LINC02800	35911	24236151	24237068	918	TRUE	133_PolII_narrow_peak_612	27	6.75141	16.8591	13.8681	5' UTR
U000806	chr1	24266380	24267150	770	WT_PolII_narrow_peak_554	100	17.6238	93.8391	88.9785	Intron (ENST00000690803.1/57822, intron 2 of 15)	57822	GRHL3	-51807	24266403	24266957	555	TRUE	13_PolII_narrow_peak_534	124	19.3267	119.404	114.176	Intron (ENST00000690803.1/57822, intron 2 of 15)	57822	GRHL3	-51621	24266441	24267143	703	TRUE	132_PolII_narrow_peak_571	100	16.2775	89.8546	84.9551	Intron (ENST00000690803.1/57822, intron 2 of 15)	57822	GRHL3	-51614	24266381	24267150	770	TRUE	133_PolII_narrow_peak_613	126	19.7033	122.347	117.169	Intron (ENST00000690803.1/57822, intron 2 of 15)
U000807	chr1	24276799	24277243	444	NA	NA	NA	NA	NA	NA	NA	NA	NA	NA	NA	NA	FALSE	13_PolII_narrow_peak_535	24	8.75581	19.2543	16.1235	Intron (ENST00000690803.1/57822, intron 2 of 15)	57822	GRHL3	-41586	24276913	24277178	266	TRUE	132_PolII_narrow_peak_572	15	5.95772	10.3796	7.62072	Intron (ENST00000690803.1/57822, intron 2 of 15)	57822	GRHL3	-41668	24276913	24277096	184	TRUE	133_PolII_narrow_peak_614	20	6.01444	12.4125	9.59915	Intron (ENST00000690803.1/57822, intron 2 of 15)
U000808	chr1	24283532	24284488	956	WT_PolII_narrow_peak_555	38	9.48257	28.3934	25.0124	Intron (ENST00000690803.1/57822, intron 2 of 15)	57822	GRHL3	-34285	24283792	24284479	688	TRUE	13_PolII_narrow_peak_536	47	9.67249	34.0756	30.525	Intron (ENST00000690803.1/57822, intron 2 of 15)	57822	GRHL3	-34276	24283711	24284488	778	TRUE	132_PolII_narrow_peak_573	42	9.85305	31.5522	28.0325	Intron (ENST00000690803.1/57822, intron 2 of 15)	57822	GRHL3	-34427	24283533	24284337	805	TRUE	133_PolII_narrow_peak_615	58	11.2495	44.9107	41.1747	Intron (ENST00000690803.1/57822, intron 2 of 15)
U000809	chr1	24290121	24290337	216	NA	NA	NA	NA	NA	NA	NA	NA	NA	NA	NA	NA	FALSE	NA	NA	NA	NA	NA	NA	NA	NA	NA	NA	NA	NA	FALSE	NA	NA	NA	NA	NA	NA	NA	NA	NA	NA	NA	NA	FALSE	133_PolII_narrow_peak_616	34	3.69909	11.1127	8.35952	Intron (ENST00000690803.1/57822, intron 2 of 15)
U000810	chr1	24294193	24295303	1110	WT_PolII_narrow_peak_556	54	7.1997	30.716	27.2717	Intron (ENST00000690803.1/57822, intron 2 of 15)	57822	GRHL3	-23461	24294226	24295303	1078	TRUE	13_PolII_narrow_peak_537	63	7.60638	36.5874	32.9756	Intron (ENST00000690803.1/57822, intron 2 of 15)	57822	GRHL3	-23538	24294194	24295226	1033	TRUE	132_PolII_narrow_peak_574	73	9.1018	47.4431	43.5108	Intron (ENST00000690803.1/57822, intron 2 of 15)	57822	GRHL3	-23518	24294392	24295246	855	TRUE	133_PolII_narrow_peak_617	66	7.02984	35.8324	32.3039	Intron (ENST00000690803.1/57822, intron 2 of 15)
U000811	chr1	24352442	24352763	321	NA	NA	NA	NA	NA	NA	NA	NA	NA	NA	NA	NA	FALSE	NA	NA	NA	NA	NA	NA	NA	NA	NA	NA	NA	NA	FALSE	132_PolII_narrow_peak_575	14	6.27778	10.5384	7.77142	Intron (ENST00000690803.1/57822, intron 15 of 15)	57822	GRHL3	14945	24352443	24352613	171	TRUE	133_PolII_narrow_peak_618	14	5.89152	9.9058	7.21505	Intron (ENST00000690803.1/57822, intron 15 of 15)
U000812	chr1	24365023	24365733	710	WT_PolII_narrow_peak_557	30	9.07432	23.0531	19.8292	Intron (ENST00000337248.9/90529, intron 7 of 8)	90529	STPG1	14090	24365157	24365733	577	TRUE	13_PolII_narrow_peak_538	56	13.1142	48.134	44.2579	Intron (ENST00000337248.9/90529, intron 7 of 8)	90529	STPG1	14093	24365230	24365730	501	TRUE	132_PolII_narrow_peak_576	45	12.0385	38.2198	34.5202	Intron (ENST00000337248.9/90529, intron 7 of 8)	90529	STPG1	14226	24365166	24365597	432	TRUE	133_PolII_narrow_peak_619	72	14.6515	63.5451	59.4252	Intron (ENST00000337248.9/90529, intron 7 of 8)
U000813	chr1	24392093	24392433	340	WT_PolII_narrow_peak_558	12	5.5158	8.61664	5.98554	Promoter (<=1kb)	90529	STPG1	-77	24392148	24392433	286	TRUE	13_PolII_narrow_peak_539	13	5.0265	8.13743	5.49619	Promoter (<=1kb)	90529	STPG1	-23	24392094	24392427	334	TRUE	132_PolII_narrow_peak_577	10	4.21777	5.96861	3.50284	Promoter (<=1kb)	90529	STPG1	-203	24392274	24392418	145	TRUE	133_PolII_narrow_peak_620	13	4.56967	7.36805	4.82809	Promoter (<=1kb)
U000814	chr1	24413548	24414032	484	WT_PolII_narrow_peak_559	24	4.24411	9.99104	7.27992	Promoter (<=1kb)	90529	STPG1	0	24413598	24414005	408	TRUE	13_PolII_narrow_peak_540	27	5.39129	13.8056	10.8766	Promoter (<=1kb)	90529	STPG1	0	24413725	24413881	157	TRUE	132_PolII_narrow_peak_578	21	4.2861	9.20292	6.51067	Promoter (<=1kb)	90529	STPG1	0	24413675	24414032	358	TRUE	133_PolII_narrow_peak_621	23	3.97455	9.02909	6.38538	Promoter (<=1kb)
U000815	chr1	24415519	24416005	486	WT_PolII_narrow_peak_560	55	9.79642	39.1407	35.4791	Promoter (<=1kb)	57185	NIPAL3	0	24415534	24416005	472	TRUE	13_PolII_narrow_peak_541	41	8.78568	28.4926	25.0859	Promoter (<=1kb)	57185	NIPAL3	0	24415520	24415921	402	TRUE	132_PolII_narrow_peak_579	46	9.45549	32.9531	29.3943	Promoter (<=1kb)	57185	NIPAL3	0	24415592	24415981	390	TRUE	133_PolII_narrow_peak_622	55	9.70665	38.8921	35.2919	Promoter (<=1kb)
U000816	chr1	24502370	24503061	691	WT_PolII_narrow_peak_561	20	7.04491	14.2938	11.381	Promoter (<=1kb)	100750325	RCAN3AS	0	24502371	24503061	691	TRUE	13_PolII_narrow_peak_542	20	6.93007	14.0896	11.1488	Promoter (<=1kb)	11123	RCAN3	0	24502648	24502956	309	TRUE	132_PolII_narrow_peak_580	25	8.63783	19.5619	16.4123	Promoter (<=1kb)	11123	RCAN3	0	24502622	24503013	392	TRUE	133_PolII_narrow_peak_623	15	5.07388	8.86749	6.23461	Promoter (<=1kb)
U000817	chr1	24515480	24515957	477	WT_PolII_narrow_peak_562	23	10.6076	21.8887	18.7018	Promoter (1-2kb)	11123	RCAN3	1361	24515734	24515895	162	TRUE	13_PolII_narrow_peak_543	43	15.1868	42.9924	39.2306	Promoter (1-2kb)	11123	RCAN3	1160	24515533	24515911	379	TRUE	132_PolII_narrow_peak_581	27	9.88108	22.879	19.6168	Promoter (1-2kb)	11123	RCAN3	1184	24515557	24515957	401	TRUE	133_PolII_narrow_peak_624	31	11.8309	28.7242	25.3729	Promoter (1-2kb)
U000818	chr1	24562673	24562849	176	NA	NA	NA	NA	NA	NA	NA	NA	NA	NA	NA	NA	FALSE	NA	NA	NA	NA	NA	NA	NA	NA	NA	NA	NA	NA	FALSE	132_PolII_narrow_peak_582	14	6.18648	10.3894	7.62989	Intron (ENST00000374392.3/400746, intron 1 of 3)	400746	NCMAP	6587	24562674	24562849	176	TRUE	NA	NA	NA	NA	NA	NA
U000819	chr1	24587217	24587379	162	NA	NA	NA	NA	NA	NA	NA	NA	NA	NA	NA	NA	FALSE	NA	NA	NA	NA	NA	NA	NA	NA	NA	NA	NA	NA	FALSE	NA	NA	NA	NA	NA	NA	NA	NA	NA	NA	NA	NA	FALSE	133_PolII_narrow_peak_625	10	4.344	6.16939	3.71614	Promoter (2-3kb)
U000820	chr1	24597831	24598120	289	WT_PolII_narrow_peak_563	10	5.02288	7.24207	4.69933	Intron (ENST00000374392.3/400746, intron 2 of 3)	400746	NCMAP	8368	24597832	24597998	167	TRUE	NA	NA	NA	NA	NA	NA	NA	NA	NA	NA	NA	NA	FALSE	132_PolII_narrow_peak_583	13	6.63604	10.7563	7.97671	Intron (ENST00000374392.3/400746, intron 2 of 3)	400746	NCMAP	8381	24597845	24597994	150	TRUE	NA	NA	NA	NA	NA	NA
U000821	chr1	24635228	24635435	207	WT_PolII_narrow_peak_564	8	4.12329	5.36348	2.96966	Promoter (2-3kb)	10250	SRRM1	2163	24635229	24635435	207	TRUE	NA	NA	NA	NA	NA	NA	NA	NA	NA	NA	NA	NA	FALSE	NA	NA	NA	NA	NA	NA	NA	NA	NA	NA	NA	NA	FALSE	NA	NA	NA	NA	NA	NA
U000822	chr1	24642736	24643457	721	WT_PolII_narrow_peak_565	87	14.4069	74.1336	69.6754	Promoter (<=1kb)	10250	SRRM1	0	24642822	24643297	476	TRUE	13_PolII_narrow_peak_544	91	16.5123	83.3319	78.7342	Promoter (<=1kb)	10250	SRRM1	0	24642839	24643414	576	TRUE	132_PolII_narrow_peak_584	106	16.9934	96.8997	91.857	Promoter (<=1kb)	10250	SRRM1	0	24642737	24643453	717	TRUE	133_PolII_narrow_peak_626	107	16.3017	95.5282	90.8122	Promoter (<=1kb)
U000823	chr1	24683681	24684225	544	WT_PolII_narrow_peak_566	50	7.62483	30.1054	26.6772	Distal Intergenic	10250	SRRM1	14105	24683688	24684158	471	TRUE	13_PolII_narrow_peak_545	47	9.22977	32.9606	29.4375	Distal Intergenic	10250	SRRM1	14105	24683688	24684173	486	TRUE	132_PolII_narrow_peak_585	39	6.54322	21.7269	18.5023	Distal Intergenic	10250	SRRM1	14119	24683702	24684142	441	TRUE	133_PolII_narrow_peak_627	56	8.90039	37.1466	33.5867	Distal Intergenic
U000824	chr1	24705447	24705810	363	WT_PolII_narrow_peak_567	10	4.14413	5.8511	3.41155	Intron (ENST00000641176.1/ENST00000641176.1, intron 2 of 3)	10250	SRRM1	35865	24705448	24705810	363	TRUE	NA	NA	NA	NA	NA	NA	NA	NA	NA	NA	NA	NA	FALSE	NA	NA	NA	NA	NA	NA	NA	NA	NA	NA	NA	NA	FALSE	NA	NA	NA	NA	NA	NA
U000825	chr1	24718996	24719317	321	WT_PolII_narrow_peak_568	14	5.28959	8.90402	6.25385	Distal Intergenic	25932	CLIC4	-26065	24719058	24719317	260	TRUE	NA	NA	NA	NA	NA	NA	NA	NA	NA	NA	NA	NA	FALSE	132_PolII_narrow_peak_586	15	6.35848	11.0461	8.25203	Distal Intergenic	25932	CLIC4	-26079	24718997	24719303	307	TRUE	NA	NA	NA	NA	NA	NA
U000826	chr1	24720198	24720337	139	NA	NA	NA	NA	NA	NA	NA	NA	NA	NA	NA	NA	FALSE	NA	NA	NA	NA	NA	NA	NA	NA	NA	NA	NA	NA	FALSE	NA	NA	NA	NA	NA	NA	NA	NA	NA	NA	NA	NA	FALSE	133_PolII_narrow_peak_628	11	3.87323	5.65408	3.24593	Distal Intergenic
U000827	chr1	24725082	24725233	151	WT_PolII_narrow_peak_569	9	4.05564	5.47456	3.07115	Distal Intergenic	25932	CLIC4	-20149	24725083	24725233	151	TRUE	NA	NA	NA	NA	NA	NA	NA	NA	NA	NA	NA	NA	FALSE	NA	NA	NA	NA	NA	NA	NA	NA	NA	NA	NA	NA	FALSE	NA	NA	NA	NA	NA	NA
U000828	chr1	24744774	24745447	673	WT_PolII_narrow_peak_570	96	12.3345	73.7838	69.3344	Promoter (<=1kb)	25932	CLIC4	0	24744839	24745447	609	TRUE	13_PolII_narrow_peak_546	117	13.7609	94.1647	89.365	Promoter (<=1kb)	25932	CLIC4	0	24744870	24745421	552	TRUE	132_PolII_narrow_peak_587	98	12.94	77.3648	72.7368	Promoter (<=1kb)	25932	CLIC4	0	24744870	24745413	544	TRUE	133_PolII_narrow_peak_629	108	12.9037	84.3162	79.8005	Promoter (<=1kb)
U000829	chr1	24822852	24823021	169	NA	NA	NA	NA	NA	NA	NA	NA	NA	NA	NA	NA	FALSE	NA	NA	NA	NA	NA	NA	NA	NA	NA	NA	NA	NA	FALSE	NA	NA	NA	NA	NA	NA	NA	NA	NA	NA	NA	NA	FALSE	133_PolII_narrow_peak_630	11	4.33699	6.41845	3.94729	Intron (ENST00000497755.1/25932, intron 4 of 5)
U000830	chr1	24830633	24830780	147	NA	NA	NA	NA	NA	NA	NA	NA	NA	NA	NA	NA	FALSE	13_PolII_narrow_peak_547	9	3.92587	5.27131	2.84938	Intron (ENST00000497755.1/25932, intron 5 of 5)	25932	CLIC4	85187	24830634	24830780	147	TRUE	NA	NA	NA	NA	NA	NA	NA	NA	NA	NA	NA	NA	FALSE	NA	NA	NA	NA	NA	NA
U000831	chr1	24848168	24848349	181	WT_PolII_narrow_peak_571	11	3.84771	5.61141	3.19671	Distal Intergenic	102465437	MIR6731	71067	24848194	24848349	156	TRUE	NA	NA	NA	NA	NA	NA	NA	NA	NA	NA	NA	NA	FALSE	NA	NA	NA	NA	NA	NA	NA	NA	NA	NA	NA	NA	FALSE	133_PolII_narrow_peak_631	15	5.28198	9.23001	6.5753	Distal Intergenic
U000832	chr1	24862209	24862365	156	NA	NA	NA	NA	NA	NA	NA	NA	NA	NA	NA	NA	FALSE	NA	NA	NA	NA	NA	NA	NA	NA	NA	NA	NA	NA	FALSE	NA	NA	NA	NA	NA	NA	NA	NA	NA	NA	NA	NA	FALSE	NA	NA	NA	NA	NA	NA
U000833	chr1	24864351	24864611	260	NA	NA	NA	NA	NA	NA	NA	NA	NA	NA	NA	NA	FALSE	13_PolII_narrow_peak_548	7	3.57276	4.33536	2.01346	Distal Intergenic	102465437	MIR6731	54913	24864352	24864503	152	TRUE	132_PolII_narrow_peak_588	14	4.70761	7.90708	5.29592	Distal Intergenic	102465437	MIR6731	54805	24864449	24864611	163	TRUE	NA	NA	NA	NA	NA	NA
U000834	chr1	24876073	24876432	359	NA	NA	NA	NA	NA	NA	NA	NA	NA	NA	NA	NA	FALSE	NA	NA	NA	NA	NA	NA	NA	NA	NA	NA	NA	NA	FALSE	NA	NA	NA	NA	NA	NA	NA	NA	NA	NA	NA	NA	FALSE	133_PolII_narrow_peak_632	12	4.28185	6.59677	4.11259	Distal Intergenic
U000835	chr1	24911141	24911412	271	NA	NA	NA	NA	NA	NA	NA	NA	NA	NA	NA	NA	FALSE	NA	NA	NA	NA	NA	NA	NA	NA	NA	NA	NA	NA	FALSE	132_PolII_narrow_peak_589	10	5.11726	7.39108	4.81672	Intron (ENST00000308873.11/864, intron 3 of 4)	102465437	MIR6731	8004	24911142	24911412	271	TRUE	133_PolII_narrow_peak_633	13	5.43976	8.81938	6.18929	Intron (ENST00000308873.11/864, intron 3 of 4)
U000836	chr1	24966902	24967100	198	NA	NA	NA	NA	NA	NA	NA	NA	NA	NA	NA	NA	FALSE	13_PolII_narrow_peak_549	15	6.55149	11.3643	8.54525	Promoter (1-2kb)	864	RUNX3	-1782	24966903	24967100	198	TRUE	132_PolII_narrow_peak_590	9	4.23519	5.75512	3.30627	Promoter (1-2kb)	864	RUNX3	-1793	24966914	24967062	149	TRUE	NA	NA	NA	NA	NA	NA
U000837	chr1	25017501	25017917	416	WT_PolII_narrow_peak_572	18	6.0922	11.7614	8.96164	Distal Intergenic	100616365	MIR4425	-5666	25017504	25017837	334	TRUE	13_PolII_narrow_peak_550	16	5.78377	10.4543	7.68114	Distal Intergenic	100616365	MIR4425	-5666	25017562	25017837	276	TRUE	132_PolII_narrow_peak_591	16	5.07684	9.20723	6.5147	Distal Intergenic	100616365	MIR4425	-5586	25017560	25017917	358	TRUE	133_PolII_narrow_peak_634	25	7.52078	17.4805	14.4673	Distal Intergenic
U000838	chr1	25022202	25023227	1025	WT_PolII_narrow_peak_573	30	8.14063	21.1942	18.0295	Promoter (<=1kb)	100616365	MIR4425	-631	25022283	25022872	590	TRUE	13_PolII_narrow_peak_551	24	7.58425	17.1222	14.0651	Promoter (<=1kb)	100616365	MIR4425	-389	25022474	25023114	641	TRUE	132_PolII_narrow_peak_592	23	6.33946	14.2727	11.3277	Promoter (<=1kb)	100616365	MIR4425	-286	25022414	25023217	804	TRUE	133_PolII_narrow_peak_635	22	6.85838	14.8403	11.9247	Promoter (<=1kb)
U000839	chr1	25030803	25030949	146	NA	NA	NA	NA	NA	NA	NA	NA	NA	NA	NA	NA	FALSE	NA	NA	NA	NA	NA	NA	NA	NA	NA	NA	NA	NA	FALSE	132_PolII_narrow_peak_593	15	6.57977	11.4108	8.59846	Distal Intergenic	100616365	MIR4425	7301	25030804	25030949	146	TRUE	NA	NA	NA	NA	NA	NA
U000840	chr1	25032354	25032525	171	NA	NA	NA	NA	NA	NA	NA	NA	NA	NA	NA	NA	FALSE	NA	NA	NA	NA	NA	NA	NA	NA	NA	NA	NA	NA	FALSE	NA	NA	NA	NA	NA	NA	NA	NA	NA	NA	NA	NA	FALSE	133_PolII_narrow_peak_636	9	3.77421	5.03297	2.68449	Distal Intergenic
U000841	chr1	25037406	25037576	170	WT_PolII_narrow_peak_575	9	4.78837	6.61976	4.12083	Distal Intergenic	105376879	LINC02793	-3560	25037407	25037576	170	TRUE	NA	NA	NA	NA	NA	NA	NA	NA	NA	NA	NA	NA	FALSE	NA	NA	NA	NA	NA	NA	NA	NA	NA	NA	NA	NA	FALSE	NA	NA	NA	NA	NA	NA
U000842	chr1	25101476	25101797	321	NA	NA	NA	NA	NA	NA	NA	NA	NA	NA	NA	NA	FALSE	NA	NA	NA	NA	NA	NA	NA	NA	NA	NA	NA	NA	FALSE	132_PolII_narrow_peak_594	8	4.24253	5.54796	3.12243	Intron (ENST00000424084.1/ENST00000424084.1, intron 2 of 2)	105376879	LINC02793	60341	25101477	25101797	321	TRUE	NA	NA	NA	NA	NA	NA
U000843	chr1	25232305	25233443	1138	WT_PolII_narrow_peak_576	21	6.07835	12.9357	10.0814	Promoter (<=1kb)	25949	SYF2	-59	25232561	25232815	255	TRUE	13_PolII_narrow_peak_552	26	7.49095	17.9019	14.8176	Promoter (<=1kb)	25949	SYF2	-14	25232516	25232806	291	TRUE	132_PolII_narrow_peak_595	31	7.71922	20.8168	17.6228	Promoter (<=1kb)	25949	SYF2	0	25232306	25232826	521	TRUE	133_PolII_narrow_peak_638	31	6.91082	19.0278	15.9611	Promoter (<=1kb)
U000844	chr1	25239513	25240526	1013	WT_PolII_narrow_peak_578	57	8.66198	36.9781	33.3701	Exon (ENST00000641059.1/ENST00000641059.1, exon 1 of 1)	57035	RSRP1	3283	25239514	25240371	858	TRUE	13_PolII_narrow_peak_554	66	10.7068	48.5171	44.6329	Exon (ENST00000641059.1/ENST00000641059.1, exon 1 of 1)	57035	RSRP1	3494	25239612	25240160	549	TRUE	132_PolII_narrow_peak_597	67	10.3033	47.9138	43.9703	Exon (ENST00000641059.1/ENST00000641059.1, exon 1 of 1)	57035	RSRP1	3537	25239548	25240117	570	TRUE	133_PolII_narrow_peak_639	53	8.12545	33.1752	29.7108	Exon (ENST00000641059.1/ENST00000641059.1, exon 1 of 1)
U000845	chr1	25246203	25246382	179	WT_PolII_narrow_peak_579	18	3.25763	6.06645	3.61083	Promoter (<=1kb)	57035	RSRP1	153	25246204	25246382	179	TRUE	NA	NA	NA	NA	NA	NA	NA	NA	NA	NA	NA	NA	FALSE	NA	NA	NA	NA	NA	NA	NA	NA	NA	NA	NA	NA	FALSE	NA	NA	NA	NA	NA	NA
U000846	chr1	25247282	25247820	538	WT_PolII_narrow_peak_580	44	7.90221	27.8481	24.4824	Promoter (<=1kb)	57035	RSRP1	0	25247283	25247820	538	TRUE	13_PolII_narrow_peak_555	35	7.32672	21.8893	18.674	Promoter (<=1kb)	57035	RSRP1	-24	25247481	25247782	302	TRUE	132_PolII_narrow_peak_598	35	6.78972	20.5728	17.3876	Promoter (<=1kb)	57035	RSRP1	0	25247456	25247718	263	TRUE	133_PolII_narrow_peak_640	45	8.09929	28.8982	25.5423	Promoter (<=1kb)
U000847	chr1	25252808	25253208	400	WT_PolII_narrow_peak_581	18	5.16662	10.0592	7.34452	Intron (ENST00000473314.6/57035, intron 1 of 5)	57035	RSRP1	-5352	25252809	25252976	168	TRUE	NA	NA	NA	NA	NA	NA	NA	NA	NA	NA	NA	NA	FALSE	NA	NA	NA	NA	NA	NA	NA	NA	NA	NA	NA	NA	FALSE	133_PolII_narrow_peak_641	15	3.85154	6.62033	4.13442	Intron (ENST00000473314.6/57035, intron 1 of 5)
U000848	chr1	25253755	25254360	605	WT_PolII_narrow_peak_582	16	4.66883	8.45931	5.83743	Intron (ENST00000473314.6/57035, intron 1 of 5)	57035	RSRP1	-6532	25253989	25254221	233	TRUE	13_PolII_narrow_peak_556	22	6.40607	13.9809	11.0447	Exon (ENST00000450820.2/57035, exon 2 of 2)	57035	RSRP1	-6351	25253808	25254267	460	TRUE	132_PolII_narrow_peak_599	23	6.36317	14.3197	11.3727	Exon (ENST00000450820.2/57035, exon 2 of 2)	57035	RSRP1	-6385	25253842	25254221	380	TRUE	133_PolII_narrow_peak_642	20	5.10604	10.6383	7.90919	Exon (ENST00000450820.2/57035, exon 2 of 2)
U000849	chr1	25266559	25266877	318	WT_PolII_narrow_peak_583	13	6.70521	10.8679	8.11104	Promoter (1-2kb)	57035	RSRP1	1038	25266696	25266847	152	TRUE	13_PolII_narrow_peak_557	9	4.75812	6.57229	4.03698	Promoter (1-2kb)	57035	RSRP1	1104	25266560	25266781	222	TRUE	132_PolII_narrow_peak_600	10	5.21403	7.54406	4.95631	Promoter (1-2kb)	57035	RSRP1	1024	25266594	25266861	268	TRUE	133_PolII_narrow_peak_643	11	5.26584	7.90933	5.33234	Promoter (1-2kb)
U000850	chr1	25267911	25268285	374	WT_PolII_narrow_peak_584	20	10.0578	19.3902	16.2846	Promoter (<=1kb)	57035	RSRP1	-10	25267925	25268127	203	TRUE	13_PolII_narrow_peak_558	14	7.13717	11.9333	9.08648	Promoter (<=1kb)	57035	RSRP1	-5	25267920	25268216	297	TRUE	132_PolII_narrow_peak_601	16	8.05805	14.237	11.2935	Promoter (<=1kb)	57035	RSRP1	-13	25267928	25268091	164	TRUE	133_PolII_narrow_peak_644	20	9.21522	17.9947	14.9633	Promoter (<=1kb)
U000851	chr1	25330122	25330448	326	WT_PolII_narrow_peak_585	9	4.78943	6.62143	4.12083	3' UTR	57035	RSRP1	6770	25330123	25330448	326	TRUE	13_PolII_narrow_peak_559	8	4.2823	5.60963	3.15207	3' UTR	57035	RSRP1	6864	25330152	25330354	203	TRUE	NA	NA	NA	NA	NA	NA	NA	NA	NA	NA	NA	NA	FALSE	133_PolII_narrow_peak_645	11	5.26584	7.90933	5.33234	3' UTR
U000852	chr1	25338240	25339366	1126	WT_PolII_narrow_peak_586	16	5.81628	10.5104	7.77252	Promoter (<=1kb)	23585	TMEM50A	0	25338252	25339364	1113	TRUE	13_PolII_narrow_peak_560	22	7.88142	16.7027	13.6609	Promoter (<=1kb)	23585	TMEM50A	0	25338241	25339104	864	TRUE	132_PolII_narrow_peak_602	18	6.37198	12.2566	9.40267	Promoter (<=1kb)	23585	TMEM50A	0	25338336	25338911	576	TRUE	133_PolII_narrow_peak_646	17	6.13802	11.449	8.68024	Promoter (<=1kb)
U000853	chr1	25352173	25352665	492	NA	NA	NA	NA	NA	NA	NA	NA	NA	NA	NA	NA	FALSE	13_PolII_narrow_peak_561	14	5.0079	8.42568	5.76689	Intron (ENST00000498135.5/23585, intron 3 of 5)	23585	TMEM50A	9582	25352174	25352328	155	TRUE	NA	NA	NA	NA	NA	NA	NA	NA	NA	NA	NA	NA	FALSE	133_PolII_narrow_peak_648	13	4.3821	7.04609	4.52718	Intron (ENST00000498135.5/23585, intron 3 of 5)
U000854	chr1	25356879	25357040	161	NA	NA	NA	NA	NA	NA	NA	NA	NA	NA	NA	NA	FALSE	13_PolII_narrow_peak_562	15	5.31691	9.29042	6.58019	Intron (ENST00000498135.5/23585, intron 5 of 5)	23585	TMEM50A	14288	25356880	25357040	161	TRUE	NA	NA	NA	NA	NA	NA	NA	NA	NA	NA	NA	NA	FALSE	NA	NA	NA	NA	NA	NA
U000855	chr1	25371613	25371776	163	NA	NA	NA	NA	NA	NA	NA	NA	NA	NA	NA	NA	FALSE	NA	NA	NA	NA	NA	NA	NA	NA	NA	NA	NA	NA	FALSE	132_PolII_narrow_peak_603	9	4.74003	6.54393	4.02927	Intron (ENST00000294413.13/6006, intron 8 of 9)	23585	TMEM50A	29022	25371614	25371776	163	TRUE	NA	NA	NA	NA	NA	NA
U000856	chr1	25430475	25430951	476	WT_PolII_narrow_peak_587	68	13.9064	58.6744	54.5557	Promoter (<=1kb)	55219	MACO1	0	25430484	25430948	465	TRUE	13_PolII_narrow_peak_563	47	11.6239	38.6421	34.9818	Promoter (<=1kb)	55219	MACO1	0	25430513	25430905	393	TRUE	132_PolII_narrow_peak_604	70	14.5522	61.7914	57.5192	Promoter (<=1kb)	55219	MACO1	0	25430493	25430951	459	TRUE	133_PolII_narrow_peak_649	65	13.2834	54.9228	50.9765	Promoter (<=1kb)
U000857	chr1	25431144	25431294	150	NA	NA	NA	NA	NA	NA	NA	NA	NA	NA	NA	NA	FALSE	13_PolII_narrow_peak_564	14	3.53654	5.76641	3.29657	Promoter (<=1kb)	55219	MACO1	185	25431145	25431294	150	TRUE	NA	NA	NA	NA	NA	NA	NA	NA	NA	NA	NA	NA	FALSE	NA	NA	NA	NA	NA	NA
U000858	chr1	25507175	25507333	158	NA	NA	NA	NA	NA	NA	NA	NA	NA	NA	NA	NA	FALSE	NA	NA	NA	NA	NA	NA	NA	NA	NA	NA	NA	NA	FALSE	132_PolII_narrow_peak_605	9	4.74003	6.54393	4.02927	Distal Intergenic	26119	LDLRAP1	-36273	25507176	25507333	158	TRUE	NA	NA	NA	NA	NA	NA
U000859	chr1	25538437	25538855	418	WT_PolII_narrow_peak_588	12	4.68011	7.25975	4.71583	Distal Intergenic	26119	LDLRAP1	-4756	25538493	25538850	358	TRUE	13_PolII_narrow_peak_565	13	6.00813	9.74328	7.00693	Distal Intergenic	26119	LDLRAP1	-4827	25538454	25538779	326	TRUE	132_PolII_narrow_peak_606	18	6.68837	12.8079	9.92827	Distal Intergenic	26119	LDLRAP1	-4816	25538438	25538790	353	TRUE	133_PolII_narrow_peak_650	19	6.80401	13.433	10.5747	Distal Intergenic
U000860	chr1	25549557	25550085	528	WT_PolII_narrow_peak_589	25	6.75045	15.9635	12.9828	Promoter (<=1kb)	26119	LDLRAP1	-37	25549631	25549924	294	TRUE	13_PolII_narrow_peak_566	27	7.0063	17.3935	14.327	Promoter (<=1kb)	26119	LDLRAP1	0	25549672	25550023	352	TRUE	132_PolII_narrow_peak_607	37	10.759	30.458	26.9685	Promoter (<=1kb)	26119	LDLRAP1	0	25549672	25549969	298	TRUE	133_PolII_narrow_peak_651	44	11.1664	35.6996	32.1741	Promoter (<=1kb)
U000861	chr1	25550169	25550454	285	NA	NA	NA	NA	NA	NA	NA	NA	NA	NA	NA	NA	FALSE	13_PolII_narrow_peak_567	15	4.07499	7.04917	4.48094	Promoter (<=1kb)	26119	LDLRAP1	209	25550170	25550454	285	TRUE	NA	NA	NA	NA	NA	NA	NA	NA	NA	NA	NA	NA	FALSE	NA	NA	NA	NA	NA	NA
U000862	chr1	25556629	25557198	569	WT_PolII_narrow_peak_590	13	4.53116	7.30226	4.75552	Promoter (1-2kb)	26119	LDLRAP1	1768	25556649	25556927	279	TRUE	13_PolII_narrow_peak_568	17	5.99547	11.2004	8.38937	Promoter (1-2kb)	26119	LDLRAP1	1793	25556674	25557052	379	TRUE	132_PolII_narrow_peak_608	16	6.02924	10.8757	8.09015	Promoter (1-2kb)	26119	LDLRAP1	1749	25556630	25557198	569	TRUE	133_PolII_narrow_peak_652	14	4.96316	8.34901	5.74611	Promoter (1-2kb)
U000863	chr1	25568429	25569283	854	WT_PolII_narrow_peak_591	41	7.38481	24.9544	21.6722	3' UTR	26119	LDLRAP1	3866	25568457	25569097	641	TRUE	13_PolII_narrow_peak_569	41	6.84967	23.4904	20.2266	3' UTR	26119	LDLRAP1	3901	25568492	25569283	792	TRUE	132_PolII_narrow_peak_609	38	6.11171	20.0798	16.912	3' UTR	26119	LDLRAP1	3866	25568457	25569281	825	TRUE	133_PolII_narrow_peak_653	45	6.4277	24.0441	20.8223	3' UTR
U000864	chr1	25573491	25574082	591	WT_PolII_narrow_peak_592	36	5.5019	17.5169	14.478	Distal Intergenic	26119	LDLRAP1	-7527	25573502	25573951	450	TRUE	13_PolII_narrow_peak_570	22	3.81637	8.3652	5.7101	Distal Intergenic	26119	LDLRAP1	-7571	25573546	25573907	362	TRUE	132_PolII_narrow_peak_610	32	5.09265	14.8631	11.8935	Distal Intergenic	26119	LDLRAP1	-7396	25573492	25574082	591	TRUE	133_PolII_narrow_peak_654	28	4.55774	12.0383	9.24233	Distal Intergenic
U000865	chr1	25608544	25608688	144	NA	NA	NA	NA	NA	NA	NA	NA	NA	NA	NA	NA	FALSE	NA	NA	NA	NA	NA	NA	NA	NA	NA	NA	NA	NA	FALSE	132_PolII_narrow_peak_611	9	4.13635	5.60075	3.16436	Distal Intergenic	57134	MAN1C1	-8103	25608545	25608688	144	TRUE	NA	NA	NA	NA	NA	NA
U000866	chr1	25616256	25616822	566	WT_PolII_narrow_peak_593	49	14.0111	45.0913	41.2855	Promoter (<=1kb)	57134	MAN1C1	-27	25616270	25616764	495	TRUE	13_PolII_narrow_peak_571	39	12.2388	34.644	31.0795	Promoter (<=1kb)	57134	MAN1C1	-30	25616325	25616761	437	TRUE	132_PolII_narrow_peak_612	60	14.6153	54.4655	50.3645	Promoter (<=1kb)	57134	MAN1C1	0	25616257	25616822	566	TRUE	133_PolII_narrow_peak_655	45	12.5778	39.3455	35.7349	Promoter (<=1kb)
U000867	chr1	25629829	25630435	606	WT_PolII_narrow_peak_594	20	7.84716	15.6915	12.7214	Intron (ENST00000374332.9/57134, intron 1 of 11)	57134	MAN1C1	12000	25629850	25630329	480	TRUE	NA	NA	NA	NA	NA	NA	NA	NA	NA	NA	NA	NA	FALSE	132_PolII_narrow_peak_613	20	7.71816	15.4698	12.4753	Intron (ENST00000374332.9/57134, intron 1 of 11)	57134	MAN1C1	12098	25629948	25630435	488	TRUE	133_PolII_narrow_peak_656	17	6.99398	12.9081	10.0727	Intron (ENST00000374332.9/57134, intron 1 of 11)
U000868	chr1	25800031	25800191	160	WT_PolII_narrow_peak_595	19	8.18352	15.7914	12.8173	Promoter (<=1kb)	57190	SELENON	-2	25800032	25800191	160	TRUE	NA	NA	NA	NA	NA	NA	NA	NA	NA	NA	NA	NA	FALSE	NA	NA	NA	NA	NA	NA	NA	NA	NA	NA	NA	NA	FALSE	NA	NA	NA	NA	NA	NA
U000869	chr1	25819728	25820207	479	WT_PolII_narrow_peak_596	35	6.47861	19.7811	16.6624	Promoter (<=1kb)	56181	MTFR1L	0	25819805	25820207	403	TRUE	13_PolII_narrow_peak_572	19	4.36255	8.77384	6.09238	Promoter (<=1kb)	56181	MTFR1L	0	25819729	25820113	385	TRUE	132_PolII_narrow_peak_614	31	7.14769	19.5636	16.4139	Promoter (<=1kb)	56181	MTFR1L	0	25819807	25820097	291	TRUE	133_PolII_narrow_peak_657	19	4.12262	8.25958	5.66207	Promoter (<=1kb)
U000870	chr1	25837582	25837751	169	NA	NA	NA	NA	NA	NA	NA	NA	NA	NA	NA	NA	FALSE	NA	NA	NA	NA	NA	NA	NA	NA	NA	NA	NA	NA	FALSE	NA	NA	NA	NA	NA	NA	NA	NA	NA	NA	NA	NA	FALSE	133_PolII_narrow_peak_658	13	4.64289	7.49268	4.94463	Promoter (<=1kb)
U000871	chr1	25858734	25859159	425	WT_PolII_narrow_peak_597	23	4.87263	11.1705	8.3988	Promoter (<=1kb)	79000	AUNIP	298	25858784	25859159	376	TRUE	13_PolII_narrow_peak_573	17	4.4418	8.33313	5.67978	Promoter (<=1kb)	79000	AUNIP	534	25858762	25858923	162	TRUE	132_PolII_narrow_peak_615	20	4.74297	9.8892	7.15658	Promoter (<=1kb)	79000	AUNIP	536	25858761	25858921	161	TRUE	133_PolII_narrow_peak_659	21	4.80129	10.3425	7.62795	Promoter (<=1kb)
U000872	chr1	25859181	25859733	552	WT_PolII_narrow_peak_598	28	5.91389	15.4288	12.4696	Promoter (<=1kb)	79000	AUNIP	0	25859366	25859702	337	TRUE	13_PolII_narrow_peak_574	23	5.82183	13.2234	10.3188	Promoter (<=1kb)	79000	AUNIP	0	25859411	25859677	267	TRUE	132_PolII_narrow_peak_616	24	5.6826	13.3215	10.4183	Promoter (<=1kb)	79000	AUNIP	0	25859182	25859733	552	TRUE	133_PolII_narrow_peak_660	29	6.54721	17.3021	14.2951	Promoter (<=1kb)
U000873	chr1	25875508	25876030	522	WT_PolII_narrow_peak_599	16	5.00815	9.08295	6.42295	Promoter (<=1kb)	164091	PAQR7	0	25875509	25876030	522	TRUE	NA	NA	NA	NA	NA	NA	NA	NA	NA	NA	NA	NA	FALSE	132_PolII_narrow_peak_617	11	3.85133	5.61748	3.1796	Promoter (<=1kb)	164091	PAQR7	32	25875509	25875676	168	TRUE	133_PolII_narrow_peak_661	14	4.47286	7.49439	4.94625	Promoter (<=1kb)
U000874	chr1	25890454	25890847	393	WT_PolII_narrow_peak_600	41	4.66871	16.6107	13.6055	Promoter (1-2kb)	3925	STMN1	1760	25890455	25890847	393	TRUE	13_PolII_narrow_peak_575	33	5.45773	16.2433	13.2181	Promoter (1-2kb)	3925	STMN1	1784	25890473	25890823	351	TRUE	132_PolII_narrow_peak_618	27	4.38305	11.2551	8.4504	Promoter (1-2kb)	3925	STMN1	1821	25890495	25890786	292	TRUE	133_PolII_narrow_peak_662	47	6.23233	24.2837	21.0551	Promoter (1-2kb)
U000875	chr1	25892372	25892921	549	WT_PolII_narrow_peak_601	45	5.04418	19.3467	16.2427	Promoter (<=1kb)	3925	STMN1	0	25892415	25892921	507	TRUE	13_PolII_narrow_peak_576	37	5.76916	18.6859	15.5747	Promoter (<=1kb)	3925	STMN1	0	25892403	25892693	291	TRUE	132_PolII_narrow_peak_619	26	4.20331	10.4741	7.71043	Promoter (<=1kb)	3925	STMN1	0	25892377	25892883	507	TRUE	133_PolII_narrow_peak_663	29	3.87437	10.3807	7.66431	Promoter (<=1kb)
U000876	chr1	25905289	25905697	408	WT_PolII_narrow_peak_602	21	4.70209	10.1279	7.40961	Promoter (<=1kb)	3925	STMN1	-21	25905510	25905654	145	TRUE	13_PolII_narrow_peak_577	28	6.43377	16.6112	13.5727	Promoter (<=1kb)	3925	STMN1	0	25905350	25905687	338	TRUE	132_PolII_narrow_peak_620	31	7.20443	19.6905	16.5361	Promoter (<=1kb)	3925	STMN1	0	25905295	25905697	403	TRUE	133_PolII_narrow_peak_664	37	7.09601	22.2767	19.107	Promoter (<=1kb)
U000877	chr1	25906118	25906645	527	WT_PolII_narrow_peak_603	20	4.55906	9.49937	6.81605	Promoter (<=1kb)	100500808	MIR3917	0	25906119	25906530	412	TRUE	13_PolII_narrow_peak_578	15	3.56628	6.05844	3.56591	Promoter (<=1kb)	100500808	MIR3917	0	25906296	25906576	281	TRUE	132_PolII_narrow_peak_621	21	5.20947	11.2035	8.40124	Promoter (<=1kb)	100500808	MIR3917	0	25906430	25906582	153	TRUE	133_PolII_narrow_peak_665	22	4.46172	9.9081	7.21724	Promoter (<=1kb)
U000878	chr1	25997757	25998568	811	WT_PolII_narrow_peak_604	54	12.0352	44.2292	40.4436	Promoter (<=1kb)	5051	PAFAH2	0	25997758	25998530	773	TRUE	13_PolII_narrow_peak_579	42	10.006	31.8978	28.4017	Promoter (<=1kb)	5051	PAFAH2	0	25997891	25998568	678	TRUE	132_PolII_narrow_peak_622	52	11.3554	41.2822	37.5032	Promoter (<=1kb)	5051	PAFAH2	0	25997892	25998547	656	TRUE	133_PolII_narrow_peak_666	68	13.5668	57.8025	53.798	Promoter (<=1kb)
U000879	chr1	26035255	26035517	262	WT_PolII_narrow_peak_605	16	5.93413	10.7131	7.96499	3' UTR	2134	EXTL1	3216	26035346	26035512	167	TRUE	NA	NA	NA	NA	NA	NA	NA	NA	NA	NA	NA	NA	FALSE	NA	NA	NA	NA	NA	NA	NA	NA	NA	NA	NA	NA	FALSE	NA	NA	NA	NA	NA	NA
U000880	chr1	26036305	26036819	514	NA	NA	NA	NA	NA	NA	NA	NA	NA	NA	NA	NA	FALSE	13_PolII_narrow_peak_580	13	4.34878	6.98847	4.42442	3' UTR	2134	EXTL1	4176	26036306	26036712	407	TRUE	NA	NA	NA	NA	NA	NA	NA	NA	NA	NA	NA	NA	FALSE	133_PolII_narrow_peak_667	17	5.55019	10.411	7.69288	Downstream (<=300bp)
U000881	chr1	26072474	26072662	188	NA	NA	NA	NA	NA	NA	NA	NA	NA	NA	NA	NA	FALSE	13_PolII_narrow_peak_581	19	7.34692	14.3752	11.4228	Distal Intergenic	84676	TRIM63	-4039	26072475	26072662	188	TRUE	NA	NA	NA	NA	NA	NA	NA	NA	NA	NA	NA	NA	FALSE	NA	NA	NA	NA	NA	NA
U000882	chr1	26075829	26076037	208	WT_PolII_narrow_peak_606	17	3.99589	7.43733	4.88173	Distal Intergenic	84676	TRIM63	-7413	26075849	26075997	149	TRUE	NA	NA	NA	NA	NA	NA	NA	NA	NA	NA	NA	NA	FALSE	132_PolII_narrow_peak_623	21	5.92149	12.6318	9.76028	Distal Intergenic	84676	TRIM63	-7442	26075878	26076032	155	TRUE	NA	NA	NA	NA	NA	NA
U000883	chr1	26079993	26080522	529	WT_PolII_narrow_peak_607	38	7.68042	24.2272	20.9672	Distal Intergenic	84676	TRIM63	-11558	26079994	26080522	529	TRUE	NA	NA	NA	NA	NA	NA	NA	NA	NA	NA	NA	NA	FALSE	NA	NA	NA	NA	NA	NA	NA	NA	NA	NA	NA	NA	FALSE	NA	NA	NA	NA	NA	NA
U000884	chr1	26083200	26083673	473	NA	NA	NA	NA	NA	NA	NA	NA	NA	NA	NA	NA	FALSE	13_PolII_narrow_peak_582	18	6.43357	12.3645	9.49852	Distal Intergenic	84676	TRIM63	-14765	26083201	26083636	436	TRUE	NA	NA	NA	NA	NA	NA	NA	NA	NA	NA	NA	NA	FALSE	133_PolII_narrow_peak_668	15	5.17584	9.04569	6.401	Distal Intergenic
U000885	chr1	26094253	26095058	805	WT_PolII_narrow_peak_608	56	7.49711	32.698	29.2008	Distal Intergenic	149420	PDIK1L	-16221	26094254	26094944	691	TRUE	13_PolII_narrow_peak_583	18	4.8133	9.37716	6.66215	Distal Intergenic	149420	PDIK1L	-16400	26094492	26094765	274	TRUE	132_PolII_narrow_peak_624	35	6.7807	20.5502	17.3657	Distal Intergenic	149420	PDIK1L	-16107	26094304	26095058	755	TRUE	133_PolII_narrow_peak_669	22	5.01953	11.1533	8.398	Distal Intergenic
U000886	chr1	26097565	26098169	604	WT_PolII_narrow_peak_609	53	6.49506	27.8136	24.4489	Distal Intergenic	149420	PDIK1L	-12996	26097684	26098169	486	TRUE	13_PolII_narrow_peak_584	24	6.37854	14.7747	11.8063	Distal Intergenic	149420	PDIK1L	-13179	26097779	26097986	208	TRUE	132_PolII_narrow_peak_625	33	6.18226	18.1569	15.0579	Distal Intergenic	149420	PDIK1L	-13176	26097566	26097989	424	TRUE	133_PolII_narrow_peak_671	27	5.95816	15.124	12.1976	Distal Intergenic
U000887	chr1	26104886	26105092	206	WT_PolII_narrow_peak_610	18	5.33505	10.3775	7.64649	Distal Intergenic	149420	PDIK1L	-6086	26104911	26105079	169	TRUE	13_PolII_narrow_peak_585	13	5.76561	9.3505	6.63705	Distal Intergenic	149420	PDIK1L	-6073	26104899	26105092	194	TRUE	132_PolII_narrow_peak_626	20	7.07619	14.3493	11.401	Distal Intergenic	149420	PDIK1L	-6073	26104896	26105092	197	TRUE	133_PolII_narrow_peak_672	14	5.2383	8.81745	6.1877	Distal Intergenic
U000888	chr1	26111526	26112541	1015	WT_PolII_narrow_peak_612	21	4.82941	10.4029	7.67052	Promoter (<=1kb)	149420	PDIK1L	407	26112244	26112541	298	TRUE	13_PolII_narrow_peak_586	16	4.66219	8.44695	5.78693	Promoter (<=1kb)	149420	PDIK1L	0	26111617	26111883	267	TRUE	132_PolII_narrow_peak_628	28	6.43703	16.6185	13.5787	Promoter (<=1kb)	149420	PDIK1L	398	26112235	26112533	299	TRUE	133_PolII_narrow_peak_673	19	4.65959	9.39274	6.72911	Promoter (<=1kb)
U000889	chr1	26123313	26123593	280	WT_PolII_narrow_peak_613	16	5.93413	10.7131	7.96499	3' UTR	149420	PDIK1L	11542	26123379	26123593	215	TRUE	13_PolII_narrow_peak_587	28	10.1567	23.9409	20.6637	3' UTR	149420	PDIK1L	11507	26123344	26123588	245	TRUE	132_PolII_narrow_peak_629	18	7.09342	13.5025	10.5915	3' UTR	149420	PDIK1L	11507	26123344	26123550	207	TRUE	133_PolII_narrow_peak_674	24	6.90086	15.8148	12.8621	3' UTR
U000890	chr1	26145036	26145225	189	WT_PolII_narrow_peak_614	10	5.03958	7.26842	4.72391	Distal Intergenic	79927	FAM110D	-13892	26145042	26145187	146	TRUE	13_PolII_narrow_peak_588	15	6.92888	11.9826	9.13357	Distal Intergenic	79927	FAM110D	-13854	26145037	26145225	189	TRUE	132_PolII_narrow_peak_630	13	6.5559	10.627	7.85526	Distal Intergenic	79927	FAM110D	-13859	26145053	26145220	168	TRUE	NA	NA	NA	NA	NA	NA
U000891	chr1	26145365	26145539	174	NA	NA	NA	NA	NA	NA	NA	NA	NA	NA	NA	NA	FALSE	13_PolII_narrow_peak_589	9	4.29152	5.84304	3.36728	Distal Intergenic	79927	FAM110D	-13540	26145394	26145539	146	TRUE	NA	NA	NA	NA	NA	NA	NA	NA	NA	NA	NA	NA	FALSE	133_PolII_narrow_peak_675	11	5.26584	7.90933	5.33234	Distal Intergenic
U000892	chr1	26169778	26170089	311	NA	NA	NA	NA	NA	NA	NA	NA	NA	NA	NA	NA	FALSE	13_PolII_narrow_peak_590	24	8.15587	18.1773	15.083	Promoter (<=1kb)	51042	ZNF593	0	26169818	26170069	252	TRUE	NA	NA	NA	NA	NA	NA	NA	NA	NA	NA	NA	NA	FALSE	133_PolII_narrow_peak_676	13	4.93668	7.98761	5.40596	Promoter (<=1kb)
U000893	chr1	26178158	26178612	454	WT_PolII_narrow_peak_615	22	6.59253	14.3383	11.4236	Promoter (<=1kb)	10256	CNKSR1	670	26178182	26178432	251	TRUE	13_PolII_narrow_peak_591	38	8.9154	27.137	23.7674	Promoter (<=1kb)	10256	CNKSR1	668	26178180	26178477	298	TRUE	132_PolII_narrow_peak_631	32	8.68441	23.3617	20.0839	Promoter (<=1kb)	10256	CNKSR1	647	26178159	26178612	454	TRUE	133_PolII_narrow_peak_677	37	8.61765	25.9171	22.6421	Promoter (<=1kb)
U000894	chr1	26191075	26191216	141	NA	NA	NA	NA	NA	NA	NA	NA	NA	NA	NA	NA	FALSE	13_PolII_narrow_peak_592	9	4.61009	6.34049	3.82615	Promoter (<=1kb)	378807	CATSPER4	448	26191076	26191216	141	TRUE	NA	NA	NA	NA	NA	NA	NA	NA	NA	NA	NA	NA	FALSE	NA	NA	NA	NA	NA	NA
U000895	chr1	26222450	26222830	380	WT_PolII_narrow_peak_616	15	7.1636	12.3655	9.53703	Promoter (2-3kb)	101928303	ZPLD2P	-2281	26222451	26222830	380	TRUE	NA	NA	NA	NA	NA	NA	NA	NA	NA	NA	NA	NA	FALSE	132_PolII_narrow_peak_632	11	5.54607	8.35523	5.71559	Promoter (2-3kb)	101928303	ZPLD2P	-2429	26222480	26222682	203	TRUE	NA	NA	NA	NA	NA	NA
U000896	chr1	26233742	26234409	667	WT_PolII_narrow_peak_617	66	11.7956	51.6565	47.6937	Promoter (<=1kb)	64793	CEP85	0	26233802	26234387	586	TRUE	13_PolII_narrow_peak_593	55	12.0677	44.9794	41.1731	Promoter (<=1kb)	64793	CEP85	0	26233929	26234387	459	TRUE	132_PolII_narrow_peak_633	65	12.7185	53.466	49.3885	Promoter (<=1kb)	64793	CEP85	0	26233743	26234387	645	TRUE	133_PolII_narrow_peak_678	63	11.7841	49.6208	45.7842	Promoter (<=1kb)
U000897	chr1	26237524	26237680	156	WT_PolII_narrow_peak_618	19	3.42908	6.68955	4.18448	Intron (ENST00000640292.2/64793, intron 1 of 12)	64793	CEP85	3323	26237525	26237680	156	TRUE	NA	NA	NA	NA	NA	NA	NA	NA	NA	NA	NA	NA	FALSE	NA	NA	NA	NA	NA	NA	NA	NA	NA	NA	NA	NA	FALSE	NA	NA	NA	NA	NA	NA
U000898	chr1	26276184	26276429	245	NA	NA	NA	NA	NA	NA	NA	NA	NA	NA	NA	NA	FALSE	13_PolII_narrow_peak_594	23	4.17636	9.53032	6.80707	Intron (ENST00000640292.2/64793, intron 11 of 12)	83442	SH3BGRL3	-3657	26276225	26276429	205	TRUE	NA	NA	NA	NA	NA	NA	NA	NA	NA	NA	NA	NA	FALSE	133_PolII_narrow_peak_679	23	3.3089	7.27878	4.74471	Intron (ENST00000640292.2/64793, intron 11 of 12)
U000899	chr1	26279509	26279678	169	WT_PolII_narrow_peak_619	26	3.748	9.22182	6.55406	Promoter (<=1kb)	83442	SH3BGRL3	-408	26279510	26279678	169	TRUE	NA	NA	NA	NA	NA	NA	NA	NA	NA	NA	NA	NA	FALSE	NA	NA	NA	NA	NA	NA	NA	NA	NA	NA	NA	NA	FALSE	NA	NA	NA	NA	NA	NA
U000900	chr1	26284677	26285199	522	WT_PolII_narrow_peak_620	19	3.11517	5.93235	3.48687	Exon (ENST00000472155.5/91544, exon 10 of 14)	83442	SH3BGRL3	4602	26284724	26285131	408	TRUE	13_PolII_narrow_peak_595	25	4.86201	11.8236	8.98279	Exon (ENST00000472155.5/91544, exon 10 of 14)	83442	SH3BGRL3	4556	26284678	26285188	511	TRUE	132_PolII_narrow_peak_634	24	4.221	9.93302	7.19793	Exon (ENST00000472155.5/91544, exon 10 of 14)	83442	SH3BGRL3	4616	26284738	26285180	443	TRUE	133_PolII_narrow_peak_680	34	4.8625	14.8958	11.9781	Exon (ENST00000472155.5/91544, exon 10 of 14)
U000901	chr1	26298097	26298528	431	WT_PolII_narrow_peak_621	25	4.94367	12.0187	9.20587	Promoter (<=1kb)	91544	UBXN11	-110	26298136	26298429	294	TRUE	13_PolII_narrow_peak_596	31	6.13666	17.1994	14.1394	Promoter (<=1kb)	91544	UBXN11	-74	26298100	26298526	427	TRUE	132_PolII_narrow_peak_635	29	5.45493	14.7148	11.7511	Promoter (<=1kb)	91544	UBXN11	-72	26298098	26298466	369	TRUE	133_PolII_narrow_peak_681	29	4.80879	13.0425	10.2016	Promoter (<=1kb)
U000902	chr1	26300691	26301178	487	WT_PolII_narrow_peak_622	23	4.27442	9.76943	7.06998	Promoter (2-3kb)	91544	UBXN11	2052	26300800	26300964	165	TRUE	13_PolII_narrow_peak_597	29	5.76861	15.4858	12.4893	Promoter (2-3kb)	91544	UBXN11	2032	26300692	26300984	293	TRUE	132_PolII_narrow_peak_636	31	5.24063	14.9062	11.9349	Promoter (1-2kb)	91544	UBXN11	1904	26300793	26301112	320	TRUE	133_PolII_narrow_peak_682	41	6.63686	22.8878	19.6998	Promoter (1-2kb)
U000903	chr1	26302944	26303362	418	WT_PolII_narrow_peak_623	26	3.67762	9.02128	6.36475	Promoter (<=1kb)	91544	UBXN11	0	26302958	26303104	147	TRUE	NA	NA	NA	NA	NA	NA	NA	NA	NA	NA	NA	NA	FALSE	132_PolII_narrow_peak_637	24	3.35426	7.62662	5.03344	Promoter (<=1kb)	91544	UBXN11	0	26302945	26303362	418	TRUE	NA	NA	NA	NA	NA	NA
U000904	chr1	26306400	26307034	634	WT_PolII_narrow_peak_624	47	8.95383	32.2481	28.7626	Promoter (<=1kb)	91544	UBXN11	0	26306416	26307034	619	TRUE	13_PolII_narrow_peak_598	46	9.6618	33.4612	29.9258	Promoter (<=1kb)	91544	UBXN11	0	26306416	26306853	438	TRUE	132_PolII_narrow_peak_638	46	8.16893	29.6122	26.1465	Promoter (<=1kb)	91544	UBXN11	0	26306414	26306988	575	TRUE	133_PolII_narrow_peak_683	39	7.55714	24.4177	21.1852	Promoter (<=1kb)
U000905	chr1	26315281	26315423	142	NA	NA	NA	NA	NA	NA	NA	NA	NA	NA	NA	NA	FALSE	NA	NA	NA	NA	NA	NA	NA	NA	NA	NA	NA	NA	FALSE	132_PolII_narrow_peak_639	11	4.79574	7.15912	4.60118	Promoter (2-3kb)	1043	CD52	-2535	26315282	26315423	142	TRUE	NA	NA	NA	NA	NA	NA
U000906	chr1	26321475	26321812	337	NA	NA	NA	NA	NA	NA	NA	NA	NA	NA	NA	NA	FALSE	13_PolII_narrow_peak_599	10	4.2484	6.01739	3.52822	Distal Intergenic	91544	UBXN11	-3121	26321484	26321638	155	TRUE	132_PolII_narrow_peak_640	14	5.79855	9.75255	7.02759	3' UTR	91544	UBXN11	-3113	26321476	26321812	337	TRUE	NA	NA	NA	NA	NA	NA
U000907	chr1	26336265	26336784	519	WT_PolII_narrow_peak_625	12	4.0008	6.11937	3.65968	Promoter (<=1kb)	55057	CRYBG2	-56	26336439	26336739	301	TRUE	13_PolII_narrow_peak_600	11	4.52451	6.72267	4.17672	Promoter (<=1kb)	55057	CRYBG2	0	26336379	26336658	280	TRUE	132_PolII_narrow_peak_641	15	5.76104	10.0488	7.30763	Promoter (<=1kb)	55057	CRYBG2	-143	26336526	26336773	248	TRUE	133_PolII_narrow_peak_684	23	7.04065	15.6319	12.6858	Promoter (<=1kb)
U000908	chr1	26351434	26352243	809	WT_PolII_narrow_peak_626	69	8.66142	43.5983	39.828	Promoter (1-2kb)	55057	CRYBG2	1986	26351449	26352110	662	TRUE	13_PolII_narrow_peak_601	65	9.0836	42.8139	39.0562	Promoter (1-2kb)	55057	CRYBG2	1891	26351496	26352205	710	TRUE	132_PolII_narrow_peak_642	68	9.3462	45.4186	41.5365	Promoter (1-2kb)	55057	CRYBG2	1853	26351509	26352243	735	TRUE	133_PolII_narrow_peak_685	84	9.64485	55.9122	51.9455	Promoter (1-2kb)
U000909	chr1	26357094	26357719	625	WT_PolII_narrow_peak_627	86	11.2815	63.2695	59.049	Promoter (2-3kb)	55057	CRYBG2	2459	26357095	26357593	499	TRUE	13_PolII_narrow_peak_602	130	15.1655	109.549	104.485	Promoter (2-3kb)	55057	CRYBG2	2432	26357165	26357620	456	TRUE	132_PolII_narrow_peak_643	116	13.7581	93.4196	88.4499	Promoter (2-3kb)	55057	CRYBG2	2459	26357145	26357593	449	TRUE	133_PolII_narrow_peak_686	136	14.149	109.847	104.874	Promoter (2-3kb)
U000910	chr1	26358829	26359235	406	WT_PolII_narrow_peak_628	33	4.68666	14.0307	11.1286	Promoter (<=1kb)	55057	CRYBG2	858	26358875	26359194	320	TRUE	13_PolII_narrow_peak_603	46	5.67566	21.9807	18.7625	Promoter (<=1kb)	55057	CRYBG2	817	26358830	26359235	406	TRUE	132_PolII_narrow_peak_644	50	6.21891	25.527	22.1825	Promoter (<=1kb)	55057	CRYBG2	825	26358855	26359227	373	TRUE	133_PolII_narrow_peak_687	39	4.42441	15.0976	12.1724	Promoter (<=1kb)
U000911	chr1	26372287	26372439	152	NA	NA	NA	NA	NA	NA	NA	NA	NA	NA	NA	NA	FALSE	NA	NA	NA	NA	NA	NA	NA	NA	NA	NA	NA	NA	FALSE	NA	NA	NA	NA	NA	NA	NA	NA	NA	NA	NA	NA	FALSE	NA	NA	NA	NA	NA	NA
U000912	chr1	26377982	26378755	773	WT_PolII_narrow_peak_629	51	11.9081	41.9253	38.195	Distal Intergenic	257101	ZNF683	-3550	26378072	26378650	579	TRUE	13_PolII_narrow_peak_604	53	11.2465	41.6656	37.934	Distal Intergenic	257101	ZNF683	-3486	26378008	26378755	748	TRUE	132_PolII_narrow_peak_645	52	12.0278	42.8701	39.0512	Distal Intergenic	257101	ZNF683	-3555	26378077	26378626	550	TRUE	133_PolII_narrow_peak_688	62	11.887	49.2266	45.3978	Distal Intergenic
U000913	chr1	26387332	26387767	435	WT_PolII_narrow_peak_630	22	7.01568	15.1335	12.1857	Distal Intergenic	257101	ZNF683	-12894	26387416	26387767	352	TRUE	13_PolII_narrow_peak_605	26	8.42356	19.6856	16.5406	Distal Intergenic	257101	ZNF683	-12811	26387333	26387615	283	TRUE	132_PolII_narrow_peak_646	27	8.86603	21.0338	17.8324	Distal Intergenic	257101	ZNF683	-12937	26387459	26387706	248	TRUE	133_PolII_narrow_peak_689	41	12.4472	36.3819	32.8402	Distal Intergenic
U000914	chr1	26417275	26417454	179	WT_PolII_narrow_peak_631	7	3.76528	4.62861	2.30886	Intron (ENST00000254231.4/79727, intron 2 of 4)	79727	LIN28A	6465	26417282	26417427	146	TRUE	NA	NA	NA	NA	NA	NA	NA	NA	NA	NA	NA	NA	FALSE	132_PolII_narrow_peak_647	11	5.68804	8.58136	5.92562	Intron (ENST00000254231.4/79727, intron 2 of 4)	79727	LIN28A	6459	26417276	26417454	179	TRUE	NA	NA	NA	NA	NA	NA
U000915	chr1	26432028	26432736	708	WT_PolII_narrow_peak_632	38	10.6052	30.7612	27.3156	Promoter (<=1kb)	79947	DHDDS	0	26432126	26432736	611	TRUE	13_PolII_narrow_peak_606	33	10.3365	27.2052	23.8338	Promoter (<=1kb)	79947	DHDDS	0	26432129	26432604	476	TRUE	132_PolII_narrow_peak_648	26	7.50962	17.9386	14.8479	Promoter (<=1kb)	79947	DHDDS	0	26432043	26432552	510	TRUE	133_PolII_narrow_peak_690	31	8.95249	23.3613	20.1591	Promoter (<=1kb)
U000916	chr1	26472133	26472467	334	NA	NA	NA	NA	NA	NA	NA	NA	NA	NA	NA	NA	FALSE	13_PolII_narrow_peak_607	17	3.20649	5.73855	3.27071	Promoter (<=1kb)	3151	HMGN2	-140	26472134	26472300	167	TRUE	NA	NA	NA	NA	NA	NA	NA	NA	NA	NA	NA	NA	FALSE	NA	NA	NA	NA	NA	NA
U000917	chr1	26472857	26473296	439	WT_PolII_narrow_peak_633	33	5.06673	15.1465	12.1983	Promoter (<=1kb)	3151	HMGN2	0	26472879	26473247	369	TRUE	13_PolII_narrow_peak_608	46	8.30004	29.9677	26.5213	Promoter (<=1kb)	3151	HMGN2	0	26472937	26473239	303	TRUE	132_PolII_narrow_peak_649	35	6.63095	20.1716	17.0002	Promoter (<=1kb)	3151	HMGN2	0	26472870	26473296	427	TRUE	133_PolII_narrow_peak_691	42	6.84715	23.9457	20.7267	Promoter (<=1kb)
U000918	chr1	26485005	26485204	199	NA	NA	NA	NA	NA	NA	NA	NA	NA	NA	NA	NA	FALSE	NA	NA	NA	NA	NA	NA	NA	NA	NA	NA	NA	NA	FALSE	NA	NA	NA	NA	NA	NA	NA	NA	NA	NA	NA	NA	FALSE	NA	NA	NA	NA	NA	NA
U000919	chr1	26500369	26501423	1054	WT_PolII_narrow_peak_634	52	10.1054	38.1628	34.5251	Distal Intergenic	3151	HMGN2	26962	26500391	26501312	922	TRUE	13_PolII_narrow_peak_609	34	8.18438	23.3568	20.097	Distal Intergenic	3151	HMGN2	27061	26500490	26501221	732	TRUE	132_PolII_narrow_peak_651	50	10.6063	38.1935	34.4944	Distal Intergenic	3151	HMGN2	27289	26500718	26501318	601	TRUE	133_PolII_narrow_peak_692	41	8.36016	27.4578	24.1405	Distal Intergenic
U000920	chr1	26529667	26529948	281	WT_PolII_narrow_peak_635	18	2.98982	5.43165	3.0321	Promoter (<=1kb)	6195	RPS6KA1	0	26529699	26529908	210	TRUE	13_PolII_narrow_peak_610	15	3.18818	5.28579	2.86266	Promoter (<=1kb)	6195	RPS6KA1	0	26529668	26529843	176	TRUE	NA	NA	NA	NA	NA	NA	NA	NA	NA	NA	NA	NA	FALSE	NA	NA	NA	NA	NA	NA
U000921	chr1	26530553	26531517	964	WT_PolII_narrow_peak_636	75	11.6532	57.2432	53.1566	Promoter (<=1kb)	6195	RPS6KA1	0	26530672	26531436	765	TRUE	13_PolII_narrow_peak_611	53	10.7302	40.3804	36.6792	Promoter (<=1kb)	6195	RPS6KA1	0	26530727	26531474	748	TRUE	132_PolII_narrow_peak_653	66	11.7604	51.5583	47.5258	Promoter (<=1kb)	6195	RPS6KA1	0	26530894	26531491	598	TRUE	133_PolII_narrow_peak_693	62	9.96616	43.831	40.1191	Promoter (<=1kb)
U000922	chr1	26597814	26597959	145	NA	NA	NA	NA	NA	NA	NA	NA	NA	NA	NA	NA	FALSE	NA	NA	NA	NA	NA	NA	NA	NA	NA	NA	NA	NA	FALSE	NA	NA	NA	NA	NA	NA	NA	NA	NA	NA	NA	NA	FALSE	NA	NA	NA	NA	NA	NA
U000923	chr1	26620299	26621717	1418	WT_PolII_narrow_peak_637	35	6.98974	21.0703	17.9095	Exon (ENST00000690093.1/ENST00000690093.1, exon 1 of 1)	124904769	LOC124904769	-17892	26620324	26621597	1274	TRUE	13_PolII_narrow_peak_612	29	7.26495	18.8728	15.755	Exon (ENST00000690093.1/ENST00000690093.1, exon 1 of 1)	124904769	LOC124904769	-17913	26620345	26621205	861	TRUE	132_PolII_narrow_peak_654	31	6.63549	18.3917	15.2842	Exon (ENST00000690093.1/ENST00000690093.1, exon 1 of 1)	124904769	LOC124904769	-18025	26620457	26621530	1074	TRUE	133_PolII_narrow_peak_694	33	6.78639	19.6521	16.5646	Exon (ENST00000690093.1/ENST00000690093.1, exon 1 of 1)
U000924	chr1	26662943	26663171	228	NA	NA	NA	NA	NA	NA	NA	NA	NA	NA	NA	NA	FALSE	NA	NA	NA	NA	NA	NA	NA	NA	NA	NA	NA	NA	FALSE	132_PolII_narrow_peak_655	13	5.87661	9.53048	6.81917	Distal Intergenic	124904813	LOC124904813	-20555	26662944	26663141	198	TRUE	133_PolII_narrow_peak_695	10	3.79568	5.29046	2.91196	Distal Intergenic
U000925	chr1	26677402	26677984	582	WT_PolII_narrow_peak_638	24	9.07131	19.8102	16.6906	Distal Intergenic	8289	ARID1A	-15252	26677415	26677984	570	TRUE	13_PolII_narrow_peak_613	27	9.68773	22.5333	19.2982	Distal Intergenic	8289	ARID1A	-15363	26677570	26677873	304	TRUE	132_PolII_narrow_peak_656	30	9.35629	23.5961	20.311	Distal Intergenic	8289	ARID1A	-15279	26677403	26677957	555	TRUE	133_PolII_narrow_peak_696	39	11.5015	33.1981	29.7332	Distal Intergenic
U000926	chr1	26692769	26692925	156	NA	NA	NA	NA	NA	NA	NA	NA	NA	NA	NA	NA	FALSE	NA	NA	NA	NA	NA	NA	NA	NA	NA	NA	NA	NA	FALSE	132_PolII_narrow_peak_657	12	3.53937	5.31372	2.90894	Promoter (<=1kb)	8289	ARID1A	-311	26692770	26692925	156	TRUE	NA	NA	NA	NA	NA	NA
U000927	chr1	26697917	26698549	632	WT_PolII_narrow_peak_639	36	6.47263	20.2062	17.0736	Promoter (1-2kb)	8289	ARID1A	1919	26697951	26698475	525	TRUE	13_PolII_narrow_peak_614	30	5.92897	16.2782	13.2517	Promoter (1-2kb)	8289	ARID1A	1891	26697923	26698517	595	TRUE	132_PolII_narrow_peak_658	34	7.4426	21.6773	18.4545	Promoter (1-2kb)	8289	ARID1A	1886	26697918	26698413	496	TRUE	133_PolII_narrow_peak_697	40	7.00608	23.4555	20.2505	Promoter (2-3kb)
U000928	chr1	26705666	26706184	518	WT_PolII_narrow_peak_640	29	7.09404	18.5067	15.4321	Intron (ENST00000430799.7/8289, intron 1 of 19)	8289	ARID1A	9668	26705700	26706163	464	TRUE	13_PolII_narrow_peak_615	20	4.82376	10.0582	7.30534	Intron (ENST00000430799.7/8289, intron 1 of 19)	8289	ARID1A	9734	26705766	26706184	419	TRUE	132_PolII_narrow_peak_659	29	7.43927	19.2415	16.1031	Intron (ENST00000430799.7/8289, intron 1 of 19)	8289	ARID1A	9673	26705705	26705976	272	TRUE	133_PolII_narrow_peak_698	18	4.7147	9.183	6.5308	Intron (ENST00000430799.7/8289, intron 1 of 19)
U000929	chr1	26771598	26772146	548	WT_PolII_narrow_peak_641	37	8.60204	25.8818	22.5724	Promoter (<=1kb)	8289	ARID1A	-817	26771663	26772146	484	TRUE	13_PolII_narrow_peak_616	27	7.60589	18.6127	15.5039	Promoter (<=1kb)	8289	ARID1A	-897	26771658	26772066	409	TRUE	132_PolII_narrow_peak_660	28	7.57551	19.0385	15.9075	Promoter (1-2kb)	8289	ARID1A	-1044	26771703	26771919	217	TRUE	133_PolII_narrow_peak_699	37	9.5937	28.0559	24.7226	Promoter (1-2kb)
U000930	chr1	26783913	26784281	368	NA	NA	NA	NA	NA	NA	NA	NA	NA	NA	NA	NA	FALSE	NA	NA	NA	NA	NA	NA	NA	NA	NA	NA	NA	NA	FALSE	NA	NA	NA	NA	NA	NA	NA	NA	NA	NA	NA	NA	FALSE	133_PolII_narrow_peak_700	42	7.18679	24.9004	21.6541	Promoter (2-3kb)
U000931	chr1	26787976	26788166	190	WT_PolII_narrow_peak_642	24	4.17722	9.82268	7.12044	Promoter (<=1kb)	55650	PIGV	5	26787983	26788146	164	TRUE	13_PolII_narrow_peak_617	24	4.94703	11.6821	8.84822	Promoter (<=1kb)	55650	PIGV	5	26787983	26788145	163	TRUE	132_PolII_narrow_peak_661	23	3.76938	8.50611	5.85703	Promoter (<=1kb)	55650	PIGV	2	26787980	26788166	187	TRUE	133_PolII_narrow_peak_701	22	3.69083	8.05036	5.46491	Promoter (<=1kb)
U000932	chr1	26789061	26789252	191	WT_PolII_narrow_peak_643	22	4.07526	8.99872	6.34334	Promoter (<=1kb)	55650	PIGV	-101	26789062	26789208	147	TRUE	NA	NA	NA	NA	NA	NA	NA	NA	NA	NA	NA	NA	FALSE	132_PolII_narrow_peak_662	18	3.09021	5.67223	3.23005	Promoter (<=1kb)	55650	PIGV	-87	26789078	26789222	145	TRUE	133_PolII_narrow_peak_702	20	3.54665	7.2038	4.67441	Promoter (<=1kb)
U000933	chr1	26799820	26800438	618	WT_PolII_narrow_peak_644	15	5.83637	10.1758	7.45507	3' UTR	55650	PIGV	10794	26800103	26800429	327	TRUE	13_PolII_narrow_peak_618	20	7.24824	14.6527	11.689	3' UTR	55650	PIGV	10514	26799823	26800270	448	TRUE	132_PolII_narrow_peak_663	17	5.80327	10.8623	8.07726	3' UTR	55650	PIGV	10754	26800063	26800257	195	TRUE	133_PolII_narrow_peak_704	21	7.11678	14.8687	11.9521	3' UTR
U000934	chr1	26821071	26821211	140	NA	NA	NA	NA	NA	NA	NA	NA	NA	NA	NA	NA	FALSE	NA	NA	NA	NA	NA	NA	NA	NA	NA	NA	NA	NA	FALSE	NA	NA	NA	NA	NA	NA	NA	NA	NA	NA	NA	NA	FALSE	133_PolII_narrow_peak_705	9	3.93835	5.29089	2.91223	Distal Intergenic
U000935	chr1	26826408	26826577	169	WT_PolII_narrow_peak_645	10	3.61108	4.98955	2.62775	Promoter (<=1kb)	84243	ZDHHC18	-111	26826409	26826577	169	TRUE	NA	NA	NA	NA	NA	NA	NA	NA	NA	NA	NA	NA	FALSE	NA	NA	NA	NA	NA	NA	NA	NA	NA	NA	NA	NA	FALSE	NA	NA	NA	NA	NA	NA
U000936	chr1	26849166	26849776	610	WT_PolII_narrow_peak_646	27	6.35923	16.0158	13.0331	Promoter (<=1kb)	84243	ZDHHC18	-679	26849228	26849683	456	TRUE	13_PolII_narrow_peak_619	60	12.138	48.5304	44.6456	Promoter (<=1kb)	84243	ZDHHC18	-666	26849236	26849696	461	TRUE	132_PolII_narrow_peak_664	48	11.2098	38.3566	34.6535	Promoter (<=1kb)	84243	ZDHHC18	-614	26849234	26849748	515	TRUE	133_PolII_narrow_peak_706	51	9.78601	36.731	33.181	Promoter (<=1kb)
U000937	chr1	26861467	26861817	350	WT_PolII_narrow_peak_647	36	2.43306	6.4664	3.98111	Promoter (1-2kb)	2810	SFN	-1332	26861468	26861817	350	TRUE	NA	NA	NA	NA	NA	NA	NA	NA	NA	NA	NA	NA	FALSE	NA	NA	NA	NA	NA	NA	NA	NA	NA	NA	NA	NA	FALSE	NA	NA	NA	NA	NA	NA
U000938	chr1	26861892	26862251	359	NA	NA	NA	NA	NA	NA	NA	NA	NA	NA	NA	NA	FALSE	13_PolII_narrow_peak_620	38	2.90922	8.88692	6.19928	Promoter (<=1kb)	2810	SFN	-907	26862085	26862242	158	TRUE	NA	NA	NA	NA	NA	NA	NA	NA	NA	NA	NA	NA	FALSE	133_PolII_narrow_peak_707	50	3.21987	12.7487	9.92028	Promoter (<=1kb)
U000939	chr1	26862801	26863207	406	WT_PolII_narrow_peak_648	120	7.82975	66.7726	62.4747	Promoter (<=1kb)	2810	SFN	0	26862867	26863207	341	TRUE	13_PolII_narrow_peak_621	95	7.07616	49.8687	45.9541	Promoter (<=1kb)	2810	SFN	0	26862802	26863149	348	TRUE	132_PolII_narrow_peak_665	113	7.69062	62.3237	58.0399	Promoter (<=1kb)	2810	SFN	0	26862855	26863162	308	TRUE	133_PolII_narrow_peak_708	84	5.24307	34.4864	30.9902	Promoter (<=1kb)
U000940	chr1	26864938	26865721	783	WT_PolII_narrow_peak_649	93	6.00091	42.7038	38.9548	Promoter (1-2kb)	2810	SFN	1790	26864939	26865496	558	TRUE	13_PolII_narrow_peak_622	91	6.95356	47.3	43.4432	Promoter (1-2kb)	2810	SFN	1927	26865076	26865469	394	TRUE	132_PolII_narrow_peak_666	98	6.58471	48.4262	44.4698	Promoter (1-2kb)	2810	SFN	1951	26865100	26865469	370	TRUE	133_PolII_narrow_peak_709	106	6.62549	52.2992	48.407	Promoter (1-2kb)
U000941	chr1	26875252	26875415	163	NA	NA	NA	NA	NA	NA	NA	NA	NA	NA	NA	NA	FALSE	13_PolII_narrow_peak_623	9	3.40222	4.44293	2.10954	Distal Intergenic	54707	GPN2	10926	26875253	26875415	163	TRUE	NA	NA	NA	NA	NA	NA	NA	NA	NA	NA	NA	NA	FALSE	NA	NA	NA	NA	NA	NA
U000942	chr1	26890093	26890359	266	NA	NA	NA	NA	NA	NA	NA	NA	NA	NA	NA	NA	FALSE	13_PolII_narrow_peak_624	17	6.05192	11.2991	8.4833	Promoter (<=1kb)	54707	GPN2	0	26890094	26890359	266	TRUE	NA	NA	NA	NA	NA	NA	NA	NA	NA	NA	NA	NA	FALSE	NA	NA	NA	NA	NA	NA
U000943	chr1	26900059	26900444	385	WT_PolII_narrow_peak_650	29	8.87586	22.1256	18.931	Promoter (<=1kb)	10726	NUDC	0	26900061	26900417	357	TRUE	13_PolII_narrow_peak_625	27	9.07241	21.4154	18.215	Promoter (<=1kb)	10726	NUDC	0	26900208	26900444	237	TRUE	132_PolII_narrow_peak_667	18	6.31226	12.1515	9.30247	Promoter (<=1kb)	10726	NUDC	0	26900208	26900409	202	TRUE	133_PolII_narrow_peak_710	19	6.06365	12.1059	9.30695	Promoter (<=1kb)
U000944	chr1	26907425	26908013	588	WT_PolII_narrow_peak_651	25	7.40622	17.2597	14.2305	Intron (ENST00000435827.6/10726, intron 2 of 6)	8431	NR0B2	5999	26907449	26907976	528	TRUE	13_PolII_narrow_peak_626	27	8.99083	21.265	18.0692	Intron (ENST00000435827.6/10726, intron 2 of 6)	8431	NR0B2	5962	26907507	26908013	507	TRUE	132_PolII_narrow_peak_668	29	8.12101	20.6418	17.4542	Intron (ENST00000435827.6/10726, intron 2 of 6)	8431	NR0B2	5964	26907426	26908011	586	TRUE	133_PolII_narrow_peak_711	29	8.4092	21.2159	18.0785	Intron (ENST00000435827.6/10726, intron 2 of 6)
U000945	chr1	26914154	26914459	305	WT_PolII_narrow_peak_652	12	4.99315	7.7722	5.19225	Promoter (<=1kb)	8431	NR0B2	-268	26914243	26914459	217	TRUE	13_PolII_narrow_peak_627	11	5.39286	8.11143	5.47179	Promoter (<=1kb)	8431	NR0B2	-180	26914155	26914384	230	TRUE	NA	NA	NA	NA	NA	NA	NA	NA	NA	NA	NA	NA	FALSE	NA	NA	NA	NA	NA	NA
U000946	chr1	26921342	26921979	637	WT_PolII_narrow_peak_653	27	7.87823	19.1508	16.0536	Promoter (<=1kb)	10726	NUDC	0	26921374	26921966	593	TRUE	13_PolII_narrow_peak_628	16	5.62305	10.1754	7.41646	Promoter (<=1kb)	10726	NUDC	0	26921358	26921966	609	TRUE	132_PolII_narrow_peak_669	24	7.22254	16.4371	13.4044	Promoter (<=1kb)	10726	NUDC	0	26921365	26921976	612	TRUE	133_PolII_narrow_peak_712	22	6.8443	14.8139	11.8994	Promoter (<=1kb)
U000947	chr1	26922247	26922417	170	NA	NA	NA	NA	NA	NA	NA	NA	NA	NA	NA	NA	FALSE	NA	NA	NA	NA	NA	NA	NA	NA	NA	NA	NA	NA	FALSE	NA	NA	NA	NA	NA	NA	NA	NA	NA	NA	NA	NA	FALSE	NA	NA	NA	NA	NA	NA
U000948	chr1	26949881	26950074	193	NA	NA	NA	NA	NA	NA	NA	NA	NA	NA	NA	NA	FALSE	NA	NA	NA	NA	NA	NA	NA	NA	NA	NA	NA	NA	FALSE	NA	NA	NA	NA	NA	NA	NA	NA	NA	NA	NA	NA	FALSE	133_PolII_narrow_peak_713	15	3.5077	5.94088	3.50998	3' UTR
U000949	chr1	26966865	26967025	160	WT_PolII_narrow_peak_654	12	5.46532	8.5355	5.9092	Distal Intergenic	126695	KDF1	-6398	26966866	26967025	160	TRUE	NA	NA	NA	NA	NA	NA	NA	NA	NA	NA	NA	NA	FALSE	NA	NA	NA	NA	NA	NA	NA	NA	NA	NA	NA	NA	FALSE	NA	NA	NA	NA	NA	NA
U000950	chr1	26990616	26990885	269	WT_PolII_narrow_peak_655	15	5.94654	10.3608	7.63072	Promoter (2-3kb)	388610	TRNP1	-2807	26990641	26990885	245	TRUE	NA	NA	NA	NA	NA	NA	NA	NA	NA	NA	NA	NA	FALSE	NA	NA	NA	NA	NA	NA	NA	NA	NA	NA	NA	NA	FALSE	NA	NA	NA	NA	NA	NA
U000951	chr1	26997898	26998069	171	WT_PolII_narrow_peak_656	19	4.16482	8.35102	5.73566	Intron (ENST00000522111.3/388610, intron 1 of 1)	388610	TRNP1	3585	26997904	26998069	166	TRUE	13_PolII_narrow_peak_629	12	4.07358	6.24386	3.73693	Intron (ENST00000522111.3/388610, intron 1 of 1)	388610	TRNP1	3585	26997904	26998044	141	TRUE	132_PolII_narrow_peak_670	16	4.1863	7.54101	4.95631	Intron (ENST00000522111.3/388610, intron 1 of 1)	388610	TRNP1	3610	26997929	26998069	141	TRUE	NA	NA	NA	NA	NA	NA
U000952	chr1	26999456	26999917	461	WT_PolII_narrow_peak_657	51	10.6992	39.0468	35.3876	3' UTR	388610	TRNP1	5138	26999457	26999917	461	TRUE	13_PolII_narrow_peak_630	26	8.26117	19.3816	16.2465	Intron (ENST00000522111.3/388610, intron 1 of 1)	388610	TRNP1	5229	26999548	26999759	212	TRUE	132_PolII_narrow_peak_671	31	7.82573	21.0447	17.8429	Intron (ENST00000522111.3/388610, intron 1 of 1)	388610	TRNP1	5143	26999462	26999798	337	TRUE	133_PolII_narrow_peak_714	18	5.05215	9.8405	7.15315	Intron (ENST00000522111.3/388610, intron 1 of 1)
U000953	chr1	27009658	27010086	428	WT_PolII_narrow_peak_658	38	3.8757	12.8017	9.95353	Promoter (2-3kb)	115572	TENT5B	2784	27009802	27010066	265	TRUE	13_PolII_narrow_peak_631	40	4.80487	16.7549	13.7109	Promoter (2-3kb)	115572	TENT5B	2768	27009802	27010082	281	TRUE	132_PolII_narrow_peak_672	45	4.9457	18.9816	15.8527	Promoter (2-3kb)	115572	TENT5B	2804	27009809	27010046	238	TRUE	133_PolII_narrow_peak_715	41	4.27069	15.1456	12.2184	Promoter (2-3kb)
U000954	chr1	27011006	27011327	321	NA	NA	NA	NA	NA	NA	NA	NA	NA	NA	NA	NA	FALSE	13_PolII_narrow_peak_632	33	4.01085	11.9071	9.06225	Promoter (1-2kb)	115572	TENT5B	1571	27011051	27011279	229	TRUE	NA	NA	NA	NA	NA	NA	NA	NA	NA	NA	NA	NA	FALSE	133_PolII_narrow_peak_716	31	3.26532	8.88546	6.25168	Promoter (1-2kb)
U000955	chr1	27012834	27013320	486	WT_PolII_narrow_peak_659	145	14.4777	118.076	112.781	Promoter (<=1kb)	115572	TENT5B	0	27012835	27013274	440	TRUE	13_PolII_narrow_peak_633	116	13.8249	93.6807	88.8893	Promoter (<=1kb)	115572	TENT5B	0	27012844	27013280	437	TRUE	132_PolII_narrow_peak_673	119	12.8823	92.0215	87.0787	Promoter (<=1kb)	115572	TENT5B	0	27012844	27013320	477	TRUE	133_PolII_narrow_peak_717	116	11.9388	85.8826	81.3408	Promoter (<=1kb)
U000956	chr1	27033300	27033723	423	NA	NA	NA	NA	NA	NA	NA	NA	NA	NA	NA	NA	FALSE	NA	NA	NA	NA	NA	NA	NA	NA	NA	NA	NA	NA	FALSE	132_PolII_narrow_peak_674	12	6.16204	9.65293	6.93329	Distal Intergenic	115572	TENT5B	-20451	27033301	27033723	423	TRUE	NA	NA	NA	NA	NA	NA
U000957	chr1	27044516	27044947	431	NA	NA	NA	NA	NA	NA	NA	NA	NA	NA	NA	NA	FALSE	NA	NA	NA	NA	NA	NA	NA	NA	NA	NA	NA	NA	FALSE	132_PolII_narrow_peak_675	10	4.71505	6.75644	4.22689	Distal Intergenic	115572	TENT5B	-31667	27044517	27044657	141	TRUE	133_PolII_narrow_peak_718	14	6.5823	11.0337	8.28425	Distal Intergenic
U000958	chr1	27097435	27097745	310	NA	NA	NA	NA	NA	NA	NA	NA	NA	NA	NA	NA	FALSE	13_PolII_narrow_peak_634	7	3.60659	4.38676	2.05915	Distal Intergenic	6548	SLC9A1	5050	27097436	27097745	310	TRUE	NA	NA	NA	NA	NA	NA	NA	NA	NA	NA	NA	NA	FALSE	NA	NA	NA	NA	NA	NA
U000959	chr1	27111846	27112584	738	WT_PolII_narrow_peak_660	19	7.01688	13.8051	10.9125	Intron (ENST00000263980.8/6548, intron 2 of 11)	6548	SLC9A1	-7841	27111863	27112584	722	TRUE	13_PolII_narrow_peak_635	33	9.60089	25.7691	22.4386	Intron (ENST00000263980.8/6548, intron 2 of 11)	6548	SLC9A1	-7847	27111869	27112424	556	TRUE	132_PolII_narrow_peak_676	27	8.22329	19.8201	16.661	Intron (ENST00000263980.8/6548, intron 2 of 11)	6548	SLC9A1	-7825	27111847	27112398	552	TRUE	133_PolII_narrow_peak_719	41	9.83257	30.9147	27.507	Intron (ENST00000263980.8/6548, intron 2 of 11)
U000960	chr1	27122554	27123104	550	WT_PolII_narrow_peak_661	23	8.3776	18.0739	15.015	Intron (ENST00000263980.8/6548, intron 1 of 11)	6548	SLC9A1	-18604	27122626	27123090	465	TRUE	13_PolII_narrow_peak_636	19	6.83701	13.4909	10.5753	Intron (ENST00000263980.8/6548, intron 1 of 11)	6548	SLC9A1	-18545	27122567	27123079	513	TRUE	132_PolII_narrow_peak_677	18	5.8977	11.4125	8.59998	Intron (ENST00000263980.8/6548, intron 1 of 11)	6548	SLC9A1	-18533	27122555	27123070	516	TRUE	133_PolII_narrow_peak_720	18	5.34652	10.399	7.68163	Intron (ENST00000263980.8/6548, intron 1 of 11)
U000961	chr1	27141855	27142017	162	NA	NA	NA	NA	NA	NA	NA	NA	NA	NA	NA	NA	FALSE	NA	NA	NA	NA	NA	NA	NA	NA	NA	NA	NA	NA	FALSE	NA	NA	NA	NA	NA	NA	NA	NA	NA	NA	NA	NA	FALSE	NA	NA	NA	NA	NA	NA
U000962	chr1	27155003	27155711	708	WT_PolII_narrow_peak_662	27	7.67454	18.7492	15.666	Promoter (<=1kb)	6548	SLC9A1	-33	27155158	27155703	546	TRUE	13_PolII_narrow_peak_637	37	9.55879	27.9816	24.5888	Promoter (<=1kb)	6548	SLC9A1	-8	27155133	27155486	354	TRUE	132_PolII_narrow_peak_678	33	8.27204	23.0257	19.7588	Promoter (<=1kb)	6548	SLC9A1	0	27155004	27155600	597	TRUE	133_PolII_narrow_peak_721	47	9.33641	33.2323	29.7665	Promoter (<=1kb)
U000963	chr1	27166291	27166517	226	NA	NA	NA	NA	NA	NA	NA	NA	NA	NA	NA	NA	FALSE	13_PolII_narrow_peak_638	9	4.47996	6.13716	3.63856	Promoter (<=1kb)	6548	SLC9A1	464	27166292	27166517	226	TRUE	NA	NA	NA	NA	NA	NA	NA	NA	NA	NA	NA	NA	FALSE	NA	NA	NA	NA	NA	NA
U000964	chr1	27179440	27179814	374	NA	NA	NA	NA	NA	NA	NA	NA	NA	NA	NA	NA	FALSE	13_PolII_narrow_peak_639	9	4.41079	6.02918	3.539	Distal Intergenic	6548	SLC9A1	-12569	27179550	27179814	265	TRUE	NA	NA	NA	NA	NA	NA	NA	NA	NA	NA	NA	NA	FALSE	133_PolII_narrow_peak_722	13	6.14348	9.96191	7.26674	Distal Intergenic
U000965	chr1	27191984	27193120	1136	WT_PolII_narrow_peak_663	57	10.8929	43.3317	39.5676	Distal Intergenic	6548	SLC9A1	-25097	27192078	27193112	1035	TRUE	13_PolII_narrow_peak_640	44	8.86779	30.3536	26.8972	Distal Intergenic	6548	SLC9A1	-25078	27192059	27193024	966	TRUE	132_PolII_narrow_peak_679	49	9.62215	35.1247	31.5075	Distal Intergenic	6548	SLC9A1	-25090	27192071	27193051	981	TRUE	133_PolII_narrow_peak_723	57	9.79551	40.3311	36.6979	Distal Intergenic
U000966	chr1	27197840	27198324	484	WT_PolII_narrow_peak_664	15	6.37643	11.0758	8.30887	Distal Intergenic	6548	SLC9A1	-30879	27197860	27198324	465	TRUE	13_PolII_narrow_peak_641	12	4.20266	6.46314	3.93979	Distal Intergenic	6548	SLC9A1	-30860	27197841	27198024	184	TRUE	132_PolII_narrow_peak_680	17	6.02237	11.2475	8.44309	Distal Intergenic	6548	SLC9A1	-30907	27197888	27198052	165	TRUE	133_PolII_narrow_peak_724	16	4.52035	8.18094	5.58795	Distal Intergenic
U000967	chr1	27234244	27234730	486	WT_PolII_narrow_peak_665	57	13.151	48.9244	45.0264	Promoter (<=1kb)	105376890	WDTC1-DT	0	27234297	27234722	426	TRUE	13_PolII_narrow_peak_642	49	11.6538	40.0205	36.328	Promoter (<=1kb)	105376890	WDTC1-DT	0	27234245	27234672	428	TRUE	132_PolII_narrow_peak_681	60	13.5188	51.9249	47.8837	Promoter (<=1kb)	105376890	WDTC1-DT	0	27234298	27234730	433	TRUE	133_PolII_narrow_peak_725	61	12.8349	50.9719	47.1073	Promoter (<=1kb)
U000968	chr1	27284575	27284800	225	WT_PolII_narrow_peak_666	9	4.78943	6.62143	4.12083	Promoter (2-3kb)	23038	WDTC1	-2909	27284633	27284800	168	TRUE	NA	NA	NA	NA	NA	NA	NA	NA	NA	NA	NA	NA	FALSE	NA	NA	NA	NA	NA	NA	NA	NA	NA	NA	NA	NA	FALSE	NA	NA	NA	NA	NA	NA
U000969	chr1	27321842	27322436	594	WT_PolII_narrow_peak_667	51	10.2114	37.8265	34.1966	Promoter (<=1kb)	84065	TMEM222	0	27321843	27322433	591	TRUE	13_PolII_narrow_peak_643	46	11.3242	37.3281	33.6985	Promoter (<=1kb)	84065	TMEM222	0	27322047	27322436	390	TRUE	132_PolII_narrow_peak_682	42	9.1575	29.9376	26.4628	Promoter (<=1kb)	84065	TMEM222	0	27321921	27322433	513	TRUE	133_PolII_narrow_peak_726	43	8.72231	29.4381	26.0685	Promoter (<=1kb)
U000970	chr1	27332739	27332884	145	WT_PolII_narrow_peak_668	14	4.08698	6.79969	4.28687	Promoter (<=1kb)	84065	TMEM222	394	27332740	27332884	145	TRUE	NA	NA	NA	NA	NA	NA	NA	NA	NA	NA	NA	NA	FALSE	NA	NA	NA	NA	NA	NA	NA	NA	NA	NA	NA	NA	FALSE	NA	NA	NA	NA	NA	NA
U000971	chr1	27347171	27347331	160	NA	NA	NA	NA	NA	NA	NA	NA	NA	NA	NA	NA	FALSE	NA	NA	NA	NA	NA	NA	NA	NA	NA	NA	NA	NA	FALSE	NA	NA	NA	NA	NA	NA	NA	NA	NA	NA	NA	NA	FALSE	133_PolII_narrow_peak_727	19	5.0937	10.2656	7.55503	Promoter (<=1kb)
U000972	chr1	27365371	27366295	924	WT_PolII_narrow_peak_669	55	9.67363	38.8003	35.1469	Promoter (<=1kb)	9064	MAP3K6	-604	27365372	27366186	815	TRUE	13_PolII_narrow_peak_644	43	9.31316	30.8777	27.4078	Promoter (<=1kb)	9064	MAP3K6	652	27365678	27366206	529	TRUE	132_PolII_narrow_peak_683	52	9.60011	36.8301	33.1675	Promoter (<=1kb)	9064	MAP3K6	606	27365670	27366252	583	TRUE	133_PolII_narrow_peak_728	63	11.0405	47.5722	43.7788	Promoter (<=1kb)
U000973	chr1	27366723	27367032	309	WT_PolII_narrow_peak_670	22	3.93854	8.66674	6.03277	Promoter (<=1kb)	9064	MAP3K6	0	27366724	27367032	309	TRUE	NA	NA	NA	NA	NA	NA	NA	NA	NA	NA	NA	NA	FALSE	NA	NA	NA	NA	NA	NA	NA	NA	NA	NA	NA	NA	FALSE	133_PolII_narrow_peak_729	25	4.50666	10.9535	8.2091	Promoter (<=1kb)
U000974	chr1	27392381	27392725	344	WT_PolII_narrow_peak_671	37	7.06931	22.2087	19.0115	Promoter (<=1kb)	2827	GPR3	0	27392405	27392657	253	TRUE	13_PolII_narrow_peak_645	40	8.23867	26.6287	23.2739	Promoter (<=1kb)	2827	GPR3	0	27392420	27392669	250	TRUE	132_PolII_narrow_peak_684	37	6.71999	21.3049	18.0945	Promoter (<=1kb)	2827	GPR3	0	27392421	27392725	305	TRUE	133_PolII_narrow_peak_730	46	7.51714	27.7868	24.4608	Promoter (<=1kb)
U000975	chr1	27436808	27437067	259	WT_PolII_narrow_peak_672	13	3.74783	5.92375	3.47894	Intron (ENST00000618852.5/10163, intron 1 of 8)	2827	GPR3	44187	27436809	27436955	147	TRUE	NA	NA	NA	NA	NA	NA	NA	NA	NA	NA	NA	NA	FALSE	NA	NA	NA	NA	NA	NA	NA	NA	NA	NA	NA	NA	FALSE	NA	NA	NA	NA	NA	NA
U000976	chr1	27490046	27490866	820	WT_PolII_narrow_peak_673	81	10.942	58.8355	54.7133	Promoter (<=1kb)	10163	WASF2	0	27490047	27490866	820	TRUE	13_PolII_narrow_peak_646	72	11.771	55.5992	51.5621	Promoter (<=1kb)	10163	WASF2	0	27490116	27490843	728	TRUE	132_PolII_narrow_peak_685	85	12.9476	68.1814	63.7651	Promoter (<=1kb)	10163	WASF2	0	27490070	27490853	784	TRUE	133_PolII_narrow_peak_731	71	10.3708	50.6049	46.7478	Promoter (<=1kb)
U000977	chr1	27500066	27500356	290	WT_PolII_narrow_peak_674	13	4.29896	6.90207	4.38231	Distal Intergenic	10163	WASF2	-9900	27500067	27500312	246	TRUE	NA	NA	NA	NA	NA	NA	NA	NA	NA	NA	NA	NA	FALSE	132_PolII_narrow_peak_686	16	4.40028	7.9532	5.33902	Distal Intergenic	10163	WASF2	-9918	27500085	27500356	272	TRUE	NA	NA	NA	NA	NA	NA
U000978	chr1	27504573	27504758	185	NA	NA	NA	NA	NA	NA	NA	NA	NA	NA	NA	NA	FALSE	NA	NA	NA	NA	NA	NA	NA	NA	NA	NA	NA	NA	FALSE	132_PolII_narrow_peak_687	14	4.0605	6.7512	4.22197	Distal Intergenic	10163	WASF2	-14418	27504585	27504758	174	TRUE	133_PolII_narrow_peak_732	17	4.83954	9.10044	6.45273	Distal Intergenic
U000979	chr1	27518145	27518806	661	WT_PolII_narrow_peak_675	32	7.50718	20.8469	17.6934	Distal Intergenic	105376892	LOC105376892	-7131	27518207	27518674	468	TRUE	13_PolII_narrow_peak_647	36	9.42341	27.1206	23.7515	Distal Intergenic	105376892	LOC105376892	-7276	27518261	27518529	269	TRUE	132_PolII_narrow_peak_688	35	8.68412	24.9813	21.6532	Distal Intergenic	105376892	LOC105376892	-6999	27518303	27518806	504	TRUE	133_PolII_narrow_peak_733	45	10.3509	34.498	31.0014	Distal Intergenic
U000980	chr1	27525709	27525878	169	NA	NA	NA	NA	NA	NA	NA	NA	NA	NA	NA	NA	FALSE	NA	NA	NA	NA	NA	NA	NA	NA	NA	NA	NA	NA	FALSE	NA	NA	NA	NA	NA	NA	NA	NA	NA	NA	NA	NA	FALSE	NA	NA	NA	NA	NA	NA
U000981	chr1	27526084	27526253	169	NA	NA	NA	NA	NA	NA	NA	NA	NA	NA	NA	NA	FALSE	NA	NA	NA	NA	NA	NA	NA	NA	NA	NA	NA	NA	FALSE	132_PolII_narrow_peak_689	13	3.61716	5.68493	3.2417	Promoter (<=1kb)	105376892	LOC105376892	280	27526085	27526253	169	TRUE	NA	NA	NA	NA	NA	NA
U000982	chr1	27540183	27540829	646	WT_PolII_narrow_peak_676	73	6.01392	34.417	30.8744	Intron (ENST00000247087.10/27245, intron 5 of 5)	27245	AHDC1	12758	27540249	27540787	539	TRUE	13_PolII_narrow_peak_648	70	5.15363	28.8382	25.422	Intron (ENST00000247087.10/27245, intron 5 of 5)	27245	AHDC1	12758	27540184	27540787	604	TRUE	132_PolII_narrow_peak_690	49	4.52197	18.6322	15.516	Intron (ENST00000247087.10/27245, intron 5 of 5)	27245	AHDC1	12716	27540350	27540829	480	TRUE	133_PolII_narrow_peak_734	71	4.73554	26.8882	23.5865	Intron (ENST00000247087.10/27245, intron 5 of 5)
U000983	chr1	27542241	27542901	660	WT_PolII_narrow_peak_677	78	6.65169	39.7288	36.0524	Intron (ENST00000247087.10/27245, intron 5 of 5)	27245	AHDC1	10667	27542318	27542878	561	TRUE	13_PolII_narrow_peak_649	158	11.9417	114.406	109.26	Intron (ENST00000247087.10/27245, intron 5 of 5)	27245	AHDC1	10654	27542279	27542891	613	TRUE	132_PolII_narrow_peak_691	111	10.5814	76.4833	71.8753	Intron (ENST00000247087.10/27245, intron 5 of 5)	27245	AHDC1	10644	27542255	27542901	647	TRUE	133_PolII_narrow_peak_735	157	10.4203	104.497	99.6138	Intron (ENST00000247087.10/27245, intron 5 of 5)
U000984	chr1	27557043	27558195	1152	WT_PolII_narrow_peak_678	33	6.55524	19.0897	15.9947	Promoter (<=1kb)	27245	AHDC1	166	27557044	27558195	1152	TRUE	13_PolII_narrow_peak_650	33	7.51968	21.365	18.1661	Promoter (<=1kb)	27245	AHDC1	684	27557279	27557677	399	TRUE	132_PolII_narrow_peak_693	26	5.98373	14.7737	11.8076	Promoter (<=1kb)	27245	AHDC1	235	27557820	27558126	307	TRUE	133_PolII_narrow_peak_736	33	5.97191	17.6159	14.5979	Promoter (<=1kb)
U000985	chr1	27563895	27564115	220	WT_PolII_narrow_peak_679	17	4.4313	8.31248	5.69948	Intron (ENST00000247087.10/27245, intron 1 of 5)	27245	AHDC1	4189	27563896	27564071	176	TRUE	13_PolII_narrow_peak_652	19	5.01329	10.1066	7.3511	Intron (ENST00000247087.10/27245, intron 1 of 5)	27245	AHDC1	4184	27563896	27564076	181	TRUE	132_PolII_narrow_peak_694	22	5.45538	12.0788	9.23319	Intron (ENST00000247087.10/27245, intron 1 of 5)	27245	AHDC1	4145	27563897	27564115	219	TRUE	133_PolII_narrow_peak_737	32	6.99131	19.6757	16.5876	Intron (ENST00000247087.10/27245, intron 1 of 5)
U000986	chr1	27568312	27568747	435	WT_PolII_narrow_peak_680	33	6.81256	19.715	16.5985	Promoter (<=1kb)	27245	AHDC1	-53	27568313	27568679	367	TRUE	13_PolII_narrow_peak_653	55	11.8181	44.375	40.5825	Promoter (<=1kb)	27245	AHDC1	-248	27568508	27568747	240	TRUE	132_PolII_narrow_peak_695	48	9.46826	34.1464	30.555	Promoter (<=1kb)	27245	AHDC1	-130	27568390	27568691	302	TRUE	133_PolII_narrow_peak_738	38	7.29215	23.254	20.0551	Promoter (<=1kb)
U000987	chr1	27569855	27570048	193	WT_PolII_narrow_peak_681	14	3.13784	4.9805	2.61955	Promoter (1-2kb)	27245	AHDC1	-1596	27569856	27570048	193	TRUE	NA	NA	NA	NA	NA	NA	NA	NA	NA	NA	NA	NA	FALSE	NA	NA	NA	NA	NA	NA	NA	NA	NA	NA	NA	NA	FALSE	NA	NA	NA	NA	NA	NA
U000988	chr1	27584677	27584823	146	NA	NA	NA	NA	NA	NA	NA	NA	NA	NA	NA	NA	FALSE	NA	NA	NA	NA	NA	NA	NA	NA	NA	NA	NA	NA	FALSE	NA	NA	NA	NA	NA	NA	NA	NA	NA	NA	NA	NA	FALSE	NA	NA	NA	NA	NA	NA
U000989	chr1	27589978	27590426	448	NA	NA	NA	NA	NA	NA	NA	NA	NA	NA	NA	NA	FALSE	13_PolII_narrow_peak_654	28	7.16862	18.1971	15.102	Intron (ENST00000247087.10/27245, intron 1 of 5)	27245	AHDC1	13131	27589979	27590283	305	TRUE	132_PolII_narrow_peak_696	38	8.33066	25.7917	22.439	Intron (ENST00000247087.10/27245, intron 1 of 5)	27245	AHDC1	13108	27589979	27590306	328	TRUE	133_PolII_narrow_peak_739	29	6.19274	16.4912	13.5137	Intron (ENST00000247087.10/27245, intron 1 of 5)
U000990	chr1	27591148	27591379	231	NA	NA	NA	NA	NA	NA	NA	NA	NA	NA	NA	NA	FALSE	NA	NA	NA	NA	NA	NA	NA	NA	NA	NA	NA	NA	FALSE	132_PolII_narrow_peak_697	17	3.8859	7.20986	4.64806	Intron (ENST00000247087.10/27245, intron 1 of 5)	27245	AHDC1	12035	27591149	27591379	231	TRUE	NA	NA	NA	NA	NA	NA
U000991	chr1	27603966	27604217	251	WT_PolII_narrow_peak_682	12	3.67275	5.5497	3.14025	Promoter (<=1kb)	27245	AHDC1	0	27603967	27604156	190	TRUE	NA	NA	NA	NA	NA	NA	NA	NA	NA	NA	NA	NA	FALSE	132_PolII_narrow_peak_698	14	4.49851	7.53982	4.95547	Promoter (<=1kb)	27245	AHDC1	0	27604042	27604217	176	TRUE	133_PolII_narrow_peak_740	22	5.78655	12.758	9.92923	Promoter (<=1kb)
U000992	chr1	27607036	27607187	151	NA	NA	NA	NA	NA	NA	NA	NA	NA	NA	NA	NA	FALSE	13_PolII_narrow_peak_655	12	4.05579	6.21348	3.70908	Promoter (2-3kb)	27245	AHDC1	-2606	27607037	27607187	151	TRUE	NA	NA	NA	NA	NA	NA	NA	NA	NA	NA	NA	NA	FALSE	NA	NA	NA	NA	NA	NA
U000993	chr1	27643846	27644279	433	NA	NA	NA	NA	NA	NA	NA	NA	NA	NA	NA	NA	FALSE	NA	NA	NA	NA	NA	NA	NA	NA	NA	NA	NA	NA	FALSE	132_PolII_narrow_peak_699	13	5.29646	8.58414	5.92804	Distal Intergenic	2268	FGR	-8662	27643847	27644279	433	TRUE	NA	NA	NA	NA	NA	NA
U000994	chr1	27650649	27651162	513	WT_PolII_narrow_peak_683	41	10.7627	32.9422	29.4382	Distal Intergenic	111216282	LINC02574	11589	27650716	27651133	418	TRUE	13_PolII_narrow_peak_656	55	12.4432	45.8736	42.0475	Distal Intergenic	111216282	LINC02574	11588	27650650	27651134	485	TRUE	132_PolII_narrow_peak_700	42	11.1914	34.4792	30.8792	Distal Intergenic	111216282	LINC02574	11560	27650733	27651162	430	TRUE	133_PolII_narrow_peak_741	43	10.4872	33.5802	30.106	Distal Intergenic
U000995	chr1	27658834	27659702	868	WT_PolII_narrow_peak_684	26	5.82495	14.4213	11.5025	Distal Intergenic	111216282	LINC02574	3193	27658924	27659529	606	TRUE	13_PolII_narrow_peak_657	35	6.84857	20.7201	17.5416	Distal Intergenic	111216282	LINC02574	3258	27658891	27659464	574	TRUE	132_PolII_narrow_peak_701	23	4.96935	11.3885	8.57712	Distal Intergenic	111216282	LINC02574	3442	27658940	27659280	341	TRUE	133_PolII_narrow_peak_742	38	6.04414	19.8869	16.7915	Distal Intergenic
U000996	chr1	27659840	27660307	467	WT_PolII_narrow_peak_685	17	3.82935	7.09182	4.55934	Promoter (2-3kb)	111216282	LINC02574	2497	27659945	27660225	281	TRUE	NA	NA	NA	NA	NA	NA	NA	NA	NA	NA	NA	NA	FALSE	132_PolII_narrow_peak_702	18	3.89426	7.49159	4.91036	Promoter (2-3kb)	111216282	LINC02574	2726	27659841	27659996	156	TRUE	133_PolII_narrow_peak_743	25	3.9409	9.4889	6.81999	Promoter (2-3kb)
U000997	chr1	27671970	27672789	819	WT_PolII_narrow_peak_686	25	7.48356	17.4089	14.3741	Promoter (<=1kb)	2537	IFI6	0	27672001	27672519	519	TRUE	13_PolII_narrow_peak_658	26	8.13913	19.1514	16.024	Promoter (<=1kb)	2537	IFI6	0	27672083	27672561	479	TRUE	132_PolII_narrow_peak_703	28	7.66019	19.2106	16.0735	Promoter (<=1kb)	2537	IFI6	0	27671971	27672623	653	TRUE	133_PolII_narrow_peak_744	24	6.53955	15.0996	12.1742	Promoter (<=1kb)
U000998	chr1	27686575	27687018	443	WT_PolII_narrow_peak_687	12	4.83157	7.50849	4.94835	Exon (ENST00000445563.2/ENST00000445563.2, exon 1 of 1)	2537	IFI6	-14497	27686709	27687018	310	TRUE	13_PolII_narrow_peak_659	9	4.49405	6.15917	3.6589	Exon (ENST00000445563.2/ENST00000445563.2, exon 1 of 1)	2537	IFI6	-14364	27686576	27686939	364	TRUE	NA	NA	NA	NA	NA	NA	NA	NA	NA	NA	NA	NA	FALSE	NA	NA	NA	NA	NA	NA
U000999	chr1	27725506	27726089	583	WT_PolII_narrow_peak_688	78	16.0627	71.7775	67.371	Promoter (<=1kb)	199870	FAM76A	0	27725651	27726024	374	TRUE	13_PolII_narrow_peak_660	69	15.7499	63.9543	59.747	Promoter (<=1kb)	199870	FAM76A	0	27725507	27726026	520	TRUE	132_PolII_narrow_peak_704	66	14.2047	57.9507	53.766	Promoter (<=1kb)	199870	FAM76A	0	27725613	27726089	477	TRUE	133_PolII_narrow_peak_745	81	15.2144	71.8807	67.5975	Promoter (<=1kb)
U001000	chr1	27772921	27773395	474	WT_PolII_narrow_peak_689	53	13.7355	47.3905	43.5294	Promoter (<=1kb)	23673	STX12	0	27772981	27773395	415	TRUE	13_PolII_narrow_peak_661	58	15.757	55.4455	51.4114	Promoter (<=1kb)	23673	STX12	0	27772935	27773267	333	TRUE	132_PolII_narrow_peak_705	68	15.9395	63.6194	59.3069	Promoter (<=1kb)	23673	STX12	0	27773006	27773323	318	TRUE	133_PolII_narrow_peak_746	53	12.1889	43.9174	40.2036	Promoter (<=1kb)
U001001	chr1	27773749	27773894	145	NA	NA	NA	NA	NA	NA	NA	NA	NA	NA	NA	NA	FALSE	NA	NA	NA	NA	NA	NA	NA	NA	NA	NA	NA	NA	FALSE	NA	NA	NA	NA	NA	NA	NA	NA	NA	NA	NA	NA	FALSE	133_PolII_narrow_peak_747	20	4.64603	9.68463	7.00563	Promoter (<=1kb)
U001002	chr1	27830458	27830963	505	WT_PolII_narrow_peak_690	23	6.13867	13.8708	10.9753	Promoter (<=1kb)	5511	PPP1R8	0	27830524	27830963	440	TRUE	13_PolII_narrow_peak_662	15	5.09183	8.89895	6.21057	Promoter (<=1kb)	5511	PPP1R8	-15	27830459	27830767	309	TRUE	132_PolII_narrow_peak_706	20	5.98162	12.3505	9.49228	Promoter (<=1kb)	5511	PPP1R8	0	27830523	27830863	341	TRUE	133_PolII_narrow_peak_748	16	4.56221	8.25979	5.66221	Promoter (<=1kb)
U001003	chr1	27863155	27863580	425	NA	NA	NA	NA	NA	NA	NA	NA	NA	NA	NA	NA	FALSE	13_PolII_narrow_peak_663	12	3.79859	5.76996	3.29967	Distal Intergenic	9473	THEMIS2	-9207	27863156	27863336	181	TRUE	132_PolII_narrow_peak_707	13	4.02005	6.41245	3.9122	Distal Intergenic	9473	THEMIS2	-9243	27863156	27863300	145	TRUE	133_PolII_narrow_peak_749	15	4.75149	8.29599	5.69613	Distal Intergenic
U001004	chr1	27875161	27875621	460	WT_PolII_narrow_peak_691	12	4.88425	7.59465	5.02884	Promoter (1-2kb)	9473	THEMIS2	-1095	27875253	27875589	337	TRUE	13_PolII_narrow_peak_664	15	5.83253	10.1693	7.4107	Promoter (1-2kb)	9473	THEMIS2	-1063	27875162	27875621	460	TRUE	132_PolII_narrow_peak_708	20	7.0261	14.2605	11.316	Promoter (1-2kb)	9473	THEMIS2	-1077	27875346	27875607	262	TRUE	133_PolII_narrow_peak_750	20	6.14812	12.6634	9.83878	Promoter (1-2kb)
U001005	chr1	27914366	27914932	566	WT_PolII_narrow_peak_692	34	10.9424	28.9669	25.5695	Promoter (<=1kb)	6118	RPA2	0	27914367	27914814	448	TRUE	13_PolII_narrow_peak_665	35	11.3055	30.2776	26.823	Promoter (<=1kb)	6118	RPA2	0	27914494	27914921	428	TRUE	132_PolII_narrow_peak_709	29	9.21133	22.7659	19.5072	Promoter (<=1kb)	6118	RPA2	0	27914535	27914932	398	TRUE	133_PolII_narrow_peak_751	41	11.5276	34.5371	31.0396	Promoter (<=1kb)
U001006	chr1	27934702	27934853	151	NA	NA	NA	NA	NA	NA	NA	NA	NA	NA	NA	NA	FALSE	NA	NA	NA	NA	NA	NA	NA	NA	NA	NA	NA	NA	FALSE	NA	NA	NA	NA	NA	NA	NA	NA	NA	NA	NA	NA	FALSE	NA	NA	NA	NA	NA	NA
U001007	chr1	27979869	27980037	168	NA	NA	NA	NA	NA	NA	NA	NA	NA	NA	NA	NA	FALSE	13_PolII_narrow_peak_666	11	4.77669	7.12857	4.55483	Intron (ENST00000373871.8/2140, intron 16 of 17)	55113	XKR8	19608	27979870	27980037	168	TRUE	NA	NA	NA	NA	NA	NA	NA	NA	NA	NA	NA	NA	FALSE	NA	NA	NA	NA	NA	NA
U001008	chr1	28087861	28088062	201	NA	NA	NA	NA	NA	NA	NA	NA	NA	NA	NA	NA	FALSE	NA	NA	NA	NA	NA	NA	NA	NA	NA	NA	NA	NA	FALSE	132_PolII_narrow_peak_710	23	4.34722	9.94512	7.20942	Promoter (<=1kb)	2140	EYA3	502	28087862	28088062	201	TRUE	NA	NA	NA	NA	NA	NA
U001009	chr1	28088145	28089001	856	WT_PolII_narrow_peak_693	53	10.6496	40.1763	36.489	Promoter (<=1kb)	2140	EYA3	0	28088387	28088985	599	TRUE	13_PolII_narrow_peak_667	48	10.4489	36.5718	32.9604	Promoter (<=1kb)	2140	EYA3	0	28088408	28088995	588	TRUE	132_PolII_narrow_peak_711	62	11.5442	48.3102	44.3569	Promoter (<=1kb)	2140	EYA3	0	28088249	28088995	747	TRUE	133_PolII_narrow_peak_752	60	10.7404	44.8215	41.0874	Promoter (<=1kb)
U001010	chr1	28123602	28123867	265	WT_PolII_narrow_peak_694	14	6.89508	11.5409	8.75142	Intron (ENST00000687303.1/ENST00000687303.1, intron 2 of 2)	2140	EYA3	-34966	28123603	28123867	265	TRUE	NA	NA	NA	NA	NA	NA	NA	NA	NA	NA	NA	NA	FALSE	NA	NA	NA	NA	NA	NA	NA	NA	NA	NA	NA	NA	FALSE	133_PolII_narrow_peak_753	11	5.13045	7.69376	5.13316	Intron (ENST00000687303.1/ENST00000687303.1, intron 2 of 2)
U001011	chr1	28144413	28144971	558	WT_PolII_narrow_peak_695	11	5.17111	7.75853	5.1795	Distal Intergenic	5724	PTAFR	31839	28144414	28144851	438	TRUE	13_PolII_narrow_peak_668	11	5.70974	8.61596	5.94374	Distal Intergenic	5724	PTAFR	31937	28144533	28144753	221	TRUE	132_PolII_narrow_peak_712	16	7.53754	13.3858	10.4799	Distal Intergenic	5724	PTAFR	31743	28144627	28144947	321	TRUE	133_PolII_narrow_peak_754	12	4.66351	7.23238	4.70125	Distal Intergenic
U001012	chr1	28193733	28194084	351	NA	NA	NA	NA	NA	NA	NA	NA	NA	NA	NA	NA	FALSE	13_PolII_narrow_peak_669	20	6.46691	13.2529	10.3472	Promoter (<=1kb)	5724	PTAFR	0	28193734	28194034	301	TRUE	132_PolII_narrow_peak_713	15	4.66041	8.13213	5.50644	Promoter (<=1kb)	5724	PTAFR	0	28193759	28194014	256	TRUE	133_PolII_narrow_peak_755	23	6.36997	14.3332	11.4382	Promoter (<=1kb)
U001013	chr1	28235731	28236218	487	WT_PolII_narrow_peak_696	56	9.84637	39.8766	36.1966	Promoter (<=1kb)	93974	ATP5IF1	0	28235746	28236180	435	TRUE	13_PolII_narrow_peak_670	30	6.76195	18.2332	15.137	Promoter (<=1kb)	93974	ATP5IF1	0	28235763	28236122	360	TRUE	132_PolII_narrow_peak_714	53	10.1039	38.7659	35.0523	Promoter (<=1kb)	93974	ATP5IF1	0	28235732	28236214	483	TRUE	133_PolII_narrow_peak_756	50	8.9362	33.8833	30.4015	Promoter (<=1kb)
U001014	chr1	28247163	28247463	300	WT_PolII_narrow_peak_697	75	8.24854	45.2886	41.4781	Exon (ENST00000605846.1/ENST00000605846.1, exon 1 of 1)	93974	ATP5IF1	11010	28247164	28247442	279	TRUE	13_PolII_narrow_peak_671	70	8.72134	44.369	40.5766	Exon (ENST00000605846.1/ENST00000605846.1, exon 1 of 1)	93974	ATP5IF1	11051	28247205	28247444	240	TRUE	132_PolII_narrow_peak_715	73	8.60186	45.583	41.6967	Exon (ENST00000605846.1/ENST00000605846.1, exon 1 of 1)	93974	ATP5IF1	11051	28247205	28247463	259	TRUE	133_PolII_narrow_peak_757	69	8.10144	41.5289	37.8684	Exon (ENST00000605846.1/ENST00000605846.1, exon 1 of 1)
U001015	chr1	28248273	28248597	324	WT_PolII_narrow_peak_698	31	3.52865	9.78626	7.08582	Distal Intergenic	83667	SESN2	-10938	28248418	28248580	163	TRUE	13_PolII_narrow_peak_672	23	2.99965	6.4091	3.88975	Distal Intergenic	83667	SESN2	-10940	28248433	28248578	146	TRUE	132_PolII_narrow_peak_716	27	3.32564	8.20929	5.57883	Distal Intergenic	83667	SESN2	-10954	28248418	28248564	147	TRUE	133_PolII_narrow_peak_758	31	3.73033	10.4528	7.7328	Distal Intergenic
U001016	chr1	28248940	28249684	744	WT_PolII_narrow_peak_699	29	3.37013	8.79739	6.15361	Distal Intergenic	83667	SESN2	-9834	28249487	28249684	198	TRUE	13_PolII_narrow_peak_673	28	3.62458	9.36331	6.64911	Distal Intergenic	83667	SESN2	-10156	28249008	28249362	355	TRUE	NA	NA	NA	NA	NA	NA	NA	NA	NA	NA	NA	NA	FALSE	133_PolII_narrow_peak_759	25	3.03089	6.88708	4.38244	Distal Intergenic
U001017	chr1	28251621	28251776	155	WT_PolII_narrow_peak_700	29	3.48078	9.1548	6.49087	Distal Intergenic	83667	SESN2	-7742	28251626	28251776	151	TRUE	NA	NA	NA	NA	NA	NA	NA	NA	NA	NA	NA	NA	FALSE	132_PolII_narrow_peak_717	25	3.30102	7.69471	5.09718	Distal Intergenic	83667	SESN2	-7755	28251622	28251763	142	TRUE	NA	NA	NA	NA	NA	NA
U001018	chr1	28259050	28259578	528	WT_PolII_narrow_peak_701	55	11.1882	42.8122	39.0604	Promoter (<=1kb)	83667	SESN2	0	28259106	28259526	421	TRUE	13_PolII_narrow_peak_674	57	11.0929	43.8562	40.0752	Promoter (<=1kb)	83667	SESN2	-14	28259089	28259504	416	TRUE	132_PolII_narrow_peak_718	66	12.1205	52.5539	48.4977	Promoter (<=1kb)	83667	SESN2	0	28259061	28259520	460	TRUE	133_PolII_narrow_peak_760	63	10.8978	47.1682	43.383	Promoter (<=1kb)
U001019	chr1	28296976	28297124	148	NA	NA	NA	NA	NA	NA	NA	NA	NA	NA	NA	NA	FALSE	NA	NA	NA	NA	NA	NA	NA	NA	NA	NA	NA	NA	FALSE	132_PolII_narrow_peak_719	12	4.11637	6.31677	3.8239	Distal Intergenic	54797	MED18	-31878	28296977	28297124	148	TRUE	NA	NA	NA	NA	NA	NA
U001020	chr1	28313847	28314427	580	WT_PolII_narrow_peak_702	28	9.32031	22.4189	19.2148	Distal Intergenic	54797	MED18	-14575	28313848	28314427	580	TRUE	13_PolII_narrow_peak_675	29	9.17908	22.7048	19.4644	Distal Intergenic	54797	MED18	-14592	28313921	28314410	490	TRUE	132_PolII_narrow_peak_720	25	7.43569	17.3166	14.2494	Distal Intergenic	54797	MED18	-14575	28313927	28314427	501	TRUE	133_PolII_narrow_peak_761	35	9.91834	27.5644	24.2443	Distal Intergenic
U001021	chr1	28328779	28329264	485	WT_PolII_narrow_peak_703	23	6.10468	13.8021	10.9097	Promoter (<=1kb)	54797	MED18	0	28328780	28329257	478	TRUE	13_PolII_narrow_peak_676	30	7.2136	19.2365	16.1064	Promoter (<=1kb)	54797	MED18	0	28328853	28329236	384	TRUE	132_PolII_narrow_peak_721	35	8.99002	25.6392	22.2911	Promoter (<=1kb)	54797	MED18	0	28328867	28329237	371	TRUE	133_PolII_narrow_peak_762	36	7.4056	22.5651	19.3867	Promoter (<=1kb)
U001022	chr1	28346242	28346679	437	WT_PolII_narrow_peak_704	74	13.3576	61.5602	57.3786	Distal Intergenic	54797	MED18	16034	28346317	28346638	322	TRUE	13_PolII_narrow_peak_677	33	9.20073	24.965	21.6579	Distal Intergenic	54797	MED18	16030	28346313	28346609	297	TRUE	132_PolII_narrow_peak_722	50	11.0775	39.3291	35.6012	Distal Intergenic	54797	MED18	15960	28346243	28346638	396	TRUE	133_PolII_narrow_peak_763	35	9.31604	26.3269	23.0405	Distal Intergenic
U001023	chr1	28351477	28352564	1087	WT_PolII_narrow_peak_705	50	6.6195	26.8979	23.5591	Distal Intergenic	65979	PHACTR4	-17441	28351478	28352141	664	TRUE	13_PolII_narrow_peak_678	39	7.1078	23.2553	19.9984	Distal Intergenic	65979	PHACTR4	-17617	28351525	28351965	441	TRUE	132_PolII_narrow_peak_723	51	8.29564	32.6222	29.0727	Distal Intergenic	65979	PHACTR4	-17157	28351560	28352425	866	TRUE	133_PolII_narrow_peak_764	38	5.76657	19.0796	16.0112	Distal Intergenic
U001024	chr1	28354140	28354455	315	WT_PolII_narrow_peak_707	24	3.38513	7.71351	5.1371	Distal Intergenic	65979	PHACTR4	-15127	28354311	28354455	145	TRUE	13_PolII_narrow_peak_680	28	5.40885	14.2232	11.2774	Distal Intergenic	65979	PHACTR4	-15128	28354201	28354454	254	TRUE	132_PolII_narrow_peak_724	25	4.28274	10.3862	7.62697	Distal Intergenic	65979	PHACTR4	-15128	28354259	28354454	196	TRUE	133_PolII_narrow_peak_765	28	4.43272	11.6986	8.91822	Distal Intergenic
U001025	chr1	28359606	28359770	164	WT_PolII_narrow_peak_708	13	5.67789	9.20796	6.54097	Distal Intergenic	65979	PHACTR4	-9812	28359610	28359770	161	TRUE	NA	NA	NA	NA	NA	NA	NA	NA	NA	NA	NA	NA	FALSE	NA	NA	NA	NA	NA	NA	NA	NA	NA	NA	NA	NA	FALSE	NA	NA	NA	NA	NA	NA
U001026	chr1	28359899	28360065	166	NA	NA	NA	NA	NA	NA	NA	NA	NA	NA	NA	NA	FALSE	13_PolII_narrow_peak_681	10	4.6785	6.69876	4.15464	Distal Intergenic	65979	PHACTR4	-9520	28359902	28360062	161	TRUE	132_PolII_narrow_peak_725	10	4.28734	6.07935	3.60485	Distal Intergenic	65979	PHACTR4	-9517	28359900	28360065	166	TRUE	NA	NA	NA	NA	NA	NA
[truncated: 58,853 more rows]
[truncated: 7 more columns]
