# Supplementary material for: Quinone reductase 2 reads H3 serotonylation to support neuronal maturation
Source: bioRxiv. 2026 Mar 19:2026.03.17.712426. Preprint. [Version 2] doi: 10.64898/2026.03.17.712426 (PMC13015520; doi:10.64898/2026.03.17.712426)
Supplement: Supplement 6 — Supplementary Data 5: RNA-seq from wildtype vs. complementation HeLa cells [file media-6.xlsx]

## Sheet: Supplementary Data 5
FPKM counts
gene_name	WT_1	WT_2	WT_3	QR2_knockdown_1	QR2_knockdown_2	QR2_knockdown_3	FLAG-HA-QR2_1	FLAG-HA-QR2_2	FLAG-HA-QR2_3	FLAG-HA-QR2-I129EI195R_1	FLAG-HA-QR2-I129EI195R_2	FLAG-HA-QR2-I129EI195R_3
A1BG	0.572823	0.283204	0.196576	0.190655	0.248636	0.130744	0.303775	0.652715	0.202233	0.268709	0.466704	0.251444
A1CF	0.0122817	0.00258561	0.00675547	0.00218079	0.004463	0.00236966	0.00534075	0.00950002	0.028325	0.0183142	0.01631	0.0201256
A2M	1.179	1.80382	1.13288	1.08488	1.12715	1.3715	1.3476	1.48527	1.82315	1.36024	1.23283	1.43486
A2ML1	0.0069585	0.0245443	0.107595	0	0	0	0.0431229	0.0452636	0.107146	0.0807589	0.0429609	0.0406898
A2MP1	0.123649	0.130272	0.13922	0.309252	0.2296	0.319912	0.537831	0.551245	0.524986	0.279349	0.358333	0.328735
A4GALT	4.22434	5.66169	5.21557	4.17418	4.24234	4.21951	6.39492	5.60235	7.33534	2.67479	5.69026	5.2059
AAAS	57.7365	57.1909	56.7796	74.1751	78.1158	77.9919	52.0545	49.7676	50.386	59.455	58.1164	58.3341
AACS	24.1894	23.533	24.6122	26.6205	25.8211	25.8075	20.8996	20.7345	21.5021	18.6303	19.8216	19.1673
AADAC	0.0160356	0.0169443	0	0.0568497	0	0.118807	0.122164	0.267885	0.218161	0	0	0.0476914
AADACP1	0.153158	0.0694731	0.120902	0.329422	0.69258	0.147779	0.976761	0.794814	0.646798	0.326132	0.349069	0.306212
AADAT	2.38698	2.88557	2.62877	4.60741	3.83622	3.69746	3.12602	3.05634	2.4609	3.84414	3.3635	3.93964
AAED1	10.1436	8.2312	9.3104	10.8717	10.1854	10.1342	7.99644	7.95667	8.6241	9.93069	7.14689	8.37566
AAGAB	41.9397	41.3577	43.1208	65.3222	66.6208	69.3098	45.0261	45.084	42.9619	49.3517	46.9916	45.9294
AAK1	2.80677	2.27327	3.17026	1.52636	1.77798	1.82117	2.72491	3.08338	2.4567	2.5262	2.83994	3.39517
AAMDC	16.5046	17.2229	16.7171	22.0212	24.4364	21.6978	17.6109	19.7266	18.207	18.4948	18.5406	19.4821
AAMP	58.1216	53.2462	55.0139	77.1434	77.4224	76.6046	44.5092	42.0116	40.4474	51.6085	49.7457	52.7895
AANAT	0.237565	0.372993	0.299472	0.158824	0.13173	0.212919	0	0.0968896	0.23693	0.0915571	0	0.127021
AAR2	26.3691	24.4679	25.6543	37.77	38.0084	38.1433	24.4323	25.1751	24.7743	24.5248	22.5012	23.5116
AARD	0.241763	0.277244	0.318602	0.578015	0.352666	0.344803	0.457392	0.529884	0.718355	0.366564	0.410622	0.31941
AARS	78.9512	77.8325	78.8835	85.8434	88.1294	88.1636	75.0065	79.016	75.2941	83.5769	81.5419	83.4494
AARS2	7.04344	6.43555	6.57681	6.03096	6.25556	6.10858	6.66306	6.89578	6.43434	8.52758	8.04589	8.62869
AARSD1	29.6668	28.616	25.9864	44.0692	46.5939	43.0515	21.0663	22.206	24.7855	28.6159	30.1214	30.4422
AASDH	2.91306	3.07273	3.49037	3.2411	3.74523	3.92128	3.10779	2.89101	3.63917	3.20087	3.32815	3.47935
AASDHPPT	20.2279	19.3069	22.7763	34.7368	33.5954	31.8321	21.3403	21.9177	22.7528	21.6671	21.0897	19.4908
AASS	0	0.0701411	0.0282258	0.106959	0.059379	0.0655969	0.0409714	0.0418178	0.0712169	0.0271012	0.0579477	0.144373
AATF	62.4962	62.8229	60.0194	62.1359	60.2064	60.4151	50.88	54.3886	50.9829	56.6317	56.0867	58.6823
AATK	24.1242	20.3702	22.6842	13.6669	15.7138	13.4014	23.3794	21.2476	21.9661	13.7761	14.7878	13.8642
AB019441.29	1.08767	1.52926	2.10833	1.13441	1.86578	1.62198	1.56438	1.68243	1.73944	1.65726	1.58016	1.43403
ABAT	0.127204	0.17453	0.139258	0.0259358	0.0475824	0.050658	0.26837	0.042117	0.160443	0.201594	0.300097	0.0807694
ABBA01000934.1	0	0	0.2175	0.0892582	0	0	0.183337	0.0876355	0.0713452	0.0835602	0	0.0783049
ABC12-49244600F4.4	0.428068	0.379687	0.357364	0.0517772	0.0529407	0.0563167	0.317482	0.352015	0.29655	0.290103	0.258506	0.272927
ABC13-47488600E17.1	0.0677187	0.0454089	0.0790805	0.0163893	0.244459	0.0118784	0.0334734	0.0794611	0.0845133	0.0382473	0.105292	0.0911146
ABC13-48559800H2.1	2.62822	1.82487	1.24476	0.893931	0.577367	0.455211	1.02825	1.7554	1.25046	0.962399	1.83798	1.52925
ABC14-864958H18.2	0.533404	0	0	0	0	0	0	0	0	0	0	0
ABC7-42404400C24.1	0.409667	0.349811	0.366655	0.150985	0.0632059	0.102531	0.367618	0.391054	0.423297	0.352991	0.315634	0.289539
ABCA1	0.384327	0.411376	0.370217	0.07133	0.0512905	0.119399	0.155791	0.142749	0.0933152	0.0566626	0.0403688	0.0228745
ABCA10	1.13834	1.41274	0.830877	0.585549	1.12019	0.48067	0.881936	0.761471	1.24998	0.55688	0.787301	0.278477
ABCA11P	0.988874	1.09028	0.949645	0.759815	0.707087	1.24099	1.06537	1.11442	0.954001	0.930162	1.72162	0.920156
ABCA12	0.0170492	0.0171281	0.0178997	0.00288835	0.00591052	0.0219718	0.0212242	0.00839122	0.0102354	0.0121291	0.021605	0.00380771
ABCA13	0.0265978	0.0217562	0.00473632	0.023148	0.00937528	0.00996221	0.0227642	0.0466351	0.0541794	0.0513251	0.0552193	0.0549911
ABCA17P	0.472619	0.430339	0.792444	0.426759	0.603193	0.521742	0.467833	0.924632	1.05127	0.673197	0.347468	0.644702
ABCA2	42.5081	43.7897	41.7368	12.7458	10.6118	10.9095	43.1759	37.5633	42.8823	38.5346	38.4551	39.0389
ABCA3	12.3577	13.219	13.1008	6.94333	7.58939	6.25972	11.8065	11.77	11.2009	6.81419	7.39232	7.09382
ABCA4	1.48852	1.17306	1.8046	3.04923	2.73459	2.32175	2.27881	1.29405	1.57188	3.03223	2.61861	1.75648
ABCA5	4.60142	4.10673	4.54783	2.72185	2.61529	3.18237	3.1944	3.1346	2.61668	1.99888	2.45924	2.39716
ABCA6	0.0157211	0.109652	0.0231287	0.00738763	0.00503944	0.0107037	0.0180935	0.0126917	0.0382072	0.0103405	0.0341105	0.0129859
ABCA7	15.5677	14.4568	12.5648	9.44178	10.1513	10.5614	16.7641	17.1152	16.0765	9.91834	10.4711	9.51865
ABCA8	0.31484	0.291773	0.318039	0.1414	0.380958	0.0614849	0.768388	0.92305	0.960452	0.278383	0.0952273	0.170309
ABCA9	0.239437	0.15081	0.205356	0.0595601	0.0305757	0.0834106	0.34618	0.238007	0.4719	0.104655	0.0933154	0.047347
ABCB1	0.072921	0	0.033695	0.162356	0.0328604	0.164637	0	0	0.0509842	0.324708	0.146371	0.147096
ABCB10	13.5964	14.116	13.8664	16.3522	16.0379	16.6274	11.5106	11.9503	11.0108	12.2126	11.5552	11.8151
ABCB5	0.0128841	0.0657932	0.0652682	0.0114362	0.0136491	0.0186997	0.0493892	0.0415165	0.0292268	0.0160098	0.0796617	0.0251256
ABCB6	11.854	9.51517	11.7852	12.953	16.8159	13.9653	9.98468	8.0796	10.1077	11.5953	13.2643	11.674
ABCB7	22.8828	30.219	27.6944	18.8913	23.3185	22.1821	24.5773	24.9512	29.1368	23.047	17.4344	19.8534
ABCB8	17.2062	16.9135	16.7055	22.1116	23.9803	23.5419	13.7465	14.7761	13.7705	14.4311	13.9034	14.4942
ABCB9	2.68417	3.07126	2.53037	2.90261	4.21724	4.04649	2.08622	2.26306	1.82748	2.61616	2.89761	2.37507
ABCC1	14.5806	15.3665	14.9002	10.8833	10.1559	10.5377	16.4882	16.436	14.384	12.9884	13.9835	14.4328
ABCC10	2.89716	2.79575	2.20571	2.77976	2.24279	2.24729	2.27045	1.83602	1.62799	3.3025	2.61828	2.9662
ABCC11	0.0988472	0.136985	0.145052	0.145036	0.1119	0.154478	0.045451	0.100517	0.0724923	0.145449	0.0705288	0.108111
ABCC2	0.597744	0.216677	0.118702	0.365352	0.202671	0.369596	0.0314692	0.503465	0.206707	0.81515	0.505751	0.620172
ABCC3	36.6267	34.7328	34.9847	19.3724	20.3449	17.8855	25.9381	23.9393	26.8609	14.8073	14.7604	14.2746
ABCC4	0.28475	0.420247	0.271054	0.735132	0.147902	0.434309	0.0709219	0.20365	0.248742	0.145361	0.487434	0.233957
ABCC5	7.77638	8.5368	8.85942	10.6283	10.8242	10.5271	8.67642	7.5767	7.81971	12.7325	12.8463	12.4613
ABCC6	3.02797	1.88	2.20645	1.16392	1.72103	2.34914	2.49303	3.26633	2.59207	1.5602	1.63425	1.33189
ABCC6P2	0	0.114996	0.299928	0.0475139	0	0	0.352653	0.0705742	0.0575003	0	0	0.249788
ABCC8	0.197827	0.152246	0.0359868	0.0295459	0.0268256	0.126059	0.140766	0.19496	0.122181	0.162302	0.107656	0.0583583
ABCC9	0.0575591	0.0853784	0.0431745	0.0464558	0.0713027	0.0454322	0.0967077	0.0674621	0.106972	0.0975348	0.156353	0.131677
ABCD1	23.3866	21.2992	19.7053	22.8989	22.7503	22.1642	18.8312	17.85	19.1137	17.5553	17.6919	16.8823
ABCD3	25.7202	25.6719	25.4848	37.8561	35.2852	38.1713	25.8367	27.0763	27.0544	28.2549	27.6395	28.7649
ABCD4	19.2855	21.5938	20.4827	19.2276	19.0614	18.7672	20.6377	18.8086	21.8098	24.0725	24.5719	23.7124
ABCE1	27.564	30.08	29.0681	48.8719	46.9406	46.5103	26.0388	26.7084	25.8149	24.7966	25.4632	23.1056
ABCF1	45.6785	46.0028	47.3363	41.0592	38.983	41.0475	39.4281	40.0335	42.3047	56.2529	56.965	56.0126
ABCF2	50.7541	51.8161	50.9328	80.3274	78.5209	82.1369	44.621	43.298	44.5845	52.7352	51.1049	49.6765
ABCF3	34.9429	36.4739	37.0546	42.2023	43.1311	43.3734	31.6983	29.0642	30.0987	36.483	35.0811	35.2661
ABCG1	12.9214	13.4176	13.5845	5.447	5.41937	5.56597	13.4015	13.1291	12.7475	4.57642	4.67995	4.41371
ABCG2	0.50757	0.574383	0.311847	1.44857	0.947541	1.4614	0.083949	0.0564036	0.057872	0.323979	0.475028	0.264482
ABCG4	0	0.0183985	0	0	0.062261	0	0.0760222	0.025166	0.012832	0	0.0474903	0.0285973
ABCG5	0.00951625	0.016403	0.0214231	0.0276098	0	0.0150113	0	0.040188	0.0490288	0.0236472	0	0.00909708
ABCG8	0.031723	0.0233795	0.017452	0.0309781	0.0144073	0.0183623	0.0448361	0.0531784	0.0332642	0.035478	0.0168519	0.0297009
ABHD1	0.193722	0.160905	0.191682	0.493052	0.38823	0.154512	0.176886	0.391072	0.250894	0.212989	0.313427	0.222755
ABHD10	15.2643	16.3001	14.6211	29.2158	28.1467	29.5395	16.7635	17.5886	17.6336	19.177	17.3616	18.8315
ABHD11	9.29805	9.15625	9.80233	11.2734	12.0025	11.811	7.69655	8.85095	8.59328	11.8041	10.5895	11.6209
ABHD11-AS1	0	0.222527	0	0.147753	0.112915	0.322784	0.0456001	0	0	0	0.166969	0.145746
ABHD12	26.9175	26.8437	27.348	34.3329	36.2303	33.7837	26.8007	27.1832	26.6871	29.3994	29.7251	27.5159
ABHD12B	37.2059	40.9121	40.7228	12.9734	14.425	12.2706	41.031	44.5488	41.4091	20.1235	20.8617	19.9188
ABHD13	3.24423	3.16165	3.24124	4.043	3.79445	3.96443	4.20003	3.69951	4.1293	2.9724	2.94722	2.83433
ABHD14A	23.8971	23.7405	24.8513	32.5596	33.2909	33.3487	26.3786	23.3866	25.3359	23.7086	22.8986	25.3474
ABHD14A-ACY1	0.431059	0.896836	1.10455	1.00188	0.532915	1.35296	0.0700142	0.391139	0.37535	0.650608	1.23172	0.257305
ABHD14B	79.2056	75.141	76.7989	58.1441	60.7542	61.4821	63.8258	64.6403	63.5036	54.0826	51.9704	53.3211
ABHD15	6.91683	5.94042	5.92906	6.04248	5.66317	6.43377	6.64745	7.20756	6.47405	5.34653	5.48419	5.28332
ABHD16A	11.7311	12.5166	11.4638	17.4151	16.8771	18.1963	7.74146	7.50576	8.50025	11.7558	14.2421	13.6507
ABHD16B	4.43168	3.37888	4.02991	1.73884	1.65405	1.92576	3.20336	2.95775	3.1908	2.83672	2.87766	2.7446
ABHD17A	38.757	33.631	33.6017	37.2624	38.6753	38.5505	35.3209	33.0452	33.2665	27.3601	27.2355	26.7001
ABHD17AP1	0.205885	0.311965	0.244222	0.338313	0.212425	0.198667	0.128177	0.229517	0.342523	0.328752	0.117362	0.239781
ABHD17AP3	0	0	0	0.0205058	0.041874	0.044688	0	0	0.02446	0.0287634	0.0923692	0.0540016
ABHD17AP4	0.12151	0.0644585	0.0280328	0.0537499	0.137093	0.175876	0.231689	0	0.0965133	0.226356	0.282849	0.0353723
ABHD17AP5	0.298068	0.094856	0.22002	0.158232	0.26907	0.0862856	0.0649504	0.116314	0.157804	0.185089	0.594699	0.208269
ABHD17B	10.441	10.5357	10.8234	18.9052	20.014	20.5225	12.8153	12.8588	13.6158	11.7578	12.2492	11.6369
ABHD17C	51.7149	53.3683	52.2859	17.7659	18.2602	18.0326	20.2831	19.8824	20.9021	13.1975	12.2184	12.6629
ABHD18	2.85085	3.55794	4.16353	4.79166	4.96922	4.5317	2.20214	3.12279	2.42807	3.67533	4.66978	4.20712
ABHD2	9.66522	9.96305	10.1082	14.9881	13.2225	15.2803	12.1071	12.5072	12.2611	10.5045	9.52805	10.0614
ABHD3	20.573	18.8139	22.236	44.0319	40.5114	41.3522	23.8045	21.8947	21.582	33.2942	30.1774	31.5728
ABHD4	13.9519	14.5332	15.6773	16.7213	16.9435	16.8967	12.0407	12.1984	11.1441	21.8216	22.341	21.7341
ABHD5	3.93154	3.32362	3.57151	7.79033	8.05403	8.42287	4.42246	3.95601	4.94511	4.19078	3.9433	6.22668
ABHD6	10.509	10.4055	11.3999	13.3677	12.925	13.5946	12.802	11.6278	12.2672	10.7166	11.7925	11.4003
ABHD8	8.38687	7.82776	7.14889	8.57162	8.52177	8.7484	9.05348	8.08887	9.31735	7.72566	7.15622	7.14211
ABI1	11.0352	10.9813	11.7286	12.8407	12.664	12.6616	11.4065	12.2402	11.636	12.7964	13.0634	12.3268
ABI2	27.7669	27.0464	27.9389	36.2997	37.7417	34.635	23.6307	23.7491	22.4421	19.8072	23.0005	22.6717
ABI3BP	0.437183	0.356146	0.279754	0.225179	0.201441	0.149204	0.356075	0.534591	0.351682	0.419995	0.233373	0.768084
ABL1	70.4431	67.4963	69.1233	29.6595	29.4353	29.0214	50.7595	47.5126	49.0258	49.3898	48.3867	48.1365
ABL2	6.59874	7.09519	7.17088	6.42082	6.2728	6.1446	7.52349	7.46762	7.39863	6.88073	6.34373	5.80371
ABLIM1	38.0475	37.1044	38.2545	54.3787	55.4653	56.4514	46.1416	46.5582	45.9346	36.6134	36.4954	36.5123
ABLIM2	4.58665	5.30429	4.61227	2.57774	3.19421	2.3002	2.83693	3.36346	2.09045	1.94432	2.00075	2.50947
ABLIM3	1.7932	1.55258	1.57712	0.887307	1.29685	0.768079	1.93873	1.9709	1.99798	1.94317	2.1404	2.20954
ABO	0.0754667	0.0378399	0.0527253	0.0191404	0.0195831	0.00346688	0.0312572	0.0324422	0.060301	0.0446554	0.0668174	0.0504647
ABR	23.1092	23.9025	23.9402	15.7781	16.0097	16.2484	18.6413	19.4669	19.8523	17.6267	18.9723	18.3264
ABRACL	9.41112	10.0026	9.71721	10.3017	12.987	11.9198	11.4616	12.6529	11.8631	11.9144	11.8871	10.9456
ABT1	11.439	12.0345	12.7421	16.0141	17.1203	16.1586	10.8775	10.821	11.2144	11.4982	11.0661	10.5856
ABTB1	24.0991	24.1644	22.4992	19.6783	21.1195	19.8144	21.4872	21.2539	20.8941	19.939	18.8927	18.6914
ABTB2	2.50043	2.35097	2.12915	3.66603	3.90399	3.67194	3.19846	3.39488	3.17492	5.28421	4.85554	4.95897
AC000089.3	1.24745	1.43904	1.11968	1.73311	1.28514	0.653482	2.13677	1.16124	1.17236	1.46053	1.75467	2.19746
AC000367.1	0	0.13293	0.141422	0.0247982	0	0	0.0304377	0.271477	0.161958	0.104253	0.0557577	0.049006
AC002056.3	0.228907	0.486779	0.387989	0.472072	0.274966	0.331338	0.582324	0.447853	0.243111	0.284236	0.203082	0.310524
AC002069.5	0.0338812	0.0179051	0.04675	0.0150128	0	0	0	0	0.0535591	0.0210448	0.022516	0.0197754
AC002075.4	3.26907	2.27791	1.09613	2.18615	1.81789	3.31846	1.75219	2.44073	2.72433	4.11705	4.47001	5.6721
AC002310.10	0.122221	0	0.113061	0.0359959	0	0.0786234	0.310978	0	0.259844	0.101169	0.325344	0.142032
AC002310.17	0.220437	0.71752	1.86466	1.12929	0.957088	2.09603	2.84073	4.0401	3.28193	4.99256	3.61602	1.78525
AC002398.9	1.52528	0	0.262143	0.343267	0.840929	0	1.04183	0.705256	0	1.47702	0.653192	1.9282
AC002985.3	0.218942	0.139904	0.376224	0.481184	0.345055	0.158208	0.303265	0.363712	0.271245	0.163112	0.17489	0
AC003003.5	0.0100821	0.0531774	0.0740743	0.017885	0.0274292	0.0291809	0.0548366	0.0521198	0.0423941	0.100212	0.0133949	0.0471365
AC004057.1	918.188	838.604	890.992	932.239	946.44	955.252	1067.62	1039.76	1063.57	802.258	800.685	774.338
AC004076.7	0.193921	0	0.240197	0.341377	0	0.124619	0.846459	0	0.483999	0.802153	0.516901	0.972327
AC004129.9	0.179649	0.0381788	0.0664006	0.0952946	0.129544	0.17336	0.274159	0.0468296	0.038128	0.133849	0.0956159	0.167178
AC004381.6	10.9593	10.7282	11.4345	10.1237	10.5941	8.89499	8.08554	8.44251	7.31957	7.84248	8.40459	8.11951
AC004381.8	0	0	0	0.0512826	0.0523824	0	0.084019	0	0.0407036	0	0	0.0225139
AC004383.3	0.885603	0.383523	1.16138	0.152366	0.464603	0	1.91147	1.62672	0.377917	1.10988	1.68073	1.83716
AC004386.4	0.0380858	0	0.0704214	0	0	0.0735043	0.041523	0.0496751	0.040448	0.094583	0.0506833	0.132855
AC004453.8	10.6584	14.4383	9.68588	12.2263	12.8426	11.522	13.5994	21.2842	12.6606	6.62533	8.53499	10.7637
AC004556.1	0.395084	0	0	0.174565	0.498149	1.10556	0.387701	0.463991	0.545726	2.10942	1.10419	0.551124
AC004754.3	0	0.0227076	0	0	0	0.020764	0	0	0.0565749	0	0	0.0377281
AC004824.1	0.203621	0.434523	0.188841	0.0898457	0.0914567	0	0.222194	0.133326	0.162897	0.126411	0	0.0590489
AC004893.10	0	0.0193268	0.0672788	0.0485881	0.0165451	0	0.0596907	0	0.0192728	0.0227066	0.0485932	0
AC004893.11	1.04518	1.05409	1.0411	0.174101	0.228954	0.240266	1.21261	1.21202	1.36185	0.759334	0.732531	1.00123
AC004951.5	0.577678	0.306935	0.533818	0.351109	0.455597	0.418094	0.314857	0.235303	0.536429	0.448336	0.576499	0.335976
AC004967.7	12.3704	7.91974	8.55623	16.9666	17.4518	17.8876	10.9152	7.97547	8.70141	9.26522	8.54124	8.80495
AC004980.10	0.346966	0.297393	0.129167	0.0610643	0	0.0668744	0	0.364721	0.22308	0.430916	0.0925887	0
AC004980.7	4.91218	3.01208	4.59956	3.95212	2.58214	2.50273	6.08976	5.80182	5.77014	5.33075	3.9884	3.44332
AC004980.9	1.72482	1.61364	2.26117	2.49756	1.42414	1.4349	3.25645	1.5127	2.46448	2.57961	2.00747	2.38638
AC004985.12	0.114473	0.121194	0.0843601	0.0405479	0.0414017	0.0662719	0.548467	0.148564	0.193443	0.199063	0.0608804	0.213568
AC004987.9	0.0915781	0	0.0632701	0.0608218	0.103504	0	0	0.118851	0	0	0.0913206	0
AC005017.2	0.0709261	0	0	0	0	0.136646	0.0774642	0.186425	0	0	0.283929	0.246097
AC005019.2	0.260633	0	0.162214	0.0761747	0	0.0835662	0.0948677	0.228623	0.0932857	0.107982	0.464944	0.200831
AC005077.14	0.247763	0.218771	0.233506	0.0534775	0.0243096	0.025841	0.167492	0.181538	0.161704	0.124806	0.115633	0.172297
AC005077.7	0.173444	0	0.160559	0.038301	0	0.125535	0	0	0	0	0.0577261	0
AC005086.1	0.288452	0.313223	0.811592	0	0	0	0.926343	0	1.53056	0	0	0
AC005086.2	0.314939	0.683775	0.295286	0.267001	0.81456	0.297915	0	0.410638	0.334049	0	0.872752	0.735742
AC005086.3	1.00654	0	1.25774	0.85104	1.72875	0.632449	1.78938	2.62239	2.48322	2.56552	1.39487	1.17626
AC005154.7	0.0731155	0.0966341	0.252295	0.0485881	0	0	0.378041	0.189493	0.096364	0.113533	0.0242966	0.0426645
AC005154.8	0.323442	0.2323	0.302462	0	0.0954716	0.103443	0.469705	0.28316	0.577865	0.134203	0.144597	0
AC005224.2	0.0163424	0.0172699	0.0150309	0	0	0	0.106717	0.0211639	0.0344376	0.0203019	0.0217202	0.0763165
AC005251.3	1.14249	1.51255	0.656392	2.31143	0.86047	0.929589	2.01533	0.693755	1.13228	1.63849	1.76384	0.609416
AC005281.1	0.0401489	0.0409693	0.921375	0.210706	0	0.0499204	0.0562977	0.151856	0.0796806	0.0585972	0.19276	0.0669369
AC005336.4	0.0417056	0.0220643	0.0191998	0.110824	0.0377273	0.100601	0	0	0	0.0518052	0.0554441	0.0972981
AC005517.3	4.12666	4.11694	3.64342	3.88024	3.68948	3.90688	3.8078	3.46006	3.27908	2.7395	3.70255	3.62069
AC005682.6	0.413513	0.364242	0.317007	0.198489	0.109195	0.199486	0.675118	0.580305	0.544788	0.192634	0.160304	0.402235
AC005722.4	0	0	0	0	0.0255139	0.109047	0	0.0367307	0.14949	0	0.0375757	0.164554
AC005740.3	0.193358	0.137834	0.119745	0.340417	0.230786	0.310645	0.140665	0	0.344689	0.0799829	0.257703	0.447499
AC005752.10	0.0840423	0.0222323	0	0.0372201	0	0.0405449	0.0686263	0.0272508	0.0887007	0.104394	0.0558642	0.0490157
AC005795.1	0.078045	0	0.2165	0.103457	0.140594	0.0753077	0.0850949	0.0509124	0	0.339175	0.207731	0.36293
AC005822.1	0.0259427	0.109959	0.0239152	0.20668	0.117203	0.0750973	0.0565129	0.0674046	0.0274304	0.161108	0.241494	0.0302332
AC005943.2	19.9699	18.8815	16.9474	23.2805	22.9816	24.0022	13.2688	12.503	13.8824	19.2798	18.3146	18.4325
AC006011.4	5.35264	1.74848	3.49414	4.86892	3.62792	4.89251	4.87166	0.654925	1.46743	2.95156	5.52724	9.17872
AC006014.7	1.99231	2.95506	2.14909	0.905175	1.15064	1.54873	2.1039	1.77237	0.61866	0.797537	2.05573	1.4874
AC006042.8	0.206436	0.109103	0.237385	0.0304896	0.0155752	0.0497943	0.168518	0.311985	0.0906565	0.170965	0.137191	0.060242
AC006116.20	0.335967	0	0.387647	0.286974	0	0	0.314252	0.182102	0.265075	0.241881	0.218633	0.340554
AC006328.9	7.7626	6.0398	8.97305	4.41221	2.29132	4.5515	10.4509	5.52162	8.20568	5.23392	3.61492	3.60384
AC006449.1	16.4772	17.6648	9.75082	6.6736	3.13847	4.94297	13.4611	10.8386	16.194	14.6892	11.3723	14.7791
AC006486.9	0.389449	0.207651	0	0	0.174998	0	0.265585	0.955506	0	0	0.259314	0
AC006509.7	0.243406	0.36339	0	0	0.087499	0.23489	0.265585	0	0	0	0.259314	0.112981
AC006538.4	8.93188	7.47028	7.44971	10.546	12.6882	13.4186	6.36642	5.42273	8.25238	8.14532	5.91193	8.79601
AC006978.6	1.61935	1.33521	2.26561	1.35981	1.19849	1.27837	2.70186	2.45491	2.19744	1.07105	1.34201	1.3492
AC007040.11	0.473245	0.592297	0.576496	1.19582	0.495709	0.472816	1.09377	0.487774	1.05573	0.802845	1.40637	0.451689
AC007192.4	1.24251	1.38273	0.545838	1.67432	1.49931	0.215842	0.822244	1.1314	0.910691	1.06221	1.35022	0.382192
AC007229.3	1.12347	0.402948	0.874287	0.818924	0.831504	0.269906	1.12338	0.4927	0.301305	0.465561	0.375892	0.108075
AC007238.1	0.0994681	0.0150072	0.104503	0.0755821	0.115866	0.233065	0.0927751	0.183892	0.104721	0.0353066	0.0944169	0.132767
AC007256.5	0.0171714	0.0271594	0.00788223	0	0.00778875	0.0165663	0	0.0110906	0.0270617	0.0213352	0.0570291	0.0100379
AC007279.2	0.0673903	0.143127	0.031119	0	0.0911632	0.032515	0.0734463	0.0438849	0.0714548	0.0418434	0	0.156846
AC007318.5	2.33743	3.85526	2.21596	2.57055	2.93573	1.524	3.02893	3.04219	2.57695	2.62822	1.5547	1.7283
AC007325.2	0.281919	0.53046	0.293114	0.130427	0.155542	0	0.238679	0.317049	0.275301	0.309517	0.3422	0.329244
AC007325.4	1.33034	1.93015	2.13397	2.09049	1.84372	2.25666	1.00458	0	0	1.54587	1.084	1.1262
AC007347.1	0.990048	1.60692	0.927149	0	0	0	2.64804	0.644072	0.525192	0	0.697509	0
AC007365.4	0.551629	0.338468	0.220422	0.276922	0.210931	0.151734	0.688764	0.207358	0.591592	0.391761	0.210584	0.728916
AC007387.2	3.88331	3.32547	2.16124	0	1.98801	1.48036	3.31625	3.01919	4.14162	1.01451	1.10202	2.80993
AC007405.6	0.0655747	0.0694044	0.0805214	0	0.0395373	0.0210905	0.0238006	0.0283581	0.092308	0.0814529	0.203423	0.0764779
AC007969.5	4.58768	6.42379	4.27812	6.54221	5.25744	4.4916	6.3523	5.81994	4.21886	5.80349	4.05161	5.01788
AC008065.1	0.25029	0	0.117066	0.108767	0.441849	0.119901	0	0.164598	0.40236	0.156142	0.168353	0.14417
AC008072.1	0.446849	0.25556	0.317501	0.182367	0	0.165847	0.0374639	0.447777	0.291641	0.0853691	0.503056	0.319962
AC008132.13	0.596856	0.614304	0.1952	0.472063	0.475505	0.670598	0.191585	0.437389	0.628495	0.653573	0.179201	0.927059
AC008440.10	1.82399	2.13799	2.18557	1.97034	1.68812	2.09992	2.76151	2.39269	2.32692	4.89346	3.2154	3.81704
AC008565.1	0.0628165	0.0666653	0.0579824	0	0	0.0303077	0.0342245	0	0.133102	0.117016	0.125342	0.0731314
AC008592.3	1.09675	0.78648	1.02367	0.480128	0.812672	0.351394	1.59571	1.32305	1.07886	1.36355	0.489101	1.68887
AC008694.2	1.58601	1.37385	1.4854	2.19194	1.8082	1.21231	2.23213	1.66725	1.35701	1.9863	1.71686	2.19706
AC008746.5	0.318282	1.7257	0.894752	0	0	0	1.02106	1.24499	0.67399	0.405501	1.32269	1.11541
AC008753.3	0	0.198656	0	0.472618	0	0.349327	0	0.240572	0.195441	0.91883	0.248711	0.211276
AC009120.3	0.299531	0.160716	0.348946	0.1976	0.133854	0	0.327375	0.591045	0.722899	0.558431	0.500149	0.259887
AC009120.8	0.0689663	0.0738803	0.0641788	0	0.0616961	0	0.225966	0.181241	0.073891	0.256968	0.0920151	0
AC009133.22	0	0.0665702	0.115855	0.1486	0.05691	0.182107	0.251154	0.380786	0.575458	0.33864	0.306672	0.220156
AC009133.23	13.1615	14.2931	12.9449	27.8478	25.6255	23.5672	11.3471	10.2854	9.1996	15.3277	14.9114	14.5305
AC009245.3	0.908993	1.20622	1.13898	1.52181	0.995719	1.56634	1.91041	1.43699	2.30529	1.65294	2.07301	2.34282
AC009274.6	0.112355	0	0.105109	0.195501	0	0	0.611606	0.147662	0.240794	0	0.301573	0
AC009299.5	0	0	0.371112	0.175661	0.1191	0	0.435872	0.262185	0	0	0	0.0769897
AC009302.2	0.51283	0.884047	0.287891	0.805769	0.454722	0.690255	0.559835	0	0.550546	0.894148	1.10061	1.53903
AC009362.2	0.0959426	0	0	0.167721	0.0851455	0	0.104651	0	0.205879	0.477145	0	0.110725
AC009413.2	0.29622	0.10635	0	0.0862596	0.262954	0.0949281	0.215491	0.259908	0.317772	0.245707	0.132294	0.455774
AC009414.1	0.166217	0.178573	0.0775107	0	0.0740534	0.15989	0.181508	0	0	0.103292	0	0.0960335
AC009474.2	3.99229	1.05443	1.8214	1.65693	0.846149	0.943758	1.04686	1.27714	1.06333	6.44457	7.01801	2.40135
AC009487.6	0.361123	0.24292	0.193157	0.19294	0.197408	0.170966	0.225392	0.26734	0.277005	0.245145	0.239798	0.191743
AC009948.7	0	0	0.038398	0.0366649	0.112079	0	0.0905164	0.108372	0.0441287	0.257644	0.110479	0.192887
AC009961.2	0.0756528	0.0804317	0	0	0.0681613	0	0.0412393	0.0493325	0.0803374	0	0.251686	0
AC009963.5	0.131025	0.141768	0.245468	0.113851	0.347066	0.125609	0.427579	0.17245	0.421818	0.982005	0.176731	0.151334
AC009967.3	0.0722098	0.0383669	0.233545	0.0638381	0.162713	0	0	0.0941214	0.0766327	0.0896673	0.0960831	0.209985
AC010091.1	0.0597656	0.227729	0.157512	0	0.0192741	0.0256018	0.126632	0.0849353	0.0600438	0.0263799	0	0.00620903
AC010150.1	0.405156	0	0.125599	0	0	0	0	0	0.216955	0.0838481	0	0
AC010240.2	0.0648725	0.0686566	0.0199137	0.019152	0.019558	0.0834583	0.070634	0.168314	0.0913117	0.0268604	0.0574977	0.0756622
AC010468.1	0.833985	0.848982	0.385208	0.583792	0.751938	0.871849	0.871132	0.905473	0.516032	0.733578	0.785981	0.485165
AC010547.9	0	0	0	0.0281657	0	0.0428696	0	0	0	0	0	0
AC010646.3	0.197344	0.070357	0	0	0.0588666	0	0.0717891	0.172714	0.14074	0.0816242	0.0876749	0
AC010677.5	0.0936224	0.201474	0.0874287	0.163785	0.166301	0.0899685	0.102126	0.369525	0.301305	0.11639	0.50119	0.216151
AC010733.5	0.685421	2.10895	1.37252	0.598792	0.434626	0.564733	1.49616	1.03119	1.15536	0.487329	1.31188	0.90389
AC010886.2	0.0577773	0.0348099	0.0151541	0	0.0524184	0.0159261	0.0179546	0.0213218	0.0346837	0.0922989	0.0657891	0.00965059
AC010900.2	0.0397289	0.0420254	0.0548566	0	0.107842	0	0.0216256	0	0.104784	0.0246754	0.0792199	0.0927035
AC010970.2	259.658	257.547	256.519	310.49	316.746	310.441	238.842	240.282	233.625	170.267	176.568	170.563
AC011043.1	10.1528	10.5734	10.8132	12.3343	12.1305	12.8549	12.2071	12.5844	13.7335	14.3926	13.8992	14.1167
AC011290.5	0.240984	0.365657	0.127199	0.0304414	0.0620835	0.0332207	0.300177	0.448479	0.182562	0.427507	0.229017	0.160227
AC011330.5	0.203442	0	0.113363	0.0902553	0.0395602	0.0560775	0.28447	0.262685	0.129712	0	0	0.0679746
AC011933.2	2.17343	2.97985	2.84913	4.14957	3.44249	2.21843	5.02819	4.76655	4.96875	3.07964	2.93743	4.5184
AC012065.5	0	0.355029	0	0	0	0	0.478314	0.865169	0.235353	0	0.147286	0
AC012314.1	11.8287	11.5954	11.9857	17.3924	15.5233	16.7259	8.62489	7.85892	8.88611	10.653	12.4727	9.97863
AC012314.10	11.8287	11.5954	11.9857	17.3924	15.5233	16.7259	8.62489	7.85892	8.88611	10.653	12.4727	9.97863
AC012314.11	152.114	136.356	133.351	176.741	183.23	167.63	121.627	78.8396	78.3894	97.0532	52.5948	40.8491
AC012314.12	152.114	136.356	133.351	176.741	183.23	167.63	121.627	78.8396	78.3894	97.0532	52.5948	40.8491
AC012314.13	11.8287	11.5954	11.9857	17.3924	15.5233	16.7259	8.62489	7.85892	8.88611	10.653	12.4727	9.97863
AC012314.14	152.114	136.356	133.351	176.741	183.23	167.63	121.627	78.8396	78.3894	97.0532	52.5948	40.8491
AC012314.15	11.8287	11.5954	11.9857	17.3924	15.5233	16.7259	8.62489	7.85892	8.88611	10.653	12.4727	9.97863
AC012314.2	152.114	136.356	133.351	176.741	183.23	167.63	121.627	78.8396	78.3894	97.0532	52.5948	40.8491
AC012314.3	11.8287	11.5954	11.9857	17.3924	15.5233	16.7259	8.62489	7.85892	8.88611	10.653	12.4727	9.97863
AC012314.4	152.114	136.356	133.351	176.741	183.23	167.63	121.627	78.8396	78.3894	97.0532	52.5948	40.8491
AC012314.5	152.114	136.356	133.351	176.741	183.23	167.63	121.627	78.8396	78.3894	97.0532	52.5948	40.8491
AC012314.6	11.8287	11.5954	11.9857	17.3924	15.5233	16.7259	8.62489	7.85892	8.88611	10.653	12.4727	9.97863
AC012314.7	11.8287	11.5954	11.9857	17.3924	15.5233	16.7259	8.62489	7.85892	8.88611	10.653	12.4727	9.97863
AC012314.9	11.8287	11.5954	11.9857	17.3924	15.5233	16.7259	8.62489	7.85892	8.88611	10.653	12.4727	9.97863
AC012354.8	0.0780032	0.16745	0.0727132	0.137088	0.348028	0.150173	0	0.410338	0	0	0.208376	0.270548
AC012358.4	0.565834	0.392551	0.455517	0.141017	0.192088	0.221788	0.558152	0.664364	0.503272	0.241624	0.211525	0.206383
AC012454.4	0.0543615	0	0.100255	0	0	0.0786819	0.0888235	0	0.258773	0.0675167	0.0722962	0.0633375
AC012501.3	0.0201345	0	0.0370707	0.017836	0.0364339	0.019427	0.0657603	0.0783213	0.0424875	0.0250108	0	0.0704694
AC012512.1	0.123352	0	0.114118	0	0.111052	0.158703	0.134514	0.161033	0	0.0510523	0.0547271	0
AC013264.1	0.146604	0.110834	0.0999673	0.140147	0	0.0689029	0	0.00484819	0	0.0653949	0.224658	0
AC013268.3	0.0724488	0.0327563	0.171104	0.137695	0.150165	0.109838	0.0788118	0.147149	0.0326432	0.115731	0.0412525	0.0483859
AC013429.5	0	0	0.0680662	0.032551	0	0.0355344	0	0.0480082	0.0390889	0.182899	0.0979986	0
AC013444.1	0.025736	0.149435	0.0473024	0.0570474	0.104958	0.0744902	0.0980068	0.0665821	0.0270818	0.0159869	0	0.0601303
AC013461.1	21.6214	23.0623	23.0366	14.6086	15.1794	14.2968	16.3176	15.2815	16.9968	12.5484	12.4161	12.7416
AC015688.3	0	0	0.242215	0	0.0937902	0.255557	0.0569833	0	0	0	0.139131	0
AC015691.13	0.400308	0.061083	0.106171	0.151216	0.256425	0.0551587	0	0.149955	0.672084	0.0709805	0.0761976	0
AC015849.16	0.658022	0.0265072	0.229242	0.0111707	0.00380943	0	0.965625	1.12826	0.715995	0.9852	0.750871	0.48658
AC016292.3	0.666152	0.614397	0.444307	0.582204	0.760416	0.0914447	0.103813	0	0.102102	0.118309	0.764327	0.549168
AC016629.7	1.95562	4.24108	3.29373	2.97016	2.68078	2.94297	1.25239	5.09929	2.47607	4.51401	3.27367	4.59262
AC016691.2	0.0932431	0.200639	0.087064	0.0816038	0	0	0.101721	0	0.100045	0.231835	0.374353	0
AC016700.6	1.4074	0.759072	0	2.94123	3.00268	1.33462	0.754864	0.917674	0	0	4.98346	3.38406
AC016712.1	0.129856	0.10339	0.179839	0	0.263573	0.0626534	0.141512	0.295851	0.206444	0.161263	0	0.188937
AC016712.2	0.758249	0.93353	0.6078	0.471383	0.383588	0.623485	0.58983	0.568839	0.928532	1.21359	0.581025	0.249656
AC016734.2	0.046637	0	0.216031	0.205883	0.41935	0.270045	0.305302	0.0609957	0.14904	0.057905	0.186296	0.21656
AC016739.2	24.1284	23.3549	21.6413	24.7332	21.3167	24.8405	21.6814	28.9165	28.5951	23.305	27.2066	34.4218
AC017083.2	0.0725015	0.233182	0.0675383	0.255146	0.0648206	0.209532	0.079189	0.476653	0.0777101	0.0900915	0.580749	0.67094
AC018463.5	0.211428	0.604166	0.131226	0.186037	0.252097	0.271622	0.384884	0.277877	0.302159	0.350137	0.658307	0.0815201
AC018641.7	0.0718594	0.229073	0.166002	0.0317649	0	0.208032	0.0391655	0.421467	0.19064	0.178465	0.0956159	0.208973
AC018755.16	0.365424	0.292047	0.507696	0.201686	0.410818	0.176327	0.199334	0.238901	0.19457	0.113433	0.547365	0.318217
AC018804.6	0.302657	0	0.140334	0	0	0	0.165139	0.132095	0.537968	0.250533	0	0
AC019050.1	0.140952	0.226562	0.393677	0.248049	0.252097	0.407434	0.153954	0.0926256	0.377698	0.525206	0.470219	0.24456
AC019097.7	2.03301	1.35697	2.02773	1.37376	0.969257	0.923158	1.3909	1.87279	2.62639	2.82128	3.39543	3.01184
AC020594.5	0.0433721	0	0.0397887	0.052927	0.00984377	0.0418427	0	0.0489725	0.0682746	0.0606294	0.021603	0
AC021016.7	0.069177	0	0.128764	0.121752	0.12377	0.200012	0.0755514	0.0909007	0.0741231	0.429575	0.369204	0.0800312
AC022182.2	0.1675	0.153182	0.164128	0.0792252	0.131614	0.0969612	0.109334	0.0144368	0.129177	0.11099	0.178042	0.182689
AC022210.2	2.70787	1.45794	1.80163	2.55352	2.2129	2.61309	1.49557	1.88243	2.3373	2.06235	2.11383	1.4279
AC024162.2	0.432745	0.0930514	0.0807968	0	0	0	0.567149	0.341662	0.557626	0.430274	0.463181	0.500191
AC024560.3	4.2758	4.98409	5.54733	6.66371	6.04938	5.82715	6.58331	7.14098	5.81443	6.70657	5.73981	5.88825
AC024592.12	2.14698	1.81359	1.64435	4.10014	3.32418	2.51346	0.737342	1.95723	1.591	0.979654	0.720501	1.35429
AC024937.2	0.255285	0	0	0.110971	0.338314	0.122385	0	1.17575	0.13691	0.159388	0	0.147265
AC024937.6	0.187851	0.485874	0.307487	0.0924397	0.0566439	0	0.227247	0.297774	0.352451	0.129635	0.166489	0.146084
AC025335.1	5.04216	5.13349	4.806	2.33353	2.67723	2.496	3.8457	4.04688	4.03506	4.07913	3.94278	3.89454
AC026271.5	0.246763	0.080296	0.55902	0.184991	0.274857	0.476179	0.0826527	0.0492062	0.400381	0.282953	0.454175	0.0442993
AC026348.1	0.242883	0.0766941	0.198359	0.0333269	0.0461387	0.0681637	0.232836	0.307404	0.296252	0.326513	0.293222	0.382513
AC027612.1	0.153328	0.108302	0.0942215	0.158354	0.092368	0.049316	0.111332	0.0331941	0.108065	0.03174	0.0679649	0.208482
AC037459.4	1.46483	1.44522	1.05025	1.08156	1.9414	0.794976	2.11757	0.825205	0.851363	0.496988	0.334872	1.03477
AC063976.7	0.0197261	0.0415768	0.0482702	0	0	0.0126872	0.0429043	0.0679061	0.0483236	0.0245105	0.0349367	0.0307618
AC064850.4	0.0728159	0.115483	0.134004	0.0161298	0.0329552	0.070256	0.138707	0.306657	0.0959665	0.113068	0.120985	0.0637354
AC068134.10	0.218404	0	0.639147	0	0	0.0351267	0.198402	0.759214	0.34771	0.63281	0.24218	0.465727
AC068137.13	0.109323	0.233412	0	0.0482043	0.147161	0.158208	0.119293	0.14325	0.116711	0.135713	0.50977	0.253434
AC068279.3	0.813166	1.59315	0.981506	0.221332	0.282233	0.271616	1.19278	1.13964	0.662665	1.47595	0.790474	1.12878
AC068522.4	6.22258	7.00646	6.06432	9.16452	7.51693	7.18427	6.49061	10.3632	10.3487	4.91465	7.8711	6.00551
AC068533.7	0.507396	0.379938	0.798651	0	0.107772	0.345606	0	0.388238	0.379244	0.14827	0	0
AC068831.11	1.50087	1.62529	2.73918	5.12048	0	0	3.3244	7.80768	10.3119	0	4.09867	0
AC069257.6	1.42979	0	1.33205	0	0.610769	0.677499	2.30226	5.58783	2.28382	5.59991	1.01307	1.72078
AC069282.6	2.10272	2.24834	2.1896	1.5146	1.48321	0.737073	3.47687	2.42635	3.13453	3.00493	2.88726	1.91738
AC069368.3	0.116454	0.172876	0.0818166	0.118005	0	0	0.126971	0.201706	0.140696	0	0	0.0776962
AC073063.10	0.258676	0.0552055	0.143969	0.136952	0.139395	0.199694	0	0.406527	0.331162	0.385412	0.0689154	0
AC073065.3	0.0826311	0.0522732	0.0530986	0.0293232	0.0299867	0.0159439	0.116835	0.0106728	0.0868062	0.0513344	0.0768396	0.0579681
AC073072.7	3.75435	2.0279	3.16079	2.50163	2.09878	2.39802	1.49622	2.46897	2.28004	2.02985	2.52529	1.29753
AC073415.2	7.40011	11.1248	7.54555	3.70228	4.42134	2.80738	7.9202	8.6396	14.9354	8.6666	14.6671	9.78179
AC073551.1	0.0676984	0.0359469	0	0.0598667	0.0305255	0	0.110674	0	0.0717855	0	0.0450341	0.157558
AC073621.2	0.209994	0.111268	0.266195	0	0	0	0	0.068208	0	0	0	0
AC073900.4	0.0742618	0.118406	0.1716	0.0984655	0.133838	0.071663	0.161915	0.0484143	0.07884	0.13832	0.0988194	0.431823
AC074141.1	0.0253784	0.0367392	0.0116347	0.0253457	0.00288146	0.00612077	0.0344893	0.0940848	0.0365906	0.027594	0.0716207	0.0594017
AC078899.1	0.0441071	0.0933712	0.0609335	0.15625	0.139611	0.255347	0.048026	0.0572266	0.116425	0.0547869	0.117282	0.051439
AC079250.1	4.8371	3.55918	4.90117	4.42564	3.60058	4.11865	4.52451	3.87662	3.62734	3.66447	3.09757	2.69062
AC079753.4	0.0359879	0	0	0	0	0.0694564	0.117688	0.0938128	0.0763811	0.134065	0.191542	0.125586
AC079922.2	0.23672	0.383531	0.221732	0.82384	0.104721	0.227196	0.51533	0.31147	0.380589	0.738167	0.318273	0.136422
AC083863.5	0.280346	0.304774	0.263429	0.714334	0	0.265361	0.300733	0	0.297638	1.42325	0.773241	0.326377
AC083873.4	0.361684	0.153221	0.377709	0.362933	0.392325	0.558381	0.525178	0.406973	0.48408	0.299493	0.192369	0.365425
AC083899.1	0.0185382	0.0196025	0.0852968	0	0	0	0.0807185	0.0240247	0	0	0.0246417	0.0649016
AC083899.3	1.30188	1.07416	0.96914	1.00271	1.25417	1.10194	0.914888	1.37918	0.960488	1.35822	1.14196	1.11335
AC084219.2	0.198098	0.16308	0.193125	0.236222	0.191048	0.0477785	0.0336601	0.0719144	0.162461	0.284607	0	0.275153
AC087163.2	0.0657935	0.0349271	0.0911275	0.0290946	0	0	0.179253	0.0856677	0.139486	0.0408526	0.087529	0.153152
AC087650.1	0.0761556	0.0817052	0.141935	0.0669459	0.0680196	0	0.0832297	0.100188	0	0.378578	0.101725	0.264252
AC090094.1	21.593	23.7019	23.8428	20.1508	20.1797	22.0067	18.2828	18.8742	19.2685	11.2154	9.4918	8.35185
AC090505.5	0	0	0	0.0118909	0	0.0258796	0	0.0347042	0.0423479	0.0833117	0	0.046999
AC090602.2	7.70566	3.29031	6.57678	4.76978	6.66559	7.30062	4.25533	5.49164	8.916	6.76372	4.7893	2.1608
AC090804.1	0.354631	0.455991	0.462203	0.499124	0.443883	0.136646	0.387321	0.745702	0.228045	0.616624	0.378573	0.738292
AC090945.1	0.148391	0.174244	0.136488	0.0146125	0.0298604	0.0318161	0.269173	0.234887	0.121612	0.102413	0.0876552	0.0384971
AC090958.5	0.123201	0.266323	0.461133	0	0	0.236282	0	0.162059	0.132048	0	0.331623	0.567881
AC091633.2	0.149288	0.0800827	0.278224	0.0656517	0.133411	0.143814	0.0815674	0	0.0800493	0.371069	0.59815	0.0863546
AC091654.7	0.275865	0.0738803	0.192536	0.303443	0.185088	0	0.301288	0	0.369455	0.0856561	0.460075	0.319143
AC092155.1	0.517425	1.26874	0.964318	1.23548	0.726888	0.213605	1.04985	0.972058	2.06042	1.19412	0.888317	0.855067
AC092566.1	0.0803873	0.100556	0.101391	0.120397	0.16878	0.22781	0.196673	0.187994	0.237233	0.174803	0.240233	0.217483
AC092570.1	0.0758996	0	0	0	0	0	0.248853	0.399363	0.407011	0	0.304161	0.0877888
AC092610.12	0.886477	0.238889	0.622116	0.289266	0.294036	0.638058	0.241283	0.436633	0.593618	0.827912	0.148656	0.510944
AC092651.1	0	0	1.86017	0	0.402839	0	0	0	1.96403	4.4014	0	2.4707
AC092835.2	0.033581	0.0797796	0.0492535	0.0258395	0.0284748	0.0237571	0.14568	0.0981219	0.0794051	0.092353	0.124866	0.102199
AC092933.4	0.0579041	0.122818	0	0.0256185	0.104562	0	0	0.0752978	0.153231	0.035957	0.0385078	0
AC093106.4	0.122569	0	0.114733	0	0.216679	0.117548	0	0	0.131368	0.152962	0	0.706235
AC093162.5	0.211038	0	0.429674	0.0745749	0.341931	0.0407314	0.414313	0.385877	0.359122	0.104819	0.112373	0.14712
AC093323.3	3.09032	3.6153	3.87362	3.47062	3.19881	3.14838	3.73219	4.01432	3.62792	4.2453	3.94296	3.47857
AC093616.4	1.40869	1.78405	2.10314	2.45677	2.20284	1.32512	2.10731	2.26177	1.64227	1.88143	1.20104	1.49512
AC093642.5	1.96607	1.10811	1.31143	0.245677	2.16191	1.16959	0.612753	2.58668	1.30565	1.1639	3.13243	0.432302
AC093724.2	0.549288	0.859255	0.988656	1.1345	0.968934	0.832881	0.826206	0.781597	1.35528	0.649741	1.00873	0.914437
AC093826.1	3.04953	4.92071	4.11667	0	1.34953	0	3.3702	3.94053	1.75349	1.9541	0	1.83184
AC093838.4	1.49022	1.27667	1.65711	0.786906	0.816068	1.06163	1.51046	1.26496	1.38106	1.69167	1.71519	1.6265
AC096582.9	0.0655872	0.210444	0.121888	0	0.0586992	0	0.214738	0.086103	0.210482	0.0813888	0	0.151757
AC096649.1	0	0	0	0.265315	0.359415	0.0973257	0.110495	0.133258	0.217337	0.252154	0	0.23375
AC096664.1	0.0959426	0	0.179215	0	0	0.0921775	0	0.126227	0	0.357859	0.256897	0.332174
AC097523.1	0.386906	0.0515691	0.179295	0.170749	0.434669	0.0933419	0.316612	0.189842	0.309275	0.360278	0.644039	0.280624
AC097713.5	0	0.129785	0	0.208933	0	0.230557	0.130768	0.316074	0.12872	0.149852	0	0.276918
AC098614.1	0.227859	0	0.428092	0	0.788938	0	0	0.297912	0.242024	0.573312	0	0.263507
AC098614.2	0.15664	0.166598	0.253482	0.138427	0.0352713	0.188933	0.21349	0.102189	0.0416053	0.34037	0.156348	0.1821
AC104076.2	0	0.0814253	0	0.0667261	0.1356	0.219237	0	0	0	0.283001	0.101387	0.351155
AC104297.1	0.128355	0.204369	0.266618	0.113532	0.144759	0.154823	0.17484	0.167083	0.13602	0.0797001	0.298814	0.33618
AC104389.28	0.0185382	0.130431	0.16572	0.294909	0.361823	0.196018	0.580029	0.61165	0.418034	0.18638	0.0739251	0.152585
AC104532.2	0.11041	0.176826	0.409851	0	0.19814	0	0.120476	0.144695	0.117884	0	0	0.255927
AC104534.3	0.128943	0.418505	0.120835	0.224275	0.408222	0.247281	0.86201	0.169763	0.414915	0.526999	0.347768	0.297742
AC104843.3	4.54621	2.06294	2.05843	3.17875	2.19257	2.525	4.92743	3.08548	4.87108	2.20036	2.18053	2.37028
AC105339.1	0.00928941	0	0	0.00824025	0	0.0179243	0.0404177	0	0.0195249	0.0461672	0.0123412	0.0217185
AC105402.2	0.118945	0.899498	0.334332	0.828028	0	0.228283	0.517853	0.469421	0.764781	0.148376	0.639781	0.411321
AC107072.2	0.312595	0	0.628287	0	0	0.301649	0.0568491	0	0	0.582182	0	0.181257
AC107983.4	401.581	186.713	381.181	247.298	233.349	347.675	110.837	234.238	396.625	171.504	195.735	19.4341
AC108448.2	0.120671	0	0.0372047	0.035542	0	0	0.087721	0.209997	0.0855005	0	0	0.0467515
AC108463.2	0.628789	1.22326	0.823829	0.218623	0.221971	0.602635	1.23041	1.48889	0.539184	0.627689	1.35399	0.579753
AC109631.1	0	0.156552	0.136132	0	0	0.106603	0.200711	0.0960164	0.0781777	0.0914496	0.0489993	0.0428268
AC109829.1	0.190299	0.201693	0.215816	0.357401	0.383168	0.388297	0.224721	0.257595	0.242451	0.209259	0.212705	0.240415
AC110926.4	0.0671287	0.115017	0.0616258	0	0.0304502	0.0566679	0.073013	0.0216772	0.105786	0.135536	0.0334415	0.0490537
AC111200.2	0.231726	0.148185	0.0858654	0.204614	0.0833506	0.0447257	0.101128	0	0.197455	0.115086	0.061709	0.107608
AC112229.1	0.180581	0.182424	0.124308	0.0934623	0.109239	0.0943672	0.147297	0.136025	0.292383	0.0747914	0.249876	0.281555
AC112497.1	18.5873	19.8188	18.3864	17.5538	14.7154	19.4703	18.4937	17.5145	19.6549	20.686	21.4174	21.2916
AC113404.1	0.35303	0.94323	0.601031	0.725917	0.896815	0.170264	1.41287	0.771835	1.38358	0.803404	0.70582	1.36323
AC114776.1	0.62373	0.335962	0	0	0.368567	0.199704	0.567075	0.820474	0.334703	0.258845	0.27886	0
AC115617.2	0.249823	0.235428	0.230398	0.147395	0.125352	0.241061	0.302382	0.32474	0.205587	0.206851	0.184586	0.291042
AC116366.6	0.0750396	0.0988415	0.0688535	0.033295	0.0227037	0.00603285	0.0884036	0.121074	0.0984668	0.0932403	0.0830619	0.0877701
AC124914.3	0.0652022	0.0697334	0	0	0	0	0.0711619	0.427968	0.0697448	0.0809136	0.260724	0.377201
AC125232.1	9.53448	9.88019	9.9809	5.68252	6.36219	5.83556	7.84213	9.36303	9.81274	8.13513	6.37547	8.00111
AC127070.1	0	0	0	0	0	0	0.107174	0.0715547	0.187512	0	0	0
AC136289.1	0.251335	0.18059	0.389576	0.148031	0.0377085	0.151558	0.0913727	0.164111	0.222746	0.468129	0.223047	0.146019
AC136352.3	0.0603112	0.0318557	0.0693183	0	0.054631	0.0581894	0	0	0	0	0.0400759	0
AC136616.1	0.0150995	0.0795849	0.0623654	0.0334927	0	0.0291347	0.024633	0.0194984	0.0237875	0.0656648	0.0601742	0.0706277
AC138517.4	0.0131967	0.0139333	0.0242573	0.0117005	0.023918	0	0.014359	0.0341452	0.0138885	0	0.0175361	0
AC138969.4	5.54385	7.66359	6.54248	1.75212	1.20542	0.513659	7.04568	5.37663	10.4697	6.40315	6.57069	6.52684
AC139143.2	0	0.0228408	0.0397496	0.0191149	0.0195202	0	0.0234988	0	0.0683497	0.0268082	0.0286929	0.0251719
AC141586.5	1.60195	1.97649	0.750063	0.298818	0.303723	0.219687	0.623199	0.301072	0.736092	0.713066	1.22943	1.31956
AC144530.1	1.47096	0.94323	1.31134	1.76294	1.05508	1.47562	1.41287	1.62085	2.26404	1.3877	1.17637	1.43139
AC144568.4	16.6427	20.7273	17.9291	27.7068	36.6734	22.3425	20.5874	16.298	12.5241	19.0569	20.6541	17.6482
AC145212.1	1.64109	1.73388	2.40025	2.81219	2.80282	2.57862	1.70094	2.12477	2.28841	1.66982	2.38875	1.80667
AC145212.2	0.588286	0.702741	0.499621	0.472505	0.583688	0.460481	0.676218	0.301348	0.420215	0.786061	0.383443	0.713412
AC159540.14	0	0.0830552	0	0	0	0	0.0569126	0.101827	0.0552517	0.0648977	0	0.0608911
AC213203.1	0.136019	0.108341	0.471107	0.0902106	0.0613292	0.229696	0.148245	0.53151	0.252418	0.211137	0.135724	0.0791387
AC240274.1	3.57785	3.11953	3.58455	1.93873	2.15448	1.94952	4.974	5.45824	5.37079	7.34201	7.45777	6.41858
AC243587.1	0.594132	0.859816	0.743513	2.88477	0.172745	1.69803	0.640325	0	0.844507	1.49411	4.04346	0
AC243734.1	0	0	0	0	0	0.124518	0.140413	0	0	0	0	0.0822567
ACAA1	21.2729	22.226	22.695	36.2275	35.4278	35.1485	18.0211	18.5115	17.1642	22.6595	24.7389	24.6841
ACAA2	100.543	102.767	101.358	142.634	140.836	140.867	93.8238	92.5356	95.1269	106.366	113.195	106.731
ACACA	30.3714	31.1345	32.0835	23.8618	25.2655	27.9296	24.6043	24.7243	26.0462	25.5237	22.642	24.9603
ACACB	2.60545	2.47603	2.21791	1.57717	1.36478	1.47	2.33126	1.94375	1.87185	2.61511	3.90282	2.30447
ACAD10	8.3449	8.95404	9.23412	5.99632	6.50543	6.03275	8.59822	8.06734	7.96718	7.54637	7.63843	8.85242
ACAD11	4.68105	3.93493	4.73251	4.68513	4.50724	3.68568	6.74621	7.64058	7.23358	5.89602	5.76361	6.26523
ACAD8	5.28351	5.46313	5.66154	5.93829	6.60252	6.55215	6.3344	6.5577	5.77687	6.19308	6.85601	6.19184
ACAD9	30.2026	28.8784	29.9527	34.6464	34.1635	34.6594	28.0668	27.6336	26.569	29.5269	28.5098	28.5659
ACADM	33.505	33.413	33.897	49.3934	49.0501	48.2851	34.0525	34.795	38.5542	41.4363	43.1151	41.9264
ACADS	15.1162	15.7153	15.659	12.4743	12.1408	13.8225	11.2022	10.7087	10.6118	14.5809	14.5774	13.6827
ACADSB	2.86088	2.71027	3.23045	2.8675	3.34847	3.01498	3.461	3.03301	2.64785	3.89387	2.94967	3.33961
ACADVL	234.733	225.369	223.872	164.352	159.243	168.663	218.688	211.18	218.372	170.818	174.263	169.623
ACAN	0	0.0235131	0	0	0	0.00538274	0	0.00389784	0	0.0207986	0.00741087	0.0231264
ACAP1	3.11738	1.38106	2.57654	0.811242	0.71727	2.02012	3.10516	2.80286	1.68043	1.64187	1.07854	1.13705
ACAP2	11.247	11.5909	11.0603	11.6831	9.81517	10.8979	10.4525	11.3599	10.7551	10.1441	10.2666	10.1952
ACAP3	8.38202	8.28835	7.68099	6.82932	6.18389	7.53595	8.72939	8.17679	7.26867	7.9845	8.41263	7.33231
ACAT1	69.4925	59.8106	62.8519	67.0531	67.2816	65.5874	68.1561	66.7486	69.9945	57.5723	60.3225	58.7596
ACAT2	52.9858	55.6311	56.8532	75.7723	73.9958	72.4952	30.3894	31.9289	30.8239	51.3284	47.3912	48.2666
ACBD3	15.6773	15.4216	15.792	11.6084	12.0203	11.1925	15.0136	14.8499	14.1448	15.4687	15.0719	15.5213
ACBD4	8.69394	7.23755	7.79755	5.98974	5.96824	6.05927	8.24307	6.56212	8.01707	6.43342	6.16068	6.4481
ACBD5	14.1829	13.8638	15.0741	13.3434	12.9642	14.5561	15.4423	14.1655	15.0039	17.6079	18.0574	17.5768
ACBD6	44.6968	43.7614	41.2801	37.2873	39.5004	39.4352	37.4842	36.8637	36.9851	33.1014	32.1804	34.8591
ACBD7	0.146129	0.205352	0.153262	0.200388	0.11367	0.140978	0.310271	0.43123	0.379945	0.406369	0.332758	0.455725
ACCS	2.39329	1.92544	2.08898	1.24759	1.606	2.02097	1.99891	2.601	1.96438	2.14233	1.9518	1.96699
ACD	1.92361	1.70713	1.20573	1.74718	1.16414	2.09775	1.97033	1.97273	1.16066	2.2689	1.09894	1.93945
ACE	0.181179	0.0422152	0.114469	0.110116	0.129449	0.062267	0.0943826	0.241849	0.311841	0.316747	0.197705	0.0467762
ACE2	0	0	0.0580378	0.0498793	0.146667	0.0881279	0.0589987	0	0	0.214954	0.413755	0.106829
ACER1	0.0710687	0.0751323	0.0817343	0.0787182	0.0482515	0.06857	0.0580173	0.115098	0.0936488	0.110356	0.0236157	0.0829481
ACER2	1.09558	1.22742	1.00581	0.949152	0.784244	0.842279	1.1637	1.19409	1.06113	0.574275	0.807316	0.580406
ACER3	5.01157	6.11394	5.89525	4.26448	4.35482	4.57904	4.96418	4.81708	5.41837	4.41819	4.71404	4.89554
ACHE	0.0161537	0	0	0	0	0.0216668	0.061301	0.0208632	0.036178	0	0.0170792	0
ACIN1	52.3389	49.2425	50.1165	36.8403	34.4483	35.4665	47.8082	47.6994	45.3939	68.9863	67.247	70.9462
ACKR2	0.144772	0.106464	0.31734	0.125507	0.122464	0.144721	0.14111	0.163717	0.154145	0.255472	0.150998	0.285979
ACKR3	0.92286	1.28352	1.30238	0.733298	0.613592	0.78063	6.07612	6.57816	6.22144	5.96266	7.89845	6.78977
ACKR4	0	0.0219813	0.0191367	0.0184797	0.0188936	0	0.0453313	0.0807918	0	0.0517739	0	0.0121758
ACLY	83.7555	81.812	82.8281	76.4831	78.0203	75.6772	62.7895	64.1963	62.5893	60.085	63.8353	62.6662
ACMSD	0.137697	0.312103	0.228458	0.183163	0.261889	0.132858	0.135077	0.134083	0.13093	0.171046	0.235342	0.22825
ACO1	25.47	26.2511	26.7066	21.4522	21.5045	21.0846	18.4133	18.5704	19.0391	14.2427	14.4043	14.2973
ACO2	34.8921	31.9782	33.1136	34.6796	36.685	36.8483	27.9149	27.2956	27.2416	30.1854	32.5787	27.7193
ACOT1	4.02747	3.88917	4.22474	4.17777	5.25639	3.70133	2.91692	3.22165	3.72412	3.76501	3.01418	3.48829
ACOT11	1.31781	1.18141	1.28293	2.43599	2.62699	2.38966	1.65801	1.67804	1.32817	2.6708	2.34499	2.31392
ACOT13	35.7321	35.9481	34.6529	57.7247	57.98	57.7874	30.0861	28.844	30.942	40.3846	40.2542	38.4382
ACOT2	22.3327	20.6518	20.5397	22.1386	22.8714	21.254	18.4774	17.4077	16.7039	17.9976	18.3098	16.3189
ACOT4	0.345129	0.273608	0.254001	0.305842	0.374961	0.582739	0.22539	0.357669	0.200068	0.535925	0.412853	0.523715
ACOT7	51.5261	51.7829	52.7066	71.3436	71.9778	69.9999	50.5748	51.4006	50.2224	59.7763	56.4255	58.2947
ACOT8	26.2174	26.2601	25.4337	39.8757	41.8526	38.4677	22.575	22.3981	21.2907	27.3026	29.857	27.5484
ACOT9	36.0166	33.134	35.3444	57.4113	58.9422	55.2615	32.1936	33.0202	32.4253	40.2664	37.5826	39.0671
ACOX1	7.99416	8.40069	9.17391	12.8183	12.6611	12.4321	12.6877	13.9282	12.7087	5.98401	5.30724	5.47644
ACOX2	0.0993612	0.0654954	0.133007	0	0	0.10819	0.208793	0.125177	0.0525084	0	0.0427496	0
ACOX3	4.67144	5.48324	5.66897	4.5622	3.77831	4.28688	3.15223	3.42444	4.44952	2.82327	3.11468	2.99894
ACOXL	0.0933416	0.0116597	0.0733887	0.0243844	0.0124609	0	0.0149642	0.0533837	0.0144761	0.0308226	0.06592	0.016063
ACP1	179.208	182.764	183.58	235.418	233.792	239.703	166.653	170.006	172.774	183.923	187.048	181.62
ACP2	0.7787	1.73898	2.25354	2.0612	0.902925	1.54677	0.798302	3.74737	1.36865	0.286595	1.8623	1.31002
ACP6	24.3834	27.9298	26.5212	34.9597	37.7038	32.5049	20.1267	17.2408	17.3337	29.6086	32.0671	32.278
ACP7	0.0245972	0.0432225	0.0677393	0.0581922	0	0.0158203	0.0356705	0.127078	0.0344524	0.152809	0.010892	0.0383462
ACPP	1.41082	1.78901	1.26428	0.400013	0.795378	0.551968	0.449528	0.385576	0.71694	0.430483	0.343021	0.350118
ACPT	0.133557	0.040356	0.140478	0	0.0518	0.018409	0.145389	0.0494614	0.100615	0.0237009	0.101448	0.0890537
ACRBP	0.0761386	0	0.124286	0.0759507	0.0132196	0.0349548	0.0635179	0.161279	0.108558	0.0449797	0.216346	0.153565
ACRC	0.126976	0.0848556	0.0788223	0.0844154	0.093465	0.0248495	0.0459766	0.187127	0.0541233	0.145493	0.309535	0.180682
ACRV1	0.154216	0.117218	0.116097	0.179234	0.200138	0.0354756	0.120227	0.100163	0.0531732	0.136948	0.356667	0.438264
ACSBG1	0.646647	0.731672	0.405155	0.418335	0.227484	0.35405	0.435366	0.251346	0.601641	0.271008	0.533774	0.539767
ACSBG2	0.0879234	0.0936428	0.0814036	0.0388287	0	0	0	0.057447	0.327501	0	0	0.102123
ACSF2	31.5463	28.3732	28.0515	8.45983	10.4288	9.35707	35.6146	36.7094	37.6939	23.6565	24.8882	23.2706
ACSF3	35.5025	33.4619	34.3173	22.4981	23.1195	26.8763	26.8084	27.0562	27.9878	22.7652	22.7514	23.0778
ACSL1	1.07114	1.12818	0.79719	0.611149	0.652621	0.638243	0.779167	0.770493	0.847884	0.721294	0.59069	0.631484
ACSL3	29.5605	30.1504	29.951	31.7027	30.0319	33.4561	23.3703	21.2889	22.9944	24.3211	23.3443	23.5059
ACSL4	6.41676	7.00157	6.4179	3.77873	4.70073	6.59859	4.41005	3.0209	3.41409	2.85021	4.53698	2.59402
ACSL5	9.16493	8.52956	9.24264	5.37456	5.43743	5.89129	3.90557	3.20431	4.37472	2.35615	2.10102	2.04052
ACSL6	0.0253993	0.020074	0.0407854	0	0	0.012252	0	0	0	0	0.0337378	0.0390012
ACSM2A	0.137079	0.450328	0.902242	0.488406	0.408775	0.740332	0.309887	0.346284	0.567463	0.149372	0.65117	0.6308
ACSM2B	0.848462	1.21616	0.440501	0.306287	0.112258	0.201665	1.8211	2.19452	0.795301	1.07885	0.814519	1.31209
ACSM3	0.636615	0.477597	0.464479	0.540215	0.314032	0.452387	1.28027	1.28785	0.994375	0.297956	0.348263	1.96485
ACSM4	0.112537	0.0107927	0.0845647	0.0181482	0.0649426	0.00987033	0.189194	0.0396679	0.0967977	0	0	0.0119575
ACSM6	0.0191784	0	0.0368149	0	0.0189201	0.010065	0.0226976	0.0134843	0.0219365	0.0129617	0.0138607	0
ACSS1	0	0.0340284	0.00987477	0.0190692	0.0292434	0.010372	0	0.0266996	0.011304	0.0133568	0	0
ACSS2	29.0954	26.1266	28.5099	20.9491	22.7781	21.906	19.2327	19.2367	19.0574	20.3444	19.3607	21.2136
ACTA1	0.071354	0.150871	0.155595	0.0632268	0.145333	0.0860567	0.135918	0.219093	0.244471	0.0886391	0.202335	0.0832801
ACTA2	12.9905	13.4793	14.8144	4.92614	5.50797	5.07551	16.8863	16.3559	15.5315	7.91374	8.33195	7.92691
ACTB	51.3405	39.3732	50.5795	48.112	50.2073	66.322	30.4489	29.9878	42.5838	56.5528	41.3249	29.3485
ACTBL2	0	0.0268576	0.00779468	0.0301293	0.0231078	0.0163827	0	0.0219347	0.0267608	0.084395	0.033838	0.0595608
ACTBP1	0	0	0	0.0210304	0	0	0	0.0308333	0.0501864	0.147506	0.0631619	0.0553813
ACTBP11	0.0468514	0	0.021582	0.0414859	0.0423571	0.0226033	0.153059	0.0304074	0.0494925	0.145485	0.218032	0.191189
ACTBP13	0.0411221	0.0557073	0.0377287	0.0312801	0.0159979	0.0226699	0.0447177	0.0303274	0.0308302	0.0875942	0.0702268	0.0412302
ACTBP2	0.1175	0.174189	0.0649528	0.104043	0.233699	0.22675	0.127955	0.122019	0.124127	0.37946	0.374957	0.109596
ACTBP7	0.0234752	0.174004	0.0648837	0.0207866	0.0424461	0.0679531	0.0766915	0.0609443	0.049598	0.0583168	0.09364	0.0821105
ACTBP8	0	0.0505762	0.044004	0.148002	0.0863444	0.0691221	0	0	0	0.0593194	0.190506	0.111355
ACTBP9	0	0.0510736	0.0888728	0.021349	0.0653874	0.0930634	0.131295	0	0.0764337	0.0898479	0.0320616	0.168658
ACTC1	0.645604	0.413448	0.780804	5.70392	5.81696	5.26093	4.5077	3.68126	3.53922	7.7244	8.65109	7.35704
ACTG1	2112.88	2085.21	2092.85	1747.84	1778.12	1809.9	1931.4	1920.62	1849.21	868.247	850.315	860.423
ACTG1P1	0.163463	0.0247261	0.0645408	0.0206777	0.0844485	0.022532	0.0762877	0.0909323	0.148005	0.0870157	0.124196	0.108908
ACTG1P10	0.343918	0.338263	0.362213	0.108746	0.0444065	0.0711101	0.240782	0.127596	0.337496	0.183072	0.0326652	0.085907
ACTG1P11	0.0234504	0.0496625	0.0864198	0.0415295	0.0212008	0.0452542	0.127684	0.0608795	0.0247726	0	0.0623607	0.0273414
ACTG1P12	0.0449551	0.0713835	0.0414077	0	0.0203258	0.0216882	0	0.0291676	0.0237363	0.0279198	0.0597701	0
ACTG1P14	0.305824	0.199285	0.238414	0.187475	0.127607	0.22699	0.281799	0.152686	0.323076	0.321422	0.187677	0.0548557
ACTG1P15	0.0250928	0	0.0462542	0.0444289	0.0453541	0	0	0	0.0530471	0.155833	0.0333673	0.11699
ACTG1P17	0.335486	0.157241	0.391804	0.108393	0.190597	0.259348	0.389188	0.237954	0.406007	0.206104	0.161457	0.749902
ACTG1P2	0.0234504	0.0496625	0.0864198	0.0415295	0.0212008	0.0452542	0.127684	0.0608795	0.0247726	0	0.0623607	0.0273414
ACTG1P20	9.82407	10.2132	7.94833	8.76992	9.86284	7.99287	9.90434	10.3194	10.6189	5.58402	5.08627	5.72546
ACTG1P21	0.0270155	0	0.0498209	0.0717322	0.122019	0.0260678	0	0.140433	0.114304	0.0335532	0.107784	0.0944314
ACTG1P22	0	0.0174374	0	0.00733626	0.0217958	0.0398894	0.0269821	0	0	0	0.0219705	0
ACTG1P24	0.0635352	0.0674349	0.0586508	0.0280999	0.0573281	0	0.173085	0.0826967	0.168303	0.0394514	0.126779	0.147926
ACTG1P3	0.0474519	0.0251249	0.131161	0.084032	0.0643456	0	0.0516748	0.0616003	0.125331	0.206288	0.0946415	0.0829836
ACTG1P9	0.779179	0.623349	0.616725	0.468749	0.536189	0.518432	0.730618	0.590095	0.752878	0.344959	0.273657	0.345517
ACTG2	0.0719317	0.250668	0.10403	0.711553	0.420193	0.642795	0.183461	0.116504	0.232547	0.370877	0.376045	0.48474
ACTL6A	87.1873	83.8644	85.6314	131.63	126.996	131.907	87.8745	91.1724	87.9921	93.6485	91.6931	89.7097
ACTL8	8.48776	9.65799	8.3535	22.4746	20.9748	22.4131	15.54	15.7064	14.6189	8.01111	6.67522	6.62258
ACTN1	78.1606	78.4016	76.9045	57.6293	60.4102	58.326	60.9832	60.3075	62.1671	60.5394	55.7995	59.9503
ACTN4	101.571	103.875	97.2215	82.5726	91.5589	85.615	106.997	110.75	106.946	97.7181	107.746	101.641
ACTR10	31.8991	31.563	33.9384	45.558	45.9546	44.483	35.142	34.001	34.5975	41.6089	44.0559	42.8773
ACTR1A	46.194	48.0885	46.9024	71.2159	70.869	69.5404	46.0925	43.8185	41.696	50.2448	50.1461	52.2418
ACTR1B	57.7805	55.7763	56.5858	60.1467	59.7868	59.6508	49.0453	49.2319	50.3344	55.4698	53.4989	56.1009
ACTR2	101.469	102.481	104.658	138.001	132.784	136.753	111.939	111.363	104.622	86.2055	86.1078	85.6956
ACTR3	76.2112	74.7745	79.4758	132.379	136.702	133.116	77.5097	81.2682	79.617	83.916	84.0901	85.3338
ACTR3B	11.8783	12.1354	12.7385	12.8628	13.2183	13.5105	12.0386	11.3616	12.5769	11.9277	11.5761	10.6009
ACTR3C	1.11221	2.69978	2.71348	3.33898	3.34473	2.31351	2.70749	1.39308	1.16586	0.526901	1.69249	3.14495
ACTR5	7.013	7.40636	7.70514	10.5705	10.4938	10.0585	6.95525	6.05711	6.13866	7.15246	6.82582	6.40058
ACTR6	20.1641	19.7239	20.4526	27.5325	25.6926	26.4518	19.2061	18.5155	20.9476	24.2936	24.735	22.9951
ACTR8	16.7109	16.3324	16.1128	17.4569	16.2076	15.36	14.3437	16.8951	13.8546	18.7039	17.5642	17.2818
ACTRT3	2.94542	2.78131	3.39198	6.46135	6.27956	5.97063	2.23398	2.21438	2.13047	2.71665	3.06425	3.30063
ACVR1	1.17966	2.31274	2.35301	1.55593	1.60765	1.35055	1.95473	0.618894	2.56088	2.10538	2.22893	2.34919
ACVR1B	7.49357	7.30083	7.43664	7.44139	6.8923	7.42108	9.09616	9.54146	7.82945	7.98294	8.64608	8.91232
ACVR2A	1.47323	2.04468	2.04546	2.94506	3.00997	2.26288	3.35407	2.66058	1.93182	2.23094	2.10457	2.39958
ACVR2B	3.4932	3.97471	3.69329	2.60644	2.3931	2.69293	3.22973	3.25059	3.1666	2.78239	2.50139	2.47312
ACVRL1	0.140473	0.124823	0.120975	0.0454366	0.0341248	0.0545706	0.0205153	0.145504	0.0709465	0.0646258	0.394216	0.191046
ACY1	55.1899	58.7601	51.3374	59.6501	59.0425	58.9521	48.1304	40.0147	46.0045	46.3669	47.3625	48.2437
ACYP1	18.9483	19.6743	18.7448	19.4392	19.6514	18.1827	21.5223	20.2329	19.7116	22.4857	20.4618	18.0116
ACYP2	11.5839	10.1098	10.5954	13.1265	13.8767	10.8977	8.70698	8.2254	9.77372	12.0631	10.7859	10.9449
AD000091.3	1.0771	1.36135	3.53219	2.93324	4.2392	1.19771	2.1313	6.12683	2.29823	0	0.973878	1.86224
AD000671.6	0.15256	0	0.15188	0.270542	0	0	0	0.230225	0.147151	0.142153	0	0.207932
ADA	5.10342	8.3767	11.1693	14.2544	15.8121	13.2815	7.2532	8.94907	8.06652	9.12541	11.5382	8.63833
ADAD2	0.0805147	0.072797	0.164659	0	0.0506451	0.0271935	0.0510995	0.0364198	0.116163	0.0233472	0.0659679	0.0439322
ADAL	11.7003	13.1061	13.3334	13.3293	13.1056	13.5463	12.2373	14.0671	12.5484	14.9837	13.2902	15.2161
ADAM10	64.7664	66.7684	61.9738	75.181	74.6257	72.7774	67.4115	70.0478	63.1943	66.7214	69.1168	65.7698
ADAM11	0.214316	0.203587	0.236944	0.264696	0.142861	0.242919	0.341658	0.249808	0.308295	0.414909	0.382339	0.145352
ADAM12	3.40072	3.32372	3.29401	2.87431	3.23893	3.14293	3.33279	3.20273	3.39975	3.3406	3.27817	3.58405
ADAM15	158.068	148.862	150.245	171.512	173.97	168.163	135.18	129.571	129.607	136.466	134.633	133.681
ADAM17	4.54814	4.66886	4.83137	0.266096	0.842431	0.938728	4.20059	4.92063	3.90049	4.46133	2.8991	2.6255
ADAM19	0	0	0	0	0.00320073	0.00339978	0	0	0.00739155	0.0165326	0.0157688	0.0164962
ADAM1B	0.170661	0.193002	0.112008	0.0756653	0.0552468	0.105848	0.0795758	0.173416	0.205189	0.166593	0.113383	0.170909
ADAM20	0	0	0.00782465	0.0302448	0.0154642	0	0.00927029	0	0.0179092	0.0105898	0	0.0199297
ADAM21	0.170923	0.104355	0.214752	0.103743	0	0.104148	0.029355	0	0	0.0447091	0	0
ADAM21P1	0.083096	0.0250575	0.0109067	0.0947403	0.0538041	0.0114529	0.012915	0.0767535	0	0.0442451	0.0630923	0.0416108
ADAM22	1.08361	1.15686	0.888197	1.20915	1.20871	0.770154	1.05953	1.35374	1.16231	1.45922	1.29028	1.14341
ADAM23	0	0.0184713	0	0.0687786	0.139675	0.185506	0.0117691	0	0	0.00448367	0.0232706	0.271466
ADAM24P	0.0230998	0	0.031833	0.0102425	0	0.0111432	0.0376965	0.0149341	0.012148	0	0.0153463	0
ADAM28	0.177389	0.0857173	0.0988641	0	0.0121974	0	0.109292	0.116584	0.207293	0.0201738	0.0124726	0.0227996
ADAM29	0.0530848	0	0.0195035	0	0	0	0.0115497	0.0686181	0	0.059338	0	0.0620404
ADAM32	0.440123	0.275924	0.658829	0.278627	0.287721	0.191928	1.08687	0.556462	0.432244	0.651027	1.33085	0.543892
ADAM33	0	0	0.046786	0.0090367	0	0	0.0443324	0	0.0428429	0.0126586	0	0
ADAM8	0.361674	0.458587	0.43727	0.106885	0.065229	0.0208653	0.261167	0.362251	0.679115	0.34905	0.321656	0.559773
ADAM9	27.0492	28.8935	30.8756	42.4133	43.1543	40.3763	33.5359	34.4682	33.7451	38.8958	37.8845	39.2361
ADAMTS1	14.1739	12.2662	13.6771	10.9734	12.2912	9.86215	14.1995	12.9973	18.7383	8.2205	5.46843	6.35249
ADAMTS10	0.902841	1.10663	0.726232	0.304649	0.280943	0.193372	2.233	1.21516	1.58808	0.981466	1.73685	1.31055
ADAMTS13	0.203412	0.245102	0.373432	0.0621984	0.0429537	0.023166	0.149071	0.289673	0.445164	0.277059	0.156736	0.0655124
ADAMTS14	0	0.00919022	0.0120047	0.00774533	0	0.00420915	0.00474394	0	0.00457697	0	0.0173842	0
ADAMTS15	0.0838488	0.0722416	0.0454363	0.101496	0.0934568	0.055153	0.157467	0.157301	0.163893	0.307839	0.323955	0.312194
ADAMTS16	0.0134968	0.0654776	0.0407201	0.047213	0.064371	0.0256732	0.106543	0.0408247	0.0514564	0.140834	0.0882109	0.0667777
ADAMTS17	0.0144447	0.0114074	0.0191638	0	0.0254752	0.0104514	0	0.00931446	0	0.00448731	0	0.00422589
ADAMTS2	0.0119027	0	0.021872	0	0	0	0.0129497	0.030784	0.017597	0.0443636	0.0158154	0.0202298
ADAMTS4	0.100718	0.136363	0.0890956	0.0575264	0.109779	0.0950737	0.20991	0.137223	0.157672	0.158395	0.170122	0.346522
ADAMTS5	1.44195	1.54008	1.31324	1.09643	1.15827	1.17095	1.61873	1.97412	1.79513	1.30954	1.28701	1.40971
ADAMTS6	0.209709	0.244455	0.156197	0.3267	0.15176	0.153256	0.299475	0.528481	0.464795	0.5663	0.395612	0.352841
ADAMTS7	0.260668	0.161348	0.198295	0.196956	0.224515	0.146632	0.235091	0.193084	0.346128	0.360748	0.365423	0.399225
ADAMTS7P3	0	0	0.00576053	0	0	0.0121134	0	0.00810363	0.00659049	0.0390038	0.0166781	0
ADAMTS9	0.158906	0.056528	0	0	0.0951125	0	0.231207	0	0.282625	0	0.211692	0.184245
ADAMTSL1	0.00776349	0	0	0	0	0	0.0492044	0.0541536	0.115628	0.0412902	0.0457324	0.0262913
ADAMTSL2	0.01142	0	0.00523859	0.0101348	0.0259172	0	0.00620917	0	0.00599292	0.00778098	0	0
ADAMTSL3	0.368565	0.28645	0.374083	0.111842	0.114355	0.121647	0.622472	0.601604	0.734003	0.403334	0.322144	0.328781
ADAMTSL4	17.5503	16.1417	17.3219	3.01263	2.60329	2.70045	12.0383	11.5206	10.9856	6.16693	6.74676	6.49502
ADAMTSL4-AS1	0.103529	0.0548502	0.0715774	0	0	0.0499482	0.056381	0.0336231	0.109464	0	0.0688373	0.0603262
ADAMTSL5	6.38613	5.07049	6.05345	3.9825	3.49917	4.42012	9.25297	7.5031	7.88015	6.10744	6.32077	6.34601
ADAP1	3.76547	5.02445	4.65086	2.37079	1.87118	2.31421	4.13986	3.8747	4.60602	4.46534	4.23661	4.45688
ADAP2	3.11012	3.21074	1.77039	3.0583	3.30534	2.77796	1.50143	0.469423	1.20553	2.075	2.39918	1.83423
ADAR	42.135	39.8659	39.6041	39.1775	44.0116	40.5194	37.7942	43.9876	41.6566	40.7441	44.1444	48.7477
ADARB1	57.1099	58.1158	59.9632	48.6033	46.6318	49.1426	70.2147	68.6983	67.1563	42.7211	43.4894	41.9455
ADARB2	0.00267718	0.0169095	0.00736323	0.0023768	0	0	0.0203736	0.00690327	0.00561348	0.00665356	0.010666	0.0125338
ADAT1	11.3407	12.6139	10.3405	11.4437	13.2456	12.9075	12.7697	12.9677	13.6604	11.5246	13.1803	12.997
ADAT2	2.01406	1.92507	2.55965	1.13743	0.936391	1.00451	2.41699	2.09264	2.56512	1.69636	1.99503	1.40246
ADAT3	3.57987	3.02191	3.64871	3.5187	3.53891	2.53339	3.11141	2.69365	2.6849	2.77218	2.94959	2.64541
ADCK1	8.35846	8.17472	8.05066	12.4029	11.6723	11.1766	6.97539	6.54972	7.24896	8.79897	9.38077	9.14702
ADCK2	21.0256	21.6899	20.6047	25.1914	27.1469	24.0684	19.9866	21.1503	20.6413	16.4571	18.7715	17.1723
ADCK5	1.50309	1.32156	1.61298	1.57821	1.62269	1.48212	1.26552	1.08933	1.20297	1.16959	1.81114	1.63174
ADCY1	0	0.00374667	0.00815777	0	0.00161734	0.00515161	0.00193501	0.00458855	0.00186554	0.00663589	0.00709131	0.00416744
ADCY10	0.0939278	0.0499062	0.0391364	0	0.0761279	0.0180451	0.00467686	0	0.0354657	0.0232391	0.0248488	0.0927392
ADCY2	0.128754	0.0950765	0.126381	0.0775634	0.192556	0.0519802	0.105365	0.139161	0.159041	0.0647152	0.0861819	0.165976
ADCY3	27.2566	24.7006	20.3815	15.3195	17.5874	23.2235	22.8495	24.9698	29.2689	21.724	20.1643	21.0554
ADCY4	0.015686	0.0248048	0.00719912	0.00695845	0.0213487	0.0151332	0.0085301	0.0202576	0.024714	0.00974496	0.0208374	0.0183417
ADCY5	0.0277651	0.00487404	0.00848882	0.128798	0	0.119027	0.444938	0.084693	0.0874282	0.102803	0.16811	0.0796995
ADCY6	12.1036	12.2309	11.6281	7.84379	8.11938	7.53259	12.2544	11.4356	11.5602	10.4119	10.2862	11.0203
ADCY7	4.43218	3.01463	4.15183	2.67964	4.20701	4.10552	5.9906	4.6268	3.78212	3.71823	4.60763	4.75382
ADCY9	8.19257	7.24417	8.28156	7.24502	7.68251	7.48482	9.81211	8.88506	9.10443	6.58111	7.47913	6.83394
ADD1	24.5555	21.0962	20.094	24.1264	26.7239	24.1667	26.1203	23.9096	26.548	25.7587	24.6286	24.8353
ADD2	0.0549192	0	0.00893905	0.0110517	0	0.00470344	0.136125	0	0.099559	0.0924627	0.0097119	0.00285332
ADD3	16.8144	15.6888	16.4925	20.8794	17.551	19.6999	20.0676	19.3501	18.3246	18.4347	17.3061	18.7103
ADGB	0.0216298	0.021258	0.0215985	0.00896157	0.00916907	0	0.043902	0.0173576	0.0282299	0.0224724	0.0178758	0.0393799
ADGRA2	1.79906	1.8769	1.79802	0.798539	0.840917	0.882742	2.58057	2.65439	2.46489	1.94751	1.8181	1.75787
ADGRA3	6.65481	6.32322	6.57284	7.14518	6.65178	6.81196	6.09833	6.64274	6.55789	5.85071	5.94629	7.02197
ADGRB1	0.044848	0	0	0.00676053	0.040343	0.0432804	0.0135452	0.00983971	0.00800281	0	0.0165455	0.0242949
ADGRB2	0.810673	0.754375	0.788453	0.406804	0.312135	0.314485	1.61256	1.28343	1.5395	0.712538	0.627517	0.785101
ADGRB3	0.0455268	0.0799298	0.0581805	0.110332	0.0321492	0.0439213	0.176015	0.411239	0.270834	0	0	0
ADGRD1	0.0563975	0.113195	0.0774235	0.109881	0.0798099	0.0604559	0.773463	0.525139	0.460658	0.377321	0.255898	0.501269
ADGRD2	1.79224	1.65271	1.06135	0.804346	2.16538	1.27211	1.27523	0.949081	0.999893	1.76945	2.00675	1.59927
ADGRE1	0.436968	0.549099	0.452454	0.866784	0.978675	0.627876	0.52587	0.626105	0.644862	0.658434	0.617577	0.380391
ADGRE2	16.9972	18.4273	18.9382	7.36734	9.28334	8.36314	8.63379	8.99337	8.40933	7.8782	6.31955	7.2498
ADGRE5	124.599	124.02	123.875	88.8286	88.0845	90.8533	94.3037	91.3253	93.2304	69.2973	72.5814	68.7741
ADGRF1	0.074597	0.0504182	0.0451943	0.0791683	0.0529246	0.0664034	0.0524482	0.114981	0.0673219	0.0691951	0.0633798	0.0434069
ADGRF3	0.485503	0.305818	0.434839	0.531695	0.489441	0.589338	0.499481	0.151569	0.786074	0.419457	0.21929	0.241638
ADGRF4	0.0766967	0.121261	0.154875	0.227134	0.348436	0.254238	0.0982646	0.128757	0.0948913	0.112263	0.11002	0.188314
ADGRF5P1	0.0696164	0.262988	0.204284	0.264406	0.073189	0.117553	0.211139	0.403234	0.315724	0.319638	0.373318	0.331676
ADGRG1	16.2299	15.7461	17.4158	37.6463	40.8015	39.7088	27.5979	26.0911	26.6437	40.9696	41.1829	39.2129
ADGRG2	0.310968	0.4233	0.464799	0.477268	0.472065	0.510619	0.531494	0.495578	0.523147	0.412935	0.411065	0.356736
ADGRG3	0.888716	0.936606	1.15985	0.369835	0.348666	0.190342	0.705307	0.583379	0.571518	0.0129011	0.0137959	0
ADGRG5	0.114062	0.0849173	0.0552665	0.0672091	0.0131816	0.102182	0.256367	0.109005	0.184696	0.148614	0.0654206	0.212061
ADGRG6	7.91343	9.31111	8.58379	10.1697	10.9219	11.0025	7.5902	8.0632	7.39034	10.0849	10.4352	10.4768
ADGRL1	3.2498	3.34513	4.17463	1.25327	1.42309	1.82545	5.21788	5.15757	5.76753	5.05428	5.30395	5.4401
ADGRL3	0.0106981	0	0	0.00316629	0.115392	0.0017201	0.00193827	0.00698072	0.0112121	0.00672184	0	0.00208723
ADGRV1	1.21938	1.30654	0.648752	0.453485	0.620409	0.954715	0.758934	0.0763631	0.487134	0.947153	0.611566	1.41661
ADH1B	0	0.0542632	0.0315012	0.0152357	0.00519469	0	0	0.0369282	0.0480481	0.0355534	0	0.00669426
ADH4	0.0558982	0	0	0.04319	0	0.023496	0.0264962	0	0.0256204	0.0302565	0.0161798	0.0142268
ADH5	77.1156	76.9933	79.3518	115.858	115.73	118.132	66.5484	68.9429	66.1628	91.0491	90.6449	87.948
ADH5P4	0	0.100934	0.0219545	0.0210979	0.17232	0.160939	0.051897	0.0618667	0.151048	0.0887883	0.190096	0.0277794
ADI1	43.7754	43.8372	44.5367	101.722	98.2914	102.958	23.5519	24.7209	24.5857	53.2104	52.335	56.0014
ADIPOQ	0.00508982	0.0107233	0.0280137	0.0135521	0.036969	0	0.0387416	0.091943	0.0267041	0.0316226	0.0405618	0.0714552
ADIPOR1	97.9445	97.5868	99.2709	143.451	140.972	137.784	93.3995	90.0259	89.4249	101.076	99.3619	99.5013
ADIPOR2	20.3302	20.9313	20.8981	19.7659	19.3248	19.4673	15.0062	14.6913	14.2187	16.2281	16.2405	16.3614
ADIRF	1.29834	0.732255	0.432999	1.00357	0.488656	0.381643	0.465238	0.388253	1.27886	2.67369	1.07574	1.53124
ADK	10.657	10.6656	10.9093	11.0532	12.3556	11.0446	9.47374	9.9704	10.3122	9.55032	10.8881	8.32878
ADM	120.232	115.367	118.667	33.0432	33.7905	31.4075	70.3497	66.3514	69.1014	58.9474	59.9298	56.4301
ADM2	0.146345	0.119914	0.171704	0.11725	0.0349819	0.0690392	0.153241	0.118904	0.127097	0.102601	0.109675	0.167429
ADM5	2.11124	2.16633	2.15292	1.22282	1.54193	1.61583	1.46818	1.32863	1.81582	1.62723	1.59839	1.39718
ADNP	25.9151	26.1708	25.7043	20.9874	20.9993	20.4196	25.274	28.8041	27.6181	30.188	28.3492	29.2702
ADNP2	17.2052	15.9816	14.8946	16.5715	16.4916	16.7391	15.3777	17.2779	15.882	13.6115	13.4522	15.3345
ADO	12.8669	12.8984	12.7904	11.5998	11.4201	11.1032	13.4192	13.9028	14.2229	10.7561	10.2793	10.8795
ADORA1	0.40857	0.360978	0.448902	0.344561	0.602773	0.458494	0.586339	0.668546	0.791366	0.359557	0.362128	0.793538
ADORA2A	0	0.163945	0.175423	0.00881856	0	0.0835267	0.214588	0.0565414	0.0418037	0.0117381	0.169467	0.301632
ADORA2B	0.209406	0.276359	0.291521	0.243285	0.225353	0.246121	0.298577	0.558728	0.385654	0.422758	0.486958	0.366931
ADPGK	27.3948	28.8588	28.6656	30.6817	29.5042	29.8124	25.2218	24.3256	23.7205	30.9229	30.1647	28.2909
ADPRHL1	6.07925	7.47039	7.29035	8.33278	8.24468	8.77226	6.35505	6.96885	6.54017	6.93573	5.78182	6.35682
ADPRHL2	26.8234	26.3128	25.7587	29.8576	30.3339	29.3565	22.8895	22.1921	23.6122	21.9907	21.8013	22.1847
ADPRM	7.21406	6.99616	7.02875	4.97891	5.02907	4.37069	7.91222	7.94213	8.86415	4.53981	5.00718	4.46153
ADRA1A	0.058021	0.037565	0.0537961	0.0494976	0.0210395	0.0111956	0	0.0150046	0.0122054	0.0288343	0.0154185	0.0543936
ADRA1D	0.0160718	0.00847213	0.0221297	0	0.0218728	0.0639465	0.0524404	0.0103786	0.00844126	0.175968	0.0106751	0.153532
ADRB1	0.0776349	0.0900271	0.135394	0.048216	0.0704422	0.0299596	0.11821	0.17044	0.130468	0.192924	0.123757	0.108936
ADRB2	0.338904	0.19163	0.26691	0.493712	0.548565	0.560525	0.158023	0.297407	0.509324	0.135338	0.160827	0.353544
ADRM1	109.034	100.338	101.976	147.021	152.384	144.087	76.6593	74.0442	75.2823	114.796	116.274	116.91
ADSL	69.9889	74.0886	71.0738	106.596	104.089	105.939	63.5587	65.5574	65.7634	67.9642	63.5506	67.3821
ADSS	42.2275	41.6703	43.4744	47.9138	46.7934	48.5816	41.2632	41.2711	40.8898	38.3218	38.6038	38.3523
ADSSL1	37.0805	38.1868	34.7729	19.8205	21.0224	21.5412	40.8878	38.26	41.3419	36.0101	37.2324	35.197
ADTRP	0.300401	0.0991492	0.787086	0.468359	0.653463	0.793349	0.513658	0.542868	0.662876	0.6241	0.267691	0.271638
AEBP1	0.0779708	0.0235072	0.0409289	0.0395134	0.0201976	0.0107465	0.0363532	0.0576019	0.0117138	0.0553557	0.103597	0.0390497
AEBP2	18.129	21.6346	17.4359	13.5383	12.3943	12.0852	20.1466	20.5664	19.8807	18.8209	18.258	18.983
AEN	19.8016	19.407	19.1504	19.1861	18.4689	19.4693	15.7637	16.0459	15.4925	14.2241	13.7944	13.7618
AES	300.258	280.555	291.679	288.551	299.025	290.291	261.741	243.664	245.168	260.708	275.135	263.065
AF011889.5	0.699668	1.62454	0.289309	1.16349	1.11149	2.33776	1.84504	0.151828	0.170988	1.20485	1.77115	0.343874
AFAP1	14.7795	14.7618	15.0151	7.35364	7.44945	7.49331	15.066	14.8487	15.7946	5.06872	5.25715	5.53441
AFAP1L1	8.37457	8.2065	7.8579	3.57316	3.57807	3.49048	4.91848	5.50704	5.57024	5.01927	4.62851	4.80161
AFAP1L2	0.132569	0.0660433	0.0346808	0.183535	0.113774	0.287831	0.108357	0.126611	0.245937	0.329258	0.325044	0.260683
AFDN	7.526	6.57372	7.34183	2.39059	2.11756	3.46003	6.90721	6.20194	7.14978	5.32543	5.59274	5.16529
AFF1	11.1039	11.6807	10.9359	8.53112	9.86556	9.05021	11.0254	11.6159	9.86263	8.32844	8.96771	10.6574
AFF3	0.0804476	0.171175	0.0409769	0.035542	0.0362204	0.155253	0	0.117513	0.187617	0.0499439	0.160605	0.237677
AFF4	12.6787	13.1573	12.6666	8.45618	8.47251	10.0891	14.389	14.2831	13.7129	11.6948	11.3843	10.7788
AFG3L1P	2.56637	3.49739	2.77482	4.14351	3.12265	2.99678	3.26368	2.01294	2.52407	4.86549	4.04353	3.42961
AFG3L2	40.8608	41.5123	41.3074	52.3877	46.473	46.0342	38.7707	40.4533	39.8608	38.6258	38.1668	39.0736
AFG3L2P1	0.0280251	0.0147981	0.0386428	0.0124225	0	0	0.0152477	0	0	0.0174084	0.0372422	0.0163662
AFMID	28.3235	25.3443	30.1495	32.8491	30.6488	32.1882	26.9355	29.6853	26.6734	17.8489	17.3576	17.8901
AFTPH	10.3568	11.2735	11.4624	9.80736	8.80731	9.58855	12.4355	13.0122	12.111	12.7993	12.1417	11.9249
AGA	10.8788	10.6276	11.5102	16.2872	16.7669	18.119	10.9127	11.463	10.579	11.4776	12.4604	11.0774
AGAP1	10.8417	8.81905	11.1099	7.84282	8.46324	7.87088	8.27203	7.93815	8.12315	7.80467	9.64653	8.91631
AGAP10P	0.109071	0.0836746	0.18212	0.0439749	0	0	0.0970743	0.269095	0.14592	0.258712	0.0658677	0.162258
AGAP12P	0.142573	0.171889	0.168352	0.0451628	0.0369403	0.00982507	0.132936	0.0921327	0.0749406	0.164486	0.202951	0.119027
AGAP13P	0.188723	0.348562	0.335947	0.125517	0.192464	0.182079	0.295151	0.6101	0.533508	0.644794	0.611228	0.537502
AGAP14	0.224228	0.174374	0.19517	0.0209305	0	0.0797018	0.128395	0.274692	0.0868965	0.13196	0.250893	0.137894
AGAP2	0.430143	0.439715	0.404091	0.487549	0.446986	0.564966	0.467776	0.401218	0.467069	0.405768	0.344152	0.290934
AGAP3	39.4536	36.0273	38.7019	35.6721	37.1523	36.1603	38.3179	38.1842	40.1852	39.096	37.7909	39.7551
AGAP4	2.0372	1.82064	1.7296	0.657483	0.457853	0.329294	2.74944	1.79184	2.57962	1.82685	1.73591	1.54797
AGAP5	0.927686	0.520466	0.477314	0.0874817	0.378978	0.0856379	0.663017	0.544248	0.803964	1.74951	1.40185	1.01666
AGAP6	0.971068	0.661128	1.22423	0.384346	0.1441	0.196201	1.20028	1.6779	1.52217	1.02093	0.892734	0.961348
AGAP7P	0	0	0.0324937	0	0.0427471	0.170608	0	0.152444	0	0.117173	0.156642	0.192847
AGAP9	0.211148	0.45608	0.323193	0	0.0729464	0	0.459375	0.246895	0.412215	0.487205	0.213736	0.329061
AGBL1	0	0.00577132	0	0.003246	0	0	0.00596126	0.00706814	0.00383155	0.00454297	0.00242738	0.00427954
AGBL2	0.105121	0.233096	0.0976764	0.185509	0.0984426	0.212429	0.208595	0.10479	0.285217	0.158069	0.157674	0.0713957
AGBL3	0.808058	1.24028	1.06623	1.02913	1.50888	1.41538	1.09552	0.795964	0.628004	1.39043	1.62884	1.27526
AGBL4	0	0.0207263	0.00541996	0.00524244	0	0	0.0192718	0.0279978	0	0.0146806	0.0235397	0.0138201
AGBL5	48.7716	49.3176	46.9006	44.9449	47.9265	45.7309	46.027	46.7451	47.9258	38.5405	37.7006	35.8865
AGER	1.92559	1.30679	1.21759	0.909587	1.09319	0.87259	1.05182	1.49652	0.67951	2.03729	1.74499	1.79039
AGFG1	32.7651	36.6198	33.1443	53.5552	53.1011	51.8293	43.1043	47.4548	45.5018	46.1036	41.0823	40.906
AGFG2	13.853	15.5733	14.6509	22.1117	23.6828	22.2979	23.9625	25.4303	27.9959	19.9244	21.1204	18.4014
AGGF1	12.5741	12.7159	12.9946	10.2637	9.89139	10.2706	11.6619	12.1169	11.8918	11.8862	12.3016	11.6248
AGK	3.9223	3.28349	3.77717	4.40031	5.6393	4.95148	3.96021	3.65083	5.9808	3.2466	1.15787	2.66633
AGL	7.09667	7.42901	7.58047	9.07589	8.70626	8.96527	7.52117	7.591	7.30824	7.83733	7.70322	7.8586
AGMAT	10.6374	10.154	10.5464	14.7616	14.5439	14.3102	7.80108	7.19772	7.87735	12.7724	13.5541	13.4451
AGMO	0.00966532	0.0203893	0	0	0	0	0.0315409	0	0.0101589	0	0.134995	0.0677873
AGO1	3.4825	2.42745	4.43612	4.51243	2.93571	4.30176	2.28284	2.77174	2.25209	1.66631	2.41694	2.362
AGO2	25.1228	22.4052	20.5406	28.2903	29.725	27.3218	17.0847	20.0891	19.574	21.418	21.8438	19.6034
AGO3	5.13437	5.88247	4.9274	8.12563	9.30015	9.32013	3.64317	4.60968	4.11634	6.30799	5.6213	6.34364
AGO4	2.79039	2.6782	2.07281	1.6665	2.2167	1.76979	2.8788	3.41479	2.79611	3.97183	2.50298	3.83555
AGPAT1	54.5291	54.2479	53.5718	56.0835	56.438	57.93	53.3373	52.8706	54.1494	58.6144	59.2342	57.4911
AGPAT2	111.132	106.057	105.694	118.398	120.193	120.006	85.7647	80.8745	85.382	71.7893	74.7474	73.1517
AGPAT3	22.3613	21.3933	22.6993	23.9846	25.718	22.6764	25.4041	23.1074	22.6024	22.4015	22.5262	20.0756
AGPAT4	0.884059	0.706948	0.811698	0.570476	0.892093	0.521848	1.36546	1.13584	0.98794	1.70842	1.18143	0.864259
AGPAT4-IT1	0.0188432	0.0119053	0.00345593	0.00334533	0.0102679	0	0.0327797	0.0340238	0.0237155	0.0187318	0.0150153	0.0176401
AGPAT5	18.3726	18.0194	18.8284	24.3066	24.2089	26.0981	22.4217	21.5558	21.6879	17.2918	19.8181	18.6555
AGPS	7.46325	7.04355	6.39929	11.1878	8.38856	9.54713	10.0596	8.8517	9.25311	5.9899	6.23836	6.46704
AGR2	9.85742	12.743	11.1179	7.49883	6.13175	6.71391	2.40893	2.51272	1.73737	10.8957	11.5918	11.4893
AGRN	63.7233	58.4845	57.3737	19.7434	20.9729	19.7281	59.6282	56.0878	55.5545	49.8209	51.1057	51.0415
AGT	0.137526	0.157226	0.0947579	0.0508167	0	0.0995128	0	0.0148181	0	0.156625	0.167502	0.29462
AGTPBP1	12.732	13.1912	13.2961	9.10914	9.36965	9.49674	13.7876	14.1989	14.9416	9.14362	9.10842	9.56133
AGTRAP	105.787	101.77	102.906	131.164	134.996	135.55	76.9547	77.6676	72.1204	78.9157	80.5627	78.0972
AGXT	0.00902888	0.0190433	0.0214411	0.00723934	0.00818998	0	0.0687458	0.0933186	0.0189755	0.0560908	0.0119949	0.0211104
AHCTF1	10.9507	12.2048	9.13733	4.09306	4.29223	7.84016	8.34532	12.0869	11.5033	19.1705	19.1326	21.2699
AHCY	246.667	249.067	248.709	301.458	305.922	304.117	242.819	246.541	242.454	186.972	189.333	185.658
AHCYL1	67.1828	68.8821	69.1495	81.4398	81.463	81.2571	71.6902	72.4769	72.7511	77.0026	77.9373	76.4123
AHCYL2	5.85361	5.94738	6.07937	6.96863	6.24615	5.68193	8.37707	7.69099	7.82213	6.56756	6.72898	6.35907
AHCYP2	0.0395873	0.0209374	0	0	0	0.0190981	0	0.0256622	0.0208815	0.0737626	0	0.0923743
AHDC1	3.51228	2.9143	3.19616	0.932975	0.700775	1.35182	2.1256	1.62927	2.47889	1.78114	1.98927	0.274592
AHI1	2.12383	3.12196	2.67716	2.26544	1.54512	1.20855	3.2379	2.00686	2.73031	2.90478	4.10388	2.99521
AHNAK	58.8742	58.1594	59.2359	18.83	18.8472	18.9877	50.0871	49.4017	49.0552	22.1879	22.2476	21.8346
AHNAK2	35.5939	34.5264	34.9883	8.81814	9.15079	9.61671	27.0457	27.5277	26.8888	29.697	28.7222	29.1575
AHR	8.20486	9.00108	10.2766	3.8555	5.24865	5.02321	12.3904	12.4547	10.1787	10.0938	8.93761	10.109
AHRR	1.59989	0.998203	0.885175	1.02621	0.371106	0.857016	0.802957	1.16294	1.1211	0.321585	0.2711	0.716209
AHSA1	178.136	182.408	175.583	247.009	245.375	242.93	155.256	157.428	164.471	184.675	194.804	196.428
AHSA2	3.50234	3.24021	4.11192	1.57667	1.85962	1.37337	4.0595	4.43572	3.20217	3.64919	3.43252	3.59948
AHSG	0	0	0	0.0429467	0	0	0.105474	0.0209163	0	0.100329	0.0429344	0.0377156
AICDA	0	0	0	0.0584384	0	0.0817189	0	0.0486423	0.108197	0	0.100027	0.0660097
AIDA	41.3732	40.0718	43.6247	49.2026	48.7288	50.2418	41.2421	42.4744	44.5273	41.7317	40.8557	39.7196
AIF1L	16.1337	16.7323	17.1956	14.002	14.9837	16.2986	15.808	16.1946	15.4995	11.2326	11.3701	11.9002
AIFM1	26.168	25.5878	24.3083	35.639	36.7407	40.7144	24.1545	21.6023	21.1618	24.9434	26.8775	22.9092
AIFM2	14.1934	15.2398	14.7746	24.9761	25.0753	25.5531	10.7541	10.2621	9.38083	19.9879	19.1744	19.4703
AIG1	22.6108	25.5503	24.7444	32.088	29.6441	28.8764	24.7883	24.551	24.528	18.6619	20.293	20.9774
AIM1	10.0361	10.53	11.4621	19.2811	19.8077	18.6192	6.80528	6.66912	6.98053	6.90851	7.15739	7.80362
AIM1L	3.71644	2.93747	4.36793	2.29199	3.27687	2.2826	3.22547	2.09233	2.60486	3.61849	2.74229	2.61459
AIMP1	5.67237	5.02989	4.89536	5.46992	5.91256	4.51406	5.3542	5.51356	6.58989	5.51769	4.3488	6.15154
AIMP2	53.1538	53.4907	57.0994	96.4427	99.3509	98.8871	41.9632	40.7682	37.7282	52.9392	52.4535	51.2682
AIP	102.551	97.8087	97.5506	89.9543	90.7723	92.2901	97.5909	90.3434	95.8916	62.7497	63.5274	65.4838
AIPL1	0.0586367	0.0986132	0.0704489	0.083168	0.0850855	0.0575815	0.0185477	0.132166	0.0358321	0.105939	0.0339809	0.0823116
AIRE	0.0547958	0.227132	0.101207	0.0955087	0.182499	0.115721	0.245237	0.33183	0.156123	0.256149	0.191878	0.115339
AJUBA	20.5274	20.5644	20.0986	31.1549	30.7325	29.66	24.9291	20.8362	20.0506	23.7757	25.5465	22.6232
AK1	121.366	119.816	124.341	206.578	224.565	214.611	104.763	103.306	97.5989	164.785	168.697	175.116
AK2	247.559	238.352	239.269	307.425	311.321	304.982	206.075	212.27	203.512	227.892	220.727	224.841
AK3	33.1499	33.3166	33.0659	30.0982	30.775	26.9298	38.4576	36.1508	36.8458	27.5778	26.901	26.9963
AK3P3	0.22839	0.389397	0.338464	0.161349	0.0410818	0.396735	0.498334	0.238901	0.437782	0.170149	0.243273	0.742506
AK3P5	0.065015	0.139052	0.0604035	0	0	0.0626701	0.212858	0	0.278157	0	0.173305	0
AK4	21.3363	21.4746	21.0479	28.3574	26.5554	27.1114	21.9984	19.3816	18.736	19.0642	18.6725	20.6589
AK4P1	0.35951	0.335137	1.16528	0	1.25314	1.0842	0	1.23363	1.2918	2.62257	1.01718	1.51346
AK4P3	0.916408	1.02118	1.0059	0.857695	1.17661	1.24027	1.16326	0.823178	0.991066	0.66414	0.980936	1.26389
AK5	0	0.189741	0.654983	0.0517153	0.125404	0.307513	0.133445	0.163197	0.0627311	0	0.0782165	0.151784
AK6	28.9377	26.6831	28.0709	48.8465	45.9134	51.1554	28.1522	28.7812	26.823	38.6999	35.4916	38.4492
AK7	2.56544	2.17983	2.3146	1.69097	1.1616	1.11887	2.57758	2.25283	2.32977	2.36483	3.47811	3.28253
AK8	0.31258	0.306858	0.299894	0.0697634	0.295007	0.274094	0.387828	0.325021	0.30537	0.264919	0.301513	0.688497
AK9	5.80481	5.28635	5.72836	4.44591	5.24488	3.91407	5.61015	5.5455	5.87976	5.29051	4.89925	5.59181
AKAP1	21.7025	22.3017	21.7393	18.6914	17.6383	19.2235	20.3112	19.7142	21.1826	19.4352	19.1573	19.0596
AKAP10	12.3394	12.0598	12.146	10.6998	12.0581	10.7548	12.3297	10.8116	14.7997	9.67634	11.2377	12.8008
AKAP11	5.87654	5.90937	6.24863	4.43767	4.2114	4.21227	5.98428	5.98161	6.38004	4.85321	4.68964	5.07348
AKAP12	36.4697	38.1709	38.0281	1.62889	1.34029	1.62859	16.0772	16.2702	16.0131	11.1307	10.7882	10.778
AKAP13	16.6735	17.2435	16.1888	8.71201	8.10416	8.12225	15.6919	17.5967	18.1467	11.2116	12.303	13.6504
AKAP17A	7.3121	7.11177	7.23016	5.18945	5.62599	5.13501	6.35846	6.6904	6.3901	8.31393	7.71504	7.65309
AKAP2	0	0.0166268	0.0348343	0.0287972	0.0150832	0	0.0108327	0.0042829	0	0.0693872	0	0
AKAP3	0.0633552	0.392924	0.242921	0.192939	0.205588	0.54486	0.27502	0.429121	0.386668	0.105471	0.258679	0.13923
AKAP4	0.0248416	0.0815547	0.0456043	0.0338933	0.103642	0.0399399	0.00900579	0.010695	0	0.190471	0.102068	0.0871288
AKAP5	0.102205	0.117204	0.139558	0.0375046	0.0223839	0.0237758	0.304054	0.222902	0.185723	0.20033	0.329545	0.148325
AKAP6	0.661902	0.808385	0.538671	0.369224	0.619209	0.371771	0.598593	1.41969	0.746661	0.671684	0.484123	0.622093
AKAP7	1.07577	1.62445	1.3511	1.01624	0.845404	1.07907	1.0369	0.134433	2.36262	1.94171	1.15283	1.89852
AKAP8	11.9965	11.3513	11.6838	12.0725	8.61604	10.5477	11.1131	8.6853	11.4755	9.41599	9.17778	11.1061
AKAP8L	21.6842	22.4855	24.2546	13.46	15.0237	15.1627	20.8215	19.9165	19.2345	16.5022	14.9543	18.3472
AKAP8P1	0.0189656	0	0.0349088	0	0.0343279	0.0182989	0.18581	0.024582	0.180017	0.117796	0.0756311	0.0663925
AKAP9	1.28677	1.46073	1.01307	0.159721	0.340311	0.390178	0.977804	0.688421	1.05863	2.91158	2.79469	2.12562
AKIP1	40.0097	40.5637	42.1129	66.0206	61.8217	63.9856	39.1775	35.8936	34.5293	50.5917	50.2245	47.8035
AKIRIN1	33.3551	32.6047	33.7303	45.8987	46.2596	45.421	37.7782	33.9572	38.7124	38.7912	40.54	40.3629
AKIRIN2	28.0272	28.9735	29.2548	25.0816	27.4395	26.5314	27.3588	28.944	26.936	25.3837	26.065	26.3723
AKNA	2.66916	2.77503	3.22239	1.26057	1.0035	1.16085	1.88941	2.09559	1.6429	1.78639	2.19158	2.22504
AKNAD1	0.193175	0.225043	0.105989	0.295417	0.119554	0.11008	0.286305	0.355905	0.139933	0.28334	0.0702281	0.183284
AKR1A1	85.4474	84.9762	87.3584	103.149	103.854	105.14	71.7459	65.831	71.1746	84.3271	79.8201	79.4305
AKR1B1	233.532	225.152	235.56	448.454	454.646	453.58	192.733	182.408	190.759	266.974	261.82	268.128
AKR1B10	4.34635	5.34083	4.63393	8.13985	7.32896	7.59095	2.63337	2.35453	2.22401	3.0444	2.68331	2.51908
AKR1B15	0.732534	0.868781	0.742916	0.613839	0.686593	0.541053	0.823716	0.50756	0.745567	0.720076	0.867763	0.946293
AKR1C1	2.75699	2.12054	1.79275	1.13955	1.87968	1.93207	1.0387	0.667266	0.782555	2.38118	2.10791	1.95863
AKR1C2	1.58426	1.46208	1.829	1.48428	1.4973	1.29262	0.46805	0.850692	0.783539	1.45986	1.50819	1.03438
AKR1C3	180.137	186.535	189.607	347.71	346.096	348.031	94.8752	95.2001	93.3372	320.578	311.631	315.449
AKR1C7P	0.154852	0.0328639	0.057168	0.465757	0.642847	0.47816	0.4387	0.1209	0.0656124	0.307696	0.370774	0.252412
AKR1D1	0.0323553	0	0.0793833	0.0191623	0.0390027	0.0208448	0.0289213	0.0458004	0	0.0110123	0.0235493	0
AKR7A2	74.4382	74.4236	73.646	90.4043	89.7731	88.5068	55.1164	55.8604	59.0333	67.6369	68.7131	69.0766
AKR7A2P1	0.0903906	0.0639294	0.027803	0.0533141	0	0.0581481	0.131314	0.0783921	0.0638128	0.112258	0.0400776	0.035086
AKR7A3	0.128494	0.203972	0.197207	0.0569037	0	0	0	0.1389	0.203455	0.106406	0.085414	0.224807
AKR7L	0.317382	0.215939	0.470437	0.159048	0.0977342	0.247706	0.235808	0.408953	0.361972	0.74615	0.19306	0.369151
AKT1	15.9581	19.0996	19.4765	18.4061	17.7916	12.9502	24.3863	19.8414	15.5729	24.7633	22.6086	16.7559
AKT1S1	69.3052	65.8587	69.3946	82.2139	84.0335	82.9615	46.3655	43.9813	43.8383	56.7395	61.4922	58.1568
AKT2	78.8287	78.5104	78.8741	102.282	102.242	103.189	72.6519	69.8288	71.4391	74.4556	75.3798	75.5085
AKT3	0.0490394	0.118434	0.0620398	0.351593	0.0407744	0.0627271	0.158107	0.17779	0.232539	0.118088	0.125883	0.0680942
AKTIP	8.76868	9.18204	10.0506	13.4009	12.7105	13.5193	10.2894	8.73684	7.88723	10.1202	10.0639	10.8464
AL021546.6	3.49916	2.02842	1.37707	7.15939	9.19791	8.06598	0.906252	0.466869	0	1.47239	3.0828	3.2976
AL022067.1	3.35075	3.43403	4.88104	3.09703	3.65401	4.78524	3.1285	3.55414	1.429	3.95082	3.54234	3.73629
AL031664.1	0.749323	0	0.161352	0.404923	0.16982	0.158143	0	0.166535	0	0.232741	0	0.574586
AL034550.1	0	0	0	0.146919	0	0	0.10937	0.0334765	0.0442364	0.080648	0.0732637	0.125324
AL078584.1	0.0693461	0.0365438	0	0.0861452	0.0692267	0	0.0754159	0	0.0728147	0.112014	0	0.0648803
AL109923.1	0.264783	1.05717	0.809357	0	0.417498	1.40139	0.535784	0.701952	1.18407	1.65883	1.39685	1.17485
AL121578.7	0.0975762	0.0520285	0.0904445	0.0861197	0	0	0.106464	0.0638426	0.0520055	0.0605733	0	0
AL135787.1	2.45548	3.19674	1.5609	7.52498	5.09017	6.05936	1.56156	4.736	1.99582	0.80975	0.346676	0
AL138479.3	0.0722677	0.232443	0.134635	0.0635809	0.129226	0	0.157874	0.285067	0.0774565	0.0898004	0.192959	0
AL161905.1	0.387304	0.171306	0	0.456756	0.23295	0	0.316546	0.924357	0.889328	1.32269	0.0858726	0.563537
AL353898.1	0.227859	1.23494	0	0	0	0	1.22123	0	0	0.286656	0	0
AL354822.1	0.22609	0.180814	0.200371	0.0415019	0.0636645	0.0451287	0.169583	0.161091	0.376681	0.125929	0.165704	0.100278
AL356053.1	0.0122303	0.0258189	0.0112379	0	0.0110858	0.0235995	0.0189406	0	0	0.0540905	0.0325021	0.0142894
AL356585.1	0.0617685	0.0655433	0.0570079	0	0.0557454	0.0596037	0	0.0401869	0.0327139	0	0.0821647	0.0719182
AL356585.2	0.0617685	0.0655433	0.0570079	0	0.0557454	0.0596037	0	0.0401869	0.0327139	0	0.0821647	0.0719182
AL513122.1	1.30239	0.881566	1.23614	0.882141	1.42891	2.55546	2.42163	1.01177	0.286639	0.54669	0.678057	0.596705
AL513122.2	1.20615	0.659528	1.97695	2.0924	0.818555	1.19814	1.57432	1.3851	1.50211	1.35431	0.617209	1.33696
AL513523.1	9.49565	10.074	9.63819	5.8731	6.6947	6.9088	6.90887	6.20289	4.09404	13.82	14.0305	13.2324
AL589743.1	5.63719	5.29832	5.08028	2.37591	2.44781	2.1638	6.49483	6.85097	6.07694	5.50448	5.99236	5.4724
AL590762.11	0.173098	0.279154	0.323187	0	0	0	0.0945249	0.113887	0	0.107568	0.347385	0
AL590762.6	0	0.0512315	0.267178	0	0.0431894	0.092736	0	0	0.0512087	0.059657	0.0639848	0.111528
AL691477.1	0	0	1.19198	4.82494	1.09035	4.23976	4.82213	3.33948	1.36295	4.15726	0	5.38022
AL772307.1	0.550683	0.176381	0.153308	0.436945	0	0.318759	0	0	0.470354	0.957052	0.586942	0.191474
AL928654.7	3.76123	1.01196	1.91222	2.85704	5.10905	4.36619	2.73602	1.68915	2.48861	7.39827	4.96159	5.23012
ALAD	8.01526	9.70121	8.73833	7.32316	8.62274	6.76696	10.583	9.24037	10.6467	8.68411	10.3943	10.3306
ALAS1	30.4968	30.2036	30.2781	31.8718	31.2381	32.3229	31.0927	30.6146	29.6932	28.6819	28.8413	28.6749
ALAS2	0.0852997	0.1206	0	0.0503222	0	0.0274362	0	0	0.0664665	0	0	0
ALCAM	19.5249	19.7835	20.0731	11.2763	10.9185	11.3914	20.2986	19.9487	21.1894	16.2398	15.2495	16.6435
ALDH16A1	28.2007	22.8838	24.5011	33.0591	33.2359	33.7281	18.0895	17.7496	17.8078	20.6973	23.5645	20.8666
ALDH18A1	77.3299	76.3721	76.7494	79.5208	77.0894	79.4582	76.0184	77.1316	86.8974	62.3951	60.8214	60.4171
ALDH1A1	0.01158	0.112858	0.0326674	0.0410766	0	0	0.0125983	0.0824583	0.0365395	0	0	0.120356
ALDH1A2	0.726247	0.716129	0.523064	0.761972	0.451805	0.469484	0.755346	0.537078	0.598931	0.439657	0.285116	0.465521
ALDH1A3	3.72907	3.83457	3.05577	2.73223	3.12568	2.65694	3.94198	3.73709	4.76171	4.08362	2.91826	3.00852
ALDH1B1	30.0784	30.8673	30.7047	37.4898	36.7736	35.2774	29.7215	27.315	26.8976	23.4554	22.6339	22.9154
ALDH1L1	0.0100371	0.0105729	0.0322243	0.051503	0.00455647	0.0856298	0.0163709	0.0194256	0.0611837	0.0990124	0.0266623	0.0293564
ALDH1L2	0.0153885	0	0	0.126359	0	0.0500667	0.0200547	0.250281	0.0090875	0	0.0229805	0.0700277
ALDH2	7.64628	7.13821	6.53735	6.03766	6.43401	5.17001	6.52854	6.57238	6.48976	8.99124	9.19675	8.11604
ALDH3A1	17.7409	16.9038	15.4395	16.5723	16.4408	17.7847	12.2759	11.4145	11.8531	20.8543	21.4884	20.3343
ALDH3A2	27.7844	25.3041	24.5314	30.5601	27.4455	29.0136	28.0518	31.6513	28.7297	32.9886	35.796	32.7889
ALDH3B1	66.6239	64.9523	62.5961	47.155	45.3141	45.5853	59.3978	56.4246	58.8206	37.3814	38.2133	36.0653
ALDH3B2	0.0343837	0.0755935	0.0561694	0.310069	0.0519197	0.0276141	0.0769769	0.06675	0.081312	0.0838725	0	0.0223051
ALDH4A1	9.26758	7.50845	7.93153	11.0114	11.1408	9.64963	6.83243	7.25225	7.90111	8.10252	7.81056	7.634
ALDH5A1	9.84331	11.0944	10.8503	15.3573	13.4328	10.7305	12.1252	10.4135	11.2989	14.7441	14.3066	14.4201
ALDH6A1	15.3391	16.0931	14.9646	7.81533	7.31549	7.07673	10.7161	12.2459	11.0652	8.81507	9.12689	9.80997
ALDH7A1	96.6811	99.3864	96.5679	93.5686	92.9661	91.326	97.2494	91.0207	97.2968	100.36	101.985	96.141
ALDH7A1P1	0.0327812	0.0173211	0.0603018	0.0290528	0.0148424	0.173956	0.0178388	0.0849066	0.10362	0.0814471	0.065353	0.172217
ALDH8A1	0.189275	0.053129	0.0662439	0.0268031	0.259922	0.0871901	0.0988755	0.0260362	0.0423555	0.0250302	0.0267655	0
ALDH9A1	68.2806	70.9886	70.0357	94.5771	92.7051	92.4495	58.6326	58.7478	62.4541	74.2269	74.9229	75.0074
ALDOA	797.118	777.565	730.278	1121.56	1126.75	1141.88	629.248	610.526	660.601	728.773	729.03	704.838
ALDOAP1	0.0246747	0.0522734	0	0.043691	0.0446027	0.0238087	0	0	0.0521552	0.0306476	0.0328106	0.0862869
ALDOAP2	0.123648	0.0785858	0.0455809	0.0656819	0.156455	0.0715852	0.0269326	0.0642274	0.0784086	0	0.131535	0.115304
ALDOC	79.0145	79.6352	77.21	31.4894	31.3519	30.8067	55.6924	53.071	55.7584	47.0399	47.8627	47.8826
ALG1	14.251	13.9508	17.6873	33.2199	28.8145	32.0529	13.0912	11.6309	11.3882	14.3425	13.1203	14.1965
ALG10	5.38738	5.0111	5.33698	9.72961	9.91481	9.79776	3.69782	4.90365	4.43887	5.004	5.51623	6.07834
ALG10B	7.75856	6.481	8.62786	18.9488	18.4554	17.4693	6.42388	5.22672	6.65627	8.83	7.56768	8.38719
ALG11	3.02084	3.73738	3.17716	2.68698	3.01376	2.79724	3.73342	3.41004	3.73156	3.46369	3.3193	3.60554
ALG12	7.00197	6.95465	7.65188	8.37966	7.6701	8.97234	7.70575	8.64396	7.26654	9.13975	9.07465	8.60088
ALG13	37.3346	34.7173	39.8678	48.7505	53.0061	53.1167	34.5159	39.3568	33.8149	40.4318	30.6199	34.7041
ALG14	4.89021	4.34605	4.82455	8.85189	8.80557	7.53881	3.90491	4.67955	6.12636	6.70098	4.20824	6.347
ALG1L	2.6709	2.86722	2.55114	2.25285	2.01798	2.72714	2.43653	2.0207	2.46742	2.35274	2.14825	2.31418
ALG1L12P	0.515486	0	0.320701	0.301364	0	0.24788	0.187645	0	0	0.10677	0.344757	0
ALG1L13P	0.32797	0.116706	0.202883	0.192817	0	0.105472	0.119293	0.14325	0.291778	0.135713	0.218473	0.126717
ALG1L15P	0	0.268128	0.033309	0	0.0324903	0.0347846	0	0	0	0	0.0479634	0.0419293
ALG1L2	0.104575	0.355844	0.213194	0.123288	0.0628566	0.518719	0.0379945	0.0454174	0.0369766	0.043287	0.139139	0.0650968
ALG1L6P	0.0765655	0	0	0.13534	0.0344881	0.0738845	0.0834768	0.0998702	0.16264	0.190143	0.152838	0
ALG1L7P	0.188171	0.120028	0.139157	0.0997937	0.203454	0	0	0.0490786	0.0399617	0.140193	0.200323	0.0437635
ALG1L8P	0.991932	0.932994	1.02288	0.640669	0.343707	0.515414	1.03986	0.398092	0.972443	0.71059	0.355394	0.399245
ALG1L9P	3.76635	5.68749	3.22073	2.84455	3.42979	3.40194	3.00131	2.35349	3.77083	2.6715	2.86866	2.49284
ALG2	15.7779	17.843	16.3639	23.7773	24.1748	23.4476	17.7462	18.9534	19.0296	17.7187	16.5445	19.4377
ALG3	136.033	132.732	130.597	168.411	170.872	172.256	106.093	101.188	101.408	115.22	117.182	113.456
ALG5	18.5235	10.3624	14.7508	11.8338	17.9842	14.9646	13.4762	13.2771	15.7083	11.9954	14.4852	9.68986
ALG6	9.291	8.19564	9.2343	13.7568	14.0298	12.3688	8.15006	8.65919	8.81623	7.96255	8.24556	8.97176
ALG8	64.6581	67.5225	68.9325	118.322	114.42	119.923	59.4843	55.7882	55.4536	62.7068	65.5776	65.3973
ALG9	14.0943	14.1934	14.186	19.1174	19.1502	18.3096	13.5946	14.7785	12.9898	15.0189	14.0932	13.3869
ALKBH1	9.26147	9.7259	9.9079	11.433	11.8693	13.0122	8.63762	9.34291	9.21752	10.0241	9.76642	9.78504
ALKBH2	34.5688	32.0668	32.9145	36.9033	38.6882	41.1233	30.6032	28.5822	28.9894	24.5402	25.9187	26.1559
ALKBH3	2.33305	1.45189	1.99573	3.95337	3.4469	4.0778	2.13217	2.47959	1.87679	0.206295	0.100847	0.325573
ALKBH4	9.41946	9.37755	8.61151	10.1621	9.99862	11.1683	9.4093	8.51251	9.2357	8.57831	8.30343	8.68564
ALKBH5	68.3797	66.5518	64.8616	51.4128	51.9868	51.2894	65.1006	64.8319	64.4641	54.495	55.4585	54.118
ALKBH6	8.9208	10.0089	9.9214	13.7799	14.0493	12.1084	6.2045	6.91102	7.77116	9.00295	14.6027	11.7537
ALKBH7	19.7954	22.2019	22.2977	23.8962	22.3196	21.6627	20.5782	16.8599	17.5647	13.7834	15.8108	15.9965
ALKBH8	2.23496	1.66084	1.9457	3.61897	3.14467	3.16624	1.83382	2.32338	2.54724	2.53128	2.64823	2.52595
ALMS1	1.64944	2.519	1.58835	1.04335	0.289499	0.69922	1.84517	1.75032	1.74902	1.5366	1.79783	1.37837
ALMS1P1	0.119548	0.063409	0.055154	0	0	0	0.0651256	0.194383	0.063292	0.0371173	0.11926	0.0348044
ALOX12	0.440641	0.547687	0.809714	0.623279	0.593594	0.474253	0.675032	0.51217	0.818764	0.660125	0.226581	0.390719
ALOX12B	0.0906107	0.144817	0	0.0634585	0	0	0	0	0.241206	0.280164	0.128622	0.105219
ALOX12P2	0.0502778	0.0132687	0.0346513	0	0.0227845	0	0	0.0812889	0.0529012	0.0156161	0.016702	0
ALOX15	0.0565642	0.0115903	0.00908973	0.162156	0.268929	0.0105976	0.0358494	0.0742013	0.0312126	0	0.0754006	0.0206168
ALOX15B	0.257349	0.26632	0.195992	0.0730635	0.0415054	0.0262763	0.805616	0.591662	0.45656	0.142421	0.199135	0.134009
ALOX5	0.607333	0.57179	0.645484	0.254865	0.213944	0.233864	0.185767	0.359123	0.251281	0.606353	0.333509	0.58066
ALOX5AP	0.0321353	0.0341112	0.0890021	0.0529598	0.17396	0.0930281	0.175094	0.20916	0.136219	0.199538	0.555745	0.261849
ALOXE3	1.84737	2.0445	2.49749	0.782208	0.876136	1.16277	1.21517	0.973174	0.905598	1.22954	1.21151	1.0434
ALPI	0.143375	0.165492	0.126451	0.0193026	0.106371	0.0209879	20.7141	18.4622	19.6355	0.405258	0.455175	0.604986
ALPK1	1.4313	1.63514	1.68866	1.72124	1.68257	1.74169	1.78306	2.28589	2.98204	1.61967	1.44659	1.54938
ALPK2	0.0226292	0.0161079	0.0311021	0.028856	0.11122	0.0600091	0.0372384	0.0298034	0.112735	0.189901	0.11628	0.127286
ALPK3	0.0419526	0.0255647	0.0404813	0.0117624	0.0280844	0.0170409	0.0840129	0.051234	0.0767219	0.0795705	0.0955464	0.0904591
ALPP	7.17246	7.49955	7.00399	13.4534	13.5999	15.8716	10.9758	11.5905	10.1799	17.3917	17.0813	16.4753
ALPPL2	0.239962	0.192356	0.273239	0.272451	0.269871	0.305592	0.302785	0.297673	0.343005	0.548585	0.471826	0.718074
ALS2	1.47903	2.42874	0.765107	1.77553	2.28145	3.04861	1.70037	2.28339	1.90991	2.07508	1.90941	1.39388
ALS2CL	3.40735	3.45712	4.39161	3.55217	3.50983	3.20201	2.80406	2.46794	2.30931	2.05947	2.47505	1.8719
ALS2CR12	0.157608	0.253851	0.184266	0.157166	0.14062	0	0	0	0.338053	0.144573	0.135199	0.218384
ALX1	44.7829	43.8624	42.7406	50.246	51.8637	49.9121	31.6555	30.9584	32.2746	38.202	36.9661	38.7584
ALYREF	96.4411	94.5681	96.4195	150.923	151.735	142.64	76.2214	73.1262	74.6352	80.8949	78.9271	76.092
AMACR	11.1357	11.3762	11.2425	17.2702	16.5702	16.5925	9.68783	9.08755	8.88145	13.2511	11.9407	12.597
AMBP	0.0757922	0.0867018	0.11317	0.415343	0.175755	0.0975099	0.0892194	0.290124	0.106825	0.687012	0.524071	0.577245
AMBRA1	9.76296	7.70932	11.1144	8.16526	9.37193	8.91275	8.83847	9.26033	8.98699	8.66139	9.87511	8.00012
AMD1	39.2619	42.7778	43.1091	69.807	69.9046	68.0376	47.1594	48.5548	46.7105	42.3458	41.668	43.7916
AMD1P3	0.653137	0.576943	0.602274	0.0963436	0.147492	0.341373	0.741105	0.601267	0.748491	0.642194	0.506695	0.792684
AMD1P4	0.171275	0.0603776	0.175145	0.0674418	0.120557	0.0183617	0.145015	0.0493335	0.160567	0.2364	0.177078	0.155445
AMDHD1	3.36061	3.96442	3.52933	3.31437	3.27349	3.29565	5.13429	5.23474	6.02919	6.23499	4.31927	6.32464
AMDHD2	15.6569	13.0611	12.6551	20.5745	21.2021	18.0782	8.41868	6.74594	7.43767	11.71	11.6233	12.7976
AMER1	3.71694	4.07764	4.22185	2.56179	2.71447	2.64052	3.90886	4.2319	4.07796	3.20333	3.27643	3.1151
AMER2	0.0157425	0.0236715	0.00618476	0.00199671	0.0102159	0.00433914	0	0.00869729	0	0.00838392	0.0358384	0.00263242
AMER3	0.00741152	0.00780432	0	0.00657909	0	0.00357504	0	0	0.00388655	0.0138145	0.0049216	0.0130095
AMFR	35.6014	32.103	31.3327	37.4207	39.4759	44.2358	35.751	38.5279	33.9636	25.4312	28.6613	22.9714
AMH	3.70459	3.89036	3.53837	1.3861	0.775721	0.958454	3.37291	3.20069	3.10699	2.73173	3.0011	3.00782
AMHR2	0.0626394	0.137311	0.0162295	0.0468941	0.0565258	0.0302222	0.0384014	0.133717	0	0.0171488	0.0148742	0.0205893
AMIGO1	1.20204	1.38255	1.30308	0.672296	0.903338	0.511943	1.71618	1.74172	1.50195	1.23781	1.14497	1.10103
AMIGO2	1.00389	0.904159	0.940532	2.98046	3.34146	3.05829	1.77475	1.9222	1.91971	1.87932	2.12689	1.94903
AMIGO3	0.165879	0.227365	0.243644	0.0882978	0.353657	0.384082	0.442025	0.224968	0.182976	0.597702	0.352579	0.824276
AMMECR1	9.31769	9.96426	9.7142	12.9576	12.9558	12.4638	7.7152	8.14466	7.63556	10.2292	11.0042	11.3561
AMMECR1L	3.73481	4.03776	3.93137	5.99638	4.62858	3.92591	3.82029	3.97434	2.82935	3.13712	5.05203	3.50021
AMN	0.0534427	0.187321	0.3129	0.0286936	0	0.0102479	0.139698	0.0719761	0.0825058	0.12141	0.217728	0.142214
AMN1	12.9942	15.1833	12.6101	10.5793	8.08567	9.98715	9.84893	8.76952	9.56586	5.97425	5.57946	5.88763
AMOTL1	6.74598	6.87623	6.86391	3.96262	3.74135	4.17191	7.16741	7.02548	6.98082	4.93249	4.39438	4.41924
AMOTL2	23.5808	23.4082	22.0829	19.2951	17.6845	18.8282	24.459	25.2531	23.7457	20.3746	22.5595	20.3039
AMPD2	19.049	20.347	21.3963	20.4689	21.1069	22.7757	18.0089	16.5565	17.0248	19.0555	18.8009	17.8412
AMPD3	4.08317	3.27519	3.41852	1.98243	1.95105	1.92382	2.77357	3.5668	4.879	2.58644	2.9156	2.33784
AMT	0.305497	0.198631	0.0652457	0.0408258	0.0476043	0.109443	0.40855	0.101137	0.224329	0.13988	0.339376	0.0762721
AMTN	0.26723	0.084968	0.176053	1.96902	1.44265	1.18613	0.124569	0.0347248	0.040448	0.094583	0.21323	0.31138
AMY2B	0.63892	0.669415	0.614202	0.575551	0.538313	0.381324	0.724315	0.893296	0.823407	0.695275	0.802671	0.571109
AMZ1	0.0393851	0.0568235	0.069839	0.198319	0.0651418	0.0477815	0.0316706	0	0.0218244	0.289432	0.0110531	0.124212
AMZ2	48.8072	49.5965	55.194	76.2977	84.2881	76.3504	48.9143	52.0932	54.4145	61.8486	55.8818	61.1698
AMZ2P1	3.30435	3.61369	3.96662	3.27307	4.05343	4.1133	3.92521	4.47482	4.7288	5.62177	5.62691	5.07643
ANAPC1	18.538	18.3289	19.3468	20.8921	20.4975	22.3932	14.2485	15.0875	16.7086	14.5898	13.2294	14.8325
ANAPC10	7.73101	7.37098	6.55331	10.8299	10.523	10.8822	7.33207	6.78633	8.52413	8.93503	9.87854	8.43881
ANAPC11	110.046	105.436	103.034	178.886	183.422	171.626	100.424	93.4667	96.2437	75.9728	78.4006	76.9714
ANAPC13	38.0938	41.5225	44.252	54.9613	52.5525	62.6855	40.3307	41.4983	38.8699	41.7092	42.7111	45.3027
ANAPC15	69.7686	68.7065	68.5626	118.94	124.225	119.21	59.8252	59.6712	57.4386	74.0539	69.9639	69.9127
ANAPC16	80.4803	77.5118	82.7614	116.202	109.74	113.418	93.6728	95.9709	93.7605	100.166	102.518	98.0181
ANAPC1P1	0.0338747	0.107239	0.0311191	0.0700962	0.0204741	0	0	0	0.0356256	0	0.0600115	0.0131948
ANAPC2	29.6565	27.8062	28.5555	35.3544	35.5843	35.1427	24.3057	26.0161	24.6258	27.4387	29.9157	27.4586
ANAPC4	6.05852	8.33728	7.54177	9.93438	9.60952	9.65097	8.51634	5.51846	6.48177	7.724	8.74732	8.12262
ANAPC5	90.6846	91.5605	89.8817	114.224	116.597	120.447	80.2546	78.4058	76.9125	85.6801	83.5621	84.6514
ANAPC7	47.6015	49.0948	43.977	58.6782	59.8902	56.6642	41.7798	37.9662	41.594	48.1229	47.5752	45.9923
ANG	14.2847	17.2807	14.69	5.10996	5.75452	5.82705	18.2726	18.5518	17.183	13.0337	12.4963	13.2854
ANGEL1	13.0953	11.4526	10.3922	9.68566	10.4942	10.742	8.58246	9.14528	9.56369	5.79026	6.19122	7.41705
ANGEL2	12.8142	12.0318	12.2521	11.3431	13.2896	14.1471	12.9566	10.0843	11.1223	12.3858	13.5706	13.3407
ANGPT2	0.0520496	0.0794857	0.0734733	0.0275292	0.0454678	0.0375988	0.0940653	0.0915806	0.056725	0.103375	0.088132	0.120155
ANGPT4	0	0.00518326	0	0.00436735	0.00893549	0	0.0160516	0	0	0.0122288	0.0130712	0.0115138
ANGPTL1	0.0210428	0.0665979	0.0193275	0	0	0	0.0679758	0.0271994	0.0069301	0.0392165	0	0.0368899
ANGPTL2	1.50576	1.71778	1.40868	0.156173	0.0926104	0.151975	0.591865	1.03794	0.57143	0.431097	0.751739	0.510641
ANGPTL3	0.0161654	0	0	0	0	0	0.410282	0.0208784	0.00849055	0	0.0107373	0.045052
ANGPTL4	0.810814	1.1408	0.671959	0.0386802	0.0263529	0.121137	0.681648	0.267	0.312845	0.272519	0.409452	0.247371
ANGPTL6	0.581903	0.702301	0.847668	0.110541	0.276156	0.23844	0.482419	0.34616	0.465552	0.491791	0.234622	0.35514
ANGPTL8	0.0865489	0.101888	0.161594	0.0283015	0.182338	0.389485	0.263232	0.112003	0.0678117	0.215137	0.418793	0
ANK1	0.550884	0.336523	0.512688	0.416667	0.31702	0.0871063	0.460248	0.481338	0.364764	0.63165	0.187994	0.363831
ANK2	0.0232281	0.0202042	0	0	0.00488615	0.0112045	0	0.0208354	0.0161967	0.00496959	0.0348049	0
ANK3	1.51505	1.59961	1.63481	1.72778	2.50533	2.63256	1.57127	1.88195	1.9935	3.08559	4.74772	4.53418
ANKAR	0.562884	0.720334	0.76691	0.480487	0.572101	0.344652	0.710473	0.860243	0.769702	0.934554	0.448183	0.729192
ANKDD1A	0.196647	0.11896	0.248894	0.133462	0.0708026	0.066861	0.385593	0.469733	0.363673	0.283692	0.392996	0.429836
ANKEF1	4.72461	4.36332	4.47971	7.03874	6.84798	7.35782	4.092	4.67072	3.94312	5.05429	4.69148	5.57785
ANKFN1	0.175768	0.0958676	0.0804861	0.231411	0.232732	0.327434	0.12507	0.139728	0.188714	0.0245515	0.0393799	0.034646
ANKFY1	14.6309	14.455	14.9103	14.1735	14.5232	14.2058	16.7094	16.0585	16.668	16.2684	15.924	15.2288
ANKH	64.4763	59.7929	65.1261	94.398	95.1984	96.6428	72.2749	71.7528	72.6255	74.6485	73.6207	71.9024
ANKHD1	31.8626	31.7427	33.757	24.6424	23.0818	23.1171	31.4131	32.106	31.6618	29.1206	27.7952	27.9089
ANKHD1-EIF4EBP3	12.3776	12.7249	13.0963	6.90941	7.24224	6.92951	11.1012	9.82448	10.5273	10.882	10.2013	10.3752
ANKIB1	12.1982	12.9666	13.7583	12.3442	12.7564	12.4313	15.7118	18.5773	15.5928	12.031	11.8417	12.5667
ANKK1	0.028056	0.0197266	0.0085873	0	0	0	0.0101725	0.0241671	0	0.0348586	0.0496976	0
ANKLE1	0.0877602	0.134578	0.234045	0.0566264	0.117662	0.0846675	0.364656	0	0.0284564	0.23791	0.221104	0.149259
ANKLE2	26.5437	27.5021	27.8435	24.5976	23.2337	23.7188	27.7987	30.9268	29.3301	27.3793	26.7657	25.8741
ANKMY1	4.20503	2.49458	3.78232	2.41152	1.99228	2.11722	2.85171	2.66544	2.98189	2.31557	4.109	4.81505
ANKMY2	17.7747	15.677	17.4898	19.621	19.9317	19.0243	19.731	20.0077	16.4308	19.121	18.492	19.1807
ANKRA2	4.56881	4.05321	4.30336	3.92031	4.708	5.00532	4.97548	5.72006	4.75528	6.8741	7.41366	5.13639
ANKRD1	0.19289	0.101845	0.0886516	2.01545	2.28457	1.74138	0.404786	0.659629	0.580127	1.67746	1.59288	1.72193
ANKRD10	59.0793	52.6822	50.2256	27.0533	28.7944	24.4831	47.2214	62.0575	75.5473	41.4962	33.9721	38.0863
ANKRD11	12.7393	14.5258	13.1863	3.43814	3.29577	3.13311	11.6105	12.1596	11.301	16.4949	17.1808	18.7609
ANKRD12	2.88333	3.16307	3.79262	1.2349	0.85795	0.869046	2.92915	2.99115	2.16225	3.47352	4.19089	4.11805
ANKRD13A	11.9438	12.6552	12.7729	13.1762	12.1555	13.9198	15.7105	16.0434	14.9472	14.0081	15.2382	13.4498
ANKRD13B	16.3764	15.404	16.5412	9.23139	9.36505	9.98282	18.6643	15.548	16.884	13.0315	12.8251	13.6727
ANKRD13C	9.64193	10.6691	10.0784	12.8348	12.4977	12.2669	9.65172	9.81101	9.96369	8.38901	12.3875	9.99972
ANKRD13D	5.39136	5.53907	6.04384	3.48827	4.3313	3.93392	5.6277	5.47282	5.71137	4.98569	3.86616	4.61452
ANKRD16	2.33749	3.22643	2.94855	3.26009	3.40147	3.45162	2.09291	2.42156	2.05687	2.28338	2.88644	2.88027
ANKRD17	17.0677	17.3714	17.5177	12.8343	12.8195	12.6508	15.77	15.6239	16.1818	15.276	15.7858	15.8469
ANKRD18A	0.0710929	0.17006	0.196782	0.0988607	0.102094	0.0628404	0.262879	0.0753462	0.196377	0.183405	0.240345	0.168526
ANKRD18B	2.03837	0.599804	1.77962	0.688783	0.984188	0.565992	1.38181	1.16673	0.337943	1.48266	1.94864	1.36624
ANKRD18CP	0.0871965	0.0919269	0.0363817	0.0421972	0.0431536	0.0611808	0.0775933	0.12285	0.158203	0.0984927	0.0947728	0.157571
ANKRD18EP	0	0.0763599	0	0	0	0	0	0.210482	0	0	0	0.0740667
ANKRD2	0.0698946	0.11837	0.128606	0.510976	0.379661	0.431579	0.296649	0.435295	0.212542	0.361131	0.209028	0.130402
ANKRD20A1	0.306413	0.309288	0.278334	0.208839	0.0164776	0.138361	0.162457	0.3113	0.192897	0.34973	0.291873	0.933685
ANKRD20A11P	0	0.00661368	0	0.0111391	0	0	0.00682527	0.00810134	0	0	0.0333469	0.0660691
ANKRD20A17P	0	0.122336	0.159692	0.0170794	0	0	0.041973	0.0749697	0.10167	0.0957905	0	0
ANKRD20A18P	0.0704761	0.0755208	0.0656129	0.248049	0.126048	0.0679056	0.384884	0.370502	0.226619	0.0875343	0.0940439	0
ANKRD20A5P	0.177535	0.0831535	0.162912	0.0583474	0.0835496	0.215682	0.193069	0.110347	0.103551	0.147063	0.122278	0.207642
ANKRD20A9P	0.025805	0.0167259	0.0236788	0.0171741	0.00719739	0.0229592	0.0561253	0.0307345	0.0333297	0.0320639	0.0342769	0.0452726
ANKRD22	0.120716	0.146277	0.18829	0.0267816	0.0164364	0.017469	0.0656365	0.105095	0.0570207	0.0993048	0.0320688	0.0706007
ANKRD23	0.300216	0.264178	0.296439	0.155551	0.09568	0.155782	0.275309	0.34598	0.128048	0.247839	0.580475	0.437718
ANKRD24	0.426041	0.304618	0.423608	0.150831	0.10231	0.128806	0.131991	0.2569	0.19748	0.495623	0.314451	0.594791
ANKRD26	1.12956	1.32081	1.35446	0.637953	0.237664	0.203165	1.46793	0.939212	1.05189	1.99895	1.52435	1.26124
ANKRD27	11.9855	11.8488	11.5648	8.37128	8.778	8.36362	11.1438	10.7712	11.2249	9.17138	9.65898	9.75453
ANKRD28	15.3076	16.0345	17.5408	18.0042	19.5441	16.6416	15.8583	17.4219	17.2636	16.2916	15.3704	16.7722
ANKRD29	9.06703	9.99208	9.6796	8.20145	6.89799	8.68961	9.71279	9.13366	10.421	8.03906	7.99884	8.67566
ANKRD30B	0.0204967	0.0988929	0.0438889	0.0121249	0.153012	0.0247959	0.130792	0.00882056	0.0071737	0.182048	0.0523939	0.00799046
ANKRD30BL	0.943154	0.96785	1.0054	0.66282	1.00177	0.900465	0.876826	1.30782	1.19024	0.902608	0.828541	0.689419
ANKRD31	0.00838475	0.0127434	0.0278175	0.0520703	0.0275492	0.0219482	0	0.0216608	0.039769	0.0729259	0.0352511	0.0172454
ANKRD33B	2.57825	2.64429	2.62327	3.41263	3.40836	3.52137	4.88492	4.83953	4.99096	3.81706	3.93811	3.74742
ANKRD34A	1.15204	0.969323	1.01331	0.738601	0.822647	1.05377	0.979458	0.936516	0.72765	1.34812	1.44598	1.27879
ANKRD36	2.11498	3.26461	2.55085	2.612	2.25265	2.82711	2.66692	2.73208	2.90055	2.44697	2.08557	2.07441
ANKRD36B	1.65776	1.08776	1.53866	1.32301	1.38134	1.36872	1.15853	1.58491	1.33634	1.2616	1.20629	1.62163
ANKRD36C	1.14693	1.19235	1.2727	1.15047	0.599381	0.775864	1.60764	1.79512	1.42135	0.480172	1.11446	0.957858
ANKRD37	22.4737	22.2003	19.1618	11.269	10.3477	11.8585	30.2128	31.2663	29.1597	23.5617	22.8021	22.2063
ANKRD39	12.0994	11.3921	12.3785	20.9774	21.1066	19.8574	8.39518	9.04241	9.40122	10.9345	12.3864	11.4691
ANKRD40	14.0241	13.4251	13.7308	15.2841	15.3115	15.261	16.2741	16.5095	16.1148	13.7763	13.8609	14.5445
ANKRD42	4.20657	5.17982	5.20228	4.73895	4.48967	3.57116	4.95833	5.73519	5.81115	3.62684	3.52615	4.36648
ANKRD44	0.299172	0.179823	0.424746	0.933861	0.595494	0.809905	0.5876	1.91209	0.563868	0.561184	2.23565	0.228573
ANKRD45	0.185558	0.144039	0.178875	0	0.101162	0.104982	0.127063	0.338167	0.170593	0.210238	0.424846	0.23429
ANKRD46	7.05662	8.57975	7.96956	8.20466	7.38594	6.84341	8.26358	6.62313	8.19495	5.61288	6.05698	5.30328
ANKRD49	6.03336	7.47261	6.86335	8.49547	8.83428	9.3602	7.66073	7.19084	8.38248	10.0674	9.18247	9.68638
ANKRD50	6.29355	6.14399	6.20308	5.58956	5.36855	5.37577	5.11926	4.93124	5.16027	3.35254	3.70062	3.32365
ANKRD52	16.208	16.4744	16.4339	18.2663	18.8077	18.4147	17.466	17.3773	18.3404	17.0457	16.6209	17.6173
ANKRD53	0	0.141057	0.281507	0.0505345	0	0.028705	0.0298543	0.114455	0.0156652	0.0986227	0.0197693	0.132848
ANKRD54	9.78599	10.3786	9.39557	11.076	11.1698	12.6392	10.9284	11.1391	10.6648	11.3783	11.4204	10.9632
ANKRD55	0.0226522	0.137606	0.0208097	0.0945115	0.154025	0.0983456	0.150722	0.0732183	0.0877011	0.113195	0.238017	0.145586
ANKRD6	0.128218	0.162635	0.273789	0.00431199	0	0.18558	0.339879	0.0125362	0.0823072	0.278397	0.11368	0.129314
ANKRD60	0.0206363	0.036249	0.0505011	0.0122075	0	0.0199089	0.0299234	0.0621655	0.072227	0.0598297	0	0.0321793
ANKRD61	0.285416	0.264024	0.18054	0.110647	0.113037	0.206536	0.407754	0.184901	0.432525	0.398876	0.213396	0.35394
ANKRD62	0.0388323	0.012828	0.0502655	0.0473904	0.0176291	0.0176174	0.0369462	0.0397904	0.0560226	0.0756352	0.0404267	0.0356697
ANKRD63	0.428006	0.399022	0.284296	0.283815	0.187604	0.261037	0.353058	0.418927	0.361333	0.330103	0.267901	0.316561
ANKRD9	18.238	17.442	16.7218	13.1296	10.9503	9.65008	18.2583	18.1349	16.5328	18.1041	16.8488	17.3672
ANKS1A	7.59366	7.39919	7.47812	3.5078	3.71641	3.65595	6.88676	6.98526	6.71451	5.54981	5.85027	5.55078
ANKS1B	0.144219	0.100469	0.168307	0.136654	0.0246329	0.346561	0.107456	0.0527603	0.140712	0.146198	0.322575	0.185145
ANKS3	3.86986	4.41739	3.75421	2.09073	2.29345	1.8061	2.99541	3.79698	2.9145	4.15251	3.87355	3.64775
ANKS4B	0.00535873	0.0169361	0.00983186	0.0142676	0.0145949	0.00516977	0.0174811	0.0276597	0.0112471	0.0133172	0.0142352	0.0250755
ANKS6	14.8363	15.8231	12.7466	15.2743	13.8401	13.0709	17.3983	15.8028	15.0359	14.7822	15.2038	13.8809
ANKUB1	0.0991644	0.0570262	0.104229	0.143499	0.0486216	0.0115892	0.0734186	0.0417897	0.0228523	0.080651	0.0997436	0.0250672
ANKZF1	34.8968	34.3905	31.106	18.481	18.8722	18.3246	34.1006	32.7352	33.0569	28.4945	27.9271	25.1506
ANLN	70.7297	70.7196	75.0542	62.8538	64.1843	60.8325	74.5586	75.173	71.7715	61.2	60.5075	63.5422
ANO10	14.5426	17.4406	16.8993	21.9542	21.4943	21.1647	17.3243	16.3316	16.0372	16.82	15.9949	15.9846
ANO2	0	0.389465	0	0.127235	0.129568	0.046368	0.10485	0	0.358461	0.119314	0.0639848	0.0504671
ANO6	16.8618	19.4921	16.2468	10.3706	9.0322	9.86032	13.7071	17.4134	15.9434	6.54125	6.42637	8.19605
ANO7	1.51711	1.98943	1.65342	0.79042	0.660166	0.854501	2.25725	2.08226	2.10212	1.58484	1.76832	1.51239
ANO7L1	0.0720161	0.0152123	0.172137	0.0510729	0.0782924	0.0833785	0.172406	0.0372816	0.106154	0.107362	0.0957036	0.201855
ANO8	4.77684	4.5786	4.4068	1.54251	1.52745	1.29108	3.85491	4.09215	3.9651	2.45638	2.81446	2.66364
ANO9	0.039195	0.729753	0.0248598	0.186777	0.0075988	0.00870725	0.479628	0.0290053	0.0381295	0.0611113	0.298869	0.0386167
ANP32A	295.014	305.304	303.8	364.888	365.065	364.8	277.196	277.399	271.962	345.787	335.235	348.716
ANP32AP1	0.0991395	0.0262541	0.146939	0.0877707	0.0896012	0.119575	0	0.0321859	0.0523901	0.0493193	0.2307	0.231057
ANP32B	328.371	339.138	335.734	316.622	301.49	309.493	282.878	287.613	284.417	318.988	315.288	321.951
ANP32BP1	0.0396934	0.0424296	0.220839	0.0351634	0.143219	0.229964	0.0435257	0.154389	0.146565	0.0739602	0.105532	0.0231552
ANP32C	0.126382	0.0448471	0.116959	0.0372171	0.037921	0.121962	0	0.110039	0.0896133	0.10462	0.336479	0.0978953
ANP32D	0.0501291	0.10621	0.0231009	0.0887579	0.0679548	0.0241849	0.0818941	0	0.0529867	0.0933943	0.0666592	0.0292146
ANP32E	96.8838	97.5543	99.896	119.381	119.066	122.606	81.6532	82.5632	85.5691	109.904	104.938	107.761
ANTXR1	37.3083	39.1334	38.8545	45.9547	46.2824	46.257	44.844	44.3205	44.2007	38.2196	39.4293	39.8351
ANTXR2	0.303271	0.289294	0.112088	0.0168893	0.0440692	0	0.328702	0.309074	0.244782	0.0206629	0.0510309	0.0433857
ANXA1	330.279	334.205	337.891	355.054	360.886	354.042	344.78	365.654	355.179	382.493	372.468	373.655
ANXA10	0.369271	0.296191	0.171745	0.548712	0.61575	0.339321	0.229678	0.0455629	0.0985572	0.26961	0.206273	0.328389
ANXA11	136.739	136.772	130.545	144.709	131.781	140.797	110.365	116.305	108.958	137.621	144.983	143.39
ANXA13	0.0124357	0	0.137127	0	0	0.0479919	0.0947114	0.0804207	0.13084	0.0309	0.148718	0.101702
ANXA2	1102.81	1081.74	1097.21	1636.36	1622.3	1619.3	943.856	945.956	939.015	1195.28	1187.82	1196.65
ANXA2P1	0.32656	0.157454	0.109566	0.262666	0.428797	0.171879	0.355791	0.231685	0.157165	0.221217	0.157949	0.172865
ANXA2P2	1.00221	0.8385	0.486305	0.887104	1.09608	1.01795	0.746906	1.64483	0.474144	1.212	1.36787	1.6596
ANXA2P3	0	0.0850711	0.0493378	0	0.02417	0.0516331	0	0	0	0.13292	0.106744	0.093526
ANXA2R	0.864058	0.366528	0.823638	0.254862	0.166516	0.305712	1.03547	1.0861	1.12796	0.715414	0.574616	0.738046
ANXA3	78.0453	77.2828	78.347	127.867	132.808	131.45	78.2585	79.5143	80.1828	72.6738	70.7548	74.2974
ANXA4	49.8768	49.5367	53.2882	55.5737	57.1177	55.7019	42.8537	47.0161	40.722	37.7487	35.7405	38.8294
ANXA5	209.431	206.645	207.633	271.351	267.891	274.916	217.222	216.143	220.073	179.733	177.083	181.157
ANXA6	15.4831	13.8676	14.468	21.0938	21.0442	19.2733	20.0174	20.1425	17.1491	24.6032	20.062	20.7511
ANXA7	74.7121	79.84	75.2582	125.713	124.47	124.735	66.369	65.839	65.4711	83.3031	86.8388	87.7546
ANXA8	26.9536	26.1384	27.0961	43.4509	42.2147	43.6739	28.0265	29.3557	26.9092	23.186	23.5738	24.1449
ANXA8L1	17.6742	16.5373	17.512	32.214	31.2083	31.5208	19.486	17.2426	19.1328	15.391	14.7771	13.8219
ANXA9	4.23985	4.04259	3.15394	2.14693	2.03616	2.71244	3.3801	3.39341	3.76633	4.38376	4.86397	4.5891
AOAH	0	0.107735	0.287509	0.041783	0	0	0	0.123823	0	0	0.0630277	0.0549393
AOC2	0.0649444	0.0749816	0.119266	0.0867301	0.0967492	0.0895093	0.191743	0.0839115	0.146252	0.110431	0.178783	0.0935168
AOC3	0.020064	0.0105825	0.0219015	0.0355925	0.00541706	0.0057573	0.0664982	0.0388951	0.409675	0.137947	0.0475602	0.070559
AOX1	20.0722	17.479	18.6073	26.5261	27.0651	27.3069	19.8317	20.6803	19.799	6.63615	6.64412	7.70413
AOX2P	0.0643604	0.0753746	0.0459411	0.0126904	0.0454268	0.0137982	0.0933268	0.0369331	0.0750945	0.035542	0.0189986	0.0167259
AP000275.65	6.21327	8.77411	7.64453	11.8001	5.15523	8.91623	6.69728	8.58949	6.30432	10.4042	8.16094	7.65235
AP000295.9	0	0	0	0	0	0	0	0	0	0.191795	0	0.577037
AP000304.12	0.814267	0.836374	1.02328	1.41996	1.15967	1.66661	0.994289	1.02534	0.339009	1.2872	0.984317	1.26554
AP000347.2	0.265533	0.528631	0.337153	0	0.119749	0.0960871	0.61494	0.302554	0.387058	0.247312	0.0883153	0.347662
AP000347.4	1.27037	1.36789	1.78253	0.461239	0	0.507966	2.07634	1.53091	1.7031	0.790583	1.84592	1.58696
AP000350.10	1.89284	1.08317	1.00918	1.15846	0.721755	2.03735	0.555527	1.51843	2.08626	1.08482	1.16246	0.254033
AP000354.2	0.396802	0.170418	0	0.209052	0.353982	0.152746	0.0866952	0.10441	0.255288	0.39449	0.212079	0.183482
AP000357.4	0.0225003	0	0.0207249	0.0597775	0.0406925	0.0217102	0	0	0.0475212	0	0.0598307	0
AP000436.4	0	0	0.0659702	0.0315616	0	0	0.116739	0	0.113639	0.0443297	0.095	0
AP000580.1	5.82831	7.45298	7.24385	9.41882	4.84102	4.67981	6.08477	4.22479	5.6084	4.15453	6.39781	4.11321
AP000620.1	0	0.363749	0.189555	0.358649	0.243117	0.0654932	0.0741825	0.267799	0.14551	0.084355	0.362464	0.314363
AP000662.9	0.0715996	0.306952	0.266634	0.125956	0.25606	0.13793	0	0.0941225	0.460333	0.533631	0.191092	0.662483
AP000705.8	0.0183848	0	0.0169176	0	0.0166406	0.0177385	0.0200124	0	0	0.0685143	0.0244375	0.0643663
AP000721.4	0.989821	1.1821	1.13532	1.07758	0.88754	1.12319	1.08034	0.534542	0.933457	0.72275	0.310396	0.0674574
AP000925.2	0.0349473	0.0184713	0.0321514	0.0309683	0.0316384	0.0168593	0.0190192	0.0226373	0.0368367	0.0434134	0	0.0407912
AP000936.1	3.64574	2.96386	5.77924	3.48903	4.73363	4.75262	1.95398	4.76659	7.98678	6.87974	4.98529	2.37157
AP001052.1	14.8477	16.1204	23.0662	15.8999	7.53262	9.81584	29.6795	26.0684	22.0806	14.3044	13.2712	15.4662
AP002381.2	0	0.108379	0.0942021	0.0896416	0.0456279	0.0490148	0.166263	0	0.108345	0.126123	0.135305	0.176745
AP003068.18	0.336836	1.10234	1.03791	1.35046	1.6377	0.990321	0.767421	0.923312	0.277214	0.748055	0.933275	2.23857
AP003419.11	27.5353	24.2521	30.4493	26.0188	26.6614	24.9621	24.2588	27.0327	22.1041	20.4819	20.2937	16.408
AP006222.2	0.601495	0.25861	0.632386	0.223084	0.165782	0.256732	0.462825	0.727752	0.72608	0.318747	0.360809	0.587096
AP006285.1	0.0667317	0.152566	0.194119	0.00986353	0.0605022	0.0321909	0.217791	0.215681	0.362579	0.124363	0.22166	0.116973
AP1AR	8.56893	8.95184	9.32835	7.63854	8.4726	8.85105	9.56131	8.32307	8.91523	8.21672	7.66796	7.69455
AP1B1	24.8895	26.3891	25.1278	26.0377	27.4156	26.2901	20.7364	21.9332	21.7389	25.0931	26.7503	25.246
AP1G1	24.0493	26.1877	25.1408	34.8013	41.0135	38.3914	28.5	24.3009	23.9388	27.2958	27.4607	28.8629
AP1G2	13.5049	13.0443	14.0638	10.4717	9.12902	11.6835	11.2124	11.2292	12.5396	13.227	13.8316	14.9533
AP1M1	54.7679	50.1381	49.3612	68.7534	68.7352	69.1287	50.604	49.0492	49.8366	48.1136	52.2786	50.0947
AP1M2	28.5846	24.8148	30.0443	53.4647	53.3113	56.1357	17.9954	15.4808	17.4086	28.8198	25.092	30.5816
AP1S1	101.539	100.273	99.7095	154.984	154.949	153.379	88.4852	94.4052	94.0152	83.7109	78.3462	83.4311
AP1S2	13.6471	13.2231	13.3623	10.0043	11.5694	11.6542	18.0968	17.4271	16.7448	16.4573	15.1026	16.4392
AP1S3	6.22906	5.05461	4.50514	3.48223	3.61532	3.57627	4.07051	5.86439	5.33172	6.08351	6.19838	5.79216
AP2A1	51.4099	49.9183	49.9455	43.3507	43.6127	43.7649	40.9875	39.7157	41.8755	48.5179	48.5663	44.7122
AP2A2	17.7384	20.7946	19.1327	15.3142	15.5242	16.7525	21.8443	16.7799	18.3768	23.1855	19.2766	16.1006
AP2B1	78.6178	81.879	81.3774	95.888	95.8669	93.3261	86.1765	88.6332	87.2057	78.406	76.3446	77.7502
AP2M1	311.732	307.185	308.78	408.12	410.509	413.926	329.478	322.9	322.692	378.9	377.637	372.951
AP2S1	188.933	182.252	176.096	256.211	261.695	252.835	145.39	146.474	140.931	169.774	171.501	165.278
AP3B1	19.6168	19.5202	18.4444	18.3205	16.7551	19.2495	20.4643	21.9773	20.3771	17.2089	15.1102	16.8705
AP3B2	0.00690443	0.262317	0.0653353	0.220324	0.19621	0.200012	0.108147	0.565619	0.356911	0.0257369	0.173486	0.185726
AP3D1	1.74894	1.10498	1.60885	0.557178	0.312233	0.77326	1.44241	0.419097	0.961046	2.85002	4.08995	0.543206
AP3M1	31.2688	32.1801	32.4595	47.3379	47.6254	47.3762	33.1876	33.1488	35.3601	31.9255	32.1925	29.6626
AP3M2	11.1773	12.583	10.0705	7.00779	6.76895	6.13998	8.90973	8.34114	9.03775	6.48481	7.98777	7.42003
AP3S1	45.8518	47.8071	47.8681	51.2129	49.9246	46.253	47.0759	48.3298	50.4129	39.6588	41.7245	44.1383
AP3S2	19.9629	18.9625	17.8552	24.1451	22.7313	20.6052	17.638	19.8743	16.1382	22.3475	19.6582	21.4925
AP4B1	11.8611	11.6845	12.7318	18.1033	19.5782	19.2098	11.6782	10.7354	10.6124	12.2683	11.9357	12.2543
AP4E1	8.11624	7.82475	8.09959	9.95156	10.2815	9.97557	9.07335	9.32655	8.65787	8.36049	8.16601	8.01572
AP4M1	13.6559	12.809	12.1504	13.9589	14.5256	13.5297	12.8584	13.0005	13.5079	11.5888	12.5989	10.6792
AP4S1	4.19071	3.37884	4.1939	6.6506	6.97978	6.577	4.23325	3.54605	5.17875	7.71583	7.96031	5.62633
AP5B1	9.53548	9.30038	9.60857	8.93459	9.55088	9.25263	9.55403	9.37799	9.17723	10.794	10.7598	11.0294
AP5M1	10.9256	11.1222	11.7574	23.9818	23.3015	22.9528	13.1955	13.9533	13.4704	13.8878	13.0261	15.3188
AP5S1	6.42959	6.52865	6.24051	12.2818	11.8197	12.3953	4.30651	4.27152	3.93003	8.64146	8.1186	7.89441
AP5Z1	0.880043	1.33542	1.08511	0.748924	1.61259	0.609627	1.66866	0.237013	0.671744	1.63384	1.12886	1.12719
APAF1	5.7013	5.32927	5.51419	4.56804	4.67946	4.8453	5.97803	7.10309	6.51012	6.85122	6.95158	7.21453
APBA1	0	0.00500774	0.00436082	0.00421975	0	0.0275198	0	0.00892515	0.0141743	0.00559625	0.0126291	0.00556241
APBA2	0.0625288	0.0443365	0.0495034	0.0110888	0.0634347	0.0366588	0.0272129	0.0161751	0.0921058	0.0310739	0	0.0292208
APBA3	10.3898	9.21371	9.33752	8.72114	9.90771	9.34903	10.1167	7.42516	8.26866	8.75727	8.70337	9.46199
APBB1	0.0363966	0.204314	0.14366	0.04843	0.116077	0.0306994	0.219789	0.164801	0.0855264	0.0654806	0	0.251539
APBB1IP	0.135709	0.162199	0.174445	0.104334	0.065653	0.0872853	0.258538	0.280528	0.171128	0.134892	0.198999	0.169226
APBB2	3.16107	5.19317	3.61861	4.23674	4.19469	2.74832	4.87923	5.66642	4.02858	4.95083	3.73406	4.92655
APBB3	2.82982	2.84237	3.37522	3.58736	4.12634	3.90024	2.62176	2.99149	2.47244	4.47065	3.96804	3.86116
APC	4.45255	4.05676	4.71805	2.69969	2.29196	2.52454	4.26744	4.48388	4.17393	4.70687	5.23455	5.72755
APC2	3.67761	3.26653	3.63083	1.57986	1.68501	1.45843	3.94666	3.64267	3.36336	3.07841	3.03535	3.03016
APEH	138.962	126.279	136.044	136.182	141.385	134.991	100.474	108.024	114.475	105.91	95.7671	97.4515
APELA	0.0591499	0.0681435	0.0622739	0	0.0530292	0.0570569	0.129118	0.155204	0.0632192	0.0734237	0.0788348	0.333697
APEX1	265.222	263.878	261.921	272.037	280.81	277.607	241.578	247.276	249.458	218.197	219.129	220.36
APEX2	56.7571	56.8244	56.9412	59.9822	61.5138	62.8082	51.3464	52.3	51.2538	49.4027	48.4444	44.0564
APH1A	129.16	123.363	121.676	144.297	145.197	143.349	107.612	108.244	108.499	95.3738	95.9213	96.7295
API5	55.0695	56.0375	59.819	74.9419	72.2198	71.3732	57.9146	64.9817	61.1702	60.2099	61.3781	59.8637
API5P1	0	0.0528646	0.0766836	0.118213	0.045293	0.0643488	0	0.0431902	0.0175699	0.0828527	0.0886431	0.0389292
APIP	31.5844	31.6292	30.6872	41.4829	41.8571	40.9441	32.8223	30.8431	31.1454	32.5085	32.0576	31.4982
APITD1	32.9575	32.2303	34.6799	51.7262	53.0321	51.0447	34.8413	35.3868	33.9161	38.5533	37.5587	39.3841
APITD1-CORT	1.8597	1.88291	1.81595	5.86326	3.665	4.05925	1.3804	2.43608	1.33027	1.10515	2.47633	4.31168
APLF	0.0631661	0.0192631	0.0223648	0.0440339	0.00553132	0.038243	0.0895946	0.19935	0.0414094	0.0616701	0.0648547	0.0468404
APLN	0.014584	0	0.02677	0.0323503	0.00661714	0.02814	0.0396525	0.0282467	0.0153155	0.0543629	0.0774919	0.0426373
APLP1	1.24126	1.20778	0.908641	0.6916	0.5483	0.579644	2.34441	1.03153	1.76643	0.875577	0.593112	0.639499
APLP2	84.8891	87.4144	85.5204	58.2979	57.3662	59.7488	91.7214	93.9729	92.5295	92.5758	92.0568	93.8871
APMAP	40.2626	39.5949	38.6491	52.344	52.6482	50.9391	38.0971	40.9204	42.7281	43.3874	44.7239	43.543
APOBEC2	0.0610572	0	0.0280715	0	0	0	0.0830573	0.0592823	0.0160766	0	0	0.0356481
APOBEC3A	0.0188209	0.059709	0.0866035	0.0833759	0.0340672	0.145275	0.0819514	0.0243934	0.0992413	0	0.100072	0.0878506
APOBEC3B	13.3213	14.2654	14.3497	14.732	15.6495	15.265	13.0667	12.6735	13.0573	15.8783	17.2091	15.7291
APOBEC3C	1.90318	1.73593	1.71216	1.55422	1.25002	1.1036	2.23468	2.45527	1.92131	1.18623	1.3404	1.28461
APOBEC3D	0.07474	0.0920444	0.0572325	0.0331361	0.0564516	0.0240363	0.054212	0.193336	0.104849	0.0619039	0.033104	0.0582127
APOBEC3F	1.62129	0.968286	0.776924	1.03149	1.00163	1.61812	0.858774	0.772365	0.957527	1.82165	1.85582	1.50338
APOBEC3G	0.10818	0.0811637	0.0850907	0.0526649	0.129335	0.0888339	0.158942	0.0847031	0.0807852	0.0982706	0.250405	0.062853
APOBEC3H	0.0525607	0.330177	0.111614	0	0.137362	0	0.0572499	0.033902	0.165017	0.0972322	0.277617	0.456467
APOBR	0.196673	0.174857	0.174816	0.0763567	0.0390509	0.0474348	0.0868863	0.118993	0.0903223	0.221466	0.204091	0.201288
APOC1	0	0.0718611	0.0624143	0	0	0	0	0.352727	0	0.250026	0.44761	0.0776658
APOC2	0.126528	0	0.0291992	0.0279804	0	0.0305235	0.310219	0.0823397	0	0	0	0
APOC4	0.304038	0.378448	0.0939846	0.223596	0.09105	0	0.165896	0.132707	0	0	0.202493	0
APOD	0.0575292	0	0	0.0324974	0	0	0.0940114	0.0422644	0.0688145	0.0912984	0.0587612	0
APOE	0.336988	0.37259	0.301533	0.105892	0.0953885	0.153309	0.513878	0.233341	0.211619	0.215444	0.029885	0.216055
APOF	0.0282568	0.0149209	0.0519512	0.012525	0.0128006	0	0.0153739	0.109701	0.104118	0	0	0.0330023
APOH	0	0.178702	0	0.0370772	0.226674	0.121501	0.137319	0	0.178539	0	0	0.0747664
APOL1	2.54483	2.37282	2.39587	2.42969	2.19008	1.89635	2.18699	2.00516	1.96565	5.15948	4.8161	4.81693
APOL2	10.576	14.0273	12.12	18.5252	18.1047	18.0161	9.48977	8.88469	9.56347	13.6894	15.2004	14.6388
APOL3	0.169508	0.0604401	0.202468	0.0951833	0.183717	0.129551	0.142676	0.151136	0.379784	0.292994	0.158409	0.195779
APOL4	0	0.0811068	0	0	0	0	0	0	0	0.381754	0	0
APOL6	2.70497	2.85899	2.74531	2.03059	2.02274	1.96148	2.5987	2.84693	2.52928	2.79181	2.7329	2.61924
APOLD1	2.15182	2.29683	3.07809	0.894254	1.31745	0.867656	2.88085	3.07997	2.88611	2.30394	1.26415	1.54488
APOM	4.74483	4.89754	5.71081	7.72289	6.34222	5.57534	4.36936	5.23149	5.1252	5.42892	6.99951	5.56621
APOO	46.1401	48.0184	44.5381	67.1277	69.2982	64.9413	44.0799	48.9846	44.5477	56.7466	53.6338	51.3579
APOOL	10.3801	11.1709	11.0632	9.25827	9.26119	9.19106	9.73358	10.3638	10.2685	10.9189	11.1221	10.8232
APOPT1	40.3242	38.5289	39.1691	38.3267	38.8219	39.8603	33.8938	35.4224	32.2841	40.6992	41.4734	40.9597
APP	246.853	251.013	246.341	151.849	149.371	152.354	227.838	232.422	229.768	198.639	200.657	200.629
APPBP2	10.0496	9.52365	9.01439	14.1243	12.399	13.5543	11.5902	10.9897	11.296	10.0628	11.5839	10.2404
APPL1	16.5285	17.1998	16.419	14.5377	13.0601	13.8585	18.354	19.0762	16.4996	14.0666	13.399	14.973
APPL2	9.44168	10.8772	9.89115	6.68567	7.71838	7.00708	10.5333	10.7499	9.97473	10.9163	10.3787	9.90888
APRT	232.595	213.726	214.071	302.419	314.101	298.892	156.494	153.97	158.651	203.303	204.811	198.182
APTX	23.1661	22.7357	22.0442	40.8298	39.5318	42.0024	22.6386	24.9758	23.9257	25.91	30.3273	29.8685
AQP1	0.868142	0.860308	1.22055	2.46489	1.55524	1.60247	0.428104	0.766169	0.955675	0.933889	0.706615	0.903841
AQP11	0.519377	0.596204	0.552365	0.437391	0.255067	0.635101	0.714642	0.749966	0.385663	0.618692	0.632636	0.532227
AQP2	0.422277	0.0747694	0.747749	0.392453	0.441182	0.615238	0.348563	0.00716244	0.106711	0.393283	0.421392	0.37306
AQP3	340.242	335.516	334.535	320.585	326.385	318.465	330.601	332.386	333.564	262.971	266.271	252.461
AQP5	1.24477	0.868149	1.09666	0.852665	0.980791	1.06605	0.380384	0.520657	0.663061	0.837539	0.97546	0.787511
AQP6	0.168461	0.0794803	0.0494087	0.192041	0.0893965	0.250321	0.0704616	0.0974303	0.188213	0.174432	0.11879	0.0951796
AQP7	1.17868	1.35442	1.32242	0.584208	0.708989	0.628113	1.69927	2.74309	1.47899	1.69599	0.87046	0.815688
AQR	19.159	19.3814	18.7103	22.7871	22.1595	20.7909	17.1336	17.9648	17.2556	21.3821	20.7078	20.8277
AR	0.0132449	0	0.0182311	0	0.00601046	0.0286724	0.00720191	0.00854912	0.0278115	0.0026316	0	0.0102903
ARAF	68.3093	66.5638	66.5652	64.3312	64.5858	65.7575	55.0946	52.9906	54.0251	63.3659	61.4908	66.0787
ARAP1	22.4411	27.1756	20.5272	12.6289	13.0971	13.5929	18.5928	17.3919	17.483	14.685	16.0196	15.7216
ARAP2	2.25875	2.39522	2.95307	3.51028	3.04233	3.7766	3.03051	3.86043	3.31246	2.81801	2.87968	2.68796
ARAP3	4.14323	4.15311	3.95648	3.02934	3.29004	3.05845	4.29565	3.95698	3.5895	4.41065	4.48317	4.42029
ARC	0.095563	0	0.0220657	0	0.0145399	0.0309215	0	0.0103486	0.00841683	0.0298675	0.0425773	0.0281071
ARCN1	32.7439	34.5143	33.8297	45.6331	43.0081	43.6314	36.7201	37.4139	35.9988	34.8793	36.2061	34.6783
AREG	3.82754	4.51745	3.4662	2.69139	1.6931	1.98858	6.96484	8.10121	7.19161	1.14942	1.03447	1.39827
AREL1	8.90768	7.54375	8.63449	12.7728	13.0577	12.4741	8.18845	11.3594	10.1314	10.0678	10.7892	10.9203
ARF1	216.179	213.123	219.875	257.497	255.477	251.484	205.162	200.358	201.977	224.246	221.496	216.142
ARF3	125.57	123.231	127.417	197.642	194.443	197.928	109.614	109.611	109.95	138.625	131.599	134.403
ARF4	181.984	175.888	176.265	305.228	301.959	304.403	180.182	194.157	189.087	178.982	187.557	184.368
ARF4P2	0.254875	0.340657	0.710141	0	0.114093	0.0614227	0.5563	0.0836672	0.204426	0.0790772	0.0849194	0
ARF5	118.312	116.51	120.228	152.852	156.166	158.005	112.962	108.717	107.561	114.174	112.513	117.734
ARF6	44.2914	45.4282	42.8868	33.0246	34.4942	35.0035	41.0627	40.4395	39.1063	31.6082	30.5806	30.7459
ARFGAP1	20.7458	20.1296	20.1706	22.2609	20.0335	21.7821	21.1917	20.5829	21.0987	22.1702	21.4662	20.5118
ARFGAP2	42.265	41.1548	40.1146	55.1404	57.6445	56.7844	32.0909	31.7813	33.0351	48.6392	48.3318	47.2872
ARFGAP3	11.3344	10.5254	12.1343	7.03623	6.86314	7.52204	11.6347	11.8858	12.9941	6.28705	7.25148	7.32348
ARFGEF1	9.56669	11.1171	10.4787	7.29602	7.25707	7.13471	9.86026	9.92342	10.6639	13.0501	10.6007	12.6975
ARFGEF2	9.17758	9.25718	7.56298	6.30628	5.48643	5.99078	9.33418	5.36959	8.04349	4.50531	5.21128	5.20099
ARFGEF3	3.17889	3.10646	3.34624	1.0909	1.09575	1.00131	2.852	2.87819	2.91113	1.99678	1.93285	1.85984
ARFIP1	12.1502	11.2786	11.5213	15.3054	16.6267	15.0711	12.5654	11.8922	14.2096	11.1671	12.031	12.2227
ARFIP2	48.5118	50.906	50.2047	65.2241	65.4063	65.1447	47.4179	44.6967	48.2345	47.7663	48.14	48.0404
ARFRP1	17.495	18.2532	16.8168	12.2675	12.2749	12.5525	14.5301	13.614	13.7542	13.9241	15.2887	14.4686
ARG1	0.0431085	0.0790323	0.119711	0.0648119	0.0838137	0.0709731	0	0.113572	0	0	0.126337	0
ARG2	9.04647	9.94806	8.39079	6.8067	7.17949	7.17029	5.51686	5.30766	5.3319	7.06234	6.06388	6.55438
ARGFXP1	0	0.180434	0.0261592	0	0.0256101	0	0.030896	0.184363	0.150068	0	0.0754398	0
ARGFXP2	0.0864057	0.0610881	0	0	0	0	0.219645	0.0374518	0.0304856	0	0.114923	0.167738
ARGLU1	15.7352	13.9929	16.367	20.551	17.8418	20.5281	17.9401	17.2756	17.2959	29.8025	29.7393	28.4697
ARHGAP1	24.0577	24.0781	24.172	21.7817	21.1067	21.1217	21.8151	23.6142	22.2942	28.2018	28.0526	27.9462
ARHGAP10	4.32194	4.50161	4.66374	5.00179	4.93681	4.80544	4.24127	4.34316	4.13587	4.93974	5.10995	5.02261
ARHGAP11A	45.4179	44.0003	42.5316	41.4964	36.348	38.6425	37.5586	36.5224	34.4637	26.8762	31.4051	29.4133
ARHGAP11B	1.69258	1.51862	1.51378	0.80858	0.886091	1.17904	1.81227	2.01234	2.38262	1.59338	2.10258	1.23877
ARHGAP12	4.17559	3.97367	4.21838	4.31821	5.43739	4.19501	4.77629	6.1408	6.6367	4.51457	6.2749	5.54919
ARHGAP15	0.094528	0.100041	0.0792574	0.0282524	0.00722314	0.030722	0.0692686	0.030845	0.133798	0.111797	0.158012	0.0465434
ARHGAP17	11.7775	11.0905	11.0675	11.0418	10.4634	12.0648	13.6422	13.3888	12.6743	17.4196	14.5789	15.7396
ARHGAP18	6.04589	7.01917	6.68617	7.88349	8.62685	8.49864	9.15141	9.45419	9.28273	16.3215	16.8935	18.447
ARHGAP19	5.40405	5.23225	6.01755	4.77543	4.80985	4.78456	4.87032	4.98882	5.22844	4.64012	5.01685	4.41827
ARHGAP21	7.86769	7.54222	8.51261	4.12829	4.77816	4.68525	10.921	11.2866	12.4957	14.2184	13.8448	12.7928
ARHGAP22	0.240039	0.297919	0.952864	0.618971	0.252185	0.501846	0.714725	0.61716	0.552706	0.447069	0.266226	0.465017
ARHGAP23	20.2241	17.9723	17.4335	22.4069	22.0362	19.6781	24.2617	21.1341	22.6736	24.7508	24.2806	25.6024
ARHGAP23P1	0.0505064	0	0	0.0447832	0.0572194	0	0.109905	0.146988	0.186	0	0.151002	0.059005
ARHGAP24	0.0570401	0.363795	0.0891648	0.236074	0.0873098	0.0550206	0.0858853	0.365836	0.0265866	0.581705	0.436105	0.737523
ARHGAP25	0.336155	0.351876	0.160204	0.222084	0.103537	0.622757	0.121842	0.160856	0.335609	0.445381	0.376051	0.492462
ARHGAP26	1.22432	2.54315	1.60885	0.843456	1.0885	1.33096	1.48083	0.693846	0.716657	1.85789	1.54636	1.9546
ARHGAP27	4.31295	3.50065	3.68625	3.71649	3.12766	3.82919	3.31191	3.40094	3.51404	4.16767	3.71171	4.28148
ARHGAP28	0.510996	0.702321	0.550841	0.790933	0.420489	0.84469	0.860783	0.420266	1.25352	0.460805	0.467261	0.70927
ARHGAP29	2.02025	1.86845	2.1364	1.92085	1.52729	1.49695	2.30273	2.78653	2.17219	1.70583	1.41119	1.52149
ARHGAP30	0.077852	0.102819	0.0439567	0.0744025	0.0761042	0.0404424	0.065123	0.0954665	0.056574	0.0501187	0.095454	0.0471747
ARHGAP31	0.00973278	0.0102449	0.0133836	0.0108013	0.0132629	0.00469468	0.0185165	0.0219577	0.127099	0.0302361	0.0420065	0.0370241
ARHGAP32	1.89668	2.14577	1.9668	0.904796	1.28416	0.932081	2.06444	1.90249	1.36797	1.837	1.44964	1.26356
ARHGAP33	0.763675	0.649458	1.05712	0.182115	0.368948	0.434977	0.70081	0.424723	0.499219	0.656151	1.00528	0.820271
ARHGAP35	0.289594	1.62451	2.61999	0.446365	1.22539	1.39436	0.363871	0.862497	0.635651	1.61741	1.2358	1.40561
ARHGAP39	4.40773	4.7859	4.84559	1.54259	1.60408	1.84254	3.90313	4.12026	3.94379	3.18347	3.03971	2.96247
ARHGAP4	2.07763	2.78368	2.47238	0.927815	0.924765	0.80815	3.53879	3.56695	3.69536	2.27441	2.72217	3.28597
ARHGAP42	1.41315	1.15343	1.40633	3.32978	3.28495	1.77679	1.40876	0.990984	0.849605	1.17207	1.2072	0.945425
ARHGAP42P4	0.0241777	0	0.0813781	0.0214504	0.0292483	0.00777525	0	0.0312265	0	0.0200272	0.0321184	0.00942334
ARHGAP42P5	0.040267	0.0254718	0	0	0.00730678	0.0233088	0.0350364	0.0104013	0.00845967	0.0100064	0	0.018833
ARHGAP44	0.0873764	0.051906	0.0804551	0.0642947	0.0406841	0.0648536	0.0535111	0.0563631	0.160666	0.115998	0.0590264	0.0959707
ARHGAP45	19.5415	17.4621	17.104	11.7139	14.0531	11.9051	18.8971	17.3918	16.746	15.8111	15.0409	13.9669
ARHGAP5	17.7427	18.5781	18.0326	15.0912	17.3057	16.6214	18.7063	19.7193	17.9362	15.1111	15.4926	15.5664
ARHGAP8	0.377356	0.635878	0.239865	0.0835879	0.0750218	0.299213	0.650978	0.841218	0.547914	0.700391	0.371349	0.828735
ARHGAP9	0.00841333	0.00887097	0	0.0313111	0	0.229095	0	0.178533	0.0176778	0.090777	0.190872	0.287412
ARHGDIA	249.344	241.876	241.565	290.837	289.933	289.008	212.724	207.351	207.659	154.743	166.251	157.713
ARHGDIB	1.13661	0.977471	0.944688	2.11342	2.49236	2.40169	0.752635	0.797931	0.650122	0.304653	0.50396	0.321858
ARHGEF1	20.638	20.7085	20.9803	14.1659	14.4701	14.4566	14.8536	14.5033	14.9105	15.8001	15.7327	15.6543
ARHGEF10	8.09063	9.62566	7.9462	4.84893	4.73443	5.4261	8.25943	8.67846	8.86777	7.32067	7.88608	7.50366
ARHGEF10L	3.14722	2.86667	3.07897	1.86382	2.05467	2.01656	2.68835	2.78978	2.72756	3.00229	3.36999	2.85389
ARHGEF11	4.94234	5.26009	5.49766	3.86561	4.49319	4.25367	5.6157	5.10613	5.39873	7.29019	6.91301	6.94467
ARHGEF12	14.719	14.916	14.6387	12.4712	12.6996	12.2159	17.624	17.6526	17.4829	14.3684	14.102	14.5754
ARHGEF16	11.7646	11.252	10.9919	5.44462	6.01311	6.16073	9.94974	9.93152	9.24938	7.62208	8.09129	8.31032
ARHGEF17	4.95127	4.71716	4.027	2.72023	3.17302	2.31029	5.23828	4.31144	4.97065	5.22429	5.53995	4.65304
ARHGEF18	4.85191	6.00108	4.88763	3.44054	3.88003	3.72957	3.69108	4.51868	4.53083	4.83924	4.34407	4.3507
ARHGEF19	9.01137	8.68266	7.61725	10.0846	11.4132	10.3831	8.02085	8.15728	8.36367	10.0858	9.21621	9.74625
ARHGEF2	35.3712	30.8377	35.1916	22.0324	22.7025	23.0486	29.2613	27.4509	27.5848	28.7263	27.1491	28.0292
ARHGEF26	0.0312784	0.0699356	0.051423	0.124019	0.0554707	0.0588869	0.095152	0.110121	0.0766737	0.0565532	0.070539	0.0177412
ARHGEF28	2.13814	2.56468	2.32706	1.71518	1.51198	1.42854	1.97347	2.48451	2.60951	1.84881	1.26515	1.84455
ARHGEF3	8.49851	9.86508	10.1557	7.96085	8.50035	8.02164	8.30874	8.4653	8.52721	7.72965	6.98881	7.32767
ARHGEF34P	0.596877	0.435294	0.463289	0.0588605	0.264008	0.482319	0.454873	0.276464	0.256949	0.2599	0.76567	0
ARHGEF35	6.51438	6.3209	6.49315	6.38661	5.06364	5.20949	5.80382	6.7403	5.94319	5.41488	4.38184	4.40053
ARHGEF37	0.520105	0.492915	0.504771	0.1519	0.184633	0.133341	0.892274	0.910948	0.573463	0.739172	1.20411	0.71269
ARHGEF38	0.0660421	0.638632	0.501887	0.157191	0.108762	0.172054	0.21955	0.468132	0.069352	0.18517	0.698743	0.977032
ARHGEF39	14.9166	13.1895	15.268	9.35241	8.467	10.6174	12.9387	14.1316	13.8555	17.0534	14.4469	13.4385
ARHGEF4	10.2208	11.0024	9.41315	3.96263	4.19757	4.46901	6.65706	7.49482	7.78991	5.836	6.14293	5.58103
ARHGEF40	3.97617	3.49268	3.92889	2.58339	2.61307	2.7282	4.31501	4.27612	3.74339	5.04635	3.82882	4.6059
ARHGEF5	5.3137	4.5159	3.48873	3.26384	2.5022	3.15578	4.22136	3.68344	3.61164	3.86694	4.59761	3.64781
ARHGEF7	14.7389	14.6815	14.81	13.0811	12.9557	13.279	15.4384	15.8537	15.8173	14.9841	15.1358	14.1303
ARHGEF9	0.0851003	0.0298571	0.0206806	0.0516288	0.0153449	0.0592438	0.0677952	0.0381447	0.0892273	0.0563402	0.0700186	0.0417845
ARID1A	13.8591	13.0995	13.3186	6.66919	7.05795	7.4213	13.5545	13.7203	12.9819	15.5893	14.9239	15.7067
ARID1B	7.74108	9.4154	8.37356	4.81592	4.19235	5.05315	7.00226	7.50848	6.25018	7.47176	8.82882	9.61622
ARID2	6.48341	7.39241	6.89316	5.46712	4.7574	4.79324	8.23247	8.79016	9.11242	8.40089	8.55642	8.24556
ARID3A	7.60237	8.17969	8.96839	6.57022	7.98688	6.46752	10.3061	9.2351	8.73041	9.44827	10.5981	10.1072
ARID3B	3.13547	2.86332	3.12219	1.09267	1.32388	1.07615	2.54061	3.00405	2.29952	2.0948	2.12974	2.14236
ARID3C	0.288783	0.0970124	0.470494	0.06983	0.166538	0.164639	0.228521	0.390572	0.221028	0.179388	0.296527	0.122671
ARID4A	3.60393	3.93867	4.89199	2.06453	1.38685	1.44512	3.96408	4.15867	4.15761	3.93982	4.80906	3.97005
ARID4B	5.32777	4.66437	5.04345	2.51156	2.92215	2.68934	5.75026	6.5584	5.03379	6.64325	6.55831	6.93259
ARID5A	3.61362	2.96423	3.09886	1.67573	1.77002	1.98768	2.27287	1.95462	1.82308	1.49402	2.34367	1.84972
ARID5B	8.97732	9.18941	9.32185	7.73494	7.65759	7.77579	9.61477	10.0132	9.95234	12.3141	12.0836	12.0065
ARIH1	62.573	62.5865	58.6319	57.4377	56.5078	56.7382	71.5909	73.7215	70.8127	61.8369	65.6153	64.9959
ARIH2	61.5795	60.8474	64.3884	110.998	103.159	105.267	69.7324	66.9101	63.0219	65.2918	65.3289	70.2647
ARL1	46.3795	38.5043	46.1116	84.2427	85.6747	89.3291	48.9064	45.5022	45.1917	46.0264	46.0814	46.0209
ARL10	0.373176	0.0351304	0.442593	0.0240783	0.0227437	0.00603746	0.0703017	0.500532	0.278689	0.358388	0.635407	0.307509
ARL11	0.0197495	0.0138754	0.00604094	0.017525	0.0179247	0	0.035796	0.0169967	0.0276463	0.00817986	0.0262336	0.0153991
ARL13A	0.163291	0.180385	0.0662439	0.0206561	0	0.0416012	0.233131	0.149834	0.123207	0.088371	0.0310164	0.164577
ARL13B	0.751235	0.766928	0.73061	0.270357	0.612419	0.982365	0.560043	0.494196	0.826487	0.208686	0.0483542	0.494185
ARL14	0.199896	0.126875	0.423229	0.424991	0.669197	0.713624	0.282906	0.181425	0.421794	0.124154	0.345451	0.279856
ARL14EP	11.79	15.2742	13.227	17.5007	14.3622	15.2801	12.437	14.6417	14.6264	14.0638	12.0538	10.1798
ARL14EPL	0	0.0270129	0.0470292	0	0	0.024687	0	0.0330985	0	0.0953688	0.0340008	0.0298924
ARL15	3.50397	3.90988	3.80781	4.91882	5.32686	5.04569	4.43787	4.74275	4.69103	4.21694	4.24445	4.06929
ARL16	17.3385	17.0409	18.3503	17.8371	19.4577	18.204	14.428	17.541	17.142	10.8414	12.7476	12.2368
ARL17A	5.96122	4.75661	5.22079	2.87119	3.24923	3.75544	7.65616	5.81427	5.71211	5.34282	5.63351	4.78812
ARL17B	4.41549	3.66792	4.74677	4.93511	4.7323	4.34844	6.90334	4.53377	6.58697	5.93772	7.00212	5.11995
ARL2	201.671	195.709	199.914	216.46	225.045	216.483	205.874	206.793	202.698	137.095	132.629	132.385
ARL2-SNX15	0.280896	0	0.0829186	0	0	0.0967863	0.109128	0.36302	0.284733	0.249285	0	0.117257
ARL2BP	27.4931	27.8904	29.4453	47.9162	51.1691	48.6709	25.9189	26.7692	25.6445	31.6919	31.885	32.1368
ARL3	6.71942	6.50411	7.0627	7.63968	7.25184	8.10023	8.0206	7.94352	8.31602	7.08855	7.42426	7.02108
ARL4A	17.5213	18.4417	15.9058	32.6979	33.4566	34.9066	20.3449	19.4908	21.0854	27.4504	27.0365	26.3605
ARL4C	0	0	0.0159415	0.01028	0.0105153	0.00558766	0.025193	0.0149498	0.0425533	0.0143935	0.0307723	0.0271002
ARL4D	19.4808	20.1814	19.2139	12.6404	12.3558	12.0151	16.6087	17.2133	16.8287	14.4851	13.9573	14.688
ARL5A	19.9506	16.4293	18.6082	33.2635	33.5121	36.9119	18.1411	21.135	19.5651	13.2492	15.3972	15.0255
ARL5B	6.2266	6.41515	6.45484	5.56993	5.33543	5.36333	6.67632	6.59536	6.52912	4.71742	4.40886	4.55816
ARL5C	0	0.284965	0.128527	0.194792	0.0573687	0	0.13986	0.144617	0.27415	0.0574232	0.0615802	0
ARL6	2.84063	3.02264	3.09843	5.06915	5.01974	4.60094	4.10893	4.54673	4.1781	4.03823	4.36338	4.57845
ARL6IP1	142.326	144.413	146.267	169.613	168.225	172.881	147.897	150.556	151.98	153.293	152.586	155.238
ARL6IP4	185.104	175.086	166.806	213.858	212.469	205.004	165.477	159.471	162	158.077	154.818	152.747
ARL6IP5	45.311	47.631	49.2576	58.9582	58.6495	59.5452	42.4447	44.4606	42.8014	50.6161	51.8327	49.8663
ARL6IP6	12.6556	11.0877	12.2723	10.5259	8.73681	10.6017	11.4275	13.4201	11.8006	6.32704	10.253	8.63942
ARL8A	22.7807	22.2408	22.1625	17.6533	18.4083	17.9609	23.8439	22.0002	21.7704	22.4892	22.7515	20.3729
ARL8B	27.0985	27.9114	26.6614	49.1239	49.1105	47.464	27.3449	31.0068	27.025	29.8927	32.5633	32.089
ARMC1	24.2146	25.3974	25.7492	29.499	27.9699	27.9329	23.4785	23.3597	23.548	23.712	24.373	23.6946
ARMC10	45.0759	45.7858	47.0351	56.4552	53.9837	54.7158	44.3514	41.9244	40.5587	34.7631	37.3163	40.066
ARMC10P1	0.229597	0.243761	0.0605709	0.058018	0.0887587	0.158253	0.178723	0.170824	0.0695344	0.0814641	0.0872701	0.305405
ARMC12	0.0476045	0.0252062	0	0	0.0654382	0.0688999	0.0799656	0.0962568	0.20118	0.0295644	0.0297945	0.0277497
ARMC2	1.84437	2.06915	2.15997	2.17852	2.4497	3.13869	2.2294	2.99405	2.16746	2.68395	2.34375	3.61516
ARMC4	0.740229	0.243726	0.34515	0.310756	0.39357	0.388788	0.346993	0.337031	0.279145	0.624996	0.875291	0.386837
ARMC5	6.45566	6.57691	6.50167	9.18552	8.70175	9.13994	3.86749	4.14847	3.42904	5.98414	6.05532	4.92057
ARMC6	30.4951	29.7609	31.0211	43.5248	43.4136	45.3415	23.5313	23.7941	25.628	25.7376	24.7818	23.9495
ARMC7	7.74344	7.67524	7.13624	10.3904	10.5918	10.4349	7.37398	7.97148	8.74047	7.26656	7.20868	7.67348
ARMC8	13.0476	12.9249	13.035	17.5112	15.9121	15.8102	11.591	12.5921	14.568	14.2662	14.8408	14.2473
ARMC9	1.54822	1.21541	1.72968	1.23586	0.706269	0.306093	1.14914	1.66427	1.38028	1.00198	2.05581	2.74908
ARMCX3	5.85553	5.71532	5.15285	6.49704	6.14489	5.12266	5.88391	5.48833	5.53246	9.36562	7.89657	8.2137
ARMCX4	0.143884	0.156308	0.0418742	0.0798578	0.0945378	0	0.0986511	0.00958589	0.0962826	0.0597952	0.131351	0.135451
ARMCX5	6.14799	6.27712	6.33209	8.93066	9.99223	9.6746	5.65631	5.67437	5.53789	8.57937	8.68118	9.0383
ARMCX6	14.9162	14.5168	15.2579	16.0867	13.0242	14.2866	17.6544	16.2341	17.5026	22.6437	23.2399	21.8719
ARMT1	13.2394	14.754	13.7963	19.476	17.1012	18.4409	14.836	14.8607	15.8775	14.8014	13.5434	14.351
ARNT	24.4157	25.6113	24.6957	20.0527	19.716	20.0224	28.0972	30.159	27.1207	22.2934	22.1533	23.7368
ARNT2	3.45688	3.65324	3.32244	0.432486	0.435601	0.446699	0.841157	0.954681	0.982141	0.244372	0.172445	0.0819354
ARNTL	3.92975	3.42913	4.91533	5.33849	3.68874	4.18665	6.64222	8.59714	6.21309	7.1864	6.54554	4.63513
ARNTL2	10.3855	10.7403	10.4475	10.7372	10.3636	11.5922	7.99557	7.16949	8.52597	8.22836	6.23487	6.95124
ARPC1A	97.3175	102.234	102.226	140.611	141.04	142.928	91.3243	90.0031	88.534	99.7365	98.9119	102.679
ARPC1B	51.4796	27.4508	32.4696	69.5296	70.4117	64.7831	18.8394	31.2315	27.4236	29.8453	33.4481	23.393
ARPC2	156.626	157.484	157.221	201.891	199.412	205.257	173.723	168.494	172.361	175.33	171.401	168.281
ARPC3	277.931	276.222	272.344	361.651	360.565	350.062	270.827	286.032	272.425	300.133	306.723	307.089
ARPC3P1	0.187398	0.333941	0.0580146	0.495108	0.279763	0.361391	0.136335	0.164024	0.333958	0.465187	0.499529	0.21695
ARPC4	126.279	125.505	124.83	202.527	205.448	198.857	105.652	107.629	104.737	126.93	123.576	130.352
ARPC4-TTLL3	3.94976	3.37086	2.60725	4.99156	5.67156	4.47532	2.64437	3.58196	3.68246	1.76519	3.7635	3.03854
ARPC5	161.009	161.279	165.386	223.146	223.174	221.711	184.724	185.893	193.171	180.546	186.165	181.147
ARPC5L	73.0161	73.7567	71.8435	96.8001	90.9304	95.8011	59.17	59.8953	58.0139	75.3021	74.0701	74.0776
ARPIN	9.80411	9.72509	9.49971	11.5096	10.481	10.7958	11.5235	11.6642	11.6337	11.7406	12.0891	11.1347
ARPP19	64.3758	66.709	65.7418	89.0143	93.7022	93.8802	73.9741	83.1738	85.556	67.3341	65.5693	67.262
ARPP21	0	0.0847893	0.0111152	0.246683	0.106897	0.171497	0.220022	0	0	0	0	0
ARR3	0.0594869	0	0.165984	0	0.0358835	0	0.227582	0.0784497	0.020919	0.0985256	0	0.069404
ARRB1	11.2343	9.96535	9.73922	9.17317	10.041	10.9866	8.76072	10.9323	10.7874	9.15803	9.82627	9.65914
ARRB2	32.399	31.3482	30.3756	35.0684	33.8634	34.6804	31.9618	30.1999	32.4801	29.1904	31.1218	28.9591
ARRDC1	41.257	40.7525	37.9214	39.4196	44.7248	40.8618	34.5464	31.4595	32.4624	29.3618	28.6334	28.0296
ARRDC2	6.39095	5.90263	6.44532	4.47218	4.77518	4.78485	7.00558	6.79862	6.18888	3.46944	4.25392	4.06259
ARRDC3	52.5896	51.9869	54.5428	24.1449	25.8177	26.458	45.991	44.0521	45.1253	39.1668	42.3548	43.0555
ARRDC5	0.0456361	0.0482107	0.0559501	0.0404516	0.0688946	0.205476	0	0.0590783	0.0480637	0.0377962	0.181949	0.106579
ARSA	9.15092	7.26118	8.27947	5.72457	6.2247	6.28006	11.2157	9.83131	10.3902	6.41884	7.98003	6.44984
ARSB	5.22228	5.59259	5.33504	8.20042	8.35521	8.2174	5.89965	6.35247	5.22193	10.0246	9.57865	9.4409
ARSD	4.03944	4.30981	3.71374	4.41099	4.79007	4.64898	2.99861	3.51494	3.01932	3.56558	4.76605	3.31827
ARSF	0.0223558	0	0	0	0.0506715	0	0.0121605	0	0.0352656	0.0138877	0.0148518	0.0130623
ARSG	9.50957	10.2813	10.252	6.25746	6.53562	7.24987	9.03113	9.24421	8.82987	7.59848	6.89878	7.33055
ARSJ	1.65318	0.898048	1.17941	0.938896	1.19355	1.5675	1.32509	1.38835	1.60182	1.13698	1.27767	1.04895
ARSK	6.92913	6.65588	6.17377	8.32628	7.80655	7.65102	7.92607	7.83967	8.37068	6.9155	7.14754	8.18743
ART2P	0.172398	0.109869	0.254796	0	0.0932687	0.099817	0.150322	0.179673	0.109709	0.171268	0.0917493	0.441305
ART3	0.079376	0.0838698	0.072998	0.0422115	0	0.076584	0.103663	0.123334	0.117066	0.0394434	0.0421973	0.129747
ART4	0	0.409871	0.0245352	0.0276483	0.00404851	0.00430124	0.00969553	0.00575156	0.0280636	0.0443207	0.0177646	0.0052166
ART5	0.0560949	0.08358	0.0742538	0.0201497	0.0601419	0.040316	0.0247768	0.163973	0.191439	0.124212	0.0605057	0.184128
ARTN	3.23503	3.238	3.44264	1.41582	1.70201	2.44234	2.54434	1.92285	3.72412	3.04677	2.63968	2.72475
ARV1	17.5882	16.5958	18.2365	31.6139	29.8358	31.5307	16.1401	17.6405	18.4523	22.3171	22.166	21.0605
ARVCF	0.66928	0.803761	1.01827	0.38044	0.4037	0.561779	0.611208	1.05954	1.08922	1.92523	0.817896	0.799281
AS3MT	0	0	0	0	0	0.0282947	0	0	0	0.218631	0.142867	0
ASAH1	38.2541	39.201	40.14	59.8259	56.8174	57.5241	53.1371	48.8276	51.1717	51.5674	48.3055	48.2835
ASAH2	0.529545	0.379673	0.795117	1.08237	0.0115406	0.47609	0.0172669	0.391147	0.0366378	0.457498	0.724358	0.576003
ASAH2B	1.24353	0.555902	0.286282	1.5575	2.195	2.31967	1.45131	0.903414	0.994672	0.639844	0.46712	0.301151
ASAP1	14.5283	15.3194	14.7542	7.90985	8.43865	8.37717	14.2366	14.2679	14.6638	17.0984	17.1078	16.6366
ASAP2	6.50799	8.39431	7.56608	4.0183	4.79347	4.31632	8.69217	7.6058	8.02917	8.16746	8.68256	7.52786
ASAP3	1.78288	2.55684	1.9989	1.32029	1.57454	1.66787	3.28073	2.78461	2.88994	2.71903	2.01993	2.40354
ASB1	12.0679	10.2589	12.2714	16.1786	15.635	16.2949	8.72806	6.81749	8.3047	11.7565	11.0621	10.5749
ASB13	17.7729	18.3265	18.9689	20.5728	21.7711	21.4524	17.9766	18.9243	19.1249	17.6897	17.6763	16.9232
ASB14	0.103757	0.0703081	0.167119	0.0657565	0.11035	0.0428996	0.131332	0.301762	0.29765	0.0733749	0.127984	0.146677
ASB16	0.588058	0.489281	0.57139	0.290841	0.410106	0.381871	0.839563	0.643334	0.535204	1.1137	1.08186	0.951476
ASB18	0.0752983	0.0588827	0.0285572	0.0114295	0.0175355	0.00794534	0.0745361	0.130689	0.0881947	0.016004	0.0606765	0.0323038
ASB3	12.0198	11.5403	10.4069	11.8933	10.9626	11.4044	11.6809	11.8692	12.5811	13.0996	11.9317	12.1603
ASB4	0.0800756	0.0389436	0.17932	0.046763	0.0422829	0.131259	0.413892	0.135159	0.231171	0.221957	0.170767	0.187324
ASB6	18.1794	18.1521	17.2668	20.078	20.9647	21.5572	16.9559	15.339	17.2292	18.0903	17.8608	17.9652
ASB7	7.88057	8.33621	7.77278	9.68346	8.77073	8.93743	9.14398	7.41647	8.1572	7.2927	7.73138	7.12924
ASB8	17.1931	19.3728	18.3873	22.7719	19.5238	22.222	19.3551	16.5566	20.4394	19.7243	21.622	20.1993
ASB9	14.6442	12.863	13.7963	24.1416	26.7652	27.0347	13.8315	12.6308	14.9078	16.5088	17.5063	16.3233
ASB9P1	0.108315	0.191835	0	0	0.097628	0.0348411	0.0393571	0.188243	0.0766327	0.0448336	0	0
ASCC1	25.5889	26.0564	23.9725	41.4692	38.5955	42.45	21.1649	25.8943	20.453	22.6238	27.3241	26.7255
ASCC2	17.2245	19.0943	15.4559	16.0745	15.8905	15.9671	15.0216	15.2627	15.5493	17.9719	20.3456	17.8184
ASCC3	17.1918	19.4984	17.2201	18.6777	21.5553	20.5691	16.7397	19.4449	18.0789	25.866	22.5501	22.5302
ASF1A	9.90431	9.83455	9.24922	22.4954	23.9518	22.3206	11.2535	11.8068	11.4974	15.7763	15.0421	14.5459
ASF1B	77.9936	75.4265	75.5233	96.3108	96.6506	96.5428	75.246	76.4274	75.2623	73.6095	75.4499	74.5844
ASGR1	0.433332	0.30745	0.363387	0	0.0726861	0.0633012	0.656973	0.489124	0.56086	0.277225	0.435853	0.281432
ASH1L	1.7551	2.51055	1.65785	0.164262	0.996332	0.895008	2.16592	1.95163	1.23828	1.20611	1.9342	1.56957
ASH2L	23.1012	27.087	28.3137	29.579	31.6786	32.5578	23.0442	27.098	24.7621	26.6097	30.7671	31.8405
ASIC1	10.4701	9.57658	10.9209	5.25406	5.2416	5.00741	8.84183	8.06974	9.07664	6.16647	7.387	7.26653
ASIC2	0.00740135	0.00780171	0.00679303	0.0590702	0	0	0.016099	0.0191142	0	0.0154531	0.00983179	0.00865514
ASIC3	1.08629	1.18088	0.995575	0.439528	0.297014	0.233974	1.19322	1.03711	0.919905	0.95413	1.56846	0.896552
ASIP	0.290305	0.0996262	0.21649	0.0865985	0.126067	0	0.326819	0.244504	0.0548095	0.0637899	0.248919	0
ASL	19.5252	17.275	17.9396	17.7533	18.2136	17.0957	9.54201	10.6728	9.68201	14.6764	13.7438	12.2272
ASLP1	0.14509	0.0515691	0.0896477	0	0	0.186684	0.263843	0.316403	0.154637	0.300231	0.128808	0.392873
ASMT	0.0192783	0.0203893	0.0709741	0	0.0174457	0.0744029	0.0209865	0.0749697	0.020334	0.0478952	0	0
ASMTL	12.0028	10.972	11.1572	9.67135	8.37297	8.61304	11.4171	10.4306	10.5673	10.0174	10.3905	9.86672
ASNA1	87.639	87.2964	87.017	135.586	137.352	134.408	74.2092	80.2587	79.7399	89.0024	90.3671	88.9209
ASNS	12.8232	13.7572	13.4695	37.4842	35.2708	36.2726	10.6459	11.2875	12.2321	19.038	18.795	18.9436
ASNSD1	19.9715	20.0939	20.3871	40.7982	36.1061	34.3103	20.558	21.007	20.1498	28.3008	27.2767	26.9254
ASPA	0.0677718	0.0713742	0.0582705	0.0263182	0.0538502	0.0286044	0.0967153	0.0437105	0.0844215	0.06316	0.0506306	0.0396495
ASPDH	0.212212	0.261136	0.304856	0	0	0.147836	0.221877	0.217986	1.17411	0.153311	0.502356	0.323896
ASPG	0.0429634	0.0436022	0.624296	0.00847395	0.0249526	0.0735688	0.0625505	0.142633	1.12821	0.112068	0.390076	0.241095
ASPH	234.459	237.556	233.743	141.78	136.54	130.901	160.992	158.464	157.379	161.211	159.175	166.752
ASPHD1	27.2175	23.7894	24.5662	22.5246	23.6995	22.6523	24.8018	22.9521	26.6428	17.6399	17.4103	17.0287
ASPHD2	0	0.014668	0	0.0123488	0.0442049	0.0134265	0	0	0.0365331	0	0	0.0162759
ASPM	13.9626	13.547	14.4421	5.35463	6.2856	5.88903	12.3097	11.5154	12.3863	15.88	16.0852	16.7306
ASPRV1	0.0813528	0.120355	0.074823	0.144202	0.132607	0.141285	0.0885398	0.0421407	0.205712	0.323403	0.0864984	0.284933
ASPSCR1	19.9635	19.9637	19.6109	19.2894	17.3372	18.2607	15.5661	17.9342	17.2304	11.614	11.2851	10.8639
ASRGL1	9.7055	11.6026	9.15624	16.8366	19.3903	17.4146	10.8429	8.90924	9.42466	11.4264	12.1671	12.1444
ASS1	886.59	872.459	878.131	607.025	609.32	607.418	816.85	805.611	779.647	491.985	476.668	476.759
ASS1P1	0.0629127	0.0443801	0	0.0557249	0.07588	0.0202341	0.0684965	0.027199	0.044266	0.0781478	0.111517	0.122309
ASS1P10	0.0416664	0.0661306	0.0959086	0.184534	0.207307	0.221114	0.11341	0.270192	0.109933	0.232905	0.110784	0.218716
ASS1P11	0.0427901	0.0679248	0.0591049	0.0378994	0	0.0825739	0.0465896	0.083259	0.0903367	0	0.0568878	0
ASS1P12	0.0423415	0	0.136458	0.0562546	0.0574498	0	0.230501	0.02746	0.0670367	0	0	0.24694
ASS1P2	0.170014	0.0449781	0.136983	0.0564693	0.0384457	0.0615156	0.092554	0.110263	0.157022	0.13199	0.141266	0
ASS1P9	0.0209907	0.0222112	0.0193274	0.0185925	0.0759514	0.0202533	0.0914151	0.1089	0.0221541	0.0521477	0.0558113	0.0244848
ASTE1	4.16372	4.52296	4.13839	4.80543	4.95582	4.89663	4.01963	5.0426	4.29239	4.5776	4.82996	4.45477
ASTL	0.0881411	0.105729	0.0460242	0.097791	0.0272687	0.106369	0.0981264	0.0777196	0.0105361	0.024906	0.0532651	0.093721
ASTN2	2.42765	2.66205	2.71837	3.10691	3.14984	3.4438	2.49233	2.29414	2.49915	3.36462	3.03809	4.0161
ASUN	59.6753	62.1537	61.6897	55.2194	54.3318	55.3944	52.3576	51.8298	53.2277	51.674	51.3523	52.6827
ASXL1	17.5734	18.1028	18.3871	13.3966	12.8192	12.0568	17.2908	14.8345	17.3678	16.5567	15.3441	15.868
ASXL2	9.42544	9.66652	9.86614	5.40998	5.08041	5.44081	8.9268	9.10613	8.72125	7.33486	7.64356	7.50288
ASZ1	1.4388	2.10854	2.0042	2.14971	2.09338	2.09317	1.86557	1.71088	1.85434	1.94432	2.06783	1.96889
ATAD1	41.0147	43.3579	40.9165	44.6157	43.5419	46.4964	43.3245	44.5246	43.7532	35.0113	34.7761	35.6723
ATAD2	50.6889	50.4101	51.9203	40.2114	40.4469	40.6186	45.9631	46.9404	47.5206	46.3607	46.6528	47.1114
ATAD2B	2.60961	2.34504	2.32606	1.98915	1.91242	1.92013	2.15909	2.11782	2.68872	3.03208	3.01281	2.84695
ATAD3A	51.1042	47.8205	47.6827	53.7112	53.7467	55.188	33.6541	34.2678	34.0762	41.0285	40.7527	40.0105
ATAD3B	22.7159	18.0969	19.9108	34.0412	30.9466	31.5587	11.508	11.6161	11.2129	19.0326	17.1566	17.9022
ATAD3C	0.108468	0.23098	0.382423	0.120192	0.121791	0.116271	0.150718	0.179887	0.189759	0.127289	0.104054	0.396114
ATAD5	3.30071	2.76314	2.82047	1.02757	1.15681	1.11868	2.16236	2.33639	2.52565	3.04383	3.20343	3.19825
ATAT1	0.0117952	0.0180852	0.0545625	0.28916	0.116835	0.298092	0.0719348	0	0.0817987	0.0146544	0.0363842	0.047779
ATCAY	0.0741485	0.0488116	0.119017	0.0740393	0.0715355	0.0915633	0.222845	0.0597869	0.155584	0.191653	0.0984814	0.226622
ATE1	10.1224	10.1511	8.72355	8.64473	8.77715	7.95889	9.33853	8.75625	9.55987	6.67161	5.86444	6.1678
ATE1-AS1	0.0861823	0.0304644	0.0264998	0.0254205	0.0259391	0.0277201	0.062593	0.149416	0.0304059	0	0.0764171	0.0781239
ATF1	87.4603	80.2319	78.1313	117.844	113.944	114.815	83.8307	81.6313	80.5426	68.1893	67.6722	65.9115
ATF2	16.0536	17.7184	17.1521	15.7763	15.0297	15.3176	17.7859	16.8947	17.8642	15.6427	12.8299	12.9003
ATF3	8.29318	7.34984	7.16597	7.62075	7.6252	7.43492	7.96851	7.25305	7.0446	6.06147	6.68763	6.91028
ATF4	2.44289	1.05264	1.18113	0.432656	0.55051	0.911345	1.30536	2.1572	1.19422	1.54734	2.4646	1.18097
ATF4P1	0.0496251	0.0262837	0.0228673	0.0219671	0.0224252	0	0.0270231	0.0322222	0	0.0616373	0.0659881	0.0289222
ATF4P2	0.0496251	0.0262837	0.0228673	0.0219671	0.0224252	0	0.0270231	0.0322222	0	0.0616373	0.0659881	0.0289222
ATF4P3	0.657614	0.696698	0.326376	0.313474	0.457135	0.56132	0.49585	0.722724	0.882319	0.691127	0.739941	0.471671
ATF4P4	0.186108	0.141292	0.164507	0.0677109	0.142424	0	0.06567	0.132469	0.0541053	0.0472491	0.23733	0.0953101
ATF5	24.2636	22.79	22.8818	31.331	31.0235	29.9377	12.2209	12.2513	12.3008	18.3773	20.3733	19.6774
ATF6	11.0518	10.3813	10.5515	4.26863	3.98751	4.49867	11.7444	11.4299	11.7325	7.73331	7.26282	7.68268
ATF6B	28.8954	30.2892	29.5005	28.1363	28.1808	29.1529	30.9426	29.5578	28.9527	40.839	41.4955	41.4844
ATF7	22.9747	24.9173	23.8268	32.5153	31.0561	30.8347	21.0885	22.5855	19.5324	24.7318	25.8304	25.3091
ATF7IP	7.85683	8.25649	8.38308	9.93285	9.84256	10.3475	8.73091	9.06091	8.79315	10.8394	10.5242	11.0103
ATF7IP2	0.30984	0.168584	0.0722806	0.0706349	0.230732	0.056325	0.307719	0.34036	0.703523	0.168837	0.0848611	0.0242162
ATG10	8.25763	7.39071	7.91474	12.2533	12.1804	10.8085	7.01069	8.31067	7.18078	9.3298	8.63448	9.96203
ATG101	50.4341	46.0991	47.7589	67.8261	65.2744	66.5221	44.1678	43.5765	41.5179	38.6483	41.6943	41.7888
ATG12	25.5912	27.6414	26.4407	28.9654	31.0553	31.7338	25.9387	23.715	28.0875	24.7852	23.5714	24.7483
ATG13	42.1087	39.6945	40.6224	70.7126	66.6598	66.7118	41.3748	44.4044	43.412	49.644	49.79	46.4168
ATG14	8.22526	8.41809	8.14761	3.40231	3.40976	3.17865	5.52619	5.99167	5.75388	6.1997	5.99528	6.10691
ATG16L1	8.05363	7.72621	7.45919	10.7114	9.15719	9.27742	7.1193	7.23761	8.37664	9.34419	9.01053	8.86146
ATG16L2	4.51574	3.57753	3.53867	2.59377	1.88524	2.37887	3.55605	4.21672	4.12529	3.35457	3.92628	4.67764
ATG2A	17.402	16.0541	15.7159	11.1943	11.2585	11.0277	13.9504	13.4087	13.3026	10.3776	11.1546	9.94515
ATG2B	4.33828	4.82188	4.4888	4.88333	4.28599	3.98407	5.31104	5.78926	5.22098	6.68774	5.11387	7.04882
ATG3	47.6879	46.4477	49.1906	75.7758	76.837	75.7754	43.7432	46.1394	47.497	55.1058	54.1544	54.3977
ATG4A	5.83573	5.69192	5.53147	10.5981	11.1064	10.4092	6.56553	6.9502	6.96521	9.20976	8.64977	10.1831
ATG4B	21.6092	20.0769	20.6783	30.0805	33.2303	29.6864	20.833	17.8381	18.7714	25.0655	24.742	22.0724
ATG4C	6.83764	7.77174	7.27738	9.91374	8.12312	8.46722	9.00129	9.33461	10.15	8.5429	7.7928	8.52184
ATG4D	15.5784	15.2004	15.9911	12.4665	13.7487	12.6344	14.1502	13.3552	13.3006	13.051	11.6016	12.1833
ATG5	4.44269	5.89221	4.30851	7.32194	7.34487	5.91607	7.44078	6.71022	9.55557	5.12072	4.22594	4.40674
ATG7	13.9364	13.2631	12.2713	14.544	12.648	14.3192	10.9555	11.3552	10.0387	8.31915	9.68244	8.55464
ATG9A	38.8228	35.8353	35.1006	39.566	40.2756	37.9334	37.3928	33.7235	34.9933	36.3451	34.6646	36.3439
ATG9B	0.047231	0.221234	0.128091	0	0.0454226	0.00487682	0.0164901	0.128361	0.109619	0	0.0578393	0.182373
ATIC	116.778	115.949	112.764	117.441	121.866	115.354	96.0542	92.5672	96.6952	101.955	95.9638	106.765
ATL1	0.236016	0.634434	0.767016	0.15761	0.271479	0.397087	0.495908	0.193984	0.995947	0.603558	0.143396	0.0071616
ATL2	28.6366	35.4693	35.6835	32.8503	36.7745	38.0532	25.5228	30.2593	31.5138	27.389	27.0361	25.2501
ATL3	46.7417	45.5744	43.1473	70.5782	72.1721	71.6189	35.9931	37.0205	35.6394	31.8375	31.5426	33.724
ATM	2.16716	3.55894	2.30653	1.59175	2.11866	2.12643	2.98689	4.54029	1.75887	0.704175	2.89847	1.56331
ATMIN	23.9622	25.3286	23.5552	29.38	28.6155	30.9847	23.2732	24.6713	23.5787	25.72	24.5289	25.86
ATN1	52.9047	50.5272	50.2919	24.1146	24.1448	24.1515	44.6222	44.626	43.2135	48.62	51.2299	49.7573
ATOH7	0.115932	0.210033	0.0457002	0.102744	0.0149968	0.0159792	0.34248	0.128697	0.122159	0.185168	0.0880477	0.096672
ATOH8	0.11181	0.27619	0.210652	1.12424	0.956781	1.04404	1.71937	1.30857	1.54922	1.78799	1.6932	2.05024
ATOX1	78.2494	67.9164	78.4086	91.6833	95.4794	93.6912	60.9243	59.9506	60.0769	78.6735	73.9512	79.2599
ATP10B	0.0147389	0.054376	0.0338184	0.0396657	0.0401236	0.0355485	0.064118	0.0285473	0.030957	0.0457833	0.0293681	0.0947965
ATP10D	1.84143	1.80306	2.22297	2.76212	3.03059	2.64761	1.88078	1.92729	2.12199	2.40186	1.94973	2.28469
ATP11A	8.61899	8.79343	8.35436	4.52305	4.84495	4.73806	9.28694	10.087	9.15475	7.69518	8.24096	7.77917
ATP11B	12.9624	13.4959	13.2484	15.1714	14.5567	14.1787	11.5979	11.2925	11.8575	9.71611	9.57299	9.42498
ATP11C	6.25462	7.83512	6.2102	4.47604	6.24474	5.51374	5.02565	4.36741	5.87297	6.02939	5.86358	6.01669
ATP13A1	25.2293	23.7327	23.0466	26.1137	26.1391	26.5175	21.0563	18.522	20.7152	24.6778	22.0574	23.8919
ATP13A2	14.9575	15.8181	17.2982	17.571	19.9528	17.011	17.3211	15.4736	17.1478	18.7162	17.7422	19.4483
ATP13A3	13.1089	12.5093	11.6376	6.62488	7.90816	13.7684	8.84171	16.0071	12.507	18.689	18.8201	15.3472
ATP13A4	0.00617528	0.0188033	0.130512	0.360941	0.00560922	0.114223	0.0900418	0.0119441	0.0765685	0.28513	0.16503	0.16735
ATP1A1	219.678	222.418	224.923	222.61	219.21	218.231	205.035	202.818	203.466	162.271	162.852	161.687
ATP1A2	0.00524485	0	0.0240567	0	0.0699225	0.00505991	0.0228126	0.0270709	0.641114	0.0195514	0.117671	0.0164405
ATP1A3	0.112154	0.624548	0.02586	0.049626	0	0	0.0305443	0.0364499	0.693566	0.034823	0	0
ATP1A4	0.0416537	0.0463517	0.0543655	0.10734	0.0107878	0.023113	0.0192511	0.0460154	0.0248011	0.171941	0.0941994	0.0384778
ATP1B1	106.118	102.29	105.58	60.225	60.772	58.7594	124.623	124.61	122.911	152.145	163.603	150.108
ATP1B1P1	0.391693	0.127859	0.0556061	0.0799712	0	0.029074	0.0984853	0.0783921	0.0319064	0.0748385	0	0.140344
ATP1B2	0.0140446	0.0296055	0.0580011	0.0124619	0.0495161	0.0532409	0.0534591	0.0271995	0.0615051	0.0349016	0.0932807	0.0328499
ATP1B3	232.326	241.836	239.681	335.587	332.322	328.868	357.288	367.463	368.04	323.614	312.878	333.937
ATP1B3P1	0.0345333	0.0366805	0.0637988	0.0305357	0	0.133296	0	0.0449889	0	0	0	0.0803612
ATP1B4	0.0181173	0.0318166	0.0166229	0.00535922	0.00548177	0.0174785	0.0394033	0	0.0190173	0.0225117	0.0160431	0.0282556
ATP23	7.39853	8.00815	6.49307	6.65775	7.40222	8.29643	7.52038	6.28569	6.42973	6.88953	7.74037	7.15539
ATP2A1	7.39666	6.57574	6.27805	7.29055	5.16445	5.882	6.09054	7.42124	7.89164	7.13762	4.66258	7.71953
ATP2A2	100.267	100.575	102.501	126.094	126.666	127.932	84.8505	82.917	82.5241	89.5471	89.6135	90.0085
ATP2A3	1.05405	1.42738	1.12051	0.576108	0.476483	0.75626	1.3619	1.77611	1.35338	1.59327	1.62375	1.54051
ATP2B1	19.3883	20.716	23.2862	14.801	14.8421	17.754	20.9404	21.902	20.3913	25.3832	19.9481	23.5645
ATP2B4	25.4249	26.0675	26.4199	25.8643	25.1575	24.6588	36.1172	37.049	36.42	40.6974	42.4099	42.1916
ATP2C1	49.1432	51.8343	50.4191	52.419	57.7133	52.6953	50.9545	51.1742	47.8653	43.6704	44.0564	50.1044
ATP2C2	0.430305	0.226602	0.297294	0.106044	0.0459458	0.149852	0.597375	0.510426	0.526166	0.343432	0.328948	0.423315
ATP4B	0	0	0	0.0297763	0.0152114	0	0.0182846	0	0	0.0626093	0.0893141	0.176502
ATP5A1	398.062	409.264	406.997	537.327	537.15	547.393	382.686	387.634	392.755	402.419	399.516	399.928
ATP5A1P10	0.0155856	0.131733	0.0429969	0.0276287	0.0705803	0.0300747	0.0339231	0.0807153	0.114918	0.116172	0.0414268	0.0545945
ATP5A1P3	0	0.0529844	0.0153715	0.0148099	0.0151316	0.032247	0.0181882	0.0432882	0.0176098	0.0830396	0.0666325	0.0195084
ATP5B	695.724	705.151	710.846	1058.3	1057.75	1068.19	614.348	621.82	608.478	834.555	836.564	832.764
ATP5BP1	0	0.0672407	0	0.0282014	0.0144082	0.0153497	0	0	0	0.0197641	0.021144	0.0371501
ATP5C1	147.751	149.017	150.884	208.315	212.945	206.344	143.526	144.536	150.694	166.396	167.951	174.714
ATP5C1P1	0	0	0.057168	0	0.0279499	0.05977	0.101238	0.0806002	0.196837	0	0.0411971	0.108176
ATP5D	284.344	277.801	271.448	274.934	279.607	269.837	217.018	208.13	208.747	183.037	188.898	185.203
ATP5E	89.6242	89.4544	88.8688	120.088	120.721	118.11	91.7973	92.323	88.7443	102.123	102.063	105.792
ATP5F1	492.135	502.845	509.523	790.255	793.278	789.647	444.882	460.782	448.574	489.809	486.122	482.536
ATP5F1P7	0.0763025	0.202825	0.0705434	0.438353	0.309336	0.515414	0.0831891	0.0995229	0.0405185	0.189491	0.304623	0.133082
ATP5G1	291.295	291.284	286.649	527.875	521.642	511.36	192.391	203.511	194.588	274.915	269.614	295.142
ATP5G1P4	0.920845	1.16939	1.87433	2.34993	2.16342	2.01325	0.45705	1.1014	0.988524	2.28918	1.56723	1.74134
ATP5G1P6	0.468112	0	0.262286	0.409462	0	0.269906	0.817004	0.369525	0.301305	0.349171	0.375892	0.432302
ATP5G2	1039.48	1011.77	1021.35	1109.26	1091.87	1091.74	941.491	963.206	943.052	789.196	795.068	766.797
ATP5G3	222.958	212.218	222.299	375.763	377.126	386.745	184.815	176.033	179.171	240.129	243.883	238.367
ATP5H	332.215	338.683	333.118	426.531	418.659	434.711	279.067	288.862	280.58	206.539	210.572	208.772
ATP5HP4	0.0744024	0.239449	0.207995	0.130897	0.133019	0.0716712	0.812999	0.684884	0.239345	0.369851	0.0993626	0.258207
ATP5I	379.401	364.827	357.37	504.602	462.617	487.16	301.11	296.276	279.419	350.581	340.043	343.847
ATP5J	279.756	291.389	290.506	454.186	437.242	436.575	284.009	283.963	264.06	309.315	316.048	310.062
ATP5J2	725.893	701.026	731.757	1233.61	1241.78	1267.47	582.979	579.406	599.643	882.013	928.551	893.573
ATP5J2-PTCD1	6.8484	7.50364	6.84035	7.6697	8.41365	7.66133	5.95293	5.3021	6.53797	6.48043	6.51508	6.60717
ATP5L	239.034	261.874	256.582	329.473	350.613	347.312	215.589	232.927	238.973	237.808	268.384	251.81
ATP5L2	0.107269	0.265948	0.132155	0	0.064462	0	0.0389759	0	0	0.222005	0.0951532	0.166376
ATP5O	351.036	359.954	350.485	480.066	463.759	470.489	343.35	342.261	351.336	348.568	339.595	358.718
ATP5S	12.0985	12.1936	11.8925	13.4647	13.3688	15.0411	10.6033	11.0735	11.2537	10.9475	10.9166	10.9064
ATP5SL	27.9759	25.8697	26.585	37.608	35.5423	39.0313	28.6326	26.4455	26.1494	24.5196	21.4413	22.7058
ATP6AP1	69.6746	73.1299	70.1249	74.8234	72.9246	73.845	72.033	72.7269	71.6917	79.8599	81.5439	78.3349
ATP6AP1L	0.0734423	0.231142	0.332151	0.0762647	0.0519865	0.0460828	0.387653	0.239128	0.201359	0.108212	0.164992	0.138512
ATP6AP2	118.364	122.672	121.111	140.982	139.666	143.982	127.76	129.063	133.969	118.643	124.513	122.299
ATP6V0A1	11.7814	10.9216	12.1757	20.4137	19.7955	18.3954	12.4563	12.4333	14.1534	15.1415	15.7353	14.6096
ATP6V0A2	6.57039	7.64464	6.16453	5.77013	6.03415	6.84696	6.66215	7.27095	6.81605	6.04043	6.59356	6.38862
ATP6V0A4	0.351025	0.306339	0.199867	0.963103	0.185305	0.130571	0.0394198	0.589508	0.276016	0.214589	0.159596	0.272204
ATP6V0B	139.785	140.896	133.574	220.797	225.22	222.891	123.175	116.283	119.384	127.799	127.412	125.334
ATP6V0C	181.665	174.607	185.794	199.739	206.605	206.521	146.803	149.213	150.183	193.99	207.121	190.716
ATP6V0D1	54.7935	56.3082	55.1369	94.36	94.7624	91.1158	52.2292	54.872	50.4857	60.9526	61.8292	60.485
ATP6V0D2	0.0607959	0.042756	0.0465293	0.00898729	0.0551331	0.0293273	0.055112	0.0261911	0.0106519	0.0377679	0.0538486	0.166408
ATP6V0E1	107.308	97.2085	105.224	196.541	175.1	191.1	109.443	104.313	101.397	111.932	115.9	114.96
ATP6V0E2	0.0447775	0.159633	0.0693314	0.135086	0.0665096	0.151757	0.0812998	0.0386409	0.065798	0.0185427	0	0.0522898
ATP6V1A	40.6908	42.4978	42.3785	49.1143	48.6874	48.9494	40.0231	39.4694	38.2541	39.9027	41.6735	44.0856
ATP6V1B1	0.539517	0.637382	0.793352	0.268679	0.212611	0.309837	0.637837	0.664661	0.589077	0.474808	0.392594	0.150066
ATP6V1B2	23.9167	23.3715	23.2071	35.0337	33.6699	33.7682	21.7448	20.6004	22.0056	25.7307	25.4279	25.3185
ATP6V1C1	26.7062	33.9489	30.1369	51.4455	54.6684	50.9962	25.7431	30.9433	29.3749	37.8808	36.0643	36.7649
ATP6V1C2	7.33837	7.1088	7.7465	7.71155	7.68238	6.99683	9.63606	8.79275	9.88812	5.9166	7.24929	5.56289
ATP6V1D	70.8135	72.9003	69.455	101.813	94.1691	101.174	67.824	66.5607	61.9105	55.5397	56.4556	55.8939
ATP6V1E1	63.7262	64.9494	65.7816	87.3677	88.3292	87.8577	65.0534	63.6318	64.1332	73.1843	75.9011	73.7839
ATP6V1E2	8.46245	8.95579	8.54447	6.41458	7.39848	7.82988	10.665	10.2364	11.2432	9.32771	9.5725	9.44774
ATP6V1F	168.489	165.461	167.027	190.226	192.973	186.786	165.903	160.261	156.096	135.129	135.154	134.9
ATP6V1G1	21.4397	20.6042	20.691	33.3992	31.4115	28.5451	17.9755	21.7405	21.6409	25.0406	27.8975	29.5622
ATP6V1G1P7	0.12448	0	0.465886	0	0.219874	0.11933	0	0.163731	0.400208	0.155345	0	0
ATP6V1G2	0.145003	0.235229	0.203976	0.283519	0.377111	0.139688	0.436397	0.617767	0.592533	0.752596	0.380999	0.428096
ATP6V1G3	0.117366	0	0.163479	0.620583	0.210466	0.234765	0.444208	0.384879	0.439118	0.40437	0	0.0679849
ATP6V1H	31.631	32.3428	31.0926	33.8648	34.4362	36.2633	30.4368	30.4068	30.9009	35.3941	35.0239	34.9796
ATP7A	9.13896	11.129	8.1981	10.0773	10.6146	12.0341	9.11744	11.53	9.97714	6.0988	6.94711	6.84823
ATP7B	2.13145	1.55332	2.00044	1.60932	1.80629	1.90081	2.10042	1.46236	1.91823	2.05176	1.71388	1.61713
ATP8A1	0.719121	0.955988	0.938569	0.921367	0.97254	1.09737	1.97866	1.87919	1.91086	1.95053	1.41314	1.37153
ATP8B1	0.5654	0.401867	0.0568983	0.275829	0.184022	0.125077	0.359224	0.187031	0.336887	0.323225	0.255239	0.220521
ATP8B2	0.0114487	0.0505243	0.0851446	0	0.0207583	0.0113476	0.0635365	0	0.0481646	0.114057	0.0608471	0.107025
ATP8B3	9.00384	9.26089	8.00963	6.05647	6.07477	6.97786	7.93998	7.95526	6.96884	9.5124	8.92629	8.9813
ATP8B4	2.52017	3.00496	2.96466	1.96032	2.16568	2.32028	3.19283	2.51627	2.47525	2.69161	3.12897	2.63674
ATP9A	8.78833	8.38722	9.0273	9.25678	9.10658	9.14713	10.7514	11.0902	11.093	14.8847	13.8699	14.6115
ATP9B	3.59594	5.44999	5.28163	5.19533	4.15936	5.31341	5.57006	6.46784	5.06992	7.48989	7.24506	8.038
ATPAF1	31.9616	32.8938	32.3754	50.4467	47.2671	47.667	32.234	31.2088	29.8698	40.5591	44.0449	41.1543
ATPAF2	22.458	19.6516	22.1863	21.9815	21.7537	21.441	15.4824	20.8649	17.2074	19.4446	21.9941	17.9325
ATPIF1	172.757	172.029	166.282	250.326	255.686	251.828	166.682	158.118	163.785	204.775	204.434	203.768
ATR	4.52346	4.3388	4.66265	6.25313	5.93277	6.10312	3.90836	4.63648	4.61307	4.20358	3.25003	3.36325
ATRAID	171.401	173.433	167.016	220.434	226.952	216.092	166.336	172.435	171.477	162.314	164.376	160.793
ATRIP	10.3722	8.20954	8.74232	9.73018	8.76289	10.1488	7.12952	9.93815	7.01203	6.57546	9.9015	8.83466
ATRN	5.28709	5.75017	5.5866	1.91245	1.79738	1.96392	6.07203	6.08703	6.30999	3.92886	3.72215	4.05772
ATRNL1	0.063175	0	0.0071302	0.00690495	0.0070654	0.0075031	0	0.0490786	0	0	0	0
ATRX	28.9081	29.5352	26.5033	11.2445	11.0492	9.33069	23.6215	25.1676	28.4634	19.9055	17.9694	17.8107
ATXN1	3.19371	3.53958	3.1076	2.02858	2.06078	2.52631	3.35743	3.38243	3.43901	2.96989	3.22155	3.59602
ATXN10	43.7598	42.9651	44.8549	43.9667	47.0616	45.1785	47.9563	43.9581	48.0988	50.3804	45.9062	45.8192
ATXN1L	7.49723	7.72307	7.85037	8.06668	7.6218	8.17116	9.18067	9.01691	8.5445	7.53533	7.30784	7.31494
ATXN2	6.39541	6.64857	8.5923	4.2072	5.03104	4.25515	7.00672	9.33146	8.88696	10.0037	9.84242	8.56664
ATXN2L	88.2288	85.2622	84.7462	47.3818	46.3105	44.2565	65.8066	60.3966	60.5528	64.7888	69.6982	67.6345
ATXN3	15.0735	17.0369	17.5367	32.7817	32.7426	33.452	18.3137	16.9802	17.6094	27.3406	26.3161	24.101
ATXN7	1.78032	1.62307	1.83892	1.74908	1.83775	1.9082	1.80934	1.17283	1.71335	1.13205	1.2139	1.11528
ATXN7L1	3.47433	3.74064	3.0906	5.60652	5.52754	5.86204	3.57976	3.7915	2.88688	2.9329	4.71553	5.01059
ATXN7L2	1.0511	0.954982	0.60219	0.893501	1.15032	0.799135	0.779097	0.742867	1.8953	1.27324	1.63227	1.51759
ATXN7L3	22.5751	21.6107	20.3648	19.0509	22.0729	18.4616	21.1751	21.1554	22.7974	22.0025	21.2082	21.6129
ATXN7L3B	17.4454	17.0706	17.1069	16.6225	16.4504	16.671	18.146	18.6101	18.0186	17.9015	18.2172	18.164
AUH	7.5036	8.8204	8.81984	5.82076	6.18424	6.41443	11.4232	9.13959	9.64876	8.66131	8.46947	8.15118
AUNIP	7.32932	6.89691	7.56357	9.00972	10.1676	9.36994	7.36548	7.7336	7.02029	9.112	8.2486	9.14053
AUP1	126.206	123.941	127.205	171.646	174.402	174.034	103.178	96.7286	99.1611	99.0719	100.849	99.5952
AURKA	66.5034	64.4704	67.6113	91.8218	92.795	94.6413	55.6191	57.0213	54.2792	69.3756	72.512	74.0119
AURKAIP1	173.043	176.804	169.176	260.913	257.604	259.388	128.919	126.73	120.63	151.574	157.248	150.297
AURKAPS1	0.0429556	0.136378	0.0197782	0	0.0582788	0.0207233	0.116925	0.0557222	0	0.0533573	0	0.125254
AURKB	62.8024	62.817	62.0716	64.9908	67.0684	65.0412	54.1314	54.1406	54.7948	51.5767	50.9109	51.8715
AURKC	0.179322	0.0317045	0.0586507	0.079328	0.309747	0.061309	0.329773	0.584847	0.447239	0.157806	0.322201	0.0529139
AVEN	7.80071	8.01447	8.58076	12.9077	12.6094	12.1552	4.43526	4.14976	5.84889	6.75083	7.76955	8.37457
AVIL	1.41085	1.61108	1.14352	0.520452	0.550592	0.302597	1.73648	2.76425	3.50967	0.608723	2.00579	2.34242
AVL9	9.57607	7.47555	6.76358	7.63428	6.89251	8.49591	6.45176	6.39344	5.83036	6.74467	6.49862	5.16518
AVPI1	97.8522	95.2499	96.4321	99.6365	100.673	100.785	110.98	105.509	109.444	107.403	106.738	104.297
AVPR2	0.890549	0.540038	0.416223	0.963295	0.67852	1.27033	0.490788	1.32499	0.68852	0.619804	0.612096	0.781904
AXDND1	0.208589	0.0975877	0.186122	0.196059	0.238904	0.06432	0.145711	0.324878	0.0595427	0.19454	0.256217	0.0772133
AXIN1	17.2897	16.5535	17.3777	12.1501	12.5823	12.9102	14.8123	14.9814	16.1659	14.7996	16.3835	15.4741
AXIN2	0.027465	0.0534473	0.0734354	0.192957	0.135053	0.190435	0.219848	0.0850156	0.120106	1.52943	1.38391	1.19232
AXL	36.9841	36.2734	36.0102	41.02	42.0238	40.7057	45.7903	44.7048	46.0014	35.5221	35.1822	34.602
AZI2	54.1853	54.202	55.5551	46.8321	48.538	50.2303	48.7516	42.9269	49.8516	52.99	48.8322	45.5683
AZIN1	34.9222	33.4766	37.5666	45.4184	46.0165	45.7722	37.8181	37.5617	35.8561	36.2768	35.1667	36.1661
AZIN2	0.0175521	0.0508361	0.0120735	0.00389484	0.0119538	0.0211663	0.019564	0.00566053	0.0368259	0.0381678	0.00582793	0.0154027
AZU1	0.0289378	0.0316744	0.106415	0.0269436	0.0824624	0	0.165924	0.0374524	0.0645075	0	0.0809248	0
B2M	527.324	591.16	562.949	919.197	873.226	883.694	792.857	818.297	835.688	800.752	838.071	813.234
B3GALNT2	9.70485	9.05322	9.32492	9.96942	11.4664	10.4902	8.74505	10.2736	9.47478	10.2684	10.8752	9.69576
B3GALT1	0.0156645	0.00824784	0.0215479	0.00347619	0.00355647	0.00755599	0.0255472	0	0	0.0145987	0.0156031	0.0229125
B3GALT4	0.563106	1.14755	1.03575	0.745834	0.703401	0.692602	0.922773	0.748118	0.431937	0.796092	0.525669	0.650139
B3GALT6	20.3849	19.8447	19.0634	17.912	18.0024	16.779	21.3534	19.9205	20.5192	15.4217	14.8039	14.8873
B3GAT1	0	0.025247	0.00903004	0.0212289	0	0.00640809	0.00434445	0.0360767	0.00419111	0.0234214	0.00882301	0.00776853
B3GAT2	0.114071	0.111666	0.0882032	0.0741832	0.0472421	0.0635009	0.281873	0.113389	0.318861	0.0988094	0.240051	0.112275
B3GAT3	29.7016	29.6974	26.9579	29.5761	30.3446	29.3573	26.225	26.8775	25.0745	17.3648	17.5649	18.1516
B3GLCT	2.28336	2.35922	2.31685	2.65147	2.962	2.80266	2.07011	2.4138	2.40787	3.02183	2.97437	3.12809
B3GNT2	5.91199	5.92454	5.98001	7.50346	7.2791	6.90875	7.95009	9.05065	8.13354	7.91948	7.61892	7.278
B3GNT3	9.68719	8.39916	8.86597	3.25954	2.9062	4.13857	5.53787	5.2655	6.25344	3.90361	3.51186	2.47183
B3GNT4	0.0682903	0.0602863	0.105567	0.0356989	0.142525	0.039534	0.122155	0.0623622	0.0253606	0.159424	0.107347	0.150249
B3GNT5	4.01168	2.65948	3.89432	1.92426	2.93481	2.21107	1.86168	2.50129	2.33253	2.12466	1.65857	1.05468
B3GNT7	0.0859123	0.146256	0.103094	0.0469138	0.0888465	0.0573811	0.251542	0.110907	0.0901988	0.0656919	0.114119	0.100481
B3GNT8	0	0	0.060177	0	0.0691468	0.0745737	0.0846217	0.0169412	0.0689076	0	0	0
B3GNT9	5.86078	5.66058	5.5182	6.56531	7.24035	6.97022	6.35558	6.85504	5.78825	5.08421	5.44783	5.03084
B3GNTL1	7.76583	6.14456	7.09642	8.61373	8.62523	7.45542	5.18103	3.13546	4.91209	2.52824	2.99078	2.40245
B4GALNT1	6.82157	6.69531	6.76024	12.8877	11.9309	12.0087	6.77423	7.14198	8.12667	11.631	12.3033	12.2987
B4GALNT2	0.306507	0.295076	0.280998	0.167458	0.226085	0.214819	0.487014	0.435696	0.431191	0.380879	0.327027	0.407808
B4GALT1	188.598	191.362	189.7	207.858	207.365	210.228	203.674	206.043	203.785	177.379	179.874	177.004
B4GALT2	53.63	50.9956	51.9397	54.6886	54.8425	54.264	47.0744	43.6666	44.6381	35.7979	36.4473	35.6572
B4GALT3	41.0747	39.5655	39.3233	36.9611	39.628	37.1324	32.3703	31.544	33.1135	31.9225	32.2983	34.145
B4GALT4	6.6561	6.85998	6.26925	7.00898	7.22576	6.00219	7.57467	8.34833	6.43952	9.01032	8.96961	8.94987
B4GALT5	23.0382	22.7225	22.2217	28.2135	27.0558	27.946	30.4349	31.2061	31.0965	30.2	31.2871	31.4028
B4GALT6	1.85086	2.04741	2.54396	2.61712	1.56807	1.24334	2.56133	1.77732	1.5488	1.72651	1.38119	1.15477
B4GALT7	20.1767	18.5621	18.0869	20.0251	19.6262	20.7144	16.26	16.569	16.8796	17.2935	18.149	16.7682
B4GAT1	15.24	14.5478	13.6683	14.6661	14.1112	14.3403	13.8064	14.7152	14.0909	17.1236	17.2973	17.7067
B9D1	30.701	30.2043	31.5331	46.5059	46.5434	48.4467	20.9213	22.5274	24.1221	28.9699	26.5066	28.9842
B9D2	7.89183	7.01802	6.3499	8.67925	9.46366	7.89787	4.89955	4.61492	4.53167	5.98475	6.32978	6.08305
BAALC	0.0357344	0.0567283	0	0	0	0	0.233149	0.232248	0.0378181	0.0442586	0	0.124385
BAAT	0.00672875	0.0283656	0	0.02741	0	0.0324578	0.0146352	0.00868668	0.0552234	0.0167214	0.0550538	0.0444158
BABAM1	120.342	120.33	117.542	209.324	202.717	204.641	101.067	99.1767	99.1248	129.173	131.569	126.76
BACE1	10.8142	12.2347	10.9593	6.70336	7.44324	7.46113	13.3686	11.5679	12.9974	8.44375	9.16488	8.562
BACE2	64.0404	67.9397	67.8738	31.0082	31.7934	32.026	70.0478	71.589	64.7646	101.891	99.1321	99.8643
BACH1	38.9533	39.5343	40.0547	11.7441	11.74	13.6921	34.4382	37.4701	34.7004	17.1685	19.2968	18.3509
BAD	37.2201	37.0864	32.5912	37.9911	35.7506	36.0855	40.0949	38.0976	39.0804	26.2171	29.8699	27.7322
BAG1	419.406	409.968	413.942	427.456	429.715	429.193	402.129	398.788	394.48	350.625	337.784	342.591
BAG2	11.4957	11.8475	12.539	16.9401	16.3349	17.4728	9.65919	10.0543	9.77379	13.2827	13.2573	13.1237
BAG3	26.1905	25.4832	25.3379	21.2498	21.9499	21.3019	24.0677	23.8471	23.7187	24.4503	24.7527	23.3084
BAG4	14.1569	13.9866	14.9698	14.8294	16.345	16.1162	13.5222	14.2698	13.7281	11.2838	10.4941	11.1164
BAG5	17.8198	18.3061	18.4618	19.0547	18.1683	18.766	18.9052	20.104	20.4412	21.5317	21.5786	21.112
BAG6	108.193	119.383	119.443	115.455	111.619	110.802	101.548	94.133	94.7554	115.78	102.329	109.689
BAHCC1	2.37772	2.10183	1.83183	1.85632	2.23084	1.14182	2.44038	1.43544	2.53983	1.59042	1.66286	1.98456
BAHD1	9.70965	9.7918	9.94661	9.47733	8.99325	9.54454	9.31648	9.1322	9.37093	9.38196	9.29151	8.61919
BAIAP2	13.7093	13.2608	11.2553	12.913	11.7304	10.8567	9.97162	8.43704	10.0366	8.43521	7.60586	7.0475
BAIAP2L1	20.823	21.3159	19.6428	16.4578	15.9432	15.6827	21.5135	21.758	19.7383	16.9446	16.6857	18.3204
BAIAP2L2	0.501129	0.525022	0.465837	0.0699541	0.0612981	0.0217437	0.294222	0.61116	0.343679	0.0481158	0.103139	0.0921768
BAIAP3	0.424368	0.368092	0.625102	0.171805	0.203998	0.0542285	0.330787	0.391222	0.533616	0.357988	0.313221	0.198606
BAK1	15.175	14.0443	14.4522	21.4071	21.1744	20.443	15.9405	15.133	15.2513	17.5561	16.7494	18.6494
BAMBI	4.81395	4.36469	3.94116	3.96665	3.05976	3.70515	5.23018	6.67601	5.94341	9.00907	10.7569	9.22649
BANF1	390.912	392.494	397.355	560.694	550.394	565.21	329.471	332.434	330.08	408.908	410.813	395.604
BANF1P2	0.847897	1.61027	0.597411	0	0	0.201635	0.684486	1.94378	2.25758	0	1.44661	0.981026
BANF1P3	0.867924	0.235485	0.203909	0.18539	0.942981	0.825644	0.4664	0.852204	0	0.272949	0.592922	1.75773
BANK1	0	0.0121005	0	0.0103013	0.141104	0.055892	0	0	0	0.112462	0.237994	0.0630512
BANP	2.42899	4.74003	3.6184	3.63828	2.67298	2.60373	6.02013	4.48213	2.90789	4.66328	4.93706	4.27192
BAP1	28.0509	28.3631	28.355	31.9754	31.7333	33.2809	24.2248	25.3307	25.8032	32.1656	31.8205	32.6534
BARD1	6.03878	6.14428	7.19447	7.7524	7.36729	7.97618	5.80121	6.48522	6.99286	6.00155	5.3158	4.83394
BARX1	7.002	5.86718	5.96153	8.17936	9.16166	7.69164	13.3521	12.7165	13.4417	11.9416	12.5155	11.8101
BARX2	0.0450975	0.0475889	0.0207144	0.0599911	0.0919937	0.0652642	0.0122655	0.131189	0.0355711	0.0280149	0.04494	0.0658739
BASP1	388.484	395.503	387.835	440.217	435.332	409.142	355.314	346.467	342.95	476.03	480.139	472.366
BATF2	0.376447	0.410115	0.345863	0.311362	0.356303	0.465341	0.319966	0.205237	0.727465	0.263081	0.250179	0.46684
BATF3	0.303717	0.788406	0.471238	0.275177	0.334769	0.488467	0.110337	0.0439524	0.11214	0.377163	0.269382	0.471248
BAX	86.075	82.8954	90.6094	78.9437	83.7063	79.9341	82.2955	82.289	85.2654	91.6319	96.1179	101.61
BAZ1A	13.8454	14.0221	15.9365	10.6695	10.0425	10.1504	11.0772	10.7088	11.8782	19.4784	17.4384	16.4235
BAZ1B	29.2075	29.1206	29.8322	17.014	16.0221	16.1066	29.4901	29.6604	29.5241	35.6085	35.1532	33.733
BAZ2A	32.4353	29.5959	29.7245	19.1019	20.676	21.7244	23.2037	23.5084	24.4674	30.0459	29.3002	29.619
BAZ2B	5.2811	5.04068	6.32569	2.78012	2.62548	2.65393	6.29039	5.17091	5.89593	7.43725	8.16923	8.53739
BBC3	8.5819	8.24573	7.66253	2.81326	3.02354	2.79574	4.58995	5.04685	4.74964	4.60799	4.19391	4.37825
BBIP1	21.4502	18.7449	17.7716	30.2957	29.3043	27.617	21.167	17.71	21.2825	21.2084	20.0729	20.6551
BBOF1	2.24963	1.59098	2.08386	1.03502	1.57307	1.22091	2.90153	1.91053	2.57628	1.72393	1.36368	1.15006
BBS1	7.35825	7.03262	7.46388	4.83349	4.5908	4.67671	7.60481	8.33118	8.28108	7.69548	8.57011	7.76942
BBS12	1.90903	1.66293	1.90846	1.77719	1.84434	1.44958	1.91829	1.77138	2.13433	1.47912	1.33062	1.38363
BBS2	15.9363	16.2371	16.2736	9.87312	8.84389	11.7121	16.3933	16.8646	16.4776	12.3261	13.253	10.6085
BBS4	9.51488	9.8966	9.74894	7.9713	7.53406	7.21712	9.18684	8.74938	8.93138	11.1927	11.2787	12.1512
BBS5	0.667922	0.713625	0.363092	0.382068	0.366771	0.373113	0.478014	0.431582	0.563379	0.458674	0.46707	0.308275
BBS7	7.2434	6.23584	9.43102	11.6658	11.9456	11.3615	7.02635	6.59038	7.85278	7.77712	7.9491	7.99011
BBS9	1.47013	1.01854	1.63308	3.49605	2.60883	2.3255	1.11848	2.18428	2.39549	1.635	2.23917	2.11997
BBX	17.9454	19.961	21.6315	12.8503	11.1409	12.4837	21.5138	21.4636	17.6482	19.6532	18.1506	19.0785
BCAM	0.347763	0.450916	0.393928	0.272902	0.333234	0.18796	0.601425	0.622035	0.940656	0.48999	0.359301	0.420028
BCAN	77.2458	74.992	75.32	27.0115	23.305	28.1592	57.3403	55.7468	60.882	45.1124	44.7633	44.7108
BCAP29	13.3527	16.8835	13.8004	23.5444	26.6376	24.121	12.935	12.5413	15.3932	14.2722	17.0044	13.7133
BCAP31	189.594	183.071	184.596	279.836	284.422	279.194	169.5	170.85	166.866	175.388	181.438	172.613
BCAR1	11.8727	11.1065	10.0746	11.1158	12.2829	14.4789	10.355	9.86805	11.3856	10.6082	10.8401	10.7283
BCAR3	41.2507	41.3514	41.5639	26.3859	26.9601	26.1557	31.9757	33.5544	32.7484	22.8001	22.9839	21.4702
BCAS1	0	0	0	0.0658452	0.0212737	0	0	0.0302792	0	0	0	0.0548318
BCAS2	48.3387	54.9796	53.0514	87.9217	88.7835	90.9584	49.262	51.004	47.7028	73.4439	69.3076	71.8106
BCAS3	13.9456	14.125	15.3864	10.0196	11.7713	10.6866	15.6716	14.7183	16.5536	10.8007	10.6291	9.8297
BCAS4	0.664641	0.245426	0.656928	0.468265	0.434706	0.541045	0.510292	0.727205	0.997542	0.773061	0.768654	0.648101
BCAT1	0.291494	0.0723771	0.270659	0.0190418	0.0435918	0.0413981	0.236038	0.143579	0.117727	0.0515322	0.0551062	0.0740916
BCAT2	53.9609	53.1851	54.9124	55.8799	56.3503	59.9999	38.6127	36.6488	41.2425	45.8199	48.6258	48.8076
BCCIP	68.2001	73.8754	70.8586	99.6523	98.0624	102.623	59.5959	60.8586	62.2973	78.35	75.2009	76.8148
BCDIN3D	4.37202	4.12938	4.39409	4.68126	5.04267	5.9799	5.29876	5.77377	4.72937	4.27451	4.65606	3.82632
BCHE	0.0199469	0.0902135	0	0.00884624	0.00904478	0.00962213	0.0462111	0.0128891	0.0419356	0.0123915	0	0
BCKDHA	60.8894	59.2197	59.2209	40.5987	41.499	45.1329	53.7866	50.0019	52.5352	42.9779	43.9009	43.5053
BCKDHB	8.80746	8.92434	8.38164	8.87041	8.92336	8.58975	8.39472	10.5379	9.94375	8.82468	8.87294	8.65146
BCKDK	57.4639	55.218	56.1962	45.2145	44.0309	44.5467	50.8469	49.1774	49.8801	46.6462	45.3294	45.1709
BCL10	2.3232	2.56569	1.96181	2.48889	1.00456	1.85677	2.9438	3.07696	3.05171	1.63684	1.4748	0.971371
BCL11B	0.00598316	0.0193508	0.00822856	0.016532	0.00832161	0.00288604	0.0115682	0.0355598	0.0502332	0.0929361	0.0459259	0.0875307
BCL2	2.05131	2.12399	2.14537	2.21265	2.24416	2.26323	3.12032	3.07916	2.85731	2.48048	2.3376	2.19585
BCL2A1	0.405727	0.744871	0.613622	0.912936	0.997173	0.569495	0.884601	0.336622	0.509011	0.916013	0.343566	0.900845
BCL2L1	22.8283	22.0264	25.5164	36.7476	32.2431	28.7427	25.3966	30.9966	26.9671	20.9079	22.0232	18.9918
BCL2L11	11.1298	11.0949	11.8325	7.41566	7.06051	6.1663	9.61699	10.7764	9.09061	6.48633	9.48136	8.62231
BCL2L12	36.8883	34.8759	37.6561	52.5559	52.0571	55.2844	34.1753	32.7654	32.0229	37.6659	33.2241	37.1736
BCL2L13	28.6117	27.0978	29.1283	31.2826	29.5021	30.3091	24.8333	25.1494	27.2634	23.4093	25.7632	23.0106
BCL2L14	0.137844	0.177788	0.0907793	0.0679009	0.0120374	0.031624	0.12845	0.206783	0.252823	0.299068	0	0.0980364
BCL2L15	0	0.028768	0.0105505	0.0102055	0.00835673	0.165393	0.0200139	0.0148413	0.00482771	0.27624	0.29278	0.161713
BCL2L2	6.55468	6.79532	7.22427	4.51337	5.81302	3.70449	6.4277	6.25523	8.27781	6.04963	6.01744	7.82722
BCL2L2-PABPN1	2.55856	2.33087	2.9771	3.55301	2.52961	2.52763	2.56254	1.48912	1.38909	1.8348	1.59179	2.9418
BCL3	40.0422	38.1053	35.5757	14.5682	15.2584	16.1494	29.2258	27.8752	28.5588	19.7381	19.6246	20.3911
BCL6	10.3338	9.80187	9.45	4.27781	4.01064	3.79401	9.17155	9.10777	9.61297	8.79629	8.89186	8.70035
BCL7A	3.35703	3.45104	3.34692	2.42706	2.83452	2.5057	3.46025	4.10812	3.89494	3.88924	3.97719	4.25072
BCL7B	41.4638	41.6765	41.4726	61.8605	63.288	64.0269	35.9862	35.5927	34.5163	42.5825	41.5167	42.2813
BCL7C	49.6735	47.4897	48.8221	65.3158	63.5879	64.467	39.7809	35.8576	33.6588	41.3051	41.8458	39.8019
BCL9	4.92633	5.41188	4.55815	2.95276	3.08803	3.65381	6.3288	5.14264	5.44647	5.11669	4.61437	5.23206
BCL9L	7.81789	6.9188	8.33289	2.97853	1.45784	3.31256	11.0052	7.31969	4.37654	12.0884	10.3258	8.57133
BCLAF1	38.6831	43.0082	38.248	58.861	58.4693	55.8943	39.0159	36.5664	39.9532	64.2688	60.7918	69.3066
BCLAF1P1	0	0.00909896	0.0316885	0.0153102	0.015656	0.024975	0	0.0222936	0	0.0428858	0.0343903	0.040354
BCLAF1P2	0.0548195	0.0770842	0.0755017	0.194516	0.132599	0.088147	0.0795044	0.0472175	0.0768103	0.11352	0.121381	0.149532
BCO1	0.0296013	0.0139666	0	0.0509723	0.0119874	0	0.0143933	0	0	0.0357707	0.0890986	0.067095
BCO2	0.0301011	0.0317181	0.16813	0.0717367	0.0767615	0.162114	0.0751967	0.0256904	0.404005	0.0896545	0	0.60691
BCOR	15.8242	15.153	14.9564	6.31244	6.8946	6.54257	17.2528	17.3355	17.0912	16.5331	17.9784	17.137
BCORL1	3.33555	3.0496	2.99375	1.02339	0.845503	0.823394	3.35463	3.62541	3.67626	2.7026	2.61857	2.43347
BCR	13.5713	16.6742	17.0723	10.0771	10.9633	11.6777	12.6048	13.2285	14.6022	15.1512	13.535	14.1895
BCS1L	18.4333	20.7809	18.7088	24.3414	23.975	23.9887	13.2775	14.5452	12.4554	22.0288	17.7972	20.7655
BDH1	4.39335	4.1096	3.37516	3.63151	4.43239	4.27688	4.37403	4.35975	3.0972	5.69542	6.27013	5.25631
BDH2	13.5042	15.022	14.8432	21.4558	23.0309	21.8531	14.1947	16.4211	13.331	18.7999	19.0555	18.7711
BDH2P1	0	0.0423286	0.0368011	0	0.0358347	0.307168	0.0433876	0	0.126852	0	0.105917	0
BDKRB1	2.88962	2.84489	2.71225	8.83974	10.0055	9.4254	3.0986	3.1475	2.23757	2.6524	2.56564	2.13569
BDKRB2	1.09667	1.19614	0.961832	0.730137	0.762069	0.662544	1.375	1.34492	1.27036	1.46989	1.5267	1.27845
BDNF	0.150839	0.0737684	0.13345	0.116216	0.137703	0.101348	0.363978	0.323178	0.415261	0.472585	0.6583	0.494446
BDP1	4.47021	4.70469	4.85897	1.1498	0.887347	0.873211	3.85391	4.14612	4.29579	5.92168	5.43841	5.81486
BEAN1	0.0126924	0.039506	0.0102943	0.0112631	0.0101598	0.0108115	0.0138027	0.0597868	0.018368	0.0473127	0.0407303	0.0392856
BECN1	30.2369	31.6933	29.704	43.5511	40.91	40.7975	26.1171	26.8255	26.4505	35.3436	34.4074	37.1993
BEGAIN	39.5736	37.6566	36.3007	20.9685	19.6474	20.1462	33.1779	29.9198	30.1782	33.1513	34.5339	32.7219
BEND2	0.0128386	0.0158236	0.0115965	0.0223789	0	0.00483064	0.0273244	0.0494285	0.015762	0.00622187	0	0.00585805
BEND3	3.10789	2.82468	2.84336	2.64563	2.63714	2.67689	2.80107	2.78809	2.56806	2.80507	2.60507	2.53653
BEND3P1	1.27216	1.20738	1.15214	0.907435	1.0449	0.771229	1.52393	1.54339	1.32687	1.04664	1.29035	0.904458
BEND3P3	1.32558	1.58467	1.37062	0.801278	0.970663	0.918905	1.68761	1.78915	1.62041	0.719789	0.847948	0.746027
BEND6	0.664143	0.76818	1.16991	2.8298	2.5457	3.64268	0.60209	0.69854	0.687588	1.23662	2.18067	1.09731
BEND7	0	0.00737182	0.00320958	0	0.106615	0	0	0.00902793	0.0110121	0	0.00464856	0.00409612
BEST1	0.535756	0.996367	0.543184	0.586248	0.579064	0.44173	0.784693	0.740596	0.515501	0.609852	0.719667	0.864987
BEST2	0	0	0.091717	0.04214	0.128742	0	0.0520857	0.0962208	0	0	0.081206	0.122738
BEST3	0.74908	0.948288	1.43954	2.41567	2.37086	2.33286	0.656239	0.580447	0.502562	0.680283	0.788569	0.96119
BEST4	0.0856463	0.030111	0.0262154	0.0590886	0.0345244	0.0367241	0.031054	0.122964	0.0600099	0.0945887	0.0632137	0.0556197
BET1	22.1033	22.3723	22.6648	28.4646	25.4596	29.1897	24.2318	25.7424	22.6855	27.3574	28.1341	27.964
BET1L	17.5423	16.7637	17.6425	12.2258	12.6478	11.6218	15.4074	14.9223	14.7806	15.8718	15.4901	16.1197
BEX3	103.623	101.473	105.237	101.227	96.9472	99.6348	111.478	113.324	111.174	130.089	130.599	131.829
BFAR	61.748	62.3116	62.2512	59.432	65.2468	64.1374	63.3368	62.7197	63.4068	55.1158	53.3134	52.9855
BFSP1	0.622743	1.45153	1.21255	1.78698	1.20568	1.41119	1.07583	1.07618	1.29505	1.61684	1.77638	1.01839
BGLAP	0.176941	0.23862	0.0544167	0.104372	0.133116	0	0.0642589	0.0383554	0.216955	0	0.0392248	1.00938
BGN	0.0108503	0.0228968	0.0757544	0.0288689	0.0872646	0	0.0362188	0.0701317	0.102684	0.0674037	0.121316	0.0634013
BHLHB9	1.65508	1.56137	1.46215	0.938525	0.998819	0.616178	1.47275	1.51517	1.85776	1.86767	1.65126	2.14406
BHLHE40	104.214	102.561	101.022	40.5211	40.6528	41.37	85.0092	83.9501	84.9171	65.2367	62.9715	62.9247
BHLHE41	0.941956	0.374226	0.363859	0.445314	0.328231	0.488562	0.739425	1.37191	0.635859	1.05202	0.982962	0.69098
BHMG1	0.0092933	0	0.0426665	0.0247311	0	0.0179318	0	0.0120075	0	0.0346399	0.0617319	0.0434551
BHMT	0.0779082	0.140011	0.252137	0	0	0.0375878	0.127418	0.050822	0.0413833	0.0967374	0	0.0905747
BHMT2	0.0641143	0.115913	0.0336395	0.0406243	0.0498475	0.00883651	0.029888	0.071002	0.0288753	0.0227601	0.0486724	0.0856581
BICC1	1.16991	1.33293	1.40977	1.44098	1.67727	1.26253	1.85189	2.02399	1.70874	0.555694	0.69469	0.574682
BICD1	7.49054	7.60069	6.68167	6.60341	5.88328	7.2599	7.39782	6.9179	6.93038	6.66842	7.66705	7.31611
BICD2	10.2806	9.48508	9.7483	6.10024	6.27689	6.23317	12.1205	11.9994	12.684	9.53145	9.5344	9.30472
BICDL1	4.83852	4.09047	5.99427	3.60727	3.62146	3.27619	3.06224	3.66748	2.83919	4.73104	4.35473	5.55069
BICDL2	0	0	0	0.0602902	0	0	0.0216898	0	0.02792	0.0247819	0.0176619	0.031102
BID	31.5963	27.5504	26.9726	34.2709	32.4977	36.5275	23.8211	22.0215	22.1192	25.1938	27.6909	27.2467
BIK	6.92331	6.6717	6.25395	3.73681	5.11001	5.2391	8.23098	8.51671	6.44605	7.6708	8.10021	6.5584
BIN1	31.3222	31.7868	29.8957	37.8911	39.5781	38.5072	29.4134	27.6714	27.4483	33.9278	32.2503	32.6163
BIN3	10.2802	11.3262	9.35669	13.4014	13.7945	16.6348	11.3544	9.87452	10.2026	10.5489	10.4026	9.68153
BIRC2	10.0257	9.91003	10.3052	13.8638	12.4764	13.8277	14.9267	15.5494	14.3943	10.2659	12.3126	11.2821
BIRC3	4.99692	6.10822	5.16899	4.21294	4.57445	5.6325	5.91676	5.53462	5.50313	5.16546	3.24265	3.90437
BIRC5	66.8956	65.4039	67.5771	105.923	110.627	105.152	65.2049	60.9144	61.9335	47.1562	45.7212	45.8561
BIRC6	14.1343	14.7816	13.6711	8.07101	8.93475	9.28625	13.4393	13.8327	12.9558	13.4181	12.9369	14.616
BIRC7	0.19402	0.250799	0.200062	0.0510614	0.191242	0.0571922	0.12906	0.249029	0.187597	0.772333	0.669308	0.645474
BIVM	7.4416	7.33753	6.53361	5.94409	6.05208	6.58707	7.50131	7.09161	7.56734	6.25569	6.98057	5.99232
BLCAP	37.4921	39.0118	36.1995	62.3991	59.3234	63.0809	41.1881	41.402	41.195	42.9574	44.0998	41.6029
BLK	0.0125411	0	0	0	0	0	0.0409347	0.0162209	0.0131953	0.077904	0	0.0146515
BLM	7.66028	5.34715	7.14521	5.20986	4.21083	4.98289	5.79403	4.21614	3.54331	8.70406	8.38717	10.9477
BLMH	29.1844	31.9346	29.5776	38.9478	41.0955	41.614	29.8115	28.0338	30.6721	30.7126	30.4699	31.1479
BLNK	0.0533172	0.039318	0.0391289	0.0473191	0.0242023	0.0874431	0.128169	0.0619201	0.114307	0.0265002	0.0708169	0.0811607
BLOC1S1	132.091	133.998	139.575	184.851	184.425	184.719	121.734	127.023	123.943	158.887	152.681	151.124
BLOC1S2	23.5289	23.3328	24.4346	46.3808	45.12	46.0131	22.8309	22.0965	24.2656	36.4323	34.3891	40.9924
BLOC1S3	4.38462	4.17095	4.27379	3.80946	3.64496	3.62079	3.98563	3.88601	4.6334	3.63079	3.51417	3.70902
BLOC1S4	11.6881	11.9959	12.7277	9.74349	9.18916	9.40032	10.6594	10.5384	10.838	8.11092	8.4756	8.15482
BLOC1S5	9.02542	10.2047	9.27214	8.50244	9.06269	8.5723	9.93954	10.3641	11.5479	10.9826	9.71123	9.48541
BLOC1S5-TXNDC5	0	0.755335	0.950757	1.8518	0.325055	0.593569	0.923257	0.522995	0	0	0	1.12012
BLOC1S6	29.8374	30.3215	33.1339	30.6197	31.9866	32.8525	31.4526	32.3974	34.3891	34.5862	35.6936	33.7711
BLVRA	37.3115	38.1932	39.5182	54.0496	49.7249	53.0382	41.7278	40.5814	42.1223	42.4472	43.1736	43.1825
BLVRB	141.056	133.203	133.051	175.357	173.367	177.073	102.017	97.0666	96.5753	131.02	127.185	128.424
BLZF1	11.2502	11.5528	13.3857	20.4858	18.745	18.7235	11.7179	12.9788	10.9093	19.9847	18.5737	17.891
BMF	0.997264	0.744669	0.699727	1.518	1.84567	1.6909	2.01174	1.99916	2.87435	2.44736	2.51448	1.74665
BMI1	20.1055	19.9241	21.928	33.9659	30.3558	30.6524	24.6571	25.6298	25.4132	25.2375	21.2352	26.4476
BMP1	29.1952	26.7755	28.6826	14.2511	14.1201	14.1017	33.496	31.9911	33.7919	25.8672	25.3483	27.1068
BMP2	12.534	13.2716	12.2281	12.8374	12.9984	13.1996	17.3756	17.79	17.1487	12.992	12.3905	12.9312
BMP2K	4.2669	4.40643	3.85935	4.64009	4.6275	5.62109	4.58686	6.04084	4.90187	4.38657	4.53877	3.42111
BMP3	0.00375907	0.00395835	0.0103414	0.0133474	0	0.00362647	0.0204353	0	0.00394253	0	0	0.00879766
BMP5	8.7746	8.15901	8.95335	19.9508	19.9023	20.1459	12.1598	12.383	12.825	10.903	11.1726	11.093
BMP6	19.5939	19.1862	18.4586	12.2277	13.234	12.3069	29.6002	30.2676	28.8898	17.4504	17.5744	18.4875
BMP7	0.0409922	0.00608969	0	0.0051293	0	0	0.0154132	0.0149186	0.0291551	0.0512419	0	0.0135219
BMP8A	0.451733	0.471437	0.556105	0.624947	0.576542	0.687071	0.48231	0.556427	0.401265	0.384331	0.324301	0.409534
BMP8B	3.62714	3.62925	3.81791	2.92241	2.69458	2.58178	3.61658	3.08274	3.41449	3.40255	3.1228	3.66218
BMPR1A	10.1592	10.9468	10.5977	14.9252	13.8138	14.1696	12.0347	13.4464	11.4847	13.4987	12.8249	12.1957
BMPR1APS1	0.187686	0.0165248	0.0143829	0.0415886	0.0849935	0.256535	0.102128	0.0810009	0.016475	0.213732	0.103932	0.109572
BMPR1APS2	0.106507	0.0846601	0.0490997	0.259248	0.481097	0.0513855	0.0580064	0.484384	0.112644	0.231496	0	0.279239
BMPR2	2.5873	2.67008	2.92294	2.26801	2.3439	2.1429	3.15113	2.96665	3.46394	2.9776	3.03409	3.37009
BMS1	11.4974	11.9283	11.5756	9.81169	9.66938	9.55407	10.3878	10.2646	9.80307	12.5686	12.1716	12.6778
BMS1P1	0.327163	0.16283	0.194839	0.153449	0	0.111411	0.251401	0.399141	0.466866	0.43031	0.460478	0.696124
BMS1P10	0.117874	0	0	0.0417492	0	0.113736	0.10269	0.0918075	0	0	0.125384	0.109943
BMS1P11	0	0.299994	0	0	0.0566844	0	0.102673	0	0.0998262	0	0.0417807	0
BMS1P15	0.392036	0	0	0.0408417	0	0	0	0	0	0	0	0
BMS1P16	0	0.145584	0	0.0405896	0.0621663	0	0.0249561	0.0297436	0	0.0854005	0.121887	0.0267234
BMS1P17	0	2.10079	1.53594	0	0.262339	0	2.10315	2.74693	2.71726	3.54849	1.61429	2.06779
BMS1P2	0.32688	0.0813442	0.176972	0	0.0348012	0.0927621	0.0627957	0	0	0.191084	0.1278	0.0448725
BMS1P22	1.97566	0	0.568607	0.263031	0	0.290503	0.16463	0.59912	0	0.380371	3.28828	1.75405
BMS1P4	0.558102	0.529198	0.283402	0.204599	0.139325	0.148548	0.670402	0.498926	0.385672	0.764996	0.793045	0.538935
BMS1P7	0.254086	0.161517	0.140519	0.0674793	0.0688821	0.0490339	0.249062	0.396032	0.134302	0.126234	0.202727	0.207296
BMS1P8	0	0.0235072	0.102271	0	0.0401665	0	0.120906	0.0288151	0.117246	0.0275851	0	0
BMT2	1.01368	0.881336	0.8884	1.22392	0.845607	0.991311	1.63695	1.92337	1.71664	0.530028	0.564653	0.490352
BNC2	0.867043	1.00282	0.897431	1.10208	1.53577	1.16333	0.785912	1.13438	1.30771	0.50705	0.703689	0.508963
BNIP1	11.6455	12.7166	13.4946	17.0356	15.8542	15.193	11.3378	11.7693	11.5336	13.1184	12.2121	12.2275
BNIP2	35.2387	40.7953	36.8439	50.3076	51.358	52.2066	40.8446	39.6474	40.2077	40.4413	41.1896	39.8247
BNIP3	305.634	301.988	308.036	220.463	217.026	222.899	380.131	377.356	384.527	252.71	253.291	247.152
BNIP3L	107.756	111.308	115.823	99.3736	105.399	100.789	137.494	139.098	138.827	115.832	118.887	120.818
BNIP3P1	0.216031	0.31212	0.692089	0.137325	0.479562	0.137067	0.188967	0.393621	0.568282	0.753836	0.848498	0.475081
BNIP3P11	0.46103	0.307801	0.428016	0.253965	0.310063	0.166758	0.18867	0.755681	1.04692	0.286123	0.230378	0.600883
BNIP3P28	0.131279	0.115789	0.100751	0.0581334	0.039576	0	0.142941	0.0567725	0.230999	0.135888	0.0872673	0.0510353
BNIP3P37	0	0	0.0850355	0.0815132	0.138598	0.029637	0.100396	0.0799248	0	0.0762862	0.0408547	0.107284
BNIP3P5	0.345885	1.25995	0	0.182628	0.185656	0.466695	0	0.181801	0.667108	0.68732	0.553806	0.160062
BNIPL	0.182494	0.0292809	0.138046	0	0	0.0103569	0.0700689	0	0.275879	0.28773	0.09984	0.128712
BOD1	45.3842	44.2373	44.4827	39.1091	37.8507	35.2454	40.1871	44.0995	41.0785	37.0189	37.0331	37.1386
BOD1L1	4.37107	5.06282	5.66508	1.34219	1.2666	1.40276	4.61922	4.4617	5.18241	7.85518	6.50805	7.38135
BOK	19.725	17.8164	19.0607	20.9666	22.2293	19.8617	16.7279	16.411	16.647	16.5039	15.6457	15.8466
BOLA1	19.1299	20.1901	18.0553	22.1792	22.994	21.4035	17.3998	15.4719	18.3469	19.1478	17.6692	19.8371
BOLA2	227.15	206.808	197.437	294.597	306.752	280.892	144.749	155.544	150.312	156.146	120.29	173.396
BOLA2B	5.66118	8.02028	4.49935	8.63807	9.77879	9.84626	7.70219	8.21183	6.22184	7.37629	7.78292	6.97022
BOLA2P2	0.47425	0.243695	0.445534	0.0502769	0.205284	0	0.763845	0.620333	0.251987	0.566425	0	0.528703
BOLA3	81.6308	81.1649	85.501	158.846	161.003	157.2	69.793	65.7936	66.3731	99.8178	102.417	101.763
BOLA3P2	0.429714	0	0.268246	0	0.504258	0.137048	0	0	0	0.358053	0	0.330728
BOLL	0.0203691	0.107579	0.0581891	0.0180152	0	0.0392454	0.0885648	0.105487	0.0648123	0.0252626	0.110728	0.0382634
BOP1	27.8754	26.2638	25.895	31.0286	32.5404	32.0373	20.2917	17.9165	19.3309	19.1142	20.0955	19.2222
BORA	6.40711	4.94353	5.68376	8.20264	8.61986	10.525	6.65734	6.34859	6.82672	5.97823	6.92805	8.68916
BORCS5	6.99893	4.91325	4.90066	8.42519	7.88219	7.05406	5.41287	4.81194	4.44797	7.72133	5.80665	5.29838
BORCS6	12.19	11.485	11.3887	9.63189	9.80811	9.65438	9.5471	9.25481	9.36165	10.0852	9.9684	9.01295
BORCS7	6.42468	7.57636	7.77555	10.662	11.2096	11.3106	7.87574	6.97646	9.14835	9.64242	8.96145	8.94897
BORCS7-ASMT	0.115868	0.0469954	0.0736499	0.00790668	0.0646803	0	0.106641	0.184234	0.112386	0	0	0.104199
BORCS8	14.0513	13.8996	13.1669	23.4799	22.4557	23.8865	10.5089	10.3128	10.1994	15.0286	12.1899	13.5034
BORCS8-MEF2B	1.9454	3.91415	3.99221	3.79411	4.42076	2.11896	3.543	3.18462	2.58638	2.13237	2.70745	2.61996
bP-21201H5.1	1.00255	0.862086	1.01603	1.3101	1.03081	1.35842	0.850757	0.990468	0.967032	0.971021	1.10666	1.28932
bP-21264C1.1	0.263439	0.0800185	0.173947	0.498969	0.0678179	0.0363162	0.246175	0	0.359655	0.747697	0.751213	0.700215
bP-2189O9.2	0.0439796	0.108392	0.161737	0.103963	0.0796828	0.0848644	0.143576	0.189745	0.123493	0.218548	0.136374	0.171202
BPGM	7.10718	8.04893	7.06786	11.4513	10.289	11.6452	10.0007	11.1363	10.5882	9.85902	10.6915	10.6092
BPHL	19.5197	19.5057	18.1713	17.9879	18.0948	17.4984	19.3506	23.0743	21.4725	15.9996	16.1364	16.778
BPIFB1	0	0.0694074	0.0465186	0.0336638	0.0229398	0.0488396	0.0275388	0.114586	0.0798968	0.125782	0.0504488	0.0295696
BPNT1	16.3031	19.2172	20.4614	17.7525	20.7678	19.7734	21.0141	18.5737	19.7897	26.2058	25.05	27.2824
BPTF	14.7219	14.8352	13.2004	3.23626	3.53374	3.79932	11.2188	12.5851	10.8837	19.3266	19.3909	19.943
BRAF	3.72112	3.40201	3.45731	4.81349	4.36434	4.01568	3.24263	4.20728	4.65844	3.7624	4.04975	3.25082
BRAP	9.68033	9.7645	9.77214	10.1069	10.3832	9.96922	9.23197	9.36923	8.67731	10.5956	9.98022	11.2028
BRAT1	25.6859	24.2177	23.3093	29.5852	28.9685	29.1126	22.0518	19.7973	20.5726	21.2819	21.782	20.7903
BRCA1	14.9997	14.0742	14.5737	8.50932	10.2039	8.37203	14.3892	14.8948	12.4542	14.2714	16.1208	15.1185
BRCA2	1.32591	1.23325	2.01706	0.181512	0.879657	1.05066	1.64363	1.29413	1.00736	2.22826	1.18445	1.68702
BRCC3	16.8537	17.4144	17.2746	21.609	20.8154	20.3802	16.4032	17.7195	15.8026	23.5068	23.7254	22.9416
BRD1	4.37135	5.14106	4.85051	2.67217	2.71466	2.59711	4.77821	4.69086	5.12946	5.7517	4.84225	5.06518
BRD2	46.0899	45.3407	50.0191	28.781	30.0844	29.0575	49.6002	45.3561	46.3553	49.3372	50.6492	51.3827
BRD3	27.3119	26.3141	26.9159	11.6099	13.2173	15.5206	26.478	26.0397	28.5537	26.5182	24.7383	26.096
BRD4	25.3724	17.1567	17.5889	10.4452	11.8151	9.70465	17.0619	16.9177	16.5746	16.6287	13.4126	15.9279
BRD7	41.0943	40.3238	42.3954	35.7085	35.4487	35.1676	39.3629	41.7174	41.19	52.8885	53.7335	50.9597
BRD7P2	0.0628828	0.212419	0.080899	0.089212	0.0797907	0.0364015	0.095785	0	0.0926297	0.0312498	0.0501344	0.0881575
BRD7P4	0.0495742	0	0.0303986	0.043935	0.0448902	0.0159436	0	0	0	0	0.0658883	0
BRD7P5	0	0	0.0372517	0.0119775	0	0	0.0440999	0	0.0142195	0.100703	0	0
BRD8	28.4043	29.5174	28.361	20.4233	21.7916	20.5036	28.9709	28.4364	27.8493	34.0583	36.7903	35.8052
BRD9	18.651	19.2931	18.6073	10.75	9.99037	10.8796	17.2205	16.8853	16.064	17.2558	17.8951	15.6811
BRDT	0.186873	0.133196	0.115699	0.109718	0.00683903	0.060063	0.0763029	0	0.266419	0.474293	0.166052	0.144239
BRE	34.6741	34.1336	35.7447	38.3866	41.742	42.0863	36.3432	36.2607	37.7075	38.4485	41.7188	39.7204
BRF1	9.14907	8.65976	11.099	11.5681	10.8701	9.86438	11.6258	11.7294	10.3289	14.8619	12.7907	13.3444
BRF2	8.35823	9.01164	10.8505	8.36285	8.89301	8.56025	9.08501	8.29795	9.23002	9.34581	9.52803	9.25978
BRI3	96.173	98.4612	97.8603	140.585	141.012	131.421	104.626	98.6572	98.4929	91.8703	91.5094	91.4467
BRI3BP	9.57601	9.74216	9.64221	7.81481	7.72054	7.66511	9.53779	9.6185	9.78148	10.0973	10.0276	10.2305
BRI3BPP1	0.00883496	0.00931664	0.0162231	0.0470254	0.0240433	0.0170474	0.00960975	0.0774394	0	0.0219545	0.0117372	0.0103289
BRICD5	0.65316	1.09002	1.12262	0.121205	0.345519	0.332593	1.19305	0.989935	0.594488	1.56369	1.26387	1.04306
BRIP1	0.801932	0.856818	1.17772	0.636093	0.892608	1.0486	0.931348	1.06071	1.00734	1.07132	0.770929	0.65888
BRIX1	89.5373	87.6304	89.478	97.1975	96.9799	99.5599	83.1174	82.7437	82.7751	88.828	93.4632	94.232
BRK1	139.918	134.053	134.508	160.018	161.529	159.034	143.129	144.045	142.706	121.86	120.113	121.058
BRMS1	52.2188	52.1739	53.7682	104.668	102.421	103.049	43.6839	44.7716	44.8465	57.1898	56.8994	53.5129
BRMS1L	4.94761	4.50892	5.36877	7.54643	8.32286	8.83469	4.17342	4.13802	4.38865	6.77632	6.96176	7.22805
BROX	24.1215	25.125	26.3038	26.6239	25.9605	26.2028	26.35	24.472	24.3734	25.4954	25.7829	24.4167
BRPF1	1.09388	1.49274	1.04917	0.973426	1.26966	1.43362	0.253189	0.921104	1.67376	2.20695	3.15196	1.90382
BRPF3	6.24299	6.07301	6.46319	4.49734	4.20313	4.48269	4.64436	5.46349	4.95243	7.95996	8.43249	7.43474
BRSK1	1.4173	1.31955	1.33837	0.34724	0.341795	0.660175	2.13183	1.99233	1.77717	2.06552	1.54386	2.23758
BRSK2	1.29211	1.22951	1.42398	0.71585	0.728798	0.812538	0.927614	1.51568	1.32822	1.13636	1.63952	1.47911
BRWD1	8.77584	8.40149	8.53665	6.09695	6.37302	6.9619	8.77605	8.74303	8.8514	8.36337	7.66777	6.92989
BRWD3	9.56415	9.35929	9.04272	6.41238	7.03601	8.20209	9.06352	9.94189	10.2287	7.54524	6.94557	7.8983
BSCL2	14.4731	15.0219	15.9209	54.8671	60.7379	61.9316	10.187	10.1266	13.5235	7.81786	7.21108	8.07303
BSDC1	13.6038	14.9015	13.7773	18.32	20.0526	20.2178	13.7798	12.3298	13.6669	20.4771	20.6153	19.9926
BSG	752.328	729.302	732.836	531.623	562.057	560.803	826.703	810.691	818.864	587.847	598.211	593.493
BSN	0.101268	0.0695641	0.159733	0.046198	0.0255614	0.0217098	0.0707557	0.0670673	0.0688144	0.180026	0.263809	0.15478
BSPRY	0.0327429	0	0	0	0.0385565	0	0	0.0282187	0	0.0271204	0.0290026	0
BST1	0.522494	0.42001	0.625789	0.374709	0.184987	0.0479673	0.335902	0.138323	0.472338	0.432781	0.291663	0.386772
BST2	315.38	312.88	305.709	460.548	462.442	461.549	284.262	281.368	272.983	385.201	381.663	379.708
BTAF1	7.8292	8.17727	8.41552	6.42238	6.23767	6.41947	8.82182	9.27898	9.19648	6.82045	7.18576	7.11506
BTBD1	48.3746	50.4194	49.7112	56.8462	58.0277	57.0796	51.1161	51.5962	49.7372	57.1663	58.8371	56.3996
BTBD10	12.6975	12.5085	13.3239	18.1601	17.1503	18.1335	14.4897	15.353	14.4176	14.2212	14.7975	15.4815
BTBD10P2	0.0445793	0	0.165119	0.0393711	0	0	0	0.174797	0.047454	0.110704	0.0593524	0
BTBD11	0.0100144	0.0263726	0.00918616	0	0.00909242	0.00966128	0.0217786	0	0.0315239	0.00622187	0.0199517	0.0234322
BTBD16	0.317057	0.209624	0.245132	0.187764	0.191913	0.332024	0.446513	0.410968	0.250741	0.295991	0.330903	0.200999
BTBD18	0.0243634	0.051373	0	0.0144099	0.0221043	0	0.0523457	0	0.017062	0	0.0215768	0.0189912
BTBD19	0.0805653	0.076718	0.199185	0.0158834	0.0081208	0.0431853	0.05938	0.0600852	0.0846646	0.0805254	0.0850758	0.0726114
BTBD2	60.7123	55.9673	58.851	35.8431	36.8617	36.3731	57.505	54.6837	54.7826	49.9046	51.5129	49.8028
BTBD3	48.7958	48.2945	50.6378	62.8889	60.4506	62.1397	68.0207	69.4608	67.8098	55.2674	55.276	55.607
BTBD6	26.6254	26.6863	24.4663	42.6721	40.5381	41.2629	24.8195	21.9558	24.1031	34.3719	34.8411	34.3675
BTBD7	6.5341	6.61833	6.43053	7.4381	7.52671	8.22015	7.4564	7.38625	7.18825	8.40993	8.07169	8.22919
BTBD7P1	0.0348377	0.018413	0.0641003	0.0617427	0.078849	0.0504191	0.113757	0.0676975	0	0.108193	0.0694569	0.0813272
BTBD8	0.435202	0.28115	0.308788	0.186845	0.160953	0.206086	0.450486	0.342906	0.336558	0.512032	0.532581	0.319765
BTBD9	0.959644	1.43079	1.18503	0.783654	1.01489	0.649126	1.21703	0.787231	1.11005	1.59514	1.09339	0.996104
BTC	0.349993	0.419264	0.23071	0.774828	0.284916	0.25974	0.244032	0.208691	0.245181	0.312206	0.181118	0.404194
BTD	10.0606	9.17389	12.3991	17.8557	15.3483	19.2492	7.81334	4.60968	7.49653	9.76574	8.574	6.68755
BTF3	1091.5	1107.4	1103.96	1107.73	1131.12	1131.32	1209.56	1191.56	1187.37	905.01	894.436	927.17
BTF3L4	52.8437	57.5767	55.3693	74.5236	74.5397	74.1829	56.5563	55.676	55.7467	56.5939	55.1337	62.2154
BTF3L4P2	37.2724	35.6699	40.9109	49.4398	70.6374	56.8221	27.6176	33.5902	32.6491	49.0515	49.0123	52.7403
BTF3L4P3	0.148317	0	0.0691114	0.0652405	0.19888	0.142878	0.243086	0	0.079509	0.184317	0	0.0857867
BTF3P13	0	0	0.198087	0.124781	0.190236	0	0.0774642	0	0	0.176178	0.189286	0.164065
BTF3P4	0.349147	0.224453	0.129992	0.184304	0.499564	0.269169	0.533824	0.275265	0.37416	0.260163	0.0931631	0.161532
BTF3P5	0.611252	0.327948	0.498438	1.27623	0.545996	0.662121	0.501085	0.201072	0.737587	0.189923	0.306232	0.61867
BTF3P6	0.0689663	0.147761	0.128358	0	0.0616961	0.0664683	0	0.181241	0.073891	0.171312	0	0.0797857
BTF3P7	0.428218	0.458935	0.132906	0.125563	0.191438	0.275038	0.233859	0	0.152973	0.0886549	0.190487	0.247648
BTF3P9	0	0.40005	0.692298	0	0	0.175806	0.198986	0.484452	0	0	0.501004	0
BTG1	15.579	17.3802	17.436	6.79704	5.83218	4.75211	12.4154	12.6225	11.5949	6.88151	7.70096	7.27456
BTG2	5.37273	5.45313	5.02803	4.69692	4.61979	4.87602	5.74103	5.40626	5.43317	8.59326	8.31656	8.2656
BTG3	50.1115	45.8861	48.0877	43.9359	46.2801	43.6659	50.8533	48.6558	49.3538	41.272	40.5752	40.7464
BTK	0.0118431	0.0249572	0.0271649	0.02102	0	0.0343938	0.0128787	0.0305704	0	0.0396722	0.0471924	0.0207798
BTN1A1	0	0.034476	0	0	0.00741682	0	0.0711308	0.0105586	0.0515262	0.0507866	0.141178	0.0764671
BTN2A1	6.2278	6.05042	5.13415	5.44448	5.01539	5.89848	5.97928	5.75553	5.09716	7.49942	7.3442	7.518
BTN2A2	0.641205	0.67124	0.636276	0.683208	0.739869	0.383839	1.16148	0.950804	1.62246	0.333232	0.27793	0.590723
BTN2A3P	0.576013	0.523334	0.578668	0.237531	0.218498	0.24556	0.670483	0.814562	0.704944	0.66569	0.445018	0.406835
BTN3A1	7.60354	7.38467	8.79024	5.62095	5.62576	5.83446	7.26597	7.98853	8.27195	8.93915	9.25881	9.38315
BTN3A2	21.2168	20.1778	22.0459	21.9187	20.19	18.9967	18.8343	19.5631	20.3305	25.0204	25.9799	25.6954
BTN3A3	8.94589	10.4719	10.8329	13.7401	11.8848	12.3437	9.73	9.15838	9.92204	11.8182	11.9979	12.0197
BTNL9	0.116054	0.0894541	0.220891	0.1667	0.113369	0.210676	0.316166	0.367882	0.0498464	0.221134	0.292511	0.270521
BTRC	6.29884	5.49447	7.04429	8.0808	7.44365	5.96909	7.64586	7.60292	7.24716	5.93549	5.98253	6.52502
BUB1	19.6588	20.1255	20.6462	22.3054	23.4844	25.0936	17.8755	20.0931	17.5644	22.7507	20.9031	22.1625
BUB1B	29.3939	30.7409	33.4648	31.5475	29.8967	30.9258	29.9516	29.9965	31.1825	31.6974	32.8371	31.8743
BUB1B-PAK6	0.0727634	0.028776	0.0751609	0.0304432	0.0463583	0.111221	0	0	0.0669053	0	0.248023	0
BUB3	164.843	168.964	168.037	210.61	204.761	203.01	162.993	157.167	157.771	170.863	168.759	172.108
BUD13	10.0907	10.137	9.92775	10.3945	9.88882	9.69978	9.17149	9.16723	8.37284	9.57537	9.48419	9.48526
BUD31	88.6496	92.5514	84.0073	130.776	140.596	139.254	78.1022	81.9621	80.2732	91.1421	90.3691	96.1414
BVES	0.0289437	0.0435448	0.0530888	0.00734042	0.0112647	0.0119669	0.0404615	0.0266673	0.0260233	0.0462414	0.0219662	0.0387055
BX004987.1	1.672	2.0259	2.04113	1.59768	1.59428	1.81085	2.11228	2.62153	2.43865	2.13095	2.13549	1.86576
BYSL	28.7101	30.7537	30.3139	37.5333	34.5156	35.8261	24.4289	22.9133	23.2423	27.5472	26.5405	28.684
BZW1	631.976	654.006	658.524	582.296	604.493	561.992	561.797	561.443	551.158	334.06	330.276	338.093
BZW1P1	0.167293	0.177016	0.173289	0.259317	0.0945834	0.161416	0.136605	0.135608	0.11035	0.18183	0.0278004	0.219537
BZW1P2	178.325	191.182	181.774	231.804	225.07	230.51	158.692	161.724	149.254	87.6165	96.653	91.2286
BZW2	91.8498	96.3892	94.335	127.614	130.42	129.529	88.4773	88.1662	86.1398	91.5645	93.4555	95.5521
C10orf10	0.309589	0.372925	0.405796	0.294791	0.329754	0.0420885	0.293828	0.363352	0.355056	0.687399	0.308325	0.33168
C10orf107	0.0294754	0.0622682	0.0135498	0	0	0	0.253165	0.0190757	0	0.018309	0.0195856	0.0344216
C10orf11	8.06627	7.5744	9.4579	6.40765	3.62191	3.82138	10.0766	7.53358	8.10708	8.44859	6.85885	6.23233
C10orf2	15.3964	15.4943	15.7732	12.9634	14.4683	13.3806	16.7365	16.7159	16.7308	14.6059	13.982	15.011
C10orf35	8.96686	8.07639	9.13718	14.7344	16.0886	14.8869	8.57488	7.26601	7.77855	10.9522	11.8638	13.3103
C10orf54	2.39099	2.87137	2.86958	5.84271	5.84439	5.72943	5.26367	5.39298	5.73551	4.58909	5.07712	4.4408
C10orf67	0.0169486	0.016792	0	0.0829993	0.121576	0	0	0.0109464	0.0534191	0	0	0.0495395
C10orf76	8.76698	9.54832	9.59099	10.5321	10.4184	10.8943	9.3057	8.93947	9.18615	8.69013	9.21047	8.67357
C10orf82	0.0493174	0.0521178	0.0151202	0	0.0297724	0.015861	0.0178917	0.0212898	0.0346427	0.10211	0.0218489	0
C10orf88	5.78214	5.90092	5.04841	7.10161	6.55349	7.0382	4.73053	6.6678	5.61555	5.97316	5.70332	6.17728
C10orf90	0.736658	0.87482	0.792742	1.19924	1.48759	1.73918	0.973489	1.48141	0.872985	0.915151	0.729066	0.93333
C10orf95	3.37179	3.61857	3.3867	3.03372	3.55114	3.30302	2.71501	3.45412	2.64717	2.90641	2.76668	3.19283
C11orf1	21.8053	23.8095	25.0602	23.3159	25.8194	24.9344	28.5302	32.4571	27.1301	23.7113	22.8859	23.8254
C11orf16	0.140981	0.015567	0.166276	0.0349976	0.0357711	0.0634726	0.12578	0.0510654	0	0.266342	0.0979278	0.0153701
C11orf24	49.2662	48.4744	50.4901	52.0481	50.2186	56.2087	40.082	38.9379	40.4615	27.9235	29.6369	28.2683
C11orf31	114.204	108.892	111.45	154.85	146.435	152.021	85.3353	80.6904	86.9103	97.0563	96.4557	102.508
C11orf42	0.0910153	0.168622	0.167678	0	0.0617229	0.0219548	0.346876	0.206701	0.0480611	0.0847884	0.0302529	0.0530652
C11orf49	53.6988	55.0145	55.3106	63.6738	61.7157	63.8769	65.7604	60.6422	64.3924	55.0016	57.3977	54.5221
C11orf52	0.0524684	0	0.0220976	0.0462933	0.0942248	0.0506247	0.0572535	0.0410517	0	0.0297877	0.0956648	0.0838756
C11orf54	35.7625	37.8396	38.7636	28.6753	31.6937	30.0991	33.1954	37.4555	33.3514	25.147	24.3236	22.0046
C11orf57	17.0129	16.4423	17.9775	14.584	15.2685	15.6218	18.9591	18.059	19.1002	17.9872	20.3519	18.3781
C11orf58	199.276	205.992	197.847	345.817	336.571	335.623	212.664	213.099	229.546	255.765	257.99	257.613
C11orf63	0.410065	0.278007	0.321355	0.384269	0.339231	0.312589	0.684088	0.626576	0.420842	0.741087	0.705335	0.748647
C11orf65	0.260495	0.225483	0.356697	0.148318	0.388611	0.188671	0.247279	0.713483	0.191272	0.420267	0.562248	0.127337
C11orf68	20.3137	19.4991	20.3896	11.7206	11.9412	11.5177	19.7305	19.2216	18.0751	15.8644	14.9559	13.5471
C11orf70	0.0440905	0.0116307	0	0.0294419	0	0	0.0239827	0.0284997	0.138679	0.0273895	0.0146453	0.064406
C11orf71	3.32784	3.05737	2.401	3.25687	3.10355	3.18691	2.68199	2.35923	2.58049	3.01663	2.8988	3.37221
C11orf74	10.6732	9.19213	10.1576	15.335	15.0873	12.4922	12.5462	12.28	12.0664	11.2357	10.5078	10.095
C11orf80	12.5557	13.4824	11.4125	11.4932	10.726	10.7761	13.0868	13.1826	12.1393	10.1076	7.59134	8.70874
C11orf84	30.6917	30.5775	28.871	27.7343	28.6427	27.647	22.7143	23.3399	22.4007	22.5573	23.037	23.6264
C11orf86	24.0127	18.6137	21.2842	20.9351	22.4728	20.9819	27.5841	22.9021	20.7286	11.2364	11.8219	15.2729
C11orf88	0.0336515	0.048095	0	0	0.00689979	0	0.115542	0.0196389	0.0399317	0	0.060607	0.0266755
C11orf91	0.349424	0.0358366	0.0311666	0.150397	0.060867	0.0651289	0.0367791	0.229359	0.178912	0	0	0.234216
C11orf94	0.572269	0.405649	0.821288	0.207007	0.171854	0.110446	0.207973	0.312947	0.648295	0.142118	0.0507705	0.443605
C11orf95	6.92694	6.9584	5.90543	5.11901	5.20874	4.87314	6.31239	6.28214	6.794	4.18716	5.37321	4.90307
C11orf98	96.7651	91.6814	89.3705	140.254	142.957	145.122	71.2406	75.8691	74.3865	67.3341	65.509	64.1565
C12orf10	80.6985	75.3287	79.7571	95.2556	97.834	95.5218	71.9455	70.214	66.5134	70.532	72.645	68.0443
C12orf29	18.3096	21.8287	18.9693	39.9003	36.8626	38.4502	18.4939	22.0899	19.4363	21.586	21.6294	22.7172
C12orf4	5.92946	6.03921	5.74185	8.27227	7.68204	7.90337	6.87414	6.99413	7.57079	6.56488	5.9415	6.34781
C12orf40	0.0154085	0.0081217	0.0141431	0	0.0139811	0.00743274	0.00837912	0	0.00809188	0.0191452	0	0.00900886
C12orf43	9.97886	11.0745	10.0005	11.1178	12.145	11.5373	9.02448	9.14909	8.14959	12.2243	13.0885	12.3591
C12orf45	18.9999	18.6085	19.2882	30.1596	29.6794	30.3203	14.3697	17.5043	15.7697	18.9122	18.6999	19.2886
C12orf49	10.3263	10.7516	11.3884	16.8026	17.5259	17.1231	11.4584	11.6733	10.9456	10.6221	10.3173	9.24302
C12orf50	0.211211	0.317152	0.273928	0.265047	0.233412	0.218874	0.344992	0.472255	0.461896	0.537332	0.501751	0.360842
C12orf56	0.0293344	0	0.00542285	0	0.0631746	0	0	0.0865325	0.00620386	0.00734418	0.00785075	0
C12orf57	224.68	207.513	200.21	195.572	200.953	197.163	282.469	274.738	268.087	175.581	176.758	170.687
C12orf60	0.868028	0.858073	1.38571	1.37584	1.24157	1.34877	1.00426	0.807855	1.20917	1.0502	1.08256	1.21654
C12orf65	16.3225	15.6049	14.7465	14.8028	15.3472	13.986	16.0876	14.2686	16.3371	19.6936	19.2795	18.8912
[truncated: 17,155 more rows]
