# Supplementary material for: Quinone reductase 2 reads H3 serotonylation to support neuronal maturation
Source: bioRxiv. 2026 Mar 19:2026.03.17.712426. Preprint. [Version 2] doi: 10.64898/2026.03.17.712426 (PMC13015520; doi:10.64898/2026.03.17.712426)
Supplement: Supplement 7 — Supplementary Data 6: ChIP-seq from mouse cGNs −/+ KCl (H3K4me3Q5ser, H3Q5ser, QR2, RNA PolII) [file media-7.xlsx]

## Sheet: H3Q5ser
Differential Peak Analysis of High vs. Low KCl Treatment in Cultured Mouse Granule NeuronsDe
seqnames	start	end	width	strand	Conc	Conc_high	Conc_low	Fold	p.value	FDR	annotation	geneId	SYMBOL	distanceToTSS
chr7	19308283	19310282	2000	*	9.22237	9.98926	7.4777	2.47394	2.26232e-76	4.45225e-73	Promoter (<=1kb)	14282	Fosb	0
chr4	48042739	48046974	4236	*	9.57213	10.1624	8.55595	1.58643	4.97995e-41	4.90027e-38	Promoter (<=1kb)	18124	Nr4a3	0
chr12	85473691	85475455	1765	*	9.06692	9.57037	8.28701	1.26551	1.24215e-24	8.14851e-22	Promoter (<=1kb)	14281	Fos	0
chr2	57114083	57116769	2687	*	9.3213	9.71763	8.77303	0.928589	2.79494e-17	1.37511e-14	Promoter (<=1kb)	18227	Nr4a2	0
chr13	93303790	93305825	2036	*	9.3501	9.72631	8.8398	0.859121	1.01348e-14	3.98906e-12	Promoter (<=1kb)	26556	Homer1	0
chr9	59485033	59486600	1568	*	9.43671	9.70445	9.1077	0.461153	4.71773e-08	1.54742e-05	Promoter (<=1kb)	23806	Arih1	0
chr5	32135014	32137289	2276	*	9.21746	9.49616	8.87171	0.475939	6.91626e-08	1.94446e-05	Promoter (<=1kb)	14284	Fosl2	0
chr3	58690438	58692385	1948	*	9.17676	9.45445	8.83257	0.469928	1.1008e-07	2.70797e-05	Promoter (<=1kb)	20439	Siah2	15
chr14	64587472	64591386	3915	*	10.5436	10.3616	10.7051	-0.299925	8.46107e-07	0.000185015	Promoter (<=1kb)	100526520	Mir3078	0
chr6	49262743	49264004	1262	*	8.84028	9.1401	8.46135	0.460171	2.53881e-06	0.000492016	Promoter (<=1kb)	101214	Tra2a	6
chr5	116589165	116591758	2594	*	9.68841	9.90209	9.43749	0.360463	2.75009e-06	0.000492016	Promoter (<=1kb)	68955	Srrm4	59
chr19	21272351	21274726	2376	*	10.1176	10.3054	9.90172	0.329371	3.09113e-06	0.000506945	Promoter (<=1kb)	22682	Zfand5	0
chr4	33246953	33248483	1531	*	9.13586	9.38165	8.83943	0.385521	5.00116e-06	0.000757098	Promoter (<=1kb)	108767	Pnrc1	0
chr4	101419335	101420885	1551	*	9.07625	9.33135	8.76614	0.373463	1.37958e-05	0.00193929	Promoter (<=1kb)	11639	Ak4	0
chr10	31608443	31609752	1310	*	8.9381	9.18372	8.6419	0.354363	2.3246e-05	0.00304987	Promoter (<=1kb)	268291	Rnf217	0
chr1	30948577	30950091	1515	*	8.87441	9.13019	8.5633	0.350947	3.12103e-05	0.00383887	Promoter (<=1kb)	19243	Ptp4a1	0
chr11	116022703	116024465	1763	*	9.03957	8.74565	9.28363	-0.342652	3.35826e-05	0.00388768	Promoter (<=1kb)	15081	H3f3b	8
chr2	157077399	157079298	1900	*	9.66804	9.4546	9.85394	-0.301795	3.74659e-05	0.00399153	Promoter (<=1kb)	320706	Mtcl2	0
chr5	96160759	96162500	1742	*	9.50996	9.72392	9.25865	0.321891	3.85361e-05	0.00399153	Promoter (<=1kb)	231464	Cnot6l	0
chr14	14012168	14013449	1282	*	8.59283	8.86865	8.25152	0.334494	5.40974e-05	0.00532318	Promoter (<=1kb)	246103	Atxn7	0
chr2	60124260	60125709	1450	*	8.80282	9.05486	8.49723	0.321383	6.52225e-05	0.00611228	Promoter (<=1kb)	407823	Baz2b	0
chr3	58414856	58417179	2324	*	10.102	10.273	9.90789	0.274634	8.06898e-05	0.00702642	Promoter (<=1kb)	72033	Tsc22d2	136
chr8	87470872	87473563	2692	*	9.96808	9.78219	10.1327	-0.269189	8.24402e-05	0.00702642	Promoter (<=1kb)	100040294	Gm2694	0
chr16	4212173	4214366	2194	*	9.01479	9.2666	8.70954	0.309059	8.56881e-05	0.00702642	Promoter (<=1kb)	12914	Crebbp	0
chr4	127021379	127023318	1940	*	9.83053	9.99658	9.64284	0.263587	0.000111698	0.00879288	Promoter (<=1kb)	71514	Sfpq	55
chr2	25262696	25265488	2793	*	9.88039	9.69423	10.0453	-0.261757	0.000117431	0.0088886	Promoter (<=1kb)	97031	Tprn	0
chr10	117844973	117846331	1359	*	8.70163	8.94813	8.40415	0.290494	0.000124829	0.00909866	Promoter (<=1kb)	215449	Rap1b	0
chr10	98914694	98916403	1710	*	9.85396	10.0224	9.6632	0.259136	0.000146077	0.0102671	Promoter (<=1kb)	67972	Atp2b1	0
chr17	32283445	32285000	1556	*	8.96634	9.19846	8.68956	0.273439	0.000175937	0.0119395	Promoter (<=1kb)	57261	Brd4	0
chr17	35916103	35918941	2839	*	9.13274	8.8854	9.34382	-0.26017	0.000229379	0.0150472	Promoter (<=1kb)	100316810	Mir1894	0
chr9	22050450	22051963	1514	*	9.28805	9.06914	9.47808	-0.251042	0.000259184	0.0160405	Promoter (<=1kb)	15571	Elavl3	47
chr11	52098830	52100111	1282	*	9.089	9.29854	8.84377	0.253762	0.000260822	0.0160405	Promoter (<=1kb)	19052	Ppp2ca	149
chr8	125995417	125997632	2216	*	9.48303	9.28037	9.66069	-0.238776	0.000317463	0.0189323	Promoter (<=1kb)	16525	Kcnk1	0
chr5	121544836	121546336	1501	*	9.02067	9.24171	8.75952	0.225176	0.000431186	0.0243774	Promoter (<=1kb)	17165	Mapkapk5	0
chr10	80149024	80151111	2088	*	9.42526	9.6017	9.22419	0.225126	0.000433541	0.0243774	Promoter (<=1kb)	59090	Midn	0
chr11	69604566	69605864	1299	*	8.96953	8.73377	9.17213	-0.210924	0.000581719	0.0312073	Promoter (<=1kb)	11932	Atp1b2	0
chr13	91460498	91462255	1758	*	8.68853	8.91125	8.42503	0.20454	0.000595479	0.0312073	Promoter (<=1kb)	66970	Ssbp2	0
chr13	107888686	107891238	2553	*	9.26139	9.47729	9.00739	0.205965	0.000602579	0.0312073	Promoter (<=1kb)	67263	Zswim6	0
chr13	78198397	78199616	1220	*	8.9911	9.20757	8.73631	0.200068	0.00066401	0.0335069	Promoter (<=1kb)	13865	Nr2f1	141
chr15	36792152	36794231	2080	*	9.82685	9.97393	9.66305	0.193233	0.000697707	0.0343272	Promoter (<=1kb)	22631	Ywhaz	0
chr12	40221910	40223193	1284	*	8.83251	9.03852	8.59211	0.193609	0.000770148	0.0369671	Promoter (<=1kb)	100316693	Mir1938	0
chr15	98951912	98953499	1588	*	8.91567	8.68354	9.11557	-0.190387	0.000830734	0.0389258	Promoter (<=1kb)	22143	Tuba1b	52
chr1	58392365	58393932	1568	*	8.66447	8.90195	8.38005	0.169291	0.000932915	0.0426971	Promoter (<=1kb)	66882	Bzw1	0
chr13	52978600	52981587	2988	*	9.19115	9.36758	8.9901	0.177809	0.00109061	0.0487799	Promoter (<=1kb)	18030	Nfil3	0
chr14	70457502	70459116	1615	*	8.91218	8.67425	9.11637	-0.15711	0.00140185	0.0613077	Promoter (<=1kb)	105653	Phyhip	0
chr9	91362336	91365375	3040	*	10.7553	10.855	10.6482	0.1287	0.00147144	0.0629521	Promoter (<=1kb)	22771	Zic1	0
chr15	6707678	6709572	1895	*	9.12139	9.30985	8.90456	0.149366	0.00172475	0.071552	Promoter (<=1kb)	78757	Rictor	0
chr2	122367576	122369131	1556	*	9.21413	9.02305	9.38283	-0.151697	0.00174517	0.071552	Promoter (<=1kb)	435684	Shf	0
chr17	80479363	80480429	1067	*	8.55423	8.77422	8.29454	0.13267	0.00189379	0.0748148	Promoter (<=1kb)	20662	Sos1	0
chr12	80945236	80946632	1397	*	8.82151	9.01263	8.60115	0.142043	0.00192182	0.0748148	Promoter (<=1kb)	100504661	Gm20337	0
chr14	115040537	115042142	1606	*	8.68296	8.91576	8.40523	0.124758	0.00196561	0.0748148	Promoter (1-2kb)	723905	Mir17	-1529
chr8	84976340	84978644	2305	*	9.13986	9.50982	8.64103	0.0751458	0.00202338	0.0748148	Promoter (<=1kb)	16477	Junb	74
chr3	88214562	88216170	1609	*	9.05394	8.83277	9.24566	-0.13832	0.00204537	0.0748148	Promoter (<=1kb)	100526540	Mir3093	0
chr3	65957055	65958783	1729	*	9.19622	9.36516	9.00484	0.142576	0.00205285	0.0748148	Promoter (<=1kb)	56706	Ccnl1	0
chr17	23803232	23804763	1532	*	9.01185	9.19162	8.80644	0.134842	0.0022835	0.0817077	Promoter (<=1kb)	75956	Srrm2	0
chr2	152829216	152831299	2084	*	9.03032	8.82605	9.20923	-0.131041	0.0024358	0.0851801	Promoter (<=1kb)	12048	Bcl2l1	0
chr3	65527903	65529682	1780	*	9.43738	9.59162	9.26464	0.13292	0.00246711	0.0851801	Promoter (<=1kb)	71004	4931440P22Rik	0
chr8	123041052	123043222	2171	*	9.40008	9.56451	9.21448	0.130546	0.0025672	0.0861028	Promoter (<=1kb)	100503178	2810013P06Rik	0
chr13	119428349	119429720	1372	*	9.01124	9.18941	8.80793	0.127572	0.00261413	0.0861028	Promoter (<=1kb)	218693	Paip1	0
chr9	46012865	46014386	1522	*	8.80666	8.99902	8.58464	0.123743	0.00262509	0.0861028	Promoter (<=1kb)	70661	Sik3	0
chr17	15704365	15706094	1730	*	8.73701	8.93045	8.51354	0.12222	0.00267736	0.0863778	Promoter (<=1kb)	12648	Chd1	0
chr3	135437868	135440598	2731	*	9.42367	9.57688	9.25224	0.127449	0.00273211	0.0867226	Promoter (<=1kb)	319587	4930539J05Rik	0
chr2	104493038	104494499	1462	*	9.08439	9.2591	8.88558	0.124682	0.0027877	0.0870826	Promoter (<=1kb)	15259	Hipk3	0
chr6	122740890	122742689	1800	*	8.74183	8.9308	8.52431	0.117929	0.00295151	0.0907589	Promoter (<=1kb)	20527	Slc2a3	0
chr7	46396529	46398845	2317	*	9.98649	9.84368	10.1164	-0.119043	0.00301704	0.0912004	Promoter (<=1kb)	16502	Kcnc1	0
chr12	89812813	89815513	2701	*	9.30349	9.12352	9.46347	-0.121269	0.00305855	0.0912004	Promoter (<=1kb)	18191	Nrxn3	330
chr4	97777704	97779182	1479	*	9.36505	9.52138	9.1897	0.12019	0.00313699	0.0921431	Promoter (<=1kb)	18027	Nfia	0
chr18	35829818	35832045	2228	*	9.92723	9.79221	10.0507	-0.111454	0.00337562	0.0976944	Promoter (<=1kb)	67393	Cxxc5	0
chr8	15010861	15012914	2054	*	8.63018	8.39813	8.83003	-0.104733	0.00351984	0.100392	Promoter (<=1kb)	74901	Kbtbd11	0
chr5	39642803	39644591	1789	*	9.36509	9.19085	9.52054	-0.109261	0.00387008	0.108804	Promoter (<=1kb)	15476	Hs3st1	6
chr2	162931014	162932488	1475	*	8.95811	9.12782	8.76575	0.101544	0.00437317	0.121217	Promoter (<=1kb)	67996	Srsf6	0
chr1	173365687	173367605	1919	*	9.49046	9.33595	9.63001	-0.099611	0.00468144	0.125409	Promoter (<=1kb)	94332	Cadm3	28
chr17	74338500	74339840	1341	*	8.60307	8.81016	8.36119	0.0882784	0.00473205	0.125409	Promoter (<=1kb)	50850	Spast	0
chr4	151860861	151863226	2366	*	8.61908	8.8312	8.3703	0.0864933	0.00475368	0.125409	Promoter (<=1kb)	100072	Camta1	0
chr14	75844508	75846423	1916	*	8.84418	9.02031	8.64351	0.0959181	0.00477932	0.125409	Promoter (<=1kb)	100043189	Gm4285	0
chr6	72898740	72900526	1787	*	9.16991	9.3486	8.96593	0.0942606	0.00490564	0.12703	Promoter (<=1kb)	74287	Kcmf1	0
chr5	36868123	36870176	2054	*	9.37118	9.20638	9.51908	-0.096003	0.00509361	0.127832	Promoter (<=1kb)	269643	Ppp2r2c	0
chr3	35931915	35933343	1429	*	8.52631	8.74317	8.27098	0.0815585	0.00509657	0.127832	Promoter (<=1kb)	114893	Dcun1d1	0
chr11	115707437	115708596	1160	*	8.7308	8.91984	8.5132	0.0892507	0.00513145	0.127832	Promoter (<=1kb)	14784	Grb2	0
chr6	145249156	145250700	1545	*	8.76242	8.95741	8.53689	0.0852247	0.00543879	0.13276	Promoter (<=1kb)	100039495	Gm15706	0
chr11	7063659	7065441	1783	*	9.27559	9.10592	9.42739	-0.0925381	0.0054642	0.13276	Promoter (<=1kb)	432530	Adcy1	170
chr5	43233328	43235471	2144	*	10.1709	10.2805	10.0523	0.0837965	0.00562493	0.134466	Promoter (<=1kb)	231207	Cpeb2	0
chr17	27511740	27513339	1600	*	9.39957	9.23679	9.54582	-0.0909927	0.00567109	0.134466	Promoter (<=1kb)	268934	Grm4	67
chr3	142881087	142882319	1233	*	8.81698	8.99896	8.6087	0.0834251	0.00607097	0.142234	Promoter (<=1kb)	109333	Pkn2	0
chr17	65612366	65614160	1795	*	9.23088	9.3898	9.05226	0.0826805	0.00672191	0.155632	Promoter (<=1kb)	30960	Vapa	0
chr10	11280584	11282023	1440	*	8.48572	8.68074	8.26016	0.0748199	0.00687252	0.157269	Promoter (<=1kb)	71865	Fbxo30	0
chr17	10317641	10320322	2682	*	9.28804	9.44979	9.10583	0.0796087	0.00715739	0.160818	Promoter (<=1kb)	19317	Qki	0
chr8	117256758	117258073	1316	*	8.87242	9.04382	8.67787	0.077658	0.00724604	0.160818	Promoter (<=1kb)	74440	Cmip	0
chr8	22858740	22860661	1922	*	8.77344	8.95925	8.56011	0.0745632	0.00730203	0.160818	Promoter (<=1kb)	244349	Kat6a	0
chr4	151995039	151996905	1867	*	9.34538	9.48658	9.18885	0.0794543	0.0073545	0.160818	Promoter (<=1kb)	230936	Phf13	0
chr18	73702733	73704200	1468	*	8.52827	8.7212	8.3055	0.0680675	0.00822923	0.177968	Promoter (<=1kb)	17128	Smad4	0
chr8	122475217	122476594	1378	*	8.51767	8.71051	8.29502	0.0664288	0.00858936	0.183738	Promoter (<=1kb)	66965	Ctu2	0
chr11	118907326	118909563	2238	*	10.0935	9.97571	10.2024	-0.0675542	0.00878992	0.185736	Promoter (<=1kb)	52897	Rbfox3	0
chr17	30575550	30576995	1446	*	8.98987	9.14798	8.81227	0.0708963	0.00887156	0.185736	Promoter (<=1kb)	224671	Btbd9	0
chr5	98181003	98182435	1433	*	8.48084	8.6646	8.27021	0.0658576	0.00910803	0.18806	Promoter (<=1kb)	77630	Prdm8	25
chr2	35622001	35623759	1759	*	8.75612	8.56101	8.92797	-0.0675333	0.00917368	0.18806	Promoter (<=1kb)	69601	Dab2ip	0
chr7	126272573	126274330	1758	*	9.02873	8.85945	9.18022	-0.0693008	0.00936034	0.189909	Promoter (<=1kb)	104175	Sbk1	0
chr13	93498102	93499677	1576	*	9.36406	9.49953	9.21454	0.0687828	0.00954778	0.191735	Promoter (<=1kb)	57748	Jmy	60
chr3	138527289	138528403	1115	*	8.73669	8.91415	8.53429	0.0645621	0.00976857	0.19229	Promoter (<=1kb)	13684	Eif4e	0
chr7	73556192	73558383	2192	*	9.99951	10.1175	9.87107	0.0655275	0.00977084	0.19229	Promoter (<=1kb)	69170	Chaserr	0
chr15	36607793	36609591	1799	*	9.0236	9.17874	8.84973	0.0669309	0.00990399	0.192981	Promoter (<=1kb)	18458	Pabpc1	0
chr6	39724093	39725322	1230	*	8.84957	9.00878	8.67057	0.0653899	0.0101945	0.196694	Promoter (<=1kb)	109880	Braf	0
chr15	38517989	38519763	1775	*	8.99854	9.15663	8.82098	0.0650176	0.0103483	0.197723	Promoter (<=1kb)	54375	Azin1	0
chr11	21091335	21092355	1021	*	8.55137	8.72704	8.3513	0.0619222	0.0105146	0.198969	Promoter (<=1kb)	67245	Peli1	0
chr6	86524289	86527018	2730	*	9.54047	9.40131	9.66738	-0.0641456	0.0106258	0.199157	Promoter (<=1kb)	23983	Pcbp1	0
chr17	4994880	4996942	2063	*	9.76172	9.87723	9.63614	0.060582	0.0111583	0.203113	Promoter (<=1kb)	239985	Arid1b	0
chr13	52528125	52530690	2566	*	9.68266	9.5527	9.80188	-0.0611748	0.0111969	0.203113	Promoter (<=1kb)	68203	Diras2	589
chr19	5490548	5491584	1037	*	8.61266	8.41834	8.78388	-0.0601236	0.0112343	0.203113	Promoter (<=1kb)	12631	Cfl1	0
chr19	4810260	4811985	1726	*	8.74388	8.91154	8.55414	0.0607065	0.0112497	0.203113	Promoter (<=1kb)	102902673	Gm21992	0
chr1	13372682	13374485	1804	*	9.36834	9.50445	9.21805	0.060864	0.0118493	0.211994	Promoter (<=1kb)	17978	Ncoa2	0
chr7	132930707	132932590	1884	*	9.14951	9.29755	8.98452	0.060133	0.0120628	0.21387	Promoter (<=1kb)	360216	Zranb1	0
chr18	33461201	33463321	2121	*	9.17847	9.01581	9.32464	-0.0595776	0.0122463	0.215186	Promoter (<=1kb)	27528	Nrep	114
chr7	142094007	142095684	1678	*	9.08182	9.23177	8.91446	0.058487	0.0126115	0.216749	Promoter (<=1kb)	18218	Dusp8	0
chr12	102877264	102878780	1517	*	8.59594	8.76831	8.40014	0.055594	0.0128149	0.216749	Promoter (<=1kb)	238386	Btbd7	0
chr3	84813902	84815539	1638	*	8.94006	9.10264	8.7568	0.0567922	0.0128588	0.216749	Promoter (<=1kb)	50754	Fbxw7	0
chr1	182018845	182020411	1567	*	9.02371	9.18767	8.83871	0.0565728	0.012859	0.216749	Promoter (<=1kb)	13800	Enah	0
chr11	119546173	119547681	1509	*	9.47551	9.33891	9.60029	-0.057303	0.012886	0.216749	Promoter (<=1kb)	18164	Nptx1	72
chr16	94569720	94571393	1674	*	9.52896	9.66117	9.3834	0.0566942	0.013312	0.219796	Promoter (<=1kb)	13548	Dyrk1a	0
chr15	39197161	39199131	1971	*	9.51263	9.64285	9.36949	0.0565631	0.0133225	0.219796	Promoter (<=1kb)	116838	Rims2	0
chr12	59218373	59220065	1693	*	8.88537	9.04627	8.70425	0.0552621	0.0135228	0.219796	Promoter (<=1kb)	70611	Fbxo33	0
chr6	54564868	54566577	1710	*	8.66739	8.48191	8.83172	-0.0545958	0.0135505	0.219796	Promoter (<=1kb)	69938	Scrn1	0
chr12	111537502	111539239	1738	*	8.95481	9.10364	8.78884	0.0558814	0.0136255	0.219796	Promoter (<=1kb)	217869	Eif5	0
chr18	6514087	6516516	2430	*	9.07605	9.22305	8.91237	0.0552631	0.0139291	0.221232	Promoter (<=1kb)	13831	Epc1	0
chr14	45529007	45530567	1561	*	8.7217	8.88481	8.53776	0.0539924	0.0139394	0.221232	Promoter (<=1kb)	218952	Fermt2	0
chr9	62341529	62344322	2794	*	10.1942	10.0854	10.2954	-0.0500095	0.0141897	0.222619	Promoter (<=1kb)	11737	Anp32a	0
chr2	104409106	104410649	1544	*	9.56813	9.43967	9.68608	-0.0531159	0.014336	0.222619	Promoter (<=1kb)	241589	D430041D05Rik	0
chr11	94210572	94213074	2503	*	9.19663	9.0473	9.33195	-0.0543236	0.0143807	0.222619	Promoter (<=1kb)	22057	Tob1	0
chr6	124916069	124917901	1833	*	9.13767	8.97608	9.28297	-0.0539757	0.0144793	0.222619	Promoter (<=1kb)	442825	A230083G16Rik	0
chr11	102393499	102394990	1492	*	8.55258	8.36012	8.72235	-0.0513126	0.0147279	0.222723	Promoter (<=1kb)	51799	Rundc3a	96
chr9	40800577	40802757	2181	*	8.46445	8.26794	8.63738	-0.0506729	0.0148219	0.222723	Promoter (<=1kb)	15481	Hspa8	0
chr13	103919773	103921512	1740	*	8.59722	8.76896	8.40224	0.0510245	0.0148256	0.222723	Promoter (<=1kb)	59079	Erbin	0
chr5	69339761	69341542	1782	*	9.28152	9.414	9.13563	0.0525938	0.0151491	0.225859	Promoter (<=1kb)	243043	Kctd8	135
chrX	18161992	18164127	2136	*	9.56976	9.68684	9.44234	0.0506975	0.0154017	0.227761	Promoter (<=1kb)	22289	Kdm6a	0
chr1	63113174	63115420	2247	*	9.13567	9.28425	8.97	0.0517207	0.0155081	0.227761	Promoter (<=1kb)	100380944	Ino80dos	0
chr18	61398431	61400687	2257	*	9.50901	9.3791	9.62819	-0.0498247	0.0160807	0.23442	Promoter (<=1kb)	170826	Ppargc1b	0
chr17	66075863	66077488	1626	*	8.66582	8.82996	8.48057	0.0489028	0.0163402	0.236452	Promoter (<=1kb)	106585	Ankrd12	0
chr12	3806516	3808267	1752	*	9.31603	9.46794	9.14622	0.0491213	0.0167772	0.240679	Promoter (<=1kb)	13435	Dnmt3a	0
chr2	118901508	118902824	1317	*	9.02271	9.17012	8.8585	0.0491901	0.0168769	0.240679	Promoter (<=1kb)	228536	Bahd1	55
chr4	139379969	139381599	1631	*	8.51063	8.68049	8.31807	0.0459631	0.017655	0.248273	Promoter (<=1kb)	69116	Ubr4	0
chr8	107293519	107294680	1162	*	8.73902	8.89384	8.56556	0.0473741	0.0176617	0.248273	Promoter (<=1kb)	54446	Nfat5	0
chr19	53528776	53531262	2487	*	9.78262	9.66456	9.89173	-0.044331	0.0186065	0.259699	Promoter (<=1kb)	240672	Dusp5	0
chr15	81856683	81858249	1567	*	9.23016	9.36123	9.08598	0.0456323	0.0191566	0.263696	Promoter (<=1kb)	57259	Tob2	236
chr6	39205391	39207359	1969	*	9.28399	9.40919	9.14688	0.0453099	0.0191608	0.263696	Promoter (<=1kb)	338523	Kdm7a	0
chr2	6871097	6872843	1747	*	9.0121	9.15528	8.85313	0.0446198	0.0198644	0.27053	Promoter (<=1kb)	14007	Celf2	0
chr11	97534334	97536661	2328	*	8.97023	8.81061	9.11394	-0.0444423	0.0199323	0.27053	Promoter (<=1kb)	56013	Srcin1	284
chr19	5798763	5801642	2880	*	10.2225	10.1281	10.3112	-0.0371991	0.0201791	0.272004	Promoter (<=1kb)	72289	Malat1	0
chr13	119790010	119791536	1527	*	8.79161	8.93843	8.62814	0.0432103	0.020795	0.278398	Promoter (<=1kb)	72465	Zfp131	0
chr18	31445015	31447267	2253	*	9.26293	9.39883	9.11289	0.043166	0.0210036	0.279291	Promoter (<=1kb)	20983	Syt4	139
chr8	109778651	109779853	1203	*	8.66384	8.81912	8.4898	0.0419785	0.0214088	0.281276	Promoter (<=1kb)	11765	Ap1g1	0
chr1	134560206	134561575	1370	*	9.46652	9.58439	9.33817	0.0416548	0.0214387	0.281276	Promoter (<=1kb)	75605	Kdm5b	0
chr12	5373674	5375982	2309	*	9.44223	9.55799	9.31635	0.0405164	0.0222582	0.289704	Promoter (<=1kb)	208439	Klhl29	0
chr10	80826709	80828209	1501	*	8.82115	8.97553	8.64824	0.0408417	0.0223755	0.289704	Promoter (<=1kb)	100041965	Oaz1-ps	0
chr17	36270896	36272283	1388	*	8.69651	8.85599	8.51719	0.0384248	0.0242728	0.312214	Promoter (<=1kb)	79263	Trim39	0
chr17	63498989	63500587	1599	*	9.07586	9.21381	8.92332	0.0371714	0.026651	0.340579	Promoter (<=1kb)	50758	Fbxl17	0
chr15	96287240	96288141	902	*	8.4857	8.65808	8.28988	0.0347273	0.027352	0.347168	Promoter (<=1kb)	77044	Arid2	0
chr8	46151240	46152458	1219	*	8.62014	8.78256	8.43708	0.0353924	0.0275195	0.347168	Promoter (<=1kb)	102141	Snx25	0
chr11	106083927	106085758	1832	*	8.8235	8.96308	8.66894	0.0353398	0.0288226	0.357579	Promoter (<=1kb)	26406	Map3k3	0
chr13	105052908	105054759	1852	*	9.01206	9.14103	8.87043	0.0350186	0.0291693	0.357579	Promoter (<=1kb)	52882	Rgs7bp	171
chr17	79894916	79896019	1104	*	8.79028	8.94192	8.6208	0.0346536	0.0292062	0.357579	Promoter (<=1kb)	56298	Atl2	32
chr3	152191964	152193763	1800	*	8.48358	8.64201	8.30557	0.0342545	0.029247	0.357579	Promoter (<=1kb)	67035	Dnajb4	82
chr9	106885677	106887051	1375	*	8.62809	8.78127	8.4567	0.0345408	0.0292531	0.357579	Promoter (<=1kb)	109095	Rbm15b	377
chr19	46500274	46502851	2578	*	9.53382	9.41996	9.63935	-0.0320495	0.0308308	0.374537	Promoter (<=1kb)	93679	Trim8	0
chr4	136834826	136835925	1100	*	8.79815	8.94418	8.63567	0.0334202	0.0312076	0.376789	Promoter (<=1kb)	13844	Ephb2	0
chr8	41052403	41055078	2676	*	8.62971	8.45911	8.78226	-0.0328322	0.0316	0.3792	Promoter (<=1kb)	102103	Mtus1	0
chr7	141481588	141483515	1928	*	9.04092	8.89627	9.17239	-0.0330246	0.0320712	0.381535	5' UTR	64540	Tspan4	5188
chr11	117115192	117116741	1550	*	8.6323	8.46279	8.78397	-0.0324348	0.0321823	0.381535	Promoter (<=1kb)	74136	Sec14l1	0
chr9	29410771	29412817	2047	*	8.92991	8.78681	9.06008	-0.0324676	0.0328928	0.385374	Promoter (<=1kb)	235106	Ntm	0
chr13	111488667	111490530	1864	*	9.27331	9.39622	9.13894	0.0321815	0.0328978	0.385374	Promoter (<=1kb)	73274	Gpbp1	0
chr3	34019594	34020922	1329	*	8.58701	8.73615	8.42065	0.031999	0.0332237	0.386663	Promoter (<=1kb)	14359	Fxr1	0
chr11	115535078	115536236	1159	*	8.50377	8.66246	8.32545	0.0314379	0.0334008	0.386663	Promoter (<=1kb)	170930	Sumo2	0
chr19	12794718	12796642	1925	*	9.07485	9.20011	8.93766	0.0316244	0.0340264	0.388901	Promoter (<=1kb)	107321	Lpxn	0
chr12	54984964	54986375	1412	*	8.55069	8.70609	8.37651	0.0311605	0.0341735	0.388901	Promoter (<=1kb)	217578	Baz1a	0
chr6	30047518	30049136	1619	*	8.90548	9.0466	8.74904	0.0316272	0.0342283	0.388901	Promoter (<=1kb)	18181	Nrf1	0
chr12	86678754	86680729	1976	*	9.31656	9.19232	9.43094	-0.0307677	0.034429	0.388901	Promoter (<=1kb)	238328	Vash1	54
chr5	144100387	144101348	962	*	8.47239	8.62914	8.29652	0.0308312	0.0345822	0.388901	Promoter (<=1kb)	231876	Lmtk2	0
chr3	40949361	40951038	1678	*	8.71519	8.87052	8.5411	0.0305141	0.0353217	0.393752	Promoter (<=1kb)	214048	Larp1b	0
chr10	17722953	17725260	2308	*	9.8048	9.69701	9.9051	-0.0286921	0.0354844	0.393752	Promoter (<=1kb)	17684	Cited2	0
chr7	36696462	36698740	2279	*	9.26397	9.38422	9.13277	0.0302962	0.0359932	0.393752	Promoter (<=1kb)	243931	Tshz3	0
chr4	127987993	127989610	1618	*	9.09432	8.96231	9.21527	-0.0302889	0.0361399	0.393752	Promoter (<=1kb)	329942	Csmd2	0
chr1	64532268	64534039	1772	*	8.61837	8.77088	8.44782	0.0299809	0.0365281	0.393752	Promoter (<=1kb)	12912	Creb1	0
chr14	121378241	121379619	1379	*	8.59993	8.74754	8.43548	0.0300889	0.0365781	0.393752	Promoter (<=1kb)	223255	Stk24	0
chr11	50291104	50292326	1223	*	8.62438	8.78984	8.43746	0.0290849	0.0369298	0.393752	Promoter (<=1kb)	103806	Maml1	0
chr10	115585724	115588024	2301	*	8.58968	8.73286	8.4307	0.029958	0.037058	0.393752	Promoter (<=1kb)	14160	Lgr5	0
chr2	80580097	80581709	1613	*	8.85777	9.00305	8.69621	0.029902	0.0371492	0.393752	Promoter (<=1kb)	50884	Nckap1	0
chr1	36556316	36558298	1983	*	9.49313	9.37642	9.60111	-0.0287608	0.0372042	0.393752	Promoter (<=1kb)	20353	Sema4c	0
chr19	29521945	29523231	1287	*	8.72705	8.86386	8.5759	0.0299385	0.0373279	0.393752	Promoter (<=1kb)	226089	Ric1	0
chr15	89178967	89180724	1758	*	8.70961	8.54608	8.85647	-0.029575	0.0374821	0.393752	Promoter (<=1kb)	140570	Plxnb2	64
chr10	43478604	43480136	1533	*	8.69447	8.83989	8.53273	0.0296556	0.0376145	0.393752	Promoter (<=1kb)	331623	Bend3	0
chr11	6064385	6065976	1592	*	8.70559	8.55304	8.84354	-0.0295202	0.0381001	0.396725	Promoter (<=1kb)	12323	Camk2b	0
chr1	156938636	156940009	1374	*	8.57128	8.72095	8.40427	0.0287392	0.0391839	0.399613	Promoter (<=1kb)	78255	Ralgps2	0
chr19	41482273	41483903	1631	*	8.58963	8.74007	8.42164	0.0286629	0.0392956	0.399613	Promoter (<=1kb)	212391	Lcor	0
chr13	99515048	99516538	1491	*	8.98315	8.84875	9.1061	-0.0286481	0.0396101	0.399613	Promoter (<=1kb)	17755	Map1b	0
chr10	123196126	123197514	1389	*	8.72427	8.87439	8.55671	0.0284438	0.039713	0.399613	Promoter (<=1kb)	14479	Usp15	0
chr13	35741443	35742643	1201	*	8.61389	8.77112	8.43739	0.0280925	0.0399162	0.399613	Promoter (<=1kb)	12593	Cdyl	130
chr10	67096467	67097792	1326	*	8.794	8.64984	8.92505	-0.0286424	0.0399733	0.399613	Promoter (<=1kb)	108829	Jmjd1c	0
chr6	31216198	31218378	2181	*	9.09424	9.21309	8.96472	0.0281847	0.0401391	0.399613	Promoter (<=1kb)	232685	Lncpint	0
chr18	36559281	36561562	2282	*	9.03423	9.16413	8.89147	0.0284145	0.0404099	0.399613	Promoter (<=1kb)	108857	Ankhd1	0
chr14	18269887	18271685	1799	*	8.83527	8.97068	8.68583	0.0283332	0.0406559	0.399613	Promoter (<=1kb)	66480	Rpl15	0
chr11	57801100	57802578	1479	*	8.59471	8.75315	8.4167	0.0275557	0.0409191	0.399613	Promoter (<=1kb)	50724	Sap30l	0
chr6	48047246	48049283	2038	*	8.60845	8.76761	8.42951	0.0275239	0.0409568	0.399613	Promoter (<=1kb)	72306	Zfp777	0
chr19	29250950	29252314	1365	*	8.4735	8.64315	8.2812	0.0267511	0.041327	0.399613	Promoter (<=1kb)	16452	Jak2	0
chr6	37870330	37871909	1580	*	8.56686	8.71266	8.40466	0.0277322	0.0415498	0.399613	Promoter (<=1kb)	21848	Trim24	0
chr1	181210716	181212396	1681	*	9.47679	9.58575	9.35893	0.0267541	0.0416187	0.399613	Promoter (<=1kb)	226757	Wdr26	0
chr1	75478701	75480438	1738	*	8.82808	8.96637	8.6751	0.0278171	0.0417821	0.399613	Promoter (<=1kb)	319998	Tmem198	0
chr5	34286745	34288345	1601	*	9.21733	9.09474	9.33032	-0.0271649	0.0418079	0.399613	Promoter (<=1kb)	231125	Zfyve28	0
chr11	75732937	75734202	1266	*	8.97571	9.10085	8.83867	0.0276817	0.0418294	0.399613	Promoter (<=1kb)	22627	Ywhae	0
chr4	134852400	134853877	1478	*	9.16855	9.28508	9.04179	0.0270724	0.0423759	0.402878	Promoter (<=1kb)	66146	Maco1	0
chr3	123688583	123690767	2185	*	8.90957	8.77285	9.03444	-0.0273632	0.0426535	0.403568	Promoter (<=1kb)	83398	Ndst3	0
chr2	160646017	160647126	1110	*	8.95906	9.08238	8.82421	0.0271619	0.0429928	0.404071	Promoter (<=1kb)	21969	Top1	37
chr7	118242002	118243561	1560	*	8.73152	8.58424	8.86515	-0.02727	0.0431173	0.404071	Promoter (<=1kb)	233789	Smg1	0
chr4	8690098	8692430	2333	*	10.0191	10.1112	9.92073	0.0238437	0.043392	0.404718	Promoter (<=1kb)	320790	Chd7	0
chr13	9763492	9765195	1704	*	8.96353	9.08611	8.82955	0.0267996	0.0438109	0.406697	Promoter (<=1kb)	66505	Zmynd11	0
chr18	69345139	69346675	1537	*	8.79972	8.93224	8.65378	0.0267446	0.0444095	0.407589	Promoter (<=1kb)	21413	Tcf4	0
chr6	72097333	72099088	1756	*	8.89097	8.75086	9.01868	-0.0266723	0.044522	0.407589	Promoter (<=1kb)	20454	St3gal5	0
chr3	19310467	19312066	1600	*	8.6594	8.80673	8.49529	0.0264802	0.0445282	0.407589	Promoter (<=1kb)	18583	Pde7a	0
chr12	108178545	108180345	1801	*	9.05946	9.17814	8.93012	0.0261029	0.0451845	0.411612	Promoter (<=1kb)	12454	Ccnk	0
chr3	51339742	51341579	1838	*	9.33178	9.44319	9.21104	0.0255405	0.0453861	0.411612	Promoter (<=1kb)	69257	Elf2	0
chr1	80339079	80340692	1614	*	8.8111	8.94595	8.66234	0.0262429	0.0457231	0.412766	Promoter (<=1kb)	26554	Cul3	0
chr4	128883596	128884653	1058	*	8.85857	8.72093	8.98422	-0.0257194	0.0469309	0.421735	Promoter (<=1kb)	67525	Trim62	8
chr2	117120558	117122522	1965	*	9.39396	9.5093	9.2686	0.0248478	0.0480517	0.429844	Promoter (<=1kb)	114715	Spred1	0
chr10	13965365	13967809	2445	*	9.89796	9.98555	9.80471	0.0214948	0.0492225	0.436726	Promoter (<=1kb)	15273	Hivep2	0
chr13	14062739	14064966	2228	*	9.44109	9.54461	9.32956	0.0236651	0.0492648	0.436726	Promoter (<=1kb)	14593	Ggps1	0
chr8	13675418	13677554	2137	*	9.33884	9.22439	9.44487	-0.023837	0.0496766	0.438401	Promoter (<=1kb)	19414	Rasa3	0
chr2	26314810	26316859	2050	*	8.46909	8.30754	8.61435	-0.0243341	0.0506288	0.44481	Promoter (<=1kb)	67839	Gpsm1	0
chr12	72760690	72762228	1539	*	8.91041	9.03601	8.77283	0.0242622	0.0512354	0.448139	Promoter (<=1kb)	19042	Ppm1a	0
chr11	54438207	54439592	1386	*	8.71548	8.85744	8.55801	0.0241419	0.0516899	0.4484	Promoter (<=1kb)	216742	Fnip1	8
chr5	24841293	24842566	1274	*	8.67019	8.80617	8.52006	0.0239567	0.0524633	0.4484	Promoter (<=1kb)	19744	Rheb	0
chr14	67071003	67072433	1431	*	8.48034	8.63134	8.31167	0.0236059	0.0526166	0.4484	Promoter (<=1kb)	71978	Ppp2r2a	0
chr7	127025495	127026693	1199	*	8.58321	8.42535	8.72549	-0.0237887	0.0526398	0.4484	Promoter (<=1kb)	17188	Maz	0
chr11	104231057	104233123	2067	*	9.03699	8.91154	9.15239	-0.0234873	0.0528994	0.4484	Promoter (<=1kb)	17762	Mapt	0
chr2	21367593	21369539	1947	*	9.29364	9.18127	9.39789	-0.0226999	0.0529188	0.4484	Promoter (<=1kb)	241263	Gpr158	26
chr3	152395581	152397281	1701	*	8.6397	8.79094	8.47074	0.0234981	0.0530765	0.4484	Promoter (<=1kb)	108946	Zzz3	0
chr1	59912668	59914242	1575	*	8.97155	9.0929	8.83905	0.0235888	0.053088	0.4484	Promoter (<=1kb)	72750	Fam117b	0
chr15	102516094	102518620	2527	*	8.76493	8.62508	8.89241	-0.0235038	0.0540113	0.450079	Promoter (<=1kb)	21357	Tarbp2	0
chr12	51690565	51691906	1342	*	9.13358	9.24302	9.01516	0.0227495	0.0540297	0.450079	Promoter (<=1kb)	11782	Ap4s1	0
chr12	35046733	35048046	1314	*	8.78749	8.91408	8.64871	0.0233416	0.0544619	0.450079	Promoter (<=1kb)	217463	Snx13	0
chr15	79027982	79030589	2608	*	8.73223	8.59266	8.85947	-0.0233064	0.0546733	0.450079	Promoter (<=1kb)	14958	H1f0	0
chr2	79453392	79456523	3132	*	9.95819	9.86738	10.0436	-0.0199111	0.0547677	0.450079	Promoter (<=1kb)	18012	Neurod1	228
chr9	88481072	88483158	2087	*	9.33067	9.43661	9.21632	0.022233	0.0547771	0.450079	Promoter (<=1kb)	56403	Syncrip	0
chr4	32238803	32240062	1260	*	8.67464	8.81007	8.52517	0.0231582	0.0552807	0.450079	Promoter (<=1kb)	12014	Bach2	0
chr10	19933699	19935250	1552	*	8.81141	8.94212	8.66767	0.0231059	0.0554512	0.450079	Promoter (<=1kb)	26408	Map3k5	0
chr1	85793455	85794694	1240	*	8.78601	8.91328	8.64641	0.0228136	0.0564318	0.450079	Promoter (<=1kb)	12283	Cab39	0
chr3	121426140	121427556	1417	*	8.61675	8.75435	8.46462	0.0227363	0.0567837	0.450079	Promoter (<=1kb)	71994	Cnn3	0
chr2	90579275	90580718	1444	*	9.32302	9.21485	9.42365	-0.0212037	0.0572081	0.450079	Promoter (<=1kb)	19271	Ptprj	0
chr16	55973847	55975227	1381	*	8.92918	9.05691	8.78903	0.0225688	0.0573531	0.450079	Promoter (<=1kb)	271377	Zbtb11	0
chr7	16944695	16947651	2957	*	8.70857	8.55061	8.85094	-0.0224725	0.0574473	0.450079	Promoter (<=1kb)	434128	Pnma8b	13
chr13	54948786	54950009	1224	*	8.4542	8.59529	8.29781	0.0224393	0.0577311	0.450079	Promoter (<=1kb)	107448	Unc5a	0
chr2	10047783	10049134	1352	*	8.53932	8.68305	8.37968	0.0223734	0.0577841	0.450079	Promoter (<=1kb)	209361	Taf3	0
chr1	55025911	55027386	1476	*	8.72759	8.85884	8.58319	0.0224837	0.0578194	0.450079	Promoter (<=1kb)	81898	Sf3b1	0
chr8	94837553	94838920	1368	*	8.53755	8.67607	8.38431	0.0223433	0.0582353	0.450079	Promoter (<=1kb)	109006	Ciapin1	0
chr18	10725637	10727040	1404	*	9.16811	9.27538	9.05222	0.02142	0.0586136	0.450079	Promoter (<=1kb)	225164	Mib1	0
chr8	40510937	40512521	1585	*	9.00262	9.11656	8.87889	0.0218525	0.0586323	0.450079	Promoter (<=1kb)	18983	Cnot7	0
chr2	164968267	164969697	1431	*	8.87969	8.75069	8.99809	-0.0219992	0.0588568	0.450079	Promoter (<=1kb)	57138	Slc12a5	0
chr12	71014908	71017121	2214	*	9.29843	9.40483	9.18355	0.0212281	0.0589542	0.450079	Promoter (<=1kb)	238247	Arid4a	0
chr1	106171822	106173421	1600	*	9.48838	9.59336	9.37516	0.0210723	0.0590156	0.450079	Promoter (<=1kb)	98432	Phlpp1	70
chr1	152901740	152903083	1344	*	8.57658	8.70716	8.433	0.0221508	0.0591269	0.450079	Promoter (<=1kb)	226517	Smg7	0
chr6	126643419	126644784	1366	*	8.85781	8.71794	8.98532	-0.0220911	0.0592288	0.450079	Promoter (<=1kb)	16485	Kcna1	12
chr7	44590967	44592886	1920	*	9.49811	9.39616	9.59333	-0.0201786	0.0592863	0.450079	Promoter (<=1kb)	16504	Kcnc3	81
chr5	88564758	88565957	1200	*	8.52552	8.66296	8.3736	0.0220628	0.0593975	0.450079	Promoter (<=1kb)	52822	Rufy3	0
chr8	83972304	83974077	1774	*	8.68625	8.8182	8.541	0.022069	0.0594616	0.450079	Promoter (<=1kb)	18747	Prkaca	0
chr14	120275775	120277849	2075	*	9.34668	9.44878	9.23681	0.0205726	0.0602472	0.454255	Promoter (<=1kb)	105559	Mbnl2	45
chr6	134565858	134567258	1401	*	8.58132	8.71846	8.42975	0.0217949	0.0605222	0.454255	Promoter (<=1kb)	16974	Lrp6	0
chr12	83485729	83487689	1961	*	9.49919	9.39684	9.59475	-0.0199525	0.0607059	0.454255	Promoter (<=1kb)	70127	Dpf3	19
chr18	25752002	25755281	3280	*	9.73533	9.6447	9.82061	-0.0184169	0.0610577	0.455157	Promoter (<=1kb)	108013	Celf4	0
chr5	115631340	115632856	1517	*	8.49273	8.6409	8.32758	0.0212734	0.0619388	0.45832	Promoter (<=1kb)	66123	1110006O24Rik	0
chr10	36506462	36508371	1910	*	8.94268	9.06082	8.814	0.0212088	0.062096	0.45832	Promoter (<=1kb)	319415	Hs3st5	0
chr16	23107554	23109079	1526	*	8.84368	8.71532	8.96154	-0.0212002	0.0622507	0.45832	Promoter (<=1kb)	100216532	Snord2	0
chr8	8659691	8661594	1904	*	9.21683	9.32623	9.09845	0.0206805	0.0624135	0.45832	Promoter (<=1kb)	13642	Efnb2	0
chr5	106456883	106458392	1510	*	9.42606	9.52228	9.32297	0.0193983	0.0631929	0.460183	Promoter (<=1kb)	104382	Barhl2	0
chr8	76898966	76902568	3603	*	8.67887	8.80797	8.53708	0.0211795	0.0632274	0.460183	Promoter (<=1kb)	102640923	Gm10649	0
chr13	111807494	111809478	1985	*	9.567	9.66172	9.46562	0.0191528	0.0633687	0.460183	Promoter (<=1kb)	26401	Map3k1	0
chr1	60565837	60567351	1515	*	8.69925	8.82751	8.55846	0.0210752	0.0636381	0.46044	Promoter (<=1kb)	77300	Raph1	0
chr11	109650601	109651966	1366	*	8.97438	9.08578	8.85364	0.0203375	0.064798	0.465489	Promoter (<=1kb)	19084	Prkar1a	0
chr11	69578675	69581771	3097	*	8.78873	8.65918	8.90759	-0.0205861	0.0652702	0.465489	Promoter (<=1kb)	216853	Wrap53	0
chr6	83439949	83442047	2099	*	8.45794	8.31027	8.59188	-0.0207089	0.0654075	0.465489	Promoter (<=1kb)	194388	Tet3	0
chrX	13281054	13282318	1265	*	9.00318	9.11354	8.88366	0.020109	0.0656558	0.465489	Promoter (<=1kb)	13205	Ddx3x	22
chr12	118300597	118302600	2004	*	8.6044	8.73409	8.46188	0.0206294	0.0658005	0.465489	Promoter (<=1kb)	20688	Sp4	0
chr1	83406558	83408242	1685	*	8.58436	8.43895	8.71645	-0.0205628	0.0661367	0.465489	Promoter (<=1kb)	77629	Sphkap	0
chr9	78480399	78481647	1249	*	8.53132	8.38735	8.66223	-0.0204627	0.0666219	0.465489	Promoter (<=1kb)	13627	Eef1a1	0
chr7	19271053	19272547	1495	*	8.51045	8.64034	8.36771	0.0204327	0.0667614	0.465489	Promoter (<=1kb)	22323	Vasp	0
chr16	8830154	8831447	1294	*	9.24171	9.34295	9.13284	0.019212	0.0668546	0.465489	Promoter (<=1kb)	69053	Hapstr1	0
chr15	73183783	73185370	1588	*	8.82788	8.94955	8.69501	0.0202636	0.0669598	0.465489	Promoter (<=1kb)	239528	Ago2	0
chr11	93995474	93997159	1686	*	8.75375	8.88231	8.6126	0.0203455	0.0671239	0.465489	Promoter (<=1kb)	70834	Spag9	0
chr11	81151725	81153592	1868	*	9.22838	9.11845	9.33052	-0.0192431	0.0676874	0.465489	Promoter (<=1kb)	11418	Asic2	0
chr8	84770731	84773786	3056	*	8.94297	8.81904	9.0571	-0.019932	0.0677542	0.465489	Promoter (<=1kb)	18032	Nfix	0
chr9	106453315	106455100	1786	*	8.48436	8.33251	8.62173	-0.0201674	0.0678505	0.465489	Promoter (<=1kb)	59092	Pcbp4	0
chr5	110447361	110448490	1130	*	8.71781	8.84262	8.58117	0.0201482	0.0678838	0.465489	Promoter (<=1kb)	381668	Fbrsl1	0
chr16	64850849	64852916	2068	*	9.25178	9.35311	9.14278	0.0188974	0.0686063	0.46637	Promoter (<=1kb)	106143	Cggbp1	0
chr11	84522515	84525874	3360	*	9.72746	9.81665	9.6324	0.0176088	0.0686866	0.46637	Promoter (<=1kb)	16869	Lhx1	0
chr15	80091085	80092628	1544	*	8.5918	8.44936	8.72143	-0.0200241	0.0688054	0.46637	Promoter (<=1kb)	20972	Syngr1	0
chr3	80800303	80802639	2337	*	9.3552	9.24802	9.45497	-0.0187903	0.0691318	0.46637	Promoter (<=1kb)	14800	Gria2	0
chr18	34931069	34932698	1630	*	8.75724	8.88252	8.62004	0.019891	0.0693314	0.46637	Promoter (<=1kb)	225363	Etf1	0
chr12	111670527	111672261	1735	*	9.29706	9.18946	9.39719	-0.0187085	0.0694342	0.46637	Promoter (<=1kb)	12709	Ckb	0
chr17	28800606	28802297	1692	*	8.58578	8.71971	8.43814	0.019805	0.0699549	0.46827	Promoter (<=1kb)	268936	Brpf3	0
chr6	67267015	67268206	1192	*	8.90068	9.01878	8.77205	0.0194245	0.0708481	0.470181	Promoter (<=1kb)	66870	Serbp1	0
chr18	5591464	5593467	2004	*	9.20983	9.31674	9.09436	0.0188961	0.0708532	0.470181	Promoter (<=1kb)	21417	Zeb1	0
chr6	125096217	125097957	1741	*	9.20532	9.09734	9.30577	-0.0184771	0.0709572	0.470181	Promoter (<=1kb)	102466272	Mir7045	0
chr15	81744887	81746282	1396	*	8.57199	8.70216	8.42889	0.0194471	0.071886	0.474737	Promoter (<=1kb)	19387	Rangap1	0
chr13	58127205	58129305	2101	*	9.25333	9.35349	9.1457	0.0181743	0.0722084	0.474959	Promoter (<=1kb)	77134	Hnrnpa0	0
chr4	148286458	148288052	1595	*	8.70996	8.58061	8.82865	-0.0191737	0.0726308	0.474959	Promoter (<=1kb)	242748	Disp3	0
chr16	16983433	16984624	1192	*	8.70689	8.83065	8.5715	0.0192215	0.0728468	0.474959	Promoter (<=1kb)	26413	Mapk1	0
chr8	47673621	47675960	2340	*	9.62302	9.71121	9.52908	0.0168219	0.072885	0.474959	Promoter (<=1kb)	69260	Ing2	0
chr9	112232116	112235287	3172	*	9.81953	9.72167	9.91118	-0.0171837	0.0738114	0.479409	Promoter (<=1kb)	620760	2900079G21Rik	0
chr5	99977639	99979497	1859	*	9.18731	9.29133	9.0752	0.0180712	0.0747104	0.481384	Promoter (<=1kb)	11991	Hnrnpd	0
chr6	71631761	71633368	1608	*	8.45772	8.59872	8.30144	0.0188529	0.0748296	0.481384	Promoter (<=1kb)	104263	Kdm3a	0
chr2	77945420	77946415	996	*	9.73807	9.83464	9.63458	0.0174145	0.0748493	0.481384	Promoter (<=1kb)	80744	Cwc22	0
chr11	29692974	29694195	1222	*	8.94187	9.05893	8.81446	0.0184859	0.0761131	0.487821	Promoter (<=1kb)	68585	Rtn4	0
chr5	64802798	64804448	1651	*	9.04456	9.15229	8.92814	0.0180508	0.076346	0.487821	Promoter (<=1kb)	16599	Klf3	0
chr7	67371807	67372805	999	*	8.75631	8.89072	8.60809	0.0185915	0.0768657	0.488106	Promoter (<=1kb)	17258	Mef2a	22
chr3	144719375	144720953	1579	*	8.55553	8.6855	8.41268	0.01859	0.0768866	0.488106	Promoter (<=1kb)	54673	Sh3glb1	0
chr19	8837785	8840690	2906	*	8.97601	8.85891	9.08432	-0.0180002	0.0773276	0.489327	Promoter (<=1kb)	14704	Gng3	0
chr17	88440745	88442678	1934	*	9.31025	9.20786	9.40586	-0.0170341	0.0777376	0.490345	Promoter (<=1kb)	14236	Foxn2	0
chr14	119137810	119139233	1424	*	8.69361	8.81612	8.55972	0.0180551	0.0798353	0.501306	Promoter (<=1kb)	50787	Hs6st3	0
chr7	109959267	109960449	1183	*	8.46581	8.59827	8.31995	0.0180389	0.0804078	0.501306	Promoter (<=1kb)	19347	Dennd5a	0
chr10	58446260	58447804	1545	*	8.69521	8.8182	8.56074	0.0178981	0.08095	0.501306	Promoter (<=1kb)	19386	Ranbp2	0
chr7	114415197	114417230	2034	*	9.78051	9.86914	9.68608	0.0156992	0.0809795	0.501306	Promoter (<=1kb)	18576	Pde3b	0
chr5	32459166	32460842	1677	*	9.05178	9.15516	8.94042	0.01713	0.0810299	0.501306	Promoter (<=1kb)	19046	Ppp1cb	0
chr15	28024052	28025856	1805	*	9.48386	9.58304	9.37736	0.0167304	0.0813227	0.501306	Promoter (<=1kb)	223435	Trio	0
chr1	37996578	37998825	2248	*	8.74505	8.86485	8.6144	0.0177503	0.0814831	0.501306	Promoter (<=1kb)	226982	Eif5b	0
chr8	86884016	86885212	1197	*	8.5445	8.6822	8.39226	0.0178216	0.0816168	0.501306	Promoter (<=1kb)	80750	N4bp1	46
chr11	55334183	55336559	2377	*	9.66053	9.56375	9.75122	-0.0159724	0.0817679	0.501306	Promoter (<=1kb)	245827	Fat2	5
chr4	33924201	33926898	2698	*	9.44391	9.342	9.53909	-0.0165018	0.0823031	0.50302	Promoter (<=1kb)	12801	Cnr1	0
chr7	138846067	138847492	1426	*	8.68129	8.80338	8.5479	0.0176266	0.0827037	0.503904	Promoter (<=1kb)	52432	Ppp2r2d	0
chr6	54039372	54041577	2206	*	9.30297	9.20088	9.39831	-0.0162031	0.0838745	0.507309	Promoter (<=1kb)	69993	Chn2	0
chr5	115010812	115012482	1671	*	8.73682	8.86073	8.60126	0.0174705	0.0840155	0.507309	Promoter (<=1kb)	74585	Sppl3	0
chr13	98814212	98815412	1201	*	8.48621	8.61862	8.34041	0.0174779	0.0842621	0.507309	Promoter (<=1kb)	218503	Fcho2	0
chr7	73539751	73541641	1891	*	8.92689	9.0431	8.80048	0.017253	0.0842937	0.507309	Promoter (<=1kb)	244059	Chd2	0
chr13	66932316	66933994	1679	*	8.53022	8.6701	8.3753	0.0173567	0.0846225	0.507735	Promoter (<=1kb)	19210	Ptdss1	0
chr11	72607304	72608428	1125	*	9.25531	9.35045	9.15345	0.0157756	0.0867148	0.515015	Promoter (<=1kb)	67128	Ube2g1	0
chr10	85184042	85185657	1616	*	8.88443	8.99458	8.76517	0.0166747	0.087557	0.515015	Promoter (<=1kb)	12952	Cry1	0
chr10	4387139	4388564	1426	*	9.02758	9.13473	8.91183	0.016449	0.087677	0.515015	Promoter (<=1kb)	381990	Zbtb2	0
chr15	12117591	12119211	1621	*	9.04532	9.14859	8.93407	0.0162824	0.0876907	0.515015	Promoter (<=1kb)	22763	Zfr	0
chr4	95050276	95053162	2887	*	9.62294	9.70632	9.53445	0.0145764	0.087787	0.515015	Promoter (<=1kb)	16476	Jun	0
chr10	42761611	42762768	1158	*	8.67166	8.78942	8.54342	0.0168339	0.0880162	0.515015	Promoter (<=1kb)	140740	Sec63	0
chr18	36195541	36197336	1796	*	9.24014	9.13881	9.33481	-0.0157128	0.0880449	0.515015	Promoter (<=1kb)	100042150	Nrg2	0
chr16	8737257	8739281	2025	*	8.88033	8.99616	8.75437	0.0167474	0.0881133	0.515015	Promoter (<=1kb)	252870	Usp7	0
chr14	45656620	45658075	1456	*	8.9524	9.0709	8.82327	0.0167946	0.0885084	0.515015	Promoter (<=1kb)	100628600	Mir5131	0
chr19	16132303	16134210	1908	*	9.09879	9.20479	8.98438	0.0162666	0.0887071	0.515015	Promoter (<=1kb)	14682	Gnaq	0
chr17	24140757	24142195	1439	*	8.48779	8.61088	8.35321	0.0168304	0.0887859	0.515015	Promoter (<=1kb)	18607	Pdpk1	0
chr6	125164297	125165566	1270	*	8.59514	8.46682	8.71298	-0.0167321	0.0889761	0.515015	Promoter (<=1kb)	14433	Gapdh	0
chr12	116280488	116282115	1628	*	8.93551	9.0481	8.81338	0.016452	0.0899557	0.515366	Promoter (<=1kb)	52635	Esyt2	0
chr8	104441798	104443015	1218	*	8.49374	8.62288	8.3519	0.0166446	0.0905603	0.515366	Promoter (<=1kb)	234663	Dync1li2	0
chr3	69126027	69127466	1440	*	8.66386	8.78517	8.5314	0.0165312	0.0908877	0.515366	Promoter (<=1kb)	16649	Kpna4	0
chr4	137356483	137357657	1175	*	8.74372	8.85667	8.62118	0.0162402	0.0917286	0.515366	Promoter (<=1kb)	12540	Cdc42	42
chr5	102068804	102070315	1512	*	8.90017	9.00913	8.78231	0.016069	0.0917892	0.515366	Promoter (<=1kb)	72145	Wdfy3	0
chr9	72110543	72112215	1673	*	9.0505	9.16632	8.92457	0.0162731	0.0919309	0.515366	Promoter (<=1kb)	21406	Tcf12	0
chr2	34371060	34372679	1620	*	9.01533	9.12322	8.89872	0.015956	0.0921615	0.515366	Promoter (<=1kb)	18516	Pbx3	0
chr6	28260753	28262423	1671	*	8.74142	8.86133	8.61062	0.0163457	0.0921984	0.515366	Promoter (<=1kb)	627049	Zfp800	0
chr2	58566318	58567671	1354	*	8.61468	8.73147	8.48758	0.0162489	0.092627	0.515366	Promoter (<=1kb)	11477	Acvr1	0
chr4	139130038	139131008	971	*	8.47816	8.3392	8.6049	-0.0163894	0.0926532	0.515366	Promoter (<=1kb)	433771	Micos10	0
chr4	28813282	28815865	2584	*	9.58447	9.66821	9.49558	0.0139508	0.0929034	0.515366	Promoter (<=1kb)	13841	Epha7	0
chr5	21054573	21056015	1443	*	8.80016	8.90936	8.68202	0.0159924	0.0929691	0.515366	Promoter (<=1kb)	19248	Ptpn12	0
chr8	84414607	84416487	1881	*	9.11584	9.00647	9.2175	-0.0155303	0.0930125	0.515366	Promoter (<=1kb)	12286	Cacna1a	0
chr10	128035343	128036712	1370	*	8.78461	8.66142	8.8981	-0.0160989	0.0932538	0.515366	Promoter (<=1kb)	17938	Naca	0
chr13	111685764	111687562	1799	*	8.59969	8.73109	8.45512	0.0163131	0.0932934	0.515366	Promoter (<=1kb)	218613	Mier3	0
chr4	43442341	43443883	1543	*	8.48244	8.6149	8.33658	0.0162688	0.0936414	0.515366	Promoter (<=1kb)	21754	Tesk1	0
chr8	60982196	60983847	1652	*	8.48169	8.60946	8.34149	0.0162697	0.0936461	0.515366	Promoter (<=1kb)	12725	Clcn3	0
chr15	80710833	80712287	1455	*	8.66043	8.78375	8.52559	0.016213	0.0937635	0.515366	Promoter (<=1kb)	213988	Tnrc6b	0
chr13	17803280	17805171	1892	*	9.654	9.73655	9.56644	0.0136983	0.0940124	0.515366	Promoter (<=1kb)	69562	Cdk13	0
chr7	25004795	25005907	1113	*	8.53131	8.40204	8.64994	-0.0160998	0.0943027	0.515522	Promoter (<=1kb)	232975	Atp1a3	0
chr11	102761586	102762801	1216	*	8.52688	8.39273	8.64961	-0.0160928	0.0948916	0.517304	Promoter (<=1kb)	11488	Adam11	0
chr18	69593408	69595223	1816	*	9.22535	9.3342	9.10762	0.0156019	0.0958789	0.521242	Promoter (<=1kb)	21413	Tcf4	0
chr2	75658684	75660721	2038	*	8.71378	8.83662	8.57949	0.0159239	0.0962812	0.521987	Promoter (<=1kb)	229279	Hnrnpa3	0
chr17	88064107	88066042	1936	*	9.66425	9.74344	9.58047	0.0130636	0.0967941	0.523326	Promoter (<=1kb)	225055	Fbxo11	0
chr11	30771498	30773175	1678	*	8.71416	8.83845	8.57814	0.0157918	0.0975957	0.525091	Promoter (<=1kb)	103554	Psme4	0
chr5	45856205	45857781	1577	*	8.77029	8.88511	8.64554	0.0156134	0.0976542	0.525091	Promoter (<=1kb)	209707	Lcorl	0
chr8	123253641	123255083	1443	*	8.69915	8.81519	8.57297	0.0155727	0.0984946	0.528167	Promoter (<=1kb)	57247	Zfp276	0
chr9	25251726	25253485	1760	*	9.05522	9.15584	8.94705	0.014796	0.099697	0.533162	Promoter (<=1kb)	235072	Septin7	0
chr11	77686221	77687884	1664	*	9.52555	9.60865	9.43736	0.0132287	0.100477	0.535875	Promoter (<=1kb)	68564	Nufip2	0
chr8	85554315	85555890	1576	*	8.52081	8.63895	8.39212	0.0153444	0.101153	0.537883	Promoter (<=1kb)	56445	Dnaja2	0
chr7	30587816	30589341	1526	*	8.70643	8.82598	8.57606	0.0153229	0.1014	0.537883	Promoter (<=1kb)	75410	Kmt2b	0
chr7	37770613	37773395	2783	*	8.82803	8.93209	8.71589	0.014809	0.102011	0.538543	Promoter (<=1kb)	243937	Zfp536	0
chr19	7481765	7483203	1439	*	8.72757	8.8379	8.6081	0.0150423	0.102071	0.538543	Promoter (<=1kb)	20168	Rtn3	0
chr9	95406041	95407633	1593	*	8.46921	8.5934	8.33332	0.0152929	0.102393	0.538794	Promoter (<=1kb)	54371	Chst2	0
chr12	83920891	83922402	1512	*	8.64321	8.76328	8.51224	0.0151302	0.10342	0.542747	Promoter (<=1kb)	18222	Numb	0
chr15	61984902	61988167	3266	*	8.94054	9.04031	8.83337	0.0142935	0.104946	0.546043	Promoter (<=1kb)	17869	Myc	0
chr3	18054339	18056463	2125	*	9.75259	9.82658	9.6746	0.0117949	0.105201	0.546043	Promoter (<=1kb)	59058	Bhlhe22	165
chr6	47453784	47455289	1506	*	9.19784	9.29572	9.09284	0.0140869	0.105433	0.546043	Promoter (<=1kb)	26965	Cul1	0
chr10	64087859	64090136	2278	*	9.17057	9.07049	9.26414	-0.0138347	0.105677	0.546043	Promoter (<=1kb)	216028	Lrrtm3	111
chr2	35199806	35200987	1182	*	8.65713	8.76879	8.53609	0.014671	0.106378	0.546043	Promoter (<=1kb)	68365	Rab14	0
chr16	49855682	49857060	1379	*	9.06836	8.96581	9.16411	-0.0140058	0.106393	0.546043	Promoter (<=1kb)	16423	Cd47	0
chr9	59035683	59037228	1546	*	9.06713	9.16558	8.96146	0.0140654	0.106441	0.546043	Promoter (<=1kb)	18007	Neo1	0
chr5	146230964	146232368	1405	*	8.51647	8.63615	8.38597	0.0147721	0.107204	0.546043	Promoter (<=1kb)	264064	Cdk8	0
chr5	118559808	118562002	2195	*	9.1494	9.24469	9.04736	0.0137818	0.107219	0.546043	Promoter (<=1kb)	76199	Med13l	0
chr3	103913979	103915811	1833	*	8.85921	8.96371	8.74654	0.0143241	0.107222	0.546043	Promoter (<=1kb)	229675	Rsbn1	0
chr14	45219026	45221263	2238	*	9.46574	9.54759	9.37897	0.0126643	0.10735	0.546043	Promoter (<=1kb)	70561	Txndc16	0
chr10	59950366	59952279	1914	*	8.84463	8.72596	8.95428	-0.0144974	0.107995	0.546043	Promoter (<=1kb)	74747	Ddit4	0
chr17	45548410	45549681	1272	*	8.67994	8.56312	8.78801	-0.0144192	0.108228	0.546043	Promoter (<=1kb)	210573	Tmem151b	0
chr8	95806226	95808011	1786	*	8.828	8.93759	8.70939	0.0144079	0.108428	0.546043	Promoter (<=1kb)	234594	Cnot1	0
chr13	48869918	48871514	1597	*	8.477	8.61081	8.32951	0.0147071	0.108444	0.546043	Promoter (<=1kb)	18676	Phf2	0
chr3	30792856	30794149	1294	*	8.77085	8.88667	8.64491	0.01457	0.108487	0.546043	Promoter (<=1kb)	69276	Sec62	0
chr9	34488842	34490803	1962	*	9.12761	9.02688	9.22175	-0.0136703	0.109182	0.546938	Promoter (<=1kb)	67703	Kirrel3	0
chr11	115603242	115604886	1645	*	8.86149	8.96978	8.74439	0.0142673	0.10957	0.546938	Promoter (<=1kb)	260302	Gga3	0
chr14	72709263	72710584	1322	*	8.665	8.78073	8.53916	0.0144919	0.109668	0.546938	Promoter (<=1kb)	319448	Fndc3a	0
chr9	52047858	52049212	1355	*	8.81294	8.92287	8.69393	0.0142779	0.110047	0.546938	Promoter (<=1kb)	19684	Rdx	0
chr7	80992835	80994430	1596	*	9.00237	9.10002	8.89764	0.0137102	0.110055	0.546938	Promoter (<=1kb)	233410	Zfp592	0
chr14	26638188	26639502	1315	*	8.66138	8.77748	8.53512	0.0142814	0.11211	0.555748	Promoter (<=1kb)	11843	Arf4	0
chr8	120667366	120669008	1643	*	8.76507	8.64359	8.87712	-0.0141423	0.113011	0.558807	Promoter (<=1kb)	105734727	Gm27021	0
chr7	122066725	122068201	1477	*	8.5764	8.69259	8.45003	0.014163	0.113299	0.558827	Promoter (<=1kb)	28018	Ubfd1	0
chr14	21831319	21832593	1275	*	8.53432	8.656	8.40142	0.0141763	0.114121	0.561475	Promoter (<=1kb)	22334	Vdac2	0
chr18	75367437	75370624	3188	*	10.1451	10.0782	10.209	-0.00987168	0.115254	0.563873	Promoter (<=1kb)	17131	Smad7	0
chr19	34878174	34879349	1176	*	8.54084	8.65694	8.41457	0.0140047	0.115421	0.563873	Promoter (<=1kb)	75735	Pank1	106
chr15	88862490	88863749	1260	*	8.95588	8.85153	9.05319	-0.0132876	0.115468	0.563873	Promoter (<=1kb)	223775	Pim3	304
chr11	97362337	97363780	1444	*	9.45316	9.53596	9.36533	0.0120327	0.116647	0.564455	Promoter (<=1kb)	192157	Socs7	0
chr4	134923651	134924893	1243	*	9.07466	9.16642	8.97666	0.0128594	0.116788	0.564455	Promoter (<=1kb)	27981	Rsrp1	0
chr1	191396125	191397551	1427	*	8.54273	8.65971	8.41544	0.0138857	0.11682	0.564455	Promoter (<=1kb)	226849	Ppp2r5a	0
chr17	74294124	74295815	1692	*	9.02764	9.12176	8.92695	0.0129779	0.116991	0.564455	Promoter (<=1kb)	76890	Memo1	0
chr3	95281255	95283986	2732	*	8.86172	8.75273	8.96305	-0.0134676	0.117021	0.564455	Promoter (<=1kb)	229589	Prune1	0
chr8	73352382	73353531	1150	*	8.80222	8.9072	8.689	0.0135262	0.117389	0.564845	Promoter (<=1kb)	16795	Large1	0
chr16	76371900	76373617	1718	*	9.21214	9.30092	9.11754	0.0125132	0.117704	0.56498	Promoter (<=1kb)	268903	Nrip1	0
chr17	84958045	84959087	1043	*	8.89576	8.99908	8.78447	0.0134315	0.118116	0.565415	Promoter (<=1kb)	19043	Ppm1b	0
chr4	11965484	11966924	1441	*	8.57469	8.68396	8.45646	0.0136072	0.118468	0.565415	Promoter (<=1kb)	100503636	1700123M08Rik	0
chr12	111712256	111713710	1455	*	8.57804	8.69478	8.45101	0.0137337	0.118657	0.565415	Promoter (<=1kb)	68020	Coa8	0
chr1	109982130	109984916	2787	*	8.73229	8.62083	8.83576	-0.0133512	0.119654	0.566051	Promoter (<=1kb)	241201	Cdh7	0
chr5	107288169	107289555	1387	*	8.52172	8.39028	8.64218	-0.0137313	0.119726	0.566051	Promoter (<=1kb)	21814	Tgfbr3	40
chr4	134286630	134288058	1429	*	8.58338	8.69326	8.46444	0.0135031	0.11981	0.566051	Promoter (<=1kb)	230809	Pdik1l	0
chr11	19924430	19925953	1524	*	9.53133	9.44463	9.61311	-0.0118868	0.119941	0.566051	Promoter (<=1kb)	114716	Spred2	0
chr4	127168423	127169990	1568	*	9.07205	8.9729	9.16482	-0.0126247	0.122254	0.573258	Promoter (<=1kb)	242667	Dlgap3	0
chr11	75530813	75532907	2095	*	8.92159	8.8195	9.01694	-0.0127138	0.122681	0.573258	Promoter (<=1kb)	215113	Slc43a2	0
chr15	96459735	96461601	1867	*	8.66475	8.77318	8.54749	0.013209	0.123025	0.573258	Promoter (<=1kb)	72193	Scaf11	0
chr2	20967762	20969417	1656	*	9.68354	9.75602	9.60721	0.0105859	0.123068	0.573258	Promoter (<=1kb)	433408	Gm13375	0
chr6	137646792	137649268	2477	*	9.11893	9.0207	9.21089	-0.0124422	0.123362	0.573258	Promoter (<=1kb)	13860	Eps8	0
chr1	190168750	190170981	2232	*	9.15067	9.24232	9.05279	0.0124211	0.12387	0.573258	Promoter (<=1kb)	102632463	Prox1os	0
chr4	154159997	154161343	1347	*	8.48319	8.59844	8.35792	0.0132898	0.124243	0.573258	Promoter (<=1kb)	67808	Tprg1l	0
chr7	118993518	118995146	1629	*	9.07297	8.97316	9.16631	-0.0124849	0.124397	0.573258	Promoter (<=1kb)	64297	Gprc5b	65
chr7	16922426	16923944	1519	*	8.85483	8.75004	8.95252	-0.0126898	0.124447	0.573258	Promoter (<=1kb)	12315	Calm3	0
chr12	75817940	75819257	1318	*	8.60324	8.71491	8.48219	0.013186	0.124556	0.573258	Promoter (<=1kb)	319565	Syne2	0
chr12	101082386	101083645	1260	*	9.03743	9.13112	8.93724	0.0124679	0.124672	0.573258	Promoter (<=1kb)	319760	D130020L05Rik	0
chr5	137030372	137032577	2206	*	8.488	8.59942	8.36725	0.0131693	0.125081	0.573798	Promoter (<=1kb)	381677	Vgf	0
chr1	10037374	10040312	2939	*	9.17352	9.27016	9.06994	0.0125079	0.125832	0.575754	Promoter (<=1kb)	211660	Cspp1	0
chr5	33819846	33821684	1839	*	8.88878	8.98863	8.78149	0.0126636	0.126093	0.575754	Promoter (<=1kb)	107823	Nsd2	0
chr4	138216334	138217902	1569	*	8.77323	8.87972	8.65825	0.012858	0.126994	0.57801	Promoter (<=1kb)	15441	Hp1bp3	0
chr13	47105252	47106715	1464	*	8.66068	8.77311	8.53874	0.0130125	0.127174	0.57801	Promoter (<=1kb)	110052	Dek	0
chr15	82898672	82899802	1131	*	8.46168	8.58044	8.33225	0.0130454	0.128357	0.580241	Promoter (<=1kb)	100504637	Gm20324	0
chr1	131910501	131911509	1009	*	8.60046	8.70775	8.48454	0.012792	0.128734	0.580241	Promoter (<=1kb)	98415	Nucks1	0
chr6	120665793	120667571	1779	*	9.26399	9.35733	9.16418	0.0120706	0.128958	0.580241	Promoter (<=1kb)	330409	Cecr2	0
chr3	9250096	9252011	1916	*	9.19034	9.27859	9.09634	0.0117708	0.129691	0.580241	Promoter (<=1kb)	229055	Zbtb10	0
chr10	18055536	18056713	1178	*	8.45806	8.56863	8.3383	0.0128225	0.129933	0.580241	Promoter (<=1kb)	19707	Reps1	0
chr2	167491608	167493362	1755	*	8.90718	8.80478	9.00279	-0.0122836	0.130342	0.580241	Promoter (<=1kb)	263876	Spata2	0
chr3	89244252	89246920	2669	*	8.67093	8.561	8.77308	-0.012523	0.130556	0.580241	Promoter (<=1kb)	360213	Trim46	0
chr7	126797599	126799844	2246	*	9.15991	9.0672	9.24702	-0.0116784	0.130663	0.580241	Promoter (<=1kb)	11674	Aldoa	0
chr14	39472092	39473977	1886	*	8.98752	9.08213	8.88626	0.0120864	0.130806	0.580241	Promoter (<=1kb)	18183	Nrg3	0
chr16	22264478	22265907	1430	*	9.1236	9.21809	9.02248	0.0120384	0.130888	0.580241	Promoter (<=1kb)	20462	Tra2b	0
chr12	86881794	86884721	2928	*	10.3516	10.2868	10.4136	-0.00903141	0.131132	0.580241	Promoter (<=1kb)	238330	Irf2bpl	77
chr3	103279194	103280877	1684	*	9.0916	9.18439	8.99243	0.0119534	0.131847	0.580241	Promoter (<=1kb)	94093	Trim33	0
chr17	53478663	53480254	1592	*	8.79481	8.89466	8.68754	0.0122636	0.132446	0.580241	Promoter (<=1kb)	271457	Rab5a	0
chr8	93810659	93813011	2353	*	9.44226	9.35987	9.52019	-0.0108178	0.13268	0.580241	Promoter (<=1kb)	14681	Gnao1	0
chr12	111038562	111040514	1953	*	9.07725	9.17678	8.97034	0.0121919	0.132716	0.580241	Promoter (<=1kb)	217864	Rcor1	0
chr5	117114884	117115990	1107	*	8.51	8.61754	8.39378	0.0125575	0.132755	0.580241	Promoter (<=1kb)	71954	Suds3	8
chr8	34806845	34809405	2561	*	8.65259	8.75473	8.54267	0.0123624	0.132924	0.580241	Promoter (<=1kb)	319520	Dusp4	0
chr18	77773994	77775709	1716	*	8.6204	8.49127	8.73893	-0.0127437	0.133216	0.580241	Promoter (<=1kb)	11946	Atp5f1a	2
chr2	180893154	180894776	1623	*	9.19015	9.09753	9.27717	-0.0115114	0.133267	0.580241	Promoter (<=1kb)	723951	Mir124a-3	0
chr4	103214142	103215389	1248	*	8.47588	8.59673	8.34398	0.0126651	0.134254	0.583247	Promoter (<=1kb)	242585	Slc35d1	0
chr15	88732973	88734174	1202	*	8.71212	8.82006	8.59545	0.0124241	0.134627	0.583583	Promoter (<=1kb)	223770	Brd1	56
chr16	28928603	28930024	1422	*	8.95472	9.05278	8.84951	0.0120154	0.135099	0.584342	Promoter (<=1kb)	239796	Mb21d2	0
chr8	126592463	126593945	1483	*	9.21946	9.31264	9.11985	0.0116777	0.13575	0.585193	Promoter (<=1kb)	270110	Irf2bp2	41
chr4	70533917	70535397	1481	*	8.88886	8.98786	8.78255	0.0120342	0.135891	0.585193	Promoter (<=1kb)	230316	Megf9	0
chr3	108910060	108911683	1624	*	8.98653	8.88857	9.07826	-0.0117008	0.13673	0.587519	Promoter (<=1kb)	66921	Prpf38b	0
chr19	10868026	10869763	1738	*	8.95573	8.85854	9.04679	-0.0115864	0.137514	0.587782	Promoter (<=1kb)	98170	Tmem132a	15
chr4	33030754	33032124	1371	*	8.64197	8.75136	8.52361	0.0122661	0.13763	0.587782	Promoter (<=1kb)	100504166	4933421O10Rik	0
chr8	25016133	25018009	1877	*	8.51672	8.63547	8.38732	0.0124219	0.137687	0.587782	Promoter (<=1kb)	11502	Adam9	0
chr19	14596835	14598858	2024	*	8.47034	8.5808	8.35071	0.0122807	0.13801	0.587887	Promoter (<=1kb)	21888	Tle4	0
chr11	5443326	5444852	1527	*	8.45576	8.568	8.33405	0.0122658	0.13892	0.588175	Promoter (<=1kb)	407821	Znrf3	0
chr16	37383843	37384932	1090	*	8.58707	8.47565	8.6905	-0.0120535	0.139099	0.588175	Promoter (<=1kb)	207227	Stxbp5l	0
chr12	4475999	4477485	1487	*	8.67877	8.78604	8.56289	0.0121069	0.139263	0.588175	Promoter (<=1kb)	17977	Ncoa1	0
chr11	94991010	94993092	2083	*	9.68065	9.60704	9.75068	-0.009671	0.139273	0.588175	Promoter (<=1kb)	217124	Ppp1r9b	0
chr16	23987168	23989372	2205	*	9.11274	9.02112	9.19889	-0.0111696	0.139625	0.5884	Promoter (<=1kb)	12053	Bcl6	0
chr15	76521478	76523921	2444	*	9.2037	9.11456	9.28765	-0.0109582	0.140741	0.591835	Promoter (<=1kb)	170729	Scrt1	0
chr14	73383923	73385280	1358	*	8.76497	8.65816	8.86441	-0.0118361	0.141096	0.592063	Promoter (<=1kb)	16432	Itm2b	0
chr6	39418972	39420347	1376	*	8.86916	8.9693	8.76155	0.0117034	0.141952	0.593312	Promoter (<=1kb)	54484	Mkrn1	0
chr8	33385316	33386820	1505	*	8.63154	8.73704	8.5177	0.0118968	0.14219	0.593312	Promoter (<=1kb)	22427	Wrn	0
chr4	123686250	123687731	1482	*	8.78099	8.67879	8.87643	-0.0115436	0.142767	0.593312	Promoter (1-2kb)	11426	Macf1	-1890
chr1	78657895	78658998	1104	*	8.46334	8.57614	8.34096	0.0120541	0.142965	0.593312	Promoter (<=1kb)	195434	Utp14b	0
chr2	136713563	136715950	2388	*	9.50476	9.42716	9.57839	-0.00983926	0.142996	0.593312	Promoter (<=1kb)	20614	Snap25	85
chr2	156862228	156864145	1918	*	9.05882	8.95104	9.1591	-0.0117415	0.143203	0.593312	Promoter (<=1kb)	67388	Rab5if	0
chr13	41605298	41606793	1496	*	8.65519	8.75764	8.5449	0.0116487	0.145044	0.596807	Promoter (<=1kb)	621976	Tmem170b	0
chr10	91170736	91172075	1340	*	8.73426	8.84086	8.61915	0.0117659	0.145202	0.596807	Promoter (<=1kb)	21917	Tmpo	0
chr4	119293243	119294967	1725	*	8.86343	8.95685	8.76353	0.0112349	0.145368	0.596807	Promoter (<=1kb)	22608	Ybx1	0
chr5	122158330	122159706	1377	*	8.9426	8.8439	9.03497	-0.0112706	0.145371	0.596807	Promoter (<=1kb)	19047	Ppp1cc	0
chr11	119942334	119944566	2233	*	8.90174	8.8032	8.99398	-0.0111644	0.145563	0.596807	Promoter (<=1kb)	108100	Baiap2	0
chr5	93267320	93268872	1553	*	8.8829	8.97407	8.78558	0.0110858	0.146368	0.598861	Promoter (<=1kb)	12452	Ccng2	0
chr6	124755394	124756917	1524	*	8.65492	8.75991	8.54169	0.0116129	0.147049	0.600398	Promoter (<=1kb)	13498	Atn1	0
chr13	17694487	17696113	1627	*	8.46978	8.57796	8.35282	0.011718	0.147575	0.601298	Promoter (<=1kb)	192136	Sugct	0
chr11	98326932	98329464	2533	*	10.0424	10.1033	9.97875	0.00813614	0.148227	0.602708	Promoter (<=1kb)	18013	Neurod2	184
chr9	82974416	82975971	1556	*	8.80122	8.89912	8.6962	0.0112588	0.148792	0.603758	Promoter (<=1kb)	83946	Phip	0
chr4	59805847	59807137	1291	*	8.67527	8.56945	8.77386	-0.0112993	0.14926	0.60441	Promoter (<=1kb)	209131	Snx30	0
chr15	38077282	38079204	1923	*	8.97481	9.06198	8.88203	0.0106776	0.150141	0.606725	Promoter (<=1kb)	70790	Ubr5	0
chr7	132812237	132813827	1591	*	8.62991	8.522	8.73031	-0.0113493	0.15055	0.606725	Promoter (<=1kb)	77938	Fam53b	0
chr2	19657778	19658979	1202	*	8.62934	8.73386	8.51665	0.0114072	0.150756	0.606725	Promoter (<=1kb)	71198	Otud1	26
chr9	37145638	37147122	1485	*	8.4879	8.59158	8.37619	0.0113844	0.151343	0.607016	Promoter (<=1kb)	208076	Pknox2	0
chr11	35121077	35122609	1533	*	8.71534	8.81207	8.61166	0.0111027	0.151674	0.607016	Promoter (<=1kb)	20564	Slit3	0
chr3	95658417	95660071	1655	*	9.20446	9.28877	9.11491	0.0103142	0.151909	0.607016	Promoter (<=1kb)	17210	Mcl1	0
chr9	90113224	90114639	1416	*	9.04645	9.13211	8.95537	0.0104531	0.152062	0.607016	Promoter (<=1kb)	21761	Morf4l1	0
chr17	27621383	27623730	2348	*	8.95715	8.86289	9.04562	-0.0106776	0.152387	0.60708	Promoter (<=1kb)	56409	Nudt3	0
chr17	15825435	15827036	1602	*	8.63922	8.75565	8.51255	0.0114979	0.153525	0.608636	Promoter (<=1kb)	68799	Rgmb	0
chr1	135583532	135585612	2081	*	9.24428	9.16053	9.32343	-0.00998933	0.15362	0.608636	Promoter (<=1kb)	215690	Nav1	0
chr2	70824639	70825767	1129	*	8.54484	8.64906	8.4325	0.0112617	0.153705	0.608636	Promoter (<=1kb)	228012	Tlk1	0
chr11	19015905	19018184	2280	*	9.85159	9.92071	9.77898	0.00877489	0.155206	0.61053	Promoter (<=1kb)	17268	Meis1	0
chr8	13159271	13160223	953	*	8.45338	8.56728	8.32972	0.0113683	0.155301	0.61053	Promoter (<=1kb)	16783	Lamp1	110
chr5	114379953	114381597	1645	*	8.694	8.79281	8.58794	0.0109923	0.155421	0.61053	Promoter (<=1kb)	117146	Ube3b	0
chr11	105180695	105182637	1943	*	9.17162	9.2636	9.07337	0.0106242	0.155899	0.61053	Promoter (<=1kb)	24086	Tlk2	0
chr8	70351887	70353270	1384	*	8.61919	8.73339	8.49516	0.0113259	0.156179	0.61053	Promoter (<=1kb)	19704	Upf1	0
chr1	58972705	58974228	1524	*	8.58364	8.68693	8.47239	0.0111278	0.156195	0.61053	Promoter (<=1kb)	227154	Stradb	0
chr4	133011581	133013560	1980	*	9.55169	9.4781	9.6217	-0.00901996	0.156355	0.61053	Promoter (<=1kb)	230793	Ahdc1	0
chr11	51605686	51606858	1173	*	8.81381	8.90493	8.71655	0.0106041	0.157888	0.612377	Promoter (<=1kb)	15384	Hnrnpab	0
chr10	70096702	70098172	1471	*	8.75599	8.85268	8.65235	0.0108095	0.157904	0.612377	Promoter (<=1kb)	76551	Ccdc6	0
chr8	120487575	120489991	2417	*	9.52506	9.44658	9.59948	-0.00942876	0.158089	0.612377	Promoter (<=1kb)	382034	Gse1	0
chr5	117356752	117358197	1446	*	8.58132	8.6838	8.47099	0.0109857	0.158093	0.612377	Promoter (<=1kb)	59043	Wsb2	0
chr3	59005415	59007396	1982	*	9.19239	9.2817	9.09718	0.0104613	0.158384	0.612377	Promoter (<=1kb)	329650	Med12l	0
chr11	109362336	109363745	1410	*	8.72572	8.82058	8.62417	0.0106509	0.159499	0.615479	Promoter (<=1kb)	100036768	Gm11696	0
chr11	60537311	60539326	2016	*	9.02617	9.11134	8.93566	0.0100731	0.160896	0.619148	Promoter (<=1kb)	268420	Alkbh5	0
chr6	128760203	128800347	40145	*	9.46019	9.53728	9.37875	0.00943121	0.161173	0.619148	Promoter (<=1kb)	17059	Klrb1c	0
chr5	113490542	113491780	1239	*	8.71899	8.61861	8.81284	-0.0105709	0.161394	0.619148	Promoter (<=1kb)	320916	Wscd2	95
chr11	69632954	69633881	928	*	8.48736	8.59213	8.37438	0.0108626	0.162228	0.621136	Promoter (<=1kb)	23879	Fxr2	0
chr1	54193861	54195261	1401	*	8.62044	8.72169	8.51154	0.010705	0.163302	0.621187	Promoter (<=1kb)	329152	Hecw2	0
chr3	8509596	8511551	1956	*	8.94382	8.85297	9.02928	-0.010009	0.163481	0.621187	Promoter (<=1kb)	20257	Stmn2	10
chr3	31094179	31095912	1734	*	9.06401	9.14817	8.97465	0.00988428	0.163701	0.621187	Promoter (<=1kb)	20482	Skil	0
chr11	69670944	69672313	1370	*	8.61373	8.50962	8.71083	-0.0106059	0.164105	0.621187	Promoter (<=1kb)	13681	Eif4a1	0
chr13	55569863	55571577	1715	*	8.67258	8.77295	8.56471	0.0106307	0.164138	0.621187	Promoter (<=1kb)	212483	Fam193b	0
chr1	69106304	69108405	2102	*	9.21665	9.29443	9.13444	0.00938875	0.164342	0.621187	Promoter (<=1kb)	13869	Erbb4	0
chr16	18876191	18877897	1707	*	8.78947	8.8823	8.69024	0.0103162	0.164726	0.621187	Promoter (<=1kb)	15260	Hira	0
chr17	72836696	72837913	1218	*	8.92675	9.02104	8.82585	0.0103864	0.164911	0.621187	Promoter (<=1kb)	383295	Ypel5	0
chr11	98741561	98742807	1247	*	8.5648	8.45892	8.66344	-0.0106083	0.165082	0.621187	Promoter (<=1kb)	21833	Thra	0
chr10	111164478	111165837	1360	*	8.89062	8.98293	8.79199	0.0102574	0.165542	0.62173	Promoter (<=1kb)	237542	Osbpl8	0
chr10	114800703	114802124	1422	*	9.41007	9.33407	9.48226	-0.00891487	0.166472	0.621919	Promoter (<=1kb)	102633245	Gm15723	0
chr10	94035169	94036708	1540	*	8.58338	8.68159	8.47799	0.0104808	0.166523	0.621919	Promoter (<=1kb)	13998	Fgd6	0
chr14	55114860	55116573	1714	*	9.10229	9.01581	9.18388	-0.00969482	0.16654	0.621919	Promoter (<=1kb)	319984	Jph4	0
chr11	115419309	115420920	1612	*	8.80901	8.90371	8.70764	0.0102926	0.166926	0.62218	Promoter (<=1kb)	70382	Kctd2	0
chr11	20740636	20742187	1552	*	8.72201	8.81649	8.62091	0.0102981	0.167653	0.623707	Promoter (<=1kb)	216549	Aftph	0
chr13	5860821	5863416	2596	*	9.45594	9.52819	9.37987	0.00873789	0.168386	0.624962	Promoter (<=1kb)	23849	Klf6	0
chr3	95014336	95016173	1838	*	8.8465	8.74634	8.94017	-0.0102801	0.168626	0.624962	Promoter (<=1kb)	78266	Zfp687	0
chr11	98148966	98150436	1471	*	8.96655	9.05336	8.87419	0.0098061	0.169592	0.627363	Promoter (<=1kb)	72194	Fbxl20	0
chr5	44225803	44227278	1476	*	8.75746	8.85163	8.65671	0.010147	0.170218	0.627723	Promoter (<=1kb)	231225	Tapt1	0
chr18	67609616	67610840	1225	*	8.53275	8.65392	8.40045	0.0106959	0.170353	0.627723	Promoter (<=1kb)	68166	Spire1	0
chr18	23310148	23311182	1035	*	8.75003	8.84025	8.65378	0.00997822	0.170948	0.627723	Distal Intergenic	665797	Gm7788	93479
chr2	30285729	30287103	1375	*	8.52299	8.62861	8.40902	0.0104969	0.170965	0.627723	Promoter (<=1kb)	227697	Dolk	0
chr10	95515131	95516112	982	*	8.56512	8.66564	8.45708	0.0102906	0.172699	0.631427	Promoter (<=1kb)	93765	Ube2n	0
chr9	57071762	57073369	1608	*	8.51026	8.6165	8.39556	0.0104197	0.172782	0.631427	Promoter (<=1kb)	100038566	Gm10658	0
chr14	98167775	98169726	1952	*	9.08463	9.16582	8.9986	0.00932095	0.17325	0.631427	Promoter (<=1kb)	13134	Dach1	0
chr7	92668488	92669861	1374	*	9.14674	9.22886	9.05967	0.00936329	0.173257	0.631427	Promoter (<=1kb)	74737	Pcf11	73
chr6	91409841	91411632	1792	*	8.60321	8.50097	8.69869	-0.0100626	0.174474	0.633568	Promoter (<=1kb)	22421	Wnt7a	0
chr13	100551384	100552994	1611	*	8.56199	8.67131	8.4437	0.0104094	0.174489	0.633568	Promoter (<=1kb)	18260	Ocln	0
chr6	38875012	38876776	1765	*	8.96396	9.05251	8.8696	0.00968596	0.174913	0.63394	Promoter (<=1kb)	15258	Hipk2	0
chr5	30154283	30156087	1805	*	8.97974	9.06264	8.89178	0.00937397	0.175637	0.635394	Promoter (<=1kb)	231086	Hadhb	0
chr17	24168368	24169693	1326	*	8.70795	8.79859	8.61122	0.00982159	0.176009	0.635472	Promoter (<=1kb)	11984	Atp6v0c	0
chr10	120977985	120979769	1785	*	9.05083	9.13572	8.96064	0.00942447	0.176488	0.635472	Promoter (<=1kb)	380664	Lemd3	0
chr8	86744980	86746396	1417	*	8.75975	8.85495	8.65783	0.00993725	0.176628	0.635472	Promoter (<=1kb)	20437	Siah1a	0
chr5	53589072	53591366	2295	*	9.12786	9.21016	9.04057	0.00920332	0.178182	0.638295	Promoter (<=1kb)	19664	Rbpj	0
chr1	86526805	86528693	1889	*	9.7974	9.85779	9.73437	0.00728472	0.178292	0.638295	Promoter (<=1kb)	19231	Ptma	0
chr4	34550638	34552196	1559	*	9.27431	9.35355	9.19047	0.00896661	0.178398	0.638295	Promoter (<=1kb)	433693	Akirin2	0
chr11	42419872	42422532	2661	*	9.11479	9.03274	9.19241	-0.00897702	0.178815	0.638295	Promoter (<=1kb)	14401	Gabrb2	0
chr15	87544350	87545901	1552	*	9.07083	8.98691	9.15013	-0.00910356	0.179206	0.638295	Promoter (<=1kb)	106014	Tafa5	51
chr16	50429656	50432309	2654	*	9.31734	9.39332	9.23713	0.00874802	0.179404	0.638295	Promoter (<=1kb)	70508	Bbx	0
chr12	110737516	110739001	1486	*	8.88103	8.96936	8.78694	0.00951483	0.179683	0.638295	Promoter (<=1kb)	69641	Wdr20	0
chr1	132880279	132881755	1477	*	8.78307	8.69039	8.87016	-0.00950255	0.180905	0.641481	Promoter (<=1kb)	16980	Lrrn2	0
chrX	42149471	42151921	2451	*	8.529	8.42586	8.62526	-0.00985101	0.182266	0.644586	Promoter (<=1kb)	20843	Stag2	0
chr2	30066019	30067718	1700	*	8.89267	8.98107	8.79851	0.00940207	0.182949	0.644586	Promoter (<=1kb)	56086	Set	0
chr11	117654322	117656249	1928	*	8.99382	9.08645	8.89484	0.00957282	0.183123	0.644586	Promoter (<=1kb)	217351	Tnrc6c	0
chr13	46669198	46670287	1090	*	8.51521	8.61489	8.40813	0.0098515	0.183195	0.644586	Promoter (<=1kb)	97863	Fam8a1	0
chr17	34118370	34122217	3848	*	10.1502	10.096	10.2025	-0.00622097	0.183419	0.644586	Promoter (<=1kb)	14312	Brd2	0
chr14	79480541	79482303	1763	*	9.16187	9.23859	9.08084	0.00867003	0.183857	0.644974	Promoter (<=1kb)	13709	Elf1	0
chr18	10180808	10182121	1314	*	8.91701	9.00051	8.82838	0.0091612	0.184623	0.64555	Promoter (<=1kb)	19877	Rock1	0
chr5	103208803	103211166	2364	*	9.08347	9.1671	8.99469	0.00906898	0.184677	0.64555	Promoter (<=1kb)	26414	Mapk10	0
chr7	16129872	16131639	1768	*	8.74958	8.6494	8.84325	-0.00965437	0.185065	0.64576	Promoter (<=1kb)	110891	Slc8a2	0
chr10	36974098	36975505	1408	*	8.66019	8.75556	8.55807	0.00961108	0.186126	0.648312	Promoter (<=1kb)	15182	Hdac2	0
chr13	98316195	98317463	1269	*	8.60398	8.70368	8.49689	0.00972029	0.18668	0.648853	Promoter (<=1kb)	105246056	Gm9828	0
chr5	110808180	110810051	1872	*	8.9105	9.00168	8.81317	0.00939075	0.186941	0.648853	Promoter (<=1kb)	22241	Ulk1	2
chr8	88198850	88200648	1799	*	8.68895	8.78871	8.58177	0.00960372	0.190097	0.658646	Promoter (<=1kb)	214627	Tent4b	0
chr14	61647312	61648772	1461	*	8.62463	8.71864	8.52407	0.0093994	0.190729	0.658891	Promoter (<=1kb)	668253	Dleu2	0
chr10	96617169	96618275	1107	*	9.48176	9.41241	9.54792	-0.00762741	0.190837	0.658891	Promoter (<=1kb)	12226	Btg1	0
chr2	18997086	18998570	1485	*	8.46089	8.5599	8.35459	0.009549	0.191343	0.659479	Promoter (<=1kb)	18718	Pip4k2a	0
chr9	36832832	36834604	1773	*	8.51161	8.40473	8.61112	-0.00955971	0.192288	0.659793	Promoter (<=1kb)	235180	Fez1	0
chr17	26507087	26508444	1358	*	8.57973	8.477	8.67562	-0.00941241	0.1924	0.659793	Promoter (<=1kb)	19252	Dusp1	0
chr13	58400907	58403152	2246	*	9.75849	9.82197	9.69209	0.00726672	0.192807	0.659793	Promoter (<=1kb)	15387	Hnrnpk	0
chr18	46741038	46742966	1929	*	9.11709	9.19555	9.03412	0.00855547	0.192904	0.659793	Promoter (<=1kb)	11777	Ap3s1	0
chr8	36457659	36459703	2045	*	8.9287	8.84179	9.01067	-0.00887223	0.19311	0.659793	Promoter (<=1kb)	319582	Trmt9b	0
chr8	64849148	64850527	1380	*	8.5625	8.65624	8.46225	0.00929866	0.194362	0.662102	Promoter (<=1kb)	77113	Klhl2	0
chr14	21499376	21501260	1885	*	8.92302	9.00363	8.83764	0.00867648	0.194535	0.662102	Promoter (<=1kb)	54169	Kat6b	0
chr11	100849890	100850951	1062	*	8.48534	8.5847	8.37863	0.00943931	0.194931	0.662102	Promoter (<=1kb)	20851	Stat5b	0
chr7	127875222	127877167	1946	*	9.12376	9.20189	9.04115	0.00847365	0.195141	0.662102	Promoter (<=1kb)	233905	Zfp646	0
chr12	21415909	21418155	2247	*	8.66525	8.56817	8.75621	-0.00913758	0.195728	0.662102	Promoter (<=1kb)	22630	Ywhaq	0
chr8	25518779	25519949	1171	*	8.54785	8.64052	8.4488	0.00920887	0.195804	0.662102	Promoter (<=1kb)	14182	Fgfr1	0
chr18	73572170	73574419	2250	*	9.15953	9.247	9.06641	0.00889715	0.19662	0.663414	Promoter (<=1kb)	240396	Mex3c	0
chr6	8509461	8510969	1509	*	9.02414	9.10934	8.93359	0.00877411	0.197235	0.663414	Promoter (<=1kb)	170772	Glcci1	0
chr4	109475555	109476671	1117	*	8.572	8.66718	8.47009	0.00923915	0.197684	0.663414	Promoter (<=1kb)	29864	Rnf11	4
chr5	137531096	137533192	2097	*	9.08953	9.00839	9.16636	-0.00841251	0.197843	0.663414	Promoter (<=1kb)	14693	Gnb2	0
chr7	16399701	16402524	2824	*	9.54815	9.48073	9.61257	-0.00724812	0.198114	0.663414	Promoter (<=1kb)	330474	Zc3h4	0
chr7	121034193	121035547	1355	*	8.52262	8.61764	8.42089	0.00920565	0.198215	0.663414	Promoter (<=1kb)	59052	Mettl9	0
chr5	53998531	53999952	1422	*	8.9695	9.05027	8.88394	0.00848594	0.199746	0.667404	Promoter (<=1kb)	116873	Stim2	0
chr10	40300899	40302808	1910	*	9.012	9.09373	8.92536	0.0085247	0.200224	0.667865	Promoter (<=1kb)	100041585	Amd2	0
chr3	95817935	95819727	1793	*	8.76204	8.66701	8.85119	-0.00894031	0.201912	0.668863	Promoter (<=1kb)	75137	Rprd2	0
chr5	118027834	118029197	1364	*	8.66202	8.56229	8.7553	-0.00909589	0.20222	0.668863	Promoter (<=1kb)	57816	Tesc	0
chr17	86167795	86169112	1318	*	9.11487	9.19621	9.02867	0.00846999	0.202313	0.668863	Promoter (<=1kb)	18754	Prkce	0
chr16	44172468	44173961	1494	*	8.59472	8.68524	8.49814	0.00893049	0.202403	0.668863	Promoter (<=1kb)	207806	Usf3	0
chr6	30302852	30304473	1622	*	9.05222	9.13113	8.96875	0.00829115	0.202417	0.668863	Promoter (<=1kb)	22214	Ube2h	49
chr1	86358507	86360123	1617	*	8.48133	8.57915	8.3764	0.00918675	0.202562	0.668863	Promoter (<=1kb)	17975	Ncl	0
chr5	121711174	121713165	1992	*	9.25071	9.32383	9.17369	0.00781785	0.205082	0.671888	Promoter (<=1kb)	20239	Atxn2	0
chr1	131525108	131527237	2130	*	9.69532	9.63199	9.75598	-0.00685728	0.205215	0.671888	Promoter (<=1kb)	14270	Srgap2	110
chr4	116993827	116996083	2257	*	8.66434	8.75782	8.56438	0.00892555	0.20523	0.671888	Promoter (<=1kb)	22275	Urod	0
chr10	122678728	122680249	1522	*	9.07972	8.99513	9.15962	-0.00837272	0.205315	0.671888	Promoter (<=1kb)	102466884	Mir8104	0
chr6	54592971	54595786	2816	*	8.484	8.57669	8.38495	0.00891329	0.205648	0.671888	Promoter (<=1kb)	231997	Fkbp14	0
chr6	141249293	141250591	1299	*	8.48486	8.58317	8.37935	0.00903997	0.20596	0.671888	Promoter (<=1kb)	54611	Pde3a	0
chr2	168229615	168231182	1568	*	8.99264	9.07569	8.90451	0.00843696	0.205994	0.671888	Promoter (<=1kb)	105980075	Gm20716	0
chr9	96362965	96364282	1318	*	8.56582	8.65641	8.46917	0.00883802	0.206209	0.671888	Promoter (<=1kb)	11933	Atp1b3	160
chr6	56360021	56362353	2333	*	8.63417	8.52836	8.73274	-0.00908973	0.206922	0.672815	Promoter (<=1kb)	18575	Pde1c	0
chr15	25983975	25985707	1733	*	8.93726	9.03097	8.83704	0.00886946	0.207178	0.672815	Promoter (<=1kb)	52521	Zfp622	0
chr11	20201444	20202854	1411	*	8.62568	8.71523	8.53019	0.00872201	0.20896	0.676666	Promoter (<=1kb)	19324	Rab1a	0
chr6	146577075	146578731	1657	*	8.51174	8.60462	8.41248	0.00881261	0.209051	0.676666	Promoter (<=1kb)	67529	Fgfr1op2	0
chr7	49246195	49247750	1556	*	9.17721	9.09705	9.25315	-0.0080699	0.210138	0.679066	Promoter (<=1kb)	78286	Nav2	0
chr3	101603277	101604995	1719	*	9.01905	8.93949	9.09444	-0.00795012	0.210953	0.680584	Promoter (<=1kb)	11928	Atp1a1	0
chr8	80738097	80739378	1282	*	8.8073	8.89136	8.71803	0.00837195	0.211373	0.680823	Promoter (<=1kb)	93762	Smarca5	47
chr15	96698374	96699994	1621	*	8.89241	8.97123	8.80903	0.00806524	0.212932	0.684722	Promoter (<=1kb)	67760	Slc38a2	0
chr9	106368304	106370259	1956	*	8.76072	8.66599	8.8496	-0.00860375	0.214494	0.688605	Promoter (<=1kb)	235584	Dusp7	0
chr10	42274678	42277136	2459	*	9.81033	9.75223	9.86619	-0.00614476	0.21514	0.688605	Promoter (<=1kb)	56484	Foxo3	0
chr15	82211429	82212816	1388	*	8.83206	8.74761	8.91183	-0.00810355	0.215393	0.688605	Promoter (<=1kb)	435145	Shisa8	0
chr17	12991202	12993013	1812	*	8.87078	8.78666	8.95027	-0.00809206	0.215623	0.688605	Promoter (<=1kb)	60532	Wtap	0
chr19	4395819	4397052	1234	*	8.97868	9.05605	8.89692	0.00789313	0.215889	0.688605	Promoter (<=1kb)	225876	Kdm2a	0
chr7	44442029	44443635	1607	*	8.49147	8.39513	8.58178	-0.0085629	0.216497	0.689427	Promoter (<=1kb)	272381	Lrrc4b	0
chr19	46394729	46397806	3078	*	8.79314	8.87609	8.70513	0.00815142	0.217576	0.691744	Promoter (<=1kb)	24069	Sufu	0
chr14	76414211	76416275	2065	*	9.16474	9.23807	9.08748	0.00754622	0.218224	0.692685	Promoter (<=1kb)	21807	Tsc22d1	0
chr4	108779911	108781024	1114	*	8.5657	8.6585	8.46651	0.00852149	0.218887	0.69367	Promoter (<=1kb)	230597	Zfyve9	0
chr19	53943738	53945750	2013	*	8.94982	9.03456	8.8598	0.00814254	0.220219	0.694339	Promoter (<=1kb)	100503572	Bbip1	0
chr19	7164693	7166024	1332	*	8.55873	8.65503	8.45553	0.00858204	0.220264	0.694339	Intron (ENSMUST00000040261.6/107227, intron 3 of 10)	107260	Otub1	34440
chr17	65782568	65784152	1585	*	8.50191	8.59276	8.40496	0.00841911	0.220536	0.694339	Promoter (<=1kb)	70351	Ppp4r1	0
chr11	121353517	121354852	1336	*	8.60223	8.6876	8.51148	0.00822759	0.220824	0.694339	Promoter (<=1kb)	66840	Wdr45b	0
chr2	119476819	119478638	1820	*	8.89717	8.979	8.81041	0.00799857	0.220981	0.694339	Promoter (<=1kb)	68142	Ino80	0
chr13	21179654	21181194	1541	*	8.82266	8.90444	8.73596	0.00800246	0.221215	0.694339	Promoter (<=1kb)	19720	Trim27	0
chr11	80477060	80478852	1793	*	9.0434	8.96383	9.11881	-0.00761232	0.223511	0.695569	Promoter (<=1kb)	12569	Cdk5r1	37
chr11	58008961	58010266	1306	*	8.46078	8.5524	8.36295	0.00836429	0.223575	0.695569	Promoter (<=1kb)	73158	Larp1	0
chr2	60209061	60210822	1762	*	9.01688	9.09453	8.93481	0.00780165	0.22364	0.695569	Promoter (<=1kb)	407823	Baz2b	0
chr10	61695152	61696769	1618	*	8.47319	8.56413	8.37613	0.00837817	0.223647	0.695569	Promoter (<=1kb)	71767	Tysnd1	0
chr15	53344227	53346514	2288	*	9.24538	9.32123	9.16531	0.00759271	0.223692	0.695569	Promoter (<=1kb)	14042	Ext1	0
chr3	28263325	28265149	1825	*	9.23742	9.16297	9.30822	-0.00741845	0.223864	0.695569	Promoter (<=1kb)	665113	Tnik	0
chr19	53310533	53313764	3232	*	9.9906	10.0482	9.93062	0.00611125	0.224081	0.695569	Promoter (<=1kb)	17859	Mxi1	0
chr11	23665206	23666879	1674	*	8.51543	8.60893	8.41545	0.00836985	0.225467	0.698769	Promoter (<=1kb)	72129	Pex13	0
chr8	121729941	121732277	2337	*	9.36874	9.29832	9.43587	-0.00711838	0.225843	0.698835	Promoter (<=1kb)	57340	Jph3	0
chr6	113889999	113891298	1300	*	8.60839	8.5181	8.69336	-0.00808613	0.2262	0.698841	Promoter (<=1kb)	11941	Atp2b2	72
chr8	11555497	11558648	3152	*	9.50398	9.56906	9.43582	0.00671388	0.228154	0.701216	Promoter (<=1kb)	26356	Ing1	0
chr4	132211047	132212105	1059	*	8.55568	8.65359	8.45065	0.00838614	0.228319	0.701216	Promoter (<=1kb)	213541	Ythdf2	0
chr16	96081607	96083027	1421	*	8.84706	8.76527	8.92447	-0.00768438	0.229097	0.701216	Promoter (<=1kb)	93871	Brwd1	0
chr11	88862862	88864576	1715	*	8.73694	8.6495	8.81938	-0.00794983	0.229146	0.701216	Promoter (<=1kb)	11640	Akap1	0
chr1	168430445	168432100	1656	*	8.52978	8.61817	8.43561	0.00811468	0.229688	0.701216	Promoter (<=1kb)	18514	Pbx1	0
chr11	29172111	29174288	2178	*	8.98397	9.06278	8.90061	0.00765014	0.229693	0.701216	Promoter (<=1kb)	104570	Ppp4r3b	0
chr4	57299662	57301826	2165	*	8.82871	8.91146	8.74092	0.00788012	0.229717	0.701216	Promoter (<=1kb)	545622	Ptpn3	0
chr10	29360794	29362033	1240	*	8.61313	8.71227	8.50666	0.00837948	0.229819	0.701216	Promoter (<=1kb)	68031	Rnf146	0
chr2	92182902	92185800	2899	*	9.15938	9.23339	9.08136	0.00735086	0.230365	0.701792	Promoter (<=1kb)	192285	Phf21a	0
chr11	79253457	79254651	1195	*	8.46877	8.55702	8.37477	0.00808198	0.231959	0.704639	Promoter (<=1kb)	78889	Wsb1	0
chr12	81860035	81861261	1227	*	9.12782	9.20042	9.05137	0.0072282	0.232327	0.704639	Promoter (<=1kb)	54604	Pcnx1	0
chr4	58911221	58912938	1718	*	9.02764	9.10072	8.95066	0.00730842	0.232373	0.704639	Promoter (<=1kb)	230249	Ecpas	0
chr8	105170695	105171887	1193	*	8.49518	8.58507	8.39932	0.00806472	0.233025	0.705527	Promoter (<=1kb)	12400	Cbfb	0
chr13	3609972	3611081	1110	*	8.46038	8.5612	8.35198	0.00829207	0.234828	0.70753	Promoter (<=1kb)	105203	Tasor2	0
chr1	177441626	177443363	1738	*	9.136	9.20638	9.06201	0.00702906	0.235116	0.70753	Promoter (<=1kb)	30928	Zbtb18	0
chr17	65884008	65885353	1346	*	8.70336	8.78405	8.6179	0.00766857	0.235118	0.70753	Promoter (<=1kb)	19765	Ralbp1	0
chr4	149424958	149426576	1619	*	9.21951	9.29011	9.14528	0.00701585	0.235281	0.70753	Promoter (<=1kb)	63958	Ube4b	0
chr19	43674086	43675682	1597	*	8.63697	8.72376	8.54463	0.00790521	0.235724	0.70753	Promoter (<=1kb)	100502982	BC037704	0
chr6	126163370	126164892	1523	*	8.50209	8.40576	8.59239	-0.00807163	0.235843	0.70753	Promoter (<=1kb)	18205	Ntf3	68
chr2	32352038	32353319	1282	*	8.59582	8.50693	8.67955	-0.0077739	0.237406	0.709225	Promoter (<=1kb)	13429	Dnm1	0
chrX	58030741	58033736	2996	*	8.71404	8.7983	8.62456	0.00776225	0.237426	0.709225	Promoter (<=1kb)	22773	Zic3	0
chr2	153031649	153033586	1938	*	9.16212	9.09129	9.22964	-0.00689801	0.237489	0.709225	Promoter (<=1kb)	228787	Xkr7	0
chr5	100038190	100040497	2308	*	9.3965	9.46431	9.32535	0.00677597	0.239129	0.711675	Promoter (<=1kb)	50926	Hnrnpdl	0
chr19	55315469	55316838	1370	*	8.4756	8.56966	8.37497	0.00803046	0.239364	0.711675	Promoter (<=1kb)	53611	Vti1a	0
chr7	45704478	45706937	2460	*	9.18322	9.1111	9.25191	-0.00698007	0.23987	0.711675	Promoter (<=1kb)	13170	Dbp	0
chr5	125388554	125390004	1451	*	8.82722	8.90524	8.74474	0.00740669	0.239976	0.711675	Promoter (<=1kb)	22190	Ubc	0
chr2	156990734	156992069	1336	*	8.7498	8.66786	8.82733	-0.00743722	0.240118	0.711675	Promoter (<=1kb)	29812	Ndrg3	0
chr3	68572510	68574694	2185	*	9.15778	9.08694	9.22531	-0.00684264	0.240492	0.711713	Promoter (<=1kb)	30953	Schip1	265
chr10	62650023	62651925	1903	*	8.47967	8.57671	8.37562	0.00806096	0.241039	0.71226	Promoter (<=1kb)	94213	Ddx50	0
chr2	52674770	52676654	1885	*	8.90918	8.82775	8.98625	-0.00744786	0.242151	0.714473	Promoter (<=1kb)	12298	Cacnb4	0
chr12	69183515	69185102	1588	*	8.83956	8.92862	8.74465	0.00780456	0.243101	0.715235	Promoter (<=1kb)	217664	Mgat2	0
chr5	147957303	147959152	1850	*	8.7145	8.63158	8.79291	-0.00740219	0.243136	0.715235	Promoter (<=1kb)	77521	Mtus2	0
chr13	43479559	43481272	1714	*	8.82566	8.91475	8.73072	0.00775351	0.244294	0.717567	Promoter (<=1kb)	56705	Ranbp9	0
chr4	154011806	154012883	1078	*	8.63743	8.72953	8.53904	0.00783739	0.244871	0.717968	Promoter (<=1kb)	72946	Lrrc47	3
chr12	14149885	14152001	2117	*	8.56551	8.47819	8.64785	-0.00754892	0.24516	0.717968	Promoter (<=1kb)	105005	Lratd1	0
chr15	58822382	58823551	1170	*	8.81872	8.89663	8.73637	0.00730028	0.246155	0.719812	Promoter (<=1kb)	74868	Tmem65	0
chr12	82169018	82170529	1512	*	8.61105	8.69334	8.52378	0.00749191	0.246529	0.719834	Promoter (<=1kb)	217692	Sipa1l1	0
chr8	47713072	47714521	1450	*	8.63227	8.71607	8.54331	0.00754036	0.247793	0.721545	Promoter (<=1kb)	70925	Cdkn2aip	0
chr11	77930918	77932508	1591	*	9.07733	9.00614	9.14517	-0.00669568	0.247848	0.721545	Promoter (<=1kb)	20370	Sez6	0
chr8	121590466	121591484	1019	*	8.59614	8.68024	8.50683	0.00750166	0.248795	0.721612	Promoter (<=1kb)	67443	Map1lc3b	0
chr5	28316564	28318345	1782	*	8.89488	8.81612	8.96957	-0.00716942	0.248841	0.721612	Promoter (<=1kb)	381626	Rbm33	0
chr10	116580620	116582268	1649	*	9.08376	9.00975	9.15417	-0.00691268	0.248971	0.721612	Promoter (<=1kb)	72068	Cnot2	0
chr10	117709618	117711064	1447	*	8.63481	8.71904	8.54536	0.00749534	0.249516	0.721794	Promoter (<=1kb)	17246	Mdm2	0
chr13	85287963	85289318	1356	*	8.89811	8.97325	8.81885	0.00708309	0.250361	0.721794	Promoter (<=1kb)	218397	Rasa1	0
chr9	44603936	44605944	2009	*	9.39774	9.46159	9.33092	0.00628442	0.250398	0.721794	Promoter (<=1kb)	13209	Ddx6	0
chr18	42274779	42276303	1525	*	8.62399	8.71733	8.52419	0.00773613	0.250716	0.721794	Promoter (<=1kb)	100042757	Gm4013	0
chr10	80053674	80054904	1231	*	8.4792	8.38848	8.56455	-0.00752427	0.250867	0.721794	Promoter (<=1kb)	625249	Gpx4	0
chr10	119238932	119240477	1546	*	8.80735	8.88548	8.72475	0.00720457	0.251565	0.722745	Promoter (<=1kb)	71902	Cand1	0
chr14	31829766	31831236	1471	*	8.70389	8.78682	8.61589	0.00742186	0.251948	0.72279	Promoter (<=1kb)	105522	Ankrd28	0
chr19	3767369	3769317	1949	*	9.26937	9.33364	9.2021	0.00628758	0.253426	0.725021	Promoter (<=1kb)	225888	Kmt5b	0
chr7	128739204	128740479	1276	*	8.4979	8.58471	8.40553	0.00749074	0.253855	0.725021	Promoter (<=1kb)	210711	Mcmbp	7
chr10	111472902	111474225	1324	*	8.63212	8.71165	8.54796	0.00729229	0.254197	0.725021	Promoter (<=1kb)	53605	Nap1l1	0
chr4	129741189	129742789	1601	*	8.8337	8.91705	8.74524	0.00734589	0.254313	0.725021	Promoter (<=1kb)	20218	Khdrbs1	0
chr2	129592807	129594372	1566	*	8.66013	8.5756	8.73997	-0.00731364	0.254568	0.725021	Promoter (<=1kb)	19261	Sirpa	0
chr3	56181517	56183696	2180	*	9.61228	9.67103	9.55104	0.0057559	0.256213	0.728652	Promoter (<=1kb)	26422	Nbea	5
chr18	60774410	60775681	1272	*	8.69204	8.77749	8.6012	0.00736473	0.257497	0.731066	Promoter (<=1kb)	20044	Rps14	0
chr11	51999167	52000716	1550	*	8.79855	8.87311	8.71991	0.00691361	0.257805	0.731066	Promoter (<=1kb)	22210	Ube2b	0
chr1	91249735	91251255	1521	*	8.55672	8.6379	8.47069	0.00721922	0.258602	0.732272	Promoter (<=1kb)	67921	Ube2f	0
chr1	162570217	162571847	1631	*	8.51561	8.59979	8.42622	0.00730933	0.259948	0.735024	Promoter (<=1kb)	53330	Vamp4	0
chr15	27466216	27467705	1490	*	8.60227	8.68965	8.50925	0.00736219	0.260417	0.735294	Promoter (<=1kb)	11732	Ank	0
chr1	93754051	93755552	1502	*	8.90943	8.99029	8.82378	0.00708711	0.261696	0.735465	Promoter (<=1kb)	66615	Atg4b	0
chr19	41846780	41848314	1535	*	9.01774	9.08746	8.94448	0.00654004	0.261964	0.735465	Promoter (<=1kb)	212398	Frat2	0
chr18	32377258	32378564	1307	*	8.51681	8.43142	8.59744	-0.00716912	0.262094	0.735465	Promoter (<=1kb)	402767	A830052D11Rik	0
chr4	155220171	155222626	2456	*	9.84102	9.8912	9.78903	0.00494831	0.262193	0.735465	Promoter (<=1kb)	20481	Ski	0
chr1	52499127	52500381	1255	*	8.54078	8.62931	8.44646	0.00736534	0.262346	0.735465	Promoter (<=1kb)	17936	Nab1	0
chr12	111758643	111760229	1587	*	8.59507	8.50608	8.67888	-0.00727574	0.262768	0.735602	Promoter (<=1kb)	16593	Klc1	0
chr5	112575585	112577113	1529	*	8.75465	8.67513	8.83003	-0.00688404	0.264018	0.735633	Promoter (<=1kb)	56747	Sez6l	0
chr11	93884788	93886833	2046	*	9.20184	9.27162	9.12852	0.00650939	0.264046	0.735633	Promoter (<=1kb)	103537	Mbtd1	0
chr11	3451285	3453062	1778	*	8.61308	8.52079	8.69983	-0.00737149	0.264181	0.735633	Promoter (<=1kb)	193670	Rnf185	0
chr16	33056478	33057527	1050	*	8.45291	8.53539	8.36543	0.00715191	0.265287	0.735633	Promoter (<=1kb)	57808	Rpl35a	0
chr19	23141277	23143191	1915	*	9.88007	9.82961	9.92882	-0.00484138	0.265388	0.735633	Promoter (<=1kb)	16601	Klf9	51
chr6	71439365	71440493	1129	*	8.82253	8.89927	8.74148	0.00684013	0.266175	0.735633	Promoter (<=1kb)	68477	Rmnd5a	144
chr1	157411672	157412933	1262	*	8.56548	8.65367	8.47154	0.00729503	0.266272	0.735633	Promoter (<=1kb)	226525	Rasal2	0
chr1	151344137	151345748	1612	*	8.85234	8.92487	8.77597	0.00665653	0.266282	0.735633	Promoter (<=1kb)	117198	Ivns1abp	0
chr10	99106692	99107879	1188	*	8.45843	8.54505	8.36627	0.00721467	0.267146	0.735633	Promoter (<=1kb)	382406	Poc1b	0
chr7	100607764	100609185	1422	*	9.30982	9.37001	9.24702	0.00587208	0.26716	0.735633	Promoter (<=1kb)	52443	Mrpl48	0
chr8	114205617	114207125	1509	*	8.97296	8.88969	9.05169	-0.00706868	0.267175	0.735633	Promoter (<=1kb)	270097	Vat1l	0
chr15	25622580	25623927	1348	*	8.82677	8.89918	8.75053	0.00664107	0.267265	0.735633	Promoter (<=1kb)	17909	Myo10	31
chr2	31140410	31141948	1539	*	9.33158	9.26721	9.39321	-0.00597174	0.268015	0.736053	Promoter (<=1kb)	14269	Fnbp1	0
chr2	156613307	156614564	1258	*	8.79801	8.872	8.72002	0.00673229	0.268166	0.736053	Promoter (<=1kb)	100504350	Gm14169	0
chrX	13071574	13073147	1574	*	8.51645	8.59645	8.43175	0.00700023	0.268587	0.736183	Promoter (<=1kb)	22284	Usp9x	60
chr7	3645287	3646484	1198	*	8.45867	8.54083	8.37154	0.00705738	0.269876	0.738616	Promoter (<=1kb)	232791	Cnot3	0
chr6	13676825	13677910	1086	*	8.50898	8.59566	8.41676	0.00714608	0.270457	0.738616	Promoter (<=1kb)	101148	Bmt2	28
chr11	94472625	94474352	1728	*	8.79042	8.69339	8.88133	-0.00727152	0.270601	0.738616	Promoter (<=1kb)	12291	Cacna1g	0
chr2	105676105	105677575	1471	*	9.14562	9.22131	9.06574	0.00667928	0.273133	0.742045	Promoter (<=1kb)	18508	Pax6	0
chr11	3289212	3291381	2170	*	8.70131	8.62029	8.77802	-0.00682108	0.273206	0.742045	Promoter (<=1kb)	56218	Patz1	0
chr11	120990173	120991322	1150	*	8.99052	9.05735	8.92045	0.00622531	0.273717	0.742045	Promoter (<=1kb)	104318	Csnk1d	0
chr10	122984111	122986498	2388	*	9.34951	9.28531	9.41097	-0.00595134	0.274519	0.742045	Promoter (<=1kb)	387251	Mirlet7i	0
chr16	20672842	20674022	1181	*	8.55652	8.64211	8.46554	0.00703342	0.274723	0.742045	Promoter (<=1kb)	208643	Eif4g1	0
chr18	84085127	84088660	3534	*	9.51205	9.56864	9.45316	0.00539101	0.274955	0.742045	Promoter (<=1kb)	110796	Tshz1	0
chr5	9160833	9162141	1309	*	8.58364	8.6671	8.49505	0.00697443	0.275208	0.742045	Promoter (<=1kb)	23857	Dmtf1	0
chr11	20830392	20831418	1027	*	8.66247	8.73892	8.58173	0.00671028	0.275351	0.742045	Promoter (<=1kb)	216551	Lgalsl	0
chr7	80401664	80403155	1492	*	8.64906	8.73305	8.55988	0.00696198	0.275407	0.742045	Promoter (<=1kb)	18550	Furin	0
chr11	95009737	95011688	1952	*	8.7663	8.69073	8.83811	-0.00655214	0.275627	0.742045	Promoter (<=1kb)	217125	Samd14	0
chr7	93079882	93081185	1304	*	8.57956	8.66492	8.48883	0.00705656	0.276285	0.742692	5' UTR	100040298	Gm15501	102991
chr5	115506719	115508999	2281	*	9.21223	9.14836	9.2734	-0.00586103	0.276623	0.742692	Promoter (<=1kb)	19303	Pxn	0
chr11	97279321	97280535	1215	*	8.73152	8.80485	8.65426	0.00653332	0.277587	0.744266	Promoter (<=1kb)	19155	Npepps	0
chr18	77713021	77714458	1438	*	8.88859	8.96763	8.80496	0.00674917	0.278391	0.745405	Promoter (<=1kb)	212163	Ark2n	0
chr11	49711846	49712698	853	*	8.52718	8.60686	8.44284	0.00679948	0.279479	0.747303	Promoter (<=1kb)	104625	Cnot6	12
chr19	29804966	29806497	1532	*	8.81916	8.8907	8.74389	0.00638209	0.280496	0.749004	Promoter (<=1kb)	240613	Brd10	0
chr1	46852653	46853526	874	*	8.47783	8.39408	8.55698	-0.0067522	0.281253	0.750007	Promoter (<=1kb)	227059	Slc39a10	520
chr10	80755231	80756522	1292	*	8.76642	8.83919	8.68978	0.00646223	0.282447	0.750461	Promoter (<=1kb)	208266	Dot1l	0
chr3	51559401	51561226	1826	*	9.04143	8.97325	9.10653	-0.00605206	0.282941	0.750461	Promoter (<=1kb)	100039684	5031434O11Rik	0
chr13	49146613	49147979	1367	*	8.87632	8.95194	8.79652	0.00651432	0.283091	0.750461	Promoter (<=1kb)	75607	Wnk2	0
chr10	53596940	53598106	1167	*	8.7017	8.77875	8.6203	0.0065754	0.283575	0.750461	Promoter (<=1kb)	66403	Asf1a	0
chr9	65346105	65347242	1138	*	8.67924	8.76393	8.58928	0.00685062	0.283596	0.750461	Promoter (<=1kb)	50996	Pdcd7	0
chr1	127205009	127206385	1377	*	8.55443	8.63335	8.47094	0.00668613	0.283799	0.750461	Promoter (<=1kb)	107895	Mgat5	0
chr16	91728430	91730802	2373	*	9.15555	9.22725	9.08009	0.00629987	0.284261	0.750461	Promoter (<=1kb)	16443	Itsn1	0
chr14	34501700	34503303	1604	*	8.80193	8.87861	8.72094	0.00656803	0.284473	0.750461	Promoter (<=1kb)	12166	Bmpr1a	0
chr13	42051388	42053247	1860	*	9.06603	9.13075	8.99826	0.00588861	0.286481	0.754746	Promoter (<=1kb)	110521	Hivep1	0
chr4	4791984	4793346	1363	*	8.50852	8.4211	8.59095	-0.00677554	0.288625	0.75916	Promoter (<=1kb)	242291	Bpnt2	9
chr18	57878147	57880341	2195	*	9.11977	9.18924	9.04678	0.00610586	0.289364	0.75916	Promoter (<=1kb)	20496	Slc12a2	0
chr9	95749383	95750374	992	*	8.67003	8.74625	8.58955	0.00645935	0.289735	0.75916	Promoter (<=1kb)	22063	Trpc1	0
chr15	31530045	31531610	1566	*	8.6873	8.75981	8.61095	0.00631209	0.290066	0.75916	Promoter (<=1kb)	223455	Marchf6	0
chr1	52231869	52233179	1311	*	9.02402	9.08822	8.95684	0.00582954	0.290356	0.75916	Promoter (<=1kb)	14660	Gls	0
chr4	66402968	66404523	1556	*	9.39061	9.33293	9.44607	-0.00523962	0.290471	0.75916	Promoter (<=1kb)	56079	Astn2	0
chr12	76709305	76710515	1211	*	8.51901	8.43676	8.59682	-0.00657113	0.291379	0.759714	Promoter (<=1kb)	20741	Sptb	0
chr10	26373718	26375787	2070	*	8.98993	9.0622	8.91384	0.00622286	0.291455	0.759714	Promoter (<=1kb)	237339	L3mbtl3	0
chr4	116555672	116558527	2856	*	8.98643	9.06025	8.90863	0.00631092	0.291988	0.760096	Promoter (<=1kb)	230657	Tmem69	0
chr10	107271902	107273781	1880	*	9.26506	9.20342	9.32417	-0.00551704	0.292543	0.760535	Promoter (<=1kb)	108030	Lin7a	0
chr14	66866962	66869057	2096	*	8.87844	8.79432	8.95793	-0.00661348	0.293572	0.761372	Promoter (<=1kb)	12934	Dpysl2	0
chr11	101169606	101171318	1713	*	9.06656	8.99902	9.13108	-0.00588194	0.293639	0.761372	Promoter (<=1kb)	217198	Plekhh3	0
chr8	13104317	13106488	2172	*	8.90935	8.9883	8.82583	0.00648549	0.294932	0.763199	Promoter (<=1kb)	234069	Pcid2	0
chr12	110601444	110602446	1003	*	8.45428	8.3728	8.5314	-0.00647131	0.295119	0.763199	Promoter (<=1kb)	13424	Dync1h1	0
chr11	53350366	53352160	1795	*	9.02497	9.0989	8.94704	0.00621294	0.296848	0.766015	Promoter (<=1kb)	93736	Aff4	0
chr5	73490443	73492466	2024	*	8.69364	8.76559	8.61791	0.00620226	0.297785	0.766015	Promoter (<=1kb)	100737	Dcun1d4	0
chr15	12321113	12322750	1638	*	8.93099	9.00515	8.85281	0.00621946	0.297879	0.766015	Promoter (<=1kb)	66629	Golph3	0
chr6	89361294	89362568	1275	*	8.88331	8.9582	8.80432	0.00624647	0.2979	0.766015	Promoter (<=1kb)	18844	Plxna1	52
chr8	46739801	46741589	1789	*	9.17047	9.23473	9.10322	0.00569379	0.298652	0.766015	Promoter (<=1kb)	16363	Irf2	0
chr15	79802775	79804736	1962	*	9.38717	9.32115	9.4503	-0.00570422	0.298759	0.766015	Promoter (<=1kb)	73340	Nptxr	0
chr12	52503382	52505368	1987	*	9.01646	9.08026	8.9497	0.00569676	0.298933	0.766015	Promoter (<=1kb)	11855	Arhgap5	0
chr3	55782956	55785513	2558	*	9.84792	9.89894	9.79503	0.00462257	0.300807	0.769817	Promoter (<=1kb)	17116	Mab21l1	446
chr18	23038600	23041563	2964	*	8.7972	8.86892	8.72174	0.00617715	0.301433	0.770276	Promoter (<=1kb)	319211	Nol4	0
chr10	21881883	21883992	2110	*	8.48189	8.39976	8.5596	-0.00635036	0.302241	0.770276	Promoter (<=1kb)	20393	Sgk1	0
chr9	27299293	27300799	1507	*	9.17905	9.11826	9.23738	-0.00533041	0.30407	0.770276	Promoter (<=1kb)	235086	Igsf9b	65
chr4	116876822	116878235	1414	*	8.46121	8.54599	8.37114	0.00649554	0.304223	0.770276	Promoter (<=1kb)	74464	Zswim5	0
chr7	19561139	19562379	1241	*	8.63394	8.55204	8.71145	-0.00636855	0.30435	0.770276	Promoter (<=1kb)	232947	Ppp1r37	697
chr1	50926976	50928620	1645	*	8.62587	8.69881	8.54904	0.00612037	0.30441	0.770276	Promoter (<=1kb)	56363	Tmeff2	0
chr19	41830014	41831142	1129	*	8.57095	8.49443	8.64362	-0.00616932	0.304743	0.770276	Promoter (<=1kb)	14296	Frat1	44
chr15	72806666	72809863	3198	*	8.98052	8.91025	9.04753	-0.00591855	0.30508	0.770276	Promoter (<=1kb)	353342	Peg13	461
chr8	57651641	57653026	1386	*	9.05204	9.11278	8.98862	0.00547456	0.305434	0.770276	Promoter (<=1kb)	100502619	AW046200	0
chr8	67816249	67818209	1961	*	8.97995	8.91298	9.04394	-0.00564833	0.305796	0.770276	Promoter (<=1kb)	234353	Psd3	24
chr13	54686745	54688168	1424	*	8.47801	8.39905	8.55288	-0.00622656	0.305838	0.770276	Promoter (<=1kb)	105239	Rnf44	0
chr10	99263415	99265128	1714	*	8.76666	8.69578	8.83421	-0.00588607	0.305959	0.770276	Promoter (<=1kb)	67603	Dusp6	0
chr10	20311649	20313519	1871	*	8.55599	8.63203	8.47571	0.00623583	0.306181	0.770276	Promoter (<=1kb)	72567	Bclaf1	0
chrX	158042134	158043618	1485	*	8.54207	8.61541	8.46481	0.00614158	0.306467	0.770276	Promoter (<=1kb)	245684	Cnksr2	0
chr15	91572287	91573242	956	*	8.52122	8.59744	8.44075	0.0062662	0.30697	0.770557	Promoter (<=1kb)	239606	Slc2a13	0
chr14	20694940	20696255	1316	*	8.47438	8.54922	8.39544	0.00618302	0.307717	0.771448	Promoter (<=1kb)	73068	Fut11	0
chr16	84834260	84836051	1792	*	8.91746	8.85109	8.98091	-0.00564304	0.308961	0.773581	Promoter (<=1kb)	11957	Atp5pf	0
chr8	57486454	57487785	1332	*	8.75331	8.82943	8.67295	0.00618646	0.309525	0.774008	Promoter (<=1kb)	60406	Sap30	75
chr1	38626227	38628006	1780	*	8.5355	8.62073	8.44491	0.00644024	0.310167	0.774355	Promoter (<=1kb)	16764	Aff3	0
chr15	59080148	59081960	1813	*	9.3887	9.33288	9.44243	-0.00496583	0.311143	0.774355	Promoter (<=1kb)	211401	Mtss1	29
chr14	34310162	34311897	1736	*	8.68302	8.60697	8.75526	-0.00609085	0.311226	0.774355	Promoter (<=1kb)	14661	Glud1	0
chr19	41262987	41264340	1354	*	8.59711	8.67	8.52034	0.00602102	0.311237	0.774355	Promoter (<=1kb)	107358	Tm9sf3	0
chr2	126674443	126676153	1711	*	9.09891	9.16443	9.03027	0.00561896	0.31208	0.775473	Promoter (<=1kb)	14391	Gabpb1	0
chr5	113770922	113773358	2437	*	9.09759	9.1612	9.03105	0.00554106	0.312483	0.775495	Promoter (<=1kb)	53890	Sart3	0
chr12	46817366	46819134	1769	*	9.02737	9.08982	8.9621	0.00543878	0.313241	0.775979	Promoter (<=1kb)	664883	Nova1	0
chr11	102228604	102230108	1505	*	9.00117	9.06492	8.93446	0.00550706	0.313986	0.775979	Promoter (<=1kb)	15184	Hdac5	16
chr3	90051497	90053622	2126	*	8.98659	9.0554	8.91433	0.00578258	0.314017	0.775979	Promoter (<=1kb)	74383	Ubap2l	0
chr18	34777023	34778118	1096	*	8.57722	8.65496	8.49505	0.00615585	0.314317	0.775979	Promoter (<=1kb)	277250	Kdm3b	0
chr8	80878622	80880574	1953	*	9.32057	9.26437	9.37467	-0.00489558	0.314686	0.775979	Promoter (<=1kb)	14388	Gab1	0
chr5	106695612	106696843	1232	*	8.51979	8.59212	8.44364	0.00599599	0.315071	0.775979	Promoter (<=1kb)	52397	Zfp644	0
chr18	61555346	61557295	1950	*	9.56964	9.6202	9.51723	0.00456828	0.315439	0.775979	Promoter (<=1kb)	93687	Csnk1a1	0
chr2	153528092	153530231	2140	*	9.38271	9.32801	9.43541	-0.00481358	0.316538	0.777711	Promoter (<=1kb)	329540	Nol4l	0
chr2	124609804	124611287	1484	*	8.88954	8.95559	8.82032	0.00560441	0.317012	0.777905	Promoter (<=1kb)	214968	Sema6d	0
chr14	49171900	49173471	1572	*	8.80556	8.8714	8.73656	0.00560101	0.318522	0.780638	Promoter (<=1kb)	70646	Naa30	0
chr5	53212013	53213742	1730	*	9.11782	9.05768	9.17555	-0.00516514	0.319017	0.780878	Promoter (<=1kb)	231238	Sel1l3	0
chr12	77238175	77240270	2096	*	9.47208	9.41946	9.52285	-0.00462847	0.319551	0.781212	Promoter (<=1kb)	53618	Fut8	0
chr11	42180488	42182502	2015	*	8.76973	8.70073	8.83558	-0.00565118	0.320175	0.781727	Promoter (<=1kb)	14394	Gabra1	0
chr15	101173547	101175185	1639	*	8.64217	8.5702	8.71073	-0.00576624	0.320556	0.781727	Promoter (<=1kb)	11479	Acvr1b	0
chr16	5049254	5051089	1836	*	9.1398	9.211	9.06491	0.00581322	0.321555	0.782121	Promoter (<=1kb)	170644	Ubn1	0
chr9	59750304	59751897	1594	*	8.80978	8.87668	8.73963	0.00559378	0.32213	0.782121	Promoter (<=1kb)	270163	Myo9a	0
chr9	70655283	70657106	1824	*	9.48134	9.42874	9.53209	-0.00462759	0.322284	0.782121	Promoter (<=1kb)	235461	Mindy2	41
chr7	6729063	6732071	3009	*	8.58299	8.50961	8.65282	-0.00579068	0.322307	0.782121	Promoter (<=1kb)	18616	Peg3	0
chr1	151499802	151501270	1469	*	8.70482	8.7809	8.6245	0.00595732	0.323282	0.78352	Promoter (<=1kb)	19821	Rnf2	0
chr1	10231845	10233480	1636	*	9.10379	9.16522	9.03963	0.00523675	0.325354	0.787531	Promoter (<=1kb)	211673	Arfgef1	0
chr15	75908562	75910512	1951	*	8.59621	8.67061	8.51777	0.00588867	0.326178	0.787531	Promoter (<=1kb)	105734	Tigd5	0
chr12	75595110	75596863	1754	*	9.09537	9.15608	9.03199	0.00518528	0.32628	0.787531	Promoter (<=1kb)	26932	Ppp2r5e	0
chr2	37702051	37703840	1790	*	8.80887	8.87713	8.73722	0.00561068	0.326694	0.787531	Promoter (<=1kb)	20744	Strbp	0
chr1	59763528	59765145	1618	*	9.136	9.06384	9.20473	-0.00576092	0.32704	0.787531	Promoter (<=1kb)	12168	Bmpr2	128
chr6	13837053	13839146	2094	*	8.88026	8.81286	8.94465	-0.00554182	0.327337	0.787531	Promoter (<=1kb)	64450	Gpr85	0
chr7	75307341	75309161	1821	*	8.84383	8.91038	8.77405	0.00550671	0.328198	0.788638	Promoter (<=1kb)	64176	Sv2b	0
chr8	36248183	36249341	1159	*	8.94638	9.00994	8.87989	0.0053437	0.328949	0.789478	Promoter (<=1kb)	244421	Lonrf1	175
chr4	123749270	123750262	993	*	8.76564	8.83455	8.69326	0.00562978	0.329583	0.789794	Promoter (<=1kb)	68050	Akirin1	0
chr13	28950753	28953286	2534	*	9.64176	9.6913	9.59046	0.00443296	0.32998	0.789794	Promoter (<=1kb)	20677	Sox4	427
chr11	5520623	5521870	1248	*	8.5235	8.59529	8.44795	0.0057365	0.330644	0.789794	Promoter (<=1kb)	22433	Xbp1	0
chr9	111270891	111272945	2055	*	8.82774	8.90191	8.74954	0.00580076	0.330933	0.789794	Promoter (<=1kb)	17350	Mlh1	0
chr11	86756246	86758127	1882	*	9.02249	9.08219	8.96021	0.00513033	0.331088	0.789794	Promoter (<=1kb)	67300	Cltc	0
chr5	115730915	115732913	1999	*	8.92334	8.9856	8.85828	0.00525483	0.332675	0.791741	Promoter (<=1kb)	75665	Bicdl1	0
chr18	37954370	37956245	1876	*	8.59502	8.66443	8.52209	0.00561452	0.332789	0.791741	Promoter (<=1kb)	15183	Hdac3	0
chr5	65763325	65764986	1662	*	9.06519	9.1264	9.00128	0.00513982	0.333363	0.791741	Promoter (<=1kb)	333789	N4bp2	0
chr5	33996028	33997769	1742	*	8.99292	9.0573	8.92553	0.00530946	0.333675	0.791741	Promoter (<=1kb)	269642	Nat8l	44
chr17	51811842	51813700	1859	*	9.11478	9.17749	9.04922	0.00520549	0.334082	0.791741	Promoter (<=1kb)	20230	Satb1	0
chr3	88620892	88622631	1740	*	8.97501	8.91249	9.03493	-0.00520459	0.334407	0.791741	Promoter (<=1kb)	16800	Arhgef2	0
chr2	49450971	49452872	1902	*	9.09432	9.15633	9.02953	0.00522004	0.335707	0.791741	Promoter (<=1kb)	227867	Epc2	0
chr6	94699107	94700169	1063	*	8.6195	8.69099	8.54428	0.00565915	0.335749	0.791741	Promoter (<=1kb)	16206	Lrig1	0
chr13	45963654	45965335	1682	*	9.06885	9.12607	9.00926	0.00492857	0.33585	0.791741	Promoter (<=1kb)	20238	Atxn1	0
chr11	75588107	75589184	1078	*	8.50614	8.58108	8.42709	0.0057549	0.337316	0.791741	Promoter (<=1kb)	18738	Pitpna	0
chr11	97150726	97151956	1231	*	8.51108	8.58432	8.43392	0.00573728	0.337333	0.791741	Promoter (<=1kb)	73174	Tbkbp1	0
chr7	78576277	78578922	2646	*	9.20758	9.15179	9.26128	-0.00470211	0.337774	0.791741	Promoter (<=1kb)	18213	Ntrk3	0
chr12	78225886	78227707	1822	*	9.26887	9.32465	9.21085	0.00475183	0.337805	0.791741	Promoter (<=1kb)	268566	Gphn	0
chr17	62880631	62883032	2402	*	8.84599	8.91445	8.77411	0.00548262	0.338062	0.791741	Promoter (<=1kb)	13640	Efna5	0
chr12	91588623	91590488	1866	*	8.73149	8.66434	8.79566	-0.00537074	0.338396	0.791741	Promoter (<=1kb)	83602	Gtf2a1	0
chr16	44557200	44558877	1678	*	9.43418	9.37827	9.488	-0.00480774	0.338413	0.791741	Promoter (<=1kb)	100526478	Mir3081	0
chr8	11007264	11009622	2359	*	9.71196	9.76229	9.65981	0.00440987	0.338748	0.791741	Promoter (<=1kb)	384783	Irs2	0
chr9	35421194	35422752	1559	*	8.58123	8.51038	8.64876	-0.00549969	0.339247	0.791741	Promoter (<=1kb)	57810	Cdon	0
chr11	59227060	59228215	1156	*	8.65976	8.7263	8.58999	0.00541084	0.339547	0.791741	Promoter (<=1kb)	11840	Arf1	0
chr6	38433454	38435254	1801	*	8.98861	9.05633	8.91757	0.00539338	0.340894	0.793202	Promoter (<=1kb)	320538	Ubn2	0
chr17	34898268	34899733	1466	*	8.75654	8.8232	8.68665	0.00537705	0.34098	0.793202	Promoter (<=1kb)	110147	Ehmt2	0
chr3	51276391	51277753	1363	*	8.99404	9.0519	8.93377	0.00493903	0.341905	0.793488	Promoter (<=1kb)	67746	4930577N17Rik	0
chr1	84838403	84840434	2032	*	9.18319	9.24037	9.12364	0.00489038	0.34191	0.793488	Promoter (<=1kb)	14897	Trip12	0
chr12	16894514	16896218	1705	*	8.84345	8.90501	8.77915	0.00512514	0.342723	0.794011	Promoter (<=1kb)	19878	Rock2	0
chr14	63606181	63607972	1792	*	9.18205	9.2439	9.11743	0.00510098	0.343348	0.794011	Promoter (<=1kb)	219149	Xkr6	0
chr10	69706215	69708329	2115	*	8.70305	8.62324	8.77867	-0.00574768	0.345253	0.794011	Promoter (<=1kb)	11735	Ank3	0
chr3	136670180	136671929	1750	*	9.70382	9.6578	9.74841	-0.00396874	0.345262	0.794011	Promoter (<=1kb)	19055	Ppp3ca	0
chr18	46523469	46525732	2264	*	9.55914	9.50427	9.612	-0.00465178	0.345331	0.794011	Promoter (<=1kb)	240263	Fem1c	239
chr14	56885994	56888003	2010	*	8.69168	8.76014	8.61981	0.00539385	0.345743	0.794011	Promoter (<=1kb)	76007	Zmym2	0
chr13	46726805	46727962	1158	*	8.67536	8.74308	8.6043	0.00539362	0.345766	0.794011	Promoter (<=1kb)	218210	Nup153	0
chr15	11995116	11996016	901	*	8.56383	8.63511	8.48885	0.00554301	0.3462	0.794011	Promoter (<=1kb)	20024	Sub1	0
chr3	86919159	86920905	1747	*	8.85309	8.78933	8.91414	-0.00509695	0.346446	0.794011	Promoter (<=1kb)	70762	Dclk2	0
chr6	99521332	99523434	2103	*	8.70658	8.77212	8.63792	0.00532655	0.347306	0.794011	Promoter (<=1kb)	108655	Foxp1	0
chr7	111081641	111083471	1831	*	9.08172	9.13874	9.02236	0.00478494	0.347547	0.794011	Promoter (<=1kb)	13690	Eif4g2	0
chr14	16364474	16366686	2213	*	9.23359	9.28938	9.17556	0.00471765	0.348095	0.794011	Promoter (<=1kb)	21974	Top2b	0
chr10	60106279	60107637	1359	*	8.92664	8.9869	8.86376	0.0049979	0.348198	0.794011	Promoter (<=1kb)	94214	Spock2	0
chr17	35163879	35164884	1006	*	8.70624	8.7809	8.6275	0.00561064	0.34843	0.794011	Promoter (<=1kb)	53761	Prrc2a	0
chr9	45905767	45907510	1744	*	8.92326	8.98891	8.85448	0.00523063	0.34881	0.794011	Promoter (<=1kb)	18554	Pcsk7	0
chr10	37136264	37138760	2497	*	9.90208	9.95064	9.85183	0.00408376	0.349288	0.794011	Promoter (<=1kb)	17118	Marcks	160
chr15	39943032	39944500	1469	*	8.54363	8.6157	8.46778	0.0054946	0.349396	0.794011	Promoter (<=1kb)	239393	Lrp12	0
chr18	34860581	34862410	1830	*	9.05945	8.99893	9.11754	-0.00487953	0.349557	0.794011	Promoter (<=1kb)	13653	Egr1	0
chr1	162739333	162740503	1171	*	8.66119	8.73182	8.58693	0.00543358	0.350028	0.794011	Promoter (<=1kb)	226562	Prrc2c	0
chr18	13969937	13972596	2660	*	9.78647	9.74088	9.83066	-0.00391314	0.350204	0.794011	Promoter (<=1kb)	225207	Zfp521	0
chr2	14073669	14074973	1305	*	8.52444	8.5962	8.44893	0.00549096	0.351046	0.795004	Promoter (<=1kb)	20844	Stam	0
chr7	28392107	28393698	1592	*	8.5081	8.58335	8.42872	0.00560485	0.352637	0.796966	Promoter (<=1kb)	54624	Paf1	0
chr9	57764121	57765776	1656	*	8.8648	8.79995	8.92686	-0.00516712	0.352891	0.796966	Promoter (<=1kb)	102414	Clk3	0
chr2	130905923	130907308	1386	*	8.5161	8.58571	8.44296	0.00539004	0.353127	0.796966	Promoter (<=1kb)	11990	Atrn	0
chr14	105176296	105177293	998	*	8.57556	8.64594	8.50157	0.00539121	0.354205	0.798482	Promoter (<=1kb)	74213	Rbm26	0
chr4	141147637	141149081	1445	*	8.59685	8.66418	8.52623	0.00528955	0.354735	0.798763	Promoter (<=1kb)	213499	Fbxo42	0
chr13	101767114	101768612	1499	*	8.66128	8.72556	8.594	0.00514321	0.355832	0.799583	Promoter (<=1kb)	18708	Pik3r1	0
chr3	89090217	89093268	3052	*	8.85666	8.91702	8.79368	0.00498555	0.356161	0.799583	Promoter (<=1kb)	72296	Rusc1	22
chr10	79765995	79767498	1504	*	8.45515	8.52797	8.37845	0.00544964	0.356318	0.799583	Promoter (<=1kb)	70294	Rnf126	0
chr11	99229734	99231109	1376	*	8.64799	8.71215	8.58084	0.00517043	0.357539	0.800893	Promoter (<=1kb)	57376	Smarce1	0
chr2	152413624	152414785	1162	*	8.47952	8.40604	8.54944	-0.00536153	0.357716	0.800893	Promoter (<=1kb)	67917	Zcchc3	242
chr14	111675098	111676405	1308	*	8.55681	8.62215	8.48837	0.00520124	0.358394	0.801499	Promoter (<=1kb)	75409	Slitrk5	0
chr16	31947584	31949157	1574	*	8.65792	8.58762	8.72495	-0.00526275	0.361439	0.806589	Promoter (<=1kb)	106264	Ncbp2as2	0
chr4	107802287	107803944	1658	*	8.88994	8.82658	8.95064	-0.00497844	0.36154	0.806589	Promoter (<=1kb)	16975	Lrp8	0
chr5	93204753	93206696	1944	*	9.29012	9.34209	9.23621	0.00436279	0.363176	0.806589	Promoter (<=1kb)	12453	Ccni	0
chr8	120100648	120102159	1512	*	8.54654	8.46987	8.61934	-0.00539761	0.363506	0.806589	Promoter (<=1kb)	102193	Zdhhc7	0
chr11	80428642	80429623	982	*	8.55092	8.61782	8.48076	0.00518281	0.363839	0.806589	Promoter (<=1kb)	69077	Psmd11	0
chr10	128409040	128412410	3371	*	8.94763	8.88937	9.00362	-0.00467107	0.363921	0.806589	Promoter (<=1kb)	67588	Rnf41	0
chr1	158354629	158356296	1668	*	8.54778	8.61516	8.47709	0.00518757	0.365	0.806589	Promoter (<=1kb)	240843	Brinp2	0
chr3	89391952	89394731	2780	*	9.02187	8.95838	9.08269	-0.00492752	0.365173	0.806589	Promoter (<=1kb)	22724	Zbtb7b	0
chr18	63691352	63692710	1359	*	8.47237	8.55428	8.38554	0.00556213	0.365188	0.806589	Promoter (<=1kb)	53382	Txnl1	0
chr1	165459538	165461761	2224	*	9.32824	9.38062	9.27389	0.00431172	0.365487	0.806589	Promoter (<=1kb)	70456	Mpc2	0
chr18	38418971	38420323	1353	*	8.50251	8.57103	8.43057	0.00520057	0.365784	0.806589	Promoter (<=1kb)	65113	Ndfip1	0
chr17	66518613	66519718	1106	*	8.46052	8.53088	8.38655	0.00526171	0.366243	0.806589	Promoter (<=1kb)	19328	Rab12	0
chr14	101607559	101608841	1283	*	8.75232	8.68913	8.81285	-0.00490497	0.366661	0.806589	Promoter (<=1kb)	210789	Tbc1d4	0
chr5	65536857	65538313	1457	*	8.75132	8.8155	8.68416	0.00502517	0.366755	0.806589	Promoter (<=1kb)	53323	Ube2k	0
chr11	114851493	114853354	1862	*	8.62989	8.56061	8.69599	-0.00512315	0.367976	0.806589	Promoter (<=1kb)	70355	Gprc5c	0
chr13	117602487	117604322	1836	*	9.19495	9.24629	9.14172	0.0042875	0.368729	0.806589	Promoter (<=1kb)	15165	Hcn1	7
chr9	80066706	80068665	1960	*	9.2377	9.28999	9.18344	0.00430846	0.368943	0.806589	Promoter (<=1kb)	215351	Senp6	0
chr2	174329765	174331198	1434	*	8.97183	9.02861	8.91272	0.00460963	0.369501	0.806589	Promoter (<=1kb)	14683	Gnas	0
chr4	32982998	32984230	1233	*	8.45923	8.53278	8.38173	0.00530294	0.369786	0.806589	Promoter (<=1kb)	52187	Rragd	0
chr17	56716399	56718384	1986	*	8.51178	8.5829	8.43696	0.00523336	0.369911	0.806589	Promoter (<=1kb)	106639	Vmac	0
chr3	100684422	100685953	1532	*	8.75742	8.81904	8.69304	0.00486568	0.369923	0.806589	Promoter (<=1kb)	17156	Man1a2	0
chr18	64887538	64889486	1949	*	9.45078	9.40297	9.49706	-0.00396594	0.370006	0.806589	Promoter (<=1kb)	83814	Nedd4l	0
chr1	87853305	87854815	1511	*	8.97774	8.92013	9.03313	-0.00463078	0.370097	0.806589	Promoter (<=1kb)	100503175	Gm19582	0
chr11	62456656	62458850	2195	*	9.05084	9.11356	8.98527	0.00485242	0.371731	0.809255	Promoter (<=1kb)	20185	Ncor1	0
chr18	14681955	14683296	1342	*	8.66435	8.73248	8.59284	0.00510408	0.373022	0.810708	Promoter (<=1kb)	268996	Ss18	0
chr7	97579234	97580862	1629	*	8.98924	9.04936	8.92651	0.00473169	0.373222	0.810708	Promoter (<=1kb)	233532	Rsf1	0
chr5	88583671	88585633	1963	*	8.79656	8.73305	8.85739	-0.00491076	0.374513	0.812345	Promoter (<=1kb)	52822	Rufy3	0
chr18	54986710	54988021	1312	*	8.77716	8.83729	8.71441	0.00474895	0.374928	0.812345	Promoter (2-3kb)	269023	Zfp608	2145
chr2	143545648	143548201	2554	*	9.09615	9.14823	9.04212	0.00430377	0.375612	0.812345	Promoter (<=1kb)	18549	Pcsk2	0
chr3	51416057	51417281	1225	*	8.69438	8.62984	8.75615	-0.00493753	0.375657	0.812345	Promoter (<=1kb)	74838	Naa15	0
chr12	73908014	73909712	1699	*	9.17808	9.12414	9.23007	-0.00433476	0.37604	0.812345	Promoter (<=1kb)	15251	Hif1a	110
chr2	92432588	92434029	1442	*	8.62205	8.68379	8.55756	0.00484042	0.377886	0.814185	Promoter (<=1kb)	12953	Cry2	7
chr11	113682697	113684782	2086	*	8.95361	8.89145	9.01321	-0.00481119	0.377998	0.814185	Promoter (<=1kb)	276852	Mtnap1	0
chr9	21546013	21547912	1900	*	8.50028	8.5657	8.43175	0.00497845	0.378133	0.814185	Promoter (<=1kb)	59035	Carm1	0
chr2	128126092	128128101	2010	*	9.08739	9.14017	9.0326	0.00430096	0.379013	0.814691	Promoter (<=1kb)	12125	Bcl2l11	0
chr7	127776333	127778240	1908	*	8.75727	8.82152	8.69003	0.00487084	0.379242	0.814691	Promoter (<=1kb)	233904	Setd1a	0
chr10	117375811	117377234	1424	*	8.72553	8.79195	8.65591	0.0049527	0.379768	0.814691	Promoter (<=1kb)	432508	Cpsf6	0
chr11	69979759	69981945	2187	*	8.941	8.99949	8.88004	0.00465266	0.380241	0.814691	Promoter (<=1kb)	54351	Elp5	0
chr7	127478200	127479952	1753	*	9.04733	9.10237	8.9901	0.00441154	0.380608	0.814691	Promoter (<=1kb)	14123	Fbrs	0
chr4	102087365	102088623	1259	*	8.5416	8.46936	8.61039	-0.00509707	0.380869	0.814691	Promoter (<=1kb)	18578	Pde4b	0
chr17	87796438	87798478	2041	*	9.30963	9.25347	9.36367	-0.00449724	0.381495	0.814691	Promoter (<=1kb)	210741	Kcnk12	0
chr15	78118778	78120226	1449	*	8.55759	8.49202	8.6203	-0.00489525	0.382911	0.814691	Promoter (<=1kb)	12300	Cacng2	0
chr7	127207267	127208516	1250	*	8.60296	8.67182	8.53065	0.00502646	0.383416	0.814691	Promoter (<=1kb)	68449	Tbc1d10b	0
chr2	135658690	135660203	1514	*	8.72464	8.79266	8.65324	0.00496961	0.383704	0.814691	Promoter (<=1kb)	18798	Plcb4	0
chr7	16816133	16817484	1352	*	8.72236	8.78096	8.66128	0.00465253	0.383925	0.814691	Promoter (<=1kb)	243853	Fkrp	0
chr9	100544815	100546492	1678	*	8.6392	8.57423	8.70138	-0.00483646	0.384024	0.814691	Promoter (<=1kb)	17973	Nck1	0
chr2	103796128	103797600	1473	*	8.76085	8.69965	8.81956	-0.00471272	0.384252	0.814691	Promoter (<=1kb)	53872	Caprin1	0
chr1	167000789	167002659	1871	*	9.25947	9.30989	9.20723	0.00408678	0.384347	0.814691	Promoter (<=1kb)	226610	Fam78b	0
chr10	118867972	118869141	1170	*	8.86559	8.92193	8.80697	0.00449089	0.384577	0.814691	Promoter (<=1kb)	69181	Dyrk2	0
chr2	156110524	156111912	1389	*	8.69888	8.7582	8.63701	0.00465461	0.387204	0.818865	Promoter (<=1kb)	266692	Cpne1	0
chr10	128492534	128494778	2245	*	9.03344	9.0872	8.97759	0.00428701	0.388003	0.818865	Promoter (<=1kb)	17904	Myl6	0
chr11	70237524	70240333	2810	*	8.81493	8.75489	8.87258	-0.00456552	0.388042	0.818865	Promoter (<=1kb)	104457	0610010K14Rik	0
chr11	85138690	85140575	1886	*	8.77816	8.71929	8.83473	-0.00451461	0.388641	0.818865	Promoter (<=1kb)	237898	Usp32	0
chr4	129188763	129190712	1950	*	9.11919	9.17206	9.0643	0.00423372	0.388984	0.818865	Promoter (<=1kb)	107271	Yars1	0
chr13	9093348	9094958	1611	*	8.7248	8.78666	8.66017	0.00475556	0.389207	0.818865	Promoter (<=1kb)	217980	Larp4b	0
chr11	100471319	100472730	1412	*	8.7853	8.84748	8.72033	0.00471058	0.390706	0.818865	Promoter (<=1kb)	217194	Klhl11	11
chr5	110978773	110980095	1323	*	8.46295	8.53755	8.38429	0.00511215	0.390807	0.818865	Exon (ENSMUST00000199644.1/ENSMUST00000199644.1, exon 1 of 1)	735278	Mir701	-24049
chr10	39731702	39733559	1858	*	9.1909	9.24562	9.13402	0.00429782	0.390922	0.818865	Promoter (<=1kb)	19714	Rev3l	0
chr3	53041512	53042819	1308	*	8.58401	8.51849	8.64667	-0.0048385	0.390925	0.818865	Promoter (<=1kb)	108927	Lhfpl6	0
chr10	93160820	93162147	1328	*	9.11497	9.16557	9.06253	0.00410817	0.391124	0.818865	Promoter (<=1kb)	237459	Cdk17	0
chr7	74553660	74555293	1634	*	8.71335	8.77478	8.6492	0.00467129	0.391826	0.819462	Promoter (<=1kb)	108116	Slco3a1	0
chr8	99414438	99416885	2448	*	9.33178	9.37831	9.28371	0.00383901	0.393096	0.820493	Promoter (<=1kb)	12564	Cdh8	0
chr14	55883593	55886049	2457	*	8.74215	8.68158	8.80029	-0.00453691	0.393153	0.820493	Promoter (<=1kb)	219094	Khnyn	0
chr16	4878954	4881007	2054	*	8.53752	8.60508	8.46664	0.0049081	0.394371	0.821325	Promoter (<=1kb)	207740	Ubald1	0
chr13	9276549	9277866	1318	*	8.59515	8.65642	8.53117	0.00468694	0.394386	0.821325	Promoter (<=1kb)	208440	Dip2c	0
chr19	41980568	41982502	1935	*	9.21243	9.26558	9.15725	0.0041922	0.395651	0.821805	Promoter (<=1kb)	226122	Ubtd1	0
chr17	45432712	45434469	1758	*	8.68706	8.74877	8.6226	0.00463681	0.396197	0.821805	Promoter (<=1kb)	105246278	B230354K17Rik	0
chr7	28179494	28180778	1285	*	8.46594	8.53136	8.39741	0.00478413	0.396624	0.821805	Promoter (<=1kb)	13549	Dyrk1b	0
chr2	155775090	155777008	1919	*	8.54176	8.47478	8.60577	-0.00480846	0.398155	0.821805	Promoter (<=1kb)	17391	Mmp24	0
chr9	68653798	68655421	1624	*	9.08006	9.02841	9.12993	-0.00407977	0.398321	0.821805	Promoter (<=1kb)	19883	Rora	0
chr5	33335173	33336704	1532	*	8.46178	8.53674	8.38271	0.00501926	0.399347	0.821805	Promoter (<=1kb)	59003	Maea	0
chr8	54077243	54078856	1614	*	8.74021	8.80033	8.67746	0.00456078	0.399974	0.821805	Promoter (<=1kb)	22341	Vegfc	0
chr1	89580234	89581580	1347	*	8.49381	8.55805	8.42658	0.00471085	0.399999	0.821805	Promoter (<=1kb)	347722	Agap1	0
chr3	117359170	117360428	1259	*	8.56248	8.49906	8.62324	-0.00463731	0.400504	0.821805	Promoter (<=1kb)	229791	Plppr4	0
chr9	120492198	120493385	1188	*	8.71114	8.77246	8.6471	0.0045749	0.400941	0.821805	Promoter (<=1kb)	68969	Eif1b	0
chr1	152765960	152767635	1676	*	8.8273	8.88229	8.77013	0.0043006	0.401656	0.821805	Promoter (<=1kb)	19731	Rgl1	0
chr13	98925229	98926704	1476	*	8.63752	8.69813	8.57426	0.00454661	0.402117	0.821805	Promoter (<=1kb)	238799	Tnpo1	0
chr3	153911472	153912954	1483	*	8.46417	8.39442	8.53071	-0.00484125	0.402196	0.821805	Promoter (<=1kb)	100217425	Snord45c	0
chr12	71309887	71311507	1621	*	9.18438	9.1349	9.23221	-0.00388692	0.402534	0.821805	Promoter (<=1kb)	59036	Dact1	0
chr13	24801201	24802497	1297	*	8.88765	8.8324	8.94086	-0.00423994	0.403098	0.821805	Promoter (<=1kb)	79555	BC005537	0
chr1	191717794	191719412	1619	*	8.99404	9.04579	8.94038	0.00409513	0.403273	0.821805	Promoter (<=1kb)	226856	Lpgat1	0
chr17	80944418	80946020	1603	*	9.26125	9.21303	9.30791	-0.00384617	0.403979	0.821805	Promoter (<=1kb)	68027	Tmem178	0
chr7	45458223	45459780	1558	*	8.57602	8.63536	8.51413	0.00452928	0.404446	0.821805	Promoter (<=1kb)	14325	Ftl1	0
chr8	116732074	116733396	1323	*	8.54392	8.60471	8.48045	0.0045569	0.404567	0.821805	Promoter (<=1kb)	75796	Cdyl2	0
chr7	140855799	140858156	2358	*	8.79437	8.73002	8.85597	-0.00465074	0.405277	0.821805	Promoter (<=1kb)	101489	Ric8a	0
chr3	141464885	141467283	2399	*	9.65925	9.61742	9.6999	-0.00340857	0.405683	0.821805	Promoter (<=1kb)	22253	Unc5c	0
chr5	145139316	145141036	1721	*	8.56754	8.63591	8.49576	0.00479071	0.405694	0.821805	Promoter (<=1kb)	231887	Pdap1	0
chr4	15265458	15266884	1427	*	8.76483	8.8276	8.69921	0.00458481	0.405946	0.821805	Promoter (<=1kb)	100201	Tmem64	0
chr14	31494255	31495866	1612	*	8.60191	8.67182	8.52845	0.00484487	0.406781	0.821805	Promoter (<=1kb)	67011	Mettl6	0
chr5	121220269	121221856	1588	*	8.83844	8.89657	8.77788	0.00437436	0.406859	0.821805	Promoter (<=1kb)	269700	Hectd4	50
chr19	32756687	32759220	2534	*	9.71052	9.75009	9.66984	0.00318146	0.407011	0.821805	Promoter (<=1kb)	19211	Pten	0
chr4	136601579	136602696	1118	*	8.51168	8.57689	8.44339	0.00466089	0.407818	0.821805	Promoter (<=1kb)	99982	Kdm1a	0
chr13	92425995	92427136	1142	*	8.46654	8.52909	8.40116	0.00459346	0.407898	0.821805	Promoter (<=1kb)	218440	Ankrd34b	0
chr10	127078930	127080331	1402	*	8.8899	8.94465	8.83298	0.00430521	0.407973	0.821805	Promoter (<=1kb)	216439	Agap2	23
chr6	30401466	30403005	1540	*	8.49025	8.42464	8.553	-0.0046441	0.408017	0.821805	Promoter (<=1kb)	76788	Klhdc10	0
chr17	35978762	35980939	2178	*	8.90631	8.96882	8.84097	0.00456086	0.408053	0.821805	Promoter (<=1kb)	14670	Gnl1	0
chr2	103566434	103567791	1358	*	8.53179	8.60519	8.45446	0.0049062	0.40816	0.821805	Promoter (<=1kb)	99382	Abtb2	124
chr7	4811439	4813158	1720	*	8.47738	8.5415	8.41028	0.00464319	0.408397	0.821805	Promoter (<=1kb)	77891	Ube2s	0
chr13	109116299	109118334	2036	*	9.15025	9.10015	9.19868	-0.00392639	0.409406	0.822994	Promoter (<=1kb)	238871	Pde4d	0
chr14	73324818	73326341	1524	*	8.74199	8.80088	8.68059	0.00439002	0.410303	0.823266	Promoter (<=1kb)	19645	Rb1	0
chr7	4657895	4658989	1095	*	8.47702	8.54	8.41116	0.00458129	0.410709	0.823266	Promoter (<=1kb)	243819	Ppp6r1	0
chr17	66446742	66449583	2842	*	10.4604	10.4313	10.4889	-0.00227573	0.410796	0.823266	Promoter (<=1kb)	68617	Mtcl1	0
chr2	118745529	118746868	1340	*	8.61577	8.6741	8.55499	0.00439407	0.411532	0.823902	Promoter (<=1kb)	100043272	Inafm2	0
chr14	122475717	122478213	2497	*	10.5984	10.6276	10.5685	0.00224624	0.414109	0.828219	Promoter (<=1kb)	22772	Zic2	0
chr11	95712959	95714196	1238	*	8.51146	8.57433	8.44573	0.00452408	0.414899	0.828626	Promoter (<=1kb)	237928	Phospho1	0
chr17	46856312	46858100	1789	*	9.02566	8.97385	9.07567	-0.00395037	0.415155	0.828626	Promoter (<=1kb)	210982	Bicral	382
chr2	54435938	54437666	1729	*	8.525	8.46119	8.5861	-0.00447385	0.418947	0.83529	Promoter (<=1kb)	271786	Galnt13	0
chr13	83720823	83722085	1263	*	8.99013	9.04124	8.93714	0.00394743	0.419812	0.83529	Promoter (<=1kb)	320203	Mir9-2hg	0
chr11	79992672	79994201	1530	*	8.60171	8.66134	8.5395	0.00436351	0.420222	0.83529	Promoter (<=1kb)	52615	Suz12	0
chr9	102352829	102354610	1782	*	9.42569	9.38175	9.46833	-0.00338339	0.42087	0.83529	Promoter (<=1kb)	270190	Ephb1	83
chr4	72199860	72201746	1887	*	8.5345	8.60241	8.46324	0.00463967	0.420922	0.83529	Promoter (<=1kb)	21885	Tle1	0
chr11	106215712	106217730	2019	*	8.64226	8.5768	8.70488	-0.00455734	0.421041	0.83529	Promoter (<=1kb)	67163	Ccdc47	0
chr7	13024117	13025458	1342	*	8.52869	8.46752	8.58737	-0.00440596	0.422808	0.837353	Promoter (<=1kb)	21849	Trim28	0
chr17	74528483	74529540	1058	*	8.5969	8.53212	8.6589	-0.00451831	0.422931	0.837353	Promoter (<=1kb)	12211	Birc6	0
chr1	30872679	30873864	1186	*	8.83598	8.88989	8.77998	0.00409235	0.424488	0.83959	Promoter (<=1kb)	213109	Phf3	0
chr16	85172372	85173705	1334	*	9.08253	9.12987	9.03359	0.00372257	0.42533	0.840411	Promoter (<=1kb)	11820	App	0
chr4	149586488	149587979	1492	*	8.87425	8.92702	8.81947	0.00399652	0.426817	0.841206	Promoter (<=1kb)	65945	Clstn1	0
chr18	39488919	39490473	1555	*	9.12171	9.16964	9.07213	0.00370569	0.427	0.841206	Promoter (<=1kb)	14815	Nr3c1	0
chr9	14276373	14277603	1231	*	8.64732	8.70467	8.5876	0.00421976	0.427435	0.841206	Promoter (<=1kb)	75747	Sesn3	72
chr6	87849985	87851401	1417	*	8.66435	8.60402	8.72225	-0.00435875	0.427833	0.841206	Promoter (<=1kb)	12785	Cnbp	0
chr9	47530411	47531890	1480	*	9.39922	9.44263	9.35446	0.0034221	0.427919	0.841206	Promoter (<=1kb)	54725	Cadm1	38
chr14	108912136	108914104	1969	*	8.82865	8.88148	8.77381	0.00400436	0.428297	0.841206	Promoter (<=1kb)	76965	Slitrk1	54
chr5	123683412	123684812	1401	*	9.00195	8.95194	9.05028	-0.00383398	0.428903	0.841557	Promoter (<=1kb)	56430	Clip1	0
chr5	149051261	149052987	1727	*	8.73895	8.79334	8.68242	0.00408223	0.429523	0.841934	Promoter (<=1kb)	15289	Hmgb1	0
chr9	58582404	58583868	1465	*	8.87629	8.92924	8.82132	0.00399507	0.43024	0.842103	Promoter (<=1kb)	20320	Nptn	0
chr6	92090978	92092739	1762	*	8.69387	8.75022	8.63523	0.00414509	0.431075	0.842103	Promoter (<=1kb)	22026	Nr2c2	0
chr3	110249618	110250966	1349	*	8.71596	8.6609	8.769	-0.00403865	0.431563	0.842103	Promoter (<=1kb)	99890	Prmt6	27
chr8	121651013	121653491	2479	*	8.96808	8.91625	9.0181	-0.00393583	0.432306	0.842103	Promoter (<=1kb)	142682	Zcchc14	0
chr14	30715363	30716767	1405	*	8.74517	8.80198	8.68603	0.00412801	0.434091	0.842103	Promoter (<=1kb)	54650	Sfmbt1	0
chr6	51468499	51471384	2886	*	9.76949	9.80523	9.73284	0.002829	0.43433	0.842103	Promoter (<=1kb)	12417	Cbx3	0
chr2	121866445	121867923	1479	*	8.54121	8.60464	8.47486	0.00439472	0.434353	0.842103	Promoter (<=1kb)	319996	Golm2	0
chr3	58524958	58526434	1477	*	8.55833	8.62244	8.49124	0.00440225	0.434438	0.842103	Promoter (<=1kb)	229317	Eif2a	0
chr14	26533702	26534906	1205	*	8.85247	8.90341	8.79967	0.00387272	0.434502	0.842103	Promoter (<=1kb)	83997	Slmap	0
chr17	25013725	25016908	3184	*	9.28873	9.34356	9.23172	0.00404565	0.434694	0.842103	Promoter (<=1kb)	106633	Ift140	0
chr16	94370336	94372289	1954	*	8.82182	8.76767	8.87401	-0.00395315	0.434876	0.842103	Promoter (<=1kb)	22129	Ttc3	0
chr12	72235105	72236691	1587	*	8.56865	8.51096	8.62412	-0.0041606	0.43495	0.842103	Promoter (<=1kb)	104001	Rtn1	0
chr1	58422694	58424009	1316	*	8.88881	8.93871	8.83713	0.00384112	0.435562	0.842103	Promoter (<=1kb)	12747	Clk1	57
chr4	76448720	76450397	1678	*	9.06601	9.11814	9.01192	0.00386951	0.4356	0.842103	Promoter (<=1kb)	19266	Ptprd	0
chr5	114772892	114775703	2812	*	9.57761	9.61858	9.53546	0.00316461	0.436329	0.842684	Promoter (<=1kb)	26431	Git2	0
chr17	3114082	3115937	1856	*	8.93739	8.98876	8.88413	0.00389623	0.437301	0.843623	Promoter (<=1kb)	106583	Scaf8	0
chr10	9899810	9901566	1757	*	9.04707	9.09576	8.99667	0.00369184	0.437905	0.843623	Promoter (<=1kb)	78808	Stxbp5	0
chr12	25094528	25096471	1944	*	8.70321	8.76111	8.64288	0.0041777	0.438101	0.843623	Promoter (<=1kb)	15902	Id2	0
chr14	76504583	76506313	1731	*	8.81258	8.75828	8.86491	-0.00400195	0.438807	0.843718	Promoter (<=1kb)	21807	Tsc22d1	0
chr8	106892606	106894105	1500	*	8.62469	8.68441	8.56239	0.00421745	0.439164	0.843718	Promoter (<=1kb)	214987	Chtf8	0
chr19	5688136	5690540	2405	*	8.47094	8.40156	8.53714	-0.0044931	0.439437	0.843718	Promoter (<=1kb)	104401	Pcnx3	0
chr10	42501993	42503192	1200	*	8.46037	8.52372	8.39411	0.00433691	0.441683	0.84453	Promoter (<=1kb)	54198	Snx3	0
chr2	154791131	154792568	1438	*	8.76611	8.82144	8.70858	0.00403801	0.441733	0.84453	Promoter (<=1kb)	19383	Raly	0
chr19	45782147	45783523	1377	*	8.9745	9.02306	8.92425	0.0036811	0.442165	0.84453	Promoter (<=1kb)	76055	Oga	28
chr17	5491719	5493782	2064	*	9.17011	9.2152	9.12355	0.00346821	0.442272	0.84453	Promoter (<=1kb)	224454	Zdhhc14	0
chr1	39900425	39902248	1824	*	9.10403	9.05605	9.15046	-0.00367193	0.442386	0.84453	Promoter (<=1kb)	26921	Map4k4	0
chr7	133121719	133123336	1618	*	9.53508	9.49568	9.57344	-0.00302098	0.442566	0.84453	Promoter (<=1kb)	13017	Ctbp2	0
chr14	12821584	12823075	1492	*	8.9564	9.00595	8.9051	0.00375197	0.443024	0.84453	Promoter (<=1kb)	27062	Cadps	0
chr17	50509125	50510511	1387	*	8.73661	8.79194	8.67908	0.0039971	0.443459	0.84453	Promoter (<=1kb)	224860	Plcl2	0
chr8	84661423	84662769	1347	*	8.65985	8.71421	8.60335	0.00406337	0.443722	0.84453	Promoter (<=1kb)	15936	Ier2	85
chr11	3330816	3332228	1413	*	8.46345	8.40296	8.5215	-0.00414724	0.44459	0.844649	Promoter (<=1kb)	216505	Pik3ip1	0
chr5	107900545	107901581	1037	*	8.64575	8.70258	8.58659	0.00405917	0.445009	0.844649	Promoter (<=1kb)	100503670	Rpl5	0
chr18	7868567	7870311	1745	*	9.27208	9.31724	9.22545	0.00344595	0.4453	0.844649	Promoter (<=1kb)	225131	Wac	0
chr9	108783807	108785035	1229	*	8.54351	8.60204	8.4825	0.00413873	0.445611	0.844649	Promoter (<=1kb)	76500	Ip6k2	0
chr10	41518786	41520334	1549	*	8.56159	8.61746	8.50347	0.00404483	0.445983	0.844649	Promoter (<=1kb)	53599	Cd164	0
chr8	72570821	72572831	2011	*	8.602	8.66359	8.53766	0.00424493	0.446359	0.844649	Promoter (<=1kb)	66818	Smim7	0
chr16	3883944	3885388	1445	*	8.62424	8.68567	8.56007	0.00424185	0.447151	0.844738	Promoter (<=1kb)	71063	Zfp597	0
chr1	133131359	133133036	1678	*	9.11571	9.16795	9.0615	0.00385699	0.447265	0.844738	Promoter (<=1kb)	108954	Ppp1r15b	15
chr9	123528945	123530749	1805	*	8.51435	8.5851	8.43995	0.00443741	0.448815	0.84561	Promoter (<=1kb)	83493	Sacm1l	0
chr2	153345390	153347034	1645	*	8.85069	8.90167	8.79783	0.0037689	0.449054	0.84561	Promoter (<=1kb)	228790	Asxl1	0
chr2	28205687	28207088	1402	*	8.82514	8.7731	8.87537	-0.00384813	0.449367	0.84561	Promoter (<=1kb)	56177	Olfm1	28
chr17	71474560	71475973	1414	*	8.65755	8.72303	8.58895	0.00432305	0.449597	0.84561	Promoter (<=1kb)	74355	Smchd1	0
chr2	94405878	94407238	1361	*	8.46543	8.5238	8.40459	0.00411471	0.450108	0.84561	Promoter (<=1kb)	66457	2810002D19Rik	0
chr11	82387442	82389803	2362	*	8.58946	8.64506	8.53164	0.00399998	0.450304	0.84561	Promoter (<=1kb)	270893	Tmem132e	0
chr11	119084824	119086240	1417	*	8.84774	8.7965	8.89723	-0.00381125	0.450881	0.845886	Promoter (<=1kb)	12418	Cbx4	0
chr14	52102379	52103994	1616	*	8.49693	8.55537	8.43603	0.00407711	0.451853	0.845944	Promoter (<=1kb)	15381	Hnrnpc	0
chr11	77982797	77984811	2015	*	9.43435	9.39172	9.47576	-0.00333043	0.452159	0.845944	Promoter (<=1kb)	268448	Phf12	0
chr3	79285941	79287710	1770	*	9.04825	9.095	8.99995	0.00353784	0.452202	0.845944	Promoter (<=1kb)	76089	Rapgef2	0
chr5	88674867	88676179	1313	*	8.77935	8.72679	8.83006	-0.00382223	0.452728	0.846124	Promoter (<=1kb)	231413	Grsf1	0
chr11	85311357	85312864	1508	*	9.23032	9.27313	9.1862	0.00327625	0.453399	0.846347	Promoter (<=1kb)	53892	Ppm1d	0
chr4	123916734	123918194	1461	*	8.61198	8.67001	8.55151	0.00406746	0.453707	0.846347	Promoter (<=1kb)	54170	Rragc	0
chr5	134638124	134639321	1198	*	8.59698	8.65444	8.53714	0.00405496	0.454602	0.847213	Promoter (<=1kb)	22384	Eif4h	0
chr1	105355328	105356772	1445	*	8.47494	8.41763	8.53007	-0.00400572	0.455574	0.847784	Promoter (<=1kb)	100504568	Gm17634	0
chr10	94943573	94945483	1911	*	8.87877	8.92931	8.8264	0.00377108	0.456159	0.847784	Promoter (<=1kb)	54712	Plxnc1	0
chr10	61146068	61147936	1869	*	8.6363	8.69226	8.57809	0.00397928	0.456201	0.847784	Promoter (<=1kb)	20397	Sgpl1	0
chr6	47594036	47595786	1751	*	8.80946	8.8605	8.75655	0.00373523	0.456897	0.848277	Promoter (<=1kb)	14056	Ezh2	0
chr5	115271634	115272868	1235	*	8.83818	8.8882	8.78636	0.00365496	0.460419	0.850163	Promoter (<=1kb)	50849	Rnf10	0
chr16	91646696	91648795	2100	*	8.85834	8.90937	8.80544	0.00375525	0.460736	0.850163	Promoter (<=1kb)	14450	Gart	0
chr9	50602927	50604646	1720	*	8.61528	8.55122	8.67662	-0.00420489	0.460995	0.850163	Promoter (<=1kb)	30057	Timm8b	0
chr13	107021062	107022802	1741	*	8.45721	8.51544	8.39653	0.00404294	0.461196	0.850163	Promoter (<=1kb)	100040322	3830408C21Rik	0
chr18	31633847	31635630	1784	*	8.83557	8.88769	8.7815	0.00379919	0.461429	0.850163	Promoter (<=1kb)	269003	Sap130	0
chr3	57846463	57848115	1653	*	8.99317	9.03998	8.94479	0.00349075	0.461458	0.850163	Promoter (<=1kb)	18645	Pfn2	0
chr8	31111816	31113776	1961	*	8.80153	8.74906	8.85216	-0.00367819	0.461795	0.850163	Promoter (<=1kb)	68867	Rnf122	0
chr17	46247457	46248929	1473	*	8.48398	8.42768	8.53817	-0.00392126	0.462081	0.850163	Promoter (<=1kb)	20016	Polr1c	0
chr4	129334345	129336393	2049	*	8.56361	8.49986	8.62466	-0.00418409	0.462621	0.850163	Promoter (<=1kb)	19646	Rbbp4	0
chr1	130715581	130718036	2456	*	9.30523	9.26414	9.34518	-0.00308653	0.462663	0.850163	Promoter (<=1kb)	18640	Pfkfb2	0
chr2	91181609	91182960	1352	*	8.70308	8.6514	8.75297	-0.00371573	0.463093	0.850163	Promoter (<=1kb)	228355	Madd	0
chr7	19664202	19665905	1704	*	8.77822	8.83839	8.71543	0.00404532	0.463374	0.850163	Promoter (<=1kb)	56457	Clptm1	0
chr4	106315783	106317262	1480	*	8.52123	8.57541	8.46494	0.00388202	0.463529	0.850163	Promoter (<=1kb)	329908	Usp24	0
chr9	65826312	65828027	1716	*	8.49349	8.55315	8.43126	0.00402982	0.464189	0.85058	Promoter (<=1kb)	214812	Zfp609	0
chr7	141562236	141563282	1047	*	8.70604	8.65237	8.75779	-0.00384555	0.465528	0.851628	Promoter (<=1kb)	11772	Ap2a2	0
chr17	69382888	69384520	1633	*	8.83999	8.89548	8.78227	0.00384431	0.465831	0.851628	Promoter (<=1kb)	22666	Zbtb14	0
chr5	21784514	21787456	2943	*	8.67589	8.73486	8.61441	0.00399004	0.466262	0.851628	Promoter (<=1kb)	19181	Psmc2	0
chr1	64119299	64122236	2938	*	9.42903	9.39036	9.46669	-0.00293918	0.466492	0.851628	Promoter (<=1kb)	93691	Klf7	0
chr5	134313701	134314739	1039	*	8.48158	8.42606	8.53505	-0.00386508	0.46735	0.852404	Promoter (<=1kb)	14886	Gtf2i	0
chr2	164485996	164487442	1447	*	8.49426	8.43313	8.55292	-0.00403277	0.46871	0.852738	Promoter (<=1kb)	52840	Dbndd2	0
chr6	86848828	86850748	1921	*	8.98851	8.94255	9.03305	-0.00343272	0.469474	0.852738	Promoter (<=1kb)	269774	Aak1	0
chr7	107370344	107371702	1359	*	8.55418	8.60803	8.49825	0.00379428	0.469694	0.852738	Promoter (<=1kb)	60510	Syt9	0
chr3	22075622	22077402	1781	*	8.88616	8.93337	8.83735	0.00350492	0.470013	0.852738	Promoter (<=1kb)	81004	Tbl1xr1	0
chr11	120236524	120237641	1118	*	8.57675	8.6292	8.52232	0.00376519	0.470194	0.852738	Promoter (<=1kb)	268515	Bahcc1	0
chr7	100706727	100708274	1548	*	8.4777	8.5356	8.41739	0.00391916	0.471374	0.852738	Promoter (<=1kb)	319604	Fam168a	0
chr9	110531956	110533530	1575	*	8.98183	9.02661	8.93561	0.00335035	0.471409	0.852738	Promoter (<=1kb)	235626	Setd2	0
chr12	76369013	76371243	2231	*	9.18979	9.14535	9.23289	-0.00331271	0.471734	0.852738	Promoter (<=1kb)	109929	Zbtb25	0
chr19	28010235	28012150	1916	*	9.0794	9.12308	9.03436	0.0032604	0.471848	0.852738	Promoter (<=1kb)	19726	Rfx3	0
chr1	74854929	74856404	1476	*	8.64018	8.69492	8.58329	0.00385278	0.472238	0.852738	Promoter (<=1kb)	12570	Cdk5r2	0
chr4	140244491	140246787	2297	*	9.26823	9.22758	9.30777	-0.00303737	0.472703	0.852738	Promoter (<=1kb)	230868	Igsf21	0
chr2	27474533	27476224	1692	*	8.56334	8.50905	8.61566	-0.00381565	0.472733	0.852738	Promoter (<=1kb)	67382	Brd3	0
chr8	13287046	13288699	1654	*	8.61923	8.67103	8.56551	0.00369245	0.473881	0.853994	Promoter (<=1kb)	102323	Dcun1d2	0
chr19	53140592	53143426	2835	*	9.28228	9.32241	9.241	0.00303119	0.474459	0.853994	Promoter (<=1kb)	27360	Add3	0
chr1	135146837	135147904	1068	*	8.60777	8.66013	8.55344	0.00369853	0.474731	0.853994	Promoter (<=1kb)	68724	Arl8a	0
chr10	3366145	3368173	2029	*	9.26749	9.3099	9.2238	0.00316439	0.475284	0.854102	Promoter (<=1kb)	76142	Ppp1r14c	0
chr9	110052075	110054855	2781	*	8.98998	9.0377	8.94063	0.00353147	0.475658	0.854102	Promoter (<=1kb)	17758	Map4	23
chr5	28166089	28169124	3036	*	10.752	10.7757	10.7278	0.00169743	0.477224	0.856131	Promoter (<=1kb)	13799	En2	395
chr3	8666090	8667747	1658	*	8.92431	8.96865	8.87857	0.00332672	0.477795	0.856377	Promoter (<=1kb)	15213	Hey1	0
chr1	97660858	97662006	1149	*	8.70406	8.75668	8.64945	0.00365709	0.479634	0.858889	Promoter (<=1kb)	52392	Macir	0
chr12	4917019	4918518	1500	*	8.72469	8.78153	8.66553	0.0038648	0.480078	0.858902	Promoter (<=1kb)	320817	Atad2b	0
chr2	18046493	18048234	1742	*	9.07315	9.11701	9.02792	0.00321956	0.480977	0.859476	Exon (ENSMUST00000091420.5/ENSMUST00000091420.5, exon 2 of 2)	17354	Mllt10	-7003
chr7	84084854	84086569	1716	*	8.63274	8.58072	8.68295	-0.00367842	0.481272	0.859476	Promoter (<=1kb)	80982	Cemip	0
chr12	108792376	108794884	2509	*	9.75084	9.78345	9.71747	0.002454	0.484098	0.863198	Promoter (<=1kb)	22632	Yy1	0
chr1	92831354	92832749	1396	*	8.57031	8.62269	8.51595	0.00363396	0.485324	0.863198	Promoter (<=1kb)	14733	Gpc1	0
chr7	57590600	57592375	1776	*	9.00441	9.0473	8.96021	0.00320389	0.485438	0.863198	Promoter (<=1kb)	14402	Gabrb3	0
chr9	13826313	13828570	2258	*	8.92926	8.97907	8.87767	0.00353787	0.485466	0.863198	Promoter (<=1kb)	72826	Fam76b	0
chr2	120730200	120731477	1278	*	8.59479	8.64488	8.5429	0.00356589	0.485956	0.863198	Promoter (<=1kb)	68968	Cdan1	13
chr4	152008935	152010248	1314	*	8.65246	8.60221	8.70101	-0.0035445	0.485988	0.863198	Promoter (<=1kb)	242785	Klhl21	132
chr5	150593259	150594828	1570	*	9.11852	9.15979	9.07603	0.00308912	0.486826	0.863208	Promoter (<=1kb)	100637	N4bp2l1	0
chr11	69409762	69411577	1816	*	8.7312	8.68124	8.77948	-0.00348309	0.487687	0.863208	Promoter (2-3kb)	216850	Kdm6b	2098
chr4	155812509	155813593	1085	*	8.46089	8.51735	8.40213	0.0037972	0.487743	0.863208	Promoter (<=1kb)	56036	Ccnl2	0
chr16	20517001	20518386	1386	*	8.56656	8.5125	8.61867	-0.00370619	0.487749	0.863208	Promoter (<=1kb)	13544	Dvl3	0
chr10	89873079	89874672	1594	*	8.83408	8.78808	8.87866	-0.00332437	0.4883	0.863208	Promoter (<=1kb)	77531	Anks1b	0
chr11	53519524	53521268	1745	*	8.6871	8.63114	8.74097	-0.0037302	0.488625	0.863208	Promoter (<=1kb)	20362	Septin8	0
chr16	20619937	20621925	1989	*	8.79334	8.84032	8.74479	0.00340699	0.489831	0.864563	Promoter (<=1kb)	73047	Camk2n2	0
chr6	85451004	85452684	1681	*	8.46555	8.52258	8.40618	0.00377324	0.492238	0.8675	Promoter (<=1kb)	12468	Cct7	0
chr2	52857789	52859048	1260	*	9.03352	9.07671	8.989	0.00314981	0.492377	0.8675	Promoter (<=1kb)	71409	Fmnl2	0
chr1	36511895	36513244	1350	*	8.60488	8.65738	8.55041	0.00357682	0.493074	0.867952	Promoter (<=1kb)	94218	Cnnm3	0
chr11	69058759	69060691	1933	*	8.75178	8.7975	8.70456	0.00332501	0.493982	0.868772	Promoter (<=1kb)	71923	Borcs6	0
chr17	45685228	45686852	1625	*	8.60983	8.56017	8.65783	-0.00347817	0.495019	0.868989	Promoter (<=1kb)	224807	Tmem63b	0
chr9	107534078	107535527	1450	*	8.64245	8.58772	8.69518	-0.00368547	0.496859	0.868989	Promoter (<=1kb)	56395	Tmem115	133
chr5	137785474	137787490	2017	*	8.6827	8.73189	8.63177	0.00343181	0.497576	0.868989	Promoter (<=1kb)	231803	Mepce	0
chr11	106787144	106789728	2585	*	9.86955	9.90068	9.83773	0.0022888	0.498709	0.868989	Promoter (<=1kb)	13207	Ddx5	0
chr2	132263223	132264465	1243	*	8.50473	8.45039	8.5571	-0.00364887	0.498937	0.868989	Promoter (<=1kb)	110911	Cds2	0
chr9	55326522	55328391	1870	*	8.6864	8.63745	8.73374	-0.00336471	0.499005	0.868989	Promoter (<=1kb)	244886	Tmem266	0
chr11	62550569	62553418	2850	*	8.57022	8.5202	8.61856	-0.00348411	0.499182	0.868989	Promoter (<=1kb)	22187	Ubb	0
chr8	25601720	25603724	2005	*	8.93609	8.98458	8.8859	0.00341161	0.499379	0.868989	Promoter (<=1kb)	234135	Nsd3	0
chr5	117976797	117977964	1168	*	8.55408	8.50377	8.60269	-0.00345367	0.499913	0.868989	Promoter (<=1kb)	231670	Fbxo21	0
chr6	107529786	107531639	1854	*	9.14113	9.10123	9.17996	-0.00294568	0.500079	0.868989	Promoter (<=1kb)	16979	Lrrn1	18
chr7	34388531	34390205	1675	*	8.92842	8.97561	8.87963	0.00333452	0.500677	0.868989	Promoter (<=1kb)	67070	Lsm14a	0
chr7	45163971	45165854	1884	*	8.82871	8.77585	8.87971	-0.00346251	0.500694	0.868989	Promoter (<=1kb)	72961	Slc17a7	0
chr19	59344642	59346332	1691	*	9.14933	9.19115	9.10626	0.00301645	0.500803	0.868989	Promoter (<=1kb)	107368	Pdzd8	0
chr2	49619328	49620702	1375	*	9.10413	9.06083	9.14616	-0.00316149	0.500914	0.868989	Promoter (<=1kb)	16574	Kif5c	30
chr5	93092713	93094613	1901	*	8.98574	8.93992	9.03015	-0.00322037	0.50162	0.868989	Promoter (<=1kb)	52398	Septin11	0
chr6	71493965	71496069	2105	*	9.33264	9.36986	9.29444	0.00274926	0.501915	0.868989	Promoter (<=1kb)	22644	Rnf103	0
chr8	85036445	85038420	1976	*	8.52119	8.47076	8.56992	-0.00346995	0.502715	0.868989	Promoter (<=1kb)	212999	Tnpo2	0
chr1	180812072	180813946	1875	*	9.45255	9.41711	9.48714	-0.00259353	0.502895	0.868989	Promoter (<=1kb)	15078	H3f3a	0
chr9	64736790	64737958	1169	*	8.54914	8.49857	8.598	-0.00341442	0.503705	0.868989	Promoter (<=1kb)	53869	Rab11a	0
chr11	88717384	88718960	1577	*	8.69047	8.73761	8.64174	0.0033113	0.504246	0.868989	Promoter (<=1kb)	193280	C030037D09Rik	0
chr11	5097825	5099752	1928	*	9.21819	9.25802	9.17722	0.00289425	0.50542	0.868989	Promoter (<=1kb)	14030	Ewsr1	0
chr11	97663229	97664355	1127	*	8.48629	8.53907	8.4315	0.00351471	0.506001	0.868989	Promoter (<=1kb)	246198	Mllt6	0
chr10	79854646	79855879	1234	*	8.5625	8.5123	8.61101	-0.00343873	0.507593	0.868989	Promoter (<=1kb)	19205	Ptbp1	0
chr8	78508311	78510036	1726	*	8.92636	8.97235	8.87885	0.0032525	0.508728	0.868989	Promoter (<=1kb)	19656	Rbmxl1	0
chr4	151107136	151108875	1740	*	8.45654	8.40544	8.50589	-0.0034382	0.509636	0.868989	Promoter (<=1kb)	100072	Camta1	0
chr15	30172802	30174494	1693	*	9.1407	9.18278	9.09735	0.00298716	0.5097	0.868989	Promoter (<=1kb)	18163	Ctnnd2	0
chr4	116220949	116224036	3088	*	9.62555	9.59087	9.65942	-0.00260809	0.509799	0.868989	Promoter (<=1kb)	18710	Pik3r3	0
chr11	44518985	44520395	1411	*	8.78619	8.74144	8.82959	-0.00315665	0.510092	0.868989	Promoter (<=1kb)	74315	Rnf145	0
chr11	97573566	97575179	1614	*	8.62329	8.57496	8.67004	-0.00336899	0.510286	0.868989	Promoter (<=1kb)	56013	Srcin1	0
chr17	30004089	30005800	1712	*	8.90746	8.95081	8.86276	0.00311412	0.510795	0.868989	Promoter (<=1kb)	21769	Zfand3	0
chr5	37245839	37247004	1166	*	8.4959	8.44268	8.54722	-0.00348865	0.511314	0.868989	Promoter (<=1kb)	12933	Crmp1	0
chr8	79398148	79399477	1330	*	8.89375	8.93737	8.84876	0.0030959	0.511369	0.868989	Promoter (<=1kb)	17125	Smad1	41
chr11	78244857	78246304	1448	*	8.45683	8.51183	8.39965	0.00356195	0.512216	0.868989	Promoter (<=1kb)	20316	Sdf2	0
chr6	40434516	40436381	1866	*	9.04909	9.00839	9.08866	-0.00298148	0.512371	0.868989	Promoter (<=1kb)	243780	Dennd11	0
chr6	23837385	23839289	1905	*	9.48643	9.45038	9.52159	-0.00272593	0.512926	0.868989	Promoter (<=1kb)	320405	Cadps2	0
chr11	23306062	23307614	1553	*	8.70371	8.75217	8.65357	0.00329864	0.513249	0.868989	Promoter (<=1kb)	17847	Usp34	0
chr8	85298707	85300496	1790	*	8.69379	8.74006	8.64599	0.00326826	0.513665	0.868989	Promoter (<=1kb)	56452	Orc6	0
chr2	18676555	18678132	1578	*	8.50238	8.55593	8.44677	0.00348353	0.51368	0.868989	Promoter (<=1kb)	12151	Bmi1	0
chr14	122462806	122465146	2341	*	10.0371	10.0687	10.0048	0.00225578	0.514012	0.868989	Promoter (<=1kb)	65100	Zic5	531
chr2	29250975	29253243	2269	*	9.27965	9.24256	9.31582	-0.00271121	0.514308	0.868989	Promoter (<=1kb)	171171	Ntng2	0
chr1	66816280	66817962	1683	*	8.57919	8.62958	8.52699	0.00337677	0.514502	0.868989	Promoter (<=1kb)	68691	Kansl1l	0
chr10	67547913	67549588	1676	*	8.66818	8.71348	8.6214	0.00323656	0.514729	0.868989	Promoter (<=1kb)	211488	Ado	0
chr7	98655794	98657570	1777	*	8.79146	8.83806	8.7433	0.00324954	0.514881	0.868989	Promoter (<=1kb)	233545	Emsy	0
chr5	73255356	73256578	1223	*	8.68187	8.72902	8.63312	0.00324755	0.515012	0.868989	Promoter (<=1kb)	72313	Fryl	0
chr16	28445266	28447079	1814	*	8.84985	8.80695	8.89151	-0.0030597	0.51534	0.868989	Promoter (<=1kb)	14167	Fgf12	0
chr9	31210567	31211779	1213	*	9.15873	9.19595	9.12052	0.00279682	0.515736	0.868989	Promoter (<=1kb)	11804	Aplp2	8
chr7	127614430	127615942	1513	*	8.88076	8.92524	8.83487	0.00310938	0.516143	0.868989	Promoter (<=1kb)	320683	Zfp629	0
chr13	80883587	80886529	2943	*	9.69947	9.73053	9.66773	0.00228034	0.516483	0.868989	Promoter (<=1kb)	105171	Arrdc3	0
chr6	120036952	120038605	1654	*	9.01301	9.05329	8.97158	0.00291398	0.516484	0.868989	Promoter (<=1kb)	232341	Wnk1	0
chr3	152209808	152211470	1663	*	8.9395	8.89816	8.97968	-0.00297894	0.516758	0.868989	Promoter (<=1kb)	51886	Fubp1	0
chr19	7416956	7418539	1584	*	8.47435	8.52711	8.41957	0.00344596	0.516972	0.868989	Promoter (<=1kb)	108899	Zfta	0
chr4	104367093	104368692	1600	*	8.70905	8.75539	8.66118	0.00323261	0.517066	0.868989	Promoter (<=1kb)	13131	Dab1	0
chr17	27819464	27820593	1130	*	8.48629	8.5431	8.42715	0.00356214	0.518271	0.870271	Promoter (<=1kb)	224647	Ilrun	0
chr3	75556084	75558341	2258	*	8.82041	8.86702	8.77225	0.00319901	0.519139	0.870821	Promoter (<=1kb)	20713	Serpini1	0
chr9	110116633	110118171	1539	*	8.61422	8.5658	8.66106	-0.00333225	0.520219	0.870821	Promoter (<=1kb)	20588	Smarcc1	0
chr1	16103795	16106166	2372	*	9.21462	9.25282	9.17537	0.00280351	0.520416	0.870821	Promoter (<=1kb)	19989	Rpl7	0
chr7	45051946	45053313	1368	*	8.51446	8.46525	8.56205	-0.00333174	0.520955	0.870821	Promoter (<=1kb)	233210	Prr12	0
chr11	61022188	61023568	1381	*	8.67131	8.62418	8.71695	-0.00321759	0.52146	0.870821	Promoter (<=1kb)	16515	Kcnj12	0
chr5	30588031	30589373	1343	*	8.96436	8.92315	9.00441	-0.00298186	0.521685	0.870821	Promoter (<=1kb)	100502829	Gm9899	0
chr6	87980669	87982108	1440	*	8.53925	8.58841	8.48836	0.00332404	0.521755	0.870821	Promoter (<=1kb)	243529	H1f10	0
chr2	84714325	84716228	1904	*	8.57646	8.62233	8.52908	0.00320923	0.522138	0.870821	Promoter (<=1kb)	228136	Zdhhc5	0
chr12	3426918	3427801	884	*	8.58659	8.54018	8.63155	-0.00319439	0.524037	0.873248	Promoter (<=1kb)	100043040	1110002L01Rik	0
chr19	32387549	32389836	2288	*	9.14757	9.10807	9.18602	-0.00282463	0.524545	0.873354	Promoter (<=1kb)	208449	Sgms1	0
chr6	28831755	28833661	1907	*	9.01401	9.05342	8.9735	0.00282772	0.52542	0.874071	Promoter (<=1kb)	192198	Lrrc4	-8
chr12	80259215	80260842	1628	*	8.6206	8.6683	8.57128	0.00322397	0.525981	0.874266	Promoter (<=1kb)	109711	Actn1	0
chrX	152233085	152234345	1261	*	8.53927	8.58789	8.48897	0.00326462	0.527469	0.874412	Promoter (<=1kb)	20591	Kdm5c	0
chr7	83883067	83884658	1592	*	8.67836	8.63369	8.72169	-0.00306979	0.527587	0.874412	Promoter (<=1kb)	67943	Mesd	0
chr2	130839085	130840600	1516	*	8.82203	8.86469	8.77808	0.0029979	0.527593	0.874412	Promoter (<=1kb)	228602	Dnaaf9	0
chr11	116851826	116854160	2335	*	9.32222	9.35896	9.28452	0.00262304	0.527846	0.874412	Promoter (<=1kb)	20382	Srsf2	0
chr18	74063701	74065375	1675	*	8.89496	8.93955	8.84894	0.00309806	0.529482	0.87624	Promoter (<=1kb)	225724	Mapk4	0
chr16	56028685	56030234	1550	*	8.51126	8.56036	8.46043	0.00325506	0.529926	0.87624	Promoter (<=1kb)	76302	Pcnp	0
chr13	58273484	58274865	1382	*	8.49103	8.54009	8.44024	0.00325612	0.530285	0.87624	Promoter (<=1kb)	56278	Gkap1	0
chr8	9770405	9771998	1594	*	8.56697	8.61451	8.51781	0.00323259	0.531894	0.878161	Promoter (<=1kb)	270028	Nalf1	0
chr3	116423193	116424953	1761	*	8.48461	8.53097	8.43672	0.00319878	0.533078	0.879358	Promoter (<=1kb)	229776	Cdc14a	0
chr2	23039024	23040159	1136	*	8.7422	8.78809	8.69482	0.00313037	0.534862	0.879358	Promoter (<=1kb)	11308	Abi1	0
chr11	87760613	87764710	4098	*	9.06199	9.02064	9.10219	-0.00288711	0.535705	0.879358	Promoter (<=1kb)	207777	Tspoap1	-21
chr11	108920428	108922228	1801	*	9.35226	9.3887	9.31487	0.00256819	0.536246	0.879358	Promoter (<=1kb)	12006	Axin2	0
chr2	129800532	129802019	1488	*	8.97948	9.02011	8.93766	0.00283108	0.536359	0.879358	Promoter (<=1kb)	67333	Stk35	15
chr5	124861559	124863681	2123	*	9.46881	9.43606	9.50083	-0.00242374	0.536648	0.879358	Promoter (<=1kb)	215707	Ccdc92	0
chr15	38299352	38300586	1235	*	9.0936	9.05564	9.13058	-0.00268578	0.536728	0.879358	Promoter (<=1kb)	21847	Klf10	0
chr7	92235012	92236918	1907	*	8.619	8.6653	8.57117	0.00312597	0.537381	0.879358	Promoter (<=1kb)	23859	Dlg2	0
chr9	72531884	72533743	1860	*	8.96694	9.00927	8.92332	0.00289792	0.537567	0.879358	Promoter (<=1kb)	319758	Rfx7	0
chr10	34282232	34283383	1152	*	8.5262	8.5724	8.47848	0.00313302	0.537606	0.879358	Promoter (<=1kb)	22110	Tspyl1	42
chr6	148944619	148946874	2256	*	8.58363	8.63046	8.53523	0.0031484	0.537953	0.879358	Promoter (<=1kb)	109163	3010003L21Rik	0
chr8	84686984	84689833	2850	*	8.58892	8.63476	8.54158	0.00310118	0.538831	0.879358	Promoter (<=1kb)	212528	Trmt1	0
chr17	34031073	34032644	1572	*	8.81795	8.85847	8.77627	0.00288199	0.53948	0.879358	Promoter (<=1kb)	14977	Slc39a7	0
chr5	136565369	136567958	2590	*	9.75847	9.79214	9.72398	0.00237572	0.539888	0.879358	Promoter (<=1kb)	13047	Cux1	0
chr1	153331928	153333414	1487	*	8.52771	8.48171	8.57228	-0.00309946	0.540188	0.879358	Promoter (<=1kb)	226519	Lamc1	0
chr5	52113586	52115853	2268	*	8.76187	8.80634	8.71599	0.00299757	0.540472	0.879358	Distal Intergenic	102466648	Mir6417	20164
chr8	83898733	83901814	3082	*	9.68751	9.65656	9.71782	-0.0023208	0.540711	0.879358	Promoter (<=1kb)	330814	Adgrl1	0
chr8	107056064	107057522	1459	*	8.4624	8.51106	8.41205	0.00321898	0.541324	0.879358	Promoter (<=1kb)	66164	Nip7	0
chr9	50658709	50660056	1348	*	8.54444	8.59087	8.49648	0.00312601	0.541834	0.879358	Promoter (<=1kb)	235339	Dlat	0
chr17	69075696	69077442	1747	*	8.70943	8.66639	8.75123	-0.0029423	0.541938	0.879358	Promoter (<=1kb)	13823	Epb41l3	0
chr1	105989878	105993920	4043	*	9.47437	9.44198	9.50604	-0.0023755	0.542265	0.879358	Promoter (<=1kb)	227449	Zcchc2	0
chr5	52189385	52190495	1111	*	8.46983	8.52078	8.41702	0.0032706	0.542449	0.879358	Promoter (<=1kb)	13204	Dhx15	0
chr14	87416013	87417520	1508	*	8.58116	8.62596	8.53493	0.00301988	0.545124	0.88287	Promoter (<=1kb)	219249	Tdrd3	0
chr15	76349957	76351737	1781	*	8.72808	8.68466	8.77023	-0.00300248	0.545513	0.88287	Promoter (<=1kb)	106025	Sharpin	0
chr10	80797470	80799375	1906	*	9.00493	8.9622	9.04643	-0.00298798	0.54694	0.884215	Promoter (<=1kb)	20222	Sf3a2	0
chr13	32802080	32803247	1168	*	8.58166	8.62746	8.53436	0.00305354	0.547687	0.884215	Promoter (<=1kb)	78903	Wrnip1	0
chr10	7955133	7956895	1763	*	9.22674	9.26637	9.18598	0.00273393	0.547692	0.884215	Promoter (<=1kb)	68652	Tab2	0
chr1	55405880	55407156	1277	*	8.46874	8.52155	8.41393	0.00324857	0.548836	0.884802	Promoter (<=1kb)	227120	Plcl1	0
chr17	46889663	46891887	2225	*	9.04798	9.00982	9.08515	-0.00273325	0.548986	0.884802	Promoter (<=1kb)	72726	Tbcc	0
chr8	122676367	122678754	2388	*	9.43059	9.39694	9.46346	-0.00248444	0.549405	0.884802	Promoter (<=1kb)	12398	Cbfa2t3	0
chr15	85670955	85672914	1960	*	9.94247	9.969	9.91544	0.00188483	0.550864	0.886428	Intron (ENSMUST00000230913.1/102800312, intron 1 of 6)	102800312	Lncppara	17339
chr1	128102579	128104279	1701	*	8.46582	8.51708	8.41268	0.0031965	0.55139	0.886548	Promoter (<=1kb)	226409	Zranb3	0
chr2	73891565	73893306	1742	*	8.65016	8.60794	8.69118	-0.00289239	0.552635	0.887825	Promoter (<=1kb)	11909	Atf2	0
chr11	17159334	17160372	1039	*	8.85776	8.89575	8.81875	0.00268155	0.556138	0.892725	Promoter (<=1kb)	19058	Ppp3r1	71
chr16	67617907	67620815	2909	*	9.4605	9.49473	9.42543	0.002367	0.557022	0.892922	Promoter (<=1kb)	239857	Cadm2	0
chr12	111574538	111575805	1268	*	8.85613	8.81673	8.89448	-0.002785	0.557225	0.892922	Promoter (<=1kb)	17169	Mark3	0
chr3	122245586	122246966	1381	*	8.74632	8.7055	8.78601	-0.00283244	0.557623	0.892922	Promoter (<=1kb)	14630	Gclm	0
chr14	34673323	34674969	1647	*	8.9447	8.98147	8.90697	0.00259782	0.558722	0.893956	Promoter (<=1kb)	218914	Wapl	0
chr10	108161482	108163406	1925	*	9.16967	9.20787	9.13043	0.00260322	0.560183	0.895501	Promoter (<=1kb)	17931	Ppp1r12a	0
chr15	58075383	58077134	1752	*	8.68453	8.64236	8.72551	-0.00284475	0.561071	0.895501	Promoter (<=1kb)	22770	Zhx1	0
chr3	84952439	84954499	2061	*	9.13855	9.09928	9.17677	-0.00279332	0.561392	0.895501	Promoter (<=1kb)	50754	Fbxw7	293
chr15	98608920	98610193	1274	*	8.56561	8.61098	8.51876	0.00296465	0.561509	0.895501	Promoter (<=1kb)	11512	Adcy6	0
chr14	56776977	56778265	1289	*	8.60034	8.64603	8.55316	0.00294843	0.562185	0.895854	Promoter (<=1kb)	66645	Pspc1	0
chr4	57141298	57143757	2460	*	9.02094	8.98046	9.06033	-0.00282443	0.562906	0.895875	Promoter (<=1kb)	54357	Epb41l4b	0
chr2	51146897	51148997	2101	*	9.20899	9.24489	9.17216	0.00258445	0.563108	0.895875	Promoter (<=1kb)	74194	Rnd3	97
chr2	48813701	48815466	1766	*	8.76949	8.80944	8.72839	0.00272971	0.564118	0.895938	Promoter (<=1kb)	11480	Acvr2a	0
chr1	155097889	155099535	1647	*	9.28054	9.24768	9.31268	-0.00234791	0.564534	0.895938	Promoter (<=1kb)	15939	Ier5	101
chr9	122117332	122118634	1303	*	8.77907	8.82121	8.73566	0.00279197	0.564698	0.895938	Promoter (<=1kb)	20623	Snrk	0
chr7	90129910	90132210	2301	*	9.24179	9.20815	9.27466	-0.00238049	0.565733	0.895938	Promoter (<=1kb)	233489	Picalm	0
chr4	68952174	68954315	2142	*	9.27503	9.31067	9.23848	0.00247091	0.566153	0.895938	Promoter (<=1kb)	56710	Brinp1	82
chr6	140623672	140625141	1470	*	9.35241	9.38374	9.32039	0.00230268	0.566408	0.895938	Promoter (<=1kb)	11569	Aebp2	0
chr5	66617742	66620278	2537	*	8.62822	8.58715	8.66815	-0.00276705	0.566711	0.895938	Promoter (<=1kb)	11787	Apbb2	0
chr11	69836686	69838785	2100	*	8.86645	8.904	8.8279	0.00261013	0.56679	0.895938	Promoter (<=1kb)	216856	Nlgn2	0
chr1	59670001	59671292	1292	*	8.63708	8.68178	8.59095	0.0029138	0.567478	0.896084	Promoter (<=1kb)	22218	Sumo1	0
chr4	25798114	25800115	2002	*	9.07597	9.04097	9.11015	-0.0024755	0.567793	0.896084	Promoter (<=1kb)	14348	Fut9	0
chr12	8498345	8500362	2018	*	8.86941	8.83225	8.90563	-0.00259367	0.568344	0.896234	Promoter (<=1kb)	11852	Rhob	0
chr5	139543962	139545134	1173	*	9.14747	9.18175	9.11236	0.0024357	0.569292	0.897011	Promoter (<=1kb)	22255	Uncx	64
chr5	25497449	25499519	2071	*	9.39587	9.42926	9.36169	0.00231389	0.570968	0.897805	Promoter (<=1kb)	231051	Kmt2c	0
chr2	90745541	90746781	1241	*	8.49311	8.44998	8.535	-0.0028552	0.571222	0.897805	Promoter (<=1kb)	55935	Fnbp4	0
chr10	116472261	116474433	2173	*	9.14383	9.18104	9.10564	0.00253527	0.571445	0.897805	Promoter (<=1kb)	100504412	Kcnmb4os2	0
chr19	5456280	5457509	1230	*	8.71369	8.75491	8.67126	0.00274565	0.571621	0.897805	Promoter (<=1kb)	240514	Ccdc85b	0
chr6	39871527	39873425	1899	*	8.78757	8.8269	8.74714	0.00266446	0.572599	0.898624	Promoter (<=1kb)	434008	Tmem178b	0
chr10	115314364	115315859	1496	*	8.6264	8.66709	8.58453	0.00273366	0.574676	0.90041	Promoter (<=1kb)	216344	Rab21	0
chr7	16613575	16615035	1461	*	8.98989	8.95334	9.02554	-0.00249828	0.575824	0.90041	Promoter (<=1kb)	102634559	Gm29443	0
chr16	32332278	32333409	1132	*	8.50005	8.54196	8.45689	0.00278579	0.576297	0.90041	Promoter (<=1kb)	224111	Ubxn7	10
chr10	40882694	40884648	1955	*	9.33277	9.36505	9.29975	0.00225706	0.576305	0.90041	Promoter (<=1kb)	71713	Cdc40	0
chr7	120634694	120636219	1526	*	8.51776	8.56599	8.46785	0.00297636	0.577071	0.90041	Promoter (<=1kb)	67003	Uqcrc2	0
chr8	83165448	83166822	1375	*	8.73543	8.77453	8.69523	0.00267177	0.57761	0.90041	Promoter (<=1kb)	71310	Tbc1d9	0
chr14	62760085	62761829	1745	*	8.78362	8.74551	8.82075	-0.00257448	0.577987	0.90041	Promoter (<=1kb)	18130	Ints6	0
chr1	56971444	56973417	1974	*	8.62853	8.67899	8.57624	0.00302904	0.577997	0.90041	Promoter (<=1kb)	212712	Satb2	0
chr2	139677313	139678792	1480	*	8.63351	8.67471	8.59111	0.00271695	0.578131	0.90041	Promoter (<=1kb)	319909	Ism1	0
chr3	126596619	126598929	2311	*	9.64046	9.61178	9.66857	-0.00209424	0.578817	0.90041	Promoter (<=1kb)	108058	Camk2d	0
chr4	133497194	133498486	1293	*	8.9659	8.93073	9.00023	-0.00242019	0.579097	0.90041	Promoter (<=1kb)	69539	Trnp1	0
chr13	94284467	94285748	1282	*	8.66446	8.70256	8.62532	0.00264681	0.579403	0.90041	Promoter (<=1kb)	107767	Scamp1	81
chr12	51828548	51830115	1568	*	8.97329	9.01313	8.93232	0.00263115	0.580517	0.90041	Promoter (<=1kb)	207304	Hectd1	0
chr11	61854084	61855354	1271	*	8.56728	8.52323	8.61003	-0.00280726	0.580584	0.90041	Promoter (<=1kb)	29869	Ulk2	0
chr3	102010289	102012527	2239	*	8.96655	8.93102	9.00123	-0.00246053	0.58075	0.90041	Promoter (<=1kb)	18072	Nhlh2	134
chr12	54861620	54863283	1664	*	8.71783	8.76047	8.6739	0.00279859	0.581057	0.90041	Promoter (<=1kb)	12632	Cfl2	0
chr9	57521209	57522571	1363	*	8.54343	8.50071	8.58492	-0.00279225	0.584788	0.905478	Promoter (<=1kb)	12858	Cox5a	0
chr19	3574493	3575714	1222	*	8.61481	8.65382	8.57471	0.00262653	0.586188	0.906933	Promoter (<=1kb)	52036	Ppp6r3	0
chr6	134034768	134036327	1560	*	8.64004	8.68305	8.59571	0.00272862	0.587135	0.907506	Promoter (<=1kb)	14011	Etv6	0
chr13	59556426	59557734	1309	*	8.51555	8.55684	8.47304	0.00269724	0.587622	0.907506	Promoter (<=1kb)	67269	Agtpbp1	0
chr5	90364925	90367121	2197	*	9.41195	9.44123	9.38206	0.00205971	0.588006	0.907506	Promoter (<=1kb)	791294	Gm9958	0
chr8	26976834	26979454	2621	*	9.58327	9.55624	9.6098	-0.00195219	0.588403	0.907506	Promoter (<=1kb)	353310	Zfp703	0
chr3	105958360	105959990	1631	*	8.75346	8.79399	8.71175	0.00262514	0.590163	0.909507	Promoter (<=1kb)	11950	Atp5pb	0
chr12	70825496	70826796	1301	*	8.89491	8.93117	8.85772	0.00244397	0.591746	0.910625	Promoter (<=1kb)	319710	Frmd6	0
chr13	96542305	96543789	1485	*	8.76506	8.7286	8.80063	-0.00245404	0.593402	0.910625	Promoter (<=1kb)	27015	Polk	0
chr10	22730024	22731893	1870	*	8.81478	8.77772	8.85091	-0.0025082	0.593904	0.910625	Promoter (<=1kb)	237336	Tbpl1	0
chr5	65696971	65698599	1629	*	8.97614	9.01062	8.94082	0.00234382	0.594045	0.910625	Promoter (<=1kb)	71521	Pds5a	0
chr14	60378390	60380179	1790	*	9.43854	9.40706	9.46935	-0.00211513	0.594496	0.910625	Promoter (<=1kb)	72125	Amer2	104
chr5	76303653	76305258	1606	*	9.38361	9.41185	9.35482	0.00201424	0.594902	0.910625	Promoter (<=1kb)	12753	Clock	0
chr11	50025030	50027024	1995	*	9.15628	9.19151	9.12016	0.00233853	0.595051	0.910625	Promoter (<=1kb)	59044	Rnf130	0
chr4	43561643	43563401	1759	*	8.55572	8.60106	8.5089	0.00278626	0.596011	0.910625	Promoter (<=1kb)	12913	Creb3	0
chr10	59615319	59616686	1368	*	9.04943	9.08335	9.0147	0.00230753	0.596155	0.910625	Promoter (<=1kb)	215999	Mcu	0
chr3	90293222	90294602	1381	*	8.55432	8.5942	8.5133	0.00260242	0.596158	0.910625	Promoter (<=1kb)	229542	Gatad2b	0
chr8	109692237	109693707	1471	*	8.49277	8.53475	8.44954	0.00267216	0.596183	0.910625	Promoter (<=1kb)	71955	Ist1	0
chr4	149306342	149307692	1351	*	9.05803	9.09129	9.02398	0.00230733	0.596441	0.910625	Promoter (<=1kb)	16561	Kif1b	0
chr5	135933055	135934872	1818	*	8.72826	8.76584	8.68967	0.00249501	0.597048	0.910678	Promoter (<=1kb)	22628	Ywhag	0
chr14	15437212	15438937	1726	*	8.86226	8.82576	8.89786	-0.00253644	0.597681	0.910678	Promoter (<=1kb)	218763	Lrrc3b	0
chr1	105663373	105664960	1588	*	8.91765	8.95292	8.88149	0.00242044	0.598194	0.910678	Promoter (<=1kb)	227446	Relch	0
chr3	61364015	61365866	1852	*	8.73169	8.76992	8.69243	0.00251592	0.598327	0.910678	Promoter (2-3kb)	74012	Rap2b	2377
chr15	78913992	78915559	1568	*	8.48918	8.44869	8.52856	-0.00266252	0.599227	0.911053	Promoter (<=1kb)	57028	Pdxp	73
chr11	86356694	86358261	1568	*	9.03982	9.07576	9.00296	0.00237927	0.599706	0.911053	Promoter (<=1kb)	327987	Med13	0
chr2	152396591	152398111	1521	*	8.98866	9.02286	8.95364	0.00230491	0.600137	0.911053	Promoter (<=1kb)	20667	Sox12	0
chr9	101074123	101076306	2184	*	9.78795	9.81457	9.76084	0.00179498	0.600425	0.911053	Promoter (<=1kb)	77853	Msl2	0
chr11	50377017	50379040	2024	*	8.86269	8.82728	8.89724	-0.00242756	0.601086	0.911353	Promoter (<=1kb)	59013	Hnrnph1	0
chr9	64385651	64387281	1631	*	8.9338	8.90058	8.96627	-0.00232093	0.603349	0.913609	Promoter (<=1kb)	214058	Megf11	0
chr17	64600746	64602190	1445	*	8.7183	8.75425	8.68144	0.00241524	0.60362	0.913609	Promoter (<=1kb)	17158	Man2a1	10
chr11	87986009	87987489	1481	*	9.02725	8.99534	9.05847	-0.00224663	0.603967	0.913609	Promoter (<=1kb)	68097	Dynll2	0
chr6	113377335	113378891	1557	*	8.58649	8.62614	8.54572	0.00255209	0.60443	0.913609	Promoter (<=1kb)	101206	Tada3	0
chr2	69722434	69723922	1489	*	8.63199	8.66957	8.5934	0.00251942	0.605033	0.913818	Promoter (<=1kb)	228005	Ppig	0
chr4	86856489	86857981	1493	*	8.53916	8.57843	8.49879	0.00254257	0.605694	0.914114	Promoter (<=1kb)	20104	Rps6	0
chr2	10079380	10081086	1707	*	8.80024	8.76479	8.83483	-0.0023778	0.607392	0.915548	Promoter (<=1kb)	11949	Atp5f1c	0
chr8	123102410	123103420	1011	*	8.62314	8.6616	8.58364	0.00252308	0.607574	0.915548	Promoter (<=1kb)	100302565	Snord68	0
chr4	98922706	98924588	1883	*	8.86324	8.89773	8.8279	0.00231525	0.60862	0.916295	Promoter (<=1kb)	230484	Usp1	0
chr14	61681074	61682975	1902	*	8.99601	9.02873	8.96252	0.00226719	0.609001	0.916295	Promoter (<=1kb)	668253	Dleu2	0
chr18	67933049	67934308	1260	*	8.84433	8.8106	8.87729	-0.0022857	0.610659	0.918089	Promoter (<=1kb)	52662	Ldlrad4	0
chr2	106693269	106695296	2028	*	8.71554	8.75204	8.67809	0.00251426	0.611677	0.918333	Promoter (<=1kb)	77015	Mpped2	0
chr17	29093842	29095177	1336	*	8.9576	8.98889	8.92563	0.00219299	0.611756	0.918333	Promoter (<=1kb)	12575	Cdkn1a	61
chr7	128460054	128461615	1562	*	8.6275	8.66564	8.58833	0.00247022	0.614434	0.921023	Promoter (<=1kb)	21843	Tial1	0
chr6	134919888	134922338	2451	*	9.37053	9.40082	9.3396	0.0020454	0.616639	0.921023	Promoter (<=1kb)	12576	Cdkn1b	0
chr7	19457651	19458823	1173	*	8.45891	8.41965	8.49713	-0.00248361	0.616659	0.921023	Promoter (<=1kb)	232944	Mark4	0
chr6	128437456	128438630	1175	*	8.54792	8.51066	8.58424	-0.00242358	0.617035	0.921023	Promoter (<=1kb)	14228	Fkbp4	0
chr6	145862825	145865315	2491	*	9.2477	9.21725	9.27752	-0.00210443	0.617121	0.921023	Promoter (<=1kb)	79362	Bhlhe41	0
chr8	94011561	94012981	1421	*	8.5253	8.56838	8.48089	0.00262476	0.617172	0.921023	Promoter (<=1kb)	23802	Amfr	0
chr4	82504235	82505137	903	*	9.29239	9.31968	9.26457	0.00192504	0.617312	0.921023	Promoter (<=1kb)	18028	Nfib	171
chr2	30414997	30416840	1844	*	8.67426	8.71467	8.63269	0.0025053	0.617571	0.921023	Promoter (<=1kb)	110854	Ptpa	0
chr4	86575465	86577156	1692	*	8.56008	8.52048	8.59861	-0.00250676	0.617886	0.921023	Promoter (<=1kb)	68441	Rraga	0
chr6	115675035	115676945	1911	*	9.18367	9.1537	9.21303	-0.00212858	0.618678	0.921023	Promoter (<=1kb)	110157	Raf1	0
chr2	14054973	14056315	1343	*	8.47794	8.51656	8.43826	0.00250508	0.619709	0.921023	Promoter (<=1kb)	30963	Hacd1	0
chr19	5038497	5041706	3210	*	8.77938	8.81425	8.74365	0.00236253	0.619993	0.921023	Promoter (<=1kb)	107392	Brms1	0
chr3	69316306	69318778	2473	*	9.25753	9.28849	9.22588	0.00207553	0.620046	0.921023	Promoter (<=1kb)	242083	Ppm1l	0
chr4	116142737	116144818	2082	*	8.47953	8.44218	8.51595	-0.0024287	0.620644	0.921023	Promoter (<=1kb)	68075	Lurap1	0
chr11	102446724	102447646	923	*	8.60043	8.63518	8.56483	0.00235905	0.620686	0.921023	Promoter (<=1kb)	217219	Fam171a2	0
chr18	11839139	11840582	1444	*	8.62226	8.66014	8.58335	0.00241253	0.621035	0.921023	Promoter (<=1kb)	100316686	Mir1901	0
chr13	69738241	69739877	1637	*	8.62218	8.65823	8.5852	0.00236625	0.621725	0.921352	Promoter (<=1kb)	76980	Ube2ql1	12
chr11	90637586	90639110	1525	*	8.5966	8.55889	8.63334	-0.00248608	0.622399	0.921656	Promoter (<=1kb)	20913	Stxbp4	0
chr19	47014205	47016543	2339	*	9.08974	9.12008	9.05875	0.00204607	0.624567	0.922121	Promoter (<=1kb)	226180	Ina	0
chr16	94996143	94997665	1523	*	8.75254	8.71699	8.78724	-0.0023682	0.625138	0.922121	Promoter (<=1kb)	16522	Kcnj6	0
chr5	123394845	123396356	1512	*	8.84018	8.87191	8.80773	0.00217783	0.625592	0.922121	Promoter (<=1kb)	208104	Mlxip	45
chr5	137510180	137511414	1235	*	8.83656	8.87149	8.80077	0.00225803	0.625909	0.922121	Exon (ENSMUST00000197762.1/ENSMUST00000197762.1, exon 1 of 2)	57330	Gigyf1	-7134
chr9	94536563	94537813	1251	*	9.12154	9.15211	9.09032	0.00204955	0.626114	0.922121	Promoter (<=1kb)	68861	Dipk2a	268
chr11	74830595	74832704	2110	*	9.01318	9.04255	8.9832	0.00205784	0.626132	0.922121	Promoter (<=1kb)	17428	Mnt	0
chr15	41446983	41448742	1760	*	8.59011	8.55471	8.62466	-0.00232263	0.626606	0.922121	Promoter (<=1kb)	170719	Oxr1	0
chr1	184033351	184035603	2253	*	8.66219	8.69603	8.62755	0.00227125	0.628114	0.922121	Promoter (<=1kb)	63953	Dusp10	0
chr8	69790644	69791955	1312	*	8.57361	8.6116	8.5346	0.0024119	0.629582	0.922121	Promoter (<=1kb)	170759	Atp13a1	0
chr4	129058191	129059680	1490	*	9.21814	9.19048	9.24528	-0.00189548	0.629728	0.922121	Promoter (<=1kb)	75234	Rnf19b	0
chr11	98202364	98204530	2167	*	9.18891	9.21784	9.15939	0.00195283	0.630246	0.922121	Promoter (<=1kb)	69131	Cdk12	0
chr7	126949670	126952238	2569	*	9.02635	8.9967	9.05541	-0.00207913	0.630695	0.922121	Promoter (<=1kb)	233878	Sez6l2	0
chr1	93477960	93479869	1910	*	8.62302	8.66014	8.58492	0.00236273	0.631379	0.922121	Promoter (<=1kb)	110611	Hdlbp	0
chr8	79028481	79030438	1958	*	9.51307	9.48852	9.53722	-0.00168809	0.631789	0.922121	Promoter (<=1kb)	622675	Zfp827	0
chr12	100199589	100201371	1783	*	9.70432	9.68142	9.72687	-0.0016154	0.631864	0.922121	Promoter (<=1kb)	12313	Calm1	0
chr9	86879328	86880884	1557	*	8.99977	8.96762	9.03122	-0.00214008	0.632195	0.922121	Promoter (<=1kb)	20616	Snap91	0
chr10	127059374	127060218	845	*	8.59429	8.63001	8.55767	0.00229607	0.632352	0.922121	Promoter (<=1kb)	216438	Marchf9	0
chr5	4756605	4758409	1805	*	8.62793	8.6615	8.59355	0.00224539	0.632485	0.922121	Promoter (<=1kb)	14362	Fzd1	0
chr2	52423288	52424870	1583	*	8.78995	8.82629	8.75267	0.00228473	0.632815	0.922121	Promoter (<=1kb)	75423	Arl5a	31
chr5	123344085	123345818	1734	*	8.91243	8.88157	8.94265	-0.00214597	0.633192	0.922121	Promoter (<=1kb)	77045	Bcl7a	0
chr11	31870984	31873394	2411	*	9.16211	9.13409	9.18958	-0.00192907	0.633407	0.922121	Promoter (<=1kb)	67579	Cpeb4	0
chr14	124674733	124677396	2664	*	9.61132	9.58774	9.63452	-0.00168944	0.633415	0.922121	Promoter (<=1kb)	14169	Fgf14	0
chr4	41135570	41136896	1327	*	8.84068	8.87289	8.80774	0.00215978	0.63349	0.922121	Promoter (<=1kb)	67615	Ube2r2	0
chr5	105699714	105700835	1122	*	8.65958	8.69326	8.6251	0.0022131	0.63559	0.923988	Promoter (<=1kb)	231549	Lrrc8d	0
chr3	7366404	7368057	1654	*	8.58544	8.55045	8.6196	-0.0023098	0.636029	0.923988	Promoter (<=1kb)	18767	Pkia	0
chr2	167061916	167063737	1822	*	8.52091	8.55861	8.4822	0.00236861	0.636422	0.923988	Promoter (<=1kb)	68949	Zfas1	0
chr2	26388574	26389925	1352	*	8.48095	8.52211	8.43858	0.00246762	0.63665	0.923988	Promoter (<=1kb)	66865	Pmpca	0
chr1	33907006	33908718	1713	*	8.47935	8.51439	8.44345	0.00228527	0.638282	0.925478	Promoter (<=1kb)	13518	Dst	0
chr3	139074305	139075920	1616	*	8.70062	8.73353	8.66694	0.00216943	0.638631	0.925478	Promoter (<=1kb)	229877	Rap1gds1	0
chr3	26152040	26153923	1884	*	8.66585	8.6988	8.63214	0.00218579	0.639088	0.925478	Promoter (<=1kb)	192167	Nlgn1	0
chr6	112945113	112947244	2132	*	8.95402	8.92308	8.98431	-0.00205499	0.644272	0.931735	Promoter (<=1kb)	259302	Srgap3	0
chr4	108832903	108835347	2445	*	9.00318	8.97477	9.03104	-0.00195454	0.644705	0.931735	Promoter (<=1kb)	66073	Txndc12	0
chr5	122284387	122285613	1227	*	8.54761	8.58207	8.51231	0.0022122	0.645027	0.931735	Promoter (<=1kb)	320717	Pptc7	22
chr12	69371747	69373398	1652	*	9.2961	9.32482	9.26681	0.00191719	0.645462	0.931735	Promoter (<=1kb)	11845	Arf6	0
chr1	74505249	74507084	1836	*	8.57407	8.61134	8.53581	0.00232235	0.645776	0.931735	Promoter (<=1kb)	319651	Usp37	0
chr12	105031438	105033548	2111	*	8.48642	8.52656	8.44512	0.00236496	0.648467	0.934574	Promoter (<=1kb)	69434	Snhg10	0
chr5	142905284	142906714	1431	*	8.48788	8.45345	8.5215	-0.00221184	0.648693	0.934574	Promoter (<=1kb)	11461	Actb	0
chr7	3692296	3694871	2576	*	8.58493	8.62288	8.54596	0.00233136	0.650914	0.936278	Promoter (<=1kb)	66078	Tsen34	0
chr8	110845941	110847632	1692	*	8.56131	8.52599	8.59578	-0.00227305	0.651695	0.936278	Promoter (<=1kb)	101943	Sf3b3	0
chr10	59221029	59222606	1578	*	8.63642	8.67095	8.60104	0.00217403	0.651905	0.936278	Promoter (<=1kb)	103080	Septin10	0
chr3	53462853	53465120	2268	*	8.92975	8.89855	8.96029	-0.00213256	0.652142	0.936278	Promoter (<=1kb)	212114	Nhlrc3	0
chr6	63255991	63257858	1868	*	9.24737	9.27279	9.2215	0.00173513	0.652623	0.936278	Promoter (<=1kb)	14804	Grid2	0
chr3	156560593	156562991	2399	*	9.13843	9.16539	9.11096	0.00183067	0.652794	0.936278	Promoter (<=1kb)	320840	Negr1	0
chr13	69532523	69535187	2665	*	8.96754	9.00162	8.93262	0.00211705	0.653972	0.936278	Promoter (<=1kb)	210106	Tent4a	0
chr9	100642890	100644910	2021	*	8.56947	8.60391	8.53418	0.00216029	0.654624	0.936278	Promoter (<=1kb)	20842	Stag1	0
chr8	105854851	105856082	1232	*	8.55314	8.51761	8.58783	-0.00216571	0.655226	0.936278	Promoter (<=1kb)	59016	Thap11	0
chr7	126501852	126503405	1554	*	9.05403	9.0268	9.08076	-0.00183605	0.655827	0.936278	Promoter (<=1kb)	233871	Atxn2l	0
chr11	80383350	80385526	2177	*	8.87446	8.84573	8.90262	-0.0019638	0.656037	0.936278	Promoter (<=1kb)	22680	Zfp207	0
chr15	81871514	81873377	1864	*	8.50602	8.54384	8.46719	0.00229577	0.656272	0.936278	Promoter (<=1kb)	11429	Aco2	0
chr2	128966890	128968273	1384	*	8.48389	8.52172	8.44504	0.00226122	0.656295	0.936278	Promoter (<=1kb)	78751	Zc3h6	0
chr12	105684147	105686062	1916	*	8.82206	8.85601	8.78728	0.00211361	0.656808	0.936278	Promoter (<=1kb)	66787	Gskip	0
chr1	58585284	58587150	1867	*	8.55083	8.51755	8.58335	-0.00218673	0.657372	0.936278	Promoter (<=1kb)	213056	Hycc2	0
chr10	63022696	63024550	1855	*	9.15925	9.18703	9.13093	0.00183103	0.658006	0.936278	Promoter (<=1kb)	432467	Hnrnph3	0
chr12	80790566	80791700	1135	*	8.94023	8.91018	8.96966	-0.00201671	0.659181	0.936278	Promoter (<=1kb)	217684	Susd6	7
chr15	76343518	76344601	1084	*	8.64834	8.61711	8.67892	-0.0020807	0.659285	0.936278	Promoter (<=1kb)	66445	Cyc1	0
chr3	9832144	9833617	1474	*	8.71783	8.75128	8.68359	0.00212329	0.659386	0.936278	Promoter (<=1kb)	94212	Pag1	0
chr10	34297005	34298560	1556	*	8.53458	8.56697	8.50145	0.00212305	0.659391	0.936278	Promoter (<=1kb)	72480	Tspyl4	0
chr5	135187291	135188379	1089	*	8.56639	8.6006	8.53134	0.00212736	0.660211	0.936766	Promoter (<=1kb)	22385	Baz1b	27
chr5	18358863	18360717	1855	*	8.74956	8.71847	8.77998	-0.00206678	0.660977	0.937178	Promoter (<=1kb)	14677	Gnai1	0
chr4	17853319	17854896	1578	*	8.4812	8.44559	8.51596	-0.00221714	0.661808	0.93768	Promoter (<=1kb)	17389	Mmp16	0
chr2	146222183	146223848	1666	*	9.21123	9.23709	9.18491	0.00171216	0.664023	0.939992	Promoter (<=1kb)	53626	Insm1	262
chr10	7210653	7212172	1520	*	9.31223	9.28725	9.33678	-0.00164891	0.664394	0.939992	Promoter (<=1kb)	215748	Cnksr3	65
chr2	161108280	161109669	1390	*	8.57786	8.60864	8.54641	0.00203593	0.665593	0.940599	Promoter (<=1kb)	71389	Chd6	0
chr19	37173855	37175713	1859	*	8.80629	8.77651	8.83548	-0.00193094	0.66578	0.940599	Promoter (<=1kb)	208922	Cpeb3	0
chr5	65390483	65391965	1483	*	8.92103	8.95096	8.89048	0.00195569	0.666415	0.940822	Promoter (<=1kb)	20005	Rpl9	0
chr8	71670327	71671729	1403	*	8.78522	8.81346	8.7564	0.00191048	0.667309	0.941408	Promoter (<=1kb)	382018	Unc13a	7
chr17	46554830	46556155	1326	*	9.24845	9.22432	9.27219	-0.00165905	0.668231	0.942033	Promoter (<=1kb)	20807	Srf	20
chr5	123142030	123143433	1404	*	8.91595	8.94552	8.88575	0.00188789	0.6695	0.943147	Promoter (<=1kb)	208043	Setd1b	0
chr14	103650228	103651597	1370	*	8.67036	8.70292	8.63706	0.00202218	0.67026	0.943541	Promoter (<=1kb)	105439	Slain1	0
chr12	80643062	80644970	1909	*	8.55806	8.59359	8.52164	0.00215947	0.672416	0.945629	Promoter (<=1kb)	13877	Erh	0
chr18	53861760	53863397	1638	*	8.52447	8.5574	8.49076	0.00207208	0.673126	0.945629	Promoter (<=1kb)	70425	Csnk1g3	0
chr6	115134973	115136859	1887	*	9.07661	9.05054	9.10223	-0.00181025	0.674287	0.945629	Promoter (<=1kb)	20965	Syn2	23
chr12	59129790	59132048	2259	*	8.62455	8.59233	8.65608	-0.00208277	0.67434	0.945629	Promoter (<=1kb)	338320	Mia2	0
chr14	58073109	58075728	2620	*	9.76286	9.7436	9.78186	-0.001332	0.674619	0.945629	Promoter (<=1kb)	14180	Fgf9	0
chr14	93889503	93891369	1867	*	8.6239	8.59294	8.65421	-0.00199922	0.674626	0.945629	Promoter (<=1kb)	211712	Pcdh9	0
chr4	117155172	117156389	1218	*	8.47824	8.51613	8.43932	0.00217129	0.675432	0.946085	Promoter (<=1kb)	100216533	Snord55	0
chr18	38209874	38211979	2106	*	8.99637	8.96816	9.02404	-0.00184649	0.676289	0.946285	Promoter (<=1kb)	75599	Pcdh1	0
chr12	70346297	70347900	1604	*	8.67842	8.64949	8.70677	-0.00190874	0.67708	0.946285	Promoter (<=1kb)	94090	Trim9	0
chr6	119107233	119109006	1774	*	8.94195	8.96957	8.9138	0.00180795	0.677797	0.946285	Promoter (<=1kb)	12288	Cacna1c	0
chr11	107130343	107132120	1778	*	8.64842	8.68448	8.61143	0.00211393	0.678312	0.946285	Promoter (<=1kb)	207165	Bptf	0
chr4	135855497	135857126	1630	*	8.45878	8.49552	8.42109	0.00213675	0.678381	0.946285	Promoter (<=1kb)	14105	Srsf10	0
chr14	54912075	54913096	1022	*	8.49869	8.46693	8.52977	-0.00207297	0.678459	0.946285	Promoter (<=1kb)	59049	Slc22a17	0
chr5	23433151	23435637	2487	*	9.83836	9.81997	9.85651	-0.0012802	0.679376	0.946892	Promoter (<=1kb)	269630	5031425E22Rik	0
chr12	110695359	110696893	1535	*	8.59914	8.62957	8.56806	0.00195975	0.680439	0.947703	Promoter (<=1kb)	15519	Hsp90aa1	0
chr3	88142409	88143648	1240	*	9.12886	9.10478	9.15254	-0.00167716	0.681711	0.947817	Promoter (<=1kb)	17261	Mef2d	0
chr15	98566908	98568700	1793	*	8.71045	8.74309	8.67705	0.00200683	0.682397	0.947817	Promoter (<=1kb)	100048895	9330020H09Rik	0
chr10	90828920	90831119	2200	*	8.79568	8.82296	8.76788	0.00183896	0.68275	0.947817	Promoter (<=1kb)	77531	Anks1b	0
chr15	98762392	98763526	1135	*	8.61248	8.64367	8.5806	0.00193249	0.68466	0.947817	Promoter (<=1kb)	11842	Arf3	0
chr1	137898683	137901956	3274	*	9.81091	9.82976	9.79182	0.00125043	0.684924	0.947817	Exon (ENSMUST00000187561.1/ENSMUST00000187561.1, exon 1 of 1)	735252	Mir181a-1	-64499
chr11	100396291	100397740	1450	*	8.51417	8.54476	8.48292	0.00193326	0.685101	0.947817	Promoter (<=1kb)	16480	Jup	9
chr4	129984532	129986473	1942	*	8.84232	8.81346	8.8706	-0.0018834	0.685807	0.947817	Promoter (<=1kb)	230775	Adgrb2	0
chr2	16355857	16357547	1691	*	8.91737	8.89165	8.94265	-0.00173469	0.685885	0.947817	Promoter (<=1kb)	67448	Plxdc2	0
chr13	117024201	117025961	1761	*	8.80656	8.83539	8.77714	0.00182054	0.685962	0.947817	Promoter (<=1kb)	52552	Parp8	0
chr5	22343266	22345260	1995	*	9.23381	9.25836	9.20883	0.00164473	0.685983	0.947817	Promoter (<=1kb)	19699	Reln	0
chr2	78868987	78870289	1303	*	8.75907	8.78935	8.72813	0.00187273	0.686451	0.947817	Promoter (<=1kb)	22193	Ube2e3	0
chr16	52031263	52032427	1165	*	8.58502	8.61516	8.55425	0.00190286	0.687566	0.947817	Promoter (<=1kb)	208650	Cblb	0
chr2	158028039	158029621	1583	*	8.6205	8.59195	8.6485	-0.00188822	0.687698	0.947817	Promoter (<=1kb)	70470	Rprd1b	0
chr11	86992522	86993715	1194	*	8.57862	8.54951	8.60715	-0.00191495	0.688023	0.947817	Promoter (<=1kb)	77864	Ypel2	0
chr18	31759601	31761004	1404	*	8.5096	8.47793	8.5406	-0.00201497	0.688783	0.947817	Promoter (<=1kb)	225339	Ammecr1l	0
chr14	56810591	56812731	2141	*	8.52213	8.55267	8.49093	0.0019095	0.689064	0.947817	Promoter (<=1kb)	100503842	2410022M11Rik	0
chr16	33380828	33382308	1481	*	8.66621	8.70336	8.62808	0.00208344	0.689216	0.947817	Promoter (<=1kb)	22661	Zfp148	0
chr3	13471291	13473562	2272	*	8.66548	8.69579	8.63452	0.00187529	0.689361	0.947817	Promoter (<=1kb)	76897	Ralyl	0
chr14	26668463	26670256	1794	*	8.63713	8.66744	8.60618	0.00193243	0.689681	0.947817	Promoter (<=1kb)	102465773	Mir7672	0
chr11	107469239	107470709	1471	*	8.87788	8.85214	8.90316	-0.00171063	0.690153	0.947817	Promoter (<=1kb)	71795	Pitpnc1	0
chr5	72913695	72915482	1788	*	8.94146	8.96797	8.91447	0.00172995	0.691217	0.948616	Promoter (<=1kb)	75991	Slain2	0
chr18	45558315	45560632	2318	*	9.11043	9.0872	9.1333	-0.00160567	0.692593	0.949841	Promoter (<=1kb)	140492	Kcnn2	0
chr1	161034299	161036287	1989	*	8.68545	8.65772	8.71266	-0.00185987	0.693545	0.949975	Promoter (<=1kb)	14455	Gas5	0
chr1	24099413	24100705	1293	*	8.53194	8.50291	8.56039	-0.00188936	0.69401	0.949975	Promoter (<=1kb)	68187	Fam135a	0
chr2	32712007	32713594	1588	*	8.6178	8.64924	8.58566	0.00194085	0.694138	0.949975	Promoter (<=1kb)	100499514	Mir2861	0
chr14	32201117	32202620	1504	*	8.70887	8.74106	8.67594	0.0019322	0.69557	0.951273	Promoter (<=1kb)	26430	Parg	0
chr7	131409733	131411149	1417	*	8.57973	8.55091	8.60799	-0.00184643	0.696198	0.95147	Promoter (<=1kb)	66885	Acadsb	0
chr13	43302794	43304191	1398	*	8.65863	8.63141	8.68535	-0.00177468	0.698487	0.953329	Promoter (<=1kb)	328232	Gfod1	0
chr6	117906310	117908255	1946	*	8.98711	9.01244	8.96133	0.001643	0.698527	0.953329	Promoter (<=1kb)	98758	Hnrnpf	0
chr5	143526741	143528028	1288	*	8.49454	8.46535	8.52314	-0.00188407	0.700593	0.953421	Promoter (<=1kb)	19353	Rac1	0
chr1	177257192	177259010	1819	*	9.47498	9.49675	9.45288	0.00139497	0.700596	0.953421	Promoter (<=1kb)	23797	Akt3	0
chr2	32845599	32847208	1610	*	8.91919	8.89385	8.94409	-0.00168443	0.700901	0.953421	Promoter (<=1kb)	20910	Stxbp1	0
chr8	34964660	34965685	1026	*	8.48762	8.52021	8.45427	0.00192523	0.70101	0.953421	Promoter (<=1kb)	21951	Tnks	5
chr11	30266811	30268578	1768	*	9.28999	9.31198	9.26767	0.00144347	0.701016	0.953421	Promoter (<=1kb)	20742	Sptbn1	0
chr4	100095836	100097318	1483	*	8.68321	8.713	8.65278	0.00186317	0.702971	0.955419	Promoter (<=1kb)	26563	Ror1	45
chr12	40445402	40447620	2219	*	9.26825	9.24693	9.28927	-0.00144529	0.703715	0.955466	Promoter (<=1kb)	238130	Dock4	0
chr12	76961146	76962758	1613	*	8.58423	8.55684	8.61112	-0.00176933	0.703976	0.955466	Promoter (<=1kb)	17187	Max	0
chr18	79108187	79110356	2170	*	9.17972	9.20302	9.15605	0.00149906	0.705033	0.955778	Promoter (<=1kb)	240427	Setbp1	0
chr7	64501674	64502982	1309	*	8.8375	8.80926	8.8652	-0.00171106	0.705178	0.955778	Promoter (<=1kb)	11784	Apba2	0
chr11	76397759	76399151	1393	*	8.8513	8.82407	8.87803	-0.00179119	0.706179	0.956047	Promoter (<=1kb)	18230	Nxn	0
chr2	11776951	11779076	2126	*	8.86676	8.8957	8.83722	0.00175869	0.706348	0.956047	Promoter (<=1kb)	320816	Ankrd16	0
chr15	80173580	80174969	1390	*	9.16858	9.14584	9.19097	-0.0015715	0.707658	0.957162	Promoter (<=1kb)	17309	Mgat3	0
chr11	32642544	32643927	1384	*	8.79584	8.82583	8.76522	0.00182414	0.70853	0.957435	Promoter (<=1kb)	103583	Fbxw11	0
chr2	59160908	59162218	1311	*	8.97813	9.00228	8.95356	0.00157954	0.709059	0.957435	Promoter (<=1kb)	227937	Pkp4	0
chr14	70519286	70520639	1354	*	8.6395	8.6107	8.66774	-0.0017942	0.709319	0.957435	Promoter (<=1kb)	12153	Bmp1	0
chr14	102981003	102982617	1615	*	8.92485	8.94947	8.8998	0.00158353	0.710322	0.958131	Promoter (<=1kb)	100628599	Mir5130	15
chr2	102450476	102451848	1373	*	8.75111	8.72622	8.77558	-0.00163781	0.71203	0.959488	Promoter (<=1kb)	14221	Fjx1	651
chr4	132047898	132049082	1185	*	8.83898	8.81464	8.86293	-0.00163788	0.712629	0.959488	Promoter (<=1kb)	269587	Epb41	0
chr10	127619878	127621717	1840	*	8.69157	8.66372	8.7189	-0.00169196	0.71279	0.959488	Promoter (<=1kb)	16971	Lrp1	0
chr1	192136802	192138727	1926	*	8.94267	8.9189	8.96605	-0.00156282	0.713703	0.960018	Promoter (<=1kb)	100038712	Gm10516	0
chr18	38992675	38994481	1807	*	8.79406	8.81873	8.76895	0.00160642	0.714924	0.960018	Promoter (<=1kb)	71302	Arhgap26	0
chr11	77606613	77607830	1218	*	8.91542	8.89078	8.93964	-0.0016528	0.715722	0.960018	Promoter (<=1kb)	216965	Taok1	0
chr10	128058382	128060056	1675	*	8.60601	8.57917	8.63236	-0.00177048	0.716158	0.960018	Promoter (<=1kb)	56351	Ptges3	0
chr6	86732418	86733861	1444	*	8.59707	8.5682	8.62538	-0.00183095	0.71674	0.960018	Promoter (<=1kb)	23885	Gmcl1	0
chr15	59315058	59317112	2055	*	8.57768	8.60768	8.54704	0.00179753	0.717741	0.960018	Promoter (<=1kb)	20775	Sqle	0
chr4	106910918	106912680	1763	*	9.66331	9.68249	9.64387	0.00122965	0.718115	0.960018	Promoter (<=1kb)	72475	Ssbp3	0
chr19	8819608	8821555	1948	*	9.26983	9.24985	9.28954	-0.00137213	0.718282	0.960018	Promoter (<=1kb)	68693	Hnrnpul2	0
chr3	52267640	52269916	2277	*	8.77017	8.79791	8.74189	0.00168284	0.71888	0.960018	Promoter (<=1kb)	56458	Foxo1	0
chr13	100650475	100652192	1718	*	8.65996	8.68787	8.6315	0.00170376	0.719266	0.960018	Promoter (<=1kb)	102216272	Ak6	0
chr19	60789534	60790968	1435	*	8.4683	8.44048	8.49558	-0.0017498	0.719341	0.960018	Promoter (<=1kb)	13669	Eif3a	0
chr9	66350077	66351480	1404	*	8.7747	8.80096	8.74795	0.00165191	0.7195	0.960018	Promoter (<=1kb)	235439	Herc1	0
chr2	53190517	53192662	2146	*	9.01027	9.03327	8.9869	0.00152081	0.720262	0.960018	Promoter (<=1kb)	56194	Prpf40a	0
chr2	127269728	127271301	1574	*	8.57205	8.54579	8.59783	-0.001704	0.720396	0.960018	Promoter (<=1kb)	99138	Stard7	0
chr3	114904239	114906063	1825	*	8.58953	8.56359	8.615	-0.00172074	0.720738	0.960018	Promoter (<=1kb)	229759	Olfm3	0
chr11	98773569	98775236	1668	*	8.94459	8.92156	8.96725	-0.00154792	0.721708	0.960018	Promoter (<=1kb)	217166	Nr1d1	97
chr10	111009077	111010818	1742	*	8.82579	8.80259	8.84862	-0.00155689	0.721957	0.960018	Promoter (<=1kb)	320150	Zdhhc17	0
chr5	88720506	88722244	1739	*	9.01467	8.99294	9.03608	-0.0014704	0.722221	0.960018	Promoter (<=1kb)	68473	Mob1b	0
chr18	20745178	20746342	1165	*	8.63907	8.66581	8.61182	0.00164461	0.722675	0.960018	Promoter (<=1kb)	56386	B4galt6	62
chr2	59612025	59613531	1507	*	8.85533	8.88312	8.82699	0.00165699	0.722941	0.960018	Promoter (<=1kb)	66860	Tanc1	0
chr10	105572227	105574369	2143	*	9.22474	9.24699	9.20214	0.00140459	0.724444	0.960888	Promoter (<=1kb)	327812	Gm15663	0
chr11	77215718	77217354	1637	*	8.66032	8.68583	8.63436	0.00160406	0.724572	0.960888	Promoter (<=1kb)	237860	Ssh2	0
chr11	86543953	86545204	1252	*	8.46542	8.49522	8.43499	0.00176624	0.725644	0.961233	Promoter (<=1kb)	56427	Tubd1	0
chr18	32938905	32941132	2228	*	9.27603	9.25664	9.29515	-0.00131664	0.726275	0.961233	Promoter (<=1kb)	12326	Camk4	0
chr16	95702040	95703543	1504	*	8.88349	8.85975	8.90684	-0.00153015	0.727986	0.961233	Promoter (<=1kb)	23872	Ets2	0
chr6	108783089	108784410	1322	*	8.5566	8.58371	8.52897	0.00166301	0.728342	0.961233	Promoter (<=1kb)	67166	Arl8b	0
chr12	41483673	41485881	2209	*	8.71701	8.74128	8.69233	0.00156664	0.728449	0.961233	Promoter (<=1kb)	16981	Lrrn3	550
chr3	96727044	96728582	1539	*	8.56439	8.59087	8.53743	0.00164884	0.729163	0.961233	Promoter (<=1kb)	67845	Rnf115	0
chr14	24003509	24004906	1398	*	8.48525	8.51728	8.45249	0.0017838	0.729547	0.961233	Promoter (<=1kb)	16531	Kcnma1	0
chr2	32287317	32288998	1682	*	8.46055	8.43273	8.48784	-0.00170105	0.729703	0.961233	Promoter (<=1kb)	72931	Swi5	0
chr19	23758407	23759832	1426	*	8.49932	8.52721	8.47087	0.00166909	0.730019	0.961233	Promoter (<=1kb)	319924	Apba1	0
chr10	40348834	40350275	1442	*	8.72227	8.69897	8.74519	-0.00151967	0.732258	0.961233	Promoter (<=1kb)	78334	Cdk19	0
chr4	133752213	133753919	1707	*	9.81696	9.83274	9.80101	0.00103746	0.733016	0.961233	Promoter (<=1kb)	93760	Arid1a	0
chr2	29965209	29966799	1591	*	8.87183	8.84936	8.89395	-0.00150477	0.733191	0.961233	Promoter (<=1kb)	20740	Sptan1	0
chr15	95527109	95528695	1587	*	8.64744	8.62144	8.67298	-0.00163537	0.733475	0.961233	Promoter (<=1kb)	54003	Nell2	0
chr2	104816070	104817502	1433	*	8.50691	8.534	8.47932	0.00163179	0.73415	0.961233	Promoter (<=1kb)	99003	Qser1	0
chr3	54734570	54736092	1523	*	8.67313	8.69982	8.64593	0.00160753	0.73473	0.961233	Promoter (<=1kb)	66248	Alg5	0
chr7	80026178	80027771	1594	*	8.46341	8.48998	8.43634	0.00161044	0.737087	0.961233	Promoter (<=1kb)	209225	Zfp710	0
chr15	36281930	36283533	1604	*	8.8254	8.8483	8.80212	0.00146448	0.738081	0.961233	Promoter (<=1kb)	30945	Rnf19a	0
chr3	41082154	41083806	1653	*	8.50564	8.53514	8.47553	0.0016865	0.738115	0.961233	Promoter (<=1kb)	70804	Pgrmc2	0
chr11	52360546	52362147	1602	*	8.6476	8.67197	8.62282	0.00153792	0.738368	0.961233	Promoter (<=1kb)	22333	Vdac1	0
chr6	127767631	127769496	1866	*	8.73556	8.7089	8.76174	-0.00162077	0.738673	0.961233	Promoter (<=1kb)	381813	Prmt8	0
chr9	108516707	108518416	1710	*	8.7254	8.70224	8.74819	-0.00149027	0.739613	0.961233	Promoter (<=1kb)	69232	Qrich1	0
chr11	104132490	104133992	1503	*	8.51349	8.48861	8.53794	-0.00155535	0.739969	0.961233	Promoter (<=1kb)	12921	Crhr1	0
chr17	45572306	45574239	1934	*	8.81488	8.79311	8.83633	-0.00143435	0.740092	0.961233	Promoter (<=1kb)	15516	Hsp90ab1	0
chr19	53903385	53904602	1218	*	8.62129	8.597	8.64518	-0.00154307	0.740266	0.961233	Promoter (<=1kb)	18569	Pdcd4	0
chr4	41313672	41314820	1149	*	8.48558	8.45735	8.51326	-0.00170092	0.741088	0.961233	Promoter (<=1kb)	68970	Dcaf12	69
chr1	82839448	82840478	1031	*	8.58772	8.61266	8.56234	0.00157508	0.741311	0.961233	Promoter (<=1kb)	15463	Agfg1	0
chr13	34874093	34876343	2251	*	8.67042	8.64593	8.69451	-0.00153457	0.741693	0.961233	Promoter (<=1kb)	19134	Prpf4b	0
chr3	87906328	87907689	1362	*	8.55607	8.5807	8.531	0.00154859	0.742085	0.961233	Promoter (<=1kb)	15191	Hdgf	0
chr10	11079733	11082217	2485	*	8.88766	8.86354	8.91138	-0.00147821	0.742087	0.961233	Promoter (<=1kb)	14816	Grm1	0
chr1	75141242	75143451	2210	*	8.86219	8.88555	8.83844	0.00144343	0.742537	0.961233	Promoter (<=1kb)	227298	Retreg2	0
chr17	53566923	53568342	1420	*	9.13485	9.15368	9.11577	0.00127819	0.74297	0.961233	Promoter (<=1kb)	18519	Kat2b	0
chr1	93100195	93101838	1644	*	8.97987	9.00119	8.95822	0.00135464	0.743175	0.961233	Promoter (<=1kb)	16560	Kif1a	0
chr9	59656068	59657780	1713	*	8.59097	8.56716	8.6144	-0.00150555	0.743358	0.961233	Promoter (<=1kb)	18746	Pkm	0
chr8	44934932	44938467	3536	*	9.61554	9.63211	9.59877	0.00111568	0.743589	0.961233	Promoter (<=1kb)	14107	Fat1	0
chr1	179545638	179547315	1678	*	8.74678	8.72442	8.76881	-0.00148714	0.743756	0.961233	Promoter (<=1kb)	15278	Tfb2m	0
chr2	181458174	181459407	1234	*	8.95358	8.93258	8.97427	-0.00134794	0.743783	0.961233	Promoter (<=1kb)	72147	Zbtb46	0
chr19	43440456	43441800	1345	*	8.68506	8.65873	8.71092	-0.00158511	0.743844	0.961233	Promoter (<=1kb)	83674	Cnnm1	20
chr16	31199934	31201247	1314	*	8.62313	8.64933	8.59645	0.00157055	0.74452	0.961233	Promoter (<=1kb)	78618	Acap2	0
chr7	16309591	16310909	1319	*	8.61517	8.63965	8.59027	0.00149928	0.745101	0.961233	Promoter (<=1kb)	170770	Bbc3	0
chr2	76406160	76407645	1486	*	8.87677	8.85516	8.89805	-0.0014032	0.745705	0.961233	Promoter (<=1kb)	99031	Osbpl6	0
chr8	82863366	82864784	1419	*	8.56874	8.59412	8.5429	0.00153249	0.746421	0.961233	Promoter (<=1kb)	330812	Rnf150	0
chr8	25753508	25754915	1408	*	8.46439	8.43857	8.48975	-0.00158304	0.747458	0.961233	Promoter (<=1kb)	100503003	Gm17484	0
chr6	149409082	149411477	2396	*	8.98164	8.9612	9.00179	-0.00138153	0.747879	0.961233	Promoter (<=1kb)	12121	Bicd1	0
chr19	53600410	53601834	1425	*	8.88075	8.90605	8.85499	0.0014911	0.748086	0.961233	Promoter (<=1kb)	13006	Smc3	12
chr16	9993991	9995557	1567	*	9.01026	8.99062	9.02965	-0.00132506	0.748313	0.961233	Promoter (<=1kb)	14811	Grin2a	0
chr4	46990276	46992127	1852	*	8.94658	8.92574	8.96713	-0.00138878	0.748327	0.961233	Promoter (<=1kb)	242425	Gabbr2	0
chr2	130178235	130179348	1114	*	8.80157	8.82737	8.77529	0.00152603	0.748476	0.961233	Promoter (<=1kb)	20638	Snrpb	0
chr15	100870979	100872285	1307	*	8.91853	8.89802	8.93875	-0.00140568	0.748826	0.961233	Promoter (<=1kb)	20273	Scn8a	0
chr18	36286387	36287940	1554	*	8.75645	8.77866	8.73389	0.00140582	0.748904	0.961233	5' UTR	19290	Pura	5290
chr8	124896850	124898528	1679	*	9.04187	9.06494	9.01843	0.00138945	0.749933	0.961233	Promoter (<=1kb)	102058	Exoc8	0
chr2	69897283	69898677	1395	*	8.87116	8.8943	8.84764	0.00140392	0.750186	0.961233	Promoter (<=1kb)	68795	Ubr3	0
chr11	102295871	102297503	1633	*	8.51887	8.5442	8.49309	0.00155969	0.75023	0.961233	Promoter (<=1kb)	217218	Atxn7l3	0
chr8	111536200	111537772	1573	*	9.05539	9.03654	9.074	-0.00130275	0.751666	0.962403	Promoter (<=1kb)	170737	Znrf1	0
chr2	109917644	109918871	1228	*	8.63239	8.65634	8.60805	0.00148538	0.752122	0.962403	Promoter (<=1kb)	107515	Lgr4	0
chr15	98870066	98872199	2134	*	9.37078	9.38874	9.35258	0.001147	0.75306	0.962942	Promoter (<=1kb)	381022	Kmt2d	0
chr5	23675022	23676438	1417	*	8.80364	8.82404	8.78296	0.00136578	0.753853	0.962942	Promoter (<=1kb)	20817	Srpk2	0
chr13	63563787	63566133	2347	*	10.0872	10.1002	10.0741	0.00084276	0.754384	0.962942	Promoter (<=1kb)	19206	Ptch1	0
chr19	57610298	57611816	1519	*	8.63865	8.66185	8.61507	0.00145398	0.754731	0.962942	Promoter (<=1kb)	226255	Atrnl1	0
chr2	180709117	180710962	1846	*	9.07738	9.09748	9.05699	0.00129119	0.756031	0.962942	Promoter (<=1kb)	23856	Dido1	0
chr8	56550431	56552269	1839	*	8.75743	8.77946	8.73506	0.00138855	0.756043	0.962942	Promoter (<=1kb)	382010	Cep44	0
chr13	58806861	58809231	2371	*	9.29002	9.27245	9.30737	-0.00115513	0.75621	0.962942	Promoter (<=1kb)	18212	Ntrk2	0
chr15	59647948	59650245	2298	*	9.29462	9.31297	9.27604	0.00117153	0.756976	0.962942	Promoter (<=1kb)	211770	Trib1	0
chr9	42123111	42124259	1149	*	8.63597	8.61372	8.65787	-0.00141308	0.757194	0.962942	Promoter (<=1kb)	20660	Sorl1	38
chr6	21214539	21215860	1322	*	8.5199	8.49646	8.54296	-0.00147693	0.75778	0.962942	Promoter (<=1kb)	16508	Kcnd2	0
chr4	88031539	88033705	2167	*	8.92748	8.90734	8.94734	-0.00136119	0.75861	0.962942	Promoter (<=1kb)	70122	Mllt3	0
chr3	95227766	95229705	1940	*	8.92252	8.90183	8.94291	-0.00140288	0.758816	0.962942	Promoter (<=1kb)	56772	Mllt11	0
chr3	96558017	96559696	1680	*	8.58398	8.56201	8.60561	-0.00140226	0.75974	0.962942	Promoter (<=1kb)	56338	Txnip	0
chr1	170588910	170590176	1267	*	8.6196	8.64385	8.59494	0.00143217	0.75975	0.962942	Promoter (<=1kb)	70729	Nos1ap	0
chr4	128727624	128729611	1988	*	8.75479	8.73435	8.77494	-0.00138437	0.759883	0.962942	Promoter (<=1kb)	54383	Phc2	0
chr4	108459201	108460806	1606	*	8.91213	8.93166	8.89232	0.00126669	0.761015	0.963757	Promoter (<=1kb)	230594	Tut4	0
chr19	6046120	6047747	1628	*	8.67868	8.70234	8.65464	0.00141404	0.762382	0.964204	Promoter (<=1kb)	74126	Syvn1	0
chr4	141536250	141538434	2185	*	9.52172	9.50633	9.53696	-0.00110182	0.762555	0.964204	Promoter (<=1kb)	56381	Spen	0
chr8	81013763	81015563	1801	*	8.79081	8.81481	8.7664	0.00145085	0.762838	0.964204	Promoter (<=1kb)	74841	Usp38	0
chr11	107546977	107548679	1703	*	8.53297	8.55852	8.50695	0.00146525	0.766236	0.964799	Promoter (<=1kb)	78455	Helz	0
chr8	106935707	106936820	1114	*	8.58191	8.60328	8.56023	0.00136253	0.766456	0.964799	Promoter (<=1kb)	20650	Sntb2	0
chr15	72545676	72547613	1938	*	9.01801	8.99977	9.03603	-0.00126435	0.766524	0.964799	Promoter (<=1kb)	223604	Kcnk9	0
chr7	27673338	27674604	1267	*	8.83192	8.81216	8.85142	-0.00130343	0.766575	0.964799	Promoter (<=1kb)	269881	Map3k10	0
chr14	29721408	29722961	1554	*	8.98613	9.00581	8.96618	0.00122821	0.767614	0.964799	Promoter (<=1kb)	12294	Cacna2d3	0
chr7	81344290	81345247	958	*	8.60555	8.62719	8.58358	0.00135608	0.76794	0.964799	Promoter (<=1kb)	20068	Rps17	0
chr14	74946713	74948002	1290	*	8.53981	8.56516	8.51401	0.00143641	0.768253	0.964799	Promoter (<=1kb)	380916	Lrch1	0
chr9	108305505	108307286	1782	*	8.69206	8.71266	8.67116	0.00132075	0.768397	0.964799	Promoter (<=1kb)	102791	Tcta	0
chr7	89979715	89981733	2019	*	8.63736	8.66048	8.61386	0.00137476	0.768714	0.964799	Promoter (<=1kb)	13626	Eed	0
chr9	56994986	56996275	1290	*	8.47426	8.49791	8.45022	0.00139748	0.769477	0.964799	Promoter (<=1kb)	56294	Ptpn9	0
chr2	138278700	138280426	1727	*	9.73795	9.72444	9.75133	-0.000909408	0.769729	0.964799	Promoter (<=1kb)	228662	Btbd3	207
chr5	147075701	147078046	2346	*	8.94533	8.96469	8.92571	0.00121468	0.769951	0.964799	Promoter (<=1kb)	140887	Lnx2	0
chr5	92082597	92084192	1596	*	8.65408	8.63335	8.67452	-0.00133413	0.770526	0.964799	Promoter (<=1kb)	23881	G3bp2	0
chr19	60889781	60892039	2259	*	8.61165	8.58861	8.63432	-0.00141771	0.770853	0.964799	Promoter (<=1kb)	14773	Grk5	0
chr10	115383977	115386055	2079	*	9.23156	9.24928	9.21361	0.00112069	0.772731	0.964799	Promoter (<=1kb)	216345	Zfc3h1	0
chr11	120188235	120189917	1683	*	8.67288	8.69664	8.64872	0.0014097	0.772826	0.964799	Promoter (<=1kb)	100042332	Reno1	0
chr10	81136113	81138673	2561	*	9.76709	9.75414	9.77993	-0.000916828	0.773095	0.964799	Promoter (<=1kb)	16969	Zbtb7a	0
chr4	126255220	126256984	1765	*	9.407	9.42301	9.39081	0.00102317	0.773352	0.964799	Promoter (<=1kb)	245877	Map7d1	0
chr11	68691266	68693775	2510	*	9.06434	9.04496	9.08346	-0.0013218	0.774034	0.964799	Promoter (<=1kb)	77579	Myh10	0
chr10	81293009	81294407	1399	*	8.66536	8.68787	8.6425	0.00134106	0.774416	0.964799	Promoter (<=1kb)	18717	Pip5k1c	4
chr9	106170960	106172696	1737	*	9.12099	9.14011	9.10161	0.00116329	0.774476	0.964799	Promoter (<=1kb)	77305	Wdr82	0
chr11	75193461	75195306	1846	*	8.76149	8.74127	8.78143	-0.00128961	0.774623	0.964799	Promoter (<=1kb)	237847	Rtn4rl1	0
chr11	42318752	42321007	2256	*	8.65792	8.57032	8.7405	-0.00113681	0.775745	0.964799	Promoter (<=1kb)	14399	Gabra6	42
chr4	85205416	85206628	1213	*	8.85651	8.83843	8.87437	-0.00122014	0.77593	0.964799	Promoter (<=1kb)	20404	Sh3gl2	0
chr3	101377112	101379198	2087	*	8.99538	8.97823	9.01233	-0.00117551	0.776009	0.964799	Promoter (<=1kb)	78908	Igsf3	0
chr11	65161779	65162979	1201	*	8.50833	8.48638	8.52995	-0.00132962	0.776073	0.964799	Promoter (<=1kb)	216831	Arhgap44	0
chr6	120363854	120365381	1528	*	8.71439	8.73632	8.69212	0.00133967	0.776545	0.964799	Promoter (<=1kb)	214899	Kdm5a	0
chr10	7680759	7682147	1389	*	8.7071	8.72812	8.68577	0.0012779	0.777738	0.965412	Promoter (<=1kb)	16798	Lats1	0
chr4	136310341	136311904	1564	*	8.70449	8.72399	8.68473	0.00125251	0.77802	0.965412	Promoter (<=1kb)	74326	Hnrnpr	0
chr2	72978878	72981012	2135	*	9.29018	9.27459	9.3056	-0.00106724	0.778965	0.965976	Promoter (<=1kb)	100503849	Sp3os	0
chr1	118388444	118390449	2006	*	8.74593	8.72664	8.76497	-0.00127301	0.779758	0.966115	Promoter (<=1kb)	76707	Clasp1	0
chr5	115326588	115328313	1726	*	8.85182	8.83409	8.86933	-0.00119276	0.78021	0.966115	Promoter (<=1kb)	108014	Srsf9	0
chr8	87958597	87960650	2054	*	8.92141	8.93991	8.90266	0.00117976	0.780601	0.966115	Promoter (<=1kb)	94187	Zfp423	0
chr10	106469634	106471614	1981	*	8.57873	8.55851	8.59866	-0.00129992	0.781585	0.966115	Promoter (<=1kb)	327814	Ppfia2	0
chr14	11553188	11555907	2720	*	9.15465	9.13825	9.17087	-0.00107719	0.781984	0.966115	Promoter (<=1kb)	19270	Ptprg	0
chr12	98573191	98575291	2101	*	8.85218	8.83408	8.87006	-0.00118044	0.782898	0.966115	Promoter (<=1kb)	72258	Kcnk10	0
chr1	82290375	82292103	1729	*	8.65251	8.67343	8.63128	0.00125779	0.782924	0.966115	Promoter (<=1kb)	16367	Irs1	0
chr19	21652602	21654833	2232	*	9.03813	9.02147	9.0546	-0.00117418	0.783005	0.966115	Promoter (<=1kb)	226016	Abhd17b	0
chr2	138256581	138258032	1452	*	8.65603	8.63599	8.67579	-0.0012964	0.783914	0.966631	Promoter (<=1kb)	228662	Btbd3	0
chr9	70679064	70681002	1939	*	9.37045	9.38662	9.35409	0.000996022	0.785947	0.967461	Promoter (<=1kb)	11487	Adam10	48
chr8	123858189	123860196	2008	*	8.90383	8.92128	8.88617	0.00113233	0.786386	0.967461	Promoter (<=1kb)	73420	Ccsap	0
chr9	43743721	43745494	1774	*	8.6044	8.6241	8.58442	0.00124233	0.786778	0.967461	Promoter (<=1kb)	58235	Nectin1	0
chr2	168205703	168207117	1415	*	8.76711	8.78642	8.74754	0.001184	0.78716	0.967461	Promoter (<=1kb)	11538	Adnp	0
chr9	61372541	61374516	1976	*	9.88805	9.87615	9.89986	-0.000825097	0.787558	0.967461	Promoter (<=1kb)	21887	Tle3	0
chr14	21750582	21752107	1526	*	8.51818	8.4982	8.53789	-0.00126128	0.788311	0.967461	Promoter (<=1kb)	27389	Dusp13b	0
chr15	40655093	40656492	1400	*	9.14641	9.13125	9.16142	-0.00103972	0.789267	0.967461	Promoter (<=1kb)	22762	Zfpm2	0
chr9	4793602	4796164	2563	*	9.39625	9.41046	9.3819	0.00093243	0.789748	0.967461	Promoter (<=1kb)	14802	Gria4	0
chr17	29490014	29491938	1925	*	8.73075	8.75197	8.70922	0.00130401	0.789952	0.967461	Promoter (<=1kb)	18712	Pim1	0
chr12	108274124	108276511	2388	*	8.72782	8.70927	8.74614	-0.00126731	0.790098	0.967461	Promoter (<=1kb)	668158	Ccdc85c	0
chr17	80061064	80062685	1622	*	9.04445	9.06192	9.02677	0.0010785	0.790407	0.967461	Promoter (<=1kb)	72692	Hnrnpll	0
chr11	58977135	58978867	1733	*	8.59004	8.61366	8.56603	0.00133484	0.791405	0.967461	Promoter (<=1kb)	94091	Trim11	0
chr7	45783715	45786117	2403	*	8.58779	8.60974	8.56551	0.00126196	0.7915	0.967461	Promoter (<=1kb)	381983	Lmtk3	0
chr1	166001373	166003336	1964	*	9.33197	9.34692	9.31686	0.000953388	0.791575	0.967461	Promoter (<=1kb)	18986	Pou2f1	0
chr3	27709901	27711263	1363	*	9.31879	9.33281	9.30462	0.000948024	0.793524	0.967461	Promoter (<=1kb)	72007	Fndc3b	0
chr10	8517629	8518857	1229	*	8.86585	8.84846	8.88304	-0.00114637	0.793525	0.967461	Promoter (<=1kb)	338362	Ust	0
chr9	115309002	115310867	1866	*	9.26353	9.27785	9.24907	0.000966953	0.793624	0.967461	Promoter (<=1kb)	68292	Stt3b	0
chr15	100038711	100040630	1920	*	9.30837	9.32525	9.29129	0.00100856	0.794349	0.967461	Promoter (<=1kb)	239667	Dip2b	47
chr3	133091205	133092521	1317	*	8.45572	8.47822	8.43287	0.0012738	0.794785	0.967461	Promoter (<=1kb)	67553	Gstcd	0
chr14	49065626	49067119	1494	*	8.60788	8.62897	8.58649	0.00122393	0.795436	0.967461	Promoter (<=1kb)	105504	Exoc5	0
chr1	75217648	75219741	2094	*	8.69621	8.71549	8.67668	0.0011737	0.796292	0.967461	Promoter (<=1kb)	22145	Tuba4a	0
chr14	48120856	48122157	1302	*	9.06259	9.08092	9.04403	0.0010882	0.7968	0.967461	Promoter (<=1kb)	93834	Peli2	0
chr8	71380503	71382433	1931	*	8.47573	8.49529	8.45591	0.00120499	0.796951	0.967461	Promoter (<=1kb)	13864	Nr2f6	0
chr3	69004282	69006457	2176	*	8.90988	8.93026	8.8892	0.00117955	0.797003	0.967461	Promoter (<=1kb)	68259	Ift80	0
chr2	121295458	121296851	1394	*	8.57683	8.5989	8.55442	0.00124613	0.797086	0.967461	Promoter (<=1kb)	17754	Map1a	0
chr7	44848176	44850312	2137	*	8.59175	8.57386	8.60941	-0.0011873	0.797901	0.967461	Promoter (<=1kb)	233204	Tbc1d17	0
chr7	25753629	25755159	1531	*	8.68447	8.70518	8.66346	0.00123542	0.798178	0.967461	Promoter (<=1kb)	232989	Hnrnpul1	0
chr1	155415766	155417370	1605	*	8.69447	8.71517	8.67347	0.00120354	0.7987	0.967461	Promoter (<=1kb)	19775	Xpr1	0
chr18	75695877	75697557	1681	*	8.89185	8.87511	8.9084	-0.00105773	0.798844	0.967461	Promoter (<=1kb)	269037	Ctif	0
chr7	44868741	44869651	911	*	8.46567	8.44648	8.4846	-0.00120023	0.799986	0.968249	Promoter (<=1kb)	84113	Ptov1	0
chr15	91189389	91191658	2270	*	8.88729	8.90575	8.8686	0.00109973	0.801291	0.968977	Promoter (<=1kb)	26874	Abcd2	0
chr2	3283646	3285317	1672	*	8.63116	8.64896	8.61314	0.00112535	0.801859	0.968977	Promoter (<=1kb)	18108	Nmt2	0
chr10	81559230	81560643	1414	*	8.52683	8.50876	8.54468	-0.00116002	0.802164	0.968977	Promoter (<=1kb)	14797	Tle5	0
chr1	167283770	167285114	1345	*	8.80935	8.79187	8.82663	-0.0011488	0.803012	0.968977	Promoter (<=1kb)	80914	Uck2	0
chr11	98794904	98797030	2127	*	9.71532	9.70408	9.72646	-0.00079406	0.80347	0.968977	Promoter (<=1kb)	74026	Msl1	0
chr19	27216664	27218544	1881	*	9.14813	9.13373	9.16238	-0.0010208	0.803542	0.968977	Promoter (<=1kb)	22359	Vldlr	0
chr2	18063917	18065247	1331	*	8.45482	8.47398	8.43541	0.00117502	0.80502	0.970165	Promoter (<=1kb)	17354	Mllt10	0
chr1	16618395	16619675	1281	*	8.70762	8.7259	8.6891	0.0010998	0.806446	0.971289	Promoter (<=1kb)	66799	Ube2w	0
chr1	136344577	136346060	1484	*	9.14962	9.13591	9.16321	-0.000976186	0.807636	0.972012	Promoter (<=1kb)	67886	Camsap2	0
chr7	16046696	16049099	2404	*	9.05828	9.04401	9.07241	-0.000971231	0.808519	0.972012	Promoter (<=1kb)	243842	Bicra	0
chr9	103111834	103113165	1332	*	8.80011	8.7815	8.81848	-0.00107673	0.808528	0.972012	Promoter (<=1kb)	270192	Rab6b	27
chr1	153486523	153487636	1114	*	8.56314	8.58097	8.54509	0.00110772	0.809124	0.972135	Promoter (<=1kb)	13211	Dhx9	0
chr4	116074377	116076753	2377	*	9.48338	9.49646	9.47018	0.000849967	0.812475	0.97481	Promoter (<=1kb)	230654	Lrrc41	0
chr15	51990450	51991704	1255	*	8.66974	8.65375	8.68556	-0.00107165	0.812619	0.97481	Promoter (<=1kb)	19357	Rad21	0
chr2	181520029	181521688	1660	*	8.68371	8.66778	8.69946	-0.0010568	0.812837	0.97481	Promoter (<=1kb)	13002	Dnajc5	0
chr11	117967744	117969782	2039	*	8.71991	8.7023	8.73731	-0.00107171	0.813758	0.97532	Promoter (<=1kb)	12702	Socs3	0
chr15	77840800	77842117	1318	*	8.55284	8.53625	8.56924	-0.00110787	0.814525	0.975621	Promoter (<=1kb)	17886	Myh9	0
chr7	143052797	143054106	1310	*	8.59162	8.57514	8.60792	-0.00108645	0.815	0.975621	Promoter (<=1kb)	12520	Cd81	0
chr1	127773455	127775316	1862	*	8.73299	8.71667	8.74914	-0.00111314	0.815781	0.975625	Promoter (<=1kb)	100502745	2900009J06Rik	0
chr3	144569260	144571327	2068	*	9.05188	9.06857	9.03498	0.00100106	0.815996	0.975625	Promoter (<=1kb)	23908	Hs2st1	0
chr11	103115187	103118113	2927	*	8.84904	8.83331	8.86459	-0.000984996	0.817061	0.975724	Promoter (<=1kb)	192231	Hexim1	0
chr9	27029155	27031073	1919	*	8.87381	8.88878	8.85869	0.000969466	0.817069	0.975724	Promoter (<=1kb)	69091	Vps26b	0
chr1	43445487	43446776	1290	*	8.5331	8.55091	8.51507	0.00105719	0.81905	0.97726	Promoter (<=1kb)	17974	Nck2	0
chr11	69088529	69089668	1140	*	8.73357	8.74889	8.71808	0.00103509	0.819349	0.97726	Promoter (<=1kb)	22318	Vamp2	0
chr5	3647092	3647996	905	*	8.46712	8.48532	8.44868	0.00106921	0.820858	0.977919	Promoter (<=1kb)	67210	Gatad1	0
chr2	68861179	68862964	1786	*	9.09741	9.11287	9.08179	0.000920402	0.821012	0.977919	Promoter (<=1kb)	241447	Cers6	0
chr3	88552363	88554405	2043	*	8.47669	8.46012	8.49308	-0.00108651	0.821393	0.977919	Promoter (<=1kb)	83409	Lamtor2	0
chr12	69196688	69198262	1575	*	8.76414	8.77961	8.74849	0.000979335	0.82237	0.978477	Promoter (<=1kb)	109065	Dnaaf2	0
chr8	72547217	72549282	2066	*	9.12931	9.1142	9.14427	-0.00101138	0.823617	0.978477	Promoter (<=1kb)	70625	Med26	0
chr3	104863865	104865659	1795	*	9.01944	9.03541	9.00329	0.000933539	0.823856	0.978477	Promoter (<=1kb)	12340	Capza1	0
chr10	128096906	128097774	869	*	8.73761	8.72085	8.75417	-0.000984978	0.823932	0.978477	Promoter (<=1kb)	116848	Baz2a	526
chr12	31949018	31950230	1213	*	8.72769	8.74266	8.71257	0.000970366	0.824521	0.978477	Promoter (<=1kb)	73389	Hbp1	0
chr12	101974968	101976595	1628	*	8.74799	8.76455	8.73123	0.001031	0.824844	0.978477	Promoter (<=1kb)	51786	Cpsf2	0
chr19	30030515	30031576	1062	*	8.54783	8.56459	8.53088	0.0010091	0.825604	0.978788	Promoter (<=1kb)	109113	Uhrf2	0
chr6	85511705	85513594	1890	*	8.64568	8.7393	8.54556	0.000680322	0.827272	0.978951	Promoter (<=1kb)	13656	Egr4	0
chr10	52380865	52382477	1613	*	8.62163	8.60642	8.63669	-0.000995282	0.828737	0.978951	Promoter (<=1kb)	94221	Gopc	0
chr8	4324138	4325779	1642	*	8.57924	8.56295	8.59534	-0.00103854	0.829113	0.978951	Promoter (<=1kb)	15568	Elavl1	0
chr6	119847064	119848464	1401	*	8.80234	8.78823	8.81632	-0.000919455	0.82986	0.978951	Promoter (<=1kb)	111173	Erc1	0
chr5	81019864	81022744	2881	*	9.93112	9.94098	9.92119	0.000610891	0.830117	0.978951	Promoter (<=1kb)	319387	Adgrl3	0
chr15	34082102	34084238	2137	*	8.82587	8.80993	8.84163	-0.00102295	0.830396	0.978951	Promoter (<=1kb)	67154	Mtdh	0
chr13	12105772	12106912	1141	*	9.00136	8.98835	9.01425	-0.000853862	0.831256	0.978951	Promoter (<=1kb)	20191	Ryr2	0
chr10	70598163	70600225	2063	*	8.87279	8.88738	8.85806	0.000958196	0.831329	0.978951	Promoter (<=1kb)	70911	Phyhipl	0
chr2	112239401	112240805	1405	*	8.4923	8.47684	8.5076	-0.00100046	0.832114	0.978951	Promoter (<=1kb)	99010	Lpcat4	0
chr13	44731581	44734284	2704	*	9.96415	9.95506	9.97318	-0.00058363	0.832234	0.978951	Promoter (<=1kb)	16468	Jarid2	0
chr2	73910362	73911322	961	*	8.55257	8.5368	8.56817	-0.000968447	0.832386	0.978951	Promoter (<=1kb)	228033	Atp5mc3	0
chr15	96640991	96643051	2061	*	8.87274	8.85877	8.88658	-0.000887035	0.832567	0.978951	Promoter (<=1kb)	105727	Slc38a1	0
chrX	101640112	101642343	2232	*	8.59185	8.60704	8.57651	0.000951878	0.832826	0.978951	Promoter (<=1kb)	108155	Ogt	0
chr3	116006871	116009085	2215	*	8.70368	8.68914	8.71809	-0.000966432	0.833006	0.978951	Promoter (<=1kb)	58193	Extl2	0
chr3	122618896	122620232	1337	*	8.47651	8.49395	8.45885	0.000998816	0.833241	0.978951	Promoter (<=1kb)	214459	Fnbp1l	0
chr10	49787382	49788721	1340	*	8.81043	8.82528	8.79542	0.00089634	0.833778	0.978951	Promoter (<=1kb)	14806	Grik2	33
chr17	17826623	17828523	1901	*	9.04883	9.0366	9.06096	-0.000829138	0.83423	0.978951	Promoter (<=1kb)	75202	Spaca6	0
chr11	60104969	60106525	1557	*	8.58644	8.60112	8.57161	0.000942055	0.835088	0.978951	Promoter (<=1kb)	19377	Rai1	0
chr19	53389705	53391243	1539	*	8.55681	8.57544	8.53795	0.00102488	0.835237	0.978951	Promoter (<=1kb)	76479	Smndc1	0
chr4	46451087	46452291	1205	*	8.59118	8.57689	8.60534	-0.000965129	0.836025	0.978951	Promoter (<=1kb)	67628	Anp32b	185
chr12	111376605	111378305	1701	*	9.16995	9.1575	9.18229	-0.000894833	0.836188	0.978951	Promoter (<=1kb)	217866	Cdc42bpb	0
chr11	97698903	97700698	1796	*	8.49836	8.48278	8.51378	-0.000951823	0.837043	0.979051	Promoter (<=1kb)	22658	Pcgf2	0
chr2	6882400	6884829	2430	*	9.15787	9.17261	9.14298	0.000866466	0.837364	0.979051	Promoter (<=1kb)	14007	Celf2	0
chr10	80854559	80855940	1382	*	8.46551	8.45029	8.48058	-0.000989065	0.838204	0.979051	Promoter (<=1kb)	66094	Lsm7	0
chr5	124353559	124355122	1564	*	8.49098	8.51018	8.47152	0.00104639	0.838458	0.979051	Promoter (<=1kb)	13445	Cdk2ap1	0
chr8	94600915	94602920	2006	*	9.14505	9.13189	9.15808	-0.000905882	0.839254	0.979051	Promoter (<=1kb)	102122	Psme3ip1	0
chr5	67845737	67847371	1635	*	8.81266	8.79986	8.82534	-0.000867743	0.839258	0.979051	Promoter (<=1kb)	11980	Atp8a1	0
chr17	6106551	6108198	1648	*	8.84774	8.83508	8.8603	-0.000841495	0.841811	0.980662	Promoter (<=1kb)	68842	Tulp4	0
chr18	22343334	22344967	1634	*	8.62532	8.63938	8.61112	0.000884428	0.842639	0.980662	Promoter (<=1kb)	211961	Asxl3	0
chr10	43173059	43175016	1958	*	9.31133	9.30059	9.322	-0.000736008	0.843021	0.980662	Promoter (<=1kb)	109205	Sobp	0
chr1	153899608	153901113	1506	*	8.46453	8.47984	8.44904	0.000938934	0.843819	0.980662	Promoter (<=1kb)	102466257	Mir8114	0
chr12	85110532	85111851	1320	*	8.50771	8.52533	8.48986	0.000963633	0.844463	0.980662	Promoter (<=1kb)	78920	Dlst	0
chr5	148550684	148552669	1986	*	9.05307	9.06734	9.03866	0.000837194	0.844482	0.980662	Promoter (<=1kb)	24109	Ubl3	0
chr17	8283450	8284937	1488	*	8.6298	8.64428	8.61518	0.000884677	0.844673	0.980662	Promoter (<=1kb)	55951	Mpc1	0
chr8	79638956	79640557	1602	*	8.73405	8.75023	8.71768	0.000918631	0.844774	0.980662	Promoter (<=1kb)	73945	Otud4	0
chr9	107769677	107770961	1285	*	8.70329	8.69005	8.7164	-0.000855586	0.845477	0.980662	Promoter (<=1kb)	83486	Rbm5	0
chr7	113207559	113208823	1265	*	8.84086	8.85311	8.82851	0.000830986	0.84599	0.980662	Promoter (<=1kb)	11865	Bmal1	2
chr11	102316959	102319222	2264	*	10.2173	10.2098	10.2248	-0.000484321	0.846316	0.980662	Promoter (<=1kb)	21429	Ubtf	0
chr7	34654006	34655597	1592	*	8.48534	8.50215	8.46832	0.000920959	0.847086	0.980662	Promoter (<=1kb)	233107	Kctd15	0
chr4	136052328	136053382	1055	*	8.64307	8.62903	8.65698	-0.000858169	0.847906	0.980662	Promoter (<=1kb)	67025	Rpl11	0
chr6	38532994	38535576	2583	*	8.67668	8.66366	8.68957	-0.000867422	0.848072	0.980662	Promoter (<=1kb)	66117	Fmc1	0
chr12	84996362	84997562	1201	*	8.4527	8.43738	8.46785	-0.000953082	0.848125	0.980662	Promoter (<=1kb)	56531	Ylpm1	0
chr7	27258834	27260421	1588	*	9.41081	9.42071	9.40084	0.000676465	0.848611	0.980662	Promoter (<=1kb)	18223	Numbl	28
chr11	97799147	97800871	1725	*	9.19848	9.18773	9.20915	-0.000711506	0.849865	0.981193	Promoter (<=1kb)	16796	Lasp1	0
chr11	40691835	40694733	2899	*	8.73747	8.75217	8.72262	0.000871419	0.850552	0.981193	Promoter (<=1kb)	108645	Mat2b	0
chr4	137993472	137994599	1128	*	8.94964	8.96267	8.93649	0.000772316	0.851783	0.981193	Promoter (<=1kb)	230861	Eif4g3	0
chr17	37045636	37046892	1257	*	8.53644	8.54968	8.52308	0.000855733	0.85189	0.981193	Promoter (<=1kb)	54393	Gabbr1	0
chr4	133886326	133888092	1767	*	8.67654	8.66409	8.68889	-0.000823335	0.85218	0.981193	Promoter (<=1kb)	20111	Rps6ka1	0
chr5	122987818	122989571	1754	*	8.45297	8.43968	8.46614	-0.000883952	0.852952	0.981193	Promoter (<=1kb)	109202	A930024E05Rik	0
chr11	74723019	74724621	1603	*	9.1565	9.16702	9.14589	0.000697729	0.853601	0.981193	Promoter (<=1kb)	18472	Pafah1b1	0
chr5	31192451	31193994	1544	*	8.70782	8.72385	8.6916	0.000882041	0.853837	0.981193	Promoter (<=1kb)	13667	Eif2b4	0
chr2	55436107	55438211	2105	*	9.6485	9.65962	9.6373	0.000630013	0.854573	0.981193	Promoter (<=1kb)	16519	Kcnj3	0
chr16	17452041	17454067	2027	*	9.13182	9.14542	9.11809	0.000779798	0.854719	0.981193	Promoter (<=1kb)	12929	Crkl	0
chr4	101354996	101357131	2136	*	9.11295	9.10238	9.12343	-0.000787441	0.855849	0.981193	Promoter (<=1kb)	77866	E130102H24Rik	0
chr3	107332036	107334271	2236	*	8.84388	8.85894	8.82866	0.000839091	0.856027	0.981193	Promoter (<=1kb)	229700	Rbm15	0
chr4	126752276	126754191	1916	*	9.03167	9.04235	9.02092	0.000718372	0.856213	0.981193	Promoter (<=1kb)	100317	AU040320	0
chr6	24663518	24665485	1968	*	9.03279	9.02187	9.04363	-0.00075558	0.85643	0.981193	Promoter (<=1kb)	73178	Wasl	0
chr7	100227371	100228990	1620	*	8.68189	8.66959	8.69409	-0.000852603	0.85655	0.981193	Promoter (<=1kb)	70974	Pgm2l1	0
chr4	55349481	55351074	1594	*	8.60743	8.5951	8.61965	-0.000798666	0.85892	0.982707	Promoter (<=1kb)	19359	Rad23b	0
chr5	20950514	20952281	1768	*	9.13205	9.14394	9.12006	0.000728635	0.859579	0.982707	Promoter (<=1kb)	242860	Rsbn1l	0
chr9	51764806	51766516	1711	*	8.74337	8.73139	8.75525	-0.000770471	0.86005	0.982707	Promoter (<=1kb)	244867	Arhgap20	0
chr10	109008255	109010875	2621	*	8.99194	9.01752	8.9659	0.000945801	0.861276	0.982707	Promoter (<=1kb)	20979	Syt1	0
chr8	111258179	111259517	1339	*	8.45404	8.47147	8.43641	0.000876672	0.861737	0.982707	Promoter (<=1kb)	20340	Glg1	0
chr17	91090973	91093095	2123	*	8.77488	8.76399	8.78568	-0.000754269	0.862144	0.982707	Promoter (<=1kb)	18189	Nrxn1	0
chr9	44880021	44882129	2109	*	9.11376	9.12697	9.10044	0.000730643	0.862288	0.982707	Promoter (<=1kb)	214162	Kmt2a	0
chr10	103367391	103369186	1796	*	8.50528	8.49298	8.51747	-0.000797898	0.862794	0.982707	Promoter (<=1kb)	103098	Slc6a15	0
chr12	99562378	99563796	1419	*	8.58974	8.57807	8.60131	-0.00078259	0.863596	0.982707	Promoter (<=1kb)	102639404	Gm26839	0
chr16	32245796	32247636	1841	*	8.73819	8.7273	8.74899	-0.000764735	0.864359	0.982707	Promoter (<=1kb)	268882	Fbxo45	0
chr5	140418524	140420218	1695	*	8.64852	8.66333	8.63356	0.000808889	0.864585	0.982707	Promoter (<=1kb)	27979	Eif3b	0
chr5	3802327	3804088	1762	*	8.95146	8.96358	8.93925	0.000714653	0.866141	0.982707	Promoter (<=1kb)	70797	Ankib1	0
chr10	93640958	93642252	1295	*	8.65824	8.67077	8.6456	0.000749881	0.866259	0.982707	Promoter (<=1kb)	57764	Ntn4	0
chr18	47366853	47368829	1977	*	9.5585	9.56925	9.54767	0.000636462	0.867083	0.982707	Promoter (<=1kb)	20358	Sema6a	0
chr10	128458612	128460167	1556	*	8.78771	8.80009	8.77523	0.000720813	0.867684	0.982707	Promoter (<=1kb)	102465894	Mir8105	0
chr16	35768614	35770746	2133	*	8.54806	8.56175	8.53425	0.000788261	0.868027	0.982707	Promoter (<=1kb)	224132	Slc49a4	0
chr1	36938595	36939862	1268	*	8.57048	8.58362	8.55721	0.000758634	0.868303	0.982707	Promoter (<=1kb)	56030	Tmem131	0
chr12	65073427	65076253	2827	*	8.71057	8.72301	8.69802	0.000733203	0.868437	0.982707	Promoter (<=1kb)	104806	Fancm	0
chr5	147430228	147431735	1508	*	9.37132	9.36288	9.3797	-0.000574341	0.870072	0.982707	Promoter (<=1kb)	72587	Pan3	0
chr17	35241802	35243008	1207	*	8.7585	8.76982	8.74709	0.00069826	0.870315	0.982707	Promoter (<=1kb)	53817	Ddx39b	0
chr17	25239451	25240817	1367	*	8.49833	8.4863	8.51026	-0.000776617	0.871753	0.982707	Promoter (<=1kb)	214505	Gnptg	0
chr5	34335800	34337411	1612	*	8.6606	8.67343	8.64765	0.000768071	0.871813	0.982707	Promoter (<=1kb)	19822	Rnf4	0
chr12	3308420	3309951	1532	*	8.62985	8.64201	8.61758	0.000728682	0.872324	0.982707	Promoter (<=1kb)	19325	Rab10	18
chr3	86223678	86225393	1716	*	8.68971	8.67752	8.7018	-0.000767378	0.87239	0.982707	Promoter (<=1kb)	80877	Lrba	0
chr11	61173825	61175019	1195	*	8.70093	8.7145	8.68723	0.000732489	0.873296	0.982707	Promoter (<=1kb)	216825	Usp22	10
chr4	119539288	119540751	1464	*	8.55955	8.5486	8.57043	-0.000763533	0.87345	0.982707	Promoter (<=1kb)	230700	Foxj3	0
chr8	117157200	117158699	1500	*	8.67052	8.68373	8.6572	0.000744962	0.874089	0.982707	Promoter (<=1kb)	209239	Gan	0
chr7	122969962	122971220	1259	*	8.86949	8.88053	8.85837	0.000660509	0.874172	0.982707	Promoter (<=1kb)	19647	Rbbp6	0
chr10	111506432	111508351	1920	*	9.23865	9.24813	9.2291	0.000582107	0.874239	0.982707	Promoter (<=1kb)	21664	Phlda1	0
chr19	26605263	26607701	2439	*	9.5799	9.5881	9.57166	0.000512224	0.874387	0.982707	Promoter (<=1kb)	67155	Smarca2	0
chr6	149100399	149102010	1612	*	8.93468	8.9253	8.944	-0.000642726	0.875459	0.982707	Promoter (<=1kb)	320560	Dennd5b	0
chr16	91010076	91011728	1653	*	8.73839	8.74866	8.72803	0.000675299	0.875658	0.982707	Promoter (<=1kb)	104015	Synj1	0
chr4	155891141	155893063	1923	*	9.23668	9.22823	9.24508	-0.000597186	0.877452	0.982707	Promoter (<=1kb)	140500	Acap3	0
chr9	123259262	123260760	1499	*	8.95326	8.96491	8.94151	0.000647072	0.877564	0.982707	Promoter (<=1kb)	72309	Tmem158	4
chr2	131491635	131492899	1265	*	8.46645	8.45525	8.47757	-0.000719436	0.877691	0.982707	Promoter (<=1kb)	228608	Smox	0
chr3	148988419	148990483	2065	*	9.02874	9.01991	9.03751	-0.000619551	0.877705	0.982707	Promoter (<=1kb)	99633	Adgrl2	0
chr4	86748575	86749729	1155	*	8.73434	8.72483	8.74379	-0.000699712	0.877953	0.982707	Promoter (<=1kb)	329877	Dennd4c	20
chr4	139574688	139575927	1240	*	8.5873	8.60033	8.57415	0.000709541	0.877997	0.982707	Promoter (<=1kb)	212632	Iffo2	0
chr1	55087006	55088797	1792	*	8.51451	8.52902	8.49986	0.000751775	0.878011	0.982707	Promoter (<=1kb)	15510	Hspd1	0
chr6	119479053	119480841	1789	*	8.52141	8.53341	8.5093	0.000714395	0.878093	0.982707	Promoter (<=1kb)	101358	Fbxl14	0
chr15	79440839	79442418	1580	*	8.55753	8.54682	8.56817	-0.00070862	0.878438	0.982707	Promoter (<=1kb)	27373	Csnk1e	0
chr12	64965070	64966654	1585	*	8.5652	8.555	8.57533	-0.000699344	0.879424	0.982707	Promoter (<=1kb)	328108	Togaram1	0
chr6	61180072	61181482	1411	*	8.52068	8.5322	8.50907	0.000681572	0.881476	0.982707	Promoter (<=1kb)	100504262	A730020E08Rik	0
chr10	68276651	68279639	2989	*	8.66346	8.65068	8.67613	-0.000723084	0.883319	0.982707	Promoter (<=1kb)	71371	Arid5b	0
chr19	8722554	8724364	1811	*	8.51537	8.50513	8.52553	-0.000696858	0.883332	0.982707	Promoter (<=1kb)	17254	Slc3a2	0
chr2	156720632	156722314	1683	*	8.55293	8.56385	8.54192	0.000669066	0.883541	0.982707	Promoter (<=1kb)	228836	Dlgap4	0
chr11	101119008	101120844	1837	*	8.52709	8.54086	8.5132	0.000725165	0.883627	0.982707	Promoter (<=1kb)	103733	Tubg1	0
chr2	4881189	4882704	1516	*	9.048	9.05781	9.03812	0.000583243	0.883754	0.982707	Promoter (<=1kb)	109079	Sephs1	0
chr15	77305234	77306883	1650	*	8.65303	8.64351	8.6625	-0.000680122	0.88518	0.982707	Promoter (<=1kb)	93686	Rbfox2	0
chr13	29983659	29985467	1809	*	8.7247	8.71515	8.7342	-0.000622899	0.885336	0.982707	Promoter (<=1kb)	13557	E2f3	0
chr1	176812726	176815137	2412	*	9.16183	9.15425	9.16938	-0.000562578	0.885339	0.982707	Promoter (<=1kb)	545389	Cep170	0
chr17	35120484	35122080	1597	*	8.59285	8.60482	8.58078	0.000658773	0.886939	0.982707	Promoter (<=1kb)	13001	Csnk2b	0
chr8	54955201	54957424	2224	*	9.40481	9.39756	9.41203	-0.00054327	0.887635	0.982707	Promoter (<=1kb)	234267	Gpm6a	358
chr9	108002199	108004022	1824	*	8.91477	8.9053	8.92418	-0.000587093	0.888404	0.982707	Promoter (<=1kb)	27399	Ip6k1	0
chr2	28839561	28841021	1461	*	8.65068	8.66342	8.63782	0.000671273	0.888759	0.982707	Promoter (<=1kb)	227674	Ddx31	0
chr8	70041789	70043674	1886	*	9.2483	9.25883	9.2377	0.000570836	0.888796	0.982707	Promoter (<=1kb)	70616	Sugp1	0
chr17	17623175	17625107	1933	*	9.45804	9.44966	9.46636	-0.000484416	0.889533	0.982707	Promoter (<=1kb)	240028	Lnpep	0
chr15	89498968	89500459	1492	*	8.49798	8.51067	8.48518	0.000666767	0.88997	0.982707	Promoter (<=1kb)	58234	Shank3	0
chr10	79926646	79928264	1619	*	8.64724	8.63852	8.65591	-0.000627502	0.890052	0.982707	Promoter (<=1kb)	13496	Arid3a	0
chr4	119232216	119233704	1489	*	8.58763	8.57871	8.5965	-0.000636562	0.891885	0.982707	Promoter (<=1kb)	230696	AU022252	0
chr18	16807043	16809674	2632	*	9.51465	9.50805	9.52122	-0.000478422	0.892106	0.982707	Promoter (<=1kb)	12558	Cdh2	0
chr17	28691372	28692518	1147	*	8.92722	8.9195	8.93491	-0.000600784	0.892149	0.982707	Promoter (<=1kb)	26416	Mapk14	0
chr8	32883481	32884894	1414	*	8.58392	8.57265	8.59511	-0.000626577	0.892303	0.982707	Promoter (<=1kb)	211323	Nrg1	0
chr17	24894536	24897047	2512	*	8.77241	8.76342	8.78135	-0.000575556	0.892492	0.982707	Promoter (<=1kb)	193838	Eme2	0
chr9	25150515	25151777	1263	*	8.70975	8.70065	8.7188	-0.000589073	0.89279	0.982707	Promoter (<=1kb)	80517	Herpud2	43
chr1	160791859	160792876	1018	*	8.45266	8.46357	8.44167	0.000649029	0.8931	0.982707	Promoter (<=1kb)	29809	Rabgap1l	62
chr13	51100013	51101678	1666	*	8.80856	8.81897	8.79807	0.000575901	0.893718	0.982707	Promoter (<=1kb)	20729	Spin1	0
chr2	48948655	48950665	2011	*	8.97906	8.9704	8.98766	-0.000567079	0.894136	0.982707	Promoter (<=1kb)	109241	Mbd5	0
chr14	121796912	121798548	1637	*	8.63072	8.62189	8.63949	-0.000586403	0.895949	0.982707	Promoter (<=1kb)	105445	Dock9	0
chr6	113076103	113078446	2344	*	8.95482	8.96505	8.94452	0.000556367	0.896215	0.982707	Promoter (<=1kb)	14910	Gt(ROSA)26Sor	0
chr5	65491596	65493308	1713	*	8.68594	8.69587	8.67594	0.000571756	0.896354	0.982707	Promoter (<=1kb)	68552	Smim14	0
chr10	7589506	7590814	1309	*	8.60494	8.5963	8.61353	-0.000629365	0.89655	0.982707	Promoter (<=1kb)	237253	Lrp11	0
chr15	81585461	81587244	1784	*	9.55315	9.5604	9.54586	0.000425314	0.896911	0.982707	Promoter (<=1kb)	328572	Ep300	0
chr12	69891933	69893152	1220	*	8.5184	8.53033	8.50637	0.00063851	0.896977	0.982707	Promoter (<=1kb)	399510	Map4k5	0
chr4	109664902	109667115	2214	*	8.93508	8.92738	8.94274	-0.000514912	0.898978	0.982707	Promoter (<=1kb)	12580	Cdkn2c	0
chr1	171328396	171330355	1960	*	8.56791	8.57853	8.55721	0.000579569	0.899941	0.982707	Promoter (<=1kb)	21945	Dedd	0
chr7	127470556	127472595	2040	*	8.71009	8.70225	8.71788	-0.000561761	0.900189	0.982707	Promoter (<=1kb)	233895	Prr14	0
chr1	179959571	179961940	2370	*	9.07643	9.08586	9.06693	0.000504992	0.901432	0.982707	Promoter (<=1kb)	226751	Cdc42bpa	0
chr6	140423650	140425182	1533	*	8.69165	8.70056	8.68269	0.000538809	0.901468	0.982707	Promoter (<=1kb)	109135	Plekha5	0
chr5	124424612	124425946	1335	*	8.56679	8.57568	8.55785	0.000568275	0.902195	0.982707	Promoter (<=1kb)	243272	Sbno1	0
chr1	59482185	59483588	1404	*	8.68793	8.67992	8.6959	-0.000594382	0.902416	0.982707	Promoter (<=1kb)	14369	Fzd7	0
chr11	69368389	69369610	1222	*	8.52214	8.53087	8.51337	0.000552535	0.903457	0.982707	Promoter (<=1kb)	216848	Chd3	0
chr14	105894802	105896985	2184	*	9.87705	9.87249	9.8816	-0.000394708	0.903488	0.982707	Promoter (<=1kb)	24064	Spry2	0
chr14	77156370	77157724	1355	*	8.72464	8.71648	8.73274	-0.000545958	0.903491	0.982707	Promoter (<=1kb)	239188	Enox1	0
chr11	70653668	70654943	1276	*	8.73812	8.72984	8.74635	-0.000528594	0.904886	0.982707	Promoter (<=1kb)	18643	Pfn1	0
chr15	84853604	84856061	2458	*	9.06657	9.07471	9.05838	0.000470375	0.906124	0.982707	Promoter (<=1kb)	271305	Phf21b	0
chr13	36732818	36734375	1558	*	8.56313	8.57332	8.55288	0.000544547	0.906192	0.982707	Promoter (<=1kb)	68404	Nrn1	102
chr11	69920226	69921284	1059	*	8.6997	8.70909	8.69024	0.000519082	0.906236	0.982707	Promoter (<=1kb)	276770	Eif5a	0
chr14	25459289	25461164	1876	*	9.96084	9.95594	9.96571	-0.00033097	0.906391	0.982707	Promoter (<=1kb)	328365	Zmiz1	0
chr2	119799229	119800559	1331	*	8.58287	8.59231	8.57337	0.000548851	0.906872	0.982707	Promoter (<=1kb)	22174	Tyro3	0
chr6	42323607	42325150	1544	*	8.75018	8.74283	8.75749	-0.000501565	0.907013	0.982707	Promoter (<=1kb)	76156	Fam131b	0
chr17	87445408	87446817	1410	*	8.95721	8.95096	8.96343	-0.000489407	0.907311	0.982707	Promoter (<=1kb)	12314	Calm2	31
chr3	89772945	89774416	1472	*	8.60315	8.59558	8.61068	-0.000558577	0.907825	0.982707	Promoter (<=1kb)	70093	Ube2q1	0
chr3	108415048	108416116	1069	*	8.46945	8.47987	8.45896	0.000545965	0.907826	0.982707	Promoter (<=1kb)	53883	Celsr2	0
chr17	12317735	12319027	1293	*	8.5138	8.52189	8.50566	0.000541791	0.908079	0.982707	Promoter (<=1kb)	224523	4732491K20Rik	0
chr1	152089216	152090634	1419	*	8.79058	8.78374	8.7974	-0.000495652	0.908137	0.982707	Promoter (<=1kb)	69399	1700025G04Rik	0
chr19	47089684	47091251	1568	*	8.52165	8.5325	8.51073	0.000555309	0.908454	0.982707	Promoter (<=1kb)	18572	Pdcd11	0
chr10	60829795	60831541	1747	*	9.36989	9.36415	9.37561	-0.000399671	0.90873	0.982707	Promoter (<=1kb)	107449	Unc5b	0
chr11	104440812	104442794	1983	*	9.25302	9.25966	9.24634	0.000415027	0.908749	0.982707	Promoter (<=1kb)	76719	Kansl1	0
chr10	128082681	128084386	1706	*	8.97279	8.98099	8.96455	0.000467797	0.908831	0.982707	Promoter (<=1kb)	11947	Atp5f1b	0
chr4	150281224	150282758	1535	*	8.84203	8.8344	8.84961	-0.000517341	0.908864	0.982707	Promoter (<=1kb)	68703	Rere	0
chr11	6473213	6475724	2512	*	9.98739	9.98278	9.99198	-0.000319023	0.909198	0.982707	Promoter (<=1kb)	19291	Purb	193
chr2	179974969	179977580	2612	*	8.59916	8.59223	8.60605	-0.000535357	0.909303	0.982707	Promoter (<=1kb)	228980	Taf4	0
chr1	52726496	52727624	1129	*	8.60789	8.61558	8.60015	0.000506476	0.909976	0.982894	Promoter (<=1kb)	98682	Mfsd6	0
chr4	134702950	134704231	1282	*	8.58386	8.57516	8.59251	-0.000563503	0.91055	0.982974	Promoter (<=1kb)	230815	Man1c1	0
chr9	75070723	75072395	1673	*	8.55718	8.56709	8.54721	0.000516532	0.911692	0.983194	Promoter (<=1kb)	17918	Myo5a	0
chr7	59228807	59230279	1473	*	8.76232	8.7716	8.75298	0.000493888	0.912809	0.983194	Promoter (<=1kb)	22215	Ube3a	0
chr4	124849924	124851618	1695	*	8.85722	8.85126	8.86317	-0.000477405	0.913173	0.983194	Promoter (<=1kb)	230734	Yrdc	0
chr1	164456490	164458251	1762	*	9.40904	9.40411	9.41396	-0.000392463	0.913311	0.983194	Promoter (<=1kb)	11931	Atp1b1	0
chr18	56707280	56708927	1648	*	8.94426	8.93815	8.95035	-0.000436462	0.915134	0.983194	Promoter (<=1kb)	16906	Lmnb1	0
chr11	73176300	73177744	1445	*	8.55668	8.5498	8.56352	-0.000496595	0.915269	0.983194	Promoter (<=1kb)	66048	Emc6	0
chr9	49796959	49798892	1934	*	9.35695	9.35184	9.36204	-0.000387209	0.915301	0.983194	Promoter (<=1kb)	17967	Ncam1	0
chr7	92740589	92742588	2000	*	8.71583	8.72275	8.70888	0.000460073	0.91551	0.983194	Promoter (<=1kb)	666737	4632427E13Rik	0
chr17	29032168	29034265	2098	*	9.09294	9.08675	9.09911	-0.000406415	0.91565	0.983194	Promoter (<=1kb)	20383	Srsf3	0
chr2	32151210	32152648	1439	*	8.65019	8.65901	8.64131	0.000474449	0.915749	0.983194	Promoter (<=1kb)	227723	Prrc2b	62
chr13	113617584	113618544	961	*	8.78268	8.77571	8.78961	-0.000437116	0.918045	0.984183	Promoter (<=1kb)	170625	Snx18	20
chr11	46311392	46312737	1346	*	8.46217	8.45525	8.46905	-0.00047718	0.918414	0.984183	Promoter (<=1kb)	76884	Cyfip2	0
chr4	53439954	53441660	1707	*	9.0394	9.03436	9.04443	-0.000437507	0.919214	0.984183	Promoter (<=1kb)	100434	Slc44a1	0
chr4	131873135	131874811	1677	*	8.7859	8.7797	8.79209	-0.000429321	0.919649	0.984183	Promoter (<=1kb)	57317	Srsf4	0
chr5	125177451	125179123	1673	*	9.15249	9.14756	9.1574	-0.000393126	0.920109	0.984183	Promoter (<=1kb)	20602	Ncor2	0
chr10	77416850	77418229	1380	*	9.01202	9.01958	9.00441	0.000406354	0.92033	0.984183	Promoter (<=1kb)	110532	Adarb1	0
chr10	80386012	80388022	2011	*	8.58331	8.59314	8.57342	0.000477696	0.921089	0.984183	Promoter (<=1kb)	237400	Mex3d	0
chr7	127232098	127233865	1768	*	8.75914	8.7676	8.75064	0.0004419	0.921401	0.984183	Promoter (<=1kb)	100043580	Gm4532	0
chr1	152955020	152956400	1381	*	8.73762	8.74429	8.73092	0.000421262	0.922119	0.984183	Promoter (<=1kb)	226518	Nmnat2	0
chr14	103345398	103346777	1380	*	8.73318	8.72648	8.73984	-0.00045836	0.922166	0.984183	Promoter (<=1kb)	105689	Mycbp2	0
chr6	113306967	113308190	1224	*	8.90493	8.8997	8.91014	-0.000409337	0.922172	0.984183	Promoter (<=1kb)	78783	Brpf1	0
chr17	80206014	80207273	1260	*	8.53722	8.53042	8.544	-0.000450328	0.924202	0.985815	Promoter (<=1kb)	225027	Srsf7	0
chr19	46761656	46763299	1644	*	9.17175	9.16666	9.17681	-0.000351669	0.925138	0.98628	Promoter (<=1kb)	94219	Cnnm2	51
chr17	13759977	13761769	1793	*	9.13043	9.12532	9.13551	-0.000348388	0.926758	0.986312	Promoter (<=1kb)	17356	Afdn	0
chr1	178528709	178530952	2244	*	8.96402	8.95798	8.97005	-0.000381501	0.927137	0.986312	Promoter (<=1kb)	269152	Kif26b	0
chr7	101108574	101110040	1467	*	8.60451	8.59871	8.61029	-0.000408067	0.927448	0.986312	Promoter (<=1kb)	207278	Fchsd2	0
chr1	174501858	174503607	1750	*	8.81771	8.81169	8.82369	-0.000388026	0.927536	0.986312	Promoter (<=1kb)	54418	Fmn2	33
chr3	88949621	88951634	2014	*	8.99315	8.98794	8.99835	-0.000363076	0.928109	0.986312	Promoter (<=1kb)	192195	Ash1l	0
chr4	155943202	155944772	1571	*	8.53261	8.52561	8.53957	-0.000447882	0.928176	0.986312	Promoter (<=1kb)	140499	Ube2j2	0
chr11	72795360	72796992	1633	*	8.7393	8.73354	8.74505	-0.000402612	0.929239	0.986344	Promoter (<=1kb)	192986	Cyb5d2	0
chr12	36155640	36157788	2149	*	8.86963	8.86469	8.87455	-0.000368886	0.929527	0.986344	Promoter (<=1kb)	217473	Ankmy2	0
chr10	29146694	29148004	1311	*	8.63161	8.62631	8.6369	-0.000393655	0.929925	0.986344	Promoter (<=1kb)	67412	Mtcl3	0
chr2	163418757	163420553	1797	*	8.85607	8.86366	8.84844	0.000387585	0.930681	0.986344	Promoter (<=1kb)	108168734	2900093K20Rik	0
chr4	138454366	138456203	1838	*	9.38436	9.38868	9.38003	0.000299018	0.931019	0.986344	Promoter (<=1kb)	66259	Camk2n1	52
chr19	10524652	10526096	1445	*	8.71097	8.71856	8.70333	0.000395962	0.931213	0.986344	Promoter (<=1kb)	269061	Cpsf7	0
chr16	37867988	37869516	1529	*	8.69876	8.70618	8.6913	0.00041301	0.932085	0.986737	Promoter (<=1kb)	320184	Lrrc58	0
chr18	35771493	35772678	1186	*	8.53669	8.54402	8.52932	0.000393616	0.933138	0.986995	Promoter (<=1kb)	56550	Ube2d2a	0
chr6	90369594	90370953	1360	*	8.94956	8.94539	8.95373	-0.00034892	0.933609	0.986995	Promoter (<=1kb)	80292	Zxdc	0
chr7	30956054	30957584	1531	*	8.92522	8.93058	8.91983	0.000342052	0.933834	0.986995	Promoter (<=1kb)	22282	Usf2	0
chr16	38088469	38091179	2711	*	9.5008	9.49742	9.50417	-0.000272893	0.935439	0.988161	Promoter (<=1kb)	56637	Gsk3b	0
chr2	25317440	25319142	1703	*	8.68758	8.68252	8.69263	-0.000348515	0.936302	0.988543	Promoter (<=1kb)	14810	Grin1	0
chr8	47287585	47289451	1867	*	9.41451	9.42017	9.40882	0.000280791	0.938061	0.989749	Promoter (<=1kb)	71069	Stox2	0
chr6	83053791	83055366	1576	*	8.6032	8.60982	8.59656	0.000352674	0.938451	0.989749	Promoter (<=1kb)	11993	Aup1	0
chr11	97781529	97782902	1374	*	8.47423	8.48035	8.46809	0.00034956	0.939894	0.990214	Promoter (<=1kb)	100302498	Snora21	0
chr2	24762179	24763503	1325	*	8.88272	8.86749	8.89779	-0.000361282	0.940411	0.990214	Promoter (<=1kb)	12287	Cacna1b	0
chr4	139192311	139193949	1639	*	8.45631	8.46248	8.45011	0.000358571	0.940808	0.990214	Promoter (<=1kb)	12345	Capzb	0
chr18	21001255	21002732	1478	*	8.50651	8.50175	8.51125	-0.000341318	0.940904	0.990214	Promoter (<=1kb)	56515	Rnf138	0
chr1	160349892	160351863	1972	*	8.49719	8.50359	8.49076	0.000332064	0.944616	0.991676	Promoter (<=1kb)	29809	Rabgap1l	0
chr5	122500935	122502709	1775	*	9.17576	9.18019	9.17132	0.000265172	0.944623	0.991676	Promoter (<=1kb)	11938	Atp2a2	0
chr8	124947643	124949816	2174	*	8.86761	8.87356	8.86164	0.000293584	0.944672	0.991676	Promoter (<=1kb)	112405	Egln1	0
chr10	80740821	80742233	1413	*	8.71726	8.71358	8.72093	-0.000304339	0.944812	0.991676	Promoter (<=1kb)	11776	Ap3d1	0
chr16	11253131	11254223	1093	*	8.59557	8.59096	8.60016	-0.000317978	0.945182	0.991676	Promoter (<=1kb)	14852	Gspt1	0
chr5	77309068	77310974	1907	*	8.94267	8.94792	8.93741	0.000277746	0.94614	0.991676	Promoter (<=1kb)	231329	Polr2b	0
chr1	194619912	194621027	1116	*	8.93386	8.9293	8.93841	-0.000268267	0.946889	0.991676	Promoter (<=1kb)	18845	Plxna2	87
chr5	117413555	117415344	1790	*	8.69458	8.70159	8.68754	0.000309872	0.946994	0.991676	Promoter (<=1kb)	333050	Ksr2	0
chr11	93098840	93100738	1899	*	9.34165	9.34644	9.33684	0.000237245	0.947634	0.991676	Promoter (<=1kb)	72605	Car10	0
chr11	120783546	120785055	1510	*	8.57159	8.579	8.56415	0.000315363	0.948129	0.991676	Promoter (<=1kb)	19719	Rfng	0
chr11	69995823	69997288	1466	*	9.1328	9.13814	9.12744	0.000258736	0.948228	0.991676	Promoter (<=1kb)	78246	Phf23	0
chr6	121108913	121110374	1462	*	8.74514	8.75079	8.73948	0.00027931	0.948833	0.991676	Promoter (<=1kb)	194401	Mical3	0
chr15	8443432	8445343	1912	*	9.47412	9.47174	9.47649	-0.000218704	0.949856	0.991676	Promoter (<=1kb)	71175	Nipbl	0
chr3	129532558	129534405	1848	*	9.31192	9.30873	9.31511	-0.000211943	0.952274	0.991676	Promoter (<=1kb)	170439	Elovl6	0
chr19	3851857	3853114	1258	*	8.47601	8.47233	8.47968	-0.000279003	0.952446	0.991676	Promoter (<=1kb)	12660	Chka	0
chr7	141949755	141950968	1214	*	8.53812	8.53483	8.5414	-0.000267478	0.953672	0.991676	Promoter (<=1kb)	75770	Brsk2	0
chr3	105452093	105453683	1591	*	8.67083	8.67702	8.66461	0.000265945	0.954264	0.991676	Promoter (<=1kb)	56543	Kcnd3	0
chr8	90907916	90909378	1463	*	8.46187	8.45642	8.4673	-0.000268046	0.954296	0.991676	Promoter (<=1kb)	109151	Chd9	0
chr17	56583760	56586048	2289	*	9.24589	9.24342	9.24835	-0.000206387	0.955109	0.991676	Promoter (<=1kb)	224902	Safb2	0
chr3	138741972	138743979	2008	*	9.14499	9.14867	9.14131	0.000217087	0.955227	0.991676	Promoter (<=1kb)	56224	Tspan5	0
chr17	25272291	25273851	1561	*	8.72674	8.72401	8.72946	-0.000255383	0.955623	0.991676	Promoter (<=1kb)	22196	Ube2i	0
chr16	44138272	44140579	2308	*	9.28948	9.29356	9.2854	0.000221787	0.95568	0.991676	Promoter (<=1kb)	11964	Atp6v1a	0
chr1	160906430	160907750	1321	*	8.67357	8.67828	8.66884	0.00024261	0.956674	0.991676	Promoter (<=1kb)	381305	Rc3h1	12
chr5	24451982	24453336	1355	*	8.88456	8.88848	8.88062	0.000222789	0.956743	0.991676	Promoter (<=1kb)	213990	Agap3	0
chr6	42349385	42350810	1426	*	8.51274	8.50952	8.51595	-0.00024147	0.95795	0.991676	Promoter (<=1kb)	22793	Zyx	0
chr10	128804076	128805851	1776	*	8.51819	8.52247	8.51389	0.000238689	0.958136	0.991676	Promoter (<=1kb)	73827	Tmem198b	0
chr14	122106710	122107935	1226	*	8.47484	8.48036	8.4693	0.000247418	0.958461	0.991676	Promoter (<=1kb)	319727	A330035P11Rik	0
chr16	4419213	4420437	1225	*	8.47039	8.46632	8.47444	-0.000237706	0.958962	0.991676	Promoter (<=1kb)	11515	Adcy9	0
chr10	95414664	95416772	2109	*	8.86637	8.86989	8.86283	0.000230906	0.959371	0.991676	Promoter (<=1kb)	216233	Socs2	0
chr9	56417169	56418980	1812	*	8.52049	8.51783	8.52314	-0.000237504	0.959574	0.991676	Promoter (<=1kb)	244895	Peak1	0
chr5	14514994	14516466	1473	*	8.73723	8.74161	8.73283	0.000219157	0.959632	0.991676	Promoter (<=1kb)	26875	Pclo	1
chr11	94320498	94322275	1778	*	8.79806	8.80339	8.79272	0.000231163	0.95978	0.991676	Promoter (<=1kb)	67684	Luc7l3	0
chr1	63175846	63177657	1812	*	8.69961	8.69739	8.70183	-0.000223582	0.959883	0.991676	Promoter (<=1kb)	227197	Ndufs1	0
chr2	164910468	164912122	1655	*	8.6522	8.65712	8.64727	0.000223725	0.960423	0.991676	Promoter (<=1kb)	329559	Zfp335	0
chr14	103098354	103099526	1173	*	8.58302	8.58034	8.5857	-0.000221634	0.960901	0.991676	Promoter (<=1kb)	50789	Fbxl3	0
chr6	72233574	72235506	1933	*	8.46386	8.4538	8.47385	-0.000230765	0.961272	0.991676	Promoter (<=1kb)	71093	Atoh8	0
chr15	48789863	48791927	2065	*	8.65355	8.65124	8.65586	-0.000217403	0.961922	0.991676	Promoter (<=1kb)	239420	Csmd3	6
chr10	126978721	126981050	2330	*	10.0672	10.0655	10.0689	-0.000125318	0.96205	0.991676	Promoter (<=1kb)	52468	Ctdsp2	0
chr5	142815114	142817402	2289	*	9.80152	9.79491	9.8081	-0.000254655	0.962348	0.991676	Promoter (<=1kb)	231861	Tnrc18	0
chr9	56634154	56635953	1800	*	9.2437	9.24176	9.24564	-0.000171563	0.962974	0.991676	Promoter (<=1kb)	235402	Lingo1	0
chr1	156558795	156559935	1141	*	8.60178	8.60516	8.59839	0.000202037	0.964605	0.991676	Promoter (<=1kb)	11352	Abl2	0
chr15	37006377	37007898	1522	*	8.4779	8.4822	8.47359	0.000205187	0.964684	0.991676	Promoter (<=1kb)	68036	Zfp706	0
chr16	17404722	17406634	1913	*	8.46456	8.46309	8.46602	-0.000218202	0.964809	0.991676	Promoter (<=1kb)	224020	Pi4ka	0
chr3	52102385	52104864	2480	*	9.60472	9.60812	9.60131	0.000146014	0.964927	0.991676	Promoter (<=1kb)	433586	Maml3	212
chr11	53299496	53300420	925	*	8.53736	8.5415	8.5332	0.000203753	0.96523	0.991676	Promoter (<=1kb)	15525	Hspa4	0
chr4	44012226	44013705	1480	*	8.57258	8.57754	8.56761	0.00021193	0.965473	0.991676	Promoter (<=1kb)	12757	Clta	0
chr10	39369779	39370792	1014	*	8.77844	8.77596	8.78091	-0.000176925	0.966657	0.992374	Promoter (<=1kb)	14360	Fyn	0
chr12	44328952	44330440	1489	*	8.9773	8.98044	8.97415	0.000169569	0.967799	0.993028	Promoter (<=1kb)	319504	Nrcam	0
chr19	36554178	36555519	1342	*	8.59977	8.60192	8.59761	0.000176958	0.968456	0.993184	Promoter (<=1kb)	226098	Hectd2	0
chr7	45365983	45367738	1756	*	8.71076	8.715	8.70652	0.000172805	0.969153	0.993344	Promoter (<=1kb)	50994	Mtag2	0
chr5	15934253	15936447	2195	*	9.25064	9.24893	9.25234	-0.00013995	0.969621	0.993344	Promoter (<=1kb)	12293	Cacna2d1	0
chr8	124432986	124434433	1448	*	8.79665	8.79436	8.79893	-0.000160765	0.970712	0.993825	Promoter (<=1kb)	209966	Pgbd5	0
chr6	115807815	115808766	952	*	8.50054	8.49742	8.50365	-0.000174334	0.9711	0.993825	Promoter (<=1kb)	100217451	Snora7a	0
chr17	32320105	32321758	1654	*	8.45892	8.45753	8.4603	-0.000159909	0.97288	0.995129	Promoter (<=1kb)	56399	Akap8	0
chr2	140668895	140671412	2518	*	8.67209	8.67644	8.66774	0.000161101	0.974343	0.99565	Promoter (<=1kb)	71436	Flrt3	0
chr6	56796152	56798065	1914	*	8.74059	8.74496	8.73621	0.000143398	0.975055	0.99565	Promoter (<=1kb)	210973	Kbtbd2	0
chr5	57717352	57719320	1969	*	8.69393	8.69294	8.69492	-0.000146359	0.975274	0.99565	Promoter (<=1kb)	319216	4932441J04Rik	0
chr13	55321284	55322569	1286	*	8.49004	8.49415	8.48591	0.000143678	0.975936	0.99565	Promoter (<=1kb)	19336	Rab24	0
chr4	40268070	40269820	1751	*	8.51523	8.51403	8.51642	-0.00014519	0.976109	0.99565	Promoter (<=1kb)	100504309	Smim27	0
chr13	48966909	48968918	2010	*	8.75121	8.75541	8.74699	0.000135653	0.977135	0.99565	Promoter (<=1kb)	218236	Fam120a	0
chr9	44482823	44483902	1080	*	8.98777	8.98705	8.9885	-0.000114686	0.977554	0.99565	Promoter (<=1kb)	80288	Bcl9l	0
chr8	105635952	105637883	1932	*	8.97432	8.97416	8.97448	-0.000120403	0.977601	0.99565	Promoter (<=1kb)	11604	Agrp	0
chr16	90283296	90284799	1504	*	8.81875	8.82097	8.81653	0.000112421	0.979293	0.99565	Promoter (<=1kb)	224432	Scaf4	0
chr7	63936941	63938850	1910	*	9.93624	9.9375	9.93498	7.01391e-05	0.979733	0.99565	Promoter (<=1kb)	50794	Klf13	65
chr16	46495718	46497889	2172	*	9.49275	9.49584	9.48964	9.29916e-05	0.979749	0.99565	Promoter (<=1kb)	58998	Nectin3	0
chr4	155491408	155492805	1398	*	9.0164	9.01609	9.0167	-0.000103179	0.980506	0.99565	Promoter (<=1kb)	14688	Gnb1	38
chr1	119835652	119837399	1748	*	8.78736	8.79069	8.78403	0.000106447	0.980986	0.99565	Promoter (<=1kb)	19258	Ptpn4	0
chr2	32534925	32536276	1352	*	8.56684	8.56653	8.56714	-0.000108007	0.981402	0.99565	Promoter (<=1kb)	98952	Eeig1	0
chr1	17096255	17097786	1532	*	8.86066	8.86327	8.85804	9.70259e-05	0.981524	0.99565	Promoter (<=1kb)	57339	Jph1	103
chr18	35562240	35563620	1381	*	8.92168	8.9218	8.92156	-9.81027e-05	0.981724	0.99565	Promoter (<=1kb)	17184	Matr3	0
chr18	84588633	84590377	1745	*	8.53354	8.53748	8.5296	0.00010738	0.982165	0.99565	Promoter (<=1kb)	240476	Zfp407	0
chr17	79354104	79355926	1823	*	8.73515	8.73368	8.73662	-9.38729e-05	0.982496	0.99565	Promoter (<=1kb)	260409	Cdc42ep3	0
chr9	43104655	43106029	1375	*	8.72688	8.72589	8.72788	-8.68899e-05	0.983835	0.99636	Promoter (<=1kb)	69632	Arhgef12	0
chr17	33929011	33930720	1710	*	8.50215	8.50484	8.49945	9.61723e-05	0.984209	0.99636	Promoter (<=1kb)	19732	Rgl2	0
chr8	26118119	26120172	2054	*	8.84226	8.84429	8.84022	7.97569e-05	0.984851	0.996497	Promoter (<=1kb)	320191	Hook3	0
chr1	182340342	182341587	1246	*	8.72932	8.73181	8.72682	7.78953e-05	0.985797	0.996538	Promoter (<=1kb)	67948	Fbxo28	0
chr3	41563479	41566139	2661	*	9.16722	9.16722	9.16721	-6.781e-05	0.985904	0.996538	Promoter (<=1kb)	269424	Jade1	0
chr1	6214000	6215666	1667	*	8.97298	8.97527	8.97069	7.47946e-05	0.98667	0.996801	Promoter (<=1kb)	12421	Rb1cc1	0
chr8	112010853	112012592	1740	*	8.77451	8.77535	8.77367	-6.80405e-05	0.988597	0.99735	Promoter (<=1kb)	57321	Terf2ip	0
chr18	6489728	6491264	1537	*	8.59652	8.59899	8.59406	6.32932e-05	0.988994	0.99735	Promoter (<=1kb)	100316773	Mir1893	0
chr4	107178074	107179827	1754	*	8.54664	8.54531	8.54796	-6.06162e-05	0.989356	0.99735	Promoter (<=1kb)	56374	Tmem59	0
chr7	24481235	24482801	1567	*	8.57894	8.5776	8.58027	-5.81679e-05	0.989623	0.99735	Promoter (<=1kb)	260299	Cadm4	0
chr5	135777929	135779545	1617	*	8.56189	8.56156	8.56222	-5.84775e-05	0.989748	0.99735	Promoter (<=1kb)	17448	Mdh2	0
chr12	98899987	98901445	1459	*	8.63306	8.6344	8.63172	5.51308e-05	0.99038	0.997475	Promoter (<=1kb)	319670	Eml5	0
chr9	62120816	62122633	1818	*	9.45914	9.45996	9.45832	-3.82547e-05	0.991462	0.99769	Promoter (<=1kb)	100628602	Mir5133	0
chr1	25828684	25830805	2122	*	8.78398	8.78539	8.78256	4.45794e-05	0.991606	0.99769	Promoter (<=1kb)	210933	Adgrb3	0
chr11	84869470	84871235	1766	*	8.79425	8.79539	8.7931	3.33703e-05	0.993748	0.998503	Promoter (<=1kb)	217039	Ggnbp2	0
chr2	127247079	127248895	1817	*	8.79239	8.79375	8.79102	3.27491e-05	0.993997	0.998503	Promoter (<=1kb)	26371	Ciao1	0
chr1	143776413	143778029	1617	*	8.56289	8.56377	8.562	2.82985e-05	0.995193	0.998503	Promoter (<=1kb)	20822	Ro60	0
chr7	82865781	82869054	3274	*	9.49887	9.49886	9.49888	1.91603e-05	0.995534	0.998503	Promoter (<=1kb)	108797	Mex3b	0
chr2	165233626	165235027	1402	*	8.68234	8.68311	8.68158	-2.16356e-05	0.996451	0.998503	Promoter (<=1kb)	104010	Cdh22	0
chr5	33018942	33020112	1171	*	8.73356	8.73393	8.73319	1.8699e-05	0.996507	0.998503	Promoter (<=1kb)	22629	Ywhah	0
chr12	71830689	71832287	1599	*	8.61846	8.61879	8.61813	1.98925e-05	0.996547	0.998503	Promoter (<=1kb)	208846	Daam1	0
chr7	67951267	67953691	2425	*	9.75231	9.75296	9.75166	1.25521e-05	0.996746	0.998503	Promoter (<=1kb)	16001	Igf1r	0
chr1	89454479	89456005	1527	*	8.70509	8.70516	8.70503	1.63027e-05	0.99698	0.998503	Promoter (<=1kb)	347722	Agap1	0
chr2	26910071	26911752	1682	*	8.82997	8.83104	8.82889	1.04104e-05	0.998065	0.998904	Promoter (<=1kb)	20933	Med22	0
chr2	156178996	156180816	1821	*	9.0773	9.07853	9.07607	-8.04325e-06	0.998396	0.998904	Promoter (<=1kb)	170791	Rbm39	0
chr9	66591374	66593018	1645	*	9.2708	9.27247	9.26913	-3.7087e-07	0.999924	0.999924	Promoter (<=1kb)	235441	Usp3	0
chr15	101266111	101267979	1869	*	7.28918	7.88818	6.24623	1.55467	1.74771e-11	1	Promoter (<=1kb)	15370	Nr4a1	0
chr17	31854879	31855790	912	*	7.35005	7.92593	6.37697	1.47277	4.90036e-11	1	Promoter (<=1kb)	17691	Sik1	3
chr19	4988610	4989930	1321	*	8.20044	8.62566	7.5949	0.955697	1.79771e-08	1	Promoter (<=1kb)	225872	Npas4	0
chr3	107516859	107517980	1122	*	7.81204	8.17594	7.32423	0.299265	0.000101368	1	Promoter (<=1kb)	229706	Slc6a17	0
chr16	58408039	58409283	1245	*	7.98224	8.2782	7.60947	0.210111	0.000340418	1	Promoter (<=1kb)	73379	Dcbld2	0
chr15	79347508	79348471	964	*	7.42513	7.77563	6.96117	0.170577	0.000426853	1	Promoter (<=1kb)	17133	Maff	0
chr7	112678980	112680274	1295	*	8.33459	8.59296	8.01963	0.166289	0.000833306	1	Promoter (<=1kb)	21676	Tead1	0
chr17	32363541	32364479	939	*	7.76388	8.05775	7.39441	0.133843	0.00104068	1	Promoter (<=1kb)	22404	Wiz	0
chr7	24506710	24508111	1402	*	7.81712	7.45874	8.10396	-0.122366	0.00130248	1	Promoter (<=1kb)	232969	Zfp428	0
chr8	121950228	121951567	1340	*	8.31658	8.55925	8.02467	0.143668	0.00133449	1	Promoter (<=1kb)	53325	Banp	0
chr5	143731477	143732835	1359	*	8.38369	8.61915	8.10215	0.144295	0.00139674	1	Promoter (<=1kb)	76800	Usp42	0
chr17	25809043	25810060	1018	*	8.36081	8.08483	8.59239	-0.138264	0.00156074	1	Promoter (<=1kb)	214931	Fbxl16	0
chr7	45525496	45526502	1007	*	8.03759	8.29282	7.72728	0.12317	0.00167701	1	Promoter (<=1kb)	17872	Ppp1r15a	0
chr17	51832186	51833304	1119	*	7.93204	8.19418	7.61145	0.11882	0.0017168	1	Promoter (<=1kb)	20230	Satb1	0
chr2	57123291	57124043	753	*	7.84487	8.11053	7.51899	0.106637	0.00208513	1	Promoter (<=1kb)	18227	Nr4a2	0
chr7	137313245	137314429	1185	*	7.88153	8.20252	7.46804	0.0844823	0.00215787	1	Promoter (<=1kb)	13593	Ebf3	0
chr1	9797743	9798597	855	*	7.52914	7.83564	7.13947	0.0828681	0.00250073	1	Promoter (<=1kb)	170755	Sgk3	0
chr7	4136330	4137865	1536	*	8.03511	8.28805	7.72819	0.0994643	0.00264696	1	Promoter (<=1kb)	100037396	D030047H15Rik	0
chr7	34132378	34133530	1153	*	7.59096	7.88778	7.21682	0.0767674	0.00310079	1	Promoter (<=1kb)	101543	Wtip	0
chr12	53252443	53253306	864	*	7.40523	7.71724	7.00658	0.0645357	0.00385885	1	Promoter (<=1kb)	27386	Npas3	0
chr4	114405886	114406548	663	*	5.90238	6.41081	5.11028	0.0390149	0.00429089	1	Promoter (<=1kb)	666048	Trabd2b	-176
chr14	67715224	67716721	1498	*	8.3237	8.53747	8.07265	0.0879968	0.00452139	1	Promoter (<=1kb)	105440	Kctd9	0
chr1	138963364	138964439	1076	*	7.96917	8.22586	7.65671	0.0739928	0.00453112	1	Promoter (<=1kb)	329260	Dennd1b	0
chrX	136214730	136215405	676	*	6.31671	6.73906	5.71701	0.0424425	0.00469495	1	Promoter (<=1kb)	100040972	Tceal7	0
chr15	76655975	76656902	928	*	8.23429	8.46051	7.96588	0.0816787	0.00476384	1	Promoter (<=1kb)	54151	Zftraf1	0
chr10	78351459	78352696	1238	*	8.17964	8.39916	7.92063	0.0794468	0.00524319	1	Promoter (<=1kb)	28169	Agpat3	0
chr8	72491622	72493145	1524	*	8.14801	8.38309	7.86703	0.072776	0.0055092	1	Promoter (<=1kb)	270066	Slc35e1	0
chr2	119872390	119873258	869	*	6.78719	6.31688	7.1413	-0.0439872	0.00588877	1	Distal Intergenic	29808	Mga	-23970
chr2	4717627	4718673	1047	*	7.6037	7.87045	7.27618	0.0607898	0.00594204	1	Promoter (<=1kb)	209645	Bend7	0
chr7	4500867	4502130	1264	*	8.30107	8.50569	8.06257	0.0765066	0.00619678	1	Promoter (<=1kb)	232807	Ppp1r12c	0
[truncated: 9,832 more rows]

## Sheet: RNA Pol II
Differential Peak Analysis of High vs. Low KCl Treatment in Cultured Mouse Granule Neurons
seqnames	start	end	width	strand	Conc	Conc_high	Conc_low	Fold	p.value	FDR	annotation	geneId	SYMBOL	distanceToTSS
chr8	84975422	84978730	3309	*	10.4074	11.3589	6.49017	4.80428	1.70552e-158	2.84344e-154	Promoter (<=1kb)	16477	Junb	0
chr19	4988050	4989999	1950	*	9.31251	10.2761	4.98629	5.16467	3.7989e-102	3.16676e-98	Promoter (<=1kb)	225872	Npas4	0
chr4	48044672	48046621	1950	*	9.12364	10.0757	5.18964	4.78182	3.09056e-97	1.71753e-93	Promoter (<=1kb)	18124	Nr4a3	0
chr2	57114157	57116662	2506	*	9.28838	10.2265	5.71513	4.42337	1.60448e-94	6.68747e-91	Promoter (<=1kb)	18227	Nr4a2	0
chr17	26507091	26508507	1417	*	9.20784	10.1252	6.04139	4.01138	1.58589e-88	5.28801e-85	Promoter (<=1kb)	19252	Dusp1	0
chr19	4982838	4984759	1922	*	8.86528	9.83566	4.24413	5.40793	1.84437e-80	5.12488e-77	3' UTR	225872	Npas4	5145
chr7	19308347	19310116	1770	*	8.58939	9.55895	4.00745	5.34028	5.9157e-69	1.40895e-65	Promoter (<=1kb)	14282	Fosb	0
chr1	134077544	134079198	1655	*	8.61012	9.5384	5.24413	4.18445	1.97691e-66	4.11988e-63	Promoter (<=1kb)	12227	Btg2	0
chr15	101266377	101268088	1712	*	8.45518	9.40968	4.44588	4.79924	1.51544e-64	2.80726e-61	Promoter (<=1kb)	15370	Nr4a1	0
chr17	8524090	8526346	2257	*	8.51994	9.43655	5.36582	3.96146	1.8617e-58	3.10382e-55	Promoter (<=1kb)	23984	Pde10a	0
chr17	65961426	65962225	800	*	8.17823	9.15329	3.31122	5.5377	4.09021e-55	6.19928e-52	Distal Intergenic	106585	Ankrd12	10167
chr8	84660260	84662897	2638	*	8.80875	9.67798	6.2802	3.31793	3.33261e-52	4.6301e-49	Promoter (<=1kb)	15936	Ier2	0
chr10	80137358	80139394	2037	*	8.61265	9.4993	5.88648	3.51742	5.55139e-51	7.11945e-48	Promoter (<=1kb)	100503659	Cbarp	0
chr11	75172477	75173770	1294	*	8.01655	8.96416	4.20713	4.56755	2.9144e-50	3.47063e-47	Promoter (<=1kb)	387150	Mir132	0
chr4	97777272	97780279	3008	*	10.3459	11.008	9.08604	1.90235	2.6479e-49	2.94306e-46	Promoter (<=1kb)	18027	Nfia	0
chr13	93303366	93305257	1892	*	8.60155	9.45933	6.1885	3.19058	8.85194e-48	9.22372e-45	Promoter (<=1kb)	26556	Homer1	0
chr4	82496540	82499113	2574	*	9.7443	10.4815	8.15838	2.28906	7.7793e-47	7.62921e-44	Promoter (<=1kb)	18028	Nfib	203
chr2	57104045	57106307	2263	*	8.0073	8.93947	4.56273	4.20989	1.24296e-46	1.15125e-43	Distal Intergenic	18227	Nr4a2	6765
chr15	101253808	101255117	1310	*	8.00987	8.95448	4.27935	4.47545	1.25312e-45	1.09958e-42	Promoter (<=1kb)	15370	Nr4a1	0
chr5	137030228	137033055	2828	*	8.59483	9.44965	6.21005	3.15831	1.67236e-45	1.39408e-42	Promoter (<=1kb)	381677	Vgf	0
chr6	85511361	85513890	2530	*	9.39275	10.1294	7.80948	2.28458	2.25813e-45	1.79274e-42	Promoter (<=1kb)	13656	Egr4	0
chr12	40222054	40223271	1218	*	8.20282	9.09711	5.37972	3.60204	2.73617e-45	2.07352e-42	Promoter (<=1kb)	100316693	Mir1938	0
chr2	6870865	6873246	2382	*	9.36189	10.0895	7.82292	2.23243	1.14344e-44	8.28845e-42	Promoter (<=1kb)	14007	Celf2	0
chr2	20966500	20969416	2917	*	9.45123	10.174	7.93537	2.20436	2.05305e-43	1.42619e-40	Promoter (<=1kb)	433408	Gm13375	0
chr5	106451644	106453937	2294	*	9.82499	10.496	8.5309	1.94013	5.21376e-41	3.47695e-38	3' UTR	104382	Barhl2	4229
chr17	29093696	29095661	1966	*	8.54813	9.38108	6.35497	2.94699	1.31399e-40	8.42568e-38	Promoter (<=1kb)	12575	Cdkn1a	0
chr13	96130913	96133069	2157	*	8.00981	8.88671	5.39783	3.37859	1.41097e-40	8.7125e-38	Promoter (<=1kb)	75209	Sv2c	0
chr5	125388686	125390151	1466	*	8.57189	9.38108	6.55891	2.75386	2.43664e-39	1.45084e-36	Promoter (<=1kb)	22190	Ubc	0
chr12	85435965	85437806	1842	*	8.24353	9.11409	5.70093	3.30298	5.69226e-39	3.27246e-36	Exon (ENSMUST00000221505.1/ENSMUST00000221505.1, exon 1 of 3)	14281	Fos	-36084
chr9	58197475	58199893	2419	*	8.4771	9.28302	6.48708	2.72958	6.40367e-39	3.55874e-36	Promoter (<=1kb)	320563	Islr2	679
chr17	31853677	31855773	2097	*	7.6036	8.53546	4.16547	4.16328	1.03695e-37	5.57677e-35	Promoter (<=1kb)	17691	Sik1	20
chr10	80148199	80151024	2826	*	8.56468	9.3669	6.60008	2.69797	1.6842e-37	8.77469e-35	Promoter (<=1kb)	59090	Midn	0
chr14	122478474	122479627	1154	*	9.55516	10.2216	8.27888	1.91562	6.36982e-37	3.21811e-34	Promoter (<=1kb)	22772	Zic2	374
chr14	122475448	122476811	1364	*	10.3828	11.0049	9.26545	1.71954	6.56635e-37	3.21983e-34	Promoter (<=1kb)	22772	Zic2	13
chr8	126592388	126594900	2513	*	9.24456	10.0073	7.52306	2.43058	1.03002e-36	4.90641e-34	Promoter (<=1kb)	270110	Irf2bp2	0
chr5	106457078	106459442	2365	*	9.66817	10.3127	8.47308	1.81577	2.13354e-36	9.88064e-34	Promoter (<=1kb)	104382	Barhl2	0
chr2	105674737	105676909	2173	*	10.495	11.1399	9.29842	1.81785	3.02148e-36	1.36146e-33	Promoter (<=1kb)	18508	Pax6	0
chr15	85671006	85672319	1314	*	9.45516	10.1394	8.10848	1.99903	4.27367e-36	1.87502e-33	Intron (ENSMUST00000230913.1/102800312, intron 1 of 6)	102800312	Lncppara	17390
chr14	122462622	122465250	2629	*	9.99264	10.6388	8.79165	1.82267	4.82303e-36	2.06178e-33	Promoter (<=1kb)	65100	Zic5	427
chr3	79440178	79441504	1327	*	7.65575	8.55406	4.77864	3.62326	9.64294e-36	3.93344e-33	Intron (ENSMUST00000164216.5/100233207, intron 3 of 4)	329679	Fnip2	24701
chr2	132781424	132783259	1836	*	8.35627	9.16361	6.35639	2.73263	9.67317e-36	3.93344e-33	Promoter (<=1kb)	12653	Chgb	146
chr1	75263214	75264257	1044	*	7.45232	8.38643	3.96694	4.19755	1.13393e-35	4.50116e-33	Promoter (<=1kb)	19275	Ptprn	0
chr2	152105302	152107039	1738	*	7.85647	8.71893	5.39743	3.2084	2.07375e-35	8.04037e-33	Promoter (<=1kb)	76650	Srxn1	0
chr17	30575646	30578210	2565	*	8.28024	9.13688	5.87812	3.15028	4.95057e-35	1.87581e-32	Promoter (<=1kb)	224671	Btbd9	0
chr4	8690545	8693030	2486	*	9.31576	10.0353	7.8148	2.17814	1.15011e-34	4.26102e-32	Promoter (<=1kb)	320790	Chd7	0
chr1	191182357	191183339	983	*	7.47135	8.39831	4.13111	4.05565	1.96359e-34	7.11674e-32	Promoter (<=1kb)	11910	Atf3	0
chr4	95050042	95052795	2754	*	8.77979	9.54507	7.04425	2.44154	7.18861e-34	2.54997e-31	Promoter (<=1kb)	16476	Jun	0
chr7	4148403	4151048	2646	*	8.48039	9.2864	6.4898	2.71788	7.87734e-34	2.73606e-31	Promoter (<=1kb)	243813	Leng9	0
chr4	33247413	33248606	1194	*	8.20203	9.03396	6.01714	2.92016	2.81716e-33	9.58523e-31	Promoter (<=1kb)	108767	Pnrc1	0
chr15	101245220	101246914	1695	*	7.65717	8.56301	4.67277	3.71255	3.6274e-33	1.20952e-30	Distal Intergenic	15370	Nr4a1	-7355
chr1	86526684	86528471	1788	*	8.49743	9.29161	6.58643	2.6307	8.45659e-33	2.76447e-30	Promoter (<=1kb)	19231	Ptma	0
chr9	91958193	91961375	3183	*	9.23765	9.90043	7.97535	1.89495	1.03297e-32	3.31188e-30	Exon (ENSMUST00000209894.1/ENSMUST00000209894.1, exon 1 of 5)	100504689	Plscr5	-231561
chr19	3851743	3852654	912	*	8.07971	8.88964	6.06151	2.7446	1.51399e-32	4.76249e-30	Promoter (<=1kb)	12660	Chka	0
chr11	19013842	19016400	2559	*	10.3807	10.9471	9.43493	1.49696	1.61575e-32	4.98847e-30	Promoter (<=1kb)	17268	Meis1	0
chr2	94273259	94275117	1859	*	7.83441	8.68462	5.49238	3.07961	2.41259e-32	7.31322e-30	Distal Intergenic	735259	Mir670	-11860
chr11	102244930	102246251	1322	*	7.32131	8.2712	3.44892	4.51457	5.35983e-32	1.5957e-29	Promoter (2-3kb)	217216	Hrob	-2631
chr11	94210647	94212405	1759	*	8.63093	9.38923	6.93431	2.39562	6.66843e-32	1.95046e-29	Promoter (<=1kb)	22057	Tob1	0
chr6	125096155	125097364	1210	*	7.79585	8.64203	5.49017	3.03912	1.31773e-31	3.78778e-29	Promoter (<=1kb)	102466272	Mir7045	0
chr1	52232228	52233318	1091	*	8.13754	8.96259	6.00719	2.85797	2.18611e-31	6.17744e-29	Promoter (<=1kb)	14660	Gls	0
chr9	22050626	22052091	1466	*	8.40718	9.19166	6.55786	2.56089	2.36648e-31	6.57567e-29	Promoter (<=1kb)	15571	Elavl3	0
chr5	116589709	116591884	2176	*	8.22794	9.05922	6.04836	2.90848	2.73298e-31	7.46953e-29	Promoter (<=1kb)	68955	Srrm4	0
chr8	84985442	84986460	1019	*	7.34543	8.2787	3.87784	4.14928	3.51355e-31	9.44805e-29	Distal Intergenic	170833	Hook2	-4143
chr9	40801207	40802235	1029	*	7.97627	8.80211	5.83977	2.86391	3.93584e-31	1.04156e-28	Promoter (<=1kb)	15481	Hspa8	0
chr12	44209245	44210171	927	*	7.56979	8.45788	4.82588	3.46987	6.94328e-31	1.80873e-28	Promoter (<=1kb)	27362	Dnajb9	0
chr11	53350301	53351993	1693	*	8.15253	8.95621	6.17806	2.69273	1.11572e-30	2.83287e-28	Promoter (<=1kb)	93736	Aff4	0
chr1	155098391	155099697	1307	*	8.48642	9.27801	6.59224	2.60708	1.12146e-30	2.83287e-28	Promoter (<=1kb)	15939	Ier5	0
chr16	92058232	92059116	885	*	7.61332	8.50691	4.79948	3.53313	2.57738e-30	6.41344e-28	Promoter (<=1kb)	121022	Mrps6	0
chr11	6473553	6475758	2206	*	9.27771	9.92882	8.05886	1.83972	2.62361e-30	6.43248e-28	Promoter (<=1kb)	19291	Purb	159
chr14	122481298	122482897	1600	*	9.41285	10.0462	8.25702	1.76267	4.58416e-30	1.10764e-27	Distal Intergenic	22772	Zic2	3198
chr10	13964542	13967643	3102	*	9.1949	9.92974	7.62057	2.25465	5.65176e-30	1.34609e-27	Promoter (<=1kb)	15273	Hivep2	0
chr5	31290119	31292139	2021	*	7.24525	8.16151	4.09689	3.85016	6.90194e-30	1.601e-27	Promoter (<=1kb)	67661	Ift172	0
chr11	51605985	51606936	952	*	7.90452	8.72417	5.81539	2.81051	6.91409e-30	1.601e-27	Promoter (<=1kb)	15384	Hnrnpab	0
chr9	91363807	91365385	1579	*	10.1016	10.6731	9.14152	1.51429	7.63308e-30	1.74327e-27	Promoter (<=1kb)	22771	Zic1	383
chrX	13280904	13282193	1290	*	8.12322	8.91394	6.23453	2.59932	8.53487e-30	1.92288e-27	Promoter (<=1kb)	13205	Ddx3x	0
chr13	24801101	24802458	1358	*	8.08013	8.88727	6.0816	2.71579	8.86128e-30	1.9698e-27	Promoter (<=1kb)	79555	BC005537	0
chr5	28165992	28167320	1329	*	9.39874	10.0332	8.23912	1.7665	1.06117e-29	2.32786e-27	Promoter (<=1kb)	13799	En2	298
chr12	85473840	85476774	2935	*	10.0259	11.0032	5.02474	5.38815	1.09331e-29	2.36723e-27	Promoter (<=1kb)	14281	Fos	0
chr11	116023495	116024581	1087	*	8.39631	9.1761	6.57578	2.52623	1.74085e-29	3.72096e-27	Promoter (<=1kb)	15081	H3f3b	0
chr1	177447456	177450324	2869	*	9.57644	10.1899	8.48725	1.67885	2.65609e-29	5.60536e-27	Promoter (1-2kb)	30928	Zbtb18	1635
chr10	98913797	98915918	2122	*	8.8309	9.57678	7.20053	2.3159	2.80061e-29	5.83648e-27	Promoter (<=1kb)	67972	Atp2b1	0
chr5	32134558	32136941	2384	*	8.62798	9.41672	6.75197	2.58283	5.89708e-29	1.21378e-26	Promoter (<=1kb)	14284	Fosl2	0
chr4	82503289	82505488	2200	*	9.70022	10.3088	8.62707	1.65838	6.34363e-29	1.28977e-26	Promoter (<=1kb)	18028	Nfib	0
chr9	78480773	78481766	994	*	8.22994	9.00402	6.44359	2.48448	3.12256e-28	6.27221e-26	Promoter (<=1kb)	13627	Eef1a1	0
chr5	98185028	98186785	1758	*	10.264	10.852	9.25457	1.57684	3.41636e-28	6.78066e-26	Promoter (<=1kb)	102637492	A730035I17Rik	0
chr11	52098208	52099791	1584	*	8.09616	8.90011	6.11977	2.68652	4.21539e-28	8.26812e-26	Promoter (<=1kb)	19052	Ppp2ca	0
chr10	17723128	17724687	1560	*	9.05283	9.73126	7.7295	1.9621	5.44002e-28	1.0546e-25	Promoter (<=1kb)	17684	Cited2	0
chr4	134468281	134469123	843	*	7.44651	8.30888	4.98838	3.17602	7.33091e-28	1.3988e-25	Promoter (<=1kb)	16765	Stmn1	0
chr1	52499669	52500922	1254	*	7.85353	8.67772	5.72981	2.83944	7.38331e-28	1.3988e-25	Promoter (<=1kb)	17936	Nab1	0
chr9	91361204	91363217	2014	*	10.2586	10.817	9.33562	1.46452	1.00272e-27	1.87835e-25	Promoter (<=1kb)	22771	Zic1	0
chr4	150854967	150855747	781	*	7.7148	8.54607	5.53529	2.89512	1.10935e-27	2.05501e-25	Promoter (<=1kb)	74155	Errfi1	0
chr15	101275247	101276330	1084	*	7.04749	8.0027	3.01568	4.59622	1.92386e-27	3.52468e-25	Promoter (2-3kb)	15370	Nr4a1	2386
chr3	34650458	34653722	3265	*	9.81284	10.3826	8.85744	1.50616	2.7314e-27	4.94977e-25	Promoter (<=1kb)	20674	Sox2	53
chr3	58690816	58692596	1781	*	8.21656	8.99479	6.40543	2.5088	2.95787e-27	5.30253e-25	Promoter (<=1kb)	20439	Siah2	0
chr17	36270760	36271985	1226	*	7.9391	8.7444	5.95343	2.69287	3.59006e-27	6.3674e-25	Promoter (<=1kb)	79263	Trim39	0
chr6	72957617	72958503	887	*	7.51801	8.37086	5.15166	3.07984	7.91577e-27	1.38918e-24	Promoter (<=1kb)	19240	Tmsb10	0
chr1	75235197	75237265	2069	*	7.37284	8.25047	4.75259	3.32589	1.03762e-26	1.802e-24	Promoter (<=1kb)	56812	Dnajb2	0
chr2	154791229	154792195	967	*	7.62674	8.44825	5.52353	2.81413	1.06499e-26	1.83047e-24	Promoter (<=1kb)	19383	Raly	0
chr8	11007157	11009505	2349	*	8.75153	9.4988	7.11395	2.31774	1.10527e-26	1.88031e-24	Promoter (<=1kb)	384783	Irs2	0
chr4	40722419	40723252	834	*	7.84925	8.64784	5.90914	2.64329	1.27005e-26	2.13882e-24	Promoter (<=1kb)	15502	Dnaja1	0
chr11	99985286	99986251	966	*	7.6783	8.49139	5.63749	2.74925	1.32519e-26	2.20935e-24	Promoter (<=1kb)	100504183	Krtap16-1	346
chr1	75218142	75219769	1628	*	7.91781	8.74053	5.80543	2.82155	2.32247e-26	3.83369e-24	Promoter (<=1kb)	22145	Tuba4a	0
chr12	8498831	8500132	1302	*	8.25994	9.03011	6.49638	2.45396	2.69682e-26	4.40798e-24	Promoter (<=1kb)	11852	Rhob	0
chr3	101603812	101604750	939	*	7.88369	8.68241	5.94275	2.64284	2.76611e-26	4.47733e-24	Promoter (<=1kb)	11928	Atp1a1	0
chr12	111670475	111672380	1906	*	8.70867	9.44334	7.1351	2.24552	4.07236e-26	6.52831e-24	Promoter (<=1kb)	12709	Ckb	0
chr19	21272198	21273238	1041	*	8.64277	9.35101	7.19347	2.10518	4.75233e-26	7.5458e-24	Promoter (<=1kb)	22682	Zfand5	0
chr3	137864496	137865546	1051	*	7.35871	8.23284	4.77743	3.28295	6.36223e-26	9.95517e-24	Promoter (<=1kb)	51788	H2az1	0
chr12	100199310	100200798	1489	*	8.52877	9.25566	6.99317	2.20269	6.38917e-26	9.95517e-24	Promoter (<=1kb)	12313	Calm1	0
chr11	98326873	98329036	2164	*	9.95937	10.5187	9.03375	1.46658	6.52519e-26	1.0073e-23	Promoter (<=1kb)	18013	Neurod2	612
chr3	65527991	65529730	1740	*	8.17703	8.96309	6.31789	2.5568	6.76365e-26	1.03453e-23	Promoter (<=1kb)	71004	4931440P22Rik	0
chr7	19226888	19229518	2631	*	7.44842	8.32421	4.84893	3.29925	8.17381e-26	1.23885e-23	Promoter (<=1kb)	102637572	Gm38499	0
chr6	34316819	34317535	717	*	7.0842	7.97709	4.27935	3.49558	8.53567e-26	1.28204e-23	Promoter (<=1kb)	11677	Akr1b1	0
chr4	117492768	117494809	2042	*	9.64399	10.2157	8.68303	1.51232	9.75707e-26	1.45241e-23	Promoter (<=1kb)	66743	Rnf220	202
chr2	38923139	38925482	2344	*	8.96953	9.62165	7.74695	1.83878	1.17419e-25	1.7324e-23	Promoter (<=1kb)	14536	Nr6a1	735
chr8	87468820	87471318	2499	*	9.2257	9.83777	8.14119	1.66906	1.41479e-25	2.06906e-23	Promoter (<=1kb)	12404	Cbln1	0
chr13	83730605	83731514	910	*	8.75422	9.42411	7.46456	1.91822	1.62069e-25	2.34958e-23	Promoter (1-2kb)	320203	Mir9-2hg	-1052
chr17	87445835	87447292	1458	*	8.20716	8.95795	6.55102	2.33531	1.81364e-25	2.60664e-23	Promoter (<=1kb)	12314	Calm2	0
chr7	73555966	73558488	2523	*	8.96065	9.61015	7.7477	1.82615	2.55418e-25	3.63959e-23	Promoter (<=1kb)	69170	Chaserr	0
chr4	155653093	155655603	2511	*	7.58731	8.43203	5.29453	2.99627	3.45999e-25	4.88856e-23	Promoter (<=1kb)	26561	Mmp23	0
chr7	63937152	63939524	2373	*	8.63347	9.3236	7.26228	2.01329	4.19725e-25	5.88038e-23	Promoter (<=1kb)	50794	Klf13	0
chr1	58422666	58424122	1457	*	7.68968	8.4986	5.67861	2.7119	4.80046e-25	6.66945e-23	Promoter (<=1kb)	12747	Clk1	0
chr11	120236400	120238159	1760	*	10.1009	10.6579	9.18168	1.45721	6.50464e-25	8.96242e-23	Promoter (<=1kb)	268515	Bahcc1	0
chr2	172550560	172551904	1345	*	9.40373	9.99044	8.39847	1.56823	9.67187e-25	1.32172e-22	Promoter (<=1kb)	21420	Tfap2c	0
chr17	26505051	26505559	509	*	6.84112	7.8079	2.3841	4.88073	9.99026e-25	1.35413e-22	Promoter (2-3kb)	19252	Dusp1	2164
chr7	46845587	46847254	1668	*	7.54736	8.38944	5.27764	2.97065	1.09134e-24	1.46732e-22	Promoter (<=1kb)	16828	Ldha	0
chr4	115938002	115939854	1853	*	9.68861	10.2442	8.77328	1.4519	1.479e-24	1.97263e-22	Promoter (<=1kb)	140477	Dmbx1	72
chr11	119942490	119943971	1482	*	7.96632	8.76134	6.04986	2.61012	1.67003e-24	2.20975e-22	Promoter (<=1kb)	108100	Baiap2	0
chr3	55782554	55784031	1478	*	9.00365	9.62429	7.89101	1.70268	2.0422e-24	2.68091e-22	Promoter (<=1kb)	17116	Mab21l1	44
chr15	76511368	76512140	773	*	7.1285	7.99812	4.59585	3.22652	2.55513e-24	3.32806e-22	Promoter (<=1kb)	13350	Dgat1	0
chr10	80158875	80160286	1412	*	6.81769	7.75247	3.31789	4.10199	3.74493e-24	4.83996e-22	Distal Intergenic	12696	Cirbp	-5699
chr7	25249499	25250816	1318	*	7.1484	8.02546	4.53457	3.29976	5.28652e-24	6.74916e-22	Promoter (<=1kb)	13875	Erf	0
chr11	69098161	69100095	1935	*	7.17716	8.06391	4.44968	3.4097	5.30315e-24	6.74916e-22	Promoter (<=1kb)	18626	Per1	0
chr5	112342673	112344226	1554	*	7.02369	7.90605	4.34894	3.35691	8.46037e-24	1.06857e-21	Promoter (<=1kb)	192232	Hps4	0
chr15	81857753	81859314	1562	*	7.89716	8.68128	6.05011	2.53433	8.58761e-24	1.07649e-21	Promoter (<=1kb)	57259	Tob2	0
chr6	31216333	31218561	2229	*	7.9805	8.74789	6.23299	2.42808	1.02378e-23	1.27376e-21	Promoter (<=1kb)	232685	Lncpint	0
chr1	93444871	93445736	866	*	6.92718	7.83109	3.97118	3.61789	1.10268e-23	1.36177e-21	Promoter (<=1kb)	110611	Hdlbp	0
chr17	32283503	32285058	1556	*	7.67639	8.48784	5.64736	2.72219	1.13376e-23	1.38986e-21	Promoter (<=1kb)	57261	Brd4	0
chr16	30599633	30601169	1537	*	7.90291	8.66468	6.18714	2.39278	2.34476e-23	2.85342e-21	Promoter (<=1kb)	224093	Fam43a	0
chr10	128193971	128195428	1458	*	7.4385	8.27586	5.20893	2.92357	2.63923e-23	3.18849e-21	Promoter (<=1kb)	216456	Gls2	0
chr6	70954274	70956672	2399	*	8.92824	9.5539	7.79878	1.72164	3.04251e-23	3.64926e-21	Promoter (<=1kb)	232077	Foxi3	0
chr13	51846474	51848144	1671	*	7.50958	8.34525	5.29411	2.90727	3.30819e-23	3.93958e-21	Promoter (<=1kb)	23882	Gadd45g	0
chr15	85679567	85682539	2973	*	9.22502	9.8219	8.18863	1.60634	3.474e-23	4.1077e-21	Intron (ENSMUST00000230913.1/102800312, intron 1 of 6)	102800312	Lncppara	-21234
chr15	72360316	72361130	815	*	8.12939	8.87402	6.50549	2.29214	4.40081e-23	5.16692e-21	Distal Intergenic	223604	Kcnk9	185210
chr4	48086031	48087666	1636	*	6.79945	7.72406	3.50366	3.90406	7.99914e-23	9.32599e-21	3' UTR	18124	Nr4a3	34783
chr4	33030770	33031982	1213	*	8.18038	8.95451	6.39369	2.46557	9.17435e-23	1.06219e-20	Promoter (<=1kb)	100504166	4933421O10Rik	0
chr10	63099523	63101017	1495	*	7.51538	8.31325	5.58008	2.62148	1.19449e-22	1.37341e-20	Promoter (<=1kb)	53404	Atoh7	0
chr10	49787158	49788950	1793	*	8.40939	9.08252	7.10705	1.9278	1.3277e-22	1.51612e-20	Promoter (<=1kb)	14806	Grik2	0
chr7	4811623	4812462	840	*	7.2374	8.07974	4.96535	2.95973	1.33956e-22	1.51927e-20	Promoter (<=1kb)	77891	Ube2s	0
chr3	107516901	107518168	1268	*	7.74015	8.53651	5.8148	2.60946	1.90774e-22	2.14904e-20	Promoter (<=1kb)	229706	Slc6a17	0
chr18	34861114	34862233	1120	*	7.85532	8.59905	6.23607	2.28573	1.95214e-22	2.18431e-20	Promoter (<=1kb)	13653	Egr1	0
chr19	53529059	53530139	1081	*	8.54811	9.23786	7.17852	2.00485	2.54641e-22	2.83025e-20	Promoter (<=1kb)	240672	Dusp5	0
chr14	105894785	105897860	3076	*	9.0368	9.66609	7.89502	1.73473	3.31968e-22	3.66528e-20	Promoter (<=1kb)	24064	Spry2	0
chr11	102316873	102320245	3373	*	9.36226	9.98906	8.22893	1.72436	3.73176e-22	4.09315e-20	Promoter (<=1kb)	21429	Ubtf	0
chr5	115235097	115235814	718	*	6.78707	7.69408	3.78528	3.64085	4.18063e-22	4.55552e-20	Promoter (<=1kb)	117109	Pop5	-22
chr17	45572388	45574032	1645	*	8.0957	8.82604	6.54344	2.21024	4.27409e-22	4.62711e-20	Promoter (<=1kb)	15516	Hsp90ab1	0
chr10	115586283	115587881	1599	*	7.64764	8.47467	5.50183	2.82984	4.79409e-22	5.15659e-20	Promoter (<=1kb)	14160	Lgr5	0
chr12	85485362	85487092	1731	*	7.07561	7.95428	4.44359	3.29901	4.98419e-22	5.32669e-20	Distal Intergenic	14281	Fos	10451
chr4	127021244	127022525	1282	*	8.04583	8.79386	6.40425	2.30727	5.836e-22	6.19731e-20	Promoter (<=1kb)	71514	Sfpq	0
chr8	60982532	60983690	1159	*	7.3529	8.17286	5.26142	2.776	6.68744e-22	7.05652e-20	Promoter (<=1kb)	12725	Clcn3	0
chr11	6415782	6416799	1018	*	7.6312	8.43418	5.66143	2.65202	7.01929e-22	7.3601e-20	Promoter (<=1kb)	268373	Ppia	0
chr11	62551348	62552179	832	*	7.52596	8.32115	5.60839	2.59863	8.4978e-22	8.8547e-20	Promoter (<=1kb)	22187	Ubb	0
chr13	78198159	78199710	1552	*	8.67867	9.34998	7.38348	1.91697	8.86895e-22	9.18404e-20	Promoter (<=1kb)	13865	Nr2f1	47
chr5	28316675	28318231	1557	*	8.05508	8.76258	6.60907	2.09079	1.05119e-21	1.08182e-19	Promoter (<=1kb)	381626	Rbm33	0
chr2	57123117	57124435	1319	*	7.21754	8.05752	4.96588	2.93317	1.11235e-21	1.13773e-19	Promoter (<=1kb)	18227	Nr4a2	0
chr10	13868300	13869307	1008	*	7.41824	8.25598	5.18554	2.91248	1.56749e-21	1.59349e-19	Promoter (<=1kb)	66253	Aig1	0
chr17	80206414	80207422	1009	*	7.62427	8.39993	5.82851	2.46989	1.95143e-21	1.97178e-19	Promoter (<=1kb)	225027	Srsf7	0
chr2	30711640	30712489	850	*	6.74187	7.63218	3.97012	3.42412	2.11106e-21	2.12022e-19	Distal Intergenic	100526499	Mir3089	-8721
chr4	11704229	11705511	1283	*	6.68245	7.58247	3.78166	3.53858	2.57221e-21	2.5679e-19	Promoter (<=1kb)	14579	Gem	0
chr11	19018880	19020094	1215	*	8.97782	9.63494	7.73676	1.85224	2.8821e-21	2.86014e-19	Promoter (<=1kb)	17268	Meis1	0
chr11	120230590	120231436	847	*	8.92459	9.54208	7.82233	1.68484	3.52702e-21	3.47944e-19	Promoter (<=1kb)	102640779	2900052L18Rik	149
chr15	79347334	79348248	915	*	6.53444	7.46665	3.08911	4.00439	3.61829e-21	3.54848e-19	Promoter (<=1kb)	17133	Maff	0
chr19	53310428	53313869	3442	*	8.91159	9.60068	7.54475	1.99834	3.66309e-21	3.5714e-19	Promoter (<=1kb)	17859	Mxi1	0
chr3	139886331	139887646	1316	*	7.63755	8.41978	5.80216	2.50858	5.00813e-21	4.85439e-19	Distal Intergenic	102635321	Gm32693	-105572
chr6	83069627	83071372	1746	*	9.38071	9.93453	8.4703	1.44211	5.2265e-21	5.03677e-19	Promoter (<=1kb)	21909	Tlx2	0
chr9	74848784	74850619	1836	*	9.6777	10.2116	8.82096	1.37143	5.50407e-21	5.27379e-19	Promoter (<=1kb)	100503019	Gm16551	0
chr14	45219648	45220864	1217	*	7.45832	8.26069	5.49275	2.64335	5.65567e-21	5.38808e-19	Promoter (<=1kb)	70561	Txndc16	0
chr5	65491853	65493784	1932	*	7.58239	8.36565	5.74062	2.51495	6.21894e-21	5.89103e-19	Promoter (<=1kb)	68552	Smim14	0
chr3	18053635	18056438	2804	*	10.29	10.7781	9.54652	1.21806	7.83634e-21	7.38121e-19	Promoter (<=1kb)	59058	Bhlhe22	0
chr12	112619722	112620498	777	*	6.47075	7.39973	3.09106	3.94335	9.27129e-21	8.68376e-19	Promoter (<=1kb)	11565	Adss1	0
chr11	75461593	75462855	1263	*	7.08641	7.94129	4.70093	3.05367	9.9127e-21	9.23266e-19	Promoter (<=1kb)	100042498	Mir22hg	0
chr11	69671170	69672410	1241	*	7.75301	8.50267	6.10287	2.31205	1.06208e-20	9.83722e-19	Promoter (<=1kb)	13681	Eif4a1	0
chr15	98952667	98953617	951	*	7.45883	8.26342	5.47804	2.65718	1.09397e-20	1.00766e-18	Promoter (<=1kb)	22143	Tuba1b	0
chr2	158612178	158613468	1291	*	9.05786	9.63548	8.07966	1.52871	1.40617e-20	1.28811e-18	Promoter (1-2kb)	22348	Slc32a1	1411
chr9	77754471	77755197	727	*	7.40337	8.22799	5.27636	2.80084	1.5653e-20	1.42605e-18	Promoter (<=1kb)	14629	Gclc	0
chr5	66676095	66677186	1092	*	7.26845	8.07943	5.24282	2.69992	1.90092e-20	1.7224e-18	Promoter (<=1kb)	101202684	Uchl1os	0
chr19	36348017	36349841	1825	*	7.48291	8.28949	5.48832	2.66721	2.38986e-20	2.15371e-18	Promoter (<=1kb)	76073	Pcgf5	0
chr18	69499137	69500734	1598	*	7.80829	8.56497	6.12049	2.35002	2.43481e-20	2.18242e-18	Promoter (<=1kb)	21413	Tcf4	0
chr14	61687011	61689021	2011	*	9.0757	9.685	8.00014	1.65012	2.63241e-20	2.34692e-18	Distal Intergenic	668253	Dleu2	-4638
chr1	42697393	42700002	2610	*	9.27841	9.82938	8.37582	1.43099	2.65571e-20	2.35511e-18	Promoter (1-2kb)	18993	Pou3f3	1625
chr12	110695645	110696420	776	*	7.34146	8.17924	5.10834	2.90153	3.81533e-20	3.36556e-18	Promoter (<=1kb)	15519	Hsp90aa1	0
chr10	96616947	96618107	1161	*	8.61248	9.26566	7.38606	1.832	6.42265e-20	5.63571e-18	Promoter (<=1kb)	12226	Btg1	0
chr11	33203159	33204659	1501	*	9.5073	10.0343	8.66836	1.3468	6.90886e-20	6.0306e-18	Promoter (<=1kb)	27140	Tlx3	0
chr18	7607725	7609377	1653	*	6.72177	7.63174	3.67472	3.64432	7.19795e-20	6.25022e-18	Promoter (<=1kb)	75739	Mpp7	0
chr11	120233610	120235221	1612	*	10.2241	10.7281	9.44284	1.26924	8.55145e-20	7.38703e-18	Promoter (<=1kb)	268515	Bahcc1	663
chr13	52980163	52981960	1798	*	7.72269	8.5242	5.76293	2.62732	1.10595e-19	9.50434e-18	Promoter (<=1kb)	18030	Nfil3	0
chr14	62760190	62761226	1037	*	7.68631	8.44503	5.98734	2.35864	1.13039e-19	9.66456e-18	Promoter (<=1kb)	18130	Ints6	0
chr13	55512493	55513526	1034	*	7.38783	8.18721	5.44245	2.61275	1.23619e-19	1.05152e-17	Promoter (<=1kb)	67399	Pdlim7	0
chr17	8505769	8507244	1476	*	6.60037	7.48304	3.92198	3.31382	1.57809e-19	1.33553e-17	Distal Intergenic	23984	Pde10a	-18128
chr11	106787371	106788630	1260	*	8.19452	8.90815	6.72091	2.1133	1.64843e-19	1.38505e-17	Promoter (<=1kb)	13207	Ddx5	0
chr11	33200383	33201754	1372	*	9.51073	10.0441	8.65539	1.3683	1.65322e-19	1.38505e-17	Promoter (1-2kb)	27140	Tlx3	1835
chr10	31608494	31609964	1471	*	7.83755	8.58721	6.18736	2.30538	1.91585e-19	1.59705e-17	Promoter (<=1kb)	268291	Rnf217	0
chr2	25223945	25224732	788	*	6.85459	7.70869	4.47655	3.03458	2.00081e-19	1.65958e-17	Promoter (<=1kb)	227613	Tubb4b	0
chr13	119790091	119791484	1394	*	7.2766	8.07362	5.3469	2.59563	2.19298e-19	1.80997e-17	Promoter (<=1kb)	72465	Zfp131	0
chr5	31696948	31699001	2054	*	7.39395	8.19171	5.45941	2.59989	2.55877e-19	2.10147e-17	Promoter (<=1kb)	107976	Babam2	0
chr15	35294005	35295385	1381	*	8.93979	9.53605	7.90538	1.59738	3.06703e-19	2.50654e-17	Promoter (<=1kb)	107587	Osr2	-713
chr18	69592566	69594358	1793	*	8.69406	9.29562	7.6431	1.61793	3.30872e-19	2.69088e-17	Promoter (<=1kb)	21413	Tcf4	0
chr3	65957074	65958522	1449	*	7.7101	8.45153	6.10263	2.25833	4.57579e-19	3.70328e-17	Promoter (<=1kb)	56706	Ccnl1	0
chr2	79453349	79455984	2636	*	9.41159	9.96652	8.4981	1.44379	4.92275e-19	3.96483e-17	Promoter (<=1kb)	18012	Neurod1	767
chr11	50377686	50378672	987	*	7.44323	8.23874	5.52353	2.5839	4.99666e-19	4.00501e-17	Promoter (<=1kb)	59013	Hnrnph1	0
chr1	153899855	153900908	1054	*	7.26222	8.07226	5.24326	2.68197	6.19962e-19	4.94546e-17	Promoter (<=1kb)	102466257	Mir8114	0
chr17	34118345	34119867	1523	*	8.5226	9.16751	7.32621	1.79346	6.60778e-19	5.24595e-17	Promoter (<=1kb)	14312	Brd2	0
chr5	125215437	125216484	1048	*	7.75734	8.53273	5.96322	2.45307	6.88005e-19	5.43622e-17	Distal Intergenic	20602	Ncor2	-36218
chr10	37135671	37137314	1644	*	8.89224	9.476	7.89586	1.54893	7.1251e-19	5.60328e-17	Promoter (1-2kb)	17118	Marcks	1606
chr10	18743193	18744184	992	*	7.51552	8.26971	5.84122	2.32853	7.29494e-19	5.70992e-17	Promoter (<=1kb)	102635639	Gm32926	0
chr1	24677733	24679742	2010	*	7.1102	7.93456	4.98524	2.78398	9.437e-19	7.35204e-17	Promoter (<=1kb)	68421	Lmbrd1	0
chr3	88214404	88216161	1758	*	8.64837	9.25596	7.57828	1.64089	1.04214e-18	8.0812e-17	Promoter (<=1kb)	100526540	Mir3093	0
chr4	135150947	135152529	1583	*	9.24727	9.79473	8.35424	1.41648	1.37649e-18	1.06245e-16	Promoter (<=1kb)	12399	Runx3	0
chr5	15934242	15936132	1891	*	8.56838	9.18153	7.48034	1.66235	1.42136e-18	1.09203e-16	Promoter (<=1kb)	12293	Cacna2d1	0
chr2	94240415	94241971	1557	*	8.16694	8.85962	6.78508	2.00693	1.57697e-18	1.20602e-16	Promoter (<=1kb)	102465777	Mir129b	0
chr9	119982914	119984053	1140	*	6.79934	7.66117	4.34649	3.09237	1.90568e-18	1.45075e-16	Promoter (<=1kb)	215418	Csrnp1	0
chr2	170495355	170497030	1676	*	8.66052	9.25438	7.63351	1.58668	2.13077e-18	1.61473e-16	Promoter (<=1kb)	109054	Pfdn4	0
chr11	21992809	21994661	1853	*	9.26717	9.829	8.33442	1.4678	2.35854e-18	1.77926e-16	Distal Intergenic	18423	Otx1	6954
chr19	5800790	5803370	2581	*	8.70179	9.36443	7.43999	1.86841	2.83069e-18	2.12583e-16	Promoter (<=1kb)	72289	Malat1	0
chr7	127967350	127968381	1032	*	7.47463	8.24844	5.68982	2.43982	3.13889e-18	2.34671e-16	Promoter (<=1kb)	233908	Fus	0
chr2	173021840	173022587	748	*	6.71273	7.59092	4.08618	3.24561	3.45272e-18	2.56981e-16	Promoter (<=1kb)	56190	Rbm38	0
chr9	89881842	89883601	1760	*	9.25708	9.83737	8.27099	1.53448	3.71534e-18	2.75299e-16	Distal Intergenic	19417	Rasgrf1	-26307
chr3	55786420	55787962	1543	*	8.99469	9.56304	8.0434	1.49108	4.30391e-18	3.17499e-16	Promoter (<=1kb)	26422	Nbea	0
chr10	80754893	80755980	1088	*	7.02851	7.86848	4.77683	2.89821	5.2551e-18	3.8596e-16	Promoter (<=1kb)	208266	Dot1l	0
chr8	94386069	94387507	1439	*	7.18371	7.9713	5.31498	2.52423	5.52652e-18	4.04115e-16	Promoter (<=1kb)	64209	Herpud1	0
chr3	104638263	104639389	1127	*	6.99996	7.80572	5.01106	2.64515	5.57379e-18	4.05792e-16	Promoter (<=1kb)	20501	Slc16a1	0
chr7	6729515	6730495	981	*	7.27266	8.08149	5.26228	2.66494	6.76011e-18	4.9002e-16	Promoter (<=1kb)	18616	Peg3	0
chr10	80167772	80168471	700	*	7.17947	7.95813	5.36582	2.46666	9.26717e-18	6.68841e-16	Promoter (<=1kb)	12696	Cirbp	0
chr18	84085119	84088527	3409	*	8.42967	9.08744	7.18622	1.84508	9.90714e-18	7.11948e-16	Promoter (<=1kb)	110796	Tshz1	0
chr9	44733948	44734985	1038	*	6.56914	7.42546	4.17008	3.03316	1.24282e-17	8.89284e-16	Promoter (<=1kb)	102693	Phldb1	213
chr12	21416667	21418029	1363	*	7.63724	8.37479	6.04936	2.22866	1.35027e-17	9.62041e-16	Promoter (<=1kb)	22630	Ywhaq	0
chr15	57693792	57696083	2292	*	7.77608	8.50656	6.22309	2.19101	1.35701e-17	9.62726e-16	Promoter (<=1kb)	387609	Zhx2	0
chr11	68852431	68853137	707	*	6.64358	7.49574	4.28362	2.99778	1.43847e-17	1.01619e-15	Promoter (<=1kb)	83431	Ndel1	0
chr6	99521109	99523212	2104	*	7.80634	8.50898	6.38171	2.05101	1.5778e-17	1.10992e-15	Promoter (<=1kb)	108655	Foxp1	0
chr13	23760603	23762373	1771	*	7.1092	7.93901	4.9414	2.81282	1.66427e-17	1.16341e-15	Promoter (<=1kb)	326619	H4c1	0
chr9	91381246	91382171	926	*	8.62593	9.21661	7.60864	1.57268	1.6678e-17	1.16341e-15	Promoter (<=1kb)	22774	Zic4	-239
chrX	73673085	73674137	1053	*	7.34213	8.10733	5.60703	2.38307	1.68848e-17	1.17293e-15	Promoter (<=1kb)	102857	Slc6a8	0
chr5	24841098	24843342	2245	*	7.56331	8.33924	5.76598	2.44676	1.87247e-17	1.29535e-15	Promoter (<=1kb)	19744	Rheb	0
chr1	185362509	185363812	1304	*	7.07457	7.87983	5.08911	2.63515	1.89705e-17	1.30693e-15	Promoter (<=1kb)	107508	Eprs1	0
chr12	80945439	80946457	1019	*	7.21248	8.02352	5.18645	2.67508	1.95177e-17	1.33909e-15	Promoter (<=1kb)	20384	Srsf5	0
chr11	97534316	97535525	1210	*	8.41913	9.0501	7.27159	1.73167	2.19805e-17	1.50188e-15	Promoter (1-2kb)	56013	Srcin1	1420
chr19	3767473	3768770	1298	*	8.67473	9.25953	7.67523	1.55043	2.26457e-17	1.54102e-15	Promoter (<=1kb)	225888	Kmt5b	0
chr7	114415204	114416830	1627	*	8.95375	9.57078	7.85301	1.67441	2.44143e-17	1.65462e-15	Promoter (<=1kb)	18576	Pde3b	0
chr9	120933292	120934637	1346	*	7.47428	8.25534	5.64604	2.47653	2.56038e-17	1.7282e-15	Promoter (<=1kb)	12387	Ctnnb1	0
chr11	75177939	75179204	1266	*	8.03389	8.97285	4.44054	4.03295	2.7506e-17	1.84911e-15	Promoter (<=1kb)	246257	Ovca2	0
chr11	115513542	115514480	939	*	7.07604	7.89321	5.00538	2.71648	2.76631e-17	1.8522e-15	Promoter (<=1kb)	15374	Jpt1	0
chr1	30948854	30950144	1291	*	7.45913	8.22579	5.71576	2.3901	2.93977e-17	1.96047e-15	Promoter (<=1kb)	19243	Ptp4a1	0
chr1	134092829	134093835	1007	*	6.2109	7.14442	2.73792	3.94407	2.98349e-17	1.9817e-15	Distal Intergenic	12227	Btg2	-13709
chr3	142765072	142765772	701	*	6.91866	7.77054	4.56132	2.98733	3.06697e-17	2.02907e-15	Promoter (<=1kb)	229906	Gtf2b	27
chr8	71670600	71671796	1197	*	7.16141	7.96251	5.20444	2.60471	3.29508e-17	2.17137e-15	Promoter (<=1kb)	382018	Unc13a	0
chr3	31094029	31095871	1843	*	7.7238	8.44491	6.21558	2.1408	3.37621e-17	2.21607e-15	Promoter (<=1kb)	20482	Skil	0
chr1	51477763	51478520	758	*	6.77355	7.61505	4.50877	2.90276	3.4968e-17	2.28622e-15	Promoter (<=1kb)	109019	Nabp1	0
chr5	81019561	81022299	2739	*	8.47119	9.10166	7.32538	1.72808	3.84698e-17	2.50535e-15	Promoter (<=1kb)	319387	Adgrl3	0
chr10	80129536	80130407	872	*	6.62043	7.47471	4.24062	3.00687	3.96969e-17	2.5752e-15	Promoter (2-3kb)	20869	Stk11	2854
chr10	79854603	79855419	817	*	6.81196	7.64483	4.61947	2.83192	3.98848e-17	2.57736e-15	Promoter (<=1kb)	19205	Ptbp1	0
chr14	60378150	60380433	2284	*	8.49408	9.08706	7.46979	1.58063	4.25246e-17	2.73734e-15	Promoter (<=1kb)	72125	Amer2	0
chr11	61854263	61855293	1031	*	8.01848	8.72982	6.55521	2.09072	4.29786e-17	2.75592e-15	Promoter (<=1kb)	29869	Ulk2	0
chr7	78518697	78519302	606	*	7.22932	8.01932	5.34527	2.53106	4.33555e-17	2.76944e-15	Intron (ENSMUST00000039431.13/18213, intron 1 of 16)	18213	Ntrk3	52589
chr11	95824036	95825242	1207	*	6.72541	7.57969	4.34568	3.00604	4.73095e-17	3.01047e-15	Promoter (<=1kb)	237928	Phospho1	0
chr7	27486900	27488069	1170	*	7.08696	7.89691	5.06863	2.66314	5.07839e-17	3.21928e-15	Promoter (<=1kb)	55942	Sertad1	0
chr17	8508186	8509150	965	*	6.46099	7.35626	3.62486	3.41315	5.2261e-17	3.30036e-15	Distal Intergenic	23984	Pde10a	-16222
chr8	72135034	72136282	1249	*	6.78387	7.63415	4.4413	2.97051	5.25565e-17	3.3065e-15	Promoter (<=1kb)	326618	Tpm4	0
chr11	79253645	79254780	1136	*	6.92921	7.73752	4.92253	2.65275	5.45574e-17	3.41948e-15	Promoter (<=1kb)	78889	Wsb1	0
chr18	7625562	7626870	1309	*	7.08194	7.89403	5.04836	2.67681	6.7363e-17	4.197e-15	Promoter (<=1kb)	75739	Mpp7	0
chrX	7638619	7640451	1833	*	7.02138	7.82127	5.07258	2.59501	6.74662e-17	4.197e-15	Promoter (<=1kb)	20977	Syp	0
chr1	55052259	55053855	1597	*	7.23896	8.03814	5.29495	2.5891	7.00677e-17	4.32945e-15	Promoter (<=1kb)	67876	Coq10b	0
chr16	32608857	32609605	749	*	6.88125	7.72599	4.58828	2.92227	7.01147e-17	4.32945e-15	Promoter (<=1kb)	22042	Tfrc	0
chr11	116852154	116853196	1043	*	7.77587	8.51382	6.186	2.22605	7.63419e-17	4.69658e-15	Promoter (<=1kb)	20382	Srsf2	0
chr3	65665886	65667265	1380	*	6.63054	7.4892	4.20893	3.04305	7.73477e-17	4.74096e-15	Promoter (<=1kb)	624866	Lekr1	0
chr8	8660052	8661516	1465	*	7.85858	8.5479	6.49072	1.98405	7.84625e-17	4.79167e-15	Promoter (<=1kb)	13642	Efnb2	0
chr2	29965580	29966318	739	*	7.29781	8.0572	5.59516	2.34533	7.89987e-17	4.80681e-15	Promoter (<=1kb)	20740	Sptan1	0
chr19	7382188	7383105	918	*	6.8047	7.62595	4.70348	2.74231	8.29712e-17	5.03016e-15	Promoter (<=1kb)	654802	1700105P06Rik	0
chr4	124658019	124660538	2520	*	8.87018	9.43078	7.9409	1.46043	8.98371e-17	5.42668e-15	Promoter (1-2kb)	18991	Pou3f1	1212
chr18	36348662	36349303	642	*	6.56033	7.4037	4.27935	2.91147	9.69845e-17	5.83728e-15	Promoter (<=1kb)	66060	Cystm1	0
chr9	91378301	91379366	1066	*	8.71451	9.2802	7.77083	1.47821	1.12699e-16	6.7587e-15	Promoter (<=1kb)	22774	Zic4	0
chr10	49782513	49783855	1343	*	8.44379	9.05748	7.35399	1.66012	1.22147e-16	7.29906e-15	Promoter (<=1kb)	14806	Grik2	0
chr3	127625424	127627389	1966	*	8.26158	8.88304	7.1462	1.69047	1.25138e-16	7.45109e-15	Distal Intergenic	11924	Neurog2	-5746
chr8	26978122	26979984	1863	*	8.59033	9.18034	7.57509	1.56834	1.40091e-16	8.31171e-15	Promoter (<=1kb)	353310	Zfp703	0
chr8	84798617	84799873	1257	*	8.04286	8.71777	6.73351	1.91656	1.50436e-16	8.89387e-15	Promoter (<=1kb)	18032	Nfix	151
chr11	120185767	120189401	3635	*	10.2375	10.6723	9.6124	1.04866	1.61827e-16	9.53353e-15	Promoter (<=1kb)	100042332	Reno1	0
chr19	53404187	53405378	1192	*	7.35763	8.16238	5.37573	2.62153	1.73962e-16	1.02123e-14	Distal Intergenic	76479	Smndc1	-13609
chr4	126255446	126256780	1335	*	7.53883	8.29096	5.87558	2.30107	1.92137e-16	1.12397e-14	Promoter (<=1kb)	245877	Map7d1	0
chr13	34076938	34078281	1344	*	6.89033	7.68975	4.94464	2.58703	2.04545e-16	1.19237e-14	Promoter (<=1kb)	22151	Tubb2a	0
chr13	64369682	64370502	821	*	7.12305	7.9156	5.22264	2.54081	2.18847e-16	1.27129e-14	Promoter (<=1kb)	13039	Ctsl	0
chr8	85700139	85701009	871	*	7.50839	8.23694	5.96482	2.17391	2.31716e-16	1.34138e-14	Promoter (<=1kb)	102465898	Mir8109	0
chr16	20694413	20696268	1856	*	7.36226	8.14788	5.50585	2.49711	2.49859e-16	1.4414e-14	Promoter (<=1kb)	78408	Fam131a	0
chr9	44084766	44086310	1545	*	7.11767	7.91704	5.17239	2.58508	3.34904e-16	1.92535e-14	Promoter (<=1kb)	53376	Usp2	0
chr6	134926415	134928652	2238	*	8.62784	9.24608	7.52315	1.67584	3.48308e-16	1.99553e-14	Promoter (<=1kb)	381822	Lockd	-440
chr5	111415726	111416663	938	*	6.68016	7.49908	4.59653	2.71913	3.53459e-16	2.01811e-14	Promoter (<=1kb)	433938	Mn1	-699
chr3	154328730	154331625	2896	*	9.77434	10.2419	9.07833	1.14844	3.5715e-16	2.03222e-14	Promoter (<=1kb)	16875	Lhx8	0
chr11	86756975	86758307	1333	*	7.71387	8.40886	6.3222	2.0074	3.7846e-16	2.14615e-14	Promoter (<=1kb)	67300	Cltc	0
chr4	134923534	134924487	954	*	7.39867	8.15469	5.7145	2.32007	3.92304e-16	2.21712e-14	Promoter (<=1kb)	27981	Rsrp1	0
chr7	19342050	19342887	838	*	6.18112	7.08377	3.24326	3.47847	4.04052e-16	2.27579e-14	Promoter (1-2kb)	13870	Ercc1	-1891
chr3	102010561	102013333	2773	*	9.31646	9.83742	8.49301	1.32104	4.35113e-16	2.44249e-14	Promoter (<=1kb)	18072	Nhlh2	406
chr4	82536615	82539151	2537	*	9.69842	10.1677	8.99835	1.15398	4.40769e-16	2.46594e-14	Intron (ENSMUST00000139835.1/102635783, intron 1 of 1)	102635783	Gm11266	28599
chr11	74830315	74832254	1940	*	7.47591	8.20178	5.94518	2.15902	4.45143e-16	2.48208e-14	Promoter (<=1kb)	17428	Mnt	0
chr11	69965094	69967074	1981	*	7.07308	7.87195	5.13111	2.57938	4.63449e-16	2.57554e-14	Promoter (<=1kb)	53624	Cldn7	0
chr8	22757739	22759109	1371	*	6.53182	7.3676	4.3154	2.84193	5.14915e-16	2.85205e-14	Promoter (<=1kb)	18791	Plat	0
chr4	116221533	116222773	1241	*	7.69867	8.40997	6.23563	2.08513	5.84117e-16	3.22464e-14	Promoter (<=1kb)	18710	Pik3r3	0
chr9	113741169	113742111	943	*	6.53844	7.40022	4.08618	3.05369	5.89926e-16	3.23583e-14	Promoter (<=1kb)	76499	Clasp2	0
chr11	53299495	53300852	1358	*	7.06536	7.84821	5.22619	2.47684	5.90027e-16	3.23583e-14	Promoter (<=1kb)	15525	Hspa4	0
chr7	49908938	49912079	3142	*	9.61251	10.1305	8.7965	1.31136	5.99827e-16	3.27879e-14	Promoter (<=1kb)	104245	Slc6a5	0
chr12	85454602	85456556	1955	*	6.67117	7.52324	4.31206	2.97078	6.09173e-16	3.319e-14	Distal Intergenic	14281	Fos	-17334
chr18	53464652	53466737	2086	*	9.32584	9.82934	8.54578	1.26285	6.39185e-16	3.46302e-14	Promoter (<=1kb)	225518	Prdm6	136
chr4	55531025	55533164	2140	*	6.99037	7.77975	5.11026	2.51656	6.39761e-16	3.46302e-14	Promoter (<=1kb)	16600	Klf4	0
chr15	96640475	96643065	2591	*	8.09947	8.76985	6.8079	1.89339	6.42512e-16	3.46666e-14	Promoter (<=1kb)	105727	Slc38a1	0
chr8	84846037	84846967	931	*	6.97707	7.77688	5.02881	2.58346	6.53274e-16	3.51335e-14	Promoter (<=1kb)	12317	Calr	0
chr13	45389648	45390600	953	*	7.17235	7.9914	5.08765	2.71387	7.32782e-16	3.92827e-14	Promoter (<=1kb)	218203	Mylip	0
chr10	91123113	91124060	948	*	7.47182	8.25042	5.65848	2.44854	7.51647e-16	4.01649e-14	Promoter (<=1kb)	18674	Slc25a3	0
chr13	63563080	63566543	3464	*	9.05367	9.6608	7.98505	1.63111	7.67649e-16	4.0889e-14	Promoter (<=1kb)	19206	Ptch1	0
chr5	129886488	129887623	1136	*	7.01454	7.81408	5.06813	2.57995	8.27061e-16	4.39132e-14	Promoter (<=1kb)	14004	Chchd2	0
chr3	65658622	65659644	1023	*	6.55958	7.39074	4.38092	2.80305	8.29822e-16	4.392e-14	Promoter (<=1kb)	102465905	Mir8120	0
chr17	45544584	45546006	1423	*	8.13565	8.75709	7.02034	1.68787	8.65931e-16	4.56861e-14	3' UTR	210573	Tmem151b	3671
chr6	122741245	122742579	1335	*	6.98403	7.81263	4.82588	2.7826	8.7764e-16	4.61142e-14	Promoter (<=1kb)	20527	Slc2a3	0
chr14	102981639	102983115	1477	*	7.83754	8.50856	6.54344	1.89605	8.79578e-16	4.61142e-14	Promoter (<=1kb)	100628599	Mir5130	0
chr5	142905568	142906815	1248	*	7.63797	8.35478	6.1498	2.11041	1.01509e-15	5.30522e-14	Promoter (<=1kb)	11461	Actb	0
chr3	138784241	138784918	678	*	7.33569	8.09999	5.60567	2.36337	1.04932e-15	5.46698e-14	Promoter (1-2kb)	56224	Tspan5	1387
chr7	73539346	73541731	2386	*	7.86928	8.54846	6.54291	1.93146	1.36591e-15	7.09422e-14	Promoter (<=1kb)	244059	Chd2	0
chr11	95857942	95859809	1868	*	6.55098	7.37682	4.41454	2.7609	1.38904e-15	7.19193e-14	Promoter (<=1kb)	73906	4833417C18Rik	0
chr5	28170173	28171436	1264	*	8.81043	9.3677	7.89047	1.44627	1.42611e-15	7.36101e-14	3' UTR	13799	En2	4479
chr11	109650887	109652093	1207	*	7.23549	7.99953	5.50695	2.36145	1.44104e-15	7.41511e-14	Promoter (<=1kb)	19084	Prkar1a	0
chr19	45242368	45244283	1916	*	9.01377	9.55295	8.14299	1.38211	1.44607e-15	7.41814e-14	Distal Intergenic	16814	Lbx1	-6556
chr3	137109803	137110971	1169	*	7.87828	8.60484	6.34425	2.15751	1.69747e-15	8.68105e-14	Distal Intergenic	229861	Gm567	-178668
chr6	28980651	28981857	1207	*	6.57506	7.40005	4.44512	2.75255	1.84824e-15	9.42319e-14	Exon (ENSMUST00000164104.2/ENSMUST00000164104.2, exon 1 of 2)	387237	Mir129-1	-40762
chr18	69345050	69348381	3332	*	8.87347	9.42537	7.96832	1.42623	1.86545e-15	9.48192e-14	Promoter (<=1kb)	21413	Tcf4	0
chr5	139548655	139549130	476	*	8.32029	8.94433	7.1963	1.69781	1.87725e-15	9.51291e-14	Distal Intergenic	22255	Uncx	4757
chr5	114567293	114568145	853	*	6.96204	7.73706	5.17008	2.42452	1.93548e-15	9.77828e-14	Promoter (<=1kb)	433940	Fam222a	0
chr1	56973851	56975402	1552	*	8.04047	8.73246	6.66148	1.99082	1.95271e-15	9.8355e-14	Promoter (1-2kb)	212712	Satb2	-1349
chr7	45458175	45459929	1755	*	7.40851	8.17735	5.65265	2.3884	2.1403e-15	1.07479e-13	Promoter (<=1kb)	14325	Ftl1	0
chr13	83719787	83721969	2183	*	8.91651	9.46881	8.01028	1.4277	2.24674e-15	1.12252e-13	Promoter (<=1kb)	320203	Mir9-2hg	0
chr10	80826581	80827477	897	*	6.76462	7.58385	4.67861	2.71073	2.24881e-15	1.12252e-13	Promoter (<=1kb)	18245	Oaz1	0
chr9	55543602	55545236	1635	*	9.64585	10.1136	8.94942	1.14802	2.34342e-15	1.16626e-13	Promoter (1-2kb)	104360	Isl2	1266
chr8	125568347	125569833	1487	*	6.78451	7.61069	4.64537	2.75791	2.47283e-15	1.227e-13	Promoter (<=1kb)	244668	Sipa1l2	0
chr6	49217368	49219235	1868	*	10.1315	10.6198	9.38786	1.21272	2.49399e-15	1.23382e-13	Promoter (2-3kb)	140488	Igf2bp3	-2411
chr11	103116159	103117188	1030	*	7.13646	7.91675	5.31289	2.45411	2.67055e-15	1.3145e-13	Promoter (<=1kb)	192231	Hexim1	0
chr9	31210917	31211887	971	*	7.53145	8.2368	6.09495	2.05304	2.67284e-15	1.3145e-13	Promoter (<=1kb)	11804	Aplp2	0
chr15	36792371	36794219	1849	*	8.11911	8.79912	6.7894	1.93305	3.11027e-15	1.52513e-13	Promoter (<=1kb)	22631	Ywhaz	0
chr10	42274705	42277055	2351	*	8.45002	9.03413	7.45257	1.54206	3.43924e-15	1.6815e-13	Promoter (<=1kb)	56484	Foxo3	0
chr18	62179499	62180133	635	*	6.12423	7.0328	3.09883	3.52948	3.52236e-15	1.71312e-13	Promoter (<=1kb)	11555	Adrb2	0
chr15	96284825	96285916	1092	*	8.1398	8.81604	6.82515	1.91581	3.52448e-15	1.71312e-13	Promoter (1-2kb)	70040	2610037D02Rik	-1217
chr5	43233179	43235401	2223	*	8.67768	9.27354	7.64449	1.5857	3.98814e-15	1.93286e-13	Promoter (<=1kb)	231207	Cpeb2	0
chr7	63991481	63992764	1284	*	8.27982	8.93981	7.02805	1.84432	4.04625e-15	1.95533e-13	Distal Intergenic	50794	Klf13	-52566
chr17	25860922	25861982	1061	*	6.45712	7.3061	4.12637	2.93032	4.06799e-15	1.96016e-13	Promoter (<=1kb)	106618	Wdr90	0
chr9	30283026	30283652	627	*	7.02084	7.79358	5.24238	2.40713	4.10354e-15	1.97159e-13	Distal Intergenic	102607	Snx19	-143456
chr2	74702533	74704217	1685	*	8.34625	8.92883	7.35338	1.53652	4.16895e-15	1.99726e-13	Promoter (<=1kb)	15437	Hoxd8	-398
chr1	89454576	89455894	1319	*	7.14831	7.90237	5.47469	2.30011	4.80833e-15	2.29698e-13	Promoter (<=1kb)	347722	Agap1	0
chr2	25331242	25332995	1754	*	6.71469	7.54269	4.56132	2.76664	5.06164e-15	2.41108e-13	Promoter (<=1kb)	227619	Man1b1	0
chr6	49226716	49228259	1544	*	8.79881	9.35846	7.8722	1.4525	5.49675e-15	2.61088e-13	Distal Intergenic	140488	Igf2bp3	-11759
chr7	132930873	132932225	1353	*	7.04495	7.82801	5.20444	2.46694	5.68875e-15	2.6944e-13	Promoter (<=1kb)	360216	Zranb1	0
chr2	180589041	180590778	1738	*	6.80807	7.60222	4.8973	2.53605	5.77485e-15	2.72743e-13	Promoter (<=1kb)	72075	Ogfr	0
chr11	18870166	18873126	2961	*	9.64672	10.1282	8.91894	1.19109	6.00469e-15	2.82797e-13	Exon (ENSMUST00000128654.1/ENSMUST00000128654.1, exon 1 of 3)	17268	Meis1	138876
chr16	20715815	20716651	837	*	6.42131	7.25218	4.24501	2.78863	6.35509e-15	2.98457e-13	Promoter (<=1kb)	12724	Clcn2	0
chr13	80882941	80884005	1065	*	6.93622	7.72347	5.06962	2.49177	7.10924e-15	3.32936e-13	Promoter (<=1kb)	105171	Arrdc3	0
chr5	142814295	142816250	1956	*	8.90428	9.5118	7.83442	1.6293	8.09403e-15	3.77993e-13	Promoter (1-2kb)	231861	Tnrc18	1130
chr4	3936902	3938224	1323	*	7.46066	8.1619	6.04215	2.02974	8.14446e-15	3.79286e-13	Promoter (<=1kb)	56711	Plag1	158
chr4	135153700	135155259	1560	*	9.17139	9.66699	8.41043	1.23561	8.23705e-15	3.82456e-13	Promoter (<=1kb)	12399	Runx3	0
chr2	145970681	145971994	1314	*	7.05763	7.87237	5.00487	2.66951	8.25842e-15	3.82456e-13	Intron (ENSMUST00000126415.7/78774, intron 7 of 15)	66877	Crnkl1	-35667
chr4	133211863	133213091	1229	*	6.24515	7.13339	3.49926	3.28336	8.32336e-15	3.84396e-13	Promoter (<=1kb)	14748	Gpr3	0
chr13	97070872	97073330	2459	*	7.53271	8.23145	6.12501	2.0185	8.57172e-15	3.94773e-13	Promoter (<=1kb)	320557	Fam169a	0
chr2	126674662	126676014	1353	*	7.81767	8.46749	6.6035	1.80065	8.78896e-15	4.03663e-13	Promoter (<=1kb)	14391	Gabpb1	0
chr11	119546759	119547923	1165	*	7.92354	8.56805	6.72856	1.77749	9.2036e-15	4.21545e-13	Promoter (<=1kb)	18164	Nptx1	0
chr10	127290711	127291406	696	*	6.45168	7.28227	4.27764	2.78228	9.77162e-15	4.46335e-13	Promoter (<=1kb)	13198	Ddit3	0
chr5	139544018	139544562	545	*	8.20684	8.80234	7.17477	1.58342	1.09905e-14	5.00636e-13	Promoter (<=1kb)	22255	Uncx	120
chr7	131555416	131557397	1982	*	9.36783	9.84529	8.64928	1.17773	1.15175e-14	5.23213e-13	Promoter (1-2kb)	15372	Hmx2	1355
chr17	85691728	85693204	1477	*	9.0305	9.53475	8.24864	1.26344	1.17855e-14	5.33802e-13	Distal Intergenic	20472	Six2	-3454
chr2	104493164	104494834	1671	*	8.18595	8.81367	7.04948	1.70827	1.18146e-14	5.33802e-13	Promoter (<=1kb)	15259	Hipk3	0
chr12	104473570	104475298	1729	*	8.82526	9.40667	7.83584	1.53133	1.27168e-14	5.73014e-13	Promoter (<=1kb)	14836	Gsc	-240
chr8	108702350	108705084	2735	*	8.48241	9.06567	7.48752	1.5372	1.28204e-14	5.76122e-13	Promoter (<=1kb)	11906	Zfhx3	0
chr18	15065764	15067112	1349	*	7.21158	7.94335	5.65232	2.17923	1.28808e-14	5.77281e-13	Promoter (1-2kb)	106931	Kctd1	-1666
chr13	5860554	5862952	2399	*	7.86212	8.53911	6.54451	1.91654	1.4139e-14	6.3197e-13	Promoter (<=1kb)	23849	Klf6	0
chr9	70207310	70208526	1217	*	6.45779	7.30246	4.16547	2.88619	1.43921e-14	6.41564e-13	Promoter (<=1kb)	71602	Myo1e	0
chr9	41580436	41583723	3288	*	9.32853	9.80923	8.60252	1.18777	1.52337e-14	6.77269e-13	Promoter (<=1kb)	387236	Mir125b-1	0
chr2	94246470	94247642	1173	*	6.67435	7.48827	4.62755	2.66312	1.61373e-14	7.15535e-13	Intron (ENSMUST00000210851.1/ENSMUST00000210851.1, intron 1 of 5)	723953	Mir129-2	-5017
chr1	75478885	75480374	1490	*	7.10738	7.84706	5.50877	2.21917	1.66648e-14	7.36965e-13	Promoter (<=1kb)	319998	Tmem198	0
chr1	52597305	52598225	921	*	6.37157	7.20587	4.16732	2.80569	1.73569e-14	7.65273e-13	Distal Intergenic	102634661	Gm28178	-17014
chr3	107595292	107597651	2360	*	9.14412	9.64314	8.37494	1.2465	1.74072e-14	7.65273e-13	Promoter (<=1kb)	11694	Alx3	261
chr1	173366923	173367971	1049	*	7.69523	8.3631	6.41338	1.87567	1.74426e-14	7.65273e-13	Promoter (<=1kb)	94332	Cadm3	0
chr17	86962508	86963843	1336	*	6.63049	7.43123	4.67602	2.5726	1.75288e-14	7.67035e-13	Promoter (<=1kb)	104215	Rhoq	0
chr10	63338136	63339417	1282	*	7.25153	7.98053	5.70571	2.16391	1.76754e-14	7.71425e-13	Promoter (<=1kb)	93759	Sirt1	0
chr13	55826200	55828866	2667	*	9.73633	10.2229	8.99672	1.20592	1.83909e-14	8.00556e-13	Promoter (2-3kb)	18740	Pitx1	2559
chr8	122751347	122752796	1450	*	6.61709	7.45072	4.41843	2.80241	1.96006e-14	8.50991e-13	Exon (ENSMUST00000212444.1/ENSMUST00000212444.1, exon 1 of 3)	382036	A530010L16Rik	9965
chr17	35262983	35263602	620	*	6.50932	7.34632	4.28276	2.82733	1.96712e-14	8.51838e-13	Promoter (<=1kb)	14964	H2-D1	0
chr7	37771645	37773751	2107	*	7.54022	8.2443	6.1093	2.03961	1.97569e-14	8.53333e-13	Promoter (<=1kb)	243937	Zfp536	0
chr2	73275425	73276772	1348	*	8.77315	9.34183	7.82094	1.48325	2.0184e-14	8.69528e-13	3' UTR	381373	Sp9	3459
chr14	70577228	70578825	1598	*	6.90286	7.66733	5.17193	2.35348	2.06569e-14	8.87609e-13	Promoter (<=1kb)	213484	Nudt18	0
chr17	29032547	29033404	858	*	7.07754	7.84504	5.32938	2.36889	2.26833e-14	9.72173e-13	Promoter (<=1kb)	20383	Srsf3	0
chr15	96287435	96288692	1258	*	7.43332	8.18452	5.77501	2.27755	2.29285e-14	9.80165e-13	Promoter (<=1kb)	77044	Arid2	0
chr11	106998801	106999540	740	*	6.33296	7.17634	4.05186	2.87365	2.52824e-14	1.07802e-12	Promoter (<=1kb)	16647	Kpna2	0
chr10	103026251	103028483	2233	*	10.0301	10.4835	9.36516	1.1027	2.53621e-14	1.07866e-12	Promoter (<=1kb)	216285	Alx1	144
chr15	80163209	80164035	827	*	7.81584	8.51585	6.40268	2.01935	2.65804e-14	1.1276e-12	Distal Intergenic	17309	Mgat3	-9686
chr12	80112070	80113356	1287	*	6.48501	7.30184	4.41688	2.67906	2.71589e-14	1.14922e-12	Promoter (<=1kb)	12192	Zfp36l1	0
chr16	23107242	23108553	1312	*	8.19836	8.84632	6.99096	1.78928	2.77653e-14	1.17191e-12	Promoter (<=1kb)	13682	Eif4a2	0
chr12	46816817	46819114	2298	*	8.63794	9.17822	7.76425	1.38326	2.95036e-14	1.24213e-12	Promoter (<=1kb)	664883	Nova1	0
chr5	31295211	31296034	824	*	6.69904	7.50594	4.70221	2.60942	3.06438e-14	1.28688e-12	Promoter (<=1kb)	64339	Fndc4	0
chr2	105681316	105683310	1995	*	9.38192	9.86717	8.64538	1.20202	3.09372e-14	1.29594e-12	Promoter (<=1kb)	18508	Pax6	0
chr14	26638079	26639008	930	*	6.56494	7.36803	4.59447	2.58482	3.10698e-14	1.29823e-12	Promoter (<=1kb)	11843	Arf4	0
chr18	34759409	34760149	741	*	6.88493	7.66395	5.06912	2.43421	3.11883e-14	1.29993e-12	Promoter (<=1kb)	66306	Fam53c	0
chr3	55779932	55780984	1053	*	8.86922	9.39035	8.04533	1.31877	3.23577e-14	1.3453e-12	Promoter (1-2kb)	17116	Mab21l1	-1526
chr1	161035072	161036306	1235	*	6.93146	7.69793	5.18918	2.36197	3.32624e-14	1.37948e-12	Promoter (<=1kb)	14455	Gas5	0
chr4	101419103	101420630	1528	*	7.39931	8.09627	5.99925	2.0053	3.34007e-14	1.38178e-12	Promoter (<=1kb)	11639	Ak4	0
chr16	8830052	8831050	999	*	7.49273	8.20192	6.03912	2.06245	3.41737e-14	1.41026e-12	Promoter (<=1kb)	69053	Hapstr1	0
chr8	126665478	126667060	1583	*	7.14757	7.9131	5.41065	2.35537	3.44207e-14	1.41694e-12	Distal Intergenic	270110	Irf2bp2	-71492
chr3	126596483	126598195	1713	*	7.98744	8.61138	6.86374	1.69147	3.45451e-14	1.41856e-12	Promoter (<=1kb)	108058	Camk2d	0
chr19	53903338	53904207	870	*	7.11059	7.89297	5.27421	2.45277	3.77392e-14	1.54591e-12	Promoter (<=1kb)	18569	Pdcd4	0
chr13	71961440	71963399	1960	*	8.51255	9.11172	7.46906	1.59612	4.04454e-14	1.65271e-12	Promoter (<=1kb)	16371	Irx1	324
chr15	38299177	38301529	2353	*	8.11963	8.80298	6.77637	1.94111	4.73974e-14	1.93205e-12	Promoter (<=1kb)	21847	Klf10	0
chr11	52764442	52765530	1089	*	6.87941	7.63662	5.18873	2.30795	5.2461e-14	2.13324e-12	Promoter (<=1kb)	320027	Fstl4	0
chr2	162931359	162932386	1028	*	6.99805	7.77981	5.16547	2.44699	5.67136e-14	2.30056e-12	Promoter (<=1kb)	67996	Srsf6	0
chr4	8750770	8752955	2186	*	7.27985	7.98536	5.84267	2.04421	5.91286e-14	2.3927e-12	Promoter (<=1kb)	320790	Chd7	0
chr2	60209226	60210784	1559	*	7.32154	8.09386	5.54552	2.39105	6.004e-14	2.4237e-12	Promoter (<=1kb)	407823	Baz2b	0
chr15	35296981	35298496	1516	*	8.85133	9.37558	8.01951	1.32793	6.49475e-14	2.61547e-12	Promoter (<=1kb)	107587	Osr2	870
chr1	164457532	164458473	942	*	7.50727	8.1964	6.14025	1.96669	6.70147e-14	2.69222e-12	Promoter (<=1kb)	11931	Atp1b1	0
chr11	55469629	55470419	791	*	6.86627	7.64909	5.02728	2.45248	6.83893e-14	2.74083e-12	Promoter (<=1kb)	27041	G3bp1	0
chr2	84742513	84743739	1227	*	6.26301	7.1284	3.77441	3.04369	7.25888e-14	2.90216e-12	Promoter (1-2kb)	387149	Mir130a	-1335
chr5	125221841	125223053	1213	*	6.42935	7.25282	4.31122	2.71512	8.10368e-14	3.23217e-12	Distal Intergenic	20602	Ncor2	-42622
chr6	99968934	99969481	548	*	6.5684	7.36811	4.62082	2.55632	8.24685e-14	3.28142e-12	Intron (ENSMUST00000204791.1/ENSMUST00000204791.1, intron 3 of 3)	50501	Prok2	-242542
chr14	76504413	76507023	2611	*	8.00182	8.66349	6.74372	1.84542	8.29893e-14	3.29428e-12	Promoter (<=1kb)	21807	Tsc22d1	0
chr9	59291274	59292163	890	*	6.85218	7.62928	5.04785	2.41673	9.58002e-14	3.79378e-12	Promoter (<=1kb)	72141	Adpgk	0
chr15	11995234	11996067	834	*	6.68968	7.48405	4.77743	2.52114	9.93356e-14	3.91591e-12	Promoter (<=1kb)	20024	Sub1	0
chr4	154640803	154642169	1367	*	8.79101	9.31793	7.95233	1.33712	9.93539e-14	3.91591e-12	Exon (ENSMUST00000136217.2/ENSMUST00000136217.2, exon 2 of 2)	70673	Prdm16	-3930
chr6	88193898	88196582	2685	*	9.11761	9.64882	8.26782	1.35168	1.06038e-13	4.16949e-12	Promoter (<=1kb)	14461	Gata2	7
chr9	118227449	118229115	1667	*	7.47159	8.22068	5.82442	2.25952	1.06586e-13	4.18118e-12	Distal Intergenic	100502695	Gm17399	77218
chr4	48051799	48052163	365	*	5.71993	6.6803	1.51386	4.2991	1.08308e-13	4.23874e-12	Promoter (<=1kb)	18124	Nr4a3	551
chr13	83737664	83739870	2207	*	9.41397	9.87129	8.74053	1.11405	1.22747e-13	4.79261e-12	Promoter (<=1kb)	723967	Mir9-2	0
chr11	106500825	106501687	863	*	7.05963	7.80796	5.41649	2.25632	1.32478e-13	5.16045e-12	Promoter (<=1kb)	100216537	Snord104	0
chr13	111488682	111490783	2102	*	7.82623	8.50255	6.51127	1.90679	1.35384e-13	5.26136e-12	Promoter (<=1kb)	73274	Gpbp1	0
chr11	84524313	84525582	1270	*	8.28281	8.86366	7.29509	1.52565	1.44112e-13	5.58752e-12	Promoter (<=1kb)	16869	Lhx1	0
chr7	99182174	99183117	944	*	6.73017	7.5269	4.80245	2.53354	1.46784e-13	5.67791e-12	Promoter (<=1kb)	67800	Dgat2	0
chr10	110938905	110940069	1165	*	6.50265	7.327	4.37773	2.71601	1.5769e-13	6.08566e-12	3' UTR	13008	Csrp2	4234
chr16	55821500	55822243	744	*	6.64836	7.44029	4.75197	2.50248	1.70654e-13	6.57077e-12	Promoter (<=1kb)	80859	Nfkbiz	0
chr16	94094937	94096975	2039	*	9.0232	9.53287	8.22801	1.27877	1.85861e-13	7.1398e-12	Intron (ENSMUST00000231688.1/20465, intron 2 of 10)	20465	Sim2	10006
chr12	76369074	76371248	2175	*	7.76794	8.40861	6.5866	1.75529	1.88965e-13	7.24235e-12	Promoter (<=1kb)	109929	Zbtb25	0
chr3	30506192	30507962	1771	*	9.10124	9.58995	8.35659	1.21115	1.91779e-13	7.33335e-12	Promoter (1-2kb)	14013	Mecom	1525
chr11	114867703	114868794	1092	*	6.79623	7.56298	5.05236	2.35488	1.93252e-13	7.37278e-12	3' UTR	70355	Gprc5c	3211
chr1	56978474	56979705	1232	*	7.78955	8.42154	6.63849	1.72093	1.97e-13	7.49116e-12	Promoter (<=1kb)	212712	Satb2	0
chr4	13742772	13745786	3015	*	8.54111	9.08435	7.65949	1.39126	1.97254e-13	7.49116e-12	Promoter (<=1kb)	12395	Runx1t1	0
chr16	87698913	87700323	1411	*	7.05272	7.81562	5.33062	2.33252	1.9848e-13	7.52059e-12	Promoter (<=1kb)	12013	Bach1	0
chr9	44134107	44135914	1808	*	7.33971	8.04882	5.88648	2.05596	2.04536e-13	7.73247e-12	Promoter (<=1kb)	100038560	Gm10687	0
chr1	158355578	158356371	794	*	6.57899	7.36335	4.73043	2.45675	2.09672e-13	7.90873e-12	Promoter (<=1kb)	240843	Brinp2	0
chr18	12741219	12741734	516	*	6.1477	6.98993	3.87671	2.84608	2.18458e-13	8.21776e-12	Promoter (<=1kb)	71132	Cabyr	0
chr7	142663298	142664744	1447	*	8.24056	8.81312	7.27714	1.4949	2.18851e-13	8.21776e-12	Promoter (<=1kb)	111975	Igf2os	-394
chr4	82512355	82513438	1084	*	7.69919	8.34496	6.49968	1.77626	2.2202e-13	8.318e-12	Intron (ENSMUST00000139835.1/102635783, intron 1 of 1)	102635783	Gm11266	4339
chr14	122488746	122491048	2303	*	9.15255	9.62878	8.43683	1.17204	2.25046e-13	8.41247e-12	Exon (ENSMUST00000100294.2/ENSMUST00000100294.2, exon 1 of 1)	22772	Zic2	10646
chr7	4136514	4137875	1362	*	7.2567	8.0119	5.57695	2.28877	2.3513e-13	8.76978e-12	Promoter (<=1kb)	100037396	D030047H15Rik	0
chr8	31111633	31113706	2074	*	6.99808	7.74479	5.3634	2.24354	2.43478e-13	9.06088e-12	Promoter (<=1kb)	68867	Rnf122	0
chr2	9882544	9884646	2103	*	9.19655	9.69431	8.43041	1.24034	2.45865e-13	9.12932e-12	Promoter (<=1kb)	381347	Gata3os	0
chr15	40654851	40656477	1627	*	8.0157	8.62397	6.94343	1.62671	2.48791e-13	9.21745e-12	Promoter (<=1kb)	22762	Zfpm2	0
chr6	125164915	125165680	766	*	6.76504	7.53009	5.03084	2.34312	2.76972e-13	1.02388e-11	Promoter (<=1kb)	14433	Gapdh	0
chr19	23133866	23136884	3019	*	8.84801	9.42002	7.8862	1.49169	2.91582e-13	1.0755e-11	Exon (ENSMUST00000142712.1/ENSMUST00000142712.1, exon 1 of 2)	16601	Klf9	-4342
chr1	176946072	176946636	565	*	6.32637	7.15508	4.16732	2.74116	3.32016e-13	1.22194e-11	3' UTR	76816	Sdccag8	-51373
chr18	39488898	39490709	1812	*	7.95998	8.61699	6.71934	1.8211	3.33523e-13	1.22478e-11	Promoter (<=1kb)	14815	Nr3c1	0
chr3	135437918	135439590	1673	*	7.4293	8.11891	6.06027	1.96359	3.4548e-13	1.2659e-11	Promoter (<=1kb)	319587	4930539J05Rik	0
chr7	45525749	45526297	549	*	6.01623	6.87792	3.56483	2.99692	3.54749e-13	1.29701e-11	Promoter (<=1kb)	17872	Ppp1r15a	0
chr17	57085981	57087708	1728	*	7.39246	8.0801	6.0316	1.95523	3.57719e-13	1.30501e-11	Promoter (<=1kb)	22153	Tubb4a	74
chr11	87986443	87987663	1221	*	7.55766	8.22715	6.26955	1.87448	3.60818e-13	1.31344e-11	Promoter (<=1kb)	68097	Dynll2	0
chr10	80164555	80165165	611	*	5.87479	6.74714	3.31289	3.08945	3.67935e-13	1.33643e-11	Promoter (<=1kb)	12696	Cirbp	-820
chr10	78411777	78413137	1361	*	7.40597	8.09427	6.0424	1.95816	3.70825e-13	1.344e-11	Promoter (<=1kb)	18114	Rrp1	0
chr10	59323271	59323933	663	*	6.76948	7.54681	4.96376	2.41015	3.92098e-13	1.41802e-11	Promoter (<=1kb)	18451	P4ha1	0
chr6	4747288	4748538	1251	*	6.51024	7.33587	4.37533	2.71641	4.14448e-13	1.4956e-11	Promoter (<=1kb)	170676	Peg10	0
chr1	93100190	93102095	1906	*	7.10278	7.82078	5.60907	2.09647	4.23682e-13	1.52562e-11	Promoter (<=1kb)	16560	Kif1a	0
chr13	107888374	107891422	3049	*	7.90275	8.55272	6.68805	1.79114	4.34562e-13	1.55998e-11	Promoter (<=1kb)	67263	Zswim6	0
chr4	46344374	46347239	2866	*	8.18041	8.75257	7.21815	1.49231	4.35268e-13	1.55998e-11	Promoter (<=1kb)	110805	Foxe1	765
chr2	45115562	45117876	2315	*	7.32877	8.01932	5.95583	1.96752	4.36031e-13	1.55998e-11	Promoter (<=1kb)	24136	Zeb2	0
chr5	107721513	107723754	2242	*	8.74582	9.2922	7.85575	1.4016	4.75328e-13	1.69693e-11	Promoter (<=1kb)	14581	Gfi1	589
chr11	68383617	68387029	3413	*	8.27634	8.83331	7.3572	1.43798	4.94011e-13	1.75986e-11	Promoter (<=1kb)	18208	Ntn1	0
chr9	108560353	108561066	714	*	6.34383	7.18858	4.05086	2.85684	5.07691e-13	1.80474e-11	Promoter (<=1kb)	23918	Impdh2	0
chr13	23763608	23764215	608	*	5.89016	6.77028	3.2415	3.15503	5.59506e-13	1.9847e-11	Promoter (<=1kb)	80838	H1f1	0
chr14	118232669	118234102	1434	*	8.16156	8.7368	7.19032	1.50298	5.63798e-13	1.99568e-11	Promoter (2-3kb)	105245869	Sox21os1	-2130
chr4	115056380	115058970	2591	*	9.97875	10.4065	9.36795	1.02477	5.90642e-13	2.08627e-11	Promoter (<=1kb)	21349	Tal1	0
chr5	119683449	119685935	2487	*	8.56261	9.09355	7.71349	1.34813	6.5801e-13	2.31931e-11	3' UTR	21386	Tbx3	3200
chr12	9579870	9581492	1623	*	7.634	8.28892	6.40117	1.81202	6.72291e-13	2.36465e-11	3' UTR	23967	Osr1	5429
chr13	31807833	31810746	2914	*	9.01665	9.51727	8.2436	1.2485	6.9239e-13	2.43022e-11	Promoter (1-2kb)	17300	Foxc1	1200
chr17	34958932	34959301	370	*	5.7278	6.62035	2.92745	3.27764	7.0617e-13	2.47338e-11	Promoter (<=1kb)	15511	Hspa1b	0
chr2	179976533	179977409	877	*	7.01341	7.73732	5.49201	2.12264	7.72886e-13	2.70138e-11	Promoter (<=1kb)	228980	Taf4	0
chr16	91904086	91904595	510	*	6.69549	7.46728	4.92253	2.37519	7.79248e-13	2.71791e-11	Promoter (<=1kb)	16443	Itsn1	15
chr6	127154744	127156765	2022	*	7.29229	7.97626	5.94652	1.93656	7.97765e-13	2.77669e-11	Promoter (2-3kb)	12444	Ccnd2	-2551
chr13	80885338	80886362	1025	*	6.95638	7.69422	5.36703	2.19272	8.295e-13	2.88113e-11	Promoter (<=1kb)	105171	Arrdc3	0
chr10	80165645	80166091	447	*	5.54261	6.48288	1.9187	3.86965	8.32472e-13	2.88544e-11	Promoter (<=1kb)	12696	Cirbp	0
chr3	88200301	88201403	1103	*	7.14219	7.859	5.65397	2.08894	8.73268e-13	3.02057e-11	Exon (ENSMUST00000181406.1/ENSMUST00000181406.1, exon 1 of 2)	100526540	Mir3093	-13768
chr9	59485645	59487023	1379	*	7.58371	8.29105	6.13837	2.04168	8.82031e-13	3.04456e-11	Promoter (<=1kb)	23806	Arih1	0
chr8	110079576	110080712	1137	*	6.61436	7.39565	4.78468	2.43036	9.39952e-13	3.23778e-11	Promoter (<=1kb)	234725	Zfp612	0
chr11	100319895	100320644	750	*	6.96301	7.70573	5.34894	2.21663	9.48124e-13	3.2592e-11	Promoter (<=1kb)	20918	Eif1	0
chr8	117256308	117257647	1340	*	6.66756	7.42668	4.96641	2.30326	9.92779e-13	3.40568e-11	Promoter (<=1kb)	74440	Cmip	0
chr4	130308516	130309508	993	*	6.46634	7.28908	4.35381	2.69252	1.02327e-12	3.50307e-11	Promoter (<=1kb)	14077	Fabp3	0
chr8	15027340	15028972	1633	*	8.83852	9.34028	8.06269	1.25187	1.05167e-12	3.5929e-11	5' UTR	74901	Kbtbd11	16034
chr14	50944406	50945214	809	*	6.60844	7.37732	4.85238	2.35657	1.0644e-12	3.62899e-11	Promoter (<=1kb)	18950	Pnp	0
chr5	142820256	142821728	1473	*	7.94656	8.54907	6.8926	1.60185	1.08459e-12	3.69027e-11	Promoter (2-3kb)	231861	Tnrc18	-2594
chr11	23770214	23771621	1408	*	6.86446	7.59789	5.29706	2.16816	1.14476e-12	3.88705e-11	Promoter (<=1kb)	19696	Rel	0
chr14	48664319	48666776	2458	*	9.10627	9.57164	8.41503	1.13715	1.15995e-12	3.93062e-11	Promoter (<=1kb)	18424	Otx2	0
chr2	71543059	71546182	3124	*	9.33671	9.79675	8.6573	1.12056	1.31625e-12	4.45123e-11	Promoter (<=1kb)	13392	Dlx2	0
chr17	31842883	31843964	1082	*	5.66502	6.56726	2.73293	3.36831	1.36044e-12	4.59134e-11	Distal Intergenic	17691	Sik1	7611
chr19	36925808	36926686	879	*	6.76929	7.51685	5.13016	2.23924	1.39647e-12	4.70343e-11	Promoter (<=1kb)	107182	Btaf1	0
chr10	24711241	24712505	1265	*	6.27325	7.1003	4.12732	2.71583	1.4159e-12	4.75924e-11	Promoter (<=1kb)	18605	Enpp1	0
chr7	25218828	25219855	1028	*	6.52312	7.33282	4.50658	2.60035	1.42222e-12	4.77087e-11	Promoter (<=1kb)	67379	Dedd2	4
chr5	28070957	28072230	1274	*	7.01514	7.76237	5.37773	2.23644	1.50509e-12	5.03872e-11	Promoter (<=1kb)	231070	Insig1	0
chr11	119085539	119086300	762	*	7.05325	7.77643	5.53529	2.11528	1.5928e-12	5.32168e-11	Promoter (<=1kb)	12418	Cbx4	0
chr13	83732398	83733140	743	*	8.26618	8.81474	7.37021	1.40719	1.60434e-12	5.3495e-11	Promoter (<=1kb)	320203	Mir9-2hg	0
chr1	151344025	151345485	1461	*	7.14563	7.86447	5.64802	2.09391	1.64702e-12	5.48087e-11	Promoter (<=1kb)	117198	Ivns1abp	0
chr5	31092021	31093639	1619	*	7.29266	7.99505	5.86915	2.01789	1.72364e-12	5.72442e-11	Promoter (<=1kb)	22784	Slc30a3	0
chr10	79934265	79934714	450	*	5.61982	6.52637	2.62486	3.41068	1.77334e-12	5.87775e-11	Intron (ENSMUST00000019708.11/13496, intron 3 of 8)	13496	Arid3a	3841
chr5	28209306	28211398	2093	*	8.08625	8.65737	7.127	1.48604	1.78179e-12	5.88786e-11	Promoter (<=1kb)	269637	Cnpy1	0
chr1	184732879	184734662	1784	*	8.05927	8.63659	7.08197	1.50818	1.78345e-12	5.88786e-11	Promoter (<=1kb)	15284	Hlx	-260
chr6	149100407	149101827	1421	*	7.75644	8.38589	6.61411	1.70448	1.87083e-12	6.16411e-11	Promoter (<=1kb)	320560	Dennd5b	0
chr15	91572328	91573275	948	*	6.72396	7.47432	5.07011	2.25205	1.92668e-12	6.33561e-11	Promoter (<=1kb)	239606	Slc2a13	0
chr10	114800702	114802711	2010	*	8.18364	8.75948	7.21069	1.50239	1.94397e-12	6.37583e-11	Promoter (<=1kb)	102633245	Gm15723	0
chr12	85477235	85478183	949	*	8.13148	9.11568	2.61135	4.83381	1.94656e-12	6.37583e-11	Promoter (2-3kb)	14281	Fos	2324
chr2	70559023	70561343	2321	*	8.41022	8.95296	7.52996	1.3867	2.02306e-12	6.61343e-11	Promoter (<=1kb)	14415	Gad1	-699
chr12	53247837	53249668	1832	*	6.97328	7.68514	5.50768	2.06048	2.04612e-12	6.67571e-11	Promoter (<=1kb)	27386	Npas3	0
chr17	71310455	71311276	822	*	5.77508	6.64462	3.24326	3.04232	2.17663e-12	7.08766e-11	Promoter (<=1kb)	246707	Emilin2	0
chr18	35118468	35119513	1046	*	6.59673	7.37234	4.80127	2.38891	2.22202e-12	7.22134e-11	Promoter (<=1kb)	12385	Ctnna1	0
chr8	120537206	120539055	1850	*	7.43743	8.09918	6.17898	1.83604	2.25433e-12	7.31209e-11	Promoter (<=1kb)	102466849	Mir7687	0
chr15	96698421	96699852	1432	*	7.43422	8.12253	6.07061	1.95094	2.31432e-12	7.49211e-11	Promoter (<=1kb)	67760	Slc38a2	0
chr9	63137919	63139202	1284	*	7.89731	8.54378	6.69527	1.77383	2.34036e-12	7.56171e-11	3' UTR	207667	Skor1	7778
chr7	44246675	44247303	629	*	6.55586	7.34115	4.70157	2.4448	2.41855e-12	7.79924e-11	Promoter (<=1kb)	668661	2410002F23Rik	0
chr9	37145751	37147241	1491	*	7.32773	8.01873	5.95289	1.96246	2.47959e-12	7.98065e-11	Promoter (<=1kb)	208076	Pknox2	25
chr15	75745013	75747166	2154	*	8.50726	9.05705	7.6079	1.41109	2.49709e-12	8.02147e-11	Promoter (1-2kb)	378435	Mafa	1062
chr5	23432837	23435248	2412	*	8.0487	8.6892	6.86797	1.74758	2.58953e-12	8.30243e-11	Promoter (<=1kb)	269630	5031425E22Rik	0
chr2	155276052	155277183	1132	*	6.4757	7.25126	4.68056	2.39018	2.61622e-12	8.3656e-11	Promoter (<=1kb)	66734	Map1lc3a	0
chr12	99272695	99273460	766	*	5.78727	6.65828	3.23975	3.05119	2.61927e-12	8.3656e-11	Intron (ENSMUST00000046859.11/71375, intron 4 of 5)	71375	Foxn3	17817
chr1	134074733	134075018	286	*	5.57987	6.54358	1.2485	4.26711	2.69092e-12	8.578e-11	Distal Intergenic	12227	Btg2	4102
chr11	52231843	52232676	834	*	7.21136	7.97213	5.5011	2.30459	2.80464e-12	8.92345e-11	Promoter (<=1kb)	21402	Skp1	0
chr19	5794659	5795415	757	*	6.54071	7.32734	4.67797	2.4526	2.8324e-12	8.99464e-11	Distal Intergenic	72289	Malat1	3670
chr13	78194795	78195832	1038	*	8.59085	9.11507	7.75909	1.3242	2.9338e-12	9.29891e-11	Promoter (<=1kb)	13865	Nr2f1	541
chr10	42582000	42583731	1732	*	8.72725	9.22107	7.9705	1.22536	2.94316e-12	9.31088e-11	Promoter (<=1kb)	21907	Nr2e1	0
chr14	122383898	122385086	1189	*	8.40493	8.93161	7.56685	1.33226	2.96351e-12	9.3575e-11	Exon (ENSMUST00000026625.6/69634, exon 7 of 8)	328479	Gm5089	21657
chr17	23803137	23804073	937	*	6.73431	7.47471	5.13206	2.19865	3.0237e-12	9.52952e-11	Promoter (<=1kb)	75956	Srrm2	0
chr14	58071141	58072536	1396	*	7.49327	8.18412	6.11906	1.96089	3.09072e-12	9.71054e-11	Promoter (<=1kb)	14180	Fgf9	-150
chr17	87745288	87746851	1564	*	7.53234	8.20265	6.24106	1.87087	3.09279e-12	9.71054e-11	3' UTR	17685	Msh2	48747
chr2	116063331	116065801	2471	*	8.76896	9.25796	8.02365	1.20987	3.101e-12	9.71801e-11	Promoter (<=1kb)	17536	Meis2	0
chr18	9212064	9214358	2295	*	7.90384	8.57028	6.6275	1.85449	3.13806e-12	9.8157e-11	Promoter (<=1kb)	14370	Fzd8	0
chr7	83732037	83732585	549	*	6.59699	7.36836	4.82646	2.36284	3.15115e-12	9.83821e-11	Promoter (<=1kb)	16170	Il16	0
chr10	127666421	127669059	2639	*	8.05916	8.65278	7.03287	1.5671	3.16074e-12	9.8497e-11	Promoter (<=1kb)	17937	Nab2	0
chr12	73042322	73044762	2441	*	9.28194	9.75642	8.57022	1.16401	3.22354e-12	1.00267e-10	Promoter (<=1kb)	20471	Six1	529
chr8	26977055	26977628	574	*	6.78694	7.53305	5.15539	2.22893	3.28475e-12	1.0198e-10	Promoter (<=1kb)	353310	Zfp703	0
chr11	69758016	69759455	1440	*	7.80798	8.49511	6.44925	1.94383	3.32009e-12	1.02886e-10	Promoter (<=1kb)	20020	Polr2a	0
chr17	37050556	37051274	719	*	6.66773	7.44647	4.85353	2.40522	3.36978e-12	1.04232e-10	Promoter (<=1kb)	54393	Gabbr1	0
chr4	139830964	139833405	2442	*	8.73945	9.24248	7.96055	1.25491	3.4042e-12	1.05102e-10	Promoter (<=1kb)	18509	Pax7	0
chr6	30737955	30739317	1363	*	6.79583	7.53372	5.20624	2.1845	3.49512e-12	1.07709e-10	Promoter (<=1kb)	17294	Mest	0
chr1	134560083	134561273	1191	*	7.3694	8.07306	5.94032	2.01837	3.6031e-12	1.10824e-10	Promoter (<=1kb)	75605	Kdm5b	0
chr14	57798105	57799106	1002	*	6.66644	7.41294	5.03287	2.22966	3.60949e-12	1.10824e-10	Promoter (<=1kb)	100041953	Sap18b	0
chr13	110394921	110395664	744	*	6.80915	7.54607	5.22442	2.17908	3.79396e-12	1.16143e-10	Promoter (<=1kb)	20620	Plk2	0
chr18	3280797	3281797	1001	*	5.82645	6.68098	3.44436	2.91078	3.79665e-12	1.16143e-10	Promoter (<=1kb)	12916	Crem	0
chr10	99106818	99107748	931	*	6.54462	7.3285	4.69902	2.4326	3.83417e-12	1.17075e-10	Promoter (<=1kb)	382406	Poc1b	0
chr12	102554884	102555613	730	*	6.10727	6.93993	3.9165	2.74467	3.95989e-12	1.20693e-10	Promoter (<=1kb)	12652	Chga	0
chr10	126984646	126985017	372	*	6.08354	6.92374	3.82997	2.80079	4.26555e-12	1.29772e-10	Intron (ENSMUST00000105256.9/52468, intron 1 of 7)	52468	Ctdsp2	5617
chr7	27260277	27260843	567	*	5.82655	6.68125	3.44283	2.90885	4.66349e-12	1.41621e-10	Promoter (<=1kb)	18223	Numbl	-535
chr13	28951418	28953720	2303	*	8.0227	8.60836	7.0206	1.53661	4.78123e-12	1.44932e-10	Promoter (<=1kb)	20677	Sox4	0
chr6	136803899	136804548	650	*	7.71856	8.41162	6.33509	1.96869	4.87321e-12	1.47452e-10	Promoter (<=1kb)	320332	H4c16	0
chr10	50901722	50903954	2233	*	9.74027	10.1823	9.09973	1.06526	4.89333e-12	1.47793e-10	Intron (ENSMUST00000020071.3/20464, intron 1 of 10)	20464	Sim1	6071
chr3	27709948	27711366	1419	*	7.30691	7.97348	6.03008	1.85384	4.9269e-12	1.48538e-10	Promoter (<=1kb)	72007	Fndc3b	0
chr17	44735863	44737961	2099	*	7.51212	8.14755	6.34914	1.72611	5.27901e-12	1.58866e-10	Promoter (<=1kb)	12393	Runx2	0
chr7	97788182	97789274	1093	*	6.48422	7.25282	4.72981	2.34464	5.41284e-12	1.626e-10	Promoter (<=1kb)	18479	Pak1	0
chr11	97362082	97363496	1415	*	7.17585	7.8694	5.7903	1.97087	5.44644e-12	1.63315e-10	Promoter (<=1kb)	192157	Socs7	0
chr18	64333314	64334695	1382	*	8.89744	9.39324	8.13598	1.23048	5.95015e-12	1.78099e-10	Promoter (<=1kb)	73588	St8sia3os	0
chr15	35300586	35302600	2015	*	8.85369	9.33841	8.11837	1.19586	5.971e-12	1.78402e-10	Promoter (<=1kb)	107587	Osr2	286
chr13	44398526	44399641	1116	*	7.46111	8.16091	6.04886	1.99857	6.12044e-12	1.8254e-10	Distal Intergenic	69491	1700029N11Rik	-40071
chr17	24168500	24169521	1022	*	6.5905	7.37344	4.75074	2.42315	6.34086e-12	1.88776e-10	Promoter (<=1kb)	11984	Atp6v0c	0
chr1	78657630	78658497	868	*	7.06822	7.76939	5.65001	2.00527	6.40128e-12	1.90236e-10	Promoter (<=1kb)	195434	Utp14b	0
chr5	25222652	25223755	1104	*	6.58158	7.35019	4.82705	2.34272	6.42835e-12	1.907e-10	Promoter (<=1kb)	231050	Galnt11	0
chr11	59964392	59965071	680	*	5.67966	6.57639	2.82412	3.27845	6.50092e-12	1.9251e-10	Promoter (<=1kb)	19416	Rasd1	0
chr11	106779020	106779887	868	*	7.43307	8.10305	6.14307	1.8678	6.56614e-12	1.94097e-10	Promoter (<=1kb)	50776	Polg2	0
chr8	89044755	89045755	1001	*	8.05229	8.61471	7.1179	1.45312	6.939e-12	2.04756e-10	Promoter (<=1kb)	58198	Sall1	-593
chr11	83852091	83854635	2545	*	8.87866	9.37458	8.1169	1.23127	7.13503e-12	2.10168e-10	Promoter (<=1kb)	21410	Hnf1b	0
chr14	70443158	70444120	963	*	6.26022	7.05457	4.34812	2.49082	7.25308e-12	2.13269e-10	Promoter (<=1kb)	67065	Polr3d	0
chr17	23676426	23677516	1091	*	6.60193	7.36937	4.8541	2.3362	7.56255e-12	2.21977e-10	Promoter (<=1kb)	27279	Tnfrsf12a	0
chr3	9715783	9716755	973	*	6.73489	7.47966	5.11026	2.21474	7.81914e-12	2.29105e-10	Intron (ENSMUST00000161949.7/94212, intron 3 of 8)	94212	Pag1	-10781
chr9	98956425	98958872	2448	*	9.50016	9.92773	8.8898	1.02245	8.08005e-12	2.36334e-10	Promoter (1-2kb)	768252	Foxl2os	-1126
chr13	43479010	43481684	2675	*	7.44721	8.12695	6.11858	1.90786	8.16271e-12	2.38334e-10	Promoter (<=1kb)	56705	Ranbp9	0
chr5	75150866	75153137	2272	*	8.21617	8.78303	7.26915	1.46865	8.37931e-12	2.44231e-10	Promoter (<=1kb)	18595	Pdgfra	0
chr7	45456871	45457565	695	*	6.14175	6.97296	3.96269	2.7269	8.441e-12	2.45599e-10	Promoter (1-2kb)	14325	Ftl1	1234
chr2	18046782	18048891	2110	*	9.47604	9.95663	8.7503	1.18221	9.39213e-12	2.72797e-10	5' UTR	17354	Mllt10	-6346
chr10	93160705	93161892	1188	*	7.64535	8.29637	6.42683	1.78611	9.83196e-12	2.85076e-10	Promoter (<=1kb)	237459	Cdk17	0
chr16	22009403	22010101	699	*	6.15058	6.96637	4.09008	2.62171	9.94953e-12	2.87984e-10	Promoter (<=1kb)	75826	Senp2	0
chr4	3835058	3835830	773	*	7.02002	7.72645	5.57869	2.02697	1.00285e-11	2.89768e-10	Promoter (<=1kb)	67427	Rps20	0
chr5	124353543	124355498	1956	*	7.22888	7.90914	5.89813	1.90958	1.03825e-11	2.99475e-10	Promoter (<=1kb)	13445	Cdk2ap1	0
chr12	86881823	86884765	2943	*	9.1553	9.61528	8.47604	1.11859	1.0469e-11	3.0145e-10	Promoter (<=1kb)	238330	Irf2bpl	33
chr3	88502682	88503380	699	*	5.95807	6.78268	3.83114	2.68151	1.06266e-11	3.0546e-10	Promoter (<=1kb)	16905	Lmna	0
chr11	77686059	77687738	1680	*	7.54912	8.24646	6.14746	1.98474	1.06715e-11	3.06223e-10	Promoter (<=1kb)	68564	Nufip2	0
chr1	144003430	144004644	1215	*	6.68299	7.44953	4.94032	2.32699	1.08678e-11	3.11318e-10	Promoter (<=1kb)	19735	Rgs2	0
chr2	117120479	117121989	1511	*	7.91432	8.5293	6.82035	1.64345	1.09569e-11	3.13126e-10	Promoter (<=1kb)	114715	Spred1	0
chr13	40729445	40731732	2288	*	9.53843	9.95855	8.94327	1.00055	1.09684e-11	3.13126e-10	Promoter (<=1kb)	21418	Tfap2a	0
chr8	34154546	34155089	544	*	5.92967	6.77003	3.67472	2.78936	1.1255e-11	3.20758e-10	Promoter (<=1kb)	67887	Saraf	0
chr15	95276546	95276983	438	*	5.42585	6.38523	1.25547	4.12836	1.14428e-11	3.25553e-10	Intron (ENSMUST00000229933.1/54003, intron 16 of 20)	100043315	LOC100043315	-114152
chr12	26191555	26192199	645	*	6.07175	6.91111	3.82529	2.78046	1.23569e-11	3.5096e-10	Intron (ENSMUST00000223022.1/629481, intron 2 of 4)	629481	Gm29687	18306
chr5	116565601	116566149	549	*	5.75594	6.62331	3.24676	3.00053	1.25391e-11	3.55532e-10	Intron (ENSMUST00000076124.6/68955, intron 1 of 12)	68955	Srrm4	25668
chr12	91588120	91590062	1943	*	7.88854	8.50794	6.78	1.66044	1.27717e-11	3.6151e-10	Promoter (<=1kb)	83602	Gtf2a1	0
chr5	101658071	101660314	2244	*	8.8113	9.28649	8.09794	1.16532	1.28595e-11	3.63378e-10	3' UTR	18096	Nkx6-1	4682
chr17	12118595	12119954	1360	*	6.51738	7.30131	4.67147	2.42284	1.30415e-11	3.67899e-10	Promoter (<=1kb)	68262	Agpat4	0
chr14	68123770	68124937	1168	*	6.8822	7.62672	5.25882	2.20972	1.34988e-11	3.80157e-10	Promoter (<=1kb)	18040	Nefm	0
chr9	21165012	21166427	1416	*	6.55521	7.30122	4.92417	2.21894	1.37479e-11	3.86518e-10	Promoter (<=1kb)	18577	Pde4a	0
chr6	90808306	90809479	1174	*	6.3893	7.175	4.53242	2.43272	1.40028e-11	3.9302e-10	Promoter (<=1kb)	232227	Iqsec1	644
chr9	72110699	72112090	1392	*	7.68801	8.3117	6.56518	1.67655	1.42903e-11	4.00416e-10	Promoter (<=1kb)	21406	Tcf12	0
chr5	111417438	111419286	1849	*	7.39869	8.04411	6.20044	1.76327	1.53996e-11	4.30776e-10	Promoter (<=1kb)	433938	Mn1	0
chr7	70359802	70361051	1250	*	7.7153	8.31932	6.65656	1.60167	1.61742e-11	4.51686e-10	Promoter (<=1kb)	11819	Nr2f2	0
chr14	64140156	64140518	363	*	5.41072	6.31958	2.38092	3.38997	1.697e-11	4.73116e-10	Intron (ENSMUST00000067927.8/110265, intron 10 of 10)	73382	Prss52	35870
chr12	104476795	104477714	920	*	7.69668	8.29864	6.64443	1.59407	1.74963e-11	4.86494e-10	Exon (ENSMUST00000232932.1/ENSMUST00000232932.1, exon 1 of 1)	14836	Gsc	-3465
chr17	4994091	4996883	2793	*	9.61047	10.3762	7.87247	2.32056	1.75082e-11	4.86494e-10	Promoter (<=1kb)	239985	Arid1b	0
chr7	144553241	144554431	1191	*	6.19934	7.02722	4.04685	2.69454	1.90062e-11	5.2724e-10	Promoter (<=1kb)	233977	Ppfia1	0
chr1	155742697	155744228	1532	*	8.27035	8.80515	7.41116	1.35667	1.9401e-11	5.37298e-10	Promoter (<=1kb)	16872	Lhx4	-670
chr10	122985157	122986571	1415	*	7.77413	8.42866	6.54273	1.79835	1.96885e-11	5.44356e-10	Promoter (<=1kb)	387251	Mirlet7i	0
chr19	47854923	47855570	648	*	6.09061	6.90272	4.05686	2.59402	1.97913e-11	5.46292e-10	Promoter (<=1kb)	14873	Gsto1	0
chr10	80053644	80054805	1162	*	6.84826	7.56773	5.34771	2.08512	1.9912e-11	5.48715e-10	Promoter (<=1kb)	625249	Gpx4	0
chr15	61984406	61987193	2788	*	7.41618	8.10305	6.05853	1.93508	2.06957e-11	5.6892e-10	Promoter (<=1kb)	17869	Myc	0
chr14	68082664	68083217	554	*	5.56124	6.44045	2.92308	3.09392	2.07134e-11	5.6892e-10	Promoter (<=1kb)	18039	Nefl	-646
chr1	191184947	191186056	1110	*	6.37987	7.18118	4.42153	2.5262	2.12191e-11	5.81851e-10	Promoter (1-2kb)	11910	Atf3	-1607
chr7	19271365	19272455	1091	*	6.0831	6.88304	4.13395	2.51599	2.18156e-11	5.97224e-10	Promoter (<=1kb)	22323	Vasp	0
chr10	13739675	13740220	546	*	5.96546	6.79786	3.77683	2.72425	2.20736e-11	6.03295e-10	Intron (ENSMUST00000162610.7/66253, intron 3 of 5)	66253	Aig1	104066
chr5	52113240	52116602	3363	*	7.52098	8.16941	6.31185	1.77284	2.24866e-11	6.13578e-10	Distal Intergenic	102466648	Mir6417	19415
chr7	27258764	27259832	1069	*	7.00189	7.69739	5.60805	1.97354	2.28773e-11	6.23219e-10	Promoter (<=1kb)	18223	Numbl	0
chr11	121353642	121354785	1144	*	6.40543	7.16459	4.70412	2.28338	2.30182e-11	6.26035e-10	Promoter (<=1kb)	66840	Wdr45b	0
chr4	129058032	129059011	980	*	7.30843	8.0027	5.91979	1.96737	2.39822e-11	6.51191e-10	Promoter (<=1kb)	75234	Rnf19b	0
chr7	28808725	28809834	1110	*	6.65289	7.41408	4.94032	2.29215	2.45439e-11	6.65358e-10	Promoter (<=1kb)	15388	Hnrnpl	0
chr14	16092754	16093634	881	*	7.55989	8.24161	6.22331	1.91173	2.58516e-11	6.99671e-10	Distal Intergenic	71147	Oxsm	149653
chr2	34771669	34772796	1128	*	7.00314	7.74837	5.37613	2.20863	2.59187e-11	7.00352e-10	Promoter (<=1kb)	14828	Hspa5	0
chr1	177442574	177443452	879	*	6.85248	7.55816	5.41454	2.01923	2.67275e-11	7.21038e-10	Promoter (<=1kb)	30928	Zbtb18	0
chr15	8443595	8445506	1912	*	7.70552	8.34313	6.53493	1.72898	2.68219e-11	7.22415e-10	Promoter (<=1kb)	71175	Nipbl	0
chr2	17730261	17731458	1198	*	6.67974	7.40923	5.13159	2.13139	2.72153e-11	7.31829e-10	Promoter (<=1kb)	74103	Nebl	0
chr6	83440357	83441956	1600	*	7.40684	8.07118	6.1386	1.83723	2.89483e-11	7.77176e-10	Promoter (<=1kb)	194388	Tet3	0
chr5	22343768	22345210	1443	*	7.93473	8.51087	6.96087	1.49839	2.90246e-11	7.77971e-10	Promoter (<=1kb)	19699	Reln	0
chr6	49263184	49264155	972	*	7.12123	7.81383	5.73969	1.95858	3.10674e-11	8.31389e-10	Promoter (<=1kb)	101214	Tra2a	0
chr14	79480683	79482213	1531	*	7.16907	7.86717	5.76415	1.98296	3.11286e-11	8.31692e-10	Promoter (<=1kb)	13709	Elf1	0
chr4	13146798	13147364	567	*	7.12832	7.8707	5.51594	2.19292	3.1485e-11	8.39869e-10	Distal Intergenic	208820	Triqk	228831
chr13	80962779	80963228	450	*	6.10826	6.92363	4.05086	2.60732	3.17107e-11	8.44538e-10	Promoter (<=1kb)	319983	9330111N05Rik	0
chr4	129513539	129514653	1115	*	7.01707	7.7423	5.48943	2.10847	3.51132e-11	9.33665e-10	Promoter (<=1kb)	17357	Marcksl1	0
chr17	56241708	56242799	1092	*	6.65863	7.40469	5.02728	2.21105	3.54869e-11	9.42098e-10	Promoter (<=1kb)	320593	A230051N06Rik	0
chr9	61315569	61316374	806	*	6.0696	6.89755	3.9165	2.68717	3.57527e-11	9.47647e-10	Distal Intergenic	622037	B930092H01Rik	-21760
chr18	67932846	67934588	1743	*	7.41392	8.06214	6.20556	1.77043	3.59472e-11	9.5129e-10	Promoter (<=1kb)	52662	Ldlrad4	0
chr2	157077455	157079653	2199	*	8.45929	8.98196	7.6315	1.31491	3.91606e-11	1.03468e-09	Promoter (<=1kb)	320706	Mtcl2	0
chrX	112600547	112601798	1252	*	7.16442	7.84347	5.83861	1.89833	3.94984e-11	1.04196e-09	Promoter (<=1kb)	245595	Zfp711	21
chr1	75265611	75266002	392	*	5.31563	6.27216	1.2415	4.01996	4.06449e-11	1.07051e-09	Promoter (1-2kb)	19275	Ptprn	-1109
chr6	52253549	52255256	1708	*	8.96637	9.46682	8.19373	1.24284	4.07555e-11	1.07173e-09	Distal Intergenic	15397	Hoxa11os	5127
chr9	73192227	73192922	696	*	6.9354	7.69726	5.21908	2.29151	4.09164e-11	1.07426e-09	Exon (ENSMUST00000183507.1/ENSMUST00000183507.1, exon 1 of 4)	225215	Rsl24d1	77631
chr16	22438465	22440028	1564	*	6.70827	7.45226	5.08765	2.1993	4.1502e-11	1.08793e-09	Promoter (<=1kb)	104156	Etv5	0
chr5	74195183	74195859	677	*	6.12877	6.93592	4.13016	2.55147	4.43425e-11	1.16056e-09	Promoter (<=1kb)	68939	Rasl11b	0
chr5	139546204	139548057	1854	*	10.8854	11.5007	9.79052	1.64138	4.68976e-11	1.22551e-09	Promoter (2-3kb)	22255	Uncx	2306
chr9	71216030	71218233	2204	*	8.92448	9.38092	8.25296	1.10667	4.73037e-11	1.23419e-09	Promoter (<=1kb)	19378	Aldh1a2	241
chr2	115854595	115856588	1994	*	9.17949	9.6419	8.49484	1.12454	4.74039e-11	1.23487e-09	Distal Intergenic	17536	Meis2	12279
chr11	50209981	50210871	891	*	6.78315	7.50387	5.27678	2.0849	4.91916e-11	1.27944e-09	Promoter (<=1kb)	18412	Sqstm1	0
chr7	132575753	132576431	679	*	5.87513	6.70266	3.72542	2.68023	5.28447e-11	1.37232e-09	Promoter (<=1kb)	18242	Oat	0
chr12	27341253	27343064	1812	*	7.20368	7.88671	5.86175	1.91402	5.31689e-11	1.37859e-09	Promoter (<=1kb)	20666	Sox11	0
chr4	76448911	76450803	1893	*	7.72708	8.326	6.68439	1.57961	5.38669e-11	1.39452e-09	Promoter (<=1kb)	19266	Ptprd	0
chr1	162570427	162571639	1213	*	6.83893	7.56756	5.29495	2.12221	5.41433e-11	1.3995e-09	Promoter (<=1kb)	53330	Vamp4	0
chr10	80141429	80141669	241	*	5.34072	6.26324	2.08325	3.51152	6.08463e-11	1.57032e-09	Promoter (<=1kb)	66043	Atp5f1d	0
chr11	120823473	120824429	957	*	7.06838	7.77336	5.63349	2.01061	6.14281e-11	1.58289e-09	Promoter (<=1kb)	14104	Fasn	0
chrX	159255732	159257211	1480	*	6.55829	7.29222	4.98838	2.14783	6.23994e-11	1.60544e-09	Promoter (<=1kb)	110651	Rps6ka3	0
chr5	33430376	33432096	1721	*	9.0423	9.56314	8.21916	1.30914	6.29398e-11	1.61684e-09	Promoter (1-2kb)	672284	Nkx1-1	1880
chr13	44501828	44502591	764	*	5.47127	6.3585	2.73792	3.1484	6.60742e-11	1.69475e-09	Intron (ENSMUST00000222236.1/ENSMUST00000222236.1, intron 1 of 3)	69491	1700029N11Rik	62092
chr1	55026767	55027838	1072	*	6.91006	7.67364	5.18417	2.29663	7.08855e-11	1.81537e-09	Promoter (<=1kb)	81898	Sf3b1	0
chr14	87415942	87417453	1512	*	7.27244	7.9215	6.06102	1.77148	7.26389e-11	1.85742e-09	Promoter (<=1kb)	219249	Tdrd3	0
chr6	51453040	51453770	731	*	5.74366	6.58226	3.50366	2.75196	7.39868e-11	1.88899e-09	Intron (ENSMUST00000005103.11/18025, intron 2 of 3)	53379	Hnrnpa2b1	9414
chr2	144270170	144271022	853	*	6.85346	7.56712	5.37972	2.04909	8.01659e-11	2.04362e-09	Promoter (<=1kb)	69178	Snx5	0
chr16	4879095	4880944	1850	*	7.15206	7.84235	5.78015	1.94403	8.5034e-11	2.16441e-09	Promoter (<=1kb)	207740	Ubald1	0
chr10	103367437	103368513	1077	*	6.77807	7.50525	5.24106	2.11192	8.76356e-11	2.22723e-09	Promoter (<=1kb)	103098	Slc6a15	0
chr3	34662331	34664737	2407	*	8.05612	8.60387	7.16229	1.3978	9.11964e-11	2.3142e-09	Promoter (<=1kb)	320478	Sox2ot	-506
chr10	62650690	62651839	1150	*	6.37785	7.1324	4.70157	2.2479	9.16492e-11	2.32215e-09	Promoter (<=1kb)	94213	Ddx50	0
chr9	44066700	44067508	809	*	5.7638	6.59013	3.62352	2.66678	9.392e-11	2.37608e-09	Promoter (<=1kb)	53376	Usp2	0
chr7	4123725	4124989	1265	*	5.91231	6.71843	3.92089	2.5371	9.43762e-11	2.384e-09	Promoter (<=1kb)	57776	Ttyh1	0
chr18	76856868	76858699	1832	*	8.34605	8.85355	7.55621	1.26474	9.66553e-11	2.43788e-09	Promoter (<=1kb)	664805	Skor2	463
chr11	24078282	24079518	1237	*	6.64899	7.36727	5.154	2.07114	9.70518e-11	2.44418e-09	Promoter (<=1kb)	14025	Bcl11a	109
chr13	48658355	48660495	2141	*	8.66168	9.15076	7.91615	1.2066	9.84366e-11	2.47532e-09	Promoter (2-3kb)	12022	Barx1	-2503
chr1	86434093	86435771	1679	*	6.33421	7.09938	4.59927	2.30535	9.8692e-11	2.478e-09	Distal Intergenic	71863	Tex44	7764
chr1	131096871	131097899	1029	*	6.41048	7.17101	4.70157	2.27831	9.8912e-11	2.47979e-09	Promoter (<=1kb)	17164	Mapkapk2	0
chr8	12389857	12391815	1959	*	8.75976	9.23733	8.04095	1.17024	9.91876e-11	2.48031e-09	Exon (ENSMUST00000211492.1/ENSMUST00000211492.1, exon 1 of 1)	20664	Sox1	-3480
chr1	13125447	13127282	1836	*	8.78311	9.24654	8.0962	1.12741	9.92301e-11	2.48031e-09	Promoter (<=1kb)	383491	Prdm14	0
chr4	139823173	139824972	1800	*	7.70801	8.29405	6.70476	1.53123	1.01873e-10	2.54256e-09	Intron (ENSMUST00000030508.13/18509, intron 4 of 8)	18509	Pax7	8035
chr4	117133450	117134060	611	*	5.8854	6.71376	3.72918	2.67828	1.03598e-10	2.58174e-09	Promoter (<=1kb)	12795	Plk3	0
chr16	92693930	92696846	2917	*	7.76053	8.3465	6.7575	1.53115	1.06857e-10	2.65898e-09	Promoter (<=1kb)	12394	Runx1	0
chr9	112256094	112256812	719	*	5.46336	6.35096	2.72542	3.13452	1.14511e-10	2.8452e-09	Promoter (<=1kb)	620760	2900079G21Rik	0
chr5	121384540	121385864	1325	*	6.42076	7.19758	4.61812	2.36367	1.1713e-10	2.90593e-09	Promoter (<=1kb)	231712	Trafd1	0
chr11	98347625	98349101	1477	*	5.90687	6.7119	3.92308	2.52868	1.17948e-10	2.9219e-09	Promoter (<=1kb)	19049	Ppp1r1b	0
chr18	11049204	11051611	2408	*	9.11024	9.56677	8.43854	1.10607	1.19438e-10	2.9544e-09	Promoter (<=1kb)	68434	Gata6os	0
chr5	69340012	69341648	1637	*	7.46345	8.09734	6.30584	1.70944	1.21911e-10	3.01112e-09	Promoter (<=1kb)	243043	Kctd8	29
chr11	60538016	60539268	1253	*	7.19887	7.89262	5.81244	1.95627	1.2419e-10	3.06287e-09	Promoter (<=1kb)	268420	Alkbh5	38
chr6	89239421	89239967	547	*	6.44467	7.20226	4.75197	2.26064	1.25132e-10	3.08154e-09	Distal Intergenic	330379	Gm839	-23184
chr2	94263312	94264678	1367	*	6.77169	7.49736	5.24194	2.10252	1.25444e-10	3.08467e-09	Promoter (1-2kb)	735259	Mir670	-1913
chr10	93275057	93277122	2066	*	8.49572	9.30194	6.50366	2.53487	1.25661e-10	3.08546e-09	Intron (ENSMUST00000008542.11/13713, intron 2 of 4)	13713	Elk3	7853
chr2	3713435	3714137	703	*	6.11531	6.90961	4.20354	2.46194	1.27942e-10	3.13684e-09	Promoter (<=1kb)	66540	Fam107b	0
chr11	33162311	33163183	873	*	6.51711	7.24647	4.96959	2.12186	1.28943e-10	3.15674e-09	Promoter (<=1kb)	18148	Npm1	0
chr4	148625865	148626861	997	*	6.73603	7.44969	5.26228	2.04671	1.31066e-10	3.20401e-09	Promoter (<=1kb)	230908	Tardbp	0
chr10	61695454	61696693	1240	*	6.49448	7.24305	4.85008	2.21399	1.34408e-10	3.2809e-09	Promoter (<=1kb)	71767	Tysnd1	0
chr2	155381465	155382495	1031	*	6.6103	7.33406	5.0896	2.09276	1.40532e-10	3.42254e-09	Promoter (<=1kb)	68728	Trp53inp2	0
chr12	26205964	26207087	1124	*	7.86995	8.47695	6.80171	1.60604	1.40621e-10	3.42254e-09	Intron (ENSMUST00000223022.1/629481, intron 2 of 4)	629481	Gm29687	3418
chr4	57046035	57046763	729	*	7.09178	7.75481	5.82851	1.82553	1.43486e-10	3.48717e-09	Intron (ENSMUST00000095076.9/54357, intron 15 of 25)	54357	Epb41l4b	-18359
chr2	168517975	168518624	650	*	5.61551	6.4849	3.0852	2.97224	1.44522e-10	3.50724e-09	3' UTR	18019	Nfatc2	33652
chr13	58215133	58216286	1154	*	6.84332	7.55867	5.36179	2.05285	1.47463e-10	3.57341e-09	Promoter (<=1kb)	56085	Ubqln1	0
chr11	55341606	55342316	711	*	7.1306	7.81352	5.7891	1.90834	1.49445e-10	3.61619e-09	Distal Intergenic	245827	Fat2	-5042
chr17	46030620	46032464	1845	*	6.9114	7.60998	5.50439	1.97678	1.5131e-10	3.656e-09	Promoter (<=1kb)	22339	Vegfa	0
chr5	115186545	115187081	537	*	5.27051	6.17955	2.23799	3.33638	1.53385e-10	3.70078e-09	Promoter (<=1kb)	29867	Cabp1	-237
chr13	119690372	119691459	1088	*	6.46989	7.21805	4.82763	2.21105	1.58272e-10	3.81317e-09	Promoter (<=1kb)	208715	Hmgcs1	0
chr7	82867319	82870233	2915	*	8.25171	8.76242	7.45399	1.27417	1.63074e-10	3.92318e-09	Promoter (<=1kb)	108797	Mex3b	0
chr2	25318642	25319211	570	*	6.3787	7.1333	4.70221	2.24343	1.65852e-10	3.98427e-09	Promoter (<=1kb)	14810	Grin1	0
chr7	35119103	35120532	1430	*	6.89225	7.58247	5.52064	1.9396	1.72661e-10	4.14188e-09	Promoter (<=1kb)	12606	Cebpa	0
chr8	105693797	105694834	1038	*	6.81798	7.51248	5.42837	1.95828	1.74268e-10	4.17443e-09	Promoter (<=1kb)	234695	Carmil2	-230
chr10	80131504	80132067	564	*	6.01249	6.79586	4.17008	2.39772	1.75937e-10	4.20836e-09	Promoter (2-3kb)	100503659	Cbarp	2614
chr1	183344959	183346078	1120	*	6.46494	7.20748	4.85181	2.18214	1.78075e-10	4.25338e-09	Promoter (<=1kb)	338366	Mia3	0
chr1	64690824	64691638	815	*	6.15991	6.95389	4.25025	2.46012	1.79168e-10	4.27336e-09	Promoter (<=1kb)	227210	Ccnyl1	0
chr19	24898108	24900432	2325	*	8.78928	9.24564	8.11796	1.10526	1.83694e-10	4.37506e-09	Promoter (<=1kb)	14237	Foxd4	765
chr11	85833333	85834301	969	*	8.58193	9.06086	7.86	1.17397	1.85303e-10	4.4071e-09	Promoter (<=1kb)	21385	Tbx2	782
chr16	37458662	37459443	782	*	6.26299	7.03205	4.50585	2.31821	1.86061e-10	4.41274e-09	Distal Intergenic	207227	Stxbp5l	-73700
chr16	91895675	91896904	1230	*	6.60844	7.35757	4.96109	2.21368	1.8607e-10	4.41274e-09	Promoter (2-3kb)	16443	Itsn1	-2605
chr10	84576839	84577613	775	*	6.02265	6.82578	4.05186	2.51154	1.87252e-10	4.43447e-09	Promoter (<=1kb)	216198	Tcp11l2	0
chr1	63273160	63275190	2031	*	8.80301	9.31729	7.99639	1.28488	1.89369e-10	4.47825e-09	Promoter (<=1kb)	73884	Zdbf2	0
chr13	21994313	21997048	2736	*	8.83024	9.29951	8.1303	1.1442	1.9174e-10	4.52789e-09	Distal Intergenic	54373	Prss16	8174
chr14	105893052	105893800	749	*	6.98671	7.65453	5.70507	1.84469	1.96476e-10	4.63317e-09	5' UTR	24064	Spry2	3019
chr8	114603579	114604776	1198	*	7.28942	7.92018	6.1426	1.69607	1.9739e-10	4.64814e-09	Intron (ENSMUST00000004756.13/80707, intron 5 of 8)	80707	Wwox	-3660
chr5	29377807	29378836	1030	*	6.38047	7.12078	4.77864	2.17033	1.98167e-10	4.65985e-09	Promoter (<=1kb)	56873	Lmbr1	0
chr6	146642531	146643089	559	*	5.80425	6.62218	3.72793	2.60137	1.99609e-10	4.68715e-09	Promoter (<=1kb)	108098	Med21	0
chr4	116626913	116627612	700	*	5.97429	6.78344	3.96163	2.54531	2.00817e-10	4.70888e-09	Promoter (<=1kb)	50927	Nasp	0
chr17	72917588	72918949	1362	*	6.57409	7.3276	4.90341	2.2379	2.01977e-10	4.72943e-09	Promoter (<=1kb)	77889	Lbh	0
chr5	112391735	112392899	1165	*	5.71782	6.568	3.37613	2.81871	2.04344e-10	4.77815e-09	Promoter (<=1kb)	72898	Asphd2	0
chr5	67606052	67608386	2335	*	9.12817	9.58381	8.45841	1.10329	2.05144e-10	4.79015e-09	Promoter (<=1kb)	330096	Shisa3	0
chr13	23561811	23562523	713	*	6.22849	6.99652	4.4773	2.31229	2.08175e-10	4.85412e-09	Promoter (<=1kb)	319151	H3c6	0
chr11	95336913	95337559	647	*	5.65022	6.50046	3.30788	2.81833	2.10345e-10	4.89786e-09	Promoter (<=1kb)	215512	Fam117a	0
chr17	34971608	34971944	337	*	5.29076	6.19166	2.37773	3.24631	2.11821e-10	4.92535e-09	Promoter (<=1kb)	193740	Hspa1a	212
chr2	132252649	132253587	939	*	5.90266	6.72744	3.77441	2.64256	2.19264e-10	5.09133e-09	Promoter (<=1kb)	18538	Pcna	0
chr7	30421686	30422720	1035	*	6.21513	6.97008	4.53672	2.24349	2.19659e-10	5.0934e-09	Promoter (<=1kb)	243910	Nfkbid	0
chr14	61680985	61682973	1989	*	7.7316	8.32613	6.70253	1.55906	2.26361e-10	5.24151e-09	Promoter (<=1kb)	668253	Dleu2	0
chr7	38227247	38228326	1080	*	6.22161	7.00918	4.353	2.41995	2.30332e-10	5.32608e-09	Promoter (<=1kb)	72287	Plekhf1	0
chr3	5211596	5213314	1719	*	8.65856	9.16358	7.8748	1.25492	2.3393e-10	5.40178e-09	Exon (ENSMUST00000194396.1/ENSMUST00000194396.1, exon 1 of 1)	80892	Zfhx4	-5212
chr19	9982514	9983406	893	*	7.00396	7.68329	5.67699	1.89137	2.35475e-10	5.42992e-09	Promoter (<=1kb)	14319	Fth1	0
chr3	66982453	66983783	1331	*	8.2587	8.78665	7.41733	1.32921	2.38376e-10	5.48923e-09	Promoter (<=1kb)	20429	Shox2	-682
chr17	34968254	34969204	951	*	5.47458	6.33805	3.00538	2.91703	2.38988e-10	5.49574e-09	Promoter (2-3kb)	193740	Hspa1a	2952
chr4	141477594	141479776	2183	*	7.03857	7.72015	5.70253	1.90048	2.45125e-10	5.62909e-09	Exon (ENSMUST00000078886.9/56381, exon 11 of 15)	56381	Spen	-6101
chr14	29721136	29723113	1978	*	7.50352	8.13754	6.34547	1.70666	2.47459e-10	5.67489e-09	Promoter (<=1kb)	12294	Cacna2d3	0
chr7	143052715	143053622	908	*	6.56519	7.29686	5.00642	2.12607	2.48183e-10	5.68367e-09	Promoter (<=1kb)	12520	Cd81	0
chr11	8624082	8624808	727	*	6.09744	6.87064	4.31623	2.33887	2.49025e-10	5.69512e-09	Promoter (<=1kb)	319939	Tns3	79
chr2	84736393	84736978	586	*	5.54355	6.41408	3.00125	2.97018	2.52382e-10	5.76399e-09	Promoter (2-3kb)	241525	Ypel4	2166
chr5	93093055	93094318	1264	*	7.06912	7.75876	5.69998	1.93419	2.62869e-10	5.99528e-09	Promoter (<=1kb)	52398	Septin11	0
chr6	88044464	88045284	821	*	6.34782	7.11694	4.59035	2.31428	2.6461e-10	6.02675e-09	Promoter (<=1kb)	19349	Rab7	0
chr6	84584976	84586876	1901	*	7.07332	7.73693	5.8078	1.82604	2.69235e-10	6.12373e-09	Promoter (<=1kb)	232174	Cyp26b1	804
chr2	139677175	139678914	1740	*	7.22667	7.8806	5.99743	1.78511	2.82827e-10	6.42411e-09	Promoter (<=1kb)	319909	Ism1	0
chr10	85184433	85185538	1106	*	6.27248	7.04357	4.50366	2.32422	2.85583e-10	6.47787e-09	Promoter (<=1kb)	12952	Cry1	0
chr16	22265010	22266008	999	*	7.06782	7.76656	5.66012	1.97347	2.90244e-10	6.57465e-09	Promoter (<=1kb)	20462	Tra2b	0
chr6	86668583	86669201	619	*	6.05708	6.87195	4.00332	2.57555	2.91091e-10	6.57687e-09	Promoter (<=1kb)	17119	Mxd1	0
chr8	121117264	121119268	2005	*	8.58744	9.06951	7.85829	1.18271	2.91131e-10	6.57687e-09	Promoter (1-2kb)	14234	Foxc2	1093
chr11	69088284	69089208	925	*	6.42142	7.17984	4.72417	2.25651	3.10545e-10	7.00596e-09	Promoter (<=1kb)	22318	Vamp2	0
chr10	42631333	42633212	1880	*	7.99116	8.53097	7.11873	1.36858	3.1182e-10	7.02523e-09	Intron (ENSMUST00000105497.7/14628, intron 2 of 5)	14628	Ostm1	-45704
chr19	47014574	47015805	1232	*	7.55397	8.16683	6.46688	1.62531	3.18196e-10	7.15918e-09	Promoter (<=1kb)	226180	Ina	0
chr4	32983003	32984146	1144	*	6.7554	7.45385	5.34894	1.97262	3.2032e-10	7.19727e-09	Promoter (<=1kb)	52187	Rragd	0
chr7	126797729	126800069	2341	*	7.46505	8.1026	6.29474	1.71934	3.2463e-10	7.28429e-09	Promoter (<=1kb)	11674	Aldoa	0
chr6	145862712	145864095	1384	*	7.60279	8.19306	6.58678	1.54262	3.32856e-10	7.45884e-09	Promoter (1-2kb)	79362	Bhlhe41	1207
chr18	33463506	33464434	929	*	7.81266	8.4049	6.7906	1.54939	3.38581e-10	7.57695e-09	Promoter (<=1kb)	27528	Nrep	0
chr8	120535835	120536386	552	*	6.1769	6.94084	4.44892	2.28698	3.46057e-10	7.73387e-09	Promoter (<=1kb)	382034	Gse1	0
chr13	54266456	54267024	569	*	6.41475	7.16633	4.75443	2.22193	3.48398e-10	7.77575e-09	Distal Intergenic	12890	Cplx2	-34935
chr4	49559779	49560532	754	*	6.45357	7.21777	4.72417	2.2854	3.49042e-10	7.77971e-09	Distal Intergenic	230163	Aldob	-10233
chr8	121906953	121907782	830	*	6.43731	7.19309	4.75443	2.243	3.5722e-10	7.95136e-09	Promoter (<=1kb)	20539	Slc7a5	0
chr2	174329253	174330871	1619	*	7.39983	8.0311	6.25128	1.69455	3.74728e-10	8.32994e-09	Promoter (<=1kb)	14683	Gnas	0
chr14	16364559	16366489	1931	*	7.84889	8.40412	6.93458	1.42003	3.76017e-10	8.34749e-09	Promoter (<=1kb)	21974	Top2b	0
chr3	123507865	123508879	1015	*	6.72368	7.463	5.12684	2.15943	3.8033e-10	8.43199e-09	Promoter (<=1kb)	100306957	Snora24	0
chr8	121590223	121590978	756	*	6.56419	7.28227	5.07011	2.05942	3.80975e-10	8.43509e-09	Promoter (<=1kb)	67443	Map1lc3b	0
chr6	100892425	100892890	466	*	6.41751	7.16536	4.77683	2.20116	4.04643e-10	8.94724e-09	Distal Intergenic	232314	Ppp4r2	39848
chr4	55650847	55651648	802	*	6.13232	6.92351	4.24062	2.43144	4.05674e-10	8.95814e-09	Distal Intergenic	16600	Klf4	-118381
chrX	68678532	68679468	937	*	6.60041	7.32639	5.06912	2.09523	4.19665e-10	9.25483e-09	Promoter (<=1kb)	14265	Fmr1	0
chr18	60623723	60624445	723	*	5.58997	6.43252	3.31623	2.75521	4.20939e-10	9.27066e-09	Promoter (<=1kb)	104027	Synpo	0
chr2	51147069	51149197	2129	*	7.47084	8.11467	6.27828	1.74294	4.35821e-10	9.58576e-09	Promoter (<=1kb)	74194	Rnd3	0
chr17	24163120	24163912	793	*	6.29793	7.07859	4.47207	2.37148	4.36467e-10	9.58733e-09	Promoter (<=1kb)	245847	Amdhd2	0
chr2	105126962	105128862	1901	*	8.39139	8.88805	7.62786	1.2281	4.38861e-10	9.62723e-09	Promoter (<=1kb)	22431	Wt1	0
chr1	75487736	75488214	479	*	5.51783	6.36887	3.16824	2.81321	4.41746e-10	9.67777e-09	Promoter (<=1kb)	98733	Obsl1	0
chr11	102087084	102088534	1451	*	5.96723	6.75584	4.09203	2.41698	4.44241e-10	9.71967e-09	Promoter (<=1kb)	50997	Mpp2	0
chr12	83302222	83303078	857	*	6.98106	7.71243	5.42374	2.11969	4.48028e-10	9.78968e-09	Intron (ENSMUST00000147469.7/70127, intron 4 of 8)	70127	Dpf3	-7794
chr6	20641443	20642297	855	*	6.67415	7.42357	5.02525	2.20728	4.69192e-10	1.02387e-08	Distal Intergenic	16508	Kcnd2	-573206
chr14	48120123	48121875	1753	*	7.47393	8.11916	6.27636	1.74778	4.70828e-10	1.0261e-08	Promoter (<=1kb)	93834	Peli2	0
chr14	70076937	70077509	573	*	5.73008	6.56741	3.50073	2.71407	4.77899e-10	1.04015e-08	Promoter (<=1kb)	13655	Egr3	0
chr10	86704731	86705624	894	*	6.21766	6.99004	4.4413	2.32559	4.81161e-10	1.04588e-08	Promoter (<=1kb)	22027	Hsp90b1	0
chr6	113856777	113857298	522	*	6.87324	7.59896	5.34323	2.09232	4.94108e-10	1.07263e-08	Intron (ENSMUST00000101045.9/11941, intron 3 of 21)	11941	Atp2b2	34072
chr1	183368891	183370178	1288	*	6.2658	7.01397	4.62352	2.20195	5.15514e-10	1.11764e-08	Promoter (<=1kb)	338366	Mia3	0
chr11	61468291	61469063	773	*	6.75392	7.44873	5.363	1.95278	5.32856e-10	1.15374e-08	Distal Intergenic	22671	Rnf112	-14160
chr7	79504869	79505617	749	*	7.19749	7.85826	5.94275	1.80958	5.41975e-10	1.17196e-08	Promoter (<=1kb)	723968	Mir9-3	0
chr1	56980236	56980961	726	*	6.60161	7.30113	5.19055	1.97449	5.43162e-10	1.173e-08	Promoter (1-2kb)	212712	Satb2	-1586
chr3	41408484	41409646	1163	*	5.22518	6.14035	2.09495	3.36844	5.53693e-10	1.19305e-08	Distal Intergenic	78706	Platr4	83544
chr12	39341882	39342427	546	*	6.57672	7.31104	5.00487	2.13219	5.53877e-10	1.19305e-08	Distal Intergenic	14009	Etv1	504484
chr13	78203175	78203842	668	*	6.39948	7.1331	4.83114	2.13061	5.6698e-10	1.2197e-08	Promoter (<=1kb)	320174	A830082K12Rik	622
chr6	113860592	113861522	931	*	7.5821	8.19166	6.50567	1.61101	5.77819e-10	1.24142e-08	Intron (ENSMUST00000101045.9/11941, intron 3 of 21)	11941	Atp2b2	29848
chr15	88861817	88863919	2103	*	8.20346	8.76483	7.27199	1.43916	5.80495e-10	1.24556e-08	Promoter (<=1kb)	223775	Pim3	0
chr3	88138491	88139356	866	*	6.47718	7.24986	4.69902	2.32532	5.85134e-10	1.25296e-08	Distal Intergenic	17261	Mef2d	-3016
chr3	13471432	13473353	1922	*	7.64451	8.2601	6.54854	1.63311	5.85447e-10	1.25296e-08	Promoter (<=1kb)	76897	Ralyl	0
chr5	147075688	147077902	2215	*	7.20091	7.84456	6.009	1.74108	5.875e-10	1.25574e-08	Promoter (<=1kb)	140887	Lnx2	0
chr4	8850515	8851120	606	*	6.51825	7.25822	4.91815	2.15861	6.18006e-10	1.31926e-08	Exon (ENSMUST00000039267.9/320790, exon 24 of 38)	320790	Chd7	-4111
chr5	112484934	112485518	585	*	6.15426	6.9211	4.40987	2.29384	6.21325e-10	1.32465e-08	Intron (ENSMUST00000079491.13/56747, intron 1 of 16)	56747	Sez6l	-9807
chrX	7878155	7879033	879	*	6.1256	6.90423	4.31206	2.35682	6.39872e-10	1.36185e-08	Promoter (<=1kb)	18715	Pim2	0
chr2	45109324	45110672	1349	*	7.35974	7.9675	6.28908	1.6046	6.4041e-10	1.36185e-08	Promoter (<=1kb)	24136	Zeb2	0
chr7	67950891	67953342	2452	*	7.70039	8.28474	6.70221	1.51927	6.50194e-10	1.3809e-08	Promoter (<=1kb)	16001	Igf1r	0
chr18	54990360	54991210	851	*	6.93116	7.60632	5.62082	1.86781	6.53529e-10	1.38621e-08	Promoter (<=1kb)	269023	Zfp608	-194
chr5	135393891	135394732	842	*	6.6633	7.37774	5.186	2.03809	6.90914e-10	1.46365e-08	Promoter (<=1kb)	107939	Pom121	0
chr3	79286138	79287472	1335	*	7.33567	7.96917	6.17944	1.70095	6.91876e-10	1.46383e-08	Promoter (<=1kb)	76089	Rapgef2	0
chr11	100396883	100397824	942	*	6.18882	6.93925	4.53457	2.2092	7.26532e-10	1.5352e-08	Promoter (<=1kb)	16480	Jup	0
chr13	114458640	114460394	1755	*	6.51179	7.23219	5.00693	2.06503	7.32763e-10	1.54641e-08	Promoter (<=1kb)	14313	Fst	0
chr2	61803918	61806585	2668	*	8.14288	8.6926	7.24372	1.40035	7.39388e-10	1.55842e-08	Promoter (<=1kb)	21375	Tbr1	0
chr3	8549624	8550530	907	*	6.34923	7.08852	4.75259	2.15402	7.50842e-10	1.58056e-08	Intron (ENSMUST00000029002.8/20257, intron 3 of 4)	20257	Stmn2	40038
chr10	120551524	120552866	1343	*	8.38586	8.89548	7.59083	1.26859	7.55832e-10	1.58906e-08	Distal Intergenic	15364	Hmga2	-75055
chr8	84771630	84772818	1189	*	7.2643	7.88222	6.16067	1.64161	7.60128e-10	1.59545e-08	Promoter (<=1kb)	18032	Nfix	578
chr19	28834631	28835677	1047	*	6.16857	6.91473	4.53672	2.18832	7.60786e-10	1.59545e-08	Promoter (<=1kb)	20510	Slc1a1	0
chr9	90691831	90694768	2938	*	9.68878	10.0704	9.16838	0.889639	7.63815e-10	1.59979e-08	Distal Intergenic	67016	Tbc1d2b	-421027
chr3	108196962	108197588	627	*	6.54739	7.2519	5.11458	1.99445	7.79803e-10	1.63075e-08	3' UTR	72023	Cyb561d1	3007
chr18	14782961	14783863	903	*	6.47673	7.21758	4.87218	2.16078	7.80886e-10	1.63075e-08	Promoter (<=1kb)	72504	Taf4b	0
chr6	86525013	86527381	2369	*	7.94376	8.52379	6.95847	1.50319	7.81533e-10	1.63075e-08	Promoter (<=1kb)	23983	Pcbp1	0
chr19	16870779	16873514	2736	*	8.64799	9.12311	7.93478	1.16032	7.83235e-10	1.63226e-08	Promoter (<=1kb)	14240	Foxb2	291
chr4	99658723	99660597	1875	*	9.0517	9.48409	8.43139	1.0327	7.84379e-10	1.6326e-08	Promoter (<=1kb)	15221	Foxd3	981
chr10	93261438	93261978	541	*	5.50237	6.36036	3.08716	2.8508	8.39123e-10	1.74436e-08	Intron (ENSMUST00000215286.1/237459, intron 16 of 16)	237459	Cdk17	22415
chr13	58127255	58129313	2059	*	7.80137	8.39182	6.78478	1.54012	8.40161e-10	1.74436e-08	Promoter (<=1kb)	77134	Hnrnpa0	0
chr15	59647513	59649451	1939	*	7.58043	8.18936	6.50603	1.60735	8.41911e-10	1.74581e-08	Promoter (<=1kb)	211770	Trib1	0
chr5	139539107	139540737	1631	*	8.78322	9.23195	8.12842	1.08108	8.49112e-10	1.75856e-08	Promoter (2-3kb)	22255	Uncx	-2757
chr10	71347744	71348464	721	*	6.10732	6.87112	4.38012	2.27546	8.6269e-10	1.78446e-08	Promoter (<=1kb)	69718	Ipmk	0
chr6	108213058	108213615	558	*	5.36053	6.22126	2.9187	2.87118	8.68179e-10	1.79359e-08	Promoter (<=1kb)	16438	Itpr1	0
chr11	102437504	102438968	1465	*	7.41603	8.02047	6.35599	1.59097	8.74332e-10	1.80407e-08	Promoter (<=1kb)	217219	Fam171a2	809
chr19	53500253	53501128	876	*	7.782	8.39124	6.70662	1.60796	8.81111e-10	1.81581e-08	Distal Intergenic	240672	Dusp5	-27981
chr14	122226807	122228297	1491	*	8.03529	8.58704	7.13055	1.4067	9.14251e-10	1.88178e-08	Intron (ENSMUST00000026625.6/69634, intron 1 of 7)	68245	1700108J01Rik	5357
chr3	55461580	55462131	552	*	5.62391	6.43932	3.56623	2.56533	9.18423e-10	1.88803e-08	Promoter (<=1kb)	13175	Dclk1	0
chr4	141301205	141302310	1106	*	5.4675	6.32184	3.08716	2.82214	9.23736e-10	1.89662e-08	Promoter (<=1kb)	13836	Epha2	0
chr1	89941080	89943216	2137	*	7.96926	8.54813	6.98738	1.49999	9.48653e-10	1.94538e-08	Distal Intergenic	14472	Gbx2	-9901
chr10	78425667	78426846	1180	*	6.03291	6.81897	4.17377	2.39509	9.49926e-10	1.9456e-08	Promoter (<=1kb)	13014	Cstb	0
chr15	6706670	6708572	1903	*	7.20306	7.8379	6.04215	1.70507	9.53006e-10	1.94951e-08	Promoter (<=1kb)	78757	Rictor	0
chr7	84689359	84689943	585	*	5.78372	6.59172	3.77925	2.51884	9.82732e-10	2.00648e-08	Promoter (<=1kb)	65098	Zfand6	0
chr5	115559353	115560019	667	*	6.81908	7.50571	5.46243	1.91446	9.83263e-10	2.00648e-08	Promoter (<=1kb)	11837	Rplp0	0
chr12	24734754	24735446	693	*	5.96424	6.73299	4.20893	2.3008	1.00095e-09	2.04008e-08	Distal Intergenic	20135	Rrm2	25725
chr13	51202674	51203130	457	*	6.4237	7.14354	4.92144	2.06054	1.01118e-09	2.0584e-08	Promoter (<=1kb)	667728	H2af-ps2	0
chr10	13714532	13715118	587	*	6.53782	7.27749	4.93924	2.15232	1.04038e-09	2.11526e-08	Intron (ENSMUST00000162610.7/66253, intron 3 of 5)	66253	Aig1	129168
chr2	180893048	180895100	2053	*	7.98239	8.54524	7.04676	1.44309	1.07489e-09	2.18277e-08	Promoter (<=1kb)	723951	Mir124a-3	0
chr3	95881972	95882904	933	*	5.73213	6.54045	3.72542	2.51846	1.07782e-09	2.18606e-08	Promoter (<=1kb)	229599	Ciart	0
chr12	55820334	55821184	851	*	6.76884	7.47124	5.34527	1.9809	1.09638e-09	2.22101e-08	Promoter (<=1kb)	56784	Ralgapa1	0
chr1	55130941	55131886	946	*	6.93827	7.60128	5.67505	1.81498	1.1028e-09	2.23129e-08	Promoter (<=1kb)	19070	Mob4	0
chr8	33653307	33654309	1003	*	7.08404	7.74863	5.8148	1.82123	1.10687e-09	2.23682e-08	Promoter (<=1kb)	14782	Gsr	69
chr11	108920241	108922066	1826	*	7.3797	7.99603	6.28127	1.63433	1.12367e-09	2.26802e-08	Promoter (<=1kb)	12006	Axin2	0
chr1	177608562	177609214	653	*	7.13059	7.80439	5.82559	1.85868	1.13048e-09	2.279e-08	Distal Intergenic	75589	2310043L19Rik	33729
chr10	7955306	7956844	1539	*	6.92494	7.5986	5.62049	1.85822	1.15728e-09	2.32833e-08	Promoter (<=1kb)	68652	Tab2	0
chr5	115193355	115194496	1142	*	6.15944	6.90961	4.50658	2.20389	1.15774e-09	2.32833e-08	Promoter (<=1kb)	29867	Cabp1	0
chr11	98544783	98546135	1353	*	7.23312	7.85004	6.13277	1.63637	1.1757e-09	2.36161e-08	Promoter (<=1kb)	22780	Ikzf3	0
chr13	44465576	44466755	1180	*	6.64148	7.36386	5.12732	2.07001	1.18029e-09	2.36797e-08	Intron (ENSMUST00000220639.1/69491, intron 4 of 7)	69491	1700029N11Rik	25840
chr6	30303836	30304547	712	*	6.87572	7.59499	5.37613	2.05547	1.20093e-09	2.40647e-08	Promoter (<=1kb)	22214	Ube2h	0
chr2	25577190	25579810	2621	*	8.72321	9.21922	7.96125	1.22372	1.23181e-09	2.4654e-08	Promoter (<=1kb)	381353	Ajm1	87
chr3	65943636	65944519	884	*	5.64885	6.46744	3.56763	2.57978	1.32043e-09	2.63959e-08	Distal Intergenic	56706	Ccnl1	3479
chr7	92668693	92669976	1284	*	7.00287	7.67227	5.71513	1.83999	1.32451e-09	2.64459e-08	Promoter (<=1kb)	74737	Pcf11	0
chr13	92733298	92734114	817	*	5.85675	6.66172	3.87332	2.49592	1.32813e-09	2.64863e-08	Distal Intergenic	218442	Serinc5	27516
chr10	3411176	3412012	837	*	7.62467	8.22486	6.57799	1.57338	1.36902e-09	2.72691e-08	Intron (ENSMUST00000043374.6/76142, intron 1 of 3)	76142	Ppp1r14c	44632
chr17	26621265	26621945	681	*	5.66231	6.47549	3.62082	2.54453	1.40057e-09	2.78643e-08	Promoter (<=1kb)	67458	Ergic1	0
chr5	142629538	142630172	635	*	5.76426	6.57639	3.73043	2.53895	1.41365e-09	2.80911e-08	Promoter (<=1kb)	74781	Wipi2	0
chr5	150593475	150594814	1340	*	7.25965	7.87328	6.17008	1.62294	1.44791e-09	2.87375e-08	Promoter (<=1kb)	100637	N4bp2l1	0
chr7	45191711	45192386	676	*	6.37916	7.10469	4.85008	2.08277	1.52302e-09	3.01924e-08	Promoter (1-2kb)	384619	Kash5	-1645
chr18	10725622	10727264	1643	*	7.24161	7.87978	6.06912	1.71479	1.53219e-09	3.0338e-08	Promoter (<=1kb)	225164	Mib1	0
chrX	106483306	106485044	1739	*	8.27668	8.76312	7.53734	1.19397	1.552e-09	3.06939e-08	Promoter (<=1kb)	333564	Fndc3c1	0
chr15	94628899	94629836	938	*	6.28571	7.04378	4.59035	2.23917	1.55877e-09	3.07913e-08	Promoter (<=1kb)	320709	Tmem117	0
chr4	130273719	130275604	1886	*	7.1297	7.81226	5.7897	1.89333	1.56099e-09	3.07986e-08	Promoter (<=1kb)	230779	Serinc2	0
chr8	54954671	54957635	2965	*	7.73644	8.29834	6.8035	1.43852	1.5765e-09	3.10678e-08	Promoter (<=1kb)	234267	Gpm6a	0
chr13	103919227	103921692	2466	*	7.77889	8.3538	6.80864	1.48307	1.61649e-09	3.18184e-08	Promoter (<=1kb)	59079	Erbin	0
chr8	126735284	126736403	1120	*	6.15771	6.9303	4.38012	2.31429	1.61886e-09	3.18275e-08	Distal Intergenic	414091	A630001O12Rik	-102830
chr19	55742372	55745131	2760	*	7.80978	8.37876	6.85668	1.46389	1.6239e-09	3.18889e-08	Promoter (<=1kb)	21416	Tcf7l2	0
chr17	46856312	46858720	2409	*	7.99236	8.5387	7.10238	1.38608	1.62688e-09	3.19099e-08	Promoter (<=1kb)	210982	Bicral	0
chr11	19007566	19008426	861	*	7.92262	8.4517	7.07833	1.32955	1.65071e-09	3.23392e-08	Intron (ENSMUST00000144988.7/17268, intron 6 of 9)	17268	Meis1	3576
chr5	101764762	101765825	1064	*	6.40633	7.1275	4.89786	2.06208	1.70822e-09	3.34266e-08	Promoter (<=1kb)	74596	Cds1	0
chr5	115220737	115221755	1019	*	5.66451	6.49363	3.5022	2.63896	1.73199e-09	3.38519e-08	Distal Intergenic	117109	Pop5	-14081
chr15	100494506	100495393	888	*	6.77955	7.45313	5.47543	1.85563	1.74358e-09	3.40385e-08	Promoter (<=1kb)	207785	Csrnp2	95
chr17	26843145	26845664	2520	*	8.93786	9.3665	8.32529	1.0211	1.77008e-09	3.45124e-08	Promoter (<=1kb)	18091	Nkx2-5	0
chr8	121114803	121116761	1959	*	8.24169	8.73887	7.47692	1.227	1.77199e-09	3.45124e-08	Promoter (<=1kb)	14234	Foxc2	0
chr13	113794040	113794884	845	*	6.40625	7.15054	4.78407	2.1722	1.79089e-09	3.48398e-08	Promoter (<=1kb)	218639	Arl15	0
chr16	94724048	94725304	1257	*	6.0951	6.84444	4.44664	2.1958	1.82893e-09	3.55383e-08	Intron (ENSMUST00000232585.1/ENSMUST00000232585.1, intron 1 of 4)	13548	Dyrk1a	55152
chr10	23786725	23787612	888	*	6.57521	7.27803	5.1498	1.97948	1.83877e-09	3.5688e-08	Promoter (<=1kb)	20042	Rps12	0
chr18	82914528	82915196	669	*	5.32389	6.17993	2.92745	2.82483	1.8536e-09	3.5934e-08	Promoter (<=1kb)	329003	Zfp516	0
chr17	10319602	10320443	842	*	6.95815	7.60517	5.75413	1.74872	1.87577e-09	3.63215e-08	Promoter (<=1kb)	19317	Qki	0
chr16	23987498	23989182	1685	*	7.64809	8.26042	6.56273	1.61631	1.91061e-09	3.69533e-08	Promoter (<=1kb)	12053	Bcl6	0
chr8	122055589	122056892	1304	*	5.68378	6.50046	3.61677	2.55924	1.93342e-09	3.73511e-08	Intron (ENSMUST00000127664.1/108148, intron 1 of 15)	53325	Banp	54742
chr19	5490468	5491653	1186	*	7.16951	7.8288	5.92034	1.79668	1.97682e-09	3.81453e-08	Promoter (<=1kb)	12631	Cfl1	0
chr18	13969968	13972697	2730	*	8.50992	9.06046	7.60854	1.39907	2.02517e-09	3.90332e-08	Promoter (<=1kb)	225207	Zfp521	0
chr1	39900442	39902455	2014	*	7.58285	8.17418	6.56361	1.5401	2.05724e-09	3.96054e-08	Promoter (<=1kb)	26921	Map4k4	0
chr12	55491872	55492677	806	*	6.76484	7.45847	5.37893	1.93821	2.12465e-09	4.0856e-08	Promoter (<=1kb)	18035	Nfkbia	0
chr13	83726991	83727869	879	*	8.2529	8.75212	7.48322	1.23371	2.13195e-09	4.09491e-08	Promoter (<=1kb)	320203	Mir9-2hg	-237
chr3	108283828	108284675	848	*	5.76882	6.56653	3.83463	2.45043	2.1749e-09	4.17261e-08	Promoter (<=1kb)	20661	Sort1	0
chr4	152008712	152009925	1214	*	7.25912	7.91356	6.02805	1.7766	2.18678e-09	4.19057e-08	Promoter (<=1kb)	242785	Klhl21	0
chr2	32846104	32847416	1313	*	6.90364	7.56099	5.66176	1.78826	2.26095e-09	4.32773e-08	Promoter (<=1kb)	20910	Stxbp1	0
chr6	148895657	148896347	691	*	6.03888	6.78941	4.3841	2.20007	2.28753e-09	4.37359e-08	Promoter (<=1kb)	232560	Caprin2	0
chr5	41765151	41766624	1474	*	8.06779	8.57589	7.27649	1.26116	2.30934e-09	4.40557e-08	Promoter (<=1kb)	12020	Nkx3-2	-650
chr3	98013254	98014139	886	*	6.79934	7.46182	5.53815	1.80947	2.30954e-09	4.40557e-08	Promoter (<=1kb)	18129	Notch2	0
chr2	30473291	30474316	1026	*	5.9551	6.75558	4.00228	2.46039	2.36624e-09	4.50857e-08	Promoter (<=1kb)	72500	Ier5l	0
chr6	56373121	56373959	839	*	5.50649	6.33092	3.38092	2.60551	2.38491e-09	4.53895e-08	Intron (ENSMUST00000203372.2/18575, intron 3 of 18)	18575	Pde1c	-3490
chr5	148053197	148053823	627	*	6.58537	7.2774	5.20624	1.93083	2.40204e-09	4.56634e-08	Intron (ENSMUST00000085558.10/77521, intron 1 of 14)	77521	Mtus2	-29065
chr9	121297362	121298162	801	*	6.19803	6.93937	4.59104	2.15259	2.47557e-09	4.70076e-08	Promoter (<=1kb)	67095	Trak1	0
chr10	67096177	67097966	1790	*	7.45584	8.05462	6.41357	1.5664	2.48105e-09	4.7058e-08	Promoter (<=1kb)	108829	Jmjd1c	0
chr9	97110541	97111233	693	*	6.54191	7.23712	5.14933	1.9441	2.49738e-09	4.73139e-08	Promoter (<=1kb)	192287	Slc25a36	0
chr4	46304041	46304392	352	*	5.41548	6.26397	3.08911	2.76129	2.52872e-09	4.78088e-08	Intron (ENSMUST00000123933.7/ENSMUST00000123933.7, intron 4 of 4)	110805	Foxe1	-39217
chr18	60628481	60628881	401	*	5.38169	6.24323	2.9318	2.85956	2.52923e-09	4.78088e-08	Promoter (<=1kb)	104027	Synpo	972
chr1	23256213	23257076	864	*	7.12322	7.75085	5.98708	1.67247	2.58423e-09	4.8793e-08	Exon (ENSMUST00000193885.1/ENSMUST00000193885.1, exon 1 of 1)	387225	Mir30a	-15193
chr3	95658566	95659683	1118	*	7.27963	7.91976	6.10021	1.71988	2.60536e-09	4.91363e-08	Promoter (<=1kb)	17210	Mcl1	0
chr8	125959182	125959898	717	*	7.13864	7.78998	5.91897	1.76314	2.66854e-09	5.0271e-08	Distal Intergenic	16525	Kcnk1	-35272
chr11	117967322	117969529	2208	*	7.68345	8.27328	6.66875	1.53381	2.72026e-09	5.11875e-08	Promoter (<=1kb)	12702	Socs3	0
chr14	45656947	45658635	1689	*	7.58787	8.1972	6.51218	1.60376	2.84598e-09	5.34929e-08	Promoter (<=1kb)	100628600	Mir5131	0
chr3	28805400	28806031	632	*	6.18947	6.9287	4.5931	2.14167	2.85505e-09	5.3603e-08	Promoter (<=1kb)	68028	Rpl22l1	0
chr7	113207491	113208552	1062	*	6.90618	7.57125	5.63516	1.8173	3.09939e-09	5.80888e-08	Promoter (<=1kb)	11865	Bmal1	0
chr8	105605091	105606812	1722	*	6.83389	7.52158	5.47282	1.91001	3.10095e-09	5.80888e-08	Promoter (<=1kb)	75687	Ripor1	0
chr18	36678457	36679492	1036	*	5.89911	6.67618	4.09495	2.33136	3.16008e-09	5.91301e-08	Promoter (<=1kb)	225372	Apbb3	0
chr4	56864050	56865243	1194	*	6.72605	7.40997	5.38052	1.89453	3.20556e-09	5.99137e-08	Promoter (<=1kb)	54366	Ctnnal1	0
chr4	44712045	44713467	1423	*	8.66914	9.11268	8.02541	1.06374	3.22397e-09	6.01903e-08	Promoter (1-2kb)	18507	Pax5	-1558
chr6	52312073	52313797	1725	*	8.52781	9.01321	7.7909	1.18908	3.23455e-09	6.03203e-08	Promoter (<=1kb)	14028	Evx1	0
chr5	147186707	147189191	2485	*	7.95009	8.47397	7.11921	1.31119	3.26569e-09	6.08331e-08	Promoter (<=1kb)	14842	Gsx1	0
chr8	95702988	95704117	1130	*	6.67421	7.36946	5.28148	1.94307	3.29816e-09	6.13693e-08	Promoter (<=1kb)	234593	Ndrg4	0
chr11	112781856	112782994	1139	*	6.58057	7.29819	5.08862	2.03955	3.41763e-09	6.35214e-08	Promoter (<=1kb)	20682	Sox9	0
chr11	45472027	45472619	593	*	7.37793	7.9838	6.31331	1.59053	3.47267e-09	6.44726e-08	Distal Intergenic	100009664	F630206G17Rik	-335468
chr6	52320841	52322355	1515	*	8.81894	9.30091	8.09002	1.17838	3.49049e-09	6.47133e-08	Distal Intergenic	70593	Evx1os	-6009
chr17	24719488	24720887	1400	*	7.0055	7.67598	5.71355	1.83811	3.4934e-09	6.47133e-08	Promoter (<=1kb)	100306952	Snora78	0
chr4	155152391	155153103	713	*	6.93171	7.57434	5.74341	1.72868	3.58077e-09	6.62582e-08	Distal Intergenic	20481	Ski	35193
chr9	51008159	51009093	935	*	6.51202	7.22808	5.02728	2.03186	3.69223e-09	6.82448e-08	Promoter (<=1kb)	235344	Sik2	0
chr9	91797086	91797590	505	*	6.00129	6.77066	4.24238	2.28739	3.75978e-09	6.94164e-08	Distal Intergenic	100504689	Plscr5	-395346
chr7	25237349	25238416	1068	*	6.25816	6.99521	4.67277	2.12748	3.88697e-09	7.16854e-08	Promoter (<=1kb)	606496	Gsk3a	0
chr2	119799487	119801165	1679	*	6.88862	7.59326	5.45526	1.98063	3.91444e-09	7.21123e-08	Promoter (<=1kb)	22174	Tyro3	0
chr17	29975586	29976114	529	*	5.59605	6.41555	3.50804	2.56606	4.14195e-09	7.62193e-08	Distal Intergenic	74762	Mdga1	-5499
chr4	57213802	57214317	516	*	5.77353	6.55749	3.92745	2.36546	4.18489e-09	7.69245e-08	Intron (ENSMUST00000075637.10/545622, intron 19 of 25)	545622	Ptpn3	7737
chr2	146222031	146223895	1865	*	8.55048	9.06667	7.73907	1.28487	4.24604e-09	7.79625e-08	Promoter (<=1kb)	53626	Insm1	110
chr10	40141678	40142353	676	*	5.82114	6.61434	3.9165	2.41127	4.27157e-09	7.83449e-08	Promoter (<=1kb)	72472	Slc16a10	0
chr15	36608110	36609597	1488	*	7.16431	7.79427	6.02022	1.67892	4.33671e-09	7.94523e-08	Promoter (<=1kb)	18458	Pabpc1	0
chr6	23837722	23839641	1920	*	7.92477	8.4716	7.03347	1.38465	4.36661e-09	7.99124e-08	Promoter (<=1kb)	320405	Cadps2	0
chr12	70974602	70975284	683	*	6.08233	6.83011	4.44207	2.17749	4.40054e-09	8.0445e-08	Promoter (<=1kb)	19167	Psma3	0
chr11	35668753	35669800	1048	*	6.27204	6.99554	4.75259	2.06395	4.47121e-09	8.16474e-08	Intron (ENSMUST00000069837.3/20564, intron 26 of 35)	723924	Mir218-2	51937
chr11	62602735	62603644	910	*	6.66231	7.36428	5.24062	1.96824	4.47651e-09	8.16548e-08	Promoter (<=1kb)	100217426	Snord49b	0
chr1	190169971	190171004	1034	*	6.7323	7.40535	5.4303	1.84764	4.54755e-09	8.28451e-08	Promoter (<=1kb)	102632463	Prox1os	0
chr16	76372239	76373644	1406	*	7.35998	7.96267	6.30542	1.57805	4.55171e-09	8.28451e-08	Promoter (<=1kb)	268903	Nrip1	0
chr6	30469334	30469843	510	*	6.39956	7.10977	4.9414	2.0042	4.55705e-09	8.28518e-08	Distal Intergenic	69337	1700012C14Rik	8349
chr6	52218751	52221088	2338	*	8.57027	9.04317	7.86212	1.15063	4.5685e-09	8.29696e-08	Promoter (<=1kb)	15404	Hoxa7	0
chr10	50897333	50898445	1113	*	8.4154	8.92799	7.61301	1.2732	4.62322e-09	8.3872e-08	Promoter (1-2kb)	20464	Sim1	1682
chr19	4614835	4616077	1243	*	6.86475	7.52211	5.62285	1.78437	4.68873e-09	8.49679e-08	Promoter (<=1kb)	225875	Lrfn4	0
chr5	108629161	108630026	866	*	6.60437	7.28765	5.26142	1.88928	4.72723e-09	8.55726e-08	Promoter (<=1kb)	231580	Gak	0
chr19	45231243	45233901	2659	*	9.81877	10.168	9.35713	0.800618	4.89047e-09	8.83694e-08	Promoter (1-2kb)	16814	Lbx1	1911
chr13	17803397	17805309	1913	*	8.00468	8.56594	7.07353	1.43256	4.89233e-09	8.83694e-08	Promoter (<=1kb)	69562	Cdk13	0
chr11	87448681	87449965	1285	*	6.43351	7.15035	4.94518	2.03393	4.91347e-09	8.86552e-08	Exon (ENSMUST00000198628.1/ENSMUST00000198628.1, exon 1 of 1)	83560	Tex14	21090
chr13	58807374	58808966	1593	*	7.45799	8.11406	6.22087	1.77807	4.9199e-09	8.86752e-08	Promoter (<=1kb)	18212	Ntrk2	0
chr13	94173709	94174783	1075	*	6.48962	7.19616	5.04785	1.98722	4.9613e-09	8.93248e-08	Promoter (<=1kb)	218454	Lhfpl2	0
chr11	118760413	118760923	511	*	5.65097	6.43884	3.78046	2.38217	4.9979e-09	8.98867e-08	Promoter (<=1kb)	52897	Rbfox3	118
chr1	14503660	14506085	2426	*	8.15098	8.66622	7.34195	1.28221	5.02366e-09	9.02526e-08	Distal Intergenic	14048	Eya1	-193425
chr6	87849924	87851327	1404	*	7.23129	7.8513	6.12073	1.64073	5.03039e-09	9.02763e-08	Promoter (<=1kb)	12785	Cnbp	0
chr15	101274204	101274491	288	*	5.34662	6.32971	0	4.24391	5.05343e-09	9.05922e-08	Promoter (1-2kb)	15370	Nr4a1	1343
chr9	100569745	100571195	1451	*	6.38707	7.08831	4.96853	1.96558	5.16122e-09	9.24251e-08	Promoter (<=1kb)	245020	Slc35g2	0
chr5	112394085	112395371	1287	*	5.85106	6.61306	4.13395	2.24764	5.23818e-09	9.37028e-08	Promoter (<=1kb)	72898	Asphd2	0
chr6	125215470	125216095	626	*	5.86058	6.64601	4.00538	2.36628	5.30432e-09	9.47842e-08	Promoter (<=1kb)	22317	Vamp1	0
chr8	12383658	12386012	2355	*	7.86576	8.39307	7.02605	1.32058	5.40383e-09	9.6459e-08	Promoter (<=1kb)	434280	Sox1ot	0
chr18	75367258	75369480	2223	*	8.04958	8.59096	7.17293	1.3659	5.59993e-09	9.98524e-08	Promoter (<=1kb)	17131	Smad7	0
chr9	43105139	43106668	1530	*	7.02306	7.66062	5.85267	1.70633	5.61842e-09	1.00075e-07	Promoter (<=1kb)	69632	Arhgef12	0
chrX	94365060	94366834	1775	*	6.94977	7.59071	5.7675	1.71924	5.6514e-09	1.00492e-07	Promoter (<=1kb)	631145	Fam90a1b	0
chr4	33923904	33925348	1445	*	8.40397	8.89448	7.65507	1.20376	5.65389e-09	1.00492e-07	Promoter (<=1kb)	12801	Cnr1	0
chr19	23140847	23142747	1901	*	8.09147	8.59828	7.30335	1.25524	5.71668e-09	1.015e-07	Promoter (<=1kb)	16601	Klf9	0
chr3	51559554	51561147	1594	*	7.42966	8.01975	6.41415	1.53222	5.78779e-09	1.02653e-07	Promoter (<=1kb)	100039684	5031434O11Rik	0
chr13	22019996	22022479	2484	*	7.68164	8.22963	6.78719	1.38821	5.87495e-09	1.04088e-07	Exon (ENSMUST00000224688.1/ENSMUST00000224688.1, exon 2 of 2)	54373	Prss16	-10254
chr4	141536181	141538400	2220	*	7.49764	8.09801	6.45039	1.56817	5.94175e-09	1.0516e-07	Promoter (<=1kb)	56381	Spen	0
chr11	19026301	19027568	1268	*	6.28435	6.99346	4.83114	1.99889	5.95274e-09	1.05243e-07	Distal Intergenic	17268	Meis1	-7316
chr2	124609784	124611084	1301	*	7.13742	7.7627	6.00925	1.6595	6.10491e-09	1.07819e-07	Promoter (<=1kb)	214968	Sema6d	0
chr1	179959597	179961868	2272	*	7.02579	7.66794	5.83919	1.72301	6.16778e-09	1.08814e-07	Promoter (<=1kb)	226751	Cdc42bpa	0
chr2	102658586	102659371	786	*	6.93248	7.59063	5.68757	1.78505	6.22933e-09	1.09784e-07	Promoter (<=1kb)	20511	Slc1a2	0
chr17	35916905	35919088	2184	*	8.02246	8.54891	7.185	1.31729	6.39349e-09	1.12558e-07	Promoter (<=1kb)	100316810	Mir1894	0
chr4	152477217	152478406	1190	*	6.00524	6.77605	4.23799	2.28663	6.4366e-09	1.13197e-07	Promoter (<=1kb)	16498	Kcnab2	0
chr6	100162892	100163442	551	*	6.36633	7.09447	4.82471	2.08103	6.45912e-09	1.13474e-07	Distal Intergenic	56353	Rybp	69689
chr5	30154740	30155795	1056	*	6.48098	7.2087	4.9414	2.07942	6.4709e-09	1.13561e-07	Promoter (<=1kb)	231086	Hadhb	0
chr7	116031529	116032726	1198	*	6.31388	7.01938	4.87671	1.98147	6.53359e-09	1.14541e-07	Promoter (<=1kb)	68469	Sox6os	0
chr11	63923336	63924743	1408	*	6.80884	7.4619	5.58285	1.76612	6.55848e-09	1.14856e-07	Promoter (1-2kb)	54710	Hs3st3b1	-1046
chr17	70442117	70443250	1134	*	5.43726	6.26197	3.30955	2.58724	6.58263e-09	1.15158e-07	Intron (ENSMUST00000133983.7/224997, intron 4 of 13)	224997	Dlgap1	17323
chr5	137287144	137289154	2011	*	6.78197	7.43584	5.55297	1.76893	6.63747e-09	1.15996e-07	Promoter (<=1kb)	11423	Ache	0
chr6	50565939	50567021	1083	*	6.7143	7.39582	5.37853	1.87881	6.65156e-09	1.1612e-07	Promoter (<=1kb)	13063	Cycs	0
chr1	63248043	63249421	1379	*	8.68156	9.12118	8.04613	1.0513	6.67297e-09	1.16372e-07	Exon (ENSMUST00000194370.1/ENSMUST00000194370.1, exon 1 of 1)	73884	Zdbf2	-23844
chrX	57920408	57921688	1281	*	7.71347	8.32355	6.63537	1.60438	6.73601e-09	1.17349e-07	Distal Intergenic	22773	Zic3	-108955
chr6	134791414	134793144	1731	*	6.26584	6.98828	4.75136	2.05489	6.84502e-09	1.19123e-07	Promoter (<=1kb)	70686	Dusp16	0
chr2	156065105	156066049	945	*	5.50379	6.31096	3.50512	2.48351	6.93154e-09	1.20503e-07	Promoter (<=1kb)	245865	Spag4	0
chrX	8145000	8145799	800	*	6.08835	6.82468	4.50658	2.11897	7.07886e-09	1.22936e-07	Promoter (<=1kb)	19652	Rbm3	0
chr3	53463237	53464961	1725	*	6.95189	7.58642	5.7921	1.69335	7.28361e-09	1.2636e-07	Promoter (<=1kb)	212114	Nhlrc3	0
chr9	45954570	45955352	783	*	6.14587	6.87041	4.6215	2.06438	7.29595e-09	1.26443e-07	Promoter (<=1kb)	214597	Sidt2	0
chr12	25095474	25096188	715	*	6.29045	7.00734	4.80186	2.02932	7.46112e-09	1.29171e-07	Promoter (<=1kb)	15902	Id2	0
chr8	22858622	22860242	1621	*	6.79584	7.45816	5.53529	1.80037	7.7116e-09	1.33288e-07	Promoter (<=1kb)	244349	Kat6a	0
chr2	33636237	33637614	1378	*	8.10788	8.60398	7.3457	1.22105	7.71492e-09	1.33288e-07	Promoter (2-3kb)	16917	Lmx1b	2866
chr10	63022857	63024410	1554	*	7.19043	7.80396	6.10118	1.61482	7.79549e-09	1.34541e-07	Promoter (<=1kb)	432467	Hnrnph3	0
chr7	47007800	47008485	686	*	6.33243	7.04272	4.87388	1.99985	7.86419e-09	1.35586e-07	Promoter (<=1kb)	101685	Spty2d1	0
chr8	87233826	87234936	1111	*	7.61992	8.24208	6.5022	1.64593	7.93081e-09	1.36594e-07	Intron (ENSMUST00000183344.1/ENSMUST00000183344.1, intron 2 of 4)	100038706	Gm10637	-33976
chr17	35700037	35701061	1025	*	6.94514	7.60675	5.68724	1.79705	7.96214e-09	1.36992e-07	Promoter (<=1kb)	12305	Ddr1	0
chr8	123041029	123042858	1830	*	6.85941	7.50448	5.66242	1.73274	8.17316e-09	1.40357e-07	Promoter (<=1kb)	100503178	2810013P06Rik	0
chr8	12396933	12398354	1422	*	8.00306	8.51497	7.20233	1.27003	8.1746e-09	1.40357e-07	Promoter (<=1kb)	20664	Sox1	530
chr4	148806277	148807977	1701	*	6.85127	7.50108	5.63716	1.7515	8.2096e-09	1.40813e-07	Promoter (1-2kb)	69743	Casz1	1812
chr14	37440230	37441211	982	*	5.93736	6.68193	4.31373	2.15553	8.68646e-09	1.48839e-07	Distal Intergenic	66092	Ghitm	-304958
chr7	142660878	142662202	1325	*	7.72093	8.25415	6.86588	1.33868	8.71121e-09	1.4911e-07	Promoter (<=1kb)	16002	Igf2	0
chr8	12400095	12401127	1033	*	7.60336	8.15056	6.71106	1.38442	8.92749e-09	1.52655e-07	3' UTR	20664	Sox1	3692
chr4	102759203	102760617	1415	*	6.80493	7.48912	5.45828	1.88755	9.02851e-09	1.54225e-07	Promoter (<=1kb)	73094	Sgip1	0
chr12	17544787	17545582	796	*	6.50137	7.22901	4.96216	2.07538	9.04634e-09	1.54371e-07	Promoter (<=1kb)	18263	Odc1	0
chr13	83603689	83604813	1125	*	6.30933	7.06171	4.64471	2.19095	9.10488e-09	1.55211e-07	Intron (ENSMUST00000198199.4/17260, intron 4 of 10)	17260	Mef2c	-20790
chr7	126032770	126033238	469	*	5.97574	6.74126	4.23887	2.25519	9.29142e-09	1.58229e-07	Intron (ENSMUST00000073935.6/269994, intron 1 of 6)	269994	Gsg1l	49173
chr3	144204531	144205899	1369	*	6.56791	7.26424	5.17055	1.93897	9.33917e-09	1.5888e-07	Promoter (<=1kb)	16911	Lmo4	0
chr16	82660964	82661413	450	*	6.049	6.79017	4.44283	2.13739	9.70838e-09	1.64993e-07	Distal Intergenic	17968	Ncam2	1195341
chr15	80082760	80083504	745	*	6.25184	6.9919	4.65133	2.13333	9.75552e-09	1.65625e-07	Promoter (<=1kb)	100302600	Snord43	0
chr17	88064020	88066123	2104	*	7.6253	8.18084	6.71011	1.41152	9.92189e-09	1.68278e-07	Promoter (<=1kb)	225055	Fbxo11	0
chr19	42258057	42258988	932	*	5.90464	6.67686	4.12922	2.28876	1.00676e-08	1.70576e-07	Promoter (2-3kb)	71146	Golga7b	2318
chr14	32165534	32166219	686	*	5.30752	6.16183	2.92745	2.77334	1.01366e-08	1.7157e-07	Promoter (<=1kb)	27057	Ncoa4	0
chr15	98933275	98934512	1238	*	6.65119	7.31139	5.39862	1.79069	1.03952e-08	1.7577e-07	Promoter (<=1kb)	22143	Tuba1b	0
chr9	106247367	106247992	626	*	6.14799	6.87816	4.59653	2.0872	1.04589e-08	1.76668e-07	Promoter (<=1kb)	11655	Alas1	0
chr9	85841940	85844356	2417	*	6.76513	7.41826	5.53886	1.76324	1.05303e-08	1.77693e-07	Promoter (<=1kb)	21983	Tpbg	0
chr9	52047785	52049141	1357	*	7.50098	8.08213	6.51236	1.49801	1.06893e-08	1.80195e-07	Promoter (<=1kb)	19684	Rdx	0
chr8	125317424	125318048	625	*	6.16966	6.92271	4.50146	2.19201	1.07336e-08	1.80728e-07	Distal Intergenic	244668	Sipa1l2	174662
chr11	93995101	93997313	2213	*	6.5894	7.26834	5.26401	1.86597	1.07426e-08	1.80728e-07	Promoter (<=1kb)	70834	Spag9	0
chr1	191223898	191224970	1073	*	5.55245	6.34976	3.62082	2.42065	1.08757e-08	1.82783e-07	Promoter (<=1kb)	100504360	D730003I15Rik	0
chr13	23530977	23531771	795	*	6.3037	7.00124	4.90119	1.9432	1.10794e-08	1.86019e-07	Promoter (<=1kb)	69386	H4c8	0
chr4	130075030	130075441	412	*	5.28312	6.11594	3.09106	2.62835	1.1098e-08	1.86143e-07	Promoter (1-2kb)	107581	Col16a1	-1602
chr5	142816892	142817489	598	*	7.4471	8.0465	6.40288	1.56186	1.14269e-08	1.91466e-07	Promoter (<=1kb)	231861	Tnrc18	0
chr10	60106061	60107778	1718	*	7.04039	7.65966	5.93227	1.63382	1.16577e-08	1.95137e-07	Promoter (<=1kb)	94214	Spock2	0
chr2	73271881	73272997	1117	*	8.61294	9.08398	7.909	1.14307	1.17085e-08	1.95791e-07	Promoter (<=1kb)	381373	Sp9	0
chr15	85667457	85667918	462	*	7.35178	7.94506	6.32654	1.54152	1.17894e-08	1.96946e-07	Exon (ENSMUST00000230234.1/ENSMUST00000230234.1, exon 2 of 2)	102800312	Lncppara	13841
chr4	3938870	3939259	390	*	5.7662	6.54299	3.96376	2.30966	1.18977e-08	1.98557e-07	Promoter (<=1kb)	66433	Chchd7	0
chr14	21983379	21984695	1317	*	7.25949	7.8784	6.1526	1.63286	1.19961e-08	2e-07	3' UTR	218820	Zfp503	4906
chr11	100471941	100472888	948	*	6.59133	7.25767	5.3154	1.81401	1.21217e-08	2.01891e-07	Promoter (<=1kb)	217194	Klhl11	0
chr2	152101924	152102232	309	*	5.00216	5.89131	2.24501	3.02637	1.21475e-08	2.02119e-07	Distal Intergenic	76650	Srxn1	-3284
chr2	49741728	49742373	646	*	6.32714	7.05237	4.79948	2.06128	1.21669e-08	2.0224e-07	Promoter (2-3kb)	16574	Kif5c	-2152
chr4	88094605	88095238	634	*	5.89794	6.66918	4.12827	2.28076	1.21876e-08	2.02334e-07	Promoter (<=1kb)	230393	Focad	0
chr8	80878738	80880747	2010	*	7.68079	8.24291	6.74724	1.43255	1.21968e-08	2.02334e-07	Promoter (<=1kb)	14388	Gab1	0
chr4	99653088	99654005	918	*	8.07767	8.58054	7.29917	1.24116	1.2267e-08	2.03295e-07	Promoter (2-3kb)	15221	Foxd3	-2294
chr15	30172372	30173728	1357	*	7.04107	7.6839	5.85209	1.7216	1.24613e-08	2.06311e-07	Promoter (<=1kb)	18163	Ctnnd2	0
chr3	41741970	41742876	907	*	6.54535	7.2278	5.20579	1.87805	1.2545e-08	2.07491e-07	Promoter (<=1kb)	67161	Sclt1	0
chr9	46012429	46013894	1466	*	6.26706	6.97831	4.80424	2.00006	1.26667e-08	2.09295e-07	Promoter (<=1kb)	18475	Pafah1b2	0
chr12	84570765	84572992	2228	*	8.03902	8.58991	7.13667	1.39618	1.27921e-08	2.11158e-07	Promoter (<=1kb)	12677	Vsx2	925
chr15	98567236	98568326	1091	*	6.1867	6.90284	4.70157	2.02091	1.295e-08	2.13553e-07	Promoter (<=1kb)	100048895	9330020H09Rik	0
chr16	91226722	91228790	2069	*	8.41799	8.89289	7.70529	1.15451	1.32273e-08	2.17911e-07	Promoter (1-2kb)	50913	Olig2	1265
chr18	80983878	80985709	1832	*	8.68968	9.11556	8.08277	1.01094	1.34625e-08	2.21566e-07	Promoter (<=1kb)	20689	Sall3	827
chr8	80738354	80739975	1622	*	7.07746	7.70822	5.93064	1.67511	1.36623e-08	2.24562e-07	Promoter (<=1kb)	93762	Smarca5	0
chr1	131525094	131527525	2432	*	8.04582	8.58068	7.18645	1.3419	1.36715e-08	2.24562e-07	Promoter (<=1kb)	14270	Srgap2	0
chr1	167690184	167691615	1432	*	7.727	8.25365	6.889	1.31616	1.38881e-08	2.27897e-07	Promoter (<=1kb)	110648	Lmx1a	627
chr5	30814708	30815343	636	*	5.72179	6.5065	3.87105	2.34797	1.39429e-08	2.2857e-07	Promoter (<=1kb)	100732	Mapre3	0
chr8	87297339	87298108	770	*	6.65447	7.34615	5.27678	1.91493	1.4243e-08	2.33261e-07	Distal Intergenic	100038706	Gm10637	-97489
chr17	66232722	66233653	932	*	7.47032	8.0772	6.40249	1.5873	1.43662e-08	2.35048e-07	Exon (ENSMUST00000233985.1/ENSMUST00000233985.1, exon 4 of 5)	320209	Ddx11	89013
chr7	83735297	83735853	557	*	6.89838	7.57624	5.5773	1.85773	1.4864e-08	2.42954e-07	Promoter (<=1kb)	16170	Il16	0
chr11	20631422	20632642	1221	*	6.42335	7.10927	5.06962	1.89092	1.4896e-08	2.43239e-07	Promoter (<=1kb)	58172	Sertad2	0
chr2	31640073	31641510	1438	*	7.06329	7.68139	5.95904	1.6295	1.49553e-08	2.43968e-07	Promoter (<=1kb)	381359	Prdm12	36
chr13	72624428	72625669	1242	*	7.70165	8.28425	6.70873	1.50321	1.50155e-08	2.4471e-07	Promoter (2-3kb)	328287	Gm20554	2895
chr7	83808925	83809518	594	*	6.86476	7.49597	5.71639	1.67679	1.52101e-08	2.4764e-07	Intron (ENSMUST00000208435.1/ENSMUST00000208435.1, intron 1 of 3)	75556	Cfap161	-14045
chr1	95313518	95314267	750	*	6.29261	6.9939	4.87388	1.95507	1.52797e-08	2.48494e-07	Promoter (<=1kb)	67698	Fam174a	0
chr15	77279278	77280090	813	*	5.62636	6.44077	3.57601	2.51517	1.52924e-08	2.48494e-07	Intron (ENSMUST00000171751.9/93686, intron 1 of 13)	93686	Rbfox2	26515
chr1	181210816	181212456	1641	*	7.41294	8.02788	6.31908	1.61603	1.53409e-08	2.4904e-07	Promoter (<=1kb)	226757	Wdr26	0
chr3	88177247	88178078	832	*	5.99992	6.74973	4.34894	2.17373	1.54212e-08	2.501e-07	Promoter (<=1kb)	76642	1700113A16Rik	0
chr6	87838523	87839768	1246	*	6.62307	7.31175	5.25795	1.90146	1.54807e-08	2.5082e-07	Promoter (<=1kb)	57905	Isy1	0
chr6	100127674	100128265	592	*	5.47923	6.29213	3.43978	2.49989	1.59507e-08	2.58175e-07	Distal Intergenic	56353	Rybp	104866
chr4	155624460	155625275	816	*	6.29095	7.00243	4.82705	1.99839	1.59656e-08	2.58175e-07	Promoter (<=1kb)	100502734	Gm16023	0
chr5	115272104	115272956	853	*	6.45624	7.15999	5.02678	1.96458	1.60083e-08	2.58614e-07	Promoter (<=1kb)	50849	Rnf10	0
chr11	58954605	58955659	1055	*	6.60492	7.28854	5.26055	1.88073	1.64591e-08	2.6564e-07	Promoter (<=1kb)	319162	H2ac25	0
chr6	39205451	39207374	1924	*	7.05999	7.70888	5.84922	1.74236	1.67773e-08	2.70513e-07	Promoter (<=1kb)	338523	Kdm7a	0
chr10	66640887	66641832	946	*	7.22054	7.85862	6.04836	1.70127	1.68613e-08	2.71606e-07	Exon (ENSMUST00000189480.1/ENSMUST00000189480.1, exon 1 of 2)	68488	1110002J07Rik	275907
chr6	28922058	28923990	1933	*	5.87896	6.65396	4.08716	2.29422	1.73804e-08	2.79697e-07	Intron (ENSMUST00000167201.1/56463, intron 16 of 16)	56463	Snd1	42015
chr4	133660194	133661133	940	*	6.48557	7.19626	5.02525	1.99332	1.74713e-08	2.80888e-07	3' UTR	503610	Zdhhc18	-10040
chr12	9574957	9576476	1520	*	7.87953	8.41113	7.02872	1.33173	1.7566e-08	2.82139e-07	Promoter (<=1kb)	23967	Osr1	516
chr3	152209775	152211255	1481	*	7.27342	7.87112	6.23453	1.554	1.78519e-08	2.86456e-07	Promoter (<=1kb)	51886	Fubp1	0
chr10	17947071	17948281	1211	*	6.00086	6.72507	4.47804	2.05459	1.7899e-08	2.86934e-07	Promoter (<=1kb)	380629	Heca	0
chr11	100355550	100356166	617	*	5.81899	6.58327	4.08911	2.24068	1.79476e-08	2.87049e-07	Promoter (<=1kb)	15114	Hap1	0
chr11	50638413	50639562	1150	*	6.2395	6.97842	4.64471	2.11913	1.79478e-08	2.87049e-07	Intron (ENSMUST00000142118.2/216725, intron 2 of 20)	216725	Adamts2	36329
chr12	108001881	108004146	2266	*	7.61184	8.15239	6.7374	1.36056	1.79578e-08	2.87049e-07	Promoter (<=1kb)	58208	Bcl11b	0
chr13	105053529	105054896	1368	*	7.08937	7.69699	6.01919	1.58913	1.85041e-08	2.95498e-07	Promoter (<=1kb)	52882	Rgs7bp	34
chr7	83369412	83370036	625	*	6.63105	7.3172	5.27636	1.88946	1.89347e-08	3.02086e-07	Exon (ENSMUST00000208430.1/ENSMUST00000208430.1, exon 1 of 4)	233424	Tmc3	-214891
chr11	17159011	17160234	1224	*	6.69639	7.35986	5.43145	1.79938	1.90494e-08	3.03625e-07	Promoter (<=1kb)	19058	Ppp3r1	0
chr2	104742336	104742916	581	*	5.56911	6.36752	3.63023	2.42052	1.91796e-08	3.05408e-07	Promoter (<=1kb)	211896	Depdc7	0
chr1	93235743	93236609	867	*	6.05983	6.79067	4.50512	2.0822	1.9277e-08	3.06667e-07	Promoter (<=1kb)	208777	Sned1	0
chr18	66458479	66458993	515	*	5.38695	6.22368	3.16269	2.6379	1.93696e-08	3.07845e-07	Promoter (<=1kb)	58801	Pmaip1	0
chr5	53995263	53995578	316	*	5.03272	5.90214	2.5022	2.85781	1.96464e-08	3.11947e-07	Promoter (2-3kb)	116873	Stim2	-2921
chr8	123235140	123236153	1014	*	5.64368	6.42292	3.82646	2.31461	1.98548e-08	3.14957e-07	Promoter (<=1kb)	71186	4933417D19Rik	49
chr16	20620902	20622436	1535	*	6.48089	7.16585	5.13111	1.88477	2.00396e-08	3.17585e-07	Promoter (<=1kb)	73047	Camk2n2	0
chr2	4401067	4401852	786	*	5.84704	6.62346	4.04685	2.29905	2.03968e-08	3.22939e-07	Promoter (<=1kb)	209630	Frmd4a	0
chr1	78193152	78195515	2364	*	8.46278	8.93808	7.74919	1.15585	2.0588e-08	3.25658e-07	Promoter (1-2kb)	18505	Pax3	1323
chr7	83883158	83884679	1522	*	7.28818	7.8765	6.27807	1.52017	2.08804e-08	3.2997e-07	Promoter (<=1kb)	67943	Mesd	0
chr1	97660580	97662251	1672	*	7.65752	8.25758	6.61123	1.56091	2.15828e-08	3.40746e-07	Promoter (<=1kb)	52392	Macir	0
chr5	96161003	96162523	1521	*	7.37707	7.99668	6.26783	1.63125	2.17886e-08	3.4367e-07	Promoter (<=1kb)	231464	Cnot6l	0
chr6	134919907	134921434	1528	*	7.50843	8.09979	6.48906	1.53031	2.19178e-08	3.45381e-07	Promoter (<=1kb)	12576	Cdkn1b	0
chr2	180456301	180457273	973	*	5.2923	6.11654	3.16824	2.56102	2.20052e-08	3.46431e-07	Promoter (<=1kb)	108115	Slco4a1	0
chr2	130274166	130274909	744	*	6.53439	7.22827	5.14746	1.91963	2.30638e-08	3.62754e-07	Promoter (<=1kb)	67134	Nop56	0
chr8	121087163	121088953	1791	*	8.0267	8.5355	7.23368	1.2584	2.3468e-08	3.68764e-07	Promoter (2-3kb)	15227	Foxf1	2777
chr5	3340260	3341688	1429	*	6.98892	7.62303	5.83055	1.68517	2.40029e-08	3.76814e-07	Promoter (<=1kb)	12571	Cdk6	0
chr1	121178156	121180429	2274	*	7.78781	8.30113	6.98358	1.27204	2.4196e-08	3.79139e-07	Exon (ENSMUST00000185678.1/98452, exon 3 of 3)	98452	Celrr	90627
chr13	23544401	23544987	587	*	5.36785	6.19261	3.23975	2.56107	2.41965e-08	3.79139e-07	Promoter (<=1kb)	260423	H3c7	349
chr6	43337434	43337945	512	*	5.77818	6.54254	4.04785	2.23655	2.42631e-08	3.79826e-07	Distal Intergenic	18291	Nobox	-27880
chr5	99251792	99253276	1485	*	6.14012	6.85136	4.67732	1.99372	2.45053e-08	3.83257e-07	Promoter (<=1kb)	320292	Rasgef1b	0
chr9	90113732	90114682	951	*	6.64714	7.32036	5.34445	1.83482	2.45656e-08	3.83841e-07	Promoter (<=1kb)	21761	Morf4l1	0
chr8	36611694	36613022	1329	*	6.66724	7.33648	5.38012	1.81937	2.47426e-08	3.86244e-07	Promoter (<=1kb)	50768	Dlc1	852
chr18	61211039	61211946	908	*	6.04672	6.76154	4.56763	2.00973	2.47788e-08	3.86447e-07	Promoter (<=1kb)	13521	Slc26a2	0
chr16	37442559	37443340	782	*	7.18272	7.79736	6.08984	1.61254	2.48562e-08	3.87293e-07	Distal Intergenic	207227	Stxbp5l	-57597
chr6	51171060	51172471	1412	*	8.17327	8.64241	7.47359	1.13639	2.53243e-08	3.94218e-07	Distal Intergenic	387166	Mir148a	97439
chr13	31802614	31803676	1063	*	7.44304	8.01066	6.49386	1.44898	2.59972e-08	4.04315e-07	Promoter (2-3kb)	17300	Foxc1	-2957
chr17	13759910	13761761	1852	*	6.94552	7.57103	5.81657	1.65211	2.69597e-08	4.18894e-07	Promoter (<=1kb)	17356	Afdn	0
chr9	25251728	25253448	1721	*	6.94406	7.56209	5.84006	1.62467	2.70578e-08	4.20025e-07	Promoter (<=1kb)	235072	Septin7	0
chr7	29393257	29393769	513	*	6.33911	7.06684	4.79948	2.06343	2.71784e-08	4.21506e-07	Intron (ENSMUST00000085809.10/74206, intron 5 of 22)	74206	Sipa1l3	-15512
chr10	128082829	128084185	1357	*	6.93491	7.54989	5.84093	1.6138	2.72518e-08	4.2225e-07	Promoter (<=1kb)	11947	Atp5f1b	0
chr11	110477929	110479477	1549	*	6.39522	7.09979	4.96216	1.96263	2.76188e-08	4.27539e-07	Promoter (<=1kb)	26399	Map2k6	0
chr7	28169761	28170558	798	*	5.46317	6.26379	3.5095	2.42358	2.78193e-08	4.30244e-07	Promoter (<=1kb)	14113	Fbl	0
chr1	133907942	133908845	904	*	6.50542	7.19214	5.14839	1.88854	2.78547e-08	4.30393e-07	Promoter (<=1kb)	269120	Optc	0
chrX	136214847	136215389	543	*	5.35496	6.16869	3.30955	2.49384	2.8046e-08	4.32948e-07	Promoter (<=1kb)	19716	Bex1	0
chr2	10371156	10371843	688	*	5.49252	6.27994	3.62486	2.35333	2.82225e-08	4.35269e-07	Promoter (<=1kb)	353282	Sfmbt2	-593
chr19	56722083	56723920	1838	*	6.68465	7.33719	5.46054	1.75369	2.84832e-08	4.38884e-07	Promoter (<=1kb)	11554	Adrb1	0
chr4	33889903	33890370	468	*	6.25858	6.98495	4.72542	2.05698	2.87844e-08	4.43114e-07	Distal Intergenic	12801	Cnr1	-34223
chr3	137867341	137868158	818	*	6.33459	7.05593	4.82529	2.03454	2.95076e-08	4.53829e-07	Promoter (<=1kb)	70604	Dnajb14	0
chr13	21717517	21718194	678	*	5.3748	6.18128	3.38092	2.45335	2.9807e-08	4.58011e-07	Promoter (<=1kb)	319152	H3c10	0
chr8	34806113	34808265	2153	*	7.19956	7.86181	5.93924	1.78982	2.99905e-08	4.60406e-07	Promoter (<=1kb)	319520	Dusp4	0
chr10	128525138	128525966	829	*	5.8805	6.61363	4.31456	2.08807	3.0178e-08	4.62859e-07	Promoter (<=1kb)	23943	Esyt1	0
chr15	84167729	84169118	1390	*	6.69889	7.35397	5.46543	1.76404	3.04531e-08	4.66648e-07	Promoter (<=1kb)	102466642	Mir6392	0
chr14	122367151	122367740	590	*	5.6528	6.44173	3.77562	2.35697	3.05116e-08	4.67115e-07	Intron (ENSMUST00000026625.6/69634, intron 2 of 7)	328479	Gm5089	39003
chr13	83715187	83717049	1863	*	8.38137	8.84437	7.69541	1.11787	3.07032e-08	4.69618e-07	Distal Intergenic	320203	Mir9-2hg	-4332
chr5	30591216	30591805	590	*	6.00431	6.76257	4.30788	2.2027	3.08851e-08	4.71968e-07	Promoter (2-3kb)	100502829	Gm9899	-2597
chr18	35889010	35890534	1525	*	6.84894	7.47495	5.71828	1.65374	3.10093e-08	4.73432e-07	Exon (ENSMUST00000237036.1/ENSMUST00000237036.1, exon 1 of 2)	67393	Cxxc5	34272
chr3	41564741	41565992	1252	*	6.95466	7.58313	5.81569	1.66187	3.12975e-08	4.77395e-07	Promoter (<=1kb)	269424	Jade1	0
chr7	113513306	113514388	1083	*	6.29785	6.98363	4.94464	1.88448	3.13792e-08	4.78203e-07	Promoter (<=1kb)	67420	Far1	0
chr11	51999694	52000740	1047	*	6.64777	7.30237	5.4161	1.76126	3.16513e-08	4.81909e-07	Promoter (<=1kb)	22210	Ube2b	0
chr15	96286413	96286798	386	*	6.17894	6.88198	4.75259	1.95536	3.18325e-08	4.84226e-07	Promoter (<=1kb)	77044	Arid2	-720
chr15	91463075	91464156	1082	*	5.4307	6.24415	3.38728	2.49335	3.19115e-08	4.84986e-07	Intron (ENSMUST00000109283.1/239606, intron 3 of 9)	239606	Slc2a13	-50858
chr15	82147218	82148073	856	*	5.87326	6.60474	4.3154	2.08037	3.1997e-08	4.85841e-07	Promoter (<=1kb)	20788	Srebf2	0
chr18	3336444	3338035	1592	*	7.63831	8.2106	6.6757	1.46313	3.22026e-08	4.88519e-07	Promoter (<=1kb)	12916	Crem	0
chr11	59948125	59948954	830	*	5.22352	6.04834	3.09495	2.55775	3.26085e-08	4.94226e-07	Promoter (<=1kb)	100504121	Med9os	0
chr3	107175438	107175871	434	*	6.25893	6.99652	4.67082	2.10504	3.3884e-08	5.13092e-07	Distal Intergenic	242151	Kcna10	-7185
chr2	18063792	18065176	1385	*	7.2425	7.83048	6.23343	1.51666	3.41538e-08	5.16709e-07	Promoter (<=1kb)	17354	Mllt10	0
chr1	78201205	78203271	2067	*	7.70384	8.25208	6.80869	1.3839	3.42168e-08	5.17191e-07	Distal Intergenic	18505	Pax3	-4071
chr9	96630723	96631664	942	*	6.24947	6.94039	4.87501	1.9042	3.44729e-08	5.20591e-07	Promoter (<=1kb)	114713	Rasa2	0
chr9	108566835	108567937	1103	*	6.70278	7.36003	5.4613	1.77	3.52373e-08	5.31653e-07	Promoter (<=1kb)	66706	Ndufaf3	0
chr12	3973023	3973580	558	*	4.82651	5.72705	1.9187	3.07869	3.58235e-08	5.39976e-07	Promoter (1-2kb)	668212	Efr3b	1884
chr6	88202328	88203070	743	*	6.51397	7.16936	5.27935	1.76281	3.58537e-08	5.39976e-07	Promoter (1-2kb)	14461	Gata2	-1375
chr1	106171766	106173455	1690	*	7.74464	8.29922	6.83211	1.40306	3.70548e-08	5.57561e-07	Promoter (<=1kb)	98432	Phlpp1	14
chr5	64159279	64160543	1265	*	6.70538	7.35499	5.49201	1.74028	3.72841e-08	5.60505e-07	Promoter (<=1kb)	57915	Tbc1d1	0
chr17	86250097	86250883	787	*	6.17915	6.9287	4.52955	2.15826	3.85551e-08	5.7909e-07	Intron (ENSMUST00000097275.8/18754, intron 1 of 14)	72104	2010106C02Rik	36295
chr4	13248358	13248953	596	*	6.84964	7.53047	5.51666	1.86122	3.8716e-08	5.80984e-07	Distal Intergenic	208820	Triqk	330391
chr3	19310357	19311920	1564	*	6.72431	7.36735	5.53457	1.71463	3.87787e-08	5.80996e-07	Promoter (<=1kb)	18583	Pde7a	0
chr18	64887283	64889125	1843	*	7.54792	8.11442	6.60196	1.4431	3.88104e-08	5.80996e-07	Promoter (<=1kb)	83814	Nedd4l	0
chr16	94569726	94571278	1553	*	7.02666	7.65605	5.88452	1.66354	3.88213e-08	5.80996e-07	Promoter (<=1kb)	13548	Dyrk1a	0
chr9	42897316	42898168	853	*	6.83611	7.75558	3.63291	3.24537	3.90726e-08	5.83836e-07	Intron (ENSMUST00000114865.7/110637, intron 1 of 20)	110637	Grik4	46325
chr12	72760424	72761930	1507	*	7.07098	7.69341	5.95235	1.63803	3.90811e-08	5.83836e-07	Promoter (<=1kb)	19042	Ppm1a	0
chr5	136565785	136568039	2255	*	7.59071	8.15386	6.65425	1.43136	3.91202e-08	5.83897e-07	Promoter (<=1kb)	13047	Cux1	0
chr15	85702128	85703368	1241	*	6.87236	7.48633	5.78166	1.60862	3.94765e-08	5.88687e-07	Promoter (<=1kb)	102800312	Lncppara	-405
chr12	14151114	14152130	1017	*	6.90682	7.55085	5.71355	1.71798	3.98045e-08	5.93048e-07	Promoter (<=1kb)	105005	Lratd1	0
chr18	77773796	77774621	826	*	6.94966	7.56217	5.86374	1.60246	3.99876e-08	5.95244e-07	Promoter (<=1kb)	11946	Atp5f1a	0
chr13	36733111	36735303	2193	*	7.76025	8.27397	6.95503	1.27156	4.07006e-08	6.05318e-07	Promoter (<=1kb)	68404	Nrn1	0
chr11	69920296	69921306	1011	*	6.19619	6.91508	4.69838	2.01969	4.10667e-08	6.10217e-07	Promoter (<=1kb)	276770	Eif5a	0
chr1	137588267	137589251	985	*	6.60673	7.33863	5.04685	2.07742	4.12845e-08	6.12519e-07	Distal Intergenic	735252	Mir181a-1	-377204
chr11	115707997	115708811	815	*	6.34363	7.03067	4.98524	1.88619	4.12951e-08	6.12519e-07	Promoter (<=1kb)	14784	Grb2	0
chr15	74751671	74752965	1295	*	5.60603	6.37816	3.83114	2.26854	4.15381e-08	6.15576e-07	Promoter (<=1kb)	23936	Lynx1	49
chr4	137356850	137357789	940	*	6.70186	7.38847	5.34527	1.88426	4.19819e-08	6.216e-07	Promoter (<=1kb)	12540	Cdc42	0
chr7	49183643	49184258	616	*	5.74434	6.50169	4.05286	2.19624	4.21409e-08	6.23401e-07	Intron (ENSMUST00000183659.7/78286, intron 2 of 39)	108167511	9130015G15Rik	-23824
chr9	71071866	71072641	776	*	5.30922	6.11534	3.31789	2.4461	4.22162e-08	6.23962e-07	Distal Intergenic	64008	Aqp9	89992
chr17	35776659	35777778	1120	*	5.8313	6.58356	4.16732	2.1706	4.24496e-08	6.26855e-07	Exon (ENSMUST00000172874.1/74601, exon 2 of 3)	74601	4833427F10Rik	4209
chr5	65763282	65764970	1689	*	7.18403	7.7609	6.20803	1.47807	4.25456e-08	6.27717e-07	Promoter (<=1kb)	333789	N4bp2	0
chr3	49756167	49757967	1801	*	6.68134	7.31571	5.52209	1.68203	4.33474e-08	6.38981e-07	Promoter (<=1kb)	73173	Pcdh18	0
chr2	90823720	90824900	1181	*	6.40818	7.1005	5.02779	1.90703	4.45734e-08	6.56056e-07	Intron (ENSMUST00000051831.12/271813, intron 18 of 21)	56428	Mtch2	-22255
chr3	108571605	108572119	515	*	5.66307	6.4301	3.9176	2.24017	4.45844e-08	6.56056e-07	Promoter (<=1kb)	99730	Taf13	0
chr8	13338345	13339504	1160	*	6.30125	6.97665	4.98995	1.84007	4.46477e-08	6.56407e-07	Promoter (<=1kb)	21781	Tfdp1	0
chr14	100284243	100285878	1636	*	6.52201	7.1749	5.29664	1.75141	4.47809e-08	6.57786e-07	Promoter (<=1kb)	16597	Klf12	0
chr14	122982510	122983626	1117	*	7.107	7.69699	6.09179	1.52258	4.52717e-08	6.64199e-07	Promoter (<=1kb)	70551	Tmtc4	0
chr14	54476160	54476758	599	*	5.78033	6.54418	4.05286	2.22625	4.52971e-08	6.64199e-07	Promoter (<=1kb)	140743	Rem2	0
chr2	84733984	84734525	542	*	5.67245	6.44093	3.9187	2.24693	4.60035e-08	6.73964e-07	Promoter (<=1kb)	241525	Ypel4	0
chr7	105399584	105400712	1129	*	5.87402	6.60617	4.31289	2.07742	4.72629e-08	6.91806e-07	Promoter (<=1kb)	74349	Fhip1b	0
chr4	85205111	85206380	1270	*	7.24705	7.82406	6.27063	1.47775	4.73664e-08	6.92712e-07	Promoter (<=1kb)	20404	Sh3gl2	0
chr10	81399877	81401968	2092	*	7.36634	7.92093	6.4538	1.40271	4.84679e-08	7.082e-07	3' UTR	18029	Nfic	5673
chr4	81442345	81442994	650	*	5.74908	6.51616	4.00332	2.23824	4.94641e-08	7.22124e-07	Promoter (<=1kb)	17475	Mpdz	0
chr8	83899080	83901144	2065	*	7.93886	8.46408	7.10452	1.30691	4.95258e-08	7.22392e-07	Promoter (<=1kb)	330814	Adgrl1	0
chr14	65261673	65262489	817	*	6.37056	7.04845	5.04936	1.84772	4.99117e-08	7.27384e-07	Promoter (<=1kb)	14365	Fzd3	0
chr3	152192960	152193820	861	*	5.34647	6.14907	3.37932	2.42106	5.02399e-08	7.31234e-07	Promoter (<=1kb)	67035	Dnajb4	25
chr2	73273983	73274793	811	*	8.06838	8.54813	7.34458	1.16663	5.02866e-08	7.31234e-07	Promoter (2-3kb)	381373	Sp9	2017
chr2	52072591	52073625	1035	*	6.43741	7.1272	5.06764	1.89517	5.03074e-08	7.31234e-07	Promoter (<=1kb)	51869	Rif1	0
chr9	82975139	82976377	1239	*	7.83898	8.36306	7.00758	1.30328	5.05569e-08	7.34221e-07	Promoter (<=1kb)	83946	Phip	0
chr2	146045046	146045798	753	*	6.89984	7.52644	5.7672	1.6521	5.08482e-08	7.37808e-07	Promoter (<=1kb)	78774	Cfap61	0
chr4	155221516	155222599	1084	*	7.50327	8.05694	6.59327	1.399	5.13957e-08	7.4471e-07	Promoter (<=1kb)	20481	Ski	0
chr13	55471339	55472708	1370	*	6.95069	7.57471	5.82676	1.6422	5.14132e-08	7.4471e-07	5' UTR	102465569	Mir6944	5068
chr6	124813392	124814202	811	*	6.18862	6.87615	4.82822	1.88674	5.15398e-08	7.45896e-07	Promoter (<=1kb)	21991	Tpi1	0
chr12	111712560	111713573	1014	*	6.4943	7.16917	5.18508	1.83507	5.16488e-08	7.46824e-07	Promoter (<=1kb)	68020	Coa8	0
chr8	79638677	79640341	1665	*	7.35965	7.92659	6.4124	1.4431	5.25411e-08	7.59069e-07	Promoter (<=1kb)	73945	Otud4	0
chr14	18270439	18271536	1098	*	6.58762	7.2309	5.39704	1.71378	5.27456e-08	7.61125e-07	Promoter (<=1kb)	66480	Rpl15	0
chr12	85374085	85375100	1016	*	6.02984	6.74126	4.56623	1.98614	5.27748e-08	7.61125e-07	Promoter (<=1kb)	68581	Tmed10	0
chr13	54285896	54286467	572	*	6.82567	7.5044	5.5011	1.84982	5.35372e-08	7.71454e-07	Distal Intergenic	12890	Cplx2	-15492
chr16	73107466	73108324	859	*	6.08435	6.78966	4.64802	1.95929	5.42114e-08	7.80494e-07	Intron (ENSMUST00000232248.1/ENSMUST00000232248.1, intron 2 of 5)	19876	Robo1	123711
chr1	130716764	130717890	1127	*	6.69235	7.33917	5.48906	1.72628	5.44754e-08	7.83618e-07	Promoter (<=1kb)	18640	Pfkfb2	0
chr7	79542912	79545169	2258	*	7.25547	7.90051	6.0586	1.72188	5.47832e-08	7.87367e-07	Intron (ENSMUST00000206829.1/ENSMUST00000206829.1, intron 1 of 1)	101694	Mir9-3hg	15062
chr14	104461818	104463235	1418	*	8.63213	9.06295	8.01507	1.02287	5.50529e-08	7.90562e-07	Promoter (2-3kb)	18996	Pou4f1	2130
chr2	167063110	167063610	501	*	5.75065	6.50154	4.09398	2.16176	5.59149e-08	8.02248e-07	Promoter (<=1kb)	68949	Zfas1	0
chr10	39369666	39370593	928	*	6.82602	7.45377	5.6895	1.65553	5.63482e-08	8.0777e-07	Promoter (<=1kb)	14360	Fyn	0
chr17	80801452	80802062	611	*	5.93786	6.69022	4.27336	2.16587	5.6791e-08	8.13419e-07	Distal Intergenic	225028	Map4k3	-72967
chr17	26631162	26632763	1602	*	5.71688	6.49332	3.9165	2.28197	5.70707e-08	8.16723e-07	3' UTR	67458	Ergic1	-3260
chr4	33242449	33242867	419	*	5.23524	6.06181	3.093	2.5536	5.77339e-08	8.25505e-07	Distal Intergenic	108767	Pnrc1	4708
chr8	84784129	84785208	1080	*	7.43518	7.9791	6.55173	1.36705	5.8878e-08	8.41143e-07	Intron (ENSMUST00000076715.12/18032, intron 1 of 8)	18032	Nfix	-9760
chr6	100032644	100033171	528	*	5.85965	6.63153	4.08618	2.25853	6.01743e-08	8.58927e-07	Distal Intergenic	56353	Rybp	199960
chr11	87403587	87405102	1516	*	5.9522	6.72042	4.19993	2.23985	6.17464e-08	8.80613e-07	Promoter (<=1kb)	114714	Rad51c	0
chr17	53566408	53568363	1956	*	7.72193	8.24259	6.89925	1.29209	6.19923e-08	8.83364e-07	Promoter (<=1kb)	18519	Kat2b	0
chr18	55248083	55248690	608	*	6.35298	7.08903	4.77259	2.08994	6.22264e-08	8.85942e-07	Distal Intergenic	269023	Zfp608	-255528
chr8	123411417	123412186	770	*	5.84489	6.62162	4.04283	2.28116	6.26263e-08	8.90225e-07	Promoter (<=1kb)	22152	Tubb3	0
chr4	63230999	63231627	629	*	5.12278	5.96737	2.83114	2.66056	6.2634e-08	8.90225e-07	Promoter (2-3kb)	373864	Col27a1	-2659
chr11	113201011	113201915	905	*	5.86662	6.58941	4.35056	2.03385	6.30557e-08	8.95455e-07	Promoter (<=1kb)	72386	2610035D17Rik	0
chr7	121939713	121940089	377	*	5.64731	6.40321	3.96376	2.18193	6.33806e-08	8.99303e-07	Intron (ENSMUST00000205438.1/233824, intron 11 of 16)	20277	Scnn1b	40485
chr5	110447689	110448589	901	*	6.09186	6.81139	4.59104	2.01752	6.40194e-08	9.07595e-07	Promoter (<=1kb)	381668	Fbrsl1	0
chr11	40689634	40690184	551	*	5.13141	5.96648	2.92089	2.59999	6.52113e-08	9.23706e-07	Promoter (2-3kb)	108645	Mat2b	2437
chr16	96081585	96082976	1392	*	7.13847	7.72268	6.14072	1.50065	6.57687e-08	9.30812e-07	Promoter (<=1kb)	93871	Brwd1	0
chr13	41605292	41606590	1299	*	6.46604	7.1331	5.18736	1.80248	6.66398e-08	9.4234e-07	Promoter (<=1kb)	621976	Tmem170b	0
chr2	28911294	28912822	1529	*	8.47768	8.91691	7.84308	1.04666	6.74215e-08	9.52586e-07	Promoter (<=1kb)	54422	Barhl1	0
chr3	9250215	9251987	1773	*	7.49518	8.08248	6.48814	1.5105	6.85498e-08	9.67708e-07	Promoter (<=1kb)	229055	Zbtb10	0
chr3	45377068	45377670	603	*	5.7177	6.48583	3.96588	2.2395	6.88661e-08	9.7135e-07	Promoter (<=1kb)	72511	2610316D01Rik	535
chr19	12794681	12795938	1258	*	6.97522	7.57405	5.93281	1.551	6.90199e-08	9.72696e-07	Promoter (<=1kb)	109910	Zfp91	188
chr16	95119231	95119756	526	*	5.73116	6.51017	3.9154	2.29105	6.92244e-08	9.74754e-07	Distal Intergenic	16522	Kcnj6	-121530
chr7	45128459	45129272	814	*	6.24398	6.92179	4.92308	1.84506	7.10393e-08	9.99466e-07	Promoter (<=1kb)	22121	Rpl13a	0
chr10	59950313	59951921	1609	*	7.10384	7.71289	6.02906	1.58643	7.20935e-08	1.01344e-06	Promoter (<=1kb)	74747	Ddit4	0
chr9	91384094	91384394	301	*	6.55312	7.19502	5.36743	1.70715	7.29614e-08	1.02478e-06	Promoter (1-2kb)	22774	Zic4	1684
chr19	5084650	5085536	887	*	5.26436	6.09559	3.0852	2.57174	7.41638e-08	1.04079e-06	Promoter (<=1kb)	381199	Tmem151a	0
chr3	88142141	88143237	1097	*	7.11486	7.77859	5.84893	1.78824	7.47008e-08	1.04744e-06	Promoter (<=1kb)	17261	Mef2d	0
chr11	77950506	77951534	1029	*	6.8056	7.47132	5.53206	1.79559	7.5377e-08	1.05604e-06	Promoter (<=1kb)	20370	Sez6	0
chr11	118247820	118248893	1074	*	5.80716	6.54766	4.20444	2.10834	7.57291e-08	1.06008e-06	Promoter (<=1kb)	19157	Cyth1	0
chr6	143166837	143167868	1032	*	6.93916	7.56704	5.80216	1.6536	7.60748e-08	1.06403e-06	Promoter (<=1kb)	75320	Etnk1	0
chr10	115184612	115185129	518	*	5.35082	6.17313	3.2415	2.52021	7.83688e-08	1.09519e-06	Promoter (<=1kb)	216343	Tph2	0
chr13	34129531	34130657	1127	*	5.88604	6.60632	4.38171	2.01936	7.88022e-08	1.10033e-06	Promoter (<=1kb)	73710	Tubb2b	0
chr14	12341161	12342621	1461	*	7.03878	7.66237	5.9163	1.63984	7.89169e-08	1.10101e-06	3' UTR	54713	Fezf2	3223
chr8	128685356	128686419	1064	*	6.70193	7.35079	5.49128	1.73117	8.20618e-08	1.14392e-06	Promoter (<=1kb)	16412	Itgb1	0
chr7	79515072	79515977	906	*	6.9549	7.55347	5.91328	1.54995	8.25382e-08	1.1496e-06	Promoter (<=1kb)	101694	Mir9-3hg	0
chr18	74960932	74962388	1457	*	5.99259	6.69578	4.56553	1.94641	8.26749e-08	1.15055e-06	Promoter (<=1kb)	16891	Lipg	0
chr7	16146514	16146897	384	*	5.72051	6.46508	4.09689	2.12813	8.30003e-08	1.15411e-06	Intron (ENSMUST00000211649.1/110891, intron 4 of 9)	110891	Slc8a2	16166
chr2	28908478	28909958	1481	*	8.13855	8.63102	7.38499	1.20475	8.39466e-08	1.1663e-06	Promoter (2-3kb)	54422	Barhl1	2537
chr8	84800362	84800706	345	*	5.82021	6.54855	4.27764	2.05283	8.5299e-08	1.1841e-06	Promoter (<=1kb)	18032	Nfix	-18
chr19	42016833	42018187	1355	*	6.8867	7.51761	5.73938	1.66375	8.54896e-08	1.18576e-06	Promoter (<=1kb)	226122	Ubtd1	0
chr12	8450068	8450980	913	*	5.16393	6.00341	2.9165	2.61735	8.60945e-08	1.19316e-06	Distal Intergenic	11852	Rhob	49029
chr19	10417003	10417794	792	*	6.13765	6.88493	4.5	2.13607	8.61819e-08	1.19338e-06	Intron (ENSMUST00000073899.5/54525, intron 2 of 8)	54525	Syt7	12985
chr4	149461534	149462324	791	*	5.82944	6.57463	4.20263	2.12686	8.64215e-08	1.19521e-06	Distal Intergenic	63954	Rbp7	-6556
chr13	93498248	93499764	1517	*	7.3032	7.92277	6.19411	1.62246	8.64575e-08	1.19521e-06	Promoter (<=1kb)	57748	Jmy	0
chr7	84044553	84045244	692	*	6.80187	7.42252	5.68917	1.62683	8.68023e-08	1.19898e-06	Intron (ENSMUST00000064174.11/80982, intron 1 of 28)	80982	Cemip	41258
chr12	106174310	106175543	1234	*	6.8891	7.50371	5.79628	1.60661	8.6908e-08	1.19945e-06	Distal Intergenic	22367	Vrk1	143593
chr5	101660767	101661978	1212	*	8.26546	8.74025	7.55303	1.15003	8.82247e-08	1.21661e-06	Exon (ENSMUST00000044125.10/18096, exon 2 of 3)	18096	Nkx6-1	3018
chr13	119428078	119429680	1603	*	7.79838	8.35577	6.87808	1.40864	8.87183e-08	1.22241e-06	Promoter (<=1kb)	218693	Paip1	0
chr10	7680858	7681935	1078	*	7.0318	7.63809	5.96588	1.57553	8.94817e-08	1.23191e-06	Promoter (<=1kb)	16798	Lats1	0
chr7	109781072	109781617	546	*	5.58267	6.35096	3.82997	2.2362	9.02572e-08	1.24156e-06	Promoter (<=1kb)	78593	Nrip3	0
chr5	97195265	97195645	381	*	5.64222	6.3964	3.968	2.16955	9.04117e-08	1.24266e-06	Exon (ENSMUST00000199885.1/ENSMUST00000199885.1, exon 1 of 2)	231474	Paqr3	-83669
chr12	59218749	59220193	1445	*	6.91864	7.54741	5.77864	1.65581	9.05144e-08	1.24304e-06	Promoter (<=1kb)	70611	Fbxo33	0
chr6	8951696	8952621	926	*	6.29125	6.95897	5.01003	1.80288	9.12299e-08	1.25184e-06	Promoter (2-3kb)	18231	Nxph1	2020
chr2	92007058	92008435	1378	*	5.55741	6.32167	3.82763	2.21558	9.3072e-08	1.27607e-06	Intron (ENSMUST00000028663.4/26427, intron 1 of 11)	26427	Creb3l1	16067
chr1	52521430	52521991	562	*	5.42426	6.20122	3.62082	2.27688	9.4035e-08	1.28821e-06	Distal Intergenic	17936	Nab1	-20751
chr5	115300252	115301010	759	*	7.35042	8.19659	5.04484	2.65727	9.53223e-08	1.30477e-06	Promoter (<=1kb)	56455	Dynll1	0
chr12	40199181	40199953	773	*	5.23168	6.03687	3.24676	2.42317	9.55993e-08	1.30749e-06	Promoter (<=1kb)	380755	Lsmem1	0
chr4	47293765	47294342	578	*	6.098	6.81885	4.59104	2.018	9.65714e-08	1.3197e-06	Intron (ENSMUST00000082303.12/12819, intron 27 of 38)	12819	Col15a1	5478
chr7	142094393	142096057	1665	*	6.75756	7.43801	5.42606	1.85125	9.71112e-08	1.32599e-06	Promoter (<=1kb)	18218	Dusp8	0
chr9	8003610	8004861	1252	*	6.57161	7.20512	5.41532	1.67365	9.73567e-08	1.32826e-06	Promoter (<=1kb)	22601	Yap1	0
chr10	72654818	72655565	748	*	5.94084	6.65257	4.4758	1.97988	9.75537e-08	1.32986e-06	Promoter (<=1kb)	52696	Zwint	0
chr14	26969872	26971084	1213	*	6.76235	7.42829	5.48795	1.79419	9.81688e-08	1.33715e-06	Promoter (<=1kb)	72993	Appl1	0
chr1	138838633	138842408	3776	*	9.39252	9.7457	8.92382	0.809081	9.84369e-08	1.33971e-06	Promoter (<=1kb)	16876	Lhx9	21
chr5	35159183	35159781	599	*	6.36625	7.09498	4.82178	2.05123	9.91687e-08	1.34857e-06	Distal Intergenic	16976	Lrpap1	-53417
chr16	30067021	30068587	1567	*	6.70332	7.33092	5.56728	1.65165	9.94256e-08	1.35096e-06	Promoter (<=1kb)	15205	Hes1	683
chr13	111807133	111808899	1767	*	8.40573	9.12984	6.88339	2.03281	1.00127e-07	1.35938e-06	Promoter (<=1kb)	26401	Map3k1	0
chr17	25868032	25868789	758	*	5.53318	6.3021	3.77683	2.23599	1.00369e-07	1.36155e-06	Promoter (<=1kb)	68241	Mcrip2	0
chr12	111574383	111575422	1040	*	6.30209	6.98982	4.94086	1.87987	1.00573e-07	1.36321e-06	Promoter (<=1kb)	100504687	2810029C07Rik	0
chr3	85393385	85393831	447	*	6.06618	6.81774	4.40596	2.15308	1.00903e-07	1.36657e-06	Intron (ENSMUST00000154148.7/99889, intron 3 of 9)	100316670	Mir466k	-73546
chr18	35829705	35832062	2358	*	7.90955	8.42496	7.10009	1.27369	1.01399e-07	1.37218e-06	Promoter (<=1kb)	67393	Cxxc5	0
chr14	70074946	70075616	671	*	5.95413	6.66781	4.48027	1.989	1.02247e-07	1.38253e-06	Promoter (1-2kb)	13655	Egr3	-1587
chr3	45378355	45378645	291	*	4.91562	5.78483	2.38728	2.80647	1.0288e-07	1.38996e-06	Promoter (<=1kb)	18526	Pcdh10	0
chr2	92433637	92434403	767	*	6.41116	7.07808	5.13301	1.79865	1.04957e-07	1.41687e-06	Promoter (<=1kb)	12953	Cry2	0
chr17	46555154	46556230	1077	*	6.8309	7.44455	5.74124	1.60042	1.06954e-07	1.44267e-06	Promoter (<=1kb)	20807	Srf	0
chr12	29141087	29141527	441	*	5.72001	6.46618	4.08813	2.12829	1.0745e-07	1.44819e-06	Promoter (<=1kb)	102633526	Gm31333	-402
chr14	70530499	70531599	1101	*	6.4614	7.11624	5.22885	1.75266	1.07539e-07	1.44821e-06	Promoter (<=1kb)	213469	Lgi3	0
chr8	109778399	109779389	991	*	6.96086	7.59157	5.81421	1.66133	1.08558e-07	1.46076e-06	Promoter (<=1kb)	11765	Ap1g1	0
chr4	45081148	45081702	555	*	5.10152	5.95568	2.72291	2.70097	1.09011e-07	1.46567e-06	Promoter (2-3kb)	269529	Fbxo10	2902
chr2	160645939	160647005	1067	*	6.43864	7.09355	5.20579	1.75148	1.09512e-07	1.47122e-06	Promoter (<=1kb)	21969	Top1	0
chr15	73921222	73922035	814	*	6.75555	7.43609	5.42374	1.8499	1.10384e-07	1.48174e-06	Distal Intergenic	268816	Mroh5	-81523
chr13	111685905	111687211	1307	*	6.67575	7.32648	5.45828	1.73524	1.10805e-07	1.48619e-06	Promoter (<=1kb)	218613	Mier3	0
chr9	101074122	101075920	1799	*	7.49486	8.04834	6.58539	1.39499	1.11106e-07	1.48903e-06	Promoter (<=1kb)	77853	Msl2	0
chr5	34761325	34762477	1153	*	6.28198	6.96481	4.94086	1.85904	1.13518e-07	1.52014e-06	Promoter (<=1kb)	15194	Htt	0
chr5	64802775	64804391	1617	*	7.20748	7.77994	6.24435	1.45815	1.1519e-07	1.54128e-06	Promoter (<=1kb)	16599	Klf3	0
chr18	57878018	57879560	1543	*	6.92298	7.57176	5.7126	1.72747	1.15544e-07	1.54479e-06	Promoter (<=1kb)	20496	Slc12a2	0
chr10	128909577	128910765	1189	*	6.41888	7.07746	5.17239	1.76604	1.15912e-07	1.54847e-06	Promoter (<=1kb)	12512	Cd63	0
chr6	85543493	85544812	1320	*	6.79531	7.45024	5.56238	1.75057	1.16958e-07	1.56119e-06	Distal Intergenic	13656	Egr4	-29904
chr14	47472465	47473317	853	*	6.6593	7.34029	5.32566	1.851	1.18043e-07	1.57357e-06	Promoter (<=1kb)	78938	Fbxo34	0
chr10	128493379	128494088	710	*	5.95771	6.65952	4.53672	1.93651	1.18074e-07	1.57357e-06	Promoter (<=1kb)	17904	Myl6	0
chr6	13837950	13839446	1497	*	7.3795	7.9279	6.48393	1.3785	1.18382e-07	1.5764e-06	Promoter (<=1kb)	64450	Gpr85	0
chr9	94536997	94538111	1115	*	7.35649	7.91919	6.42128	1.42526	1.18752e-07	1.58007e-06	Promoter (<=1kb)	68861	Dipk2a	0
chr11	118972920	118973412	493	*	7.57636	8.12705	6.67456	1.38552	1.18952e-07	1.58148e-06	Distal Intergenic	238011	Enpp7	-14776
chr2	33629729	33631664	1936	*	8.32004	8.7883	7.62236	1.13078	1.20924e-07	1.60641e-06	Promoter (<=1kb)	16917	Lmx1b	619
chr6	122873761	122875158	1398	*	6.83619	7.45879	5.71702	1.63183	1.2163e-07	1.6145e-06	Promoter (<=1kb)	67602	Necap1	0
chr7	127840971	127842394	1424	*	6.67376	7.29695	5.55261	1.63415	1.2317e-07	1.63364e-06	Promoter (<=1kb)	20909	Stx4a	0
chr18	7868500	7870199	1700	*	7.32369	7.88955	6.37952	1.43531	1.24304e-07	1.64738e-06	Promoter (<=1kb)	225131	Wac	0
chr8	72491803	72492803	1001	*	5.71868	6.50308	3.86992	2.30679	1.25193e-07	1.65784e-06	Promoter (<=1kb)	270066	Slc35e1	0
chr2	58566465	58567760	1296	*	6.77951	7.414	5.61981	1.67403	1.25625e-07	1.66223e-06	Promoter (<=1kb)	11477	Acvr1	0
chr18	35771310	35772441	1132	*	6.66298	7.29695	5.50512	1.67226	1.26005e-07	1.66594e-06	Promoter (<=1kb)	56550	Ube2d2a	0
chr10	57531745	57532596	852	*	6.04617	6.74883	4.6215	1.93866	1.272e-07	1.68041e-06	Promoter (<=1kb)	56442	Serinc1	0
chr4	151995103	151997001	1899	*	6.51955	7.18667	5.24062	1.79627	1.28303e-07	1.69261e-06	Promoter (<=1kb)	230936	Phf13	0
chrX	7883932	7884631	700	*	5.29972	6.09437	3.38569	2.36184	1.28327e-07	1.69261e-06	Promoter (<=1kb)	22232	Slc35a2	0
chr4	133369630	133370160	531	*	6.22366	6.90284	4.8973	1.84359	1.29132e-07	1.70055e-06	Promoter (<=1kb)	100628620	Mir5122	0
chr1	58972850	58974048	1199	*	6.24832	6.93399	4.89563	1.86891	1.29132e-07	1.70055e-06	Promoter (<=1kb)	227154	Stradb	0
chr2	38710301	38712101	1801	*	8.90263	9.28398	8.38276	0.884362	1.30193e-07	1.71316e-06	Promoter (<=1kb)	26423	Nr5a1	0
chr10	26373880	26375557	1678	*	7.20312	7.79686	6.17646	1.52913	1.30457e-07	1.71528e-06	Promoter (<=1kb)	237339	L3mbtl3	0
chr19	34191963	34192841	879	*	5.71626	6.46823	4.05386	2.15359	1.30913e-07	1.71993e-06	Promoter (<=1kb)	76630	Stambpl1	0
chr8	72161264	72162118	855	*	5.46719	6.23247	3.73168	2.21563	1.3235e-07	1.73744e-06	Promoter (<=1kb)	17274	Rab8a	0
chr11	79145979	79146533	555	*	5.30733	6.09376	3.44588	2.31798	1.32741e-07	1.74119e-06	Promoter (<=1kb)	16706	Ksr1	0
chr2	93645884	93648021	2138	*	7.97653	8.48526	7.18367	1.25325	1.33094e-07	1.74445e-06	Intron (ENSMUST00000042078.9/11695, intron 1 of 3)	11695	Alx4	3496
chr17	10317991	10318886	896	*	6.17325	6.86357	4.80127	1.88728	1.33355e-07	1.74537e-06	Promoter (<=1kb)	19317	Qki	475
chr9	70958317	70958842	526	*	6.16502	6.865	4.75197	1.92655	1.33374e-07	1.74537e-06	Distal Intergenic	15450	Lipc	-6091
chr1	143702047	143703184	1138	*	6.45051	7.09867	5.24238	1.72439	1.33978e-07	1.75191e-06	Promoter (<=1kb)	214498	Cdc73	0
chr9	80066554	80068074	1521	*	7.96502	8.48737	7.13801	1.29433	1.35431e-07	1.76951e-06	Promoter (<=1kb)	215351	Senp6	0
chr18	76541978	76543046	1069	*	4.90146	5.77054	2.37453	2.79069	1.35776e-07	1.77264e-06	Distal Intergenic	17126	Smad2	279486
chr2	59160835	59162191	1357	*	7.30218	7.857	6.389	1.39872	1.37364e-07	1.79196e-06	Promoter (<=1kb)	227937	Pkp4	0
chr14	57745269	57746404	1136	*	6.7189	7.36011	5.53564	1.69828	1.38713e-07	1.80815e-06	Promoter (<=1kb)	50523	Lats2	0
chr11	69409770	69411826	2057	*	6.91563	7.51325	5.87699	1.54289	1.39607e-07	1.81838e-06	Promoter (1-2kb)	216850	Kdm6b	1849
chr2	26910724	26911458	735	*	6.22414	6.9033	4.89786	1.84271	1.41196e-07	1.83764e-06	Promoter (<=1kb)	27176	Rpl7a	0
chr1	64532361	64534118	1758	*	6.85867	7.49278	5.7003	1.67155	1.43103e-07	1.86101e-06	Promoter (<=1kb)	12912	Creb1	0
chr11	69417517	69418946	1430	*	6.9746	7.59896	5.84951	1.63619	1.43457e-07	1.86416e-06	Distal Intergenic	216850	Kdm6b	-3842
chr18	83949963	83950639	677	*	6.68096	7.34158	5.42683	1.77025	1.45449e-07	1.88858e-06	Distal Intergenic	110796	Tshz1	134436
chr8	125341542	125341966	425	*	4.67153	5.57493	1.72291	3.03811	1.45688e-07	1.89021e-06	Distal Intergenic	244668	Sipa1l2	150744
chr12	54985002	54986361	1360	*	6.41378	7.07736	5.14839	1.78157	1.47109e-07	1.90715e-06	Promoter (<=1kb)	217578	Baz1a	0
chr10	42636454	42637272	819	*	6.05154	6.74792	4.65397	1.91279	1.49185e-07	1.93257e-06	Intron (ENSMUST00000105497.7/14628, intron 2 of 5)	14628	Ostm1	-41644
chr2	49619265	49620700	1436	*	6.80393	7.45369	5.59	1.72877	1.50083e-07	1.94167e-06	Promoter (<=1kb)	16574	Kif5c	0
chr6	47453847	47455122	1276	*	7.37864	7.95271	6.41084	1.46153	1.50121e-07	1.94167e-06	Promoter (<=1kb)	26965	Cul1	0
chr6	121462803	121463297	495	*	4.70336	5.6086	1.72793	3.053	1.50255e-07	1.9419e-06	Intron (ENSMUST00000129815.7/243621, intron 1 of 13)	243621	Iqsec3	10326
chr4	143161566	143162269	704	*	6.53218	7.20748	5.22131	1.82622	1.50665e-07	1.94569e-06	Exon (ENSMUST00000105778.7/110593, exon 6 of 10)	102465618	Mir7021	-25404
chr1	33757412	33758109	698	*	5.60131	6.34857	3.96376	2.12802	1.53358e-07	1.97893e-06	Promoter (<=1kb)	213539	Bag2	0
chr17	34931299	34931961	663	*	5.49116	6.25245	3.77804	2.19261	1.53771e-07	1.98273e-06	Promoter (<=1kb)	18010	Neu1	0
chr14	67230377	67231941	1565	*	7.06247	7.66644	6.00391	1.56549	1.54591e-07	1.99177e-06	Promoter (1-2kb)	13592	Ebf2	-1351
chr10	95514668	95515899	1232	*	6.62288	7.26297	5.44359	1.69305	1.54795e-07	1.99284e-06	Promoter (<=1kb)	93765	Ube2n	0
chr15	72546141	72547823	1683	*	7.36492	7.91102	6.47562	1.3698	1.55732e-07	2.00337e-06	Promoter (<=1kb)	223604	Kcnk9	0
chr4	21687959	21690132	2174	*	8.87271	9.26421	8.3337	0.911923	1.5756e-07	2.02531e-06	Promoter (1-2kb)	230025	Prdm13	-1996
chr13	54610731	54611513	783	*	6.0846	6.79042	4.64604	1.94817	1.58986e-07	2.04208e-06	Promoter (<=1kb)	74325	Cltb	0
chr11	85836499	85837443	945	*	7.7527	8.26037	6.96246	1.24876	1.60097e-07	2.05476e-06	Exon (ENSMUST00000000095.6/21385, exon 4 of 7)	21385	Tbx2	3948
chr11	114850887	114852596	1710	*	7.41706	7.95936	6.53797	1.35773	1.62634e-07	2.08572e-06	Promoter (<=1kb)	70355	Gprc5c	0
chr19	8722977	8723963	987	*	6.44622	7.11784	5.1498	1.81178	1.64278e-07	2.10518e-06	Promoter (<=1kb)	17254	Slc3a2	0
chr19	16878249	16878885	637	*	5.96333	6.65911	4.56833	1.9087	1.66184e-07	2.12749e-06	Intron (ENSMUST00000235177.1/ENSMUST00000235177.1, intron 1 of 1)	14240	Foxb2	-4444
chr2	165325912	165327263	1352	*	6.35764	7.02648	5.07209	1.80125	1.66274e-07	2.12749e-06	Promoter (<=1kb)	140579	Elmo2	0
chr2	105688153	105688982	830	*	7.65891	8.16547	6.87138	1.24533	1.69244e-07	2.16383e-06	Promoter (2-3kb)	18508	Pax6	2831
chr3	141464670	141466360	1691	*	7.78511	8.29173	6.99743	1.24481	1.69646e-07	2.16731e-06	Promoter (<=1kb)	22253	Unc5c	0
chr12	111038304	111040255	1952	*	7.1353	7.7121	6.15951	1.47033	1.71235e-07	2.18594e-06	Promoter (<=1kb)	217864	Rcor1	0
chr16	37384148	37384985	838	*	6.60585	7.22641	5.49349	1.62245	1.73398e-07	2.21185e-06	Promoter (<=1kb)	207227	Stxbp5l	0
chr5	122501306	122502644	1339	*	7.53397	8.11458	6.54694	1.48265	1.75161e-07	2.23263e-06	Promoter (<=1kb)	11938	Atp2a2	0
chr2	138278452	138280500	2049	*	7.62992	8.14903	6.81116	1.28371	1.76065e-07	2.24245e-06	Promoter (<=1kb)	228662	Btbd3	0
chr9	102298012	102299171	1160	*	6.92541	7.54966	5.80067	1.63408	1.78865e-07	2.27637e-06	Intron (ENSMUST00000035129.13/270190, intron 1 of 15)	102466241	Mir7243	5804
chr7	128854321	128855325	1005	*	5.52292	6.27162	3.87784	2.13348	1.79346e-07	2.28074e-06	Intron (ENSMUST00000205528.1/ENSMUST00000205528.1, intron 1 of 5)	207352	Sec23ip	108901
chr5	122707320	122708117	798	*	5.38872	6.15872	3.62621	2.23278	1.82004e-07	2.31278e-06	Promoter (<=1kb)	18438	P2rx4	0
chr11	69110625	69111080	456	*	5.18085	5.99026	3.16639	2.42758	1.85175e-07	2.35129e-06	Distal Intergenic	84653	Hes7	-9324
chr10	44526640	44528725	2086	*	7.08152	7.67632	6.05161	1.53117	1.86679e-07	2.36858e-06	Promoter (<=1kb)	12142	Prdm1	0
chr15	53345103	53346709	1607	*	6.73088	7.36361	5.5773	1.66426	1.90372e-07	2.4136e-06	Promoter (<=1kb)	14042	Ext1	0
chr10	19933607	19935235	1629	*	7.42552	7.97169	6.536	1.36905	1.90929e-07	2.41882e-06	Promoter (<=1kb)	26408	Map3k5	0
chr17	25832513	25833368	856	*	6.21788	6.88351	4.94464	1.78766	1.91501e-07	2.42423e-06	Promoter (<=1kb)	56424	Stub1	0
chr2	163602193	163602827	635	*	5.67606	6.41343	4.08911	2.08016	1.92566e-07	2.43586e-06	Promoter (<=1kb)	76080	Ttpal	0
chr15	44711501	44712017	517	*	5.46211	6.25482	3.56062	2.33947	1.93687e-07	2.44695e-06	Intron (ENSMUST00000227081.1/319613, intron 2 of 5)	319613	Sybu	35771
chr8	47673679	47675073	1395	*	6.19378	6.89522	4.77441	1.9275	1.93736e-07	2.44695e-06	Promoter (<=1kb)	69260	Ing2	0
chr2	156179378	156180314	937	*	7.05259	7.65605	5.99561	1.56021	1.94727e-07	2.4576e-06	Promoter (<=1kb)	170791	Rbm39	0
chr7	28392556	28393518	963	*	5.7946	6.52546	4.23975	2.05121	1.95088e-07	2.4603e-06	Promoter (<=1kb)	54624	Paf1	0
chr14	118234561	118235767	1207	*	7.72999	8.22673	6.96628	1.21431	1.97748e-07	2.49195e-06	Promoter (<=1kb)	105245869	Sox21os1	-465
chr18	35814704	35815909	1206	*	5.73778	6.46382	4.20624	2.03135	1.99159e-07	2.50784e-06	Intron (ENSMUST00000235919.1/56550, intron 4 of 4)	56550	Ube2d2a	13397
chr6	115675929	115676903	975	*	6.72135	7.32954	5.64935	1.57711	2.00336e-07	2.52076e-06	Promoter (<=1kb)	110157	Raf1	0
chr4	128961988	128962841	854	*	5.51434	6.27126	3.82529	2.16716	2.00557e-07	2.52164e-06	Promoter (<=1kb)	242669	Azin2	0
chr18	69597035	69598761	1727	*	8.62067	9.02547	8.05596	0.948181	2.02709e-07	2.54677e-06	Promoter (<=1kb)	21413	Tcf4	-775
chr14	104458950	104460375	1426	*	8.84916	9.2524	8.28749	0.943228	2.08053e-07	2.61195e-06	Exon (ENSMUST00000228095.1/ENSMUST00000228095.1, exon 1 of 5)	18996	Pou4f1	4990
chr18	5592043	5593760	1718	*	7.14369	7.72685	6.14909	1.49045	2.08228e-07	2.61218e-06	Promoter (<=1kb)	21417	Zeb1	0
chr12	75818056	75819131	1076	*	6.09732	6.79786	4.68185	1.92567	2.09952e-07	2.63182e-06	Promoter (<=1kb)	319565	Syne2	0
chr4	8838525	8838927	403	*	4.96244	5.81276	2.61947	2.65643	2.11836e-07	2.65319e-06	Promoter (1-2kb)	320790	Chd7	-1395
chr6	87810971	87811854	884	*	6.14861	6.83194	4.80543	1.85537	2.11975e-07	2.65319e-06	Promoter (<=1kb)	69834	Rab43	0
chr12	53252729	53253702	974	*	6.08236	6.76193	4.75443	1.84019	2.14094e-07	2.6777e-06	Promoter (<=1kb)	27386	Npas3	0
chr1	120120309	120121091	783	*	5.71247	6.44077	4.17008	2.03995	2.15425e-07	2.69232e-06	Promoter (<=1kb)	13167	Dbi	0
chr5	147429531	147431428	1898	*	7.68709	8.21513	6.84551	1.31054	2.19696e-07	2.74365e-06	Promoter (<=1kb)	72587	Pan3	0
chr2	172548402	172548976	575	*	7.18638	7.74811	6.25389	1.41933	2.24561e-07	2.8023e-06	Promoter (<=1kb)	21420	Tfap2c	-617
chrX	94122159	94123733	1575	*	7.29075	7.85379	6.35457	1.42288	2.29704e-07	2.86434e-06	Promoter (<=1kb)	22764	Zfx	0
chr11	22001917	22003894	1978	*	8.03305	8.50545	7.32603	1.14153	2.34934e-07	2.92737e-06	Promoter (<=1kb)	18423	Otx1	0
chr11	103966727	103967370	644	*	5.89228	6.60732	4.41221	1.98184	2.35764e-07	2.93552e-06	Promoter (<=1kb)	11841	Arf2	0
chr17	66325418	66325927	510	*	5.34401	6.13739	3.43825	2.33772	2.36192e-07	2.93865e-06	Distal Intergenic	68617	Mtcl1	20618
[truncated: 15,332 more rows]

## Sheet: QR2
Differential Peak Analysis of High vs. Low KCl Treatment in Cultured Mouse Granule Neurons
[truncated: 9,814 more rows]

## Sheet: H3K4me3Q5ser
Differential Peak Analysis of High vs. Low KCl Treatment in Cultured Mouse Granule Neurons
[truncated: 25,146 more rows]
