# Supplementary material for: Quinone reductase 2 reads H3 serotonylation to support neuronal maturation
Source: bioRxiv. 2026 Mar 19:2026.03.17.712426. Preprint. [Version 2] doi: 10.64898/2026.03.17.712426 (PMC13015520; doi:10.64898/2026.03.17.712426)
Supplement: Supplement 8 — Supplementary Data 7: RNA-seq from hiPSC neurons (time course) [file media-8.xlsx]

## Sheet: Supplementary Data 7
FPKM counts
gene_name	D0_1	D0_2	D0_3	D6_1	D6_2	D6_3	D12_1	D12_2	D12_3	D20_1	D20_2	D20_3	D27_1	D27_2	D27_3	D35_1	D35_2	D35_3
5S_rRNA	3.86086	2.09049	4.56687	2.69865	1.03783	2.06215	2.5775	6.47147	4.34865	3.84871	5.59464	6.52567	0	1.92912	4.57671	3.68496	2.81255	2.66302
7SK	0.889679	0.505761	0	0	0.826367	0	1.06708	0.719798	0.615027	0.77577	0.375652	0	0.396617	0.859016	0.584993	0	0.486678	1.04863
A1BG	2.37718	2.62875	1.46195	3.12643	3.48454	2.58246	3.24617	3.01535	3.2989	4.68242	4.99459	5.03418	5.34435	6.08576	4.88197	5.05238	4.27653	3.83535
A1BG-AS1	2.19542	2.73164	2.92472	11.3864	11.6209	11.336	6.90974	6.20147	7.40757	7.00809	6.68161	6.43941	6.42003	6.36746	6.44908	7.20758	7.4455	7.20008
A1CF	0.108339	0.0384805	0.0387481	0.0847423	0.0665491	0.235179	0.0571054	0.0847322	0.0551621	0.0333693	0.0835122	0.0345034	0.028517	0.0524761	0.00528648	0.0506215	0.0643201	0.0346582
A2M	0.0268078	0.0571368	0.0777617	1.87312	1.93601	2.10456	2.63223	2.67717	2.58245	25.3874	18.7127	25.1801	32.6735	30.1144	27.6757	3.11223	2.96928	3.2004
A2M-AS1	0.259026	0.27626	0.339237	0.844504	0.916083	0.913451	2.69452	2.90549	2.79655	1.81368	2.33114	2.20866	2.56863	1.96619	2.07578	4.25042	3.85142	4.02511
A2ML1	2.6204	2.71254	2.39121	0.0206101	0	0.0662654	0.0739402	0.15813	0.157214	0.0316589	0.193912	0.11465	0.0486833	0.0372004	0.0747975	0.113326	0.0906368	0.042958
A3GALT2	0	0	0	0	0.471242	0.0939852	0.54379	0.137484	0.525835	0.217003	0.134525	0.150101	0.147909	0.0832199	0.342151	0.190857	0.158484	0.0507865
A4GALT	11.6237	11.8034	10.9175	19.011	19.6684	19.3758	7.51295	7.34716	8.05911	6.03659	7.75389	6.40678	8.46306	9.88958	8.81383	9.31612	8.79169	10.131
A4GNT	0	0	0	0	0.0454927	0	0.0323156	0.0327172	0.0312301	0.0345196	0.032382	0	0.070707	0.0402742	0.130978	0.135502	0.174083	0.0961834
AAAS	46.5137	46.401	48.1192	25.9601	24.7341	26.4073	20.8883	19.4339	18.8877	19.2957	19.5919	19.2	20.0849	18.5618	22.4608	15.2159	15.1491	15.7431
AACS	13.9836	14.8416	15.3276	16.4705	16.1648	15.4383	13.6643	12.286	13.726	12.8963	14.4624	14.0633	12.8953	13.2369	12.3749	10.1567	10.194	9.7448
AADACL3	0.344709	0.19338	0.189612	0.0305418	0.0394251	0.137589	0	0	0	0	0	0	0	0	0	0	0	0
AADAT	5.02638	4.68432	5.31647	11.811	11.8343	11.8451	13.94	15.0318	14.9554	12.0353	12.0909	11.4054	10.1467	9.99023	11.1855	12.8578	12.5743	12.8776
AAED1	2.74156	2.77041	3.13139	2.52793	2.48818	2.24841	1.66534	1.98335	1.73279	2.4668	2.34057	2.71454	2.96953	2.89415	2.95594	2.01718	2.69364	2.74627
AAGAB	31.3556	29.7324	34.2968	29.8519	33.2741	35.1958	38.1672	34.7327	35.2531	34.6117	35.5883	34.4785	40.1081	37.3305	34.6878	33.4776	32.934	35.0123
AAK1	3.79576	3.16948	3.73907	14.7286	13.5013	12.0042	16.194	18.3566	18.1615	19.8632	19.56	20.3449	21.3476	20.5225	18.432	29.4506	28.2811	26.7147
AAMDC	36.2475	34.4014	35.2314	15.8689	18.6886	15.669	8.56867	10.314	10.1642	24.7907	27.3848	22.2691	21.0699	22.9531	26.2194	5.119	5.4624	5.5982
AAMP	76.5603	77.3338	78.5987	52.9542	50.4886	56.1899	50.4451	45.7748	43.7093	49.7697	54.372	50.4722	49.8664	53.3409	50.6751	45.1923	49.7279	49.5425
AANAT	0.592118	0.534219	0.844739	0.667	0.87069	0.402676	0.223708	0.451487	0.537814	0.601013	0.136796	0.385452	0.37974	0.522818	0.238358	0.702925	1.03881	1.27109
AAR2	14.2305	14.0672	16.2295	16.0582	13.2449	15.0614	18.8158	17.0331	16.9549	16.9399	18.8072	18.433	18.098	18.6604	17.6774	13.4407	13.5139	13.1047
AARD	1.01075	0.685951	0.819849	0.231944	0.699805	0.199369	0.56599	0.453769	0.569685	0.479081	0.402982	0.495865	0.516697	0.383768	0.382945	0.839613	0.814734	0.823927
AARS	58.0382	55.6213	58.6206	46.9912	49.3148	47.3618	43.5347	40.5083	40.9086	44.072	43.8984	45.2191	50.0172	52.133	51.2391	43.0898	42.7841	44.1938
AARS2	11.341	12.3437	12.0319	10.0227	10.4012	10.2781	7.32759	6.31898	6.80007	4.82129	5.89583	5.10366	5.14409	4.82547	5.23435	5.52985	5.79046	5.90845
AARSD1	21.3392	20.656	23.904	23.479	23.3575	21.1859	27.4993	21.5752	25.9894	22.0339	27.4114	24.7123	24.7124	23.3395	25.0243	20.211	22.0876	21.4463
AASDH	7.85928	7.11291	8.69737	5.11898	5.48344	4.85838	4.50029	5.22248	5.34022	3.69433	3.3838	3.54082	3.4149	3.34038	3.37013	3.94418	3.42741	3.73867
AASDHPPT	20.8911	18.8627	20.1891	56.7344	59.028	57.1866	76.4651	85.3911	80.241	72.3447	72.3101	72.7244	61.4262	59.1416	64.6472	77.9476	76.2146	76.3827
AASS	214.933	196.133	221.623	23.9142	24.4681	22.6663	5.2343	5.25102	5.25557	5.01499	4.33435	4.57167	3.2029	3.75399	3.56345	1.31673	1.29229	0.923478
AATBC	0.38697	0.476372	0.32533	0.129969	0.0615779	0.0460495	0.162519	0.213446	0.16747	0.26096	0.320676	0.603118	0.335492	0.186212	0.352401	0.502378	0.490278	0.481482
AATF	25.5624	25.7022	27.5929	16.1861	16.8077	16.6872	14.9841	12.8091	13.4131	14.5638	15.437	16.0694	15.3419	15.5287	14.9151	7.65013	7.39099	8.10781
AATK	1.3119	1.08584	0.857192	3.98959	3.68718	3.59937	2.8702	2.78463	3.11862	5.13054	5.65897	5.20825	5.06554	4.30233	5.00257	12.5977	12.9705	13.2451
AATK-AS1	0.430013	0.196796	0.431282	0.258211	0.402347	0.468076	0.335679	0.727895	0.139066	0.409114	0.334512	0.212006	0.20934	0.296486	0.387617	0.772286	0.778327	0.822168
AB015752.3	0.881924	0.747534	0.61906	1.18833	1.35618	0.963698	0.276563	0.699946	1.06467	0.5852	0	1.06959	1.20547	0.849353	1.1021	1.1562	0.740414	0.918074
ABALON	2.14391	2.49133	2.40918	2.76967	2.08435	2.24465	5.11691	3.8333	4.00157	4.29814	3.85673	4.28657	4.30544	3.87582	3.5982	5.02113	4.367	4.3343
ABAT	3.3097	3.13585	2.62509	13.1136	12.8243	13.963	18.917	20.041	19.3542	19.4813	19.477	19.7366	14.5788	14.9403	14.8652	27.2598	27.2588	26.453
ABC12-49244600F4.4	0.127619	0.408244	0.8996	0.860203	0.979818	0.698055	0.403022	1.12235	0.485005	0.319309	0.299148	0.447578	0.328606	0.246139	0.704183	0.281644	1.324	0
ABC13-47488600E17.1	0.0181589	0.0193554	0.042174	0.0458538	0.0394606	0.0786929	0.319806	0.647936	0.537336	0.580404	0.490868	0.354093	0.244085	0.367314	0.325143	0.193901	0.19164	0.144544
ABC14-864958H18.1	0	0	0	0.151857	0.197154	0.131064	0	0.427845	0.454093	0.200407	0	0	0.102551	0.116233	0.0949453	0.164445	0	0.175068
ABC7-42404400C24.1	0.0606289	0	0	0.74785	0.67625	0	5.0575	4.87692	3.938	7.99799	7.6924	7.28621	7.9021	5.20937	6.70888	12.7148	13.5035	10.3235
ABCA1	6.06801	5.1147	5.20844	18.8564	19.6431	18.6265	2.03402	2.53498	2.28494	5.82742	4.31457	5.61282	11.4659	11.219	11.153	4.0421	3.61104	3.53007
ABCA10	0.863189	1.016	0.907844	1.1408	1.19858	0.977808	1.01854	1.28805	0.983915	0.836606	0.774163	0.958459	0.75692	0.850448	0.826259	1.2752	1.26442	1.30125
ABCA12	0.0362875	0.0289977	0.0525899	0.175673	0.128017	0.0981871	0.0473683	0.106662	0.379779	0.247074	0.202903	0.214573	0.36863	0.365746	0.309904	0.123641	0.111039	0.107799
ABCA13	0.0323695	0.0114937	0.0166638	0.0363432	0.0390178	0.038904	0.0246277	0.0221841	0.0105728	0.0146615	0.0110845	0.00303154	0.0240596	0.0207714	0.0195146	0.049539	0.0459554	0.0344977
ABCA2	2.80351	2.67338	2.64821	11.6589	10.8707	10.9373	11.8885	11.8372	12.659	14.5224	16.1487	15.078	15.457	15.7466	15.4104	21.8173	22.5602	22.0323
ABCA3	6.27756	5.57586	6.14715	42.8333	40.2928	38.5271	42.2281	41.8732	42.1818	43.7659	46.1005	47.5088	46.3654	43.1369	45.34	49.6442	51.9882	52.0396
ABCA4	0	0.0377936	0.0205862	0.0949763	0.160118	0.131478	0.125718	0.0687482	0.104902	0.334134	0.287528	0.270509	0.134029	0.0853835	0.0828013	0.08517	0.0556196	0.0932714
ABCA5	0.25236	0.339206	0.238399	4.74841	5.45462	5.03091	8.26726	10.0551	9.8307	6.07851	6.33506	6.15104	5.03311	4.40187	5.13484	10.0444	10.8848	10.3615
ABCA6	0	0	0	0	0.137377	0.0395515	0.723725	0.590945	0.503766	0.477446	0.360113	0.503643	0.299399	0.175886	0.160867	0.479226	0.649377	0.630753
ABCA7	5.98657	5.4258	5.25152	14.5669	12.9694	13.6353	4.92346	5.21787	4.57381	6.15243	5.64972	5.28028	6.77019	6.82042	7.79543	7.77464	7.48604	7.70866
ABCA8	0.0254363	0.013553	0.0295099	0	0.0690537	0.0137707	0.0194305	0.0196859	0.028156	0.0832232	0.103578	0.0613228	0.0853273	0.0734835	0.214966	0.0812457	0.0594431	0.0937349
ABCA9	0.8624	1.01116	0.877102	0.9529	1.36921	1.06724	2.94468	2.82725	3.55953	1.5885	1.66404	1.37364	1.38744	1.50894	1.70845	2.80173	2.58437	2.6515
ABCB1	0.0280408	0.0153718	0.0167387	0.242842	0.548172	0.394754	1.24308	1.25938	1.39758	2.43237	2.22915	2.32593	2.03499	2.00698	1.9841	5.59133	5.97032	5.9656
ABCB10	5.50282	4.64096	4.83655	8.03737	8.80926	9.09945	6.52097	7.5763	6.03371	7.20471	7.39993	6.82813	5.48524	6.45603	5.97702	5.20495	6.127	5.30916
ABCB11	0	0	0	0	0	0	0	0	0	0.0290568	0.0272922	0.0300806	0.0297661	0	0	0.0189872	0.0417851	0.0808703
ABCB4	0.125608	0.19808	0.25004	0	0.0389928	0.01944	0.0137388	0	0.0373259	0.205869	0.120196	0.136907	0.290498	0.414816	0.27937	0.0574753	0.0525961	0.091811
ABCB5	0.169653	0.0688769	0.0512356	0.0636239	0.255144	0.0358673	0.0168603	0.066809	0.0488623	0.0270843	0.0675066	0.0571144	0.0999682	0.109752	0.0983421	0.0754392	0.114235	0.124557
ABCB6	9.03996	9.03804	10.9238	14.5349	13.1513	14.6977	5.29639	4.84051	4.71714	4.6515	4.83176	4.44992	5.10788	5.74127	5.46912	9.62724	9.295	9.17557
ABCB7	26.3408	26.6287	28.4803	11.1494	13.3873	11.7915	8.56327	8.44743	7.71789	6.66851	6.84674	6.50698	6.87447	7.53016	6.37924	7.17823	6.87208	6.6869
ABCB8	10.083	11.5205	10.2625	11.8037	11.2984	9.46633	11.8029	12.1478	11.8605	13.6833	13.6732	11.733	10.6442	11.9237	11.9054	10.2142	11.0669	10.2517
ABCB9	0.786723	1.53477	1.17594	1.56079	1.86009	2.01569	5.72985	5.86472	5.96635	7.69319	7.36229	7.45995	8.41095	7.19251	7.57134	9.59419	10.3676	9.71261
ABCC1	20.9297	20.5319	20.9234	6.51922	6.12142	6.28017	4.39669	4.48037	4.78042	9.03192	9.13093	9.19943	11.8319	13.7088	12.2026	4.12778	3.97215	4.28712
ABCC10	3.79072	4.03585	3.64763	8.34322	8.74123	8.63946	6.95894	6.82438	6.87694	6.72387	6.83251	6.49201	7.46556	7.36146	7.91922	6.77675	6.67551	6.45646
ABCC11	0.0146361	0	0	0.0246414	0	0.0475519	0.123088	0.090691	0.0526066	0.107819	0.0879753	0.0495648	0.0245639	0.0845731	0.0910577	0.220136	0.216638	0.145512
ABCC2	0.0728858	0.0647238	0.0704582	0.0818132	0.105523	0.105217	0.120602	0.140988	0.0985821	0.0359518	0.0674286	0.0513708	0.0509279	0.0419228	0.0340996	0.0775775	0.129571	0.0963879
ABCC3	0.0449535	0.184523	0.203794	0.00946142	0	0.0121665	0.237737	0.248966	0.229781	0.00918764	0.0300875	0	0.0328333	0	0.0304121	0.256173	0.0461464	0.110595
ABCC4	3.80303	3.2759	3.78506	1.59149	1.74742	1.6967	1.00623	1.24908	1.34287	2.9356	2.48641	2.68701	2.56564	2.83768	2.71823	2.27152	2.47153	2.43894
ABCC5	14.2994	13.1313	16.2654	33.5744	32.6055	32.8052	39.8652	40.5572	41.8311	29.8891	29.7266	27.8271	26.2839	24.4422	28.3957	28.6416	28.7398	28.9729
ABCC6	0.77666	2.22463	1.34918	2.31292	3.1034	3.66318	0.149525	0.263402	0.566604	0.965872	1.38012	0.516794	2.20014	1.81774	1.61388	0.40958	1.31384	0.702039
ABCC8	0.197609	0.210641	0.15289	1.66384	1.13069	1.17004	1.72169	1.72397	1.95446	1.3366	1.15922	1.2042	1.12757	0.977279	1.0343	5.38104	5.15172	5.05176
ABCC9	0.996466	1.11027	0.802338	5.03424	5.03951	4.42877	2.56961	2.16555	2.49905	1.53887	1.43903	1.61187	1.64862	1.42035	1.32778	0.880759	0.885865	0.989196
ABCD1	2.38734	2.21568	1.84997	3.86191	4.47263	4.10393	5.78347	5.33138	5.09637	10.0908	11.9585	9.96432	12.2422	13.7663	12.6971	5.04716	4.89047	5.02226
ABCD2	0	0	0	5.84933	6.18533	6.16736	1.41529	1.85388	1.7071	0.971438	0.940585	1.0046	1.28805	1.31227	1.35298	1.4655	1.79317	1.47371
ABCD3	14.4557	14.4292	15.4354	14.8123	14.4687	14.0745	13.9464	13.508	13.0893	21.2688	16.7639	18.8496	21.2085	18.9514	18.5496	15.2972	16.0312	15.3466
ABCD4	15.3378	15.8156	13.7595	11.1951	11.1592	11.5389	8.85468	8.93414	8.22821	7.216	6.93386	5.5464	9.92257	7.02936	8.74699	9.29992	8.90249	9.63327
ABCE1	46.4734	43.6283	48.2465	17.4901	17.9086	19.8631	16.4681	17.6489	18.2875	22.0968	20.7121	20.7743	19.216	20.3049	19.6943	15.9548	16.7192	15.8142
ABCF1	57.6204	54.9804	58.5001	35.8114	37.3841	34.7556	22.157	20.6898	20.0339	23.1629	25.759	25.3295	24.4762	24.7133	25.3135	17.496	16.8054	18.0232
ABCF2	18.5402	18.726	18.4656	17.1189	17.8872	18.1646	15.7397	14.5104	15.422	19.0204	21.2648	20.04	20.3681	20.6808	19.1531	15.4473	13.0812	13.9057
ABCF3	13.1555	13.2421	13.1569	16.0173	15.9376	16.9637	16.0413	14.0075	15.9418	17.604	18.28	17.5365	20.782	20.359	19.4928	17.6813	19.6765	17.6166
ABCG1	1.05794	1.01262	0.889205	2.89454	2.95291	3.16523	2.41187	2.55411	2.43263	1.89596	1.77238	1.75199	1.25226	1.40056	1.21251	10.9617	11.1681	10.8501
ABCG2	0.174958	0.264149	0.338405	0.129026	0.126684	0.0830043	0.0334394	0	0.0452978	0	0	0.0246865	0.0385954	0.0295241	0.023845	0.0621542	0.0358808	0.0348073
ABCG4	0.515796	0.636832	0.947228	1.12711	1.12195	1.67807	2.17624	2.07141	2.80293	3.45967	3.47322	4.14834	5.60677	5.29121	5.44171	10.9326	12.0495	11.0411
ABCG5	0	0	0	0.0632439	0	0	0.0384806	0.0194874	0.0557698	0.0411624	0.0387394	0.0425943	0	0.0482753	0.0195423	0.0671212	0.0295074	0.0428855
ABHD1	0.396625	0.474524	0.187531	0.0471607	0.174728	0.12204	0.087362	0.204939	0.247595	0.0466036	0.414887	0.144869	0.14311	0.216515	0.265013	0.420713	0.681477	0.818862
ABHD10	14.3624	14.6439	14.8579	23.3928	23.2026	27.3776	24.4286	19.904	18.3236	19.0557	17.6773	20.214	22.7188	20.0603	21.2194	22.44	24.9827	23.9597
ABHD11	11.688	12.5764	10.9707	6.63836	8.23107	8.91712	8.14766	7.92319	9.74763	6.94133	8.80153	8.31261	7.68557	8.34674	6.96433	9.8813	10.2598	9.79885
ABHD12	29.7998	29.3424	29.9169	37.5505	38.4213	37.9741	32.7312	29.7061	29.441	33.2356	36.465	35.0724	41.8782	40.1666	39.1309	39.7788	40.0072	40.0174
ABHD12B	14.6615	13.5262	15.4154	0.440645	0.34262	1.30964	1.22128	0.915224	0.590212	0.608258	1.3015	0.810205	1.06709	1.01043	1.19441	1.53788	1.16184	1.48572
ABHD13	4.33841	4.30114	4.49993	7.79305	7.7026	8.51761	5.71262	6.07767	5.49184	4.39773	4.3264	4.32335	3.80987	4.48021	4.45127	4.09017	4.21327	3.80802
ABHD14A	2.77414	3.9986	2.93217	13.8502	12.7291	13.6601	42.5218	37.4084	38.0292	38.6512	45.8677	41.3475	41.374	40.7427	39.6818	51.519	56.3609	56.0247
ABHD14A-ACY1	0	0	0	0.478387	0.476685	0	0	0.480248	0.851413	1.51993	0.475087	0.449735	1.14887	0	0.892419	0.378949	0.652182	0.554783
ABHD14B	4.21122	3.69745	4.80373	2.91157	2.6811	2.9314	3.22828	2.63763	3.09607	5.84351	5.70514	5.77164	8.7983	10.8921	8.15627	4.38631	4.15315	3.40159
ABHD15	1.16742	1.12585	1.26968	1.01382	0.885938	1.10422	0.411555	0.25877	0.233081	1.29105	1.28815	1.02133	2.03959	2.39183	1.86116	0.603623	0.554228	0.758732
ABHD16A	11.0117	9.78732	11.0714	26.3062	25.9789	27.1373	27.1032	24.0981	26.9802	19.7589	22.6551	22.5553	20.494	20.8375	20.4529	28.0405	26.809	27.6923
ABHD17A	25.0186	28.3324	27.5879	33.9222	35.0043	36.7367	30.9995	28.0556	29.8341	39.5522	41.9853	38.1937	42.2167	39.1104	36.1972	37.3317	38.9267	40.5615
ABHD17B	31.4607	32.0479	36.7175	23.1514	21.7909	24.5081	16.9578	16.9376	16.5584	12.9719	13.2612	11.8996	13.5717	11.7967	11.5569	13.6921	14.1118	13.5969
ABHD17C	12.1513	11.9611	12.0007	4.56509	4.91869	3.85295	9.7798	11.2731	9.38316	11.0093	13.7108	14.6043	12.4505	12.9016	12.7879	16.3423	17.3877	14.8885
ABHD18	8.87974	9.28512	7.82724	5.25466	5.21621	5.89843	5.15769	4.71896	4.74021	4.27411	5.19369	4.40661	5.39891	5.61076	4.45363	6.75045	5.55647	5.78773
ABHD2	4.8432	4.79904	4.89548	11.2182	11.5526	11.4368	13.5743	15.7421	14.5364	12.3635	12.3864	12.3746	13.0628	12.6361	12.7067	17.1008	16.357	17.1599
ABHD3	8.24823	7.62555	5.96728	13.4242	11.8795	12.8753	3.24115	3.24989	3.70585	2.02743	2.25687	1.95596	2.28666	1.18482	2.17129	2.40503	2.66798	2.51731
ABHD4	18.6319	17.6693	18.081	7.41274	7.655	8.14662	3.99947	3.99913	4.36154	12.8627	13.5791	11.7198	21.4329	27.2853	20.541	2.51533	1.65907	2.15494
ABHD5	6.6345	6.8907	8.20401	6.13816	4.96381	5.04575	6.16715	6.62495	7.31778	7.57435	8.78302	8.678	9.63017	9.72602	8.60665	6.82563	6.77991	6.01795
ABHD6	3.12879	2.31152	2.42451	16.3005	17.8653	16.1985	8.51106	8.27203	7.90738	7.43185	7.94212	7.52808	6.66644	5.85326	6.29354	10.4395	10.7392	11.471
ABHD8	9.7249	9.86142	8.93233	3.94685	4.91967	4.42243	9.48035	9.46625	10.6666	13.464	14.399	12.8275	14.6318	15.7785	15.7508	20.6174	23.2721	23.1907
ABI1	26.1153	22.9903	26.0686	29.9421	29.4266	30.9342	27.8309	26.7726	28.1647	33.9031	34.1746	32.6629	37.7885	38.6751	37.1353	27.5704	26.4326	26.0312
ABI2	44.7117	41.6594	43.6863	45.666	45.7002	45.5074	48.3777	59.1285	56.0876	43.7807	41.2655	46.3751	37.5893	38.1054	36.2423	54.8328	55.6309	53.774
ABI3	0.542068	0.370004	0.55613	0.0364576	0	0	0.0261232	0	0	0.0279233	0.0336173	0	0	0.0418027	0	0.109452	0.25838	0.0749331
ABI3BP	0.0938341	0.0154675	0.0842156	0.085523	0.0611152	0.0609375	0.171777	0.25854	0.219297	0.245314	0.559865	0.304835	0.373726	0.536897	0.393087	0.159563	0.185989	0.251977
ABL1	33.8671	33.3017	34.2093	55.9884	54.913	56.0285	30.1095	29.1811	27.7996	27.3556	28.1067	27.8952	29.3307	31.5878	28.9422	17.3606	18.0158	18.1699
ABL2	6.84373	6.16352	6.95664	9.08536	9.09759	7.66259	8.07452	9.85706	9.03068	10.4654	9.87735	10.4735	10.5178	10.3117	9.55865	7.78004	7.62655	7.15901
ABLIM1	10.1767	10.9986	11.1869	20.3152	19.1483	17.6047	24.4477	25.5981	25.7255	61.1747	50.0905	57.8091	97.1296	98.7751	90.7048	44.4777	43.297	42.6543
ABLIM2	0.594368	1.1126	0.750593	2.30877	1.77855	2.51371	12.547	11.3434	12.8046	15.8465	17.0783	16.8835	14.4114	13.9684	15.4227	24.2636	25.5061	23.5553
ABLIM3	0.19763	0.170082	0.109861	2.46503	2.20035	1.9224	12.1165	11.4391	11.6737	22.9795	24.9024	24.1958	27.471	24.7728	26.9874	35.3823	34.3431	35.0065
ABO	0.192807	0.360102	0.67524	0.243221	0.0525422	0.157177	0.0748096	0	0.0723027	0.119803	0.149656	0.0413646	0	0.0464975	0.0757318	0.444663	0.288258	0.306338
ABR	13.6531	14.0513	14.0345	72.5612	73.2613	70.704	36.0991	35.1036	36.2126	36.6442	40.4073	39.2534	46.2415	45.3673	47.9357	56.7765	57.2355	55.2383
ABRA	0.0497928	0.0265444	0.0289451	0.0628549	0.054141	0.0269924	0.210326	0.15493	0.0923709	0.0818135	0.0384999	0.0846589	0.0419218	0.0719666	0.194211	0.133405	0.0733069	0.014206
ABRACL	128.905	121.47	124.163	32.6531	32.4431	35.4688	16.7251	16.7267	15.2592	17.4502	15.2397	15.9981	15.9309	13.929	14.3205	9.12564	10.5127	10.1002
ABT1	14.6433	14.3821	14.9822	9.19912	9.57638	9.97368	7.53849	6.57816	7.1467	7.02392	6.91603	7.1501	7.48975	6.97634	7.22749	4.20943	4.3404	4.4826
ABTB1	1.9066	1.59533	1.58949	8.15593	8.45203	10.0433	4.56986	4.00115	4.01849	2.2823	2.73361	2.309	3.02583	4.14198	3.84048	6.80519	8.32776	8.56886
ABTB2	1.65428	1.81933	1.65835	1.96083	1.98333	1.97758	1.68867	1.9055	1.88532	1.21263	1.1745	1.28778	1.13226	1.31269	1.08021	3.17123	3.24076	2.63426
AC000036.4	0.318988	0.0756124	0.206416	0.178908	0.270073	0.115413	0.191437	0.24923	0.18499	0.0584575	0.082358	0.121036	0.179652	0.0341687	0.194153	0.248304	0.315262	0.264393
AC000067.1	0	0	0	0	0	0	0	0.306401	0	1.30415	1.87251	0.680095	1.34287	0.396443	0.611235	0.41804	0	0
AC000068.10	0	0.488615	0.54038	1.16793	1.51318	0.756439	1.43505	1.08697	1.89977	0.380767	0.892948	0.598781	0.390881	0.221868	0.537085	0.248098	0.953455	0.927466
AC000068.5	0.545725	0.800356	0.635497	1.11914	0.705336	0.92541	1.84115	1.94429	1.77912	0.730965	0.977265	1.13503	0.748841	0.46031	0.693692	1.50613	1.45497	1.21258
AC000068.9	5.06225	5.61489	6.49221	9.99238	4.67113	4.40743	8.1954	11.0112	3.19397	5.1973	4.66733	7.80271	4.69122	5.3206	6.0238	6.7508	6.37723	4.632
AC000095.11	0.851089	0.449983	0	1.42391	0.694127	1.62003	2.47761	3.66835	3.18329	5.07963	2.61548	5.13835	3.95395	2.44396	2.63891	7.77775	7.02179	7.55747
AC000099.1	0.152271	0.162442	0.133082	0.192143	0.0414506	0.123996	0.11763	0.267982	0.0284184	0.188538	0.0884955	0.162671	0.0321866	0	0.119255	0.267072	0.0452261	0.240622
AC000120.7	0.668449	0.458607	0.390138	0.481853	0.15613	0.467055	0.926099	0.562481	0.823455	0.514156	0.370579	0.0819326	0.323973	0.184229	0.262521	0.388548	0.656532	0.386107
AC000123.2	0.32567	0.347053	0.31739	1.52434	1.47122	1.36821	1.22414	1.53264	1.49024	1.28944	1.06557	1.62018	1.10351	1.00357	0.972076	1.3317	1.09616	1.07844
AC000123.3	0.232198	1.46191	0.808241	2.52226	2.51405	2.01055	4.29459	4.33727	3.9637	2.46966	3.02779	3.38564	2.34286	2.43526	2.14199	2.72054	2.98985	2.37914
AC000123.4	1.41381	0.427845	0.23638	3.56038	2.64823	4.18541	5.2025	5.72396	4.70339	3.00784	2.80273	3.33357	4.27721	3.87793	2.98876	2.40567	2.51619	3.25912
AC000370.2	0	0	0	0	0	0	0.605827	0.366872	0.701517	0.640095	0.716254	0.67007	0.263112	0	0.362306	0.423845	0.466148	0.4492
AC000403.4	0.0185702	0.0197942	0.086265	0.21883	0.262316	0.201198	0.398222	0.6051	0.46717	0.365317	0.372931	0.220454	0.592912	0.393531	0.549431	0.297506	0.359396	0.549159
AC001226.7	0.574776	0.203184	0.448506	0.161196	0	0.209153	0.899816	0.302878	0.432833	0.6343	0.147958	0.333113	0.651921	0.36861	0.299165	0.416192	1.83048	0.882765
AC002044.1	0.0925754	0	0	0.155394	0.101318	0.606532	0.292459	0.370623	0.354084	0.389224	0.289232	0.727008	0.238881	0.178889	0.294605	0.359452	0.284138	0.437581
AC002059.10	0	0.235185	0.258766	0.186473	0.241584	0	0.344285	0.173843	0.499299	0.182351	0.342371	0.191612	0	0	0	0.238406	0.261401	0
AC002064.4	1.19751	0	1.83838	0.339756	0	0.432356	0.899626	1.82548	2.03449	0.323295	0	1.01313	0.998621	0	1.2114	1.24453	1.63206	1.55722
AC002066.1	0.203043	0	0.237398	0	0	0.221205	0.738488	0.479176	0	0.503119	0.109073	0.352489	0.811084	0	0	0.548781	0.721148	0.584236
AC002076.10	0	0	0	0	0.64814	0.214784	0.307913	0.155429	0	0.16298	0.151765	0	0.167181	0	0.153354	0.106695	0.585471	0.113544
AC002115.5	0.306893	0	0	0.258275	0.331491	0.999429	0.941876	0.473515	0.681365	0	0.472404	0.260878	0	0	0	0.645222	0.179132	0.523154
AC002116.7	1.54309	2.13741	1.63839	0.781518	0.510728	0	0.365351	0.245966	0.587921	0.515117	0.480019	0	0	0.298113	0	0.511039	0.0936498	0.180613
AC002116.8	4.03676	2.39616	1.66587	3.70634	3.10536	4.15601	3.2876	2.96939	3.1218	5.1904	4.13802	4.60437	2.94235	2.96044	2.66404	3.82807	3.91379	3.15477
AC002117.1	0	0	0	0	0	0.784036	0.280869	0	0	0	0	0	0.459388	0.34518	0.560632	0	0	0.414763
AC002127.4	0.119423	0.254861	0	0.100541	0.130763	0.130599	0.188739	0.0955458	0.18156	0.199768	0	0.209585	0	0	0.188858	0.065943	0.29204	0.0702209
AC002128.5	0	2.06486	0.572027	0.13664	0.357757	0.356249	0	0.12894	0.36979	0.135102	0	0	0.139138	0	0	0.0891787	0	0
AC002306.1	0.290317	0.207077	0.455877	0.893262	0.423116	0.528694	0.764543	0.387688	0.517746	0.650415	0.302292	0.422361	0.416121	0.654375	0.538945	0.750778	0.592539	0.743309
AC002310.11	1.21679	1.51521	0.947391	1.91854	0.884477	1.54343	1.77242	2.27246	1.40854	0.798792	0.433062	1.13236	1.63562	1.02717	1.4349	0.991788	2.64219	2.0532
AC002310.12	1.99245	2.24193	1.1956	0.769754	1.11597	0.761386	1.21492	1.48406	1.33627	0.536465	1.17146	0.648453	0.732227	0.935291	0.805136	1.46561	0.969756	1.06104
AC002310.13	1.4651	1.54421	0	2.95858	2.22311	0	0	0	0.86541	0	1.12345	0.995177	0.247075	4.79882	0	0	0	0.665495
AC002310.14	2.00584	1.59088	1.54123	3.08377	2.7514	2.93066	4.15288	3.29902	3.49624	2.09605	2.58398	3.10989	2.29168	2.65479	2.97959	2.4691	2.55164	3.19433
AC002310.7	0.10374	0.221468	0.363549	0.261703	0.282816	0.22561	0.0806353	0.326467	0.116906	0.0860613	0.241717	0	0.176212	0.350316	0.122379	0.282038	0.155477	0.300276
AC002398.11	0.217658	0.0929	0.30466	0.951974	0.474279	0.425632	0.370816	0.477791	0.684156	0.396047	0.641498	0.559295	0.626816	0.335864	0.614684	0.494813	0.233572	0.45158
AC002398.13	5.56847	4.54539	2.3608	8.07895	6.04499	5.50929	6.04898	6.29214	4.50914	5.1973	4.08391	4.98506	2.13237	6.04614	4.27495	5.13061	5.04246	6.65851
AC002398.9	2.61738	3.06845	4.06706	7.58965	11.0874	12.0699	9.52357	9.76629	6.24659	8.36397	8.30758	6.76543	6.23273	7.75119	7.64511	10.9373	9.00265	7.4129
AC002454.1	0.39387	0.208523	0.460501	1.9867	1.94442	1.93306	0	0.310858	0.295613	1.14086	0.758826	1.54182	1.67181	1.13669	1.22683	0	0.234188	0.340632
AC002456.2	0.478109	0	0	0.600835	0	0	0.737458	1.23191	0.532638	0.780417	0.83167	0.204735	0.949143	1.05762	0.550053	0.762659	1.20428	0.952217
AC002467.7	2.10732	1.44206	1.59585	0.889777	1.82421	1.15865	2.37291	1.43894	1.37561	1.63043	1.99345	2.76088	2.45274	1.74327	2.1301	1.49551	2.28546	1.85077
AC002472.11	0.363956	0.577935	0.425609	0.613495	0.199935	0	0	0.143995	0.274361	0.150775	0.1409	0	0.155263	0.525361	0.710983	0.198181	0.543606	0.631396
AC002480.3	0.287014	0.765156	0.367302	0	0.0936614	0	0.0441599	0	0.0213346	0.0708348	0.0888239	0.122184	0.169358	0.276603	0.201734	0.154109	0.11861	0.213334
AC002480.4	0.736919	0.780651	0.86364	0	0	0	0	0	0	0.152497	0	0	0.471226	0	0.143934	0.100428	0	0.42586
AC002480.5	1.13329	0.874082	1.10536	0.105853	0	0.137091	0	0.0497675	0	0	0	0.0543558	0.160997	0.243115	0.0993644	0.103329	0.0380255	0
AC002511.2	1.19268	1.00295	1.10978	0.998839	0.517417	1.81233	1.65743	1.30182	1.59295	0.585312	0.731088	0.614204	1.40414	0.454503	0.916751	0.253777	0.279369	0.815421
AC002519.8	0.318812	0.235323	0.199572	0.288938	0.213316	0.132938	0.320134	0.267029	0.254726	0.201447	0.246491	0.104225	0.227093	0.141777	0.172156	0.144521	0.375402	0.265824
AC002550.5	1.94486	1.22144	1.00324	1.92372	2.12205	0.497889	2.27298	1.80419	0.861599	0	1.0672	0.78829	1.60596	1.76652	0.315411	1.40372	1.30774	1.92615
AC002550.6	6.68062	3.23126	3.55897	5.15359	2.10162	3.32766	4.04703	2.58535	3.09232	2.72774	1.27908	1.6594	3.27648	2.14013	2.13475	2.0693	3.08228	2.37818
AC002551.1	0.342024	0.362901	0.600916	0.57545	0.376383	0.562121	0.939903	1.35836	0.645468	0.426121	0.398335	0.890531	0.292873	0.825604	0.803367	0.374947	0.824061	0.594984
AC003002.4	0	0.493332	0	0.787462	0.510128	0.509701	0	0	1.22143	1.53898	0.360863	0	0	0	0.723381	0.125091	0.412576	0
AC003005.2	0	0.203184	0	0.161196	0	0	0.449908	0.302878	0.288555	0.475725	0.591831	0.499669	0.977881	0.737219	0.59833	0.832385	0.45762	0.772419
AC003005.4	0	0	0.408899	0	0	0	0	0.416374	0.659343	0	0	0	1.94271	0.842279	0.54673	0.478051	0.314978	0
AC003006.7	0.32744	2.08675	0	0.967891	0.542599	1.43994	0	0.260954	0.747526	0.683225	0	0.571695	0	0	2.3158	0	0.891593	0
AC003075.4	0.571869	0.606793	0.223362	1.28384	1.25655	1.87021	0.895842	1.96006	1.69983	0.474103	2.73855	1.77241	1.94908	1.10053	1.34011	1.73113	1.14382	1.50599
AC003088.1	0	0	0	0.711953	0.694127	0.462867	0.165174	0.833716	0.159164	0.700639	1.14427	1.10108	1.4378	1.22198	1.31945	0.228757	0.125389	0.121895
AC003090.1	0	0.0417116	0.04557	1.10155	0.733708	0.502989	0.483482	0.606816	0.864813	1.09683	0.74731	0.670239	0.562173	0.520298	0.704497	1.28318	0.924152	1.00916
AC003092.1	0.310931	0	0.366667	0.262619	0	0	0.122779	0.123953	0.236865	0.259413	0	0.271755	0.266816	0.425275	0.122345	0	0.283188	0.272669
AC003104.1	0	0.16497	0.0601761	0.129964	0.16853	0.168051	0.320299	0.243151	0.0773949	0.0427328	0.08002	0.177079	0.0874976	0.149113	0.0810229	0.308074	0.432277	0.0596359
AC003664.1	0	0	0.253629	0.912961	1.42208	0.236864	1.34991	0	0.326312	0	0.335406	0.187779	0.184315	0.625265	0.506557	0.350939	0.896588	0.124798
AC003682.16	0.694951	0.486132	1.07427	0.38709	0.501513	0.501877	0.535665	1.26178	0.344027	0.947164	0.710593	0.596071	1.16841	0.66246	0.355995	0.986347	1.08495	1.18602
AC003956.1	1.56147	0.659192	0.361585	2.37038	1.68885	0.339557	0.719897	2.17163	1.61954	0.764795	1.68383	0.533563	0	0.303959	1.19746	1.9735	1.45791	1.42298
AC003958.2	0	0.0181026	0.019719	0	0.0369037	0.0367968	0.0519941	0.0395042	0.0502313	0.0139137	0.0393454	0	0.0285264	0	0.0132177	0.0815603	0.0398017	0.038603
AC003973.3	0.0726903	0.0774999	0.0563343	0.0815651	0.105376	0.0788043	0.0930167	0.207269	0.12582	0.0398024	0.0936635	0.0617783	0.0815821	0.0933843	0.113385	0.142767	0.0285255	0.124388
AC003973.4	0.225615	0.180654	0.395642	0.14227	0.0615373	0	0.175724	0.133382	0.0424634	0.046869	0.0438405	0.145695	0.0959485	0.0544315	0.0444195	0.184471	0.067832	0.130929
AC003986.5	0	0	0	0.0422465	0.16432	0.109235	0.390202	0.197484	0.150855	0.0416517	0.15603	0.0431474	0.0426441	0	0.0394896	0.354793	0.451262	0.464912
AC003986.6	0	0	0	0	0	0	0.0337352	0.0683058	0.0326027	0.0360305	0.101362	0.0746272	0	0	0	0.0943193	0.207773	0.175744
AC003991.3	2.11954	3.85885	2.49794	3.86722	2.16258	3.25823	6.02791	7.75589	5.77387	3.73646	2.79478	2.5302	3.59857	2.91755	3.63452	5.10074	5.39728	5.84812
AC004019.13	0.399218	0.681465	0.698046	0.335816	0.521737	0.650304	0.370384	0.281253	0.328106	0.263804	0.309447	0.307299	0.337745	0.230969	0.375398	0.474456	0.356152	0.413332
AC004051.2	0.0371583	0	0	0	0	0	0.0573869	0.08716	0.194095	0	0	0.0317453	0.0628169	0.0358253	0.0581868	0.12026	0.0220596	0.0640252
AC004053.1	0.137369	0.0244083	0.0532175	0.211952	0.199111	0.124085	0.333788	0.56942	0.560125	0.187955	0.212358	0.213923	0.17337	0.0882325	0.214188	0.318624	0.296231	0.261001
AC004067.5	0.835298	0.741874	0.985633	1.29124	1.6852	2.14003	0.220228	0.444768	0.423126	0.232722	0.108916	0.609368	0.477801	1.34296	0.219034	0.230818	0.423665	0.326742
AC004069.2	1.49846	0.198852	1.53646	0.789291	0.205805	0.204761	1.32167	0.592631	0.847815	0.931548	1.1606	0.976355	0.478724	0.721404	0.439443	2.0422	1.45454	2.59174
AC004076.5	0.847965	0.71022	0.750514	0.951605	0.658249	0.831371	1.62472	1.56741	1.5099	1.32468	1.26348	1.40474	1.15413	0.875214	1.05372	1.99634	1.86093	1.96506
AC004076.7	6.98804	7.39982	6.06886	7.04758	4.36735	6.53156	10.2988	8.96073	6.59864	6.94298	8.31287	8.16206	7.95511	8.05718	5.59862	8.5437	9.12583	9.20724
AC004076.9	0	0.158189	0.349656	0	0	0.326393	0.468388	0.236868	1.92177	0.742943	0.578993	0.778769	1.01928	0.143363	1.05128	1.96963	0.992611	1.30472
AC004156.3	0.828879	0.754269	0.868943	0.799733	0.483361	0.76676	0.914164	0.957405	1.09278	0.712974	0.687253	0.857702	0.747789	0.72058	1.02364	1.167	1.12756	1.12769
AC004158.3	0.0914611	0.104872	0.0703951	0.130126	0.249177	0.145568	0.248136	0.251195	0.137036	0.075706	0.177407	0.0784093	0.194545	0.0441084	0.143591	0.485323	0.407252	0.445596
AC004160.4	0	0.38529	0.425609	0.153374	0.199935	0.198922	0.285135	0.575978	0.411542	0.452325	0.8454	0.47317	0	0.350241	0.85318	0.198181	0.652328	0.210465
AC004221.2	0.220071	0.235468	0.648874	0.556677	0.844798	0.601587	0.957318	0.969385	0.503611	1.01583	0.689623	1.25373	0.948696	1.27747	0.610789	2.13105	2.42641	1.7494
AC004231.2	0.115218	0	0	0.388004	0.126173	0.377782	0.454586	0.460754	0.349774	0.385834	0.720743	0.201995	0.693173	1.11138	0.729374	0.38178	0.352168	0.203256
AC004237.1	0	0	0.244173	0.699434	0.227429	0.22746	0.48705	1.1475	0.625975	0.172517	0.963618	0.542281	0.530599	0.200037	0.325241	1.01369	0.49398	0.600405
AC004257.1	0.42013	0.440719	0.958711	0	0	0.907277	0.315732	2.54945	1.52481	2.38206	0	0	1.04407	0.831629	1.26799	0.6529	0.488145	0.466342
AC004381.6	1.88594	1.35694	1.83162	2.43001	2.62122	2.02931	1.81042	1.37344	1.36645	1.29149	1.17649	1.23578	1.45648	1.24923	1.79606	2.4285	2.2711	2.49922
AC004448.5	1.1169	1.43565	1.16616	0.312365	0.406637	0.122472	0.201487	0.589596	0.491255	0.201706	0.188794	0.324813	0.205948	0.124745	0.177435	0.675624	0.38417	0.570578
AC004449.6	0.497697	0.525592	0.290014	0.209176	1.62612	0.541627	1.34395	0.775471	2.03574	1.02216	1.14619	2.35003	0.419615	0.951058	0.765642	1.72646	1.45913	0.997764
AC004471.10	0.405935	0.270801	0.177786	0.12801	0.387284	0.386182	0.630733	0.279313	0.495315	0.420775	0.827452	0.610253	0.258475	0.342678	0.319137	0.606614	0.729512	0.557777
AC004471.9	0.174646	0.185454	1.43115	0.294396	0.576235	0	0.960626	0.277583	1.31869	0.580767	0.542254	0.30295	0.149439	0.505367	0.136682	0.382441	0.734948	0.303399
AC004490.1	0.075214	0.0801935	0.116598	0.0843949	0.163567	0.0271826	0.134795	0.0585111	0.167449	0.0617951	0.135701	0.0639448	0.0211094	0	0.0586757	0.134355	0.147661	0.185993
AC004538.3	0.137905	0.187155	0.65921	2.04601	2.21562	1.50983	1.53579	1.75439	2.51091	0.893748	0.739246	0.61369	0.510946	0.874311	0.811829	0.978225	0.907403	0.821838
AC004540.4	0.164048	0	0.193147	123.266	144.951	153.084	85.9974	82.2167	82.4601	24.1397	24.6347	21.1048	17.1774	16.1432	15.6103	16.9932	20.1192	18.5805
AC004540.5	0.399074	0.50413	0.277853	7.54481	6.74571	6.57292	10.8208	13.6198	11.9083	7.58909	7.4072	6.53316	5.10363	4.9335	5.99927	10.9358	10.2535	9.68707
AC004543.2	3.60095	2.84236	3.4771	0.757485	0.973605	1.30578	0.690148	0.232251	0.221905	0.245674	0.461478	0.25491	0.759876	0.580638	0	0.632286	0.700236	0.681929
AC004549.6	0.0696078	0.148713	0.0815663	0.117006	0	0.227511	0.0545381	0.110355	0	0	0.0542226	0	0	0	0.0550385	0.38219	0.253372	0.366166
AC004556.1	38.7571	50.2261	48.332	17.8507	14.6856	21.4854	19.7968	15.5808	15.4036	20.7026	20.7399	20.855	13.6163	21.1811	16.6814	15.1342	18.5413	14.8197
AC004593.3	0	0	0.139495	0	0	0.129383	0	0.0946386	0.0898651	0	0.0925186	0.311343	0	0.570414	0	0.391886	0.216964	0.139088
AC004623.3	2.38148	3.18402	1.83562	2.11652	1.97127	1.82001	1.96531	1.09981	1.59923	1.24389	1.45443	1.2304	1.38761	1.22865	1.4166	1.66126	1.90706	1.98044
AC004691.5	0	0	0.220516	0	0.206742	0	0.295056	0.148855	0.567648	0.155901	0.291195	0	0	0	0.147082	0.10251	0	0.650777
AC004754.3	0.126146	0.134534	0	0.238811	0.27452	0.513245	0.388665	0.541193	0.704173	0.649263	0.366165	0.672035	0.984505	0.75992	0.764151	1.06843	1.79068	0.920989
AC004837.5	0.66048	0.140814	0.621975	0.667529	0.434672	0.433747	1.04193	0.947682	1.00291	0.660411	1.03242	0.231234	0.340276	0.891179	1.14276	0.655102	0.803837	0.54253
AC004854.4	0.825031	0.432375	0	1.05209	0.439082	0	0.621159	1.87991	0.299317	1.00335	0.319549	0.696997	1.02912	0	0.935647	0.643154	0.240145	0
AC004862.6	0	0	0	0.0726461	0.0486198	0	0	0	0.0668208	0	0	0.113619	0	0	0.0350147	0.287754	0.239239	0.307386
AC004878.2	0.245494	0.785482	0.144527	0	0.13452	0.134112	0.290789	0.588885	0.560032	0	0.479987	0.645974	0.105341	0.236702	0.0969266	0.813407	0.74974	1.08185
AC004878.8	0	1.30341	1.42296	1.05564	0.880632	0.44773	1.24766	0.943578	0.300659	0.335989	0.642024	0.349534	0.68882	0.409356	0.626197	0.645996	0.964966	0.691181
AC004893.11	1.9154	2.45749	3.03907	6.95297	9.3878	6.35532	6.05728	5.29252	4.05082	4.89938	4.12788	3.82415	3.59889	2.80846	4.36323	3.75936	4.31847	4.62671
AC004941.3	0.151569	0.115414	0.0503191	0.218682	0.211817	0.140804	0.232477	0.185022	0.272739	0.230981	0.184062	0.275748	0.21853	0.12516	0.253114	0.162149	0.267206	0.25901
AC004947.2	0	0	0	0.0207306	0.0535678	0	0.416162	0.421606	0.534464	0.040471	0.0761835	0.306862	0.0414756	0.0237353	0.115287	0.131978	0.106182	0.204956
AC004951.6	3.29275	3.22011	2.92407	4.38563	3.79923	2.76678	3.1206	4.23322	4.04041	2.91333	2.58239	3.08354	2.51982	2.91036	2.76394	2.7518	2.88954	2.74971
AC004988.1	0.12529	0	0.146097	0	0	0	0.0323156	0.0327172	0.0624602	0.0690392	0.16191	0.0714922	0.141414	0.0805483	0.0982333	0.112918	0.0497381	0
AC005009.1	0.435258	0.455183	0	6.65431	6.44227	6.10624	4.25082	4.2877	5.36696	1.76085	3.713	2.93123	2.88105	2.15598	1.96642	1.34642	2.25961	1.92706
AC005009.2	0.5711	0.456185	0.167899	4.33075	3.30017	4.22755	2.92401	2.84458	3.68083	2.14483	1.00187	2.36956	1.34545	1.78655	1.68093	1.1031	1.29986	1.67211
AC005037.3	0	0.122095	0.269163	0	0	0.250085	0.180497	0.457023	0.347146	0.0956878	0.536573	0.300435	0.491622	0	0	0.631389	0.62882	0.470457
AC005042.4	0.934362	0.791257	0.620732	0.667629	0.481862	0.352496	0.497341	0.506186	0.634474	0.798785	0.354166	0.658721	0.404952	0.4627	0.587404	0.421392	0.469769	0.393841
AC005062.2	61.1346	68.2706	70.7981	1.4749	1.20788	1.13017	0.102073	0.826828	0.497059	0.10786	0.303414	0.22668	0.333247	0.124745	0.243236	1.91496	1.09169	1.0888
AC005076.5	1.60997	1.18978	1.75034	0.626053	1.22203	0.270857	0.880823	1.09043	1.31876	0.931695	1.26028	0.977446	0.956816	1.19448	0.97875	0.61593	0.756276	0.655274
AC005082.12	0	0.0333386	0	0.0526046	0	0.0339155	0	0.0243813	0	0.0514809	0	0	0.0527456	0.0602602	0.0488641	0.0504243	0.0369722	0
AC005083.1	2.99132	2.35868	4.28258	0	0	0.142287	0	0	0.0987412	0	0.203332	0	0	0	0	0.0717259	0.0792364	0
AC005104.3	3.1629	6.66869	1.69754	2.8564	2.9051	2.64564	2.43949	2.84316	1.62531	1.19683	1.30607	2.08916	1.23228	1.85337	1.30696	1.16688	1.42508	1.38858
AC005150.1	0	0.844909	0.749092	0.401977	0.17526	0	0.250127	0	0.241958	0	0.739431	0.694124	0.95417	1.07281	0.749331	0.701435	0	0.185514
AC005154.6	13.0017	16.2731	14.5108	42.1228	37.5438	36.3997	54.5686	59.2959	51.522	36.0891	36.4467	34.9573	36.081	33.2236	33.2985	43.2256	43.1651	40.5133
AC005197.2	1.15023	0.612309	0.845792	0.848304	0.15826	0.946609	1.24584	1.37505	1.85593	1.19892	2.01529	0.879	0.492736	1.10775	1.12896	1.03186	1.39625	1.51505
AC005220.3	0.519448	0	0.367379	0.69964	0.113836	0.453686	0	0	0.159285	0	0	0	0	0.201026	0.0825001	0.172329	0	0.0613527
AC005224.2	0.597409	0.690763	0.813868	1.3397	0.705593	1.35305	1.27578	1.29138	1.23306	0.619033	1.04362	0.684	0.507034	1.05661	0.939065	0.703006	1.669	1.20908
AC005235.1	0.38436	0.439123	0.351266	0.46205	0.358319	0.327513	0.506614	0.491712	0.367128	0.270907	0.191131	0.256996	0.161934	0.185198	0.321493	0.338822	0.388676	0.313737
AC005253.2	3.35302	3.9228	2.68795	2.15354	2.47271	2.62217	1.53049	1.54973	1.88232	1.51669	1.08922	1.5702	1.52321	2.15504	1.66494	1.76867	1.66829	1.51075
AC005253.4	0	0.790494	1.454	0.419428	0.815033	0	0.384959	0.777424	0.371291	0	0.383136	1.49975	0	0.476799	0	0	0	0.285968
AC005256.1	0	0	0	0	0	0	0.201279	0.202578	0.193957	0.214753	0.402313	0.671309	0	0	0.602241	0.976467	2.29835	0.896298
AC005262.3	0.237377	0.748054	0.275997	0.795231	1.54652	0.257513	0.914552	1.2962	0.704534	0.970922	1.45669	1.01932	0.399222	0.226114	0.54773	0.504757	1.38998	0.67593
AC005276.1	35.6044	34.3637	37.3723	1.31262	0.976199	0.730067	1.58298	1.60326	1.44123	0.746441	1.1328	1.46214	0.479334	1.07538	1.05862	2.09135	1.83768	1.57242
AC005281.1	0.153913	0.0410491	0.17937	0.388425	0.293296	0.263768	0.148651	0.301021	0.201112	0.1906	0.20873	0.164453	0.195228	0.111301	0.241111	0.145391	0.182905	0.309617
AC005301.9	261.461	269.715	260.426	3.16347	3.31933	3.21793	5.93095	5.492	5.10537	4.63914	3.59638	3.77173	2.74811	2.60009	3.72873	5.05392	5.46835	5.05516
AC005306.3	1.64519	2.86064	2.11035	1.89231	3.29434	1.80498	2.1185	2.85622	3.86721	1.61796	2.79423	2.35072	0.768583	1.15306	1.52692	1.89706	1.36051	1.74891
AC005307.1	0.630126	1.08636	0.622462	0.0815264	0.0528376	0	0.112856	0.0761594	0.145432	0.0401615	0	0	0.0411211	0	0	0	0	0.0560175
AC005307.4	0.917854	0	1.72539	0.141839	0.135781	0	0	0	0	0	0	0	0.144274	0	0	0	0	0
AC005307.5	3.99407	4.07276	3.4303	0.0913458	0.141566	0.117631	0.0832374	0.0337253	0.0643362	0.0356252	0.10065	0	0.0365136	0.0418247	0.0338336	0.0928916	0.0510257	0.0989206
AC005329.7	0.503555	0.834937	0.519825	1.03606	1.03353	1.09116	1.21413	1.07075	1.47659	0.963112	1.15244	1.23357	0.955901	0.844347	0.740586	1.03584	1.36728	1.42129
AC005330.2	0.461817	0.352319	0.463551	1.55272	1.369	1.14959	4.12849	3.49847	4.04097	2.42055	1.84898	1.76784	1.40723	1.46503	2.13641	4.91657	4.87098	4.15638
AC005338.1	0	0	0	1.36185	1.09817	1.47041	2.56182	6.73458	2.58155	4.32693	4.97252	6.70093	8.1085	6.21812	5.42529	7.33483	3.04988	1.95897
AC005339.2	0	1.47736	1.62653	0.235865	0	2.13247	0.428047	0	0.620958	0	0.214684	0	0.471176	0	0	0.148673	0.16279	1.11625
AC005355.1	1.49593	1.15831	1.76327	0	0	0	0	0.108453	0	0	0	0.118909	0.116667	0.26211	0	0.224963	0.413952	0.398702
AC005355.2	0.230807	0.493259	0.722158	0.711126	0.252371	0.419438	0.423356	0.611772	0.409326	0.386464	0.0600041	0.267208	0.329386	0.22296	0.42678	0.805866	0.515967	0.451482
AC005355.3	0.21884	0.231535	0	0.183056	0	0	0	0	0	0.17951	0.504244	0.188343	0	0	0	0.703256	0.641837	0.375397
AC005387.2	0.732964	1.032	1.42146	0.205104	1.5945	0.265855	0.566241	0.190277	0.18169	0.200745	0.56297	0	0.4128	0	0	0.391244	0.286644	0.558981
AC005387.3	0.949255	1.33547	0.731658	0.799337	0	0.687029	0.242448	0.243872	0.703932	0.258271	0.48808	0.269716	0.534323	0.617104	0.485675	0	0.368882	0.359901
AC005391.2	0.34338	1.44924	1.58852	1.45154	0	0	0	0.529907	0.506594	0	0.26642	0	0	1.01435	0	0	0.400617	0.19421
AC005481.5	0.0193338	0.0412175	0.0898239	0.16273	0.0630287	0.0837952	0.0444359	0.0900257	0.0143102	0.0475552	0.0746758	0	0.0487454	0.0372479	0.0602266	0.0619731	0.192852	0.131993
AC005498.3	0	0	0	0	0	0	0.202519	0.267017	0.195027	0.215915	0	0.224952	0.22143	0	0.297494	0.487889	0.997721	0.600178
AC005518.2	0	0	0	0	0	0.082933	0.298867	0	0.173375	0.0636634	0.0593183	0.132049	0	0.146956	0	0.125745	0.0463494	0
AC005519.4	2.66139	3.27395	2.57092	2.48078	2.08335	3.02174	2.25458	2.87492	2.92028	1.49114	2.294	1.6449	1.42776	1.78679	1.77776	2.9984	2.78586	3.79698
AC005523.2	12.2831	12.2372	11.837	11.7686	12.4949	12.034	11.8238	10.7754	11.437	11.5222	10.6411	10.4634	10.76	10.1235	9.94179	8.28447	8.78067	7.70761
AC005532.5	0	0	0	0.134528	0	0	0.775298	0.507672	0.458733	0.902655	0.371284	0.770193	0.380663	0	0.522513	0.263881	0.552963	0.222045
AC005534.8	0.129558	0	0.304837	0	0.142071	0.141811	0.511271	0	0.492015	0.432192	0	0.113542	0.22258	0.499886	0.306057	0	0	0
AC005537.2	0.888429	1.50955	1.38167	0.499459	0.816042	0.905503	0.149458	0.151975	0.968548	0.193516	0.84023	0.202352	0.725906	0.748607	0.216225	0.232488	1.16634	0.701902
AC005538.3	7.73228	9.42161	8.69214	2.11311	1.92346	1.96057	1.48651	1.47436	1.3779	1.65305	1.30809	1.40955	1.52716	1.47599	1.50678	1.16576	0.980013	1.17356
AC005540.3	0.891282	0.849949	1.05031	0.249586	0.325287	0.757607	0.313412	0.476451	0.530793	0.997743	0.464834	0.69243	1.27861	0.670548	0.866927	0.439412	1.21306	0.585826
AC005546.2	0.280904	0.889021	1.6301	0.236575	0	0	0.643925	0.434975	0.830477	0	0	0.478584	0.472415	0.270033	0.645216	0	0	0.319802
AC005562.1	0.230049	0.379001	0.437357	0.704076	0.841015	0.589276	0.913907	1.78651	1.51808	0.73774	0.66255	0.745518	0.369287	0.382799	0.570314	0.96168	0.675612	0.940746
AC005578.3	0.345912	0.647108	0.101638	0.217938	0.378621	0.849518	0.68276	0.897607	0.924306	0.290614	0.135109	0.301532	0.14856	0.0835773	0.274923	0.431353	0.636809	0.25507
AC005592.1	1.96036	1.71979	2.09783	0	0.172023	0.137223	0.146135	0.271311	0.117672	0.468702	0.465024	0.377333	0.266783	0.121905	0.197719	1.54738	1.83285	1.44852
AC005592.2	0.932157	0.555287	0.211353	0.973778	0.6194	0	0.692731	0.558764	0.395179	1.45271	1.34418	2.44505	1.76475	0.901166	1.93164	5.21279	4.02567	4.65158
AC005592.3	0.0459036	0.489858	0.374959	0	0	0	0	0.10807	0.0687829	0.113996	0.0712335	0.0787115	0	0	0.0360356	0.398055	0.493373	0.317861
AC005597.1	0.258093	0	0	0.433297	0	0	0	0.199999	0.191438	0.423379	0.396692	0.441454	0.433744	1.23386	0.593679	0.412358	0.75554	1.03053
AC005606.14	1.79521	1.3855	0.576121	1.92804	1.08153	2.15288	5.523	2.72905	3.84905	1.63385	3.9285	2.84631	2.66279	2.68084	2.94964	3.23666	3.15972	3.42728
AC005606.15	2.49859	1.98276	0.486175	0	0.905935	2.7181	0	0.815577	0	0.858088	1.59967	0.90009	0	0.597256	1.29373	0	1.59646	0
AC005609.16	0.610944	0.646298	1.18978	2.18142	2.9131	3.12735	3.12677	5.5202	2.8742	2.49431	1.14109	2.90985	2.00208	1.17148	1.5349	2.01875	3.85345	2.50056
AC005609.17	0.162194	0.344577	0.572775	0.136927	0.71713	0	0	0.258438	0.247122	0	0	0.141575	0.278877	0.156629	0	0.267957	0	0
AC005609.18	0.529937	1.31008	1.44714	4.7655	4.66069	6.95235	12.1871	13.8885	11.329	10.5531	6.84103	10.2618	6.64741	8.67928	9.66578	3.28161	4.55615	4.29447
AC005609.19	1.02607	0	0	2.58953	5.26936	4.87172	1.47699	1.22253	1.42003	0.710202	0.929448	0.74211	0.585747	1.15585	0.669472	0.468683	0.824061	0.198328
AC005609.20	0.721579	0	1.95658	0.201393	0	0.260839	0.92611	0.936307	0.178343	0.196816	0	0	0	0	0	0	0.84437	0.136914
AC005614.3	0.363831	0.387804	0.295751	0.214369	0.158127	0.315339	0.417895	0.592666	0.430649	0.298182	0.224802	0.385581	0.366789	0.175226	0.339894	0.388506	0.383978	0.444762
AC005614.5	3.01857	3.16747	3.50238	3.88039	5.78232	5.27768	3.39988	4.33727	8.78907	3.60951	3.02779	2.98733	3.70952	3.76359	2.67748	2.8442	2.85395	1.71827
AC005616.2	0.35183	0.373273	0.411598	0.593006	0.773426	0.57694	0	0.419076	0.664426	0.14603	0.681524	0.152474	0.150366	0.169601	0.412485	0	0.316933	0.508971
AC005618.6	0.514521	0.708478	0.442959	0.577386	0.396131	0.557628	0.854859	0.732697	0.619443	0.803687	0.430734	0.833387	0.487177	0.546004	0.738721	0.630639	0.592032	0.661767
AC005618.8	1.48231	0	0	0.468629	0	0	1.60033	1.31928	0.8384	0.767465	0.718	1.28576	0.632198	1.2507	0.434543	0.505527	0.664276	0.214075
AC005618.9	0.935418	0.491063	1.35785	0.978636	0.507033	0.506947	0.720865	0	0	0.382961	0	0.401012	0	0	0	0.249154	0.136802	0
AC005624.2	1.19239	1.25783	0	0	0.645658	0	0	0	0.661876	0.488087	0	0.50712	0.251795	0.288428	1.14175	0.157192	0	0.169334
AC005625.1	0.225554	0	0	2.83435	1.71152	1.70927	1.04508	1.05578	0.84084	1.10704	0.519939	0.58123	0.190014	0.860694	0.695073	1.44288	1.32397	1.28653
AC005682.5	10.2871	8.26535	11.1646	0.456154	0.0849933	0.253505	0.0611213	0.0618251	0	0	0.0600813	0.201907	0.199709	0.1495	0.246433	0	0	0.0452079
AC005740.5	0.325209	1.02887	0	0.273721	1.05415	0	0.496025	0.500853	0.961498	0	0	0.554458	0.274672	1.5888	1.24603	1.19554	0.945469	0.369721
AC005740.6	0.0941716	0.100672	0.221692	0.395278	0.412466	0.205726	0.148869	0.301763	0.576388	0.158365	0.220661	0.246597	0.324491	0.455294	0.224934	0.365378	0.404222	0.167087
AC005753.1	1.29485	0.516216	0.572027	0.13664	0.178878	0	1.14789	1.2894	1.10937	0.135102	0.502466	0.707012	0.278276	0	0.254353	1.07014	0.490554	0.755778
AC005754.7	1.72737	1.65055	2.42721	2.6184	3.61192	2.27068	4.74613	5.00957	4.63101	2.87193	4.82984	4.94558	4.06657	4.92003	3.85366	4.6283	5.19979	1.30106
AC005754.8	1.26984	0.988377	1.23899	1.70358	1.86774	1.86238	2.03806	3.10906	3.24824	1.98038	2.5249	2.37224	2.05778	1.98506	2.65798	2.9759	2.66408	2.51926
AC005775.2	1.3081	1.16714	1.02883	0.827631	0.358669	1.19279	3.27722	2.0086	1.66584	1.373	1.2822	1.5302	2.06801	2.11043	1.383	2.71702	3.07385	2.82947
AC005779.2	0	0.396729	0	0.157583	0	0.20425	0.146629	0.147841	0	0	0.144788	0	0.159275	1.08023	0.584619	0.611348	0.334908	0.215662
AC005785.2	2.02404	2.65211	2.29	2.58505	4.78955	1.62801	1.88038	1.90545	2.19275	1.62178	1.98026	0	0.829601	1.52131	0.761351	2.06921	2.01625	0.831859
AC005785.5	1.10539	1.51284	1.11743	1.19994	0.69628	1.04221	1.867	0.753792	1.683	0.790678	1.83964	0.690459	1.08328	0.914466	0.869142	1.56931	1.91836	1.56901
AC005786.6	1.15245	1.38019	0.169453	1.4564	1.42682	0.948576	1.58825	0.918431	0.984404	1.68066	0.896521	1.63552	1.23386	0.693759	0.791636	1.43096	1.13714	0.590095
AC005786.7	0	0	0	0	0.796641	0.792429	3.26504	0.717541	0	0	0	0	0	0	0	0	0	0
AC005863.1	0.271662	0.386157	0.105239	0.323897	0.123047	0.171769	0.19106	0.193526	0.369192	0.27875	0.157479	0.480696	0.323783	0.174487	0.282365	0.278665	0.252929	0.283848
AC005932.1	0.282515	0.302017	0.443385	0.632444	1.03117	0.822904	0.223304	0.678967	0.216146	0	0.220661	0.246597	0	0.182118	0.374891	0.156591	0.230984	0.111391
AC005943.2	29.3781	31.8823	25.8804	34.7424	26.8195	36.4348	32.1974	28.6576	26.5227	32.4639	30.1716	24.8586	27.4656	24.4496	28.7302	22.0653	23.7837	21.6508
AC005944.2	23.0671	21.1511	24.2012	57.3069	50.1044	61.1348	49.3618	47.4497	42.8705	47.8665	55.9577	51.1536	61.0475	49.8205	50.3714	63.7574	74.7942	82.0498
AC005954.3	1.3304	0.351056	0.770222	1.1213	0.718217	0	0.507305	0.2568	1.96826	0.271127	0.514981	0.567143	0.561508	1.30544	0.255859	0.525498	0.38718	1.32341
AC005954.4	0.923167	0.586611	1.08154	0.622168	1.21663	0.201658	0.434266	0.292123	0.69537	0.764557	1.14348	0	0.472037	0.533468	0.144249	0.201331	0.992379	0.213264
AC006000.5	0.883028	1.18091	1.30147	1.58234	1.57337	0.965378	2.3572	2.38716	2.61019	1.11163	1.12385	1.25769	0.571058	0.320235	0.962682	1.34391	1.28431	1.03986
AC006004.1	0.0996343	0	0.0773373	0.0279424	0.0722877	0.0360401	0.0768022	0.103697	0.148428	0	0	0.0283282	0.112146	0.0640276	0.0519446	0.143008	0.137656	0.0190347
AC006019.3	0.310139	0.450975	0.688767	1.13879	0.858686	1.07027	1.49627	1.69107	1.50861	0.742091	0.872477	0.528006	0.546544	0.869473	0.55039	1.31671	1.61403	1.28929
AC006026.13	0	1.85393	0.966299	0.751217	1.78659	0.914451	1.93717	0	2.4978	1.38963	0.681826	2.81782	0.693667	1.75125	0	1.30888	3.45059	0.466551
AC006042.6	1.38827	2.10082	0.927051	3.00025	2.8236	2.81202	4.64639	3.27996	4.62013	2.297	1.68194	2.75911	2.01671	2.28819	1.08071	6.12149	5.06439	4.68645
AC006042.7	0.539539	0.190781	0.420691	0.151772	0	0.590554	0.282093	1.42679	0.679059	1.78965	0.557875	0.311968	0	0.346855	0.422104	0.686728	0.53878	0.416284
AC006050.2	0.058753	0	0	0.197581	0	0.255739	0.320662	0.463585	0.4428	0.146588	0.228421	0.151909	0.350074	0.170115	0.138908	0.384803	0.318457	0.341389
AC006077.3	1.4061	0.984254	0.817304	1.17808	1.52593	1.27141	1.80767	0.365745	1.21859	0.767483	0.720041	0.603457	0.590833	1.11769	1.26231	1.74805	1.78325	0.934552
AC006116.12	0.237377	0.748054	0.275997	1.98808	1.28877	1.28757	0.914552	0.740687	1.5852	1.74766	0.182087	0.611594	0.798445	0.226114	0.182577	1.76665	0.277996	1.8926
AC006116.15	0.695951	0.578413	0.362945	0.454837	0.507337	0.252957	2.37115	1.66048	1.76352	3.62591	3.19664	2.75329	2.4502	2.68922	3.18691	6.05482	5.94188	5.40119
AC006116.17	0.0905832	0.193583	0.319467	0.958318	0.260235	0.350272	0.691776	0.641343	0.963521	0.390176	0.277129	0.286343	0.46799	0.365063	0.612465	1.17559	1.04247	1.23527
AC006116.19	0	0.582612	0	0.464022	0.201527	0.401244	0.143748	0.580575	0	0.303849	0.142073	0	0	0.176727	0.4303	0.100034	0.2191	0.211965
AC006116.20	0.108421	0.232161	0.383403	0.45726	0.59439	0.711167	0.514577	0.608168	0.248513	0.364161	0.509942	0.950251	0.467317	0.314843	0.257875	0.419797	0.398874	0.511513
AC006116.21	0	0.713027	0.994168	0.152477	0.595965	0.197727	0.120414	0.573066	0.545476	0.449453	0.560259	0.133308	0	0.348251	0.141337	0.971009	0.525465	0.731836
AC006116.24	21.8808	22.297	26.6431	25.8218	26.7514	23.7476	31.8974	30.1739	32.9205	26.6122	27.695	26.4089	22.7708	24.8227	22.5989	22.0229	22.8283	22.4055
AC006126.3	0.19113	0.202774	0.223793	0.160827	0	0.41729	0.299274	0.30229	0	0.15821	0	0.1661	0	0	1.04495	0	0.11414	0
AC006128.2	4.15707	6.55766	5.16666	5.20649	5.46547	4.7625	3.5017	3.40312	3.95955	3.44029	3.2251	3.25322	3.33148	2.78922	4.53941	7.31943	6.52625	6.25536
AC006129.2	0.336432	0	0.196753	1.27315	0.554474	0.55202	0.529042	0.120137	0	0	0.117463	0	0	0	0.118569	0	0	0.0976017
AC006130.3	0	0.196034	0	0.155885	0	0.404213	0	0.292666	0	0	0.286498	0	0.315353	1.06941	0	0.201731	0.773466	0
AC006145.4	2.15854	2.24608	2.41933	2.62621	2.46044	2.65074	2.55781	3.09658	3.263	2.77861	2.29277	2.45513	1.9713	1.80431	2.55702	2.37042	2.60546	2.28662
AC006160.5	0.255555	0.272708	0.150205	0.430823	0.140227	0.279697	0.302796	0.102188	0.0972023	0	0.199728	0.224109	0.438899	0.369828	0	0.423021	0.780031	0.225512
AC006262.4	0.32744	0	0	0.699725	0.723466	0.359984	0.773096	1.56572	1.49505	1.63974	0.508519	0.714618	0.281415	0.63347	1.16158	1.35074	0.693461	1.52954
AC006262.5	0.578882	0.973112	0.563332	0.780245	1.44986	0.55282	1.62555	1.33864	2.05335	1.6511	1.42064	1.01328	1.0558	1.14543	1.61769	1.01194	1.40254	2.18278
AC006262.6	0.121629	0.371523	0.374916	0.0899203	0.0663811	0	0.190478	0.216495	0.333088	0.0763497	0	0.341362	0.142695	0.192183	0.15658	0.366172	0.0733529	0.380773
AC006273.4	1.18056	0.689391	0.885264	0.633346	0.588295	0.234529	0.679674	0.860224	0.656765	0.540238	0.336447	0.188267	0.462743	0.935004	0.0850561	1.54393	0.32915	0.442799
AC006273.5	5.3006	4.69424	5.83999	0.854704	0.617623	0.863302	0	0.0901524	0.257142	0.660833	0.793615	0.493737	0.485157	0.652886	0.446491	0.373812	0.275555	0.397741
AC006277.2	0.245155	0.261382	0.144354	0.206373	0.402996	0.669548	0.193515	0.489972	0.0931738	0.409422	0.766895	0.322515	0.210358	0	0.0967583	0.406111	0.524273	0.576149
AC006277.3	0.469699	1.10277	0.493382	0.355521	0.255964	0.408375	0.728579	0.405646	0.633737	0.350067	0.182253	0.523737	0.517765	0.543679	0.553269	1.06979	0.954252	0.949176
AC006369.2	0.563181	0.796583	0.220045	1.89855	1.03149	0.615368	1.61887	1.18827	2.1241	1.40084	1.01716	0.978229	1.1197	1.26465	0.880518	1.22779	2.13125	2.05615
AC006369.3	0.28682	0.302084	0.665556	0.966709	0.62107	0.312362	0	1.7769	1.06036	0.468919	0.660222	0.243921	0	1.37969	0.878754	0.912319	1.33461	0.488957
AC006372.4	0.0162604	0	0.0755046	0.0410622	0.017664	0.0528385	0.0373216	0.012603	0.0480745	0.0399516	0	0.0137753	0	0	0.0253031	0.0433632	0.0190436	0.0277076
AC006378.2	0.363956	0.963226	0.851217	1.68711	1.59948	1.98922	0.997972	0.863967	2.88079	0.6031	1.5499	1.41951	1.08684	0.350241	1.13757	1.68454	1.41338	1.57849
AC006449.1	0.605512	0.637314	0.350628	1.27415	1.63605	0.987412	2.7908	1.4049	3.58562	3.7151	1.16676	3.6042	1.0222	3.52838	2.78365	0.637816	2.65189	2.06631
AC006449.2	0.605512	0.637314	0.350628	1.27415	1.63605	0.987412	2.7908	1.4049	3.58562	3.7151	1.16676	3.6042	1.0222	3.52838	2.78365	0.637816	2.65189	2.06631
AC006486.10	0.516123	0.206423	0.225312	0.325689	0.245716	0.350015	0.323115	0.427887	0.360256	0.39857	0.4495	0.330049	0.3539	0.373116	0.403507	0.520613	0.267239	0.425009
AC006486.9	6.2812	0	0.925872	0.397778	2.42445	3.97228	5.6949	3.62829	1.31499	3.92894	2.43879	5.62743	1.21211	7.88822	3.08617	5.02949	6.58279	7.24738
AC006538.1	0.814251	1.12459	0.503204	2.77939	2.19276	1.77003	3.01024	2.85909	3.51996	3.8884	5.5392	4.43861	3.9814	4.80512	4.10093	5.58723	5.58439	5.20167
AC006538.4	0	1.40878	0	0	0	0	0	0	0	0.628982	0	0	0	0	0	0.619354	0	0.983909
AC006547.13	2.17645	3.20738	1.99778	5.16439	5.0914	4.61803	4.39448	4.80922	3.78534	5.86008	6.29452	6.60427	6.03468	5.35913	5.30198	5.20815	7.71558	4.77331
AC006548.28	0.918395	0.898976	0.874332	0.88408	0.82766	0.773714	1.20042	1.38836	1.31845	1.03437	0.961934	1.10755	0.966297	0.924869	0.977974	1.17704	1.0803	1.13322
AC006552.1	0.191812	0.238666	0.297709	0.322774	0.313081	0.346868	0.738875	0.548708	0.523573	0.789915	0.890902	0.490581	0.755345	0.739536	0.849696	0.567454	0.529588	0.292964
AC006942.4	1.60113	1.69521	0.468152	1.00859	0.218955	1.09055	1.25059	1.73188	1.50376	0.331468	0.462697	0.869327	1.18737	0.384355	0.935224	2.27695	1.90034	2.53817
AC006946.15	0	0.151325	0.0830127	0.119051	0.309573	0.463053	0.388667	0.786423	0.644152	1.24244	0.717385	0.61344	0.363153	0.683987	0.728302	1.67333	0.860072	1.1599
AC006946.16	0.239149	0.305962	0.33359	0.26164	0.260005	0.337031	0.44061	0.520661	0.496661	0.353521	0.258832	0.304834	0.261666	0.483882	0.391648	0.409848	0.408155	0.34097
AC006947.1	0.656521	0.92614	0.254377	0.732222	0.237713	0.237471	0.169242	0.170878	0.163665	0	0.840407	0.376686	0.184812	0.417729	0.507621	0.117209	0.51347	0.375397
AC006960.7	0.390317	0.413278	0.456268	1.31221	0.214287	0.425669	0.457145	0.4625	0.732694	0.16144	0.602401	0.169526	0.663763	0.187698	0	0.528977	0.348297	0.337052
AC007009.1	0	0.531483	0.880447	1.6915	1.36696	1.36993	4.07547	4.50629	2.80638	4.95798	2.70634	3.88583	2.11924	3.12828	0.966017	6.17484	7.81146	7.48634
AC007036.4	0.739051	0.78042	0.2868	0.206656	0.535205	0.267989	0.951216	0.575319	0.36597	0.607528	0.189051	0.422781	0.207858	0	0.189299	0.788681	0.722366	0.563806
AC007036.5	2.44801	0.692751	0.768161	0	2.34331	0	4.75234	2.20923	7.44977	5.71846	5.06904	6.83114	5.74601	4.10011	4.74507	11.0586	13.3301	12.7571
AC007036.6	0	0	0	0.615337	0	0	0.230196	0.232755	0	0.121666	0.568103	0.382631	0.375391	0	0.229297	0.241852	0.443576	0.342103
AC007038.7	0.838701	0.791287	0.938798	1.62844	1.08817	1.15505	1.34217	2.18977	1.9694	0.876853	0.973916	0.962644	1.0617	1.61684	1.53837	1.50978	1.54617	1.51525
AC007040.11	0.283492	0.251784	0.164533	0.212122	0.239514	0.272937	0.168658	0.21968	0.162937	0.322412	0.170228	0.173418	0.105768	0.197193	0.134774	0.310721	0.285808	0.313016
AC007040.6	0.44588	0.235185	0.258766	0.559418	0.483168	0.72386	0.344285	1.04306	0	0.547053	1.1983	0.574836	0.375849	0.424797	0.858211	0.35761	0.522801	1.40102
AC007040.8	0	0	0	0.151128	0.394179	0	0	0.14206	0.135225	0	0.277824	0	0	0	0.420474	1.07517	0.644335	0.622145
AC007064.24	0.420605	0.444563	1.71824	2.4614	1.82898	2.74392	7.66788	5.9318	6.76395	6.2358	7.58758	7.62441	6.0411	2.81362	4.7362	8.25861	7.3223	9.40536
AC007091.1	0	0.191494	0	0.762387	0.39731	0	0.283258	0.573066	0	0	0	0.313451	0.154307	0.348251	0.141337	0.591036	0.540769	0.209096
AC007099.1	0.630085	1.34616	1.23064	0.823756	0.152987	0.610223	1.59102	1.33213	1.21991	0.876955	0.272696	0.848619	0.956975	1.08171	1.10726	1.38413	1.74184	1.02322
AC007126.1	1.87585	2.08598	2.06619	1.55626	1.80099	1.50138	1.64124	1.65226	1.99696	1.59046	1.55261	1.691	1.585	1.00796	1.46892	2.04882	1.47797	1.70391
AC007128.1	1.73939	1.68698	1.19804	0.199522	0.129154	0.21464	0.0916748	0.0928193	0.177185	0	0.0919205	0.101416	0.0668801	0.0381177	0.0309737	0.362965	0.258558	0.431939
AC007131.1	0.0353193	0.0376739	0	0.029714	0	0.0383362	0.027251	0	0.0526668	0.0291253	0	0.0301518	0	0	0	0.0570969	0.0837694	0.0607967
AC007163.6	0	0	0.123627	0.0883608	0	0.229171	0.0831098	0.168046	0.321338	0.175984	0	0	0.180836	0.101446	0.166394	0.115979	0.0642987	0.0619069
AC007191.4	3.05963	2.92359	2.89732	1.43056	1.5275	1.3757	0.765107	0.951111	1.07523	1.11626	1.17366	0.923979	0.972447	1.24462	1.23674	0.764167	0.639705	0.852509
AC007192.4	0	0	2.00225	0	2.28562	0.204244	2.21877	1.41868	2.41196	2.24899	2.77293	2.18696	1.62217	1.15784	1.18777	3.07005	1.58487	3.77568
AC007192.6	0	0	0	0	2.25069	0	1.24754	1.43895	0	0.188949	0	0	0	0	0	0	0	0
AC007193.10	1.57888	3.08906	0.785378	1.13374	1.22251	1.22091	2.96106	3.16733	5.21321	4.42816	2.42638	2.13118	1.71012	3.01243	3.12783	2.16433	1.72116	2.1871
AC007193.9	3.35772	3.77947	2.78871	6.02543	4.15876	5.20261	6.09852	7.28569	6.93372	4.12028	4.95561	5.96882	3.83394	3.65442	4.05204	6.88605	5.47147	5.46436
AC007228.11	0.281081	0.224863	0.327378	0.325152	0.191227	0.343221	1.57219	0.87834	1.65022	1.44858	1.46949	1.49962	0.712294	1.15162	0.714807	1.60915	1.66645	2.19721
AC007228.5	0.20158	1.49365	0.707673	0.676435	1.10171	0.87886	1.41609	1.42671	0.908209	2.16756	0.621002	0.52531	0.341518	0.580428	1.09931	0.983176	1.67314	1.04514
AC007228.9	0	0.256661	0.210892	0.101037	0	0.261605	0.0937614	0.142325	0.13595	0.0500003	0	0.103636	0.102344	0.0580009	0.0473769	0.0984651	0.108669	0.069884
AC007246.3	2.50535	3.50944	2.81875	6.44045	4.27386	4.03782	23.7122	21.3613	22.3387	10.4674	7.72209	7.84746	6.74136	6.23254	9.53046	15.5457	13.17	14.5634
AC007249.3	0.213246	0.225571	0	0.178449	0	0	0.331082	0.334361	0	0	0	0	0.18017	0	0.165312	0.458512	0.251391	0.48851
AC007250.4	17.2203	16.7865	17.2784	1.75084	1.26592	0.252586	1.64124	1.66351	2.10602	0.677496	1.26499	0.607554	0.59591	1.6715	0.914493	2.16948	1.90833	2.24136
AC007255.8	2.17728	1.00869	0.95956	0.241147	0.451806	0.22529	0.735144	0.407122	1.02807	0.519291	0.242115	0.247056	0.889563	0.399354	0.497077	1.14231	1.68586	1.14803
AC007277.3	0.129721	0.0691759	0	0.163714	0.0705813	0.0351893	0.149939	0.126531	0.193179	0.0801451	0.125532	0.0276531	0.0547402	0.0937785	0.101421	0.19193	0.0959635	0.130054
AC007283.5	0	0.254274	0.561447	0.202493	0	3.67434	0	0	0	0.593642	0	0	0	0.920477	0	0	0	0
AC007285.6	0.410251	0.880267	0.84698	1.72466	1.45999	1.79277	1.21786	1.3149	2.28024	1.1181	1.04346	1.16667	0.97279	0.793849	0.978487	1.98736	1.6339	2.18184
AC007285.7	1.20624	0.63876	0.470565	2.19282	2.19859	1.9731	1.25613	0.790982	0.452866	1.33202	0.619743	0.698753	0.852158	0.579098	0.783018	0.654105	0.835336	1.15796
AC007292.3	0.203084	0.0866687	0.0473524	0.375821	0.26543	0.26467	0.502598	0.413448	0.485708	0.369138	0.188922	0.104246	0.137481	0.156665	0.413848	0.241449	0.193344	0.233713
AC007292.4	0	0.98549	0	0	0.336751	0.338571	0.718117	0.240462	0.230598	0	0.239933	0.2658	0.789031	0.302999	0.238633	0.655277	0	0.177346
AC007292.6	3.72896	2.47151	3.6301	4.66219	3.6697	3.37936	5.1793	4.83404	4.30361	7.83715	4.52624	6.65223	4.96985	3.97283	3.65024	8.44932	7.30212	6.50836
AC007292.7	2.91481	1.74634	3.33039	1.0606	0.441901	1.79872	1.25331	2.21114	0	2.02609	1.29096	1.75647	1.72861	1.64563	1.88631	1.51276	2.18113	0.924925
AC007317.1	0.561924	1.19311	1.09747	1.10501	1.64644	0.409523	0.73426	0.888947	1.55433	0.621032	0.5803	0.650903	0.797874	0.721404	0.439443	1.12321	0.671328	0.215978
AC007319.1	0.235068	0.486337	0.132727	0.0949671	0.252305	0.369987	0.0889555	0.0940476	0.257142	0.188809	0.176359	0.0987474	0.101051	0.548686	0.182327	0.31151	0.344443	0.331451
AC007325.1	1.57068	1.24071	1.31983	1.02795	0.854306	0.978047	0.850449	1.38259	1.18937	0.502571	0.697673	0.817368	0.784701	0.420483	0.613398	0.984128	0.944691	1.06458
AC007325.2	77.7934	79.9055	77.0211	6.1502	6.68322	6.48024	1.37781	1.56008	1.24523	2.20476	1.94794	1.90234	1.65602	1.38293	1.77855	3.24802	3.98352	3.69552
AC007325.4	0.474725	0.796828	1.58887	3.36308	2.74101	4.35847	6.95515	4.45856	6.92913	11.8835	15.0516	11.2051	11.9268	12.2453	12.3802	17.6698	22.067	22.7306
AC007326.10	0.0501279	0.0534087	0.0290557	0.0140685	0.0453407	0.00904176	0.0191093	0.0451794	0.043072	0.0409385	0.00644218	0.0493881	0.0489771	0.0241308	0.0389103	0.062121	0.0584073	0.0472566
AC007365.3	0	0.169366	0	0.134267	0.702669	0.350268	0.250629	0.379994	0.727247	0	0.123521	0.417264	0.273162	0.614362	0	0.175671	0.289726	0.464656
AC007383.3	10.0442	16.0791	12.6697	14.8849	12.0547	16.4608	16.3304	14.2455	14.507	9.58546	7.5758	9.6332	11.5516	9.05071	11.2998	11.3881	11.9334	13.029
AC007383.4	0	0.118557	0	0	1.33263	0.483216	2.68027	1.88135	1.62964	2.67524	2.3302	2.91533	3.25778	0.910897	2.75415	2.72269	1.13453	2.60882
AC007386.2	0.27895	0.223046	0.16211	0.352143	0.328527	0.45357	0.517356	0.397535	0.396438	0.362634	0.377345	0.394969	0.449899	0.33595	0.144996	0.510244	0.642705	0.609617
AC007386.4	0.260176	0.185419	0.305798	0.364267	0.189857	0.28399	0.136958	0.415509	0.0662183	0.072868	0.271001	0.226819	0.297994	0.251452	0.482527	0.673006	0.319369	0.562835
AC007389.3	0.317481	0.338791	0.476277	0.457746	0.444811	0.246412	0.59756	0.996359	0.611486	0.450439	0.457437	0.427639	0.422819	0.218724	0.391584	0.688057	0.947514	0.601768
AC007392.3	0	0.744377	0.652287	0.625917	0.612177	0.202858	0.583187	0.146898	0.559976	0.581932	0.575669	0	0.123386	0.179022	0.290334	0.607841	0.11096	0.321662
AC007395.3	0.248314	0.262173	0.28911	0	0.810184	0	0.766724	0.966766	0.368987	0	0	0	0	0.474	0	0.264833	0	0.568379
AC007403.3	0.180273	0	0.210848	0.304229	0.594748	0	0	0.14299	0.272214	0.149458	0.558995	0.156344	0.46186	0	0	0.196584	0.107948	0
AC007405.4	0.430805	0.631645	0.270086	0.472724	0.612047	0.57583	0.613055	0.853979	0.592394	0.409587	0.359213	0.197858	0.471406	0.733203	0.725234	0.445907	0.62859	0.664732
AC007405.6	8.41842	10.8949	9.87621	8.18644	8.01263	4.97568	10.6542	11.3113	9.71704	9.34324	8.0832	8.84254	9.7205	9.93755	10.057	9.7621	10.7375	10.1824
AC007405.8	0.376204	0.602101	0.661548	0.951173	1.03371	0.205485	0	0	0	0.316419	0.738664	0.492886	1.45851	1.63344	1.18401	0.207641	0.22828	0.436503
AC007463.2	4.46887	6.72391	5.2576	0	0	0	0	0	0	0	0	0	0	0	0	0.0724417	0	0
AC007563.5	0	0	0.647085	0.937016	0	0	0.98343	0.430891	0.412309	0.227312	0	0.474115	1.06602	0	0.436687	0	0.422432	0.889301
AC007566.10	0.154309	1.47975	0.54613	1.69329	2.04291	1.69726	5.11492	7.62493	6.34955	4.3785	4.56018	4.58401	4.49853	5.36603	4.9795	10.817	10.0205	10.9271
AC007620.3	3.69645	3.94434	3.28534	6.40313	8.00706	8.9882	7.87353	6.76322	9.19042	5.56955	7.0997	6.03189	5.0326	4.11677	4.10855	5.38446	5.85221	5.22565
AC007679.3	0	0.389013	0	0	0	0.531126	0.767748	0.388993	1.10937	0.40636	0	0.852808	0.730173	0.468758	0.575928	0.53716	0.222948	0.214289
AC007682.1	0.134036	0.0892869	0.116708	0.0705154	0.0910083	0.0544468	0.141034	0.103909	0.086706	0.0137243	0.0129371	0.0141967	0.0844147	0.0645492	0.0782272	0.0625695	0.0588857	0.123747
AC007731.1	0	0.0834233	0.04557	0.0328897	0.255465	0.0849112	0.12087	0.183571	0.0876045	0.0968571	0.0303023	0.0668579	0.066138	0.0376993	0.0306303	0.119679	0.24302	0
AC007743.1	6.1332	6.94297	6.46985	5.35779	4.66816	4.13084	7.53974	6.99263	7.09812	6.50801	5.51844	6.20357	6.22941	5.40288	5.83334	8.95156	8.39869	8.95282
AC007750.5	0	0	0	0	0.0523038	0.0173841	0.331509	0.186578	0.367712	0.0525742	0.0743486	0.0407867	0.0538967	0.108205	0.0124867	0.136948	0.178544	0.127612
AC007773.2	1.10797	1.08577	1.19477	0.465049	0.606225	0.503992	0.729128	0.665343	0.423977	0.543364	0.721137	0.322386	0.714969	0.62451	0.44079	1.28069	1.47409	0.98171
AC007796.1	0.732386	0.581364	0.428821	0	0	0	0.286711	0	0.414007	0	0.283598	0.317109	0.156154	1.05794	0.715253	2.59478	1.09337	2.32769
AC007879.2	0	0	0.216308	0	0.124603	0	0	0.0910442	0.139074	0	0.571741	0.160038	0.314691	0	0.522837	0.301997	0.615664	0.487117
AC007879.4	0	0	0	0.62893	0	0.203792	0.292738	0.147506	0.562725	0.154543	0	0.161962	0.317873	0	0	0.4068	0.111415	0.430693
AC007879.5	0	0.203184	0.152683	0.322391	0	0	0	0	0.382728	0	0.249436	0.999339	0.814901	1.10583	0	0.390502	0.420782	0.373216
AC007879.7	0	0.098435	0	0.0773124	0	0.201039	0	0	0.0704674	0.154807	0.215762	0.160783	0.475584	0.889973	0.805837	0.153285	0.0565473	0.217572
AC007880.1	0	0.0780325	0	0	0	0.0397055	0.0282363	0	0.0272859	0.0301752	0.0283353	0	0.0309102	0.0352626	0.0572646	0.197228	0.0217054	0.105003
AC007950.2	0.0598082	0.127562	0.0347977	0.176135	0.292797	0.0648787	0.207157	0.256414	0.244649	0.172282	0.161988	0.203785	0.10087	0.0576421	0.116813	0.144604	0.0706734	0.205307
AC007952.5	0.353722	0.906891	1.34156	0	0	0	0	0	0	0	0.428806	0.0612704	0	0	0.111913	0	0	0.53316
AC007952.6	0.283971	0.151681	0.499257	0.119329	0.155152	0.154715	0	0	0	0	0	0.0614917	0	0	0	0	0	0
AC007966.1	0.493484	0.0753099	0.082622	1.06648	1.46359	1.61309	0.552575	0.167712	0.160265	0.588819	0.384467	0.305253	0.301188	0.476557	0.278786	0.387267	0.385147	0.618378
AC008060.7	0.147656	0.210123	0.0574674	0.206954	0.321939	0.321022	0.267479	0.270753	0.110794	0	0.11463	0.126764	0.0417652	0.0949615	0.193383	0.133617	0.0883616	0.056904
AC008067.2	0	0	0	0.261062	0.669248	0	0.951661	5.73654	2.0621	1.51306	0.714882	2.63637	0.261469	0	0.474258	1.30361	1.44587	1.41044
AC008073.7	0.119423	0.439341	0.281512	0.896521	0.820412	0.588334	1.44554	1.11171	1.06542	0.989695	0.845199	1.08547	0.102608	0.512981	0.458595	1.16026	0.649374	0.99345
AC008073.9	0	0	0	0.639086	0.416768	0	1.18983	0.150135	0.572371	0.314491	0	1.15471	0.807727	0.182569	0.889925	0.929031	1.02099	0.546616
AC008074.3	0.133997	0.142699	0	0	0	0.439741	1.37344	2.13479	1.52388	1.33906	1.04719	1.05468	0.918917	0.645513	0.736008	1.6982	2.03774	1.09914
AC008074.4	0	0	0	0	0	0	0.139845	0	0.134661	1.33216	1.10661	1.54715	0.762831	0.859737	1.11641	0.194793	0.321115	0.51624
AC008079.10	0.199401	0.209184	0.209947	0.24678	0.216306	0.173194	0.415949	0.379598	0.36626	0.253656	0.242068	0.3157	0.26774	0.27335	0.26692	0.403209	0.347302	0.378314
AC008088.4	3.10059	2.96032	4.17803	0.653597	0.121438	0.363202	0.262686	0.354736	0.253237	0	0.954084	0.194044	0	0.642217	0.263448	0.183727	0.27105	0.325885
AC008132.15	0	0	0	0.0411242	0.213235	0.531568	0.986946	1.15273	0.953882	0.769955	0.417576	0.461744	0.0829832	0.0943476	0.115271	0.530927	0.438866	0.3109
AC008269.2	0	0.163488	0	0.259172	0	0.168726	0.242331	0.244581	0.233839	0.128019	0	0.134014	0.526223	0.296454	0	0.169538	0	0.0898399
AC008277.1	0	0.078039	0	0.613851	0.319342	0.557277	0.458557	0.579866	0.277086	0	0.341594	0.126644	0.124931	0.141096	0.173449	0.0401822	0.0444165	0.128321
AC008440.10	0	0	0.216841	0.311769	0	0	0.145064	0.292666	0.697014	0.153212	0.143249	0.641756	0.315353	0.712939	0.722738	0.302596	0.552476	0.320358
AC008592.8	0.188102	0	0.220516	0.317058	0.413484	0.41097	0.147528	0.29771	0.425736	0	0.291195	0	0.160219	0.362047	0.294164	0.820081	0.898933	0.216926
AC008697.1	0.164041	0.102641	0.056135	0.0404405	0.104833	0.0522672	0.119964	0.0877972	0.0475072	0	0.0244201	0.0315102	0	0.0463866	0.0577575	0.117767	0.172104	0.272306
AC008746.12	0.522278	0.336214	0.492415	0.967742	0.5722	1.48307	2.15167	3.67945	2.88242	1.57755	1.71767	2.3765	1.98044	1.21252	2.07107	2.59842	3.13702	2.77419
AC008746.3	0	0	0	0.329516	0.430407	0.213629	1.53195	0.92895	0.882843	0.973362	0.756144	1.02222	0.333117	0.754321	0.611171	0.425028	0.583088	0.338696
AC008753.6	0.490145	0.776126	0.570001	0.411464	0.266377	0.266675	0.37843	0.953723	0.364382	0	0	0.210456	0.206764	0.935223	0.376714	0.654047	0.287202	0.280345
AC008781.7	0.643546	1.02688	0.379068	0.407312	0.177739	1.06257	0.634206	0.640701	0.735241	0.403206	0.625112	0.421715	0.276329	0.310794	0	1.06373	0.390516	0.657453
AC008937.3	0.29902	0.427888	0.587554	0.335034	0.655242	0.326789	0.631293	0.319833	0.610517	0.418695	0.390042	0.435933	0.171647	0.192855	0.317263	0.442116	0.36648	0.530821
AC008982.2	2.35155	4.07026	2.73805	1.0725	3.94665	1.39572	2.81931	0.67048	1.43923	1.40822	0.821127	1.29142	0.903206	1.02172	1.65628	1.26437	1.26039	1.34635
AC008984.2	0.214255	0	0.199358	0.180211	0.0933673	0.1862	0.0663498	0.033547	0.224426	0	0	0.0733909	0.108595	0.0413256	0.0336115	0.162314	0.152834	0.0987539
AC008985.1	0.126343	0.53898	0.183827	0.26576	0.206212	0.10281	0.17031	0.468134	0.329135	0.234104	0.244493	0.242315	0.239852	0.152222	0.172822	0.203834	0.224191	0.217047
AC008992.1	0	0.253523	0.280116	0	0	0	0.74279	0	0.536079	0.394522	0.184499	0	0.203144	0	0	0.128311	0.14108	0.549044
AC008993.2	3.18702	4.57418	3.32013	5.67526	6.17927	5.49029	5.12814	6.95761	8.85151	3.88951	3.54689	3.97769	3.47091	4.13524	3.96709	5.55019	4.49377	4.68121
AC009005.2	1.27769	0.680083	1.88231	0.539098	0.352812	0.52749	0.125879	0.254375	0	0.53365	0.248005	0.139634	0.41094	1.07869	0.251127	0.264225	0	0.279743
AC009014.3	0	0.240016	0.0524846	0.227008	0.147055	0.195514	0.90631	0.529327	0.94328	3.12693	2.96635	1.96622	3.08772	4.64243	3.91877	1.0722	0.859021	1.16754
AC009095.4	0.421477	0.578637	0.563506	0.708664	0.722897	0.72085	0.469763	0.760613	0.408684	0.400814	0.374634	0.415388	0.256379	0.116233	0.474726	0.32889	0.290381	0.280109
AC009120.10	0	0	1.04077	0.187497	0.728245	0.24239	1.03814	0.349163	1.33585	0	1.2042	0.192389	0.188858	0.213697	0.690571	0.957472	0.919343	0.511249
AC009120.11	0.797137	1.02111	0.745101	1.34057	0.811422	0.809116	0.826604	1.25496	1.31828	0.970345	0.784379	0.913925	0.812743	0.666588	0.794385	1.21446	0.733363	0.954345
AC009120.5	5.0912	5.17038	4.52118	4.77604	3.32931	5.09967	7.1276	6.88532	7.78638	4.37057	4.54628	5.65112	2.92893	4.10018	2.53269	4.83929	3.37177	4.10035
AC009120.6	12.0825	10.3507	11.5479	10.3212	9.93201	9.56256	12.553	14.5033	12.2962	10.9263	10.195	9.11195	8.0326	8.43079	11.6479	11.3322	12.7346	11.4896
AC009133.12	12.8664	15.4937	15.7924	14.2937	14.0628	15.9328	5.52931	5.45911	7.11634	5.08003	4.47665	4.20164	3.29458	3.36064	4.35743	5.33558	4.81564	4.76528
AC009133.15	27.4629	26.9544	24.0362	25.2061	26.8764	27.3295	34.6691	37.2137	26.9633	30.4007	34.361	28.1036	22.7511	15.9301	21.7681	33.9308	35.5079	34.0573
AC009133.17	8.43592	9.43774	7.30292	2.32687	1.82867	1.82345	3.37446	2.77557	2.58183	1.46393	2.04087	1.78831	1.46065	1.53107	1.85113	2.65393	2.30111	2.22393
AC009133.21	17.1759	17.6035	16.0378	6.92926	6.01999	6.78795	4.29492	4.0471	5.92026	2.11873	1.98113	2.84874	1.71391	0.703851	2.42872	2.18961	1.41809	3.16676
AC009133.22	33.0514	44.0016	52.032	13.6036	9.98276	7.77324	4.01094	4.32364	8.37911	14.6881	11.7501	15.215	13.8414	10.978	12.3891	5.5235	9.84727	8.05835
AC009133.23	0	0	0	0.580743	0.307232	0.987123	0.265806	0.391532	1.86794	1.13673	0	0.0267406	3.33512	2.60058	0.171649	0.674799	1.6699	0.538909
AC009133.24	0.225043	0.474195	0	0.188409	0	0	0.173792	0.175525	0.167841	0	0.864646	0	0	0.429625	0	0.120187	0.264146	0.12828
AC009158.1	0.236073	0.518079	0	0.838522	0.519866	0.111792	0.528916	0	0	0.227312	0	0	0.088182	0.493421	0.533261	0.756125	0.377883	0.812283
AC009166.5	0.43434	1.37929	0.757446	0.544807	0.235629	0	0.335672	0.33968	0.324563	0.178422	0	0	0.183456	0.207379	0.168078	0.23282	0	0.24827
AC009166.7	0.337737	0.360082	0.504781	0.304532	0.288514	0.209223	0.3519	0.656578	0.590528	0.297201	0.44761	0.205018	0.203056	0.232438	0.282214	0.529772	0.525377	0.536627
AC009227.2	0.207792	0.411528	0.207245	0.449598	0.419814	0.386406	0.891005	0.670976	0.905089	0.977164	1.12555	0.859653	0.851045	0.68662	0.672497	1.46715	1.43796	1.29058
AC009228.1	0	0	0.565341	0	1.3399	0.534662	0.384959	0.777424	1.84537	0.410083	1.54689	2.38908	0.618921	0.2384	0.758043	1.47146	2.94254	2.27801
AC009264.1	1.31472	0.737802	0.407376	0.802269	1.38407	1.37343	0.94068	0.808564	0.482971	1.1602	0.64011	1.54381	0.952901	0.762559	1.25868	1.37378	0.807714	1.11784
AC009299.2	0.402548	0.0860418	0.316167	0.969156	0.258714	0.439094	0.344427	0.731398	0.464956	0.477011	0.44472	0.306902	0.0690181	0.444739	0.624977	0.421949	0.573049	0.524586
AC009299.3	0.91298	0.963964	2.10367	1.97631	3.00279	2.76257	1.08102	1.09821	1.18726	0.520503	0.79676	0.655301	1.08279	0.298092	0.316175	1.02399	1.2295	1.23872
AC009303.1	0.079351	0	0.412155	0	0	0	0.391934	0.0965455	0.120758	0.132983	0.061913	0.0951923	0.103524	0	0.062929	0.154157	0.0484581	0.128091
AC009303.2	0.718805	0.383623	0.359823	1.25207	1.39964	0.949047	3.1919	2.70579	1.8896	1.95893	2.27278	2.11761	2.09271	1.98142	1.69563	2.79093	2.83073	3.5657
AC009312.1	0.171012	1.0887	1.00153	1.58249	0.940957	0.749495	0.402816	0.950853	0	0.284081	0.398335	0.296844	0.585747	0.165121	0.401683	0.749894	0.618046	0.892476
AC009336.19	0	0	0	0.0159429	0	0	0	0.0146973	0	0	0.0438932	0	0	0	0	0.0202341	0.0555557	0.0861914
AC009403.2	3.66174	5.96785	5.21115	2.50993	0.957083	2.70987	5.06451	5.89665	6.09803	3.22422	4.05341	4.18018	3.80997	2.97511	2.93672	5.78812	5.68593	5.93603
AC009404.2	2.61038	2.63282	2.15579	1.92557	1.45041	1.41961	2.22247	2.21528	2.44112	1.44437	1.65358	1.10023	2.1273	2.76278	2.67813	1.8516	2.26694	1.82189
AC009473.1	0.141394	0.150577	0.666323	0.476796	0	0.155139	0.335015	0.45123	0.857908	0.118083	0.441603	0.123514	0.484998	0.27268	0.88913	0.23428	0.343275	0.414529
AC009480.3	0	0	0	0.664929	0.857276	0.861626	0.609581	0.204484	1.75969	1.08267	0.811905	2.48198	0.665796	0.757509	0.608212	0.562786	0.308725	0.90339
AC009495.2	1.34179	1.04077	1.29329	1.02674	2.13895	0.932752	0.481589	0.975179	1.85506	0.20382	0.572201	1.28361	0.73264	0.705444	0.770391	0.606319	0.596532	1.00345
AC009495.3	0	0	0	0.866771	0.451326	1.12724	1.44841	2.43762	2.32672	1.02519	0.159274	0.717227	0.876435	0.990464	0.965706	1.0043	0.978336	0.951592
AC009495.4	0.59446	0	0.344134	0.250096	1.28663	0.323597	1.36825	2.30463	2.19936	0.729596	0.912757	0.505198	0.501909	0.287273	0.683603	0.470148	0.346785	0.675687
AC009501.4	0.935642	0.70229	1.00894	0.962095	1.01841	1.0531	0.908798	0.757856	0.955675	0.771373	0.885637	0.709809	0.702419	1.03559	1.03024	0.877338	0.616155	0.934192
AC009502.4	2.13475	1.87881	1.90321	1.67061	1.85195	0.599941	1.56307	2.69827	1.27677	2.28687	1.31145	2.35041	2.79749	3.45322	2.14633	2.08121	0.743493	1.65958
AC009505.2	0	0.110033	0	0	0.123653	0	0.0891087	0.432368	0	0.0945253	0	0	0.472177	0.0992311	0.0815406	0.187191	0	0.066419
AC009506.1	3.04471	3.41519	4.21956	6.29226	5.45847	5.10627	3.81017	2.7199	3.45007	2.39719	2.4448	2.26168	3.46213	2.43966	2.71896	3.11419	2.41264	2.92727
AC009518.8	0	0	0	0	0.12939	0	0	0.472539	0.179445	0.197611	0	0.31081	0.202885	0	0.0934257	0.130419	0.216636	0.277701
AC009784.3	0.103166	0.110618	0	0.867481	0.451806	0.22529	3.98065	3.25121	4.09028	1.95164	2.11878	3.0725	1.79391	1.1589	1.37623	0.830484	0.729176	0.70274
AC009948.5	8.416	8.40809	8.73713	23.9128	23.0955	22.6997	21.8271	23.6692	24.2022	13.728	13.4847	12.9276	12.2342	10.733	13.0313	19.2346	17.8023	14.9445
AC009950.1	0	0	0	0	0.192683	0	0.355103	0	0	0	0	0	0	0	0	0	0.0419848	0.0203138
AC009950.2	1.61264	0.837101	0.217429	2.53663	1.76274	1.538	6.76575	4.91421	3.7842	4.00165	3.88126	4.13421	2.9029	1.16086	2.81468	11.8914	9.08274	8.47727
AC009955.8	0	0	0.983989	0	0	0	0	0	0.937982	0	0.668061	0.363329	0.356468	0	0	0.445261	0.746912	2.14919
AC009961.3	0.909285	1.02835	0.929447	0.973829	0.929032	0.627532	0.911022	1.41619	1.47392	0.951653	1.0444	1.2897	1.09126	0.716933	0.688366	1.25679	1.12158	1.05489
AC009965.2	0.179258	0.190006	0.209657	0.151128	0.394179	0	0.561738	0.852361	0.81135	0	0.138912	0.155327	0.459388	0.34518	0	0.39097	0.322168	0.311073
AC010082.2	0	0	0.221017	0.317851	0.207239	0.206054	0	0.447646	0	0	0	0.327542	0.321127	0.181429	0.147413	0.410819	0.112667	0.325955
AC010127.3	0.358933	0.603472	1.01246	0.597734	0.616051	0.623595	0.917199	0.815639	1.17527	3.13915	2.0318	4.05634	2.20603	2.42438	2.3618	5.47069	4.92888	3.57961
AC010136.2	1.25892	0.572344	1.05173	0.151772	0.593463	0.196851	0.42314	0.285357	0	0.447412	0.139469	0	0.307241	0.867137	0.140701	0.196208	0.431024	0.728496
AC010148.1	1.65882	1.43883	1.93716	2.11217	1.80344	0.96465	1.1827	0.899737	1.86922	1.66208	1.45223	0.896886	0.736883	1.14445	1.12813	1.9598	1.75148	1.21688
AC010226.4	0.567145	0.398961	0.146687	0.415183	1.33604	0.954147	0.686372	0.80374	0.342988	1.73092	1.02919	1.53447	0.590183	0.809933	0.393757	1.02627	0.911613	1.10117
AC010504.2	0.52056	0.921437	1.21857	0.438378	1.52782	1.33018	0.681175	1.10432	1.57353	1.29785	0.673425	1.05304	1.63299	2.00865	1.4945	1.90022	1.9839	0.904217
AC010524.2	0.18541	0.241568	0.311132	0.277424	0.246287	0.22325	0.173708	0.143966	0.15257	0.0506954	0.0795873	0.087415	0.155885	0.138921	0.144447	0.165201	0.0362935	0.164196
AC010524.4	0.852983	0	0.248462	1.24914	0.231917	0.463959	0	0.16718	0	0.351138	0.327648	0	0	0	0.495936	0.114628	0	0
AC010525.4	0	0.771885	0	0	0.529808	0	1.13002	0.759807	0.543493	0.400271	0	0.418934	0	0.232465	0.187399	0.65021	0.428741	0.278683
AC010547.9	0.614092	0.346528	0	0.456082	0.569106	0.508757	0.511691	0.770523	0.561154	0.39965	0.460331	0.398118	0.364153	0.678495	0.28121	0.752121	0.423557	0.811226
AC010641.1	0.195908	0.830407	0.229275	0.988548	0.430407	0	1.53195	1.2386	1.02998	0.973362	1.20983	1.53333	2.83149	1.13148	1.06955	0.743799	1.86588	0.90319
AC010642.1	0.481116	0.413516	0.450354	0.365801	0.404597	0.285759	0.261142	0.420886	0.263751	0.521001	0.814735	0.893796	0.37779	0.732417	0.362181	0.546109	0.535944	0.308413
AC010646.3	0.40514	0	0	0	0.442233	0.6624	0.473565	0.796858	0.30436	0.50221	0.624022	0.175917	0	0.194369	0	0.547649	0.359741	0.116622
AC010723.1	0.19113	0.608321	0	0	0.209963	0.208645	0.149637	0.30229	0.431938	0.632839	0.295465	0.664401	0.325248	0.183862	0.597117	1.0382	1.02726	0.330319
AC010729.1	0.344481	0.220783	0.0807223	0.115812	0	0.300223	0.269816	0.163791	0.208677	0	0.214648	0.119249	0.0588385	0.0665279	0.0544641	0.075627	0.125331	0.0402536
AC010729.2	0.424948	0.27205	0.297349	0	0.0925861	0.138482	0	0.0333005	0	0	0.0329532	0	0.0719624	0	0	0.0459766	0	0.0244766
AC010731.2	4.15346	5.934	4.54866	2.87146	5.04924	3.98783	3.39744	3.04443	5.08731	1.8067	2.06422	2.72988	2.064	1.39861	3.19389	5.47742	4.58631	7.4065
AC010731.4	0	0	0	0	0	0.134619	0.134094	0.0452358	0.216027	0.102851	0.192643	0	0.0488061	0.110721	0.135566	0.272079	0.15031	0
AC010761.13	1.0545	0.8915	0.983352	2.6436	2.06153	1.60476	1.63548	1.48679	4.25581	2.08227	1.45663	1.09102	1.42299	0.80583	1.96297	1.0208	0.745497	0.9662
AC010761.6	0	0	0	0.204028	0	0	0	0.434975	0.207619	0.398944	0.617075	1.25349	0	0	0.430144	0.66945	0.320788	0.479704
AC010761.8	5.59624	3.70744	3.84127	2.47846	1.67025	1.44553	1.20809	1.54877	1.09093	1.36666	0.955303	1.24572	1.31573	2.55839	1.37499	0.337942	0.498582	1.56318
AC010761.9	5.59043	8.03409	6.06886	11.2426	12.8837	11.5391	3.58897	3.45853	6.2987	3.47149	5.23403	5.20982	3.38515	3.0694	3.42138	2.7037	2.13331	1.95654
AC010883.5	2.20459	3.48298	2.23822	0.463085	0	0.299425	0	0.213178	0.203616	0.450697	0	0	0.924259	0	0.632955	0.43874	0.642433	0
AC010884.1	0.154667	0.988562	0.729645	0.130527	0.341095	0.170011	0.854544	0.86244	1.06019	0.128949	0.360816	0.540279	0.265249	0	0.364913	0.170678	0.844592	0.633142
AC010890.1	0.227311	0	0	0.325214	0	0	2.56797	1.06938	2.7613	0.639892	1.04552	1.17595	0.493527	1.11591	0.350113	1.36298	3.22859	1.78177
AC010894.3	0.632697	1.5307	1.16519	0.506463	0.658785	1.08704	0.65419	0.784674	1.87153	0.520566	0.323696	1.56581	1.06724	1.76213	0.776474	1.40502	1.60008	2.1283
AC010907.2	0	0.300586	0.498893	1.42784	1.55306	0.309649	0.334356	0.337722	0.64225	0.471312	0.660991	0.863876	0.363207	0.408294	0.443616	0.155843	0.770932	0.579201
AC010969.1	0.173854	0	0.0674235	0.0243816	0.0630394	0.031429	0.0668808	0.112889	0.129247	0.0715186	0.0224191	0.148038	0.0488546	0.0279249	0.135785	0.0622418	0.136875	0.099417
AC010971.1	0.141394	0	0.166581	0.595995	0.155604	0.155139	0.111672	0.112808	0.107238	0.236166	0.331203	0.123514	0.484998	0	0	0.312374	0.343275	0.0829058
AC010974.3	0	0	0	0	0	0	0.679212	1.37444	0.655832	0.724818	0.453877	0.502305	0.997479	0.8555	1.13238	0	0.516235	0
AC010975.1	0	0	0	0	0	0.323357	1.27659	1.40794	1.90401	0.368055	0.573523	0.899939	0.63144	0.142054	0.694545	0.406888	0.537003	0.345269
AC010976.2	1.09454	1.14477	0.933698	1.64031	0.627058	0.513646	1.35494	1.88963	1.26577	0.531177	1.30409	1.07866	0.50449	0.967016	1.34557	1.15609	1.26276	0.934835
AC011043.1	15.4521	15.4803	13.9993	23.0372	23.2875	25.0445	13.2266	11.9815	12.8047	9.74607	9.48475	10.5293	8.21178	11.1551	9.40173	8.52179	8.58938	8.00009
AC011043.2	0.527726	0.619657	0.863179	0.133125	0.230212	0.229558	0	0	0.237978	0.0875875	0.0409932	0	0	0.0509182	0.124542	0.114835	0.126622	0.0611299
AC011247.3	1.5465	0.539561	1.16222	1.76266	0.540489	1.10553	2.30031	1.93753	3.35315	2.89027	0.403076	3.86267	1.68858	3.09474	1.54661	1.05178	1.1692	1.12777
AC011284.3	0.10809	0	0	0.273462	0.118597	0.354377	0.0855607	0.173371	0.248058	0.181469	0	0.189483	0.0932168	0.20923	0	0.0597916	0	0.127549
AC011290.4	0.262463	0	0.304812	0	0.28396	0	0	0.406357	0.583246	0.215364	0.201789	0	0.220767	0	0.201274	0.419592	0.614307	0.598944
AC011294.3	1.00325	1.11294	1.34079	1.20852	2.09863	0.971948	1.9927	1.71982	1.50166	1.38712	1.41476	1.24393	1.38512	0.857037	0.729775	1.55291	1.5094	1.15722
AC011295.1	0	0.893427	0.739521	3.00296	1.37753	2.5273	16.3839	22.6816	20.6993	6.60726	5.84059	9.66006	5.52831	2.4246	7.21013	17.6331	13.1985	15.6093
AC011330.13	0.783572	1.66764	1.10889	2.6468	2.07336	1.89566	2.47262	2.3736	3.10313	1.43799	1.94845	2.05547	2.28642	1.66587	2.217	2.5963	1.42803	2.28952
AC011343.1	0	0.0122223	0	0	0.0249074	0	0.00875699	0	0	0	0	0	0.00961532	0	0	0.0183059	0.0401745	0.0649848
AC011518.1	0	0.0249745	0.0544557	0.039429	0.025467	0.0253935	0.0359582	0.0182107	0.0694839	0.0384694	0.0181081	0.0398048	0.019713	0.0677095	0.0182655	0.137965	0.0137818	0.0400685
AC011524.3	1.09795	0.579008	0.637457	0.692499	0	0.895389	0	0.21241	0.812804	0	0	0.23328	0.460529	0.263097	0	0.875316	0.320171	1.09326
AC011525.2	0.0226446	0.0120648	0.0131323	0.0190641	0.0122931	0.0122574	0.00864364	0.0262727	0.0167	0	0	0.00957294	0.0189821	0	0	0.0240916	0.052871	0.0641428
AC011551.3	1.70218	2.24992	2.2318	0.177988	0.462752	0.231433	1.48656	0.666973	0.318329	1.57644	0.980804	1.48216	0.718899	1.22198	1.49091	1.94444	1.63006	1.70653
AC011558.5	0	0	0	0	0	2.52462	2.27483	2.04679	0	0	0	0	0	0	0	0.348933	0.57886	0.942782
AC011625.1	0	0	0	0	0	0	0.15431	0.466858	0.148182	0.163392	0	0.343198	0.167494	0	0.153796	0.106965	0.58647	0.227692
AC011718.2	0.0186444	0.0198733	0	0.0941586	0.101295	0.0427601	0	0.0144652	0.0505412	0.0152828	0	0	0	0	0	0.0497845	0.0468227	0.0424135
AC011738.4	0.0233532	0.0248975	0.0542873	0.157231	0.076165	0.15189	0.215078	0.217849	0.190486	0.11505	0.0722086	0.158724	0.0786075	0.247503	0.127462	0.137535	0.123648	0.14646
AC011747.4	0.569533	0.538514	0.396058	0.377637	0.424936	0.323552	0.515363	0.516712	0.455905	0.360314	0.345769	0.402611	0.39334	0.397515	0.452968	0.585675	0.430995	0.53522
AC011753.5	0	0.174609	0.580282	0.416437	0.907524	0.180773	0.776311	1.17917	0.625307	0.686362	0.638595	0.861226	1.12991	0.318202	0.645264	0.633844	0.795739	1.05526
AC011841.1	0.527726	0.619657	0.863179	0.133125	0.230212	0.229558	0	0	0.237978	0.0875875	0.0409932	0	0	0.0509182	0.124542	0.114835	0.126622	0.0611299
AC011899.10	0.0369707	0	0.0214674	0.0466778	0	0	0.0283133	0.0430223	0.0683848	0.060606	0.057111	0.0626967	0	0.0178059	0.0143923	0.0888398	0.0867232	0.189216
AC011899.9	0.0152277	0.0486871	0	0.0256369	0.0496208	0.0164923	0.0931607	0.106177	0.01125	0.0498671	0.0352657	0.0773704	0.0511231	0.0586626	0.035533	0.178581	0.0801996	0.0605119
AC012065.4	0	0	0.168226	0.241005	0	0.156881	0	0.113996	0.108474	0	0.111472	0.124934	0.122541	0.275379	0.336722	0.0789599	0.0868008	0.335051
AC012074.2	2.50811	2.64674	2.41166	1.9603	1.97265	2.6132	2.36054	3.64156	3.04669	2.69098	3.848	2.29369	3.07054	1.30948	1.34613	2.75017	2.87683	3.35067
AC012123.1	0.994081	0.675053	1.05442	0.0380036	0	0	0.035017	0.0708984	0.169211	0.0373945	0.175277	0.0387288	0.114878	0.522979	0.283713	0.0734391	0.323616	0.234576
AC012146.7	11.4014	12.8313	12.8377	11.788	11.0857	13.4053	21.0195	24.3887	18.9014	23.089	24.018	22.2461	21.7041	19.3482	19.9737	17.5341	18.0258	18.6304
AC012314.1	20.5092	22.9587	19.3234	17.8098	18.7447	19.8522	20.8022	16.7772	18.0037	16.4767	17.5193	16.9346	17.0542	19.0446	17.4176	15.7922	16.551	15.9897
AC012314.10	20.5092	22.9587	19.3234	17.8098	18.7447	19.8522	20.8022	16.7772	18.0037	16.4767	17.5193	16.9346	17.0542	19.0446	17.4176	15.7922	16.551	15.9897
AC012314.11	197.654	197.871	210.864	62.604	64.0269	67.1525	56.4292	46.8449	47.2727	50.3657	53.2968	51.1895	58.16	56.1193	55.0382	35.5993	37.1706	35.9621
AC012314.12	197.654	197.871	210.864	62.604	64.0269	67.1525	56.4292	46.8449	47.2727	50.3657	53.2968	51.1895	58.16	56.1193	55.0382	35.5993	37.1706	35.9621
AC012314.13	20.5092	22.9587	19.3234	17.8098	18.7447	19.8522	20.8022	16.7772	18.0037	16.4767	17.5193	16.9346	17.0542	19.0446	17.4176	15.7922	16.551	15.9897
AC012314.14	197.654	197.871	210.864	62.604	64.0269	67.1525	56.4292	46.8449	47.2727	50.3657	53.2968	51.1895	58.16	56.1193	55.0382	35.5993	37.1706	35.9621
AC012314.15	20.5092	22.9587	19.3234	17.8098	18.7447	19.8522	20.8022	16.7772	18.0037	16.4767	17.5193	16.9346	17.0542	19.0446	17.4176	15.7922	16.551	15.9897
AC012314.2	197.654	197.871	210.864	62.604	64.0269	67.1525	56.4292	46.8449	47.2727	50.3657	53.2968	51.1895	58.16	56.1193	55.0382	35.5993	37.1706	35.9621
AC012314.3	20.5092	22.9587	19.3234	17.8098	18.7447	19.8522	20.8022	16.7772	18.0037	16.4767	17.5193	16.9346	17.0542	19.0446	17.4176	15.7922	16.551	15.9897
AC012314.4	197.654	197.871	210.864	62.604	64.0269	67.1525	56.4292	46.8449	47.2727	50.3657	53.2968	51.1895	58.16	56.1193	55.0382	35.5993	37.1706	35.9621
AC012314.5	197.654	197.871	210.864	62.604	64.0269	67.1525	56.4292	46.8449	47.2727	50.3657	53.2968	51.1895	58.16	56.1193	55.0382	35.5993	37.1706	35.9621
AC012314.6	20.5092	22.9587	19.3234	17.8098	18.7447	19.8522	20.8022	16.7772	18.0037	16.4767	17.5193	16.9346	17.0542	19.0446	17.4176	15.7922	16.551	15.9897
AC012314.7	20.5092	22.9587	19.3234	17.8098	18.7447	19.8522	20.8022	16.7772	18.0037	16.4767	17.5193	16.9346	17.0542	19.0446	17.4176	15.7922	16.551	15.9897
AC012314.8	0.12639	0.235734	0.14671	0.26598	0.188778	0.205343	0.157104	0.183643	0.151775	0.142307	0.109776	0.173963	0.1061	0.152161	0.147488	0.143214	0.157228	0.107658
AC012314.9	20.5092	22.9587	19.3234	17.8098	18.7447	19.8522	20.8022	16.7772	18.0037	16.4767	17.5193	16.9346	17.0542	19.0446	17.4176	15.7922	16.551	15.9897
AC012322.1	0	0.344695	0.252933	0.904779	0.235318	0.351794	1.35935	0.946246	1.14934	0.720318	0.588782	0.564802	1.29568	0.415558	0.765505	1.06888	0.52664	0.695828
AC012354.6	0.281961	0.273305	0.268246	0.129425	0.0557469	0.0833793	0.0787702	0.0398904	0.0951352	0.0842559	0.0396436	0	0.0863441	0.0493987	0.0799999	0.151146	0.105717	0.146319
AC012358.7	0.497138	0.320018	0.702928	0.668286	0.762385	1.41211	2.04595	2.31276	0.913576	1.08548	0.699951	0.869252	0.941638	0.576952	1.34479	1.04749	0.852771	1.23495
AC012358.8	0.654092	0.926974	0.479995	0.985857	1.79535	1.59668	1.86247	1.78155	1.85734	0.705427	0.749749	1.00795	0.672505	0.296149	0.379684	1.40386	1.43477	1.35875
AC012360.4	0	0	0.171809	0	0.160709	0	0.230196	0.116377	0.110927	0.243332	0.568103	0.510174	0.375391	0.281479	0.343946	0.564321	0.621007	0.513155
AC012360.6	0.632062	0.416805	0.0409461	0.367743	0.0765352	0.209149	0.686655	0.125127	0.0262093	1.08263	1.48392	1.06043	0.846789	1.4301	1.45752	0.105165	0.53909	0.165082
AC012363.13	0	0	0	0.311769	0	0.202106	0	0.146333	0.139403	0.153212	0.143249	0.320878	0.157677	0	0	0.201731	0.331485	0.320358
AC012363.4	1.24213	2.25621	1.45252	0	0	0.193843	0.556615	0.140802	0.133884	0	0	0	0	0	0.138693	0.0969185	0.425633	0.308203
AC012368.1	0	0	0.214411	0.308674	0.20101	0.400167	0	0.289571	0.138002	0.151612	0.141799	0.317109	0.312307	0	0.143051	0	0.328012	0.211608
AC012370.3	0.0796637	0	0	0.117877	0	0.0868882	0.0627015	0	0.162009	0.200284	0.0606272	0.181109	0.068274	0.135538	0.126366	0.232233	0.121936	0.269416
AC012442.5	0.509046	0.806983	0.593739	1.06863	0.27629	0	1.17541	1.38452	1.32294	1.46084	1.1739	2.83363	1.06965	1.45965	1.36851	1.90013	1.34214	2.18045
AC012442.6	0.391816	0.622805	0.687824	0	1.50642	1.06815	0.153195	0.30965	0.882843	0.486681	0.453686	0.851852	0.832792	0.18858	0.458378	0.212514	0.699705	0.451595
AC012501.2	0.889297	1.33859	0	0.467654	0.609523	0.202106	0.580255	0.421666	0.97582	0	0.286498	0.160439	0.148218	0.334096	0.424667	0.302596	0.22099	1.2529
AC012506.4	0.190623	0.757132	0.208692	0.150508	0	0.195221	0.139845	0.424714	0.538645	0.157907	0	0	0.152566	0.183421	0.697754	0.292189	0.428153	0.103248
AC012507.3	0	0	0	0	0	0	0.551687	0.591396	0.627243	0.311985	0.227621	0.251278	0	0.121325	0.032882	0.294833	0.349651	0.362218
AC012513.6	0.483731	0.645776	0	0.509225	0.397776	0.661582	1.05124	1.25854	0.827682	1.21343	1.04009	1.38042	0.726781	0.932795	0.573219	0.334279	0.813824	0.924395
AC012593.1	0.946436	1.27498	0.281572	0.960202	0	1.62488	0.560049	0.378113	0.359483	0	0.321534	0.832017	0.204285	0	0.371645	0.455989	0.0758709	0.0823425
AC012594.1	0.712068	0.736981	0.161345	0.387471	0.143607	0.617646	0.874451	0.643989	0.556726	0.701047	0.285916	0.736044	0.197788	0.32415	0.448239	0.953069	0.210946	0.87407
AC012613.2	0.0431791	0	0	0.0242323	0.0312646	0	0.0660165	0.0445878	0.0956643	0.176699	0.0666563	0.14621	0.060385	0.0831674	0.0895387	0.2224	0.117853	0.163343
AC013264.1	0.13819	0.0267747	0	1.74504	1.99169	1.41462	2.92674	3.393	3.44844	2.46605	2.50098	2.2423	1.40116	1.48799	1.38645	2.30708	2.41448	2.12938
AC013271.5	0.628611	0.31556	0.258489	0.0622145	0	0	0.0285512	0.0289094	0.0551808	0.122043	0.143241	0.34747	0.0312534	0.142601	0	0	0	0
AC013275.2	0.107017	0.0761022	0.369391	0.0300108	0.0388324	0	0.0275278	0.16426	0.0532019	0	0.193419	0.0304575	0.177272	0.10317	0.35891	0.0384525	0.0423133	0.0614161
AC013448.1	1.16475	1.11922	1.37236	1.27463	1.53111	1.14563	1.47125	3.35417	3.53736	1.55953	1.27463	1.73532	0.40048	1.124	2.48888	2.63646	3.91583	2.39668
AC013460.1	0	0	0	0.0791514	0.0341192	0.0680422	0.265667	0.427234	0.116685	0.166503	0.266986	0.106906	0.196887	0.120895	0.0490171	0.185472	0.60956	0.421017
AC013461.1	5.80619	5.42186	5.49464	2.43965	1.99569	2.24808	1.22097	1.20298	1.24148	17.1787	15.0391	15.6329	12.9302	13.8772	10.4254	0.229537	0.248443	0.250691
AC013472.3	0.07364	0.196386	0.214487	0.173317	0.352966	0.119915	0.113712	0.287847	0.227986	0.182276	0.778661	0.0943559	0.425498	0.319486	0.172954	0.541205	0.857964	0.890777
AC013472.4	0	0	0	0.635342	2.40511	0.808679	5.93606	6.30056	6.29629	3.02893	6.33816	5.06643	1.24968	2.93669	4.82094	4.48607	3.71201	4.80336
AC013733.3	0	0	0	1.45574	0	0.689332	0.370894	0.249853	0.238702	0	0	0	0	0	0	0	0	0
AC015691.13	0.193369	0.20492	0.678438	0.162607	0.424432	0.21095	0.755284	0.152769	0.435994	0.319946	0.448082	0.167993	0.329018	0.185984	0.301463	0.104844	0.230614	0
AC015849.13	1.28681	0.815835	0	1.29678	1.67629	1.11857	1.98013	1.59535	1.71818	1.05503	0.791294	0.660428	0.648617	0.246083	0.59216	1.50902	1.50697	1.76228
AC015849.16	0.2589	0.238264	0.0409517	0.0891659	0.102223	0.0509631	0.287546	0.291333	0.277779	0.250188	0.32686	0.417973	0.147994	0.192643	0.173737	0.300556	0.41914	0.333423
AC015849.19	9.74157	8.02256	8.06015	5.06883	4.70013	4.94162	5.86265	7.45819	4.85545	3.20572	4.99138	4.29224	4.57234	5.58893	3.68854	3.94859	4.20134	5.07536
AC015923.1	0	0	0	0	0	0.216309	0.309759	0.780942	0.447109	0.164071	0.917424	0	0.504177	0	0.463161	0.322183	0.471106	0.571519
AC015933.2	0.488643	0	0	1.02552	0.797249	0.53171	0.754988	1.52221	1.09014	0.802978	1.50125	1.04995	0.825599	0.699303	1.50301	0.26083	0.573288	0.419236
AC015969.3	0.221092	0.354048	0.258422	0.464742	0.723556	0.300626	1.16177	1.04516	1.20612	0.367284	0.472489	0.856253	0.422957	0.800061	0.391627	0.752754	0.66422	0.673186
AC015971.2	3.34726	2.6863	2.06648	2.39426	2.89297	1.85807	2.56651	1.80467	2.20426	1.58442	1.18682	1.87498	1.48358	1.76784	1.89357	3.62745	2.66128	2.14095
AC015987.1	0.702775	0.500707	0	0.592033	0.385158	0.256222	0.370454	0.562561	0.533993	0.294045	0.183249	0.205451	0.201513	0.11314	0.371085	0.323665	0.430019	0.689112
AC016629.3	10.7465	10.2332	9.35927	20.482	21.12	23.7198	26.7368	30.6357	30.4203	35.2133	33.9203	32.2522	30.7617	27.496	33.5143	31.1517	32.4843	29.3681
AC016644.1	0	0.262173	0.28911	0.417048	1.62037	0.269929	0.958405	0.773413	0.368987	0.612025	0.38116	0.852004	0	1.659	0	0.39725	0.436533	0.28419
AC016700.5	1.64206	2.06235	0.70193	1.88934	1.80879	3.93097	1.64486	0.950534	1.47607	0.248549	0.464864	0.781754	0.895037	0.862959	0.703298	1.39988	0.995848	1.74628
AC016716.2	0.21761	0	0	0	0	0	0.168286	0.850294	0.813138	0.357453	0.334607	0.374851	0.183772	0	0.168499	0.466612	0	0.497861
AC016722.3	0.607574	0.16174	0.357973	0.641305	0.334763	0.166876	0.3591	0.363048	0.694413	0.379889	0.354821	0.132533	0.390633	0	0.716661	0.670381	0.738421	1.4211
AC016722.4	0.960019	0.725492	0.466291	0.942143	0.78416	0.825356	1.36081	1.12727	1.16563	0.759958	1.11623	1.02639	1.35369	0.617137	0.752299	1.21015	1.07063	0.897361
AC016723.4	0.311469	0.493249	0.728173	0	0.340485	0	0.365351	0.495005	0.352753	0	0.482468	0.542311	0.13231	0.754431	0.612273	0.255519	0.564598	0.182186
AC016735.2	0.13205	0.0704201	0	0	0	0	0.0254452	0.051534	0.0245876	0.136003	0.0511196	0.0563127	0.139335	0.0318218	0	0.0710685	0.156359	0.0378374
AC016738.4	0.0191567	0.0204198	0	0.0322481	0	0	0	0.10406	0.028356	0	0.0147979	0.0324957	0	0	0.0745898	0.0613997	0.11239	0.0762836
AC016745.3	0.206254	0.435911	0.240638	1.03496	0.897658	0.897829	1.12234	3.23637	2.00685	2.21125	1.11026	1.96305	1.04657	0	1.28155	2.55507	3.16639	3.31474
AC016747.3	4.56935	2.74686	4.408	4.49108	4.60211	3.49116	4.15085	5.931	5.15297	4.94694	4.09125	5.73639	5.33171	5.63631	5.45543	5.30629	5.71978	6.15113
AC016757.3	0.39866	0.733232	0.647757	0.579964	0.449162	0.874558	0.358381	0.241908	0.325545	0.478654	0.746288	0.747596	0.901518	0.968918	0.726001	2.53403	2.79438	3.22375
AC016768.1	0.194199	0.617287	0.227265	0.816417	1.28044	0.635423	0.606943	0	0.145961	0.8032	0.159274	0.168778	0.446575	0.373604	0.151373	0.105352	0.362757	0.75026
AC016831.7	0.327269	0.199575	0.436517	0.471839	0.254774	0.304857	0.870167	0.660654	0.735868	0.696842	0.290246	0.360878	0.594617	0.450966	0.513962	0.557708	0.391054	0.836713
AC016907.3	0.392619	0.458356	0.455972	0.535045	0.467252	0.526669	0.529819	0.812313	0.885392	0.429112	0.433232	0.475628	0.581247	0.594302	0.494948	0.778814	0.701795	0.723049
AC016909.1	0.043563	0	0	0.0366407	0	0	0.101206	0.102459	0.0326027	0.216183	0.13515	0.261195	0.368984	0.168053	0.410087	0.0471597	0.103886	0.0251062
AC016910.1	0.0833871	0	0.0979512	0.280223	0	0.454932	0.131486	0.265962	0.25428	0.209932	0.260424	0.145192	0.0715524	0.322312	0.132423	0.32295	0.255314	0.294644
AC016995.3	0	0	0	0.121746	0.079163	0	0.0568248	0.172461	0	0.181626	0.112901	0	0	0	0.114645	0.119499	0.132081	0
AC017002.1	0	0	0	0	0	0.276262	0	0	0	0.422194	0.0987086	0.553585	0.325312	0.24382	0.0996456	0	0.0771736	0
AC017002.2	0	0.111935	0	0.0878523	0.114276	0	0	0.0835001	0.0799812	0.0875229	0.490257	0.547725	0.269775	0.201883	0.0827912	0.0576629	0.255804	0
AC017006.3	2.4381	2.88828	2.82007	1.53912	2.9626	1.32398	2.80644	4.23586	2.2577	2.73837	0.70475	1.81465	3.0872	2.66577	2.10027	3.20224	3.02443	4.15698
AC017060.1	0.477445	0.566287	1.11568	2.07431	1.90927	1.45625	1.65025	1.23287	0.877278	1.34246	1.58269	1.45967	1.66767	1.51162	1.06131	1.27	1.52772	1.25993
AC017074.2	0.182722	0.193445	0.213837	0.153984	0.200666	0	0.429492	0.289078	0.413041	0.302676	1.27359	0.633053	1.24648	0.351926	0.714329	0.696695	0.545418	0.211117
AC017101.10	0	0	0	0.15079	0	0.19559	0	0.709476	0.270004	0.296665	0.277238	0.309944	0.764283	0.861549	0	0.780454	0.536412	0.620971
AC017104.2	1.07908	0.763126	0.420691	0	0.395642	0	0.987326	0.856072	0.679059	0.447412	0.836812	0.311968	1.07534	0.173427	0.422104	0.98104	1.83185	1.14478
AC017104.6	0.808022	0.76901	0.158633	0.496573	0.248097	0.248226	0.637359	0.285777	0.511331	0.52411	0.456515	0.668073	0.308287	0.218552	0.211331	0.148462	0.514398	0.772522
AC017116.11	1.78572	1.90156	0.647356	8.33264	6.34504	7.82797	16.059	17.7595	15.3385	11.9387	12.8716	12.2579	10.0196	12.8432	12.9475	11.7497	13.039	12.7988
AC018462.2	0.133273	0.142213	0.207304	0.635192	0.968103	0.62747	0.757141	0.731659	0.59869	0.257281	0.379066	0.609035	0.451662	0.299921	0.209153	0.625492	0.689008	0.563519
AC018638.1	0.101185	0	0	1.10545	1.32965	1.10569	2.24311	1.21585	1.24014	0.594782	0.395751	0.354106	0.435917	1.27244	0.724511	0.223953	0.557759	0.239445
AC018647.3	0.055374	0.118232	0.0647246	0.0382884	0	0.0494683	0.0783941	0.0436298	0.0341016	0.256479	0.0430327	0.134342	0.0941652	0	0.0871898	0.0905004	0.326087	0.224817
AC018731.3	0	0.375307	0	0.298393	0.19463	0	0.694192	0.140536	0.534463	0	0.54869	0.153431	0.302648	0.170556	0.276876	0.483498	0.318546	0.204956
AC018755.17	0.140505	0	0	0.177131	0.153522	0.15309	0.495535	0.389928	0.10646	0.058672	0.218923	0.425826	0.120047	0.135685	0.0555593	0.270108	0.426384	0.205382
AC018755.18	0	0.0426197	0	0.134415	0.0870136	0.173529	0	0.0938137	0	0.0329975	0	0	0	0	0	0.0863229	0	0
AC018766.6	0.21884	1.15768	0.763131	0.366111	0.475426	0.237471	0.169242	0.854391	0.981992	0.538529	0.504244	0.376686	0.554435	0	0.507621	0.468837	0.770205	0.250265
AC018799.1	0	0	0	0.0665859	0	0	0.0623621	0.252311	0.551655	0	0.0816087	0.275499	0.067908	0.253933	0	0.370067	0.0967828	0.558764
AC018816.3	0	1.09253	0	0	0	0	0	0	0.574307	1.45795	1.38619	0.768046	2.10455	1.11258	0.436062	0.174466	0	0.188556
AC018832.1	0.903614	0.95747	0.634059	0.152477	0	0	0	0.143267	0.272738	0.149818	0.140065	0	0.308615	0	0	0.394024	0.108154	0.209096
AC018866.1	0	0.23861	0.525431	0	0	0.491026	0.350218	0.884116	0.168945	0.370959	0.174204	0.389681	0	0.649004	0.523729	0.966532	0	1.16299
AC018890.6	0.0582853	0.150291	0.0652661	0.0959881	0.031702	0.0923484	0	0.110709	0.0636893	0.0479569	0.131883	0	0.0966186	0.081965	0.0682874	0.0773791	0.135959	0.0499995
AC019048.1	0	0.207067	0	0.328865	0.417945	0	0.297831	0.61806	1.15978	0	0.150875	0.16998	0.498554	0	0.304949	0.530093	0.69777	0.225203
AC019118.3	0	0.275784	0	0.227485	0.148241	0	0.307429	0.916231	0.398558	0.214145	0	0.446266	0	0	0	0.213598	0.246694	0
AC019181.2	0.052282	0	0.0911962	0.109991	0.0852827	0.113383	0.100437	0.122069	0.135861	0.128913	0.0808658	0.155637	0.110088	0.0755688	0.101998	0.0420503	0.0616275	0.104482
AC019185.4	0.200141	0.423804	0.234076	0.168098	0	0.436219	0	0	0.150376	0.165734	0.308465	0.173865	0.169625	0.192177	0.155871	0.108426	0.118772	0.230742
AC019186.1	0.377761	0.400711	0	0.318412	0	0	0.444347	0	0.142417	0.15657	0.146253	0.492515	0.804137	0.36354	0.295604	0.205747	0.338773	0.108884
AC019330.1	0.0883312	0	0.243087	0.174092	0.0962437	0.191938	0	0.138537	0	0.0730739	0.194225	0	0.0374161	0.0851915	0.207918	0.0239139	0.0263414	0.152771
AC020594.5	0	1.40123	0.768359	0.279432	0.357938	0	2.02207	0.255849	0.981494	1.3513	1.28253	0.565704	2.2379	2.27696	1.01859	1.22127	0.57886	1.3199
AC020743.2	0.124206	0.662918	0.146297	0.104647	0.136169	0.407707	0	0.596734	0.283451	0.623201	0.194447	0.435616	0.106599	0	0.294373	0.617826	0.227613	0.511392
AC020951.1	0.807772	0.762068	0.614713	0.758082	0.642267	0.707834	0.861329	1.16302	0.855397	0.588351	0.553071	1.37681	0.5766	0.628837	0.631293	0.901965	0.936878	0.818153
AC020956.3	0.0311639	0.132943	0.108815	0.235991	0.339081	0.270485	0.120003	0.0972208	0.324676	0.128301	0.144726	0.212478	0.368069	0.270334	0.12178	0.201065	0.276419	0.178417
AC021106.1	2.53706	3.30622	3.42201	1.14819	1.92858	0.851338	1.52382	1.23333	1.61193	0.484319	0.3012	1.18668	0.497822	0.563094	0.456237	0.105795	0.348297	0.674104
AC021224.1	3.66891	4.50659	4.83706	2.00202	0.710375	2.35924	1.19613	0.865612	1.40394	0.634109	1.43833	0	0.837932	0.940047	1.28327	1.01478	0.529608	1.20958
AC022007.5	2.22891	2.33683	2.37362	1.51941	1.33908	1.62733	1.51429	1.74367	2.00852	0.888322	1.48903	1.08399	1.68981	1.40802	1.20401	2.69663	2.53451	2.5179
AC022154.7	0.879276	1.23891	0.637723	0.53625	1.47431	0.697859	0.196608	0.26419	1.37199	0.723307	0.486659	0.659446	0.754617	1.25735	0.423318	0.851832	0.74724	0.703447
AC022182.1	0	0.210407	0.11558	0.247321	0.322129	0	0.0776121	0.157362	0.354017	0	0.13604	0.152133	0.150141	0	0.213101	0.217677	0.224778	0.115975
AC022182.3	0.861102	0.691351	0.126858	2.35884	1.41639	2.11702	2.12983	1.46702	1.31715	0.903123	1.68761	0.848923	1.02134	1.1458	0.938529	1.66625	1.98065	1.1425
AC022201.4	0	0	0.41347	0.446765	0	0	0.27698	0	0.266565	0.439713	0.273641	0.306322	0.302155	0.170182	0	0.096518	0.847656	0.511246
AC022201.5	0.402714	0.421575	3.23804	0.684676	0	1.30672	0.604824	0.612802	1.17009	1.63018	0.62417	1.02014	0.671434	0.792885	1.22247	1.67216	0.940489	1.57196
AC022431.3	0.192969	0.204451	0.225676	0.162212	0.423543	0.841832	0.301754	0	0.725617	0.159662	0.29792	0.167616	0	0	0.150327	0.10471	0.115068	0.333435
AC022486.1	0.0520928	0.0556052	0	0.262825	0.22723	0	1.33633	1.3116	1.25248	1.42622	0.68783	1.47756	0.752173	0.603127	0.901359	1.61471	1.68662	1.86993
AC022816.2	0.234258	0	0	0.493361	0.128386	0	0.185227	0.0937602	0	0	0.274873	0.102725	0.100756	0.11314	0	0.129466	0.14334	0
AC022819.3	0.135118	0.234022	0.215698	0.113735	0.0733956	0.109775	0.11633	0.170225	0.212285	0.124522	0.117377	0.114497	0.141833	0.130142	0.0525747	0.162204	0.148416	0.182334
AC023115.2	0.910776	1.24469	1.0996	0.631305	0.58656	0.818689	0.434509	0.270881	0.844914	0.700553	0.707235	1.10139	0.634634	0.870522	1.01773	0.593248	1.01698	1.2914
AC023115.4	0.533518	0.37686	0.41593	0	0.195387	0	0.278731	0.141051	0.134102	0	0	0.154089	0.303941	0.171228	0	0.388309	0.213381	0.205827
AC023283.1	1.19928	0.795097	0	8.29043	5.85511	9.60152	0	0	0	0	2.78532	0.138191	0	0	0	0	0	0
AC023491.2	0.872602	1.14765	0.846043	0.832151	0.442974	0.1262	0.425224	0.385313	0.627121	0.335047	0.247561	0.3963	0.245219	0.140161	0.363495	0.468632	0.532462	0.665362
AC023590.1	0	0.843081	0.42975	0	0	0	0.0959685	0.410259	0.184896	0.10159	0	0.435362	0.10431	0	0.210199	0.201435	0.374836	0.275884
AC023908.1	0.211143	0	0	0.213118	0	0	0	0	0.284262	0	0	0	0	0	0	0	0	0
AC024560.2	0.0526352	0	0.245974	0.0885193	0.172207	0.171718	0.900381	0.621357	0.830703	0.436775	0.408856	0.316755	0.268284	0.304712	0.248426	1.03074	1.04182	0.944977
AC024592.12	1.24314	0.437968	1.45113	0.866771	0.451326	1.35269	1.60935	1.13756	2.17161	2.39211	1.91129	1.61376	0.876435	1.58474	2.09236	0.557945	1.71209	1.54634
AC024592.9	0.697679	0.298112	0.490537	0.293185	0.30491	0	0.109335	0.221233	0.158552	0.17477	0.271744	0.302003	0.1788	0	0.165503	0.651276	0.380973	0.448605
AC024704.2	0.261137	0	0	0.438386	0	0.567388	0.803463	0	0.19356	0	0.40135	0	0.219418	0.498984	0	1.66877	0.610909	0.744237
AC025165.8	0.17872	0.349414	0.277282	0.726839	0.486071	0.516984	0.183407	0.139306	0.132914	0.318682	0.253547	0.202975	0.175823	0.172246	0.2327	0.192036	0.387147	0.25561
AC025171.1	0.543432	0.216105	0	0.510166	0.514534	0.587669	0.651285	0.267052	1.20669	0.337595	0.366162	0.69373	0.575682	0.781415	0.799349	0.554775	0.635286	0.236233
AC025335.1	1.06417	1.18124	1.16895	0.532963	0.631134	0.600811	1.30922	1.21094	1.34318	0.753349	0.85688	1.1444	1.04461	0.915119	0.926287	1.32951	1.38439	1.46114
AC025918.2	0	0.303042	0.333998	0.727389	0.311528	0.626562	0.439033	0.222776	0.425135	0.705606	0.441479	0.244576	0	0.276956	0.220267	0.45682	0.167369	0.490737
AC026150.8	0.27804	0.888897	0	0	0	0	0.659554	2.21956	1.37267	3.48498	2.71687	2.67754	5.4867	4.55658	6.45011	6.91188	7.01915	7.17445
AC026188.1	0.733533	0.194204	0.429762	0.77337	1.20916	1.8056	0.574993	1.59658	1.38291	1.51925	0.284145	0.794436	0.469203	0.530182	0.143433	0.700235	0.957255	1.04979
AC026202.3	0.146715	0	0	0	0	0	0.230766	0.116745	0.111353	0.244115	0.342062	0.128022	0.125622	0.423787	0.230237	0	0.178059	0.257568
AC026348.1	0.21566	0.124465	0.156272	1.097	0.868097	0.719689	1.5282	1.81923	1.85357	1.2038	1.36513	1.38145	2.00967	2.35323	1.82779	1.32241	1.26739	1.31685
AC026369.1	0	0.0535509	0.116791	3.21231	3.386	2.58664	3.33693	4.31753	4.90143	3.85833	3.90302	3.77906	2.9391	2.73434	3.3501	6.97126	5.57619	6.3487
AC026471.6	0.176385	0	0	0	0	0	0.553125	0.419968	0.266167	0.2926	0.273041	0.458394	0.452052	0.509612	0.413288	1.1562	1.16351	0.816066
AC027601.1	0.159344	0.154379	0.117676	0.268273	0.220265	0.0627504	0.155038	0.201947	0.0855868	0.165988	0.100631	0.134895	0.109397	0.20926	0.135178	0.0540315	0.0423642	0.131523
AC027682.1	0.512174	0	1.13164	0.0417218	0.484606	1.9865	0.606811	1.75455	0	0.0405975	0.0382708	3.8215	0.277453	2.02094	1.55556	0.105759	0.599942	0.112627
AC034110.1	0.210262	0.128131	0.0699072	0.17692	0.0653568	0.0651688	0.115607	0.117078	0.0670239	0.123613	0.0929791	0.0511761	0.0253311	0.115799	0.0704029	0.161399	0.124241	0.0687456
AC034187.2	0.730888	1.741	1.92454	0.461951	1.204	1.39752	1.71797	1.58993	1.10144	1.36204	1.83962	1.42437	2.64877	1.23174	1.71439	2.18961	2.39984	1.68894
AC034220.3	0.721623	1.97582	1.47951	2.38738	1.53146	2.0459	7.88111	8.64765	10.2076	6.96024	6.81187	7.28111	8.66981	6.94822	6.54106	11.7988	10.6414	13.0903
AC034228.2	0	0	0	0.390325	0	0	0.179694	0	0	0.190822	0.358105	0.400297	0.391952	0.222382	0.179434	0.372882	0.136534	0.398628
AC034228.3	0	0	0	0	0	0	0.389753	0.0790081	0.301472	0.331063	0.308189	0.602468	0.509007	0	0.391987	0.382493	0.422437	0.52413
AC037459.4	0	0	0	0	0.857148	0	0	0	0	0	0.753001	2.37336	0	0.93849	1.06455	0	0	0
AC046143.3	0.830976	0.592237	0.217231	0.620066	0.40415	0.907185	1.09369	0.813197	1.05994	1.0091	0.57691	0.886563	0.873851	0.446079	1.02851	0.922094	0.453565	1.36349
AC053503.11	0	0	0	0.505067	0.877735	0.218642	0.15669	0	0.150645	0.166095	0	0	0	0	0	0.434942	0.238153	0.346772
AC053503.12	0.159163	0.551871	0.278296	0.20083	0.390014	0.259265	0.215336	0.0622922	0.416194	0.197195	0.185055	0.204183	0.235636	0.345314	0.093538	0.343903	0.425944	0.343289
AC053503.4	0	0.202389	0.110677	0.0398723	0.206702	0.0515281	0.110334	0.111689	0.0710901	0.0392675	0.0367952	0.16269	0	0.0457325	0	0.180014	0.0850133	0.164281
AC055764.1	0	0.474195	0	0.188409	0.243794	0	0	0	0.167841	0.184025	0	0	0	0.214813	0	0.240374	0.528292	0.641399
AC060834.3	0.809279	1.54865	0.762702	0.409921	0.536635	0.356249	1.14789	1.80516	1.72569	1.62123	1.13055	1.69683	2.08707	0.156356	1.14459	3.03208	3.13954	2.83417
AC061961.2	0.249559	0.790494	0	0.419428	0	0.271743	0.577438	2.13792	2.78468	7.58653	4.2145	6.21324	5.05187	4.52959	6.32844	17.3153	18.149	16.7291
AC061992.2	0.118121	0.378359	0.139247	0	0.12939	0.129183	0.186686	0.0945078	0.179445	0.0988055	0	0.103603	0	0	0.523441	0	0.216636	0.0694251
AC062017.1	0.942025	0.494815	0.547527	0.394828	0	0.255493	0.54501	0.918921	0	0	0.90465	0.404685	0.395959	0.674217	0.362832	1.12856	0.689193	0.939295
AC062028.1	0.105179	0.114896	0.12288	0.180973	0.239866	0.228757	0.12267	0.255999	0.159933	0.224246	0.207983	0.281449	0.0446746	0	0.0827357	0.178058	0.159578	0.063754
AC062029.1	0.757057	1.19611	1.1305	0.734334	0.917435	0.765432	0.658804	0.638848	0.711598	0.942248	0.793258	0.439287	0.702387	0.672029	0.404248	0.801569	0.68393	0.528205
AC063980.3	0	0.554791	0	0.661185	0.567921	0.28546	0	0.609535	0.194415	0.215364	0.201789	0.224376	0.883066	0	0.402549	0.559456	0.307153	0.449208
AC064834.3	0.55478	0.392069	0.433683	0.467654	0	0.202106	0	0	0	0	0.143249	0.160439	0.157677	0.178235	0.289095	0.504326	0.441981	0.427144
AC064852.4	0	0.466207	0	0	0.119389	0	0	0.174463	0.0831713	0	0	0.0954889	0.0938462	0	0	0.241085	0.200278	0.064219
AC064875.2	0.174646	0	0	0.0628653	0.200666	0.040565	0.258585	0.283331	0.167305	0.308345	0.520509	0.884481	1.63255	0.625105	0.644099	4.49568	4.84283	4.06496
AC067945.4	0	0	0	0.240017	0	0.310402	0	0	0	0	0.655763	0.242701	0	0.822273	0.218303	0.302732	0.331123	0.648518
AC067968.3	0	0	0	0.152477	0.39731	0	0.283258	0.286533	0.681845	0.449453	0.280129	0.313451	0.462922	0.174126	0	1.28058	0.432616	0.940932
AC068057.1	1.78266	1.31392	1.29273	0.808906	1.65835	0.751542	0.324866	0.109443	0	0.34374	0.321194	0.84	1.05962	0.661178	0.538426	0.302673	0.667613	0.642598
AC068134.6	13.9891	11.6345	12.4256	0	0	0	0	0	0	0	0	0	0	0.511669	0.276876	0	0.106182	0.102478
AC068134.8	1.68034	4.17955	0.621451	0	0	0	0	0	0	0	0	0	0.186164	0	0	0	0	0
AC068196.1	0.336048	0.119599	0.131896	1.79291	0.736617	1.34719	0.442207	0.358336	0.596671	0.187693	0.262967	0.294399	0	0.324534	0.177435	0	0.479334	0.131823
AC068282.3	0.281367	0.218182	0.29742	0.258306	0.222516	0.360546	0.471614	0.477665	0.550607	0.378345	0.632955	0.435017	0.516963	0.517591	0.498937	0.767826	0.467169	0.686231
AC068286.1	0.22845	0.721411	0.264785	0.573544	0.4948	0	0.352948	1.78017	0.681233	0.935064	0.175379	0	0.384413	0	0	0.365262	0.267855	0.650694
AC068490.1	0.0423233	0.0225589	0.0245869	0.0534316	0.0230004	0.0229339	0	0.0657415	0.0156762	0.0347236	0.0327042	0.0359256	0.0177951	0.0611595	0.0329784	0.0565824	0.0248632	0
AC068491.2	0	0.172289	0.190925	0.821564	0.537848	0.535392	1.02257	0.904532	1.11205	0.541439	0.755196	0.849448	0.278877	0.469888	0.382337	0.178638	0.883947	0.378798
AC068492.1	0	0.478795	0.263485	0.570869	0.738453	0	0.52651	0.177244	0.338697	0.185944	0	0	0	0	0	0.242092	0.266724	0
AC068499.10	1.0025	0.695378	0.940525	0.67636	0.519047	0.236653	0.257025	0	0.441	0.817941	0.201156	0.826183	0.0933205	0.209541	0.457368	0.419146	0.462542	1.38223
AC068533.7	2.56408	4.65553	7.44238	4.55672	4.75076	4.31354	5.85261	4.0346	3.69779	2.32062	1.85182	3.36125	3.05792	1.9082	3.13922	4.65011	3.98738	3.73313
AC068580.5	1.88907	0.494481	0.533678	1.59011	1.98835	1.50897	1.40166	2.48429	1.70311	1.14042	1.46309	0.395472	1.16464	0.939309	1.41657	1.20081	0.538541	1.56079
AC068580.6	0.214539	0.457692	0.249903	0.330896	0.428167	0.271688	0.22075	0.502934	0.266647	0.235924	0.138484	0.366365	0.211469	0.586013	0.363792	0.539629	0.46657	0.51303
AC068831.10	0.77689	0.624558	0.752371	0.541341	0.389443	0.338156	0.908029	0.665893	0.833349	0.468905	0.517913	0.674191	0.606709	0.570974	0.973647	0.752801	0.942368	1.04288
AC068831.15	0.831663	0.63421	1.5402	1.50099	1.30153	1.3007	2.25465	2.94857	2.43877	1.78976	2.32259	0.938156	2.44954	2.97921	2.63237	4.00261	2.61491	5.03032
AC068831.16	0	0.261479	0.288336	0.415699	1.07689	0.269088	0.382341	0.578441	0.367737	1.01703	0.950654	0.637288	1.04422	0.472481	1.1415	0.66036	1.16142	0.283352
AC068831.3	0	0	0	0	0	0	0	0.935046	0.446777	0	0	0.513583	0.509613	0.878758	0.462487	1.273	2.46738	1.88716
AC068831.6	2.40359	2.35409	2.25045	0.265167	0.429108	0.342304	0.365487	0.370051	0.529799	0.520655	0.3054	0.303243	0.399961	0.341943	0.401335	0.36176	0.468539	0.38519
AC069155.1	0	0	0	0	0.194996	0.581529	0	0.140802	0	1.76517	2.33766	1.23023	0.454828	1.19653	0.554773	0.290755	0.106408	0.513672
AC069257.8	0.513275	0.271307	0.598392	0	0.835924	0	0.39493	0.79622	0.571319	1.68388	0.591996	0.219562	0.215704	0.245296	0.393823	0.684155	0.90117	1.31786
AC069277.2	1.36742	0.353578	0.974144	0.876588	0.362553	0.137139	0.225273	0.164113	0.277403	0.104859	0.577097	0.137935	0.783722	0.605342	0.197979	0.613816	0.350243	0.332952
AC069363.1	0.530632	1.40279	1.3981	0.573752	0.657842	0.744549	0.059851	0.633088	0.39365	0	0.612629	0.453607	0.919312	0.642319	0.61174	0.443615	0.634737	1.21182
AC069368.3	1.27778	1.09083	2.25308	1.18476	2.10341	3.07667	0.807457	1.73719	0.291607	2.23925	0.499321	1.79287	1.42642	0.616381	1.61213	0.987049	0.936037	0.97722
AC069513.4	0.888488	0.758469	0.673738	1.00883	0.968103	0.772271	1.78961	1.77689	2.09542	1.47018	1.55072	1.90324	1.54318	1.37107	1.22006	2.98311	2.75603	2.74075
AC072062.1	1.79256	1.66817	2.04447	1.37962	1.32893	1.44936	2.12141	2.80429	1.62296	1.70009	1.65505	1.66243	1.64465	1.06642	1.46366	1.48201	1.42738	1.57801
AC072062.3	0.429375	0.921112	1.88387	1.7693	1.73773	1.04753	0.480975	0.394524	0.699728	0.394438	0.584418	1.31677	0.52478	2.07013	1.19741	0.782118	1.09324	1.04522
AC073043.1	0.393464	1.02431	0.856005	2.01977	2.02042	1.03726	0.426968	1.38377	1.42435	1.00537	1.07168	1.09032	0.707147	0.467273	0.986067	1.25644	1.24828	1.1908
AC073046.25	4.78834	3.26888	4.90556	6.41058	4.56474	5.82474	6.67211	5.67294	3.95689	7.82873	4.53625	7.19643	4.02866	4.60158	5.17492	3.88831	2.12825	3.36662
AC073071.1	17.0076	21.8258	21.378	0	0	0	0	0	0	0	0	0	0	0.544219	0	0.150415	0	0
AC073094.4	0	0	0	1.6734	0	0	0.57598	0.387736	0.370135	0.204433	0	0	0	0	0	0	0.145913	0.427613
AC073130.1	0.628994	0.592037	0.404536	2.18199	2.28121	3.02758	6.37795	9.06264	6.26348	5.45668	2.95141	6.14452	2.81068	2.83474	3.51772	5.67837	3.95184	4.00326
AC073130.3	0	0	0.260295	0.0930791	0	0	0.69843	0.53048	0.757797	1.019	0.864498	0.773966	1.42765	0.747215	0.437583	0.305434	0.473166	0.324955
AC073133.1	0.152957	0.027181	0.0889248	0.0643595	0.166325	0.165845	0.176254	0.0991753	0.170297	0.0837913	0	0.151739	0.107336	0.122821	0.198899	0.273289	0.165203	0.247366
AC073254.1	3.035	2.89767	3.14565	5.8562	5.65322	7.04386	5.77773	6.05951	4.45155	3.75137	3.35449	4.94162	4.47004	3.19573	2.94791	5.16475	6.85972	5.92636
AC073257.1	3.974	3.1575	2.09089	2.50588	1.52312	2.81917	1.86335	3.28661	1.79207	2.13807	2.91097	1.90132	3.19998	1.14712	1.8573	3.444	2.00675	3.55103
AC073283.4	1.575	1.70223	1.24792	2.98273	0.860694	2.99498	2.61274	1.57776	2.04948	1.01256	0.786538	1.16748	1.16304	2.20805	1.8072	2.36366	2.68085	1.76627
AC073283.7	0	0.230135	0.126681	0	0.117845	0	0.170125	0.0861451	0.328817	0	0.168492	0	0	0	0.0851839	0.178345	0.0659188	0.126736
AC073284.4	0	0.856053	0.627589	0.454133	0	0.294101	0.207378	0.418612	0.800747	0	0	0	0	0	0.207761	0	0.473795	0
AC073316.1	0	0	0.107216	1.45397	1.79651	1.19436	1.1521	0.51044	1.25404	0.153241	0.284719	0	0.156864	0.176147	0.0725207	0.151703	0.447923	0.323121
AC073333.8	0.152958	0.162814	0.721657	1.29122	0.674634	1.17664	0.844412	0.85307	0.699241	0.76594	0.833778	0.534314	0.655446	0.590652	0.722334	0.591166	0.185784	0.358029
AC073342.12	0.513037	0.181451	0	0.196347	0.564574	0.405362	0.402816	0.271672	0.516375	0.426121	0.18001	0.148422	0.340499	0.330242	0.741989	0.28121	0.109846	0.882995
AC073343.13	3.66249	3.24468	4.32326	0.643551	2.09537	1.01958	3.26518	4.06949	2.59814	3.16746	4.08299	2.79044	2.07995	2.18882	2.67358	5.30034	4.5906	4.12464
AC073635.5	0.179258	0	0	1.51128	0.788359	1.56807	0.421303	0.994421	1.21702	0.297224	0.416736	0.310654	0.153129	0.34518	0.981106	0.586455	0.536946	0.725836
AC073636.1	0	0	0	0	0	0	0.144125	0.871915	0.138545	0.304363	0.427093	0.796009	0.313376	0.177091	0.287457	0.400922	0.439223	0.318607
AC073842.19	0.981395	0	0.379797	1.65259	1.41408	1.41999	3.74204	2.01977	2.66357	2.66843	2.776	2.23039	2.21234	2.56179	1.50662	3.09501	2.85213	4.27314
AC073957.15	0.193369	0	0	0.487822	0.212216	0	0.302114	0.152769	0.145331	0	0.298721	0.167993	0.164509	0	0	0.629066	0.34592	0.445442
AC073987.1	0.311552	0	0.367286	0.131588	0	0.513837	0.123005	0	0.237356	0.129925	0	0.13616	0	0.150514	0	0.258156	0.0946161	0.364268
AC074011.2	0.350092	0	0	0	0.192456	0	0.549955	0.5562	0.264422	0.145422	0.6788	0.30355	0.74904	0.168862	0.410889	0.383007	0.631198	0.202764
AC074117.10	14.4117	15.2492	14.3148	14.9339	12.8566	14.4717	11.8616	13.1223	12.4767	8.97539	8.80502	9.69287	9.73596	9.54886	10.7943	10.4961	10.3192	10.6803
AC074141.1	0.37587	1.69327	0	0.843093	0.591405	0.86189	1.0341	2.35564	0.999363	0	0.874315	0.786414	0.848484	0.886031	1.08057	0.948512	0.646595	0.98588
AC074183.3	1.38066	2.11615	1.74431	0.911345	0.539859	0.323515	1.63873	1.34487	1.13198	0.994551	1.77466	1.8099	1.35907	0.954102	1.25569	2.18829	2.23535	1.9249
AC074212.5	0	5.73814	3.59967	0.847329	0.12216	0.609068	0.0435983	0	0.0421417	0	0	0.0481983	1.14273	0	0.0881719	0.0305112	0.0336562	0
AC074212.6	1.09809	1.55628	1.82903	1.02034	0.766808	1.85992	1.12201	0.342772	0.327855	1.18895	0.946178	0.870899	0.925791	0.255068	0.677886	1.01253	1.15821	0.579649
AC074286.1	0.695591	0.48975	0.504341	2.04956	2.10411	1.90972	3.13078	3.01817	3.04278	2.13338	2.34816	2.53212	2.17693	2.06928	2.11409	3.47758	3.33754	3.24588
AC074289.1	315.988	311.104	285.901	1.54906	1.56228	1.89165	3.30016	3.58187	2.95912	1.84604	2.82138	2.32328	1.30346	2.27093	2.01169	3.22624	2.75953	2.51695
AC074363.1	3.93806	3.88906	2.95426	1.35481	1.00303	1.25469	3.92821	2.34331	4.9884	5.11469	3.37532	3.37773	4.4789	4.63722	3.91595	1.97269	2.848	2.89915
AC074366.3	1.67437	1.38194	0	2.35268	1.63534	0.813544	0.438218	0.883264	1.12277	0.616713	0.432601	0.323106	1.74548	1.07585	0.436687	1.31963	2.00044	1.28936
AC074389.6	0.0549228	0	0	0.0461802	0.0599119	0.0597418	0.213745	0.173064	0	0	0.0853575	0.141784	0.0933842	0.105997	0	0.209395	0.164964	0.159236
AC074391.1	0.303888	0.0811768	0.089124	0.19152	0.15297	0.209133	0.495589	0.812293	0.76672	0.615293	1.02006	1.07443	0.893031	0.797878	1.1295	2.06937	2.06784	1.77551
AC078842.3	0.185675	0	0	0.469437	0.204059	0.608573	0.145797	0.73449	0.279988	0	0.863504	0.322332	0.316768	0.179022	0	0.303921	0.443841	0.107221
AC078883.3	0.204179	0	0	0.170884	0.806593	0	0	0.422591	0.595358	0	0.314224	0.354045	0.345298	0.195676	0.158639	0.220274	0.913714	0.234794
AC078941.1	2.68417	0.226019	2.16458	0.301581	0.590356	0.19559	0.722877	0.700524	1.08001	0.296665	0.0263678	0.0290536	0.0287525	0.0328238	0.30629	0.987548	0.351589	0.637844
AC079135.1	0.372081	0	0	0	0	0	0.246514	0	0.421037	0.518583	0	0.161553	0.715402	0.421266	0.462432	0.171565	0.303096	0
AC079145.4	0.571869	0.404529	0.670086	0.16048	0.418849	1.04108	2.83683	1.50774	1.14901	0.631629	0.884606	0.828445	2.27177	1.65079	0.893406	4.45163	2.16423	3.51254
AC079154.1	0	0	0	0	0	0	1.63918	2.8599	1.57705	6.61776	3.53261	7.76719	9.22571	6.77539	6.68874	8.06068	8.6427	10.5232
AC079305.10	0	0	0.245838	0	0.229059	0.229251	0.981285	1.48679	1.26098	1.73522	0.647392	0.545512	0.711497	1.20875	1.79939	2.15502	2.98199	2.53628
AC079305.11	0	0	0	0.760573	0.991246	0.394601	2.27493	2.45432	2.87486	2.5632	1.11799	2.20519	1.71534	0.695188	2.55993	5.73726	5.52639	4.62325
AC079354.3	0.13118	0.116538	0.152432	0.202408	0	0.0710886	0.217992	0.237795	0.210615	0.197362	0.152067	0.278455	0.202283	0.273822	0.170396	0.292404	0.321243	0.224195
AC079354.5	0	0	0	0.311076	1.57483	0.396616	0.83398	0.562115	0	1.18919	1.70147	1.55001	0	1.08331	0.278934	1.53436	1.07088	0.819755
AC079466.1	0.454817	0.42217	0.408646	0.568123	0.302769	0.444893	1.14414	1.00003	1.00779	0.744562	0.611543	0.546539	0.480159	0.664093	0.638952	0.781852	0.600775	0.857618
AC079586.1	0.0320193	0.102448	0.0372729	0.0808211	0.313578	0.17371	0.0493375	0.0499626	0.190696	0.0263727	0.0991467	0.163789	0.270198	0.370354	0.350434	0.223903	0.0757777	0.0733591
AC079610.2	4.0484	4.04399	4.67156	3.11534	3.00291	3.0879	5.36848	5.26623	4.5115	2.92042	3.94131	4.27835	3.8297	3.3228	3.17538	5.98956	5.56999	5.78176
AC079613.1	0.118495	0	0	0.299121	0	0.129597	0	0	0.0900178	0.0990957	0.0926432	0	0.101752	0.114209	0	0.261734	0.217176	0.139327
AC079630.4	1.04112	0.184287	0.812381	2.95606	1.14586	2.28031	1.66564	3.78949	2.25896	1.9076	1.51244	1.98975	1.10664	2.00865	1.82872	1.88249	1.76977	1.77676
AC079742.4	0	3.28497	2.52223	2.62475	0.336751	2.70856	4.06933	0	0.461196	2.28489	0.479866	1.0632	2.36709	2.121	0.715898	2.78493	0	3.01488
AC079776.3	0.320877	0.279966	0.271519	0.343638	0.222128	0.126565	0.246902	0.13639	0.390385	0.288021	0.135425	0.298093	0.22134	0.253019	0.341769	0.25067	0.275627	0.333656
AC079779.4	0.560127	0.295472	0.650611	0.235865	0	0.609278	0.856095	0.866886	1.24192	0.914949	0.214684	0	0	0	0.214458	0.892037	1.95348	1.7541
AC079779.5	0.107491	0	0	0	0	0.117438	0.246763	0.249744	0.0822043	0	0.0536003	0.0595551	0	0.104021	0	0.235892	0.269928	0.0402062
AC079807.2	0.603383	0.802864	1.4218	1.14634	1.662	0.663613	2.37737	2.04232	2.18292	1.25693	0.822238	1.18519	1.03453	0.727761	1.42283	2.33021	1.46547	1.5007
AC079807.4	0.0814518	0.130353	0.237402	0.137029	0.133073	0.0884615	0	0.0956717	0	0	0.0631443	0.139374	0	0.0785434	0.095763	0.198092	0.145408	0.0703064
AC079922.3	0.178048	0.113952	0.24887	0.359496	0.0387637	0.231915	1.07166	0.806904	0.823154	0.557988	0.551647	0.668869	0.691938	0.858236	0.808166	0.978779	1.09816	0.940023
AC079988.3	0.567782	0	0	0.478466	0.415658	0	0.148478	0.449596	0.713817	0	0	0.329064	0.322474	0	0.444126	0.515077	0.452853	0.545588
AC083843.1	3.32197	3.08223	2.65511	1.81577	1.52023	1.75922	0.764346	1.07474	0.941796	0.760143	0.551884	0.535579	0.616695	0.423196	0.627142	1.12486	1.12682	0.937537
AC083843.4	0.0974468	0.0346436	0.226889	0.382613	0.636256	0.634428	0.650794	0.78577	0.74979	0.749236	0.377205	0.609358	0.493462	0.532267	0.507929	1.13598	0.865089	1.04213
AC083864.3	0	0	0.511227	0.735962	0.477481	0.715316	0.849738	1.37366	0.493258	1.08121	0.337918	0.378542	1.29979	0.420015	0.848447	0.706527	0.645347	0.629214
AC083864.4	0	0	0	0	0.0561289	0.0559692	0	0.12147	0.0386638	0.0853917	0.159903	0.132694	0	0	0.12143	0.139912	0.185099	0.178752
AC083867.4	0	0.492127	0.272435	0	0.508644	0.254282	0.903835	0.548617	1.0445	0.575612	1.62009	0.402305	0.393889	0.223538	1.08198	0.749163	2.05759	1.06806
AC083884.8	2.70522	4.21121	3.98024	5.89116	5.44716	3.94317	6.89128	5.84076	7.2178	4.90361	3.89566	4.33329	3.7875	3.99302	5.74947	7.51995	5.02279	5.29226
AC083949.1	1.60171	0.160229	0.531948	0.508444	0.165837	0.331044	0.146073	0.239824	0.486773	0.501671	0.117262	0.131471	0.550077	0.145273	0.506033	0.332336	0.386993	0.107446
AC084082.3	0.188617	0.302458	0.11101	0.15834	0.103268	0.206028	0.149095	0.0755628	0.0721362	0.237857	0.0736549	0	0	0.091192	0.150136	0.0522767	0.520517	0.111562
AC084117.3	2.16739	1.81253	0.988144	0	1.83334	0.467837	0	0	0	0	0	0.365164	2.14996	0.429407	0.326191	0.223753	0.750121	0.479826
AC084149.1	0	0	0.139639	0	0.259526	0.129597	0.187285	0.09478	0.180036	0.396383	0.0926432	0.311944	0	0.228418	0	0.458035	0.144784	0.0696634
AC084219.2	0.475072	0.543871	0.612914	1.00711	0.382336	0.514659	0.471439	0.818711	0.676682	0.764118	0.611471	0.745706	0.635502	1.05076	0.903909	0.910955	1.00031	0.430048
AC084219.4	2.90611	2.91839	2.71583	2.71178	3.06704	3.28639	4.85989	6.03491	5.36614	4.682	4.49117	5.14792	3.89576	4.40235	4.34826	4.5156	4.20591	4.68879
AC084809.2	0.171394	0.363793	0.401224	0	0	0.187731	0.403893	0.680576	1.03524	0.995683	0.133061	0.446235	0.587016	0.496296	0.536781	0.657508	0.825024	0.397512
AC084809.3	0	0	0	0	0	0	0.158767	0.160545	0.611729	0.505617	0	0.177023	0.172649	0	0	0.660823	0.362052	0.352191
AC087294.2	0.218345	0.463153	0.341332	0.428152	0.238638	0.317289	0.285533	0.462171	1.58436	0.665144	0.11345	0.567787	0.491384	0.629137	1.08027	2.01582	1.47343	1.39514
AC087430.1	0.0538319	0.0382523	0.0416734	0.0755192	0.136475	0.0971998	0.0549551	0.139176	0.0663657	0.0588196	0.0554334	0.0760592	0.0904424	0.069136	0.125716	0.162847	0.210384	0.153018
AC087491.2	0	0.517882	0	0	0.179542	0	0.383972	0	0.123756	0.135618	0.126176	0.141747	0	0	0	0.536955	0.491972	0.379436
AC090044.2	0	0.447854	0	0	0.46006	0.230411	0	0.165944	0.1584	0.348602	0.162524	0.18272	0.357685	0.202567	0	0.684242	0	0.121265
AC090094.1	9.21525	8.05807	8.37849	1.60124	1.80345	1.20866	2.15252	0.994783	2.54425	4.49251	6.62332	7.6099	10.0775	11.5785	8.67892	0.802121	0.673358	0.528019
AC090505.4	0.928375	0	0	0.312958	0.408118	0.202858	0.437391	0.293796	0.69997	0.461564	0.431752	0.161166	0.633536	0.179022	0.435502	1.21568	0.665761	0.536104
AC090587.4	0.984676	0.834092	0.460501	0.99335	1.94442	0.214784	2.00143	1.24343	2.2171	3.25961	1.66942	2.05576	1.83899	1.70503	1.9936	2.34728	2.57607	2.38442
AC090587.5	0	0.225571	0.248462	0.178449	0.92767	1.1599	1.82095	1.50462	0.478681	1.40455	1.63824	0.919994	0.720679	1.83555	1.48781	2.29256	1.38265	2.32042
AC090616.2	0.615855	0.758363	0.718836	0.438254	0.206539	0.411901	0.624725	0.744	0.603784	0.470835	0.661791	0.447042	0.482106	1.18811	0.520884	0.565304	0.566299	0.848105
AC091132.1	0.990753	0.396592	1.60448	1.66947	1.08625	2.16685	1.46804	0.594782	1.13037	0.724651	1.16334	0.868841	1.06313	0.716687	0.489375	1.77935	1.51255	1.01932
AC091133.1	2.63249	2.08855	2.5496	7.52537	5.00273	6.66269	9.83711	8.56931	13.1142	5.93398	7.41632	6.0426	6.11022	8.1674	7.45674	7.75211	9.00829	5.27116
AC091153.4	1.14728	1.20834	1.33111	0	0.310535	0.624724	0.656706	1.33268	0.424144	0.703378	0.880296	1.2196	0.48376	0.275939	0	0.152053	0	0.651943
AC091493.2	19.8518	17.8988	21.836	0	0.573251	0	0	0	0	0	0	0	0	0	0	0	0	0
AC091633.3	0.23223	0.123998	0.683653	0.390941	0	0.126893	0.366585	0.37152	0	0.194362	0.363073	0.101779	0.199599	0.448015	0.0918984	0.769222	0.213049	0.545974
AC091729.7	0.318389	0.113613	0.125042	0.0893873	0	0.115908	0.0840365	0.254977	0.0811286	0.356421	0.166159	0	0.0914413	0.102673	0	0.234695	0.130054	0.187643
AC091729.9	4.45563	4.88247	4.42006	6.23354	6.61335	5.54321	8.15403	7.00497	9.57697	5.85768	5.47839	7.19948	7.73916	7.044	6.60838	7.74959	7.47852	7.54538
AC091801.1	0.0904571	0	0	0.310722	0.402427	0.70263	0	0.0723007	0.278991	0	0.0706402	0	0	0.0874141	0	0.354708	0.443933	0.160205
AC091814.2	0.0914483	0	0	0.61459	0.200365	0.199789	1.30091	1.83029	1.81976	3.07606	1.42956	1.43789	1.57501	0.707651	1.9652	1.67515	2.19257	2.27032
AC091814.3	0.483609	0.479894	0.425924	0.491302	0.471027	0.596111	0.689091	0.723938	0.752023	0.628348	0.592319	0.635844	0.518111	0.594287	0.609902	0.818464	0.586075	0.682135
AC091878.1	1.50349	1.40561	1.156	0.700797	0.502914	0.777267	3.14184	3.50597	3.32711	2.69667	3.07526	2.71165	1.81007	1.76055	2.05588	5.01491	5.51033	5.103
AC092066.1	1.73874	1.51402	2.02526	2.29868	2.81978	1.84878	3.39519	2.74479	2.96337	6.64278	7.14609	6.84664	6.83486	5.95232	6.83116	5.90903	5.80777	6.23083
AC092071.1	0.749232	0	0.219494	0.157858	0	0	0.587408	0.296316	0.282605	0	0.145075	0.162726	0.31915	0.360702	0.146481	0.40844	0.447552	0.539946
AC092159.2	1.53099	1.15519	1.17473	0.910986	1.26035	1.4189	1.90325	1.60593	1.50481	1.23261	0.867962	1.37187	1.48355	1.44008	1.22801	1.71224	1.79584	1.82316
AC092159.3	0.357889	0	0	0.452371	0	0.977952	0.420548	0.141895	0.270004	0.889995	0.693095	0.464916	0.764283	0.17231	0.279655	0.58534	0.643694	0.517476
AC092162.1	0.361446	0	0.22754	0	0.412488	0	2.6998	2.13285	2.30742	1.26017	0.741065	0.816552	0.816671	0.561641	1.65878	1.71877	2.11121	2.07044
AC092171.2	0.381866	0.27108	0	0.85733	0.557584	1.39109	0.301082	0.406707	0.386703	0.318358	0.298262	0.111479	0.436778	0.490897	0.401024	0.561628	0.621201	0.672839
AC092171.4	4.73695	4.29989	3.5086	4.28284	4.3839	4.75231	5.74019	5.2363	5.19348	8.24651	8.39098	8.32113	8.03507	8.68826	8.17069	6.63537	7.05799	6.98364
AC092192.1	0.346901	0.463546	0.203865	2.91413	3.03771	2.36659	1.43806	1.66204	1.98655	1.6031	1.2195	1.36091	1.11748	1.25726	1.44758	3.46117	2.39527	2.35368
AC092198.1	0.0767041	0.0272613	0.0297294	0.107582	0.0556055	0.166336	0.0392844	0.0397884	0.0189784	0	0.0395429	0	0.021531	0	0	0.109643	0.0753176	0.145944
AC092295.4	0.744942	1.31087	0.57822	0	0	0	0.191681	0.193353	0.368987	0	0.57174	0	0.418494	0	0.381602	1.05933	0.582044	0.710474
AC092301.3	0.873874	0.932429	1.76317	0.841813	0.41075	0.136532	0.0985742	0.499658	0.284799	0.208595	0	0.43747	0.107171	0.120462	0.295617	0.0690075	0.228717	0.146926
AC092316.1	1.15539	1.62295	2.22695	2.63143	2.07322	2.50773	2.91034	3.2447	3.93635	4.07374	1.49534	2.94365	2.58179	1.51923	2.05528	3.22873	1.57938	3.02055
AC092415.1	3.73377	3.05571	3.52969	0.854387	0.695082	1.10865	2.00157	1.21669	1.15623	1.69361	2.27821	1.88895	1.41497	1.34533	1.35852	2.09946	1.16194	1.93763
AC092431.3	0.77428	1.36293	1.20214	1.51654	1.40062	0.280474	1.98655	3.19998	1.72294	1.48183	1.98346	1.76582	1.30123	1.23386	1.78104	1.51198	1.9644	1.76662
AC092535.3	0.131407	0.210229	0.114742	0.0829201	0.071502	0.0356483	0.151916	0.179478	0.195728	0.0811991	0.152607	0.0560346	0.138648	0.0949994	0.0513763	0.300543	0.388951	0.395323
AC092597.3	0	0.177853	0.196753	0.424059	0.184825	0.55202	0.131698	0.267051	0	0.139611	0.390838	0.437909	0.718755	0.80991	0.13144	0.736482	1.01109	0.976017
AC092614.2	1.40483	1.07667	1.06489	1.85583	1.42894	2.19324	1.0328	1.12631	0.691632	0.674527	1.17829	0.17573	0.518755	0.582788	0.718816	1.0561	0.430639	0.772066
AC092667.2	0	0	0	0.157584	0.029094	0.145051	0.349563	0.270735	0.298019	0.153948	0.18622	0.159314	0.473269	0.438246	0.354964	0.473521	0.536293	0.458397
AC092669.3	14.0451	14.4164	14.513	9.22534	10.154	8.62325	12.056	14.2333	12.4861	17.6711	15.7376	16.6583	20.2495	21.7168	18.7539	9.44184	9.57622	8.76742
AC092675.3	0	0	0.224602	1.74985	2.10758	2.06414	3.55654	1.95488	1.58107	0.159004	0	0.316526	0	0	0.149772	0.92813	0.676606	1.09191
AC092675.4	0	0	0	1.6048	1.25655	0.832866	2.2396	3.01548	3.15979	0	0.294869	0	0	0	0	0.621157	1.02516	0.878135
AC092684.1	0.135994	0	0	0.458055	0	0.148979	0.107341	0.433814	0	0.113468	0	0.118909	0	0	0.213477	0.149975	0.248371	0.0797405
AC092835.2	6.09978	5.32442	6.55603	2.79878	3.3646	3.01087	3.33749	3.65816	3.55078	3.20591	3.00866	3.52274	2.0774	2.5589	2.48281	2.28911	2.42591	2.14124
AC092839.4	2.05114	2.1619	2.03437	0	1.58794	0.957226	0.672639	1.59008	0.432705	0.717663	1.34814	1.74156	0.9883	1.12913	0.897254	1.54744	0.341357	0.831869
AC093110.3	7.37107	3.90433	5.69533	5.21867	4.42545	4.95779	7.88608	5.86336	10.2918	8.36217	7.53698	6.40978	6.45981	8.73103	8.26361	4.59435	4.24021	3.60319
AC093323.3	8.78141	8.79239	9.38452	3.58066	3.5386	3.72358	7.22887	7.27208	7.18419	7.84087	10.4878	9.2428	9.73386	9.24385	8.83135	10.3607	10.8367	11.7039
AC093375.1	1.96797	1.94377	2.03791	2.82065	3.65015	2.96714	1.09718	1.39582	1.52241	0.871884	0.621116	0.996032	0.86233	0.66757	0.855838	2.02398	2.18415	2.07142
AC093388.3	0.540091	1.1414	0	0	0	0.588203	0.414757	0.627918	0.400373	1.7706	1.03631	1.14924	1.81276	2.07456	1.24657	2.3025	3.4745	2.15377
AC093390.1	0	0.0419263	0	0.0827623	0.0213713	0.0852381	0.482198	0.549512	0.85894	0.403151	0.182311	0.450446	0.165294	0.227331	0.19912	0.430836	0.277	0.369283
AC093495.4	3.24185	2.52657	1.42443	2.78366	2.57707	3.16769	3.56259	4.10437	4.57941	1.96412	2.10329	3.09311	3.32258	4.64994	1.75861	2.73659	2.75082	2.54646
AC093590.1	0.0308156	0	0.0358641	0.0259285	0	0	0	0	0.0458566	0.0253702	0.0715503	0	0.103976	0	0.0240813	0.016565	0.0182178	0.123473
AC093620.5	0	0.1851	0.408008	2.93585	1.53417	3.24224	0.547704	0.969499	0.921726	0.434566	0.811715	0	0.596437	1.00891	0.954818	0.572459	0.419198	0.100961
AC093627.10	0.206962	0.362071	0.225108	0.479132	0.365213	1.32741	0.167993	0.281233	0.210021	0.422416	1.10673	0.295872	0.662558	0.149476	0.264895	0.537581	0.409792	0.315372
AC093627.12	1.06704	0.75372	0.207965	1.34808	1.17232	0.777012	0.557463	0.282103	0	0.147482	0.137764	0.462268	0.303941	0.513685	0.138949	0.485386	0	0.308741
AC093627.7	2.30757	1.91301	0.989015	0.265082	0.344907	0.458342	0	0.0840231	0.0803346	0.263975	0	0	0.180836	0.304337	0.166394	0.637884	0.578688	0.742882
AC093627.9	6.78386	6.94634	4.95304	6.95113	6.44958	6.24539	7.44811	7.36848	7.06216	5.94001	3.73943	4.82563	4.58512	3.1266	4.47857	4.73494	5.44391	4.77994
AC093642.1	0.216327	0.547521	0.313757	0.921932	0.660742	0.439217	2.88255	3.18207	3.11407	2.65495	3.38073	2.95191	1.90539	1.39317	1.79739	2.98107	3.06644	2.95235
AC093642.3	1.08564	1.40046	0.989199	1.8773	2.77349	2.74824	5.69841	4.77628	6.62463	3.90967	2.69557	3.83712	2.02197	0.956531	1.9162	4.04135	3.22948	4.1525
AC093642.4	2.7173	2.49469	3.38935	3.20968	2.19076	3.16971	4.4007	4.30525	3.55334	1.05099	1.26328	3.141	2.16555	1.91901	1.84064	6.41441	5.202	5.87117
AC093673.5	10.0952	8.79194	10.8249	10.3297	6.24036	12.7749	7.11718	8.5307	6.75933	15.8294	16.6756	16.2966	18.6147	18.6055	15.169	16.8905	15.6988	16.0218
AC093690.1	0.304743	0.288924	0.118286	0.484293	0.184263	0.183734	0.208867	0.185066	0.60549	0.11163	0.183539	0.231114	0.314493	0.359043	0.10594	0.492256	0.381101	0.310613
AC093732.1	0.416432	0	0	0.174092	0.226484	0.453017	0.80814	0.163115	0.155653	0.343235	0.319934	0.540054	0.176131	0	0.323433	0.224032	0.368414	0.477557
AC093802.1	0.0415549	0.0885959	0.0482778	0.0699496	0	0.0450332	0.0637126	0.129075	0.1385	0.0511328	0.0321085	0.0881698	0.0174699	0.0800642	0.0323759	0.0888699	0.109825	0.165617
AC093818.1	6.7289	8.67675	8.78454	1.76182	0.519502	0.85433	2.17415	2.74176	1.85978	1.31286	0.749903	0.997541	1.98644	1.89715	2.39	2.4248	2.12915	2.26103
AC093901.1	0.244375	0.390868	0.143901	0	0.535598	0.13345	0.0964569	0.195402	0.0928759	0	0.191001	0.10718	0.1048	0.235522	0.289396	0	0.224028	0.143557
AC096574.4	0.0276925	0.0295291	0	0.233027	0.271078	0.060066	0.127766	0.0862655	0.102876	0.113867	0	0.0471364	0	0	0.0216204	0.0445833	0.0653515	0.0316499
AC096574.5	0.0697852	0.334963	0.365743	0.117422	0.113941	0.0757428	0.511418	0.46335	0.546214	0.115076	0.405357	0.416953	0.67785	0.403645	0.382212	0.657932	0.434355	0.460372
AC096649.2	0	0	0	0	0	0	0.492799	0.497832	0.475199	0.348602	0.650097	0.54816	0.357685	0.810268	0.16433	0.570202	0.249737	0.727591
AC096669.1	0.458875	0.162814	0.180414	0.387365	0.843292	0.672365	0.844412	0.616937	1.40639	0.64835	0.119111	0.133579	0.393267	0.590652	0.361167	0.760071	1.12021	0.895073
AC096669.3	0.347917	0.212193	0.0580374	0.208986	0.379308	0.378229	0.270167	0.234404	0.410331	0.2472	0.270121	0.256071	0.253095	0.0479488	0.156251	0.350912	0.357037	0.229914
AC096670.3	1.43388	1.60029	1.37993	0.0565675	0.0243544	0.0485681	0.0171877	0.0174096	0.0166062	0	0.017316	0.0190272	0.0188477	0.0215851	0.0349281	0.0719344	0.0526894	0.08937
AC097381.1	0.062059	0	0.145248	0.208679	0	0.608011	0.0484584	0.0490359	0.281059	0	0	0.160673	0.0528813	0.119811	0.146872	0.0339329	0.112375	0.108373
AC097382.5	0.342789	0.181897	0.200612	0.432499	0.565723	1.50185	0.673154	0.408346	0.129405	0.568962	0	0.743725	0.73377	0.330864	0.134195	1.03323	1.03128	0.596268
AC097461.4	0	0	0.225124	0.485454	0	0.420254	0.301276	0.608443	0.28968	0	0	0	0.163846	0.185083	0	0.209013	0.114831	0.332617
AC097467.2	1.00601	0.870289	1.2692	0.956201	1.14519	0.0685353	1.2503	1.23261	1.83377	0.908	1.04881	1.42403	0.916579	1.15832	0.658116	1.84607	1.07308	1.01834
AC097468.7	0.185675	0.787855	0	0.782396	1.22435	0	2.77014	2.05657	1.95992	2.00011	1.87092	2.73982	3.32606	2.14826	2.32268	3.64705	3.43976	3.75273
AC097662.2	0.953268	1.85209	1.57643	0.511071	0.630835	0.580333	0.933347	1.34932	0.89948	0.975389	0.719817	0.50754	0.563779	0.682085	0.675114	0.537439	0.976204	0.551291
AC097721.2	0.532182	0.797109	0.501539	0.627651	0.466502	0.348885	0.421238	0.426336	0.569324	0.178539	0	0.559256	0.275146	0.514434	0	0.764997	0.652276	0.94107
AC097724.3	0.401992	0.570794	0.47311	0.338164	0.440918	0.586322	1.11876	1.12802	0.973845	0.557943	1.34387	0.585373	0.114865	0.51641	0.210288	0.664112	1.03103	0.776587
AC098617.1	0	0.223503	0	0.67389	0.388658	1.03583	0.536161	0.950275	0.548047	0.12168	0.3847	0.274316	0.758287	0.293045	0.217679	0.220532	0.0852105	0.9485
AC098820.3	0.816714	1.29543	1.34311	1.30597	0.585122	0.864214	1.61603	1.86819	0.750404	0.337078	0.256976	0.997167	0.455023	0.90598	0	0.982471	0.596061	1.16469
AC098820.4	0.183635	0.0981949	0.432308	1.00233	0.402205	0.40105	0.217646	0.294053	0.351436	0.231648	0.0717643	0.400936	0.316288	0.53268	0.657797	0.254842	0.394799	0.596963
AC098823.3	0.291317	0.141192	0.0923962	0.0891445	0.0576019	0.0574359	0.0814146	0.164915	0.157328	0.130617	0.0409648	0.0901129	0.0892336	0.0765599	0.103344	0.0852179	0.218571	0.151243
AC098828.2	0.771509	0.274612	0.151254	0.325269	0.423427	0.281614	0.304665	0.308556	0.489046	0.429433	0.100583	0.676498	0.110441	0.372453	0.405582	0.568021	0.471105	0.454071
AC098973.1	0.0482482	0.102881	0.140217	0.0406043	0.0262286	0.0261529	0.0185211	0	0	0.0198134	0	0	0	0	0.0188143	0	0	0
AC098973.2	5.07325	4.38725	4.01387	2.09443	2.22845	2.62485	0.648181	1.25837	1.21726	1.10072	0.613301	1.06684	1.69813	0.182569	1.87117	0.750088	1.16034	0.803762
AC099668.5	3.84146	4.32706	3.58135	0	0	0.556548	2.56036	0	1.7095	1.67999	1.37691	1.53174	0.645329	1.46708	2.55484	2.31946	1.34769	0.584112
AC099684.1	0	0	0	0.178592	0.092521	0.138385	0.197213	0.0998303	0.0635301	0	0.0658599	0.036357	0.0359557	0.0819045	0.0333016	0.183775	0.126493	0.171213
AC099754.1	0	0	0	0.395448	0	0	0.910759	1.10579	0.876537	0.386713	0.362611	0.609181	0.397003	0	0.363876	0.376885	0.276515	0.672486
AC099850.1	0.892534	0.88948	1.39201	0.200096	0.259757	0.647554	0.603311	0.422682	0.13458	0.0989983	0.323908	0.20519	0.354625	0.287151	0.140711	0.292403	0.394387	0.518823
AC100802.3	0.0857446	1.09988	0.503812	0.288126	0.0938449	0.187166	0.270697	0.273758	0.523515	0.144036	0.334865	0.224163	0.294529	0.580058	0.204397	0.332516	0.368137	0.404488
AC100830.3	0.51707	1.0033	0.822946	0.434862	0.461094	0.30652	0.729155	0.664308	0.458062	0.428197	0.328311	0.161277	0.398594	0.362734	0.332222	0.739251	0.365152	0.868507
AC100830.4	4.44693	4.71624	5.64621	4.53008	5.70089	2.83473	3.49163	7.03616	5.17013	1.68842	1.5796	2.73224	2.21269	1.78671	1.59332	3.03316	1.99283	3.63927
AC100830.5	6.98042	9.95123	7.34943	5.92544	2.09949	2.67331	3.33522	3.76011	5.40313	0.801574	2.73218	2.08794	2.04213	3.4894	2.24701	3.05681	3.1256	1.91357
AC102948.2	0.432169	0.30671	0.169453	0	0	0	0.113446	0.229608	0.546891	0.360141	0.22413	0.377428	0.246772	0	0	0.635982	0	0.421497
AC103564.7	0	0.386111	0.426639	4.15005	3.40592	3.58446	5.85746	8.22369	8.79998	6.49419	6.07178	6.79199	6.37659	4.73901	4.56297	8.54383	7.29265	6.42912
AC104024.1	0.128894	0.206203	0.150047	0.0813358	0.0701298	0.0349642	0.0496565	0.150856	0.0239912	0.106171	0.0997821	0.0274745	0.0271938	0	0.0503843	0	0.0572033	0.0922934
AC104134.2	0.382186	0.860887	0.792371	0.464339	0.231303	0.461283	0.131476	0.199661	0.19059	0.24576	0.0658599	0.254499	0.359557	0.36857	0.0666033	0.321606	0.126493	0.0489181
AC104135.2	0.375169	0	0	0.526938	0.411562	0.273487	0.197506	1.00091	0.475367	0.731548	0.48914	0.219086	0.5367	0.120646	0.0987137	0.76047	0.458327	0.662448
AC104304.4	1.22857	2.79905	2.54275	0.0676973	0	0	0.0933463	0.0630066	0.0601392	0	0.0311927	0.0688412	0.0680936	0	0.0630704	0.173933	0.119688	0.0925984
AC104532.2	0	0	0.615967	1.77513	1.92905	0.575737	0.275526	0.696721	1.72365	0.582829	0.95228	0.608534	0	0	0.686481	0	0.632691	0.203163
AC104532.3	0.656632	0.692891	0.76167	0.276208	0.354718	0.356394	0.250471	0.506701	0.485906	1.07094	1.26677	0.559379	0.55507	0.964258	1.26011	0.517585	0.572169	0.746153
AC104532.4	0.86072	2.3752	0.604346	2.75178	2.08231	3.01559	1.75745	2.05016	1.68896	0.142924	0.801583	0.895378	1.62054	1.65999	0.53881	1.13112	1.34671	2.29476
AC104534.2	0.722892	0.765976	0.634059	0.457432	0.993276	0.395453	0.708144	0.143267	1.09095	0.149818	0.840388	0	1.08015	0.348251	0.706687	0.49253	0.432616	0.418192
AC104534.3	10.2746	7.38888	9.67743	1.80353	1.84119	1.93889	4.1333	2.76894	2.64598	3.69316	1.09473	4.89309	1.44762	0	1.11545	3.36741	0.744869	0
AC104653.1	0	0	0	0.237429	0	1.73654	0.215229	0.716358	0.757856	0.2926	0.352533	0.719643	0.387664	0.270681	1.27577	2.11601	1.74607	1.70514
AC104654.2	0.15521	0.165357	0.183004	2.62185	1.54134	1.87728	0	0.123683	0.118216	0	0	0	0.532604	0.149948	0.122127	0	0	0
AC104655.3	1.30908	2.12901	1.95495	4.262	4.12803	5.38687	2.78368	2.76555	1.95871	0.297287	1.31098	2.58069	1.8859	2.23696	1.35239	2.25611	2.629	3.3061
AC104667.3	1.42009	1.3846	1.22825	0.0519046	0.202204	0	0	0.0975596	0.0465979	0.0514053	0.144099	0.0532781	0	0	0.14611	0.405052	0.372596	0.251541
AC104699.1	0.524926	0	0	0.661185	0.28396	0.85638	0.605366	0.406357	0.194415	0	0	0.448753	0	0.25106	0.402549	0.279728	0	0.299472
AC104777.1	0	0	0.631037	0	0	0.196851	0.282093	0.142679	0.407435	0.745687	0	0.623935	0.15362	0	0.422104	0.49052	0.53878	0
AC104777.2	0.164726	0.175649	0.159666	0	0	0.0297739	0.0633267	0.0213788	0.020396	0.0225755	0.0212367	0.0233633	0	0.0264568	0	0.0147314	0	0.0156869
AC104809.4	0	0	0.0722076	0.0261007	0.0337515	0	0	0	0.0461657	0	0.0720284	0.079308	0	0.0597973	0	0.033354	0.0183414	0.0355164
AC104820.2	0.143032	0	0.494247	0.0702577	0.955342	0.92533	0.112685	0.931733	0	0.103559	0.24763	0	0.176768	0.161097	0.482895	0.833272	0.576874	0.735788
AC104984.4	0.514183	0	0.601837	0	0.188574	0.187731	0.134631	0.544461	0.25881	0	0	0.29749	0.146754	0.330864	0	0.375719	0.206256	0.0993781
AC105053.3	0.392067	0.232417	0.203254	0.403047	0.806856	0.473266	0.539763	0.717211	0.782466	0.612519	0.337875	0.373136	0.442781	0.462146	0.375913	0.613075	0.597347	0.477018
AC105402.4	0.0266814	0.214505	0.264826	0.448798	0.475985	0.416681	0.768917	0.629155	0.447392	0.289263	0.366138	0.652475	0.235433	0.126103	0.650736	0.586463	0.211563	0.576959
AC105760.2	0.569864	0.287866	0.523522	0.78234	0.456817	0.71579	1.15433	0.794932	0.914616	0.863993	0.626673	0.740939	0.733502	1.04064	0.820138	1.12809	1.11647	0.978148
AC106782.20	0.182722	0.386889	0.855349	0	0.401333	0	0	0.144539	0	0.605352	0.14151	0.633053	0	0.175963	0	0.298583	0.109084	0.211117
AC106786.1	0	0	0	0.201081	0.261526	0.261198	0.0943694	0.477729	0.63546	0.799073	0.280056	0.209585	1.02608	1.61197	0.944289	0.131886	0.14602	0.140442
AC106801.1	0.397387	0.296772	0.324251	0.434561	0.3895	0.345232	0.460819	0.311046	0.475016	0.262577	0.215613	0.135941	0.302558	0.153272	0.249104	0.515164	0.590793	0.297119
AC106869.2	0	0	0.200612	0.288333	0.942872	0.187731	0.807785	1.7695	1.68227	0.995683	2.12897	0.89247	2.20131	0.992592	2.41551	5.0722	3.60948	3.87574
AC106875.1	1.42486	0.380542	0.417532	0	0	0.0776322	0	0	0.054005	0	0	0	0	0	0	0	0	0
AC107079.1	0.147423	0.313783	0.692824	0	0	0.161678	0.232108	0.351984	0.224002	0.122685	0.458818	0.385688	0.252576	0.284108	0	0.569643	0.268501	0.0863172
AC107081.5	0.94027	0.502229	0.138614	0	0.51512	0.128546	0	0.470238	0.0892599	0.0983211	0	0	0.202102	0.340345	0.0930496	0.324628	0.07187	0.0690935
AC107218.3	0	0.256488	0	0.639086	0.625151	0.207263	0	0	0.572371	0	0.186582	0.208916	0.205381	0	0.186708	0.206451	0	0.138858
AC108004.2	0	0	0	0	0	0.0764462	0	0	0.10632	0	0	0.121505	0.0599469	0	0.0554869	0.115622	0.170347	0.246163
AC108025.2	0.0820339	0.26303	0.385354	0	0.0897477	0.357986	0.452456	0.392242	0.374993	0.550459	0.192105	0.0713782	0.07036	0.237795	0.32555	0.589586	0.552067	0.386196
AC108056.1	0.354154	0.375307	0.414186	0.149197	0	0	0.416515	0.421607	0.668078	0.29365	0.274345	0.153431	0.453972	0.170556	0	0.290099	0	0
AC108142.1	5.85223	6.14227	6.75705	2.55214	3.16863	2.60221	2.49795	3.52228	3.98472	11.7142	11.8751	11.4399	22.7841	24.9878	21.7593	2.02848	1.98145	2.08893
AC108448.3	3.52934	2.47434	0.904321	0.334422	0	0.850273	0	0	0	0	0	0.332295	0	0	0	0.204794	0	0
AC108463.1	0	0	0	1.32986	0.857276	0.574417	1.42236	1.22691	1.56417	6.92909	3.65357	3.15889	3.77284	4.04005	2.63559	1.68836	2.00671	1.35508
AC108488.4	1.15802	0.962747	2.70879	1.90839	0.873657	0.326789	2.2944	0.399792	1.89335	1.59102	1.2999	0.784679	1.11571	1.90073	1.48297	1.27108	2.71602	0.707761
AC108676.1	0.36618	0.341588	0.186191	0.385221	0.323432	0.372114	0.439027	0.266814	0.441142	0.244249	0.336106	0.369363	0.250328	0.154349	0.303318	0.269502	0.403796	0.234811
AC108938.5	0	0	0	0.0708224	0.0914578	0	0.161289	0.212389	0.186994	0.414208	0.260086	0.249984	0	0	0	0.022498	0	0
AC109309.4	0	0	0	0.20785	1.07689	0.807264	0	0.192814	0	0.203407	0	0.424859	0.208843	0	0.190251	0.396216	0.72589	0.283352
AC109333.10	0.522558	0.3702	0.408008	0.146792	0	0	0.410778	0.1385	0.131675	0.579421	0.135286	0.302165	0.447327	0.168152	0.272805	0.381639	0.523997	0.403845
AC109642.1	0.391578	0.392909	0.24094	0.155083	0.250404	0.0998725	0.318161	0.179035	0.153699	0.170196	0.0890222	0.136968	0.213194	0.310692	0.179582	0.209612	0.203221	0.223215
AC109829.1	0.0603476	0.0803556	0.0611646	0.308076	0.27006	0.244794	0.734685	0.761956	0.626494	0.66733	0.470793	0.680382	0.463644	0.519157	0.353766	0.807311	0.882905	0.759793
AC110781.3	0.0437185	0.0621227	0.0338242	0.0613373	0.0474836	0	0.0557055	0.0564353	0.0322891	0.0357836	0.0112485	0.0246746	0.0122286	0.028069	0.0453311	0.178607	0.187533	0.190209
AC113167.1	1.73893	0.923629	2.03561	1.17208	0.765403	1.14224	1.63886	1.93565	1.31368	1.01152	1.21523	2.11074	0.892574	1.17466	1.36141	1.71356	1.98678	1.61183
AC113188.2	0.605917	0	0	0	0	0	0.157651	1.11299	0	1.33682	0	0.350902	0	0	0.314606	0.109349	0.359456	1.86236
AC113189.5	21.4047	16.5252	19.4491	6.24201	5.73976	6.33102	8.32934	5.5412	6.64969	6.13807	5.87389	3.75579	3.88071	4.10176	5.08098	7.05111	7.19216	6.1907
AC113617.1	4.39942	3.22812	2.37978	2.56374	2.98016	2.4288	4.91344	2.68985	4.99128	3.51598	3.81201	3.38077	3.18604	2.77603	2.25236	3.52755	4.38173	4.62304
AC114271.2	2.69925	2.10005	2.03538	1.47347	1.77144	1.37088	1.73642	0.869921	1.38907	1.4381	1.27844	1.2814	1.22818	1.26524	1.49833	1.40683	1.47445	1.44263
AC114730.11	1.04336	0.923629	0.610683	0.879062	1.33946	0.76149	1.50228	1.24435	0.919576	0.433508	0.405076	0.452302	0.148762	0	0.136141	0.951979	1.46395	0.906657
AC114730.2	0.715777	0.569103	0	1.20632	0.590356	0.586771	1.26164	1.27706	1.21502	1.18666	0.693095	0.929832	0.764283	1.20617	0.838966	1.95113	2.57478	2.0699
AC114730.3	0.666993	0.857749	0.563392	0.224252	0.655655	0.43587	0.474025	0.528065	0.201816	0.556321	0.778975	0.461371	0.910743	0.708395	1.10869	0.621578	0.811081	0.934163
AC114730.5	0.130295	0.138984	0.612933	0.767909	0.571245	0.570263	1.23323	1.24869	0.395579	0.868839	0.101855	0.799166	0.894256	0.502297	1.33303	1.36494	1.11082	1.98971
AC114730.7	3.24756	2.67153	3.29605	2.11473	1.4631	2.10583	1.27878	1.88067	2.58043	1.72068	2.18351	1.54629	2.78304	1.84891	2.31927	3.09877	2.6906	2.68011
AC114730.8	0.451107	0	1.57076	0	0	0.976725	1.21926	0.527889	0	0.922534	1.21319	1.74369	1.52011	1.07587	0	1.80361	1.98596	2.05844
AC114763.1	0.226633	0.120902	0.133358	0.190721	0.124029	0.247849	0.268193	0.905912	0.172203	0.189636	0.265738	0.0991771	0.389628	0.218646	0.179393	0.187722	0.553716	0.199779
AC114776.3	0.0297605	0.0475756	0.0690793	0.112735	0	0.0161155	0.0910214	0.0691599	0.087933	0.109628	0.0918912	0.0125991	0.0249756	0.0286616	0.0462917	0.111029	0.0957638	0.109795
AC114803.3	4.39092	7.30466	9.286	0.933229	1.57483	1.18985	1.11197	0.843173	1.61365	0.891894	1.41789	0.310001	0	1.08331	1.39467	1.72615	0.856703	2.04939
AC114812.8	0.297958	0.158433	0.525494	1.00539	0.328308	0.653971	0.586364	0.4745	0.792965	0.248069	0.811957	0.260071	0	0.430905	0.351219	1.64442	0.542432	1.74285
AC114814.4	0.425032	0.603376	0	0.119412	0.467763	0	0	0	0.107424	0.354936	0.331616	0.247431	0.121458	0.136583	0.333987	0.156532	0.085989	0.166101
AC114877.3	0	0	0	0.147198	0.192078	0	2.60741	4.16374	3.56045	1.59711	0.81338	2.4236	2.54047	2.35838	1.36682	3.53758	5.45962	3.74192
AC115522.3	0.184633	0	0.216308	0.155542	0	0	0.289511	0.146061	0.417222	0.152911	0.28587	0	0.472037	0	0	0.201331	0.330793	0.213264
AC116366.6	0.160028	0.113713	0.0619402	0.0149667	0.0579567	0.0963149	0.190581	0.0689512	0.144667	0.291409	0.151053	0.211017	0.448079	0.42817	0.373704	0.322706	0.25014	0.262799
AC116609.2	0.193369	1.43444	1.35688	0.162607	1.27329	0.4219	0.151057	0.305538	0.581326	0	0	0	0.164509	0	0	0.524222	0.34592	0.556802
AC116614.1	12.8367	18.8961	15.0249	0.967174	0.631117	0.62746	0.599877	0.302878	0.57711	0.6343	0.443873	0.499669	0.488941	0.737219	1.49583	1.45667	2.63131	2.31726
AC118754.4	0	0	0	0.503122	0.323604	0.32554	0.917299	0.926558	0.884681	0.979421	1.38002	1.27032	0.252521	0.578474	0.229057	1.10332	0.349099	0.850027
AC123023.1	0.924634	0.196034	0.650524	0	0	0	0.290128	0.146333	0	0	0.143249	0.320878	0	0.178235	0	0.201731	0.110495	0.106786
AC123886.2	0.128368	0	0	0.324685	0.845497	0	0.811365	0	0.976701	0	1.90759	0.562751	1.54382	0.867494	1.51882	1.55964	1.41157	1.43519
AC124312.1	2.85606	3.83817	5.43397	0.435949	0.843394	0.846589	0.399537	1.00569	0.385014	0.425691	0.199488	0.44388	1.09093	0.992349	0.795666	0.138274	0.151889	0.148085
AC124789.1	13.4793	13.2218	13.9894	5.13276	3.75664	5.4756	3.83551	1.51777	1.53022	6.91798	8.21343	9.06178	8.00651	6.35532	5.32053	0.558803	0.893317	1.1275
AC124944.3	0.159711	0.170021	0.564692	0.269549	0.352812	0.70332	0.377638	0.635938	0.486554	0.800474	0.49601	1.2567	0.27396	0.462294	0.502255	1.0569	1.45433	1.58521
AC124944.5	0	0	0	0.168356	0	0	0	0.315701	0.451936	0.830475	1.32095	0.522759	0.170083	0.192616	0	0.108735	0.344843	0.115591
AC124997.1	0	0.119096	0.0324798	0.211461	0.0607401	0.0302826	0.0644186	0.282713	0.207478	0.0918556	0.0216001	0.16636	0.0705931	0.0807241	0	0.0599443	0.0823787	0.143622
AC125421.1	0	0	0	0	0	0	0	0	0	0	0	0	0	0	0	0.0907218	0.199485	0.0805046
AC127070.1	1.29529	0.951491	0.670693	1.59122	1.36925	0.322358	1.6615	2.64689	1.99353	1.93617	1.21657	2.46279	2.82277	3.28764	2.22072	2.50367	2.03113	2.22851
AC127904.2	0.443397	0.828381	0.518275	0.932029	0.665089	0.663201	0.776686	1.17911	1.1261	0.460389	0.818374	0.667842	0.424138	0.748776	0.698166	0.724685	1.13238	0.932262
AC128709.2	0.159366	0	0	0	0	0	0	0	0	0.266232	0.495045	0.278704	0.273609	1.23054	0.501272	0.175921	0.193518	0.0930722
AC128709.3	0	0	0	0	0	0	0.28825	0.145319	0.55418	0	0	0.318404	0.783441	0.531272	0.143728	0.300691	0	0.318607
AC129492.1	1.0128	1.34866	1.78442	7.14362	3.60797	4.70485	4.59665	5.97366	2.98179	2.64205	4.15364	5.43515	4.454	3.2981	4.59194	2.16686	3.78857	2.45556
AC129492.6	1.63342	1.52489	1.23784	0.0343494	0.17791	0.0887007	0.094754	0.127912	0.152616	0.438638	0.379893	0.209633	0.380135	0.354399	0.288072	0.463486	0.583239	0.657999
AC130469.1	0.156855	0.0838095	0.0920447	0.131797	0.171538	0.0855285	0.185082	0.0624034	0.119301	0.0656957	0.0611831	0.0681393	0.201563	0.378835	0.124358	0.129817	0.191457	0.138184
AC130469.2	0.566919	0.298983	0	0.238734	0	0	1.29849	0	0.209275	0.463376	0.217226	0.482371	0.715279	0.544219	0	0.30083	0	0.806281
AC131056.3	0.0819231	0	0	0.821709	0.774103	0.714997	0.361924	0.130565	0.28745	0.830095	0.127895	0.213836	0.992825	0.445344	0.428578	2.74005	2.15776	3.48584
AC131097.4	1.38827	0.21844	0.241339	0.143009	0.186921	0.449874	0.642449	0.486488	0.309569	0.511506	0.132002	0.44271	1.54505	0.790911	0.160571	1.88394	0.579825	1.19684
AC132217.4	0	0	0.343052	0.24937	0.641687	0	0	0	0	0.484798	0	2.26705	0.500158	0.286172	0	0	0.517977	0
AC133644.2	0	0.105204	0	0	0.201527	0	0	0.078681	0.0750709	0.95272	0.656361	0.171389	0.807118	0.176727	0.312344	0.408786	0.272191	0.105982
AC133785.1	0.0242108	0.129063	0.0281446	0.061125	0.026323	0	0.0371766	0.0188275	0.0538793	0.0198852	0	0	0.0203791	0	0.0188823	0.0389049	0	0
AC135048.13	0.728315	0	0.568065	0.61228	0.728721	0.0660599	0.899889	0	1.55662	0.404093	0.519287	0.83759	0.672026	0.234332	1.72295	0.961671	0.329401	0
AC135050.5	1.45751	0.881228	0.243087	1.91501	1.13242	2.03858	2.74768	0.978692	0.933918	1.37294	0.959803	0.90009	0.352262	0.199085	0.646866	1.68024	1.35085	1.31328
AC136352.1	0	0.0387588	0	0	0	0	0.112189	0.0851988	0	0	0.0281475	0	0	0	0	0	0.0215589	0.187736
AC137723.5	0	0	0	0.119412	0.155921	0.466263	0.3356	0.791207	0.751966	1.65637	1.32647	0.371147	1.09312	0.956084	0.667975	3.52197	4.04148	2.57456
AC137932.4	0.762444	1.29642	0.864307	0.962642	1.36098	0.865362	0.917428	1.16875	1.06092	0.684372	0.799174	0.877269	0.854039	1.04915	1.0034	0.736601	0.58539	0.79475
AC137932.5	2.38784	4.20837	4.01096	4.90327	5.45842	4.33855	5.31269	4.93485	5.70793	5.22681	2.85894	3.62886	3.5714	5.33717	4.28218	7.07699	4.65619	4.08988
AC137932.6	0.13686	0.292378	0.0801694	0.345089	0.0747547	0.149088	0.214347	0.433732	0.310829	0.114223	0.159884	0.118419	0.292157	0.33038	0.108175	0.71341	0.663697	0.599565
AC137934.1	5.88418	7.6089	6.00508	14.5324	15.017	11.1297	15.8544	17.5583	17.7187	15.2336	16.0822	16.0237	16.4006	14.972	15.4146	20.1032	15.6003	18.9633
AC138035.1	1.46327	2.26811	0	6.71933	6.57086	5.5321	2.30801	1.90686	3.12712	1.99392	1.35174	2.32779	2.16734	2.56442	1.56698	1.46632	2.42717	2.65092
AC138035.2	17.9226	21.878	21.8441	34.0646	26.0998	20.0403	18.1759	22.8861	22.3868	13.7726	16.2687	15.2355	10.7363	13.0988	12.7045	19.7169	20.9319	16.8975
AC138430.4	0.905628	0.774576	0.732595	0.802547	0.245836	0.567651	0.30028	0.451741	0.430725	0.418996	0.542436	0.43333	0.569473	0.516352	0.444452	0.6214	0.577531	0.736059
AC138517.6	0.026658	0.0568495	0	0.0448658	0.0869741	0.0867235	0.102447	0.083007	0.0989861	0.0438289	0.0412361	0.0907133	0.0898269	0.0513768	0.0624187	0.0428939	0.110018	0.0456762
AC138645.2	0.189619	0.603765	0.444845	0	0	0.207263	0	0	0	0	0	0.494875	0	0	0.889925	1.65161	0	0.218647
AC138969.4	11.0104	14.2132	17.601	12.2382	13.9987	14.5963	17.4889	13.5697	16.8749	22.514	15.2588	10.2286	9.91145	19.0862	11.9988	9.5973	7.82879	11.0195
AC139099.4	0	0.165067	0.365435	0.653932	0.170932	0.511008	0.611505	0.616929	0.471999	0	0.482106	0.270665	0.132848	0.299264	0.243735	0.769644	0.470134	0.181162
AC139099.5	0.0918177	0.0618868	0	0.234958	0.485278	0.200525	0.323155	0.333452	0.361654	0.177194	0.0224515	0.182058	0.131771	0.0838951	0.0226636	0.423407	0.819928	0.213552
AC139099.6	0	0.475239	0	1.15571	1.22251	0.244181	2.26434	2.3023	4.54053	1.66056	1.55982	1.74369	1.14008	0.645521	1.39015	2.30571	1.45637	1.28653
AC139100.3	0.176699	0.226175	0.329297	0.535163	0.730911	0.498662	0.518076	0.855922	0.52698	0.728563	0.4927	0.874918	0.716492	0.511035	0.525435	0.571308	0.942968	0.66916
AC139100.4	10.1509	8.72532	7.0193	3.1489	3.2887	3.27581	2.11482	3.32687	3.06567	1.36702	1.16216	3.3876	0.767175	2.30122	2.81319	1.89395	1.53904	2.35748
AC139712.4	0.466397	0.497114	1.28333	0.787858	0.343217	0.171028	0.368338	0.247907	0.47373	0.389119	0.846484	0.679388	1.7343	1.20212	1.1011	0.25774	0.566376	0.636229
AC139887.4	0.404063	2.5418	0.927894	1.37584	1.29263	1.31098	0.911369	2.15025	1.46751	1.30868	0.31377	1.36601	1.68413	0.796999	0.920704	1.88924	1.65081	2.02947
AC140481.8	0	0	0	0	0.303238	0.215898	0.263514	0.220014	0.253389	0.394149	0.538371	0.361825	0.472973	0.570687	0.849543	3.78913	1.61885	1.65131
AC140542.2	0.482167	0.514856	0.282036	0.050669	0	0.131195	0.0940485	0.14276	0.0454557	0.20061	0.187505	0.259882	0	0.232697	0.190083	0.0987683	0.254346	0.140198
AC140912.1	0	0	0	0.138591	0	0	0.661193	0.197225	0.453296	0.553544	0.193164	1.09627	1.76315	1.83774	1.85889	0.914264	1.72323	1.27353
AC141928.1	0.807542	0.783775	0.970615	0.109253	0.0626482	0.124933	0.529143	0.580751	0.830678	1.4399	1.95898	1.28179	1.08901	1.18045	1.15501	2.8199	2.58087	2.8067
AC142119.1	1.76588	0.116241	0.802785	0.274792	0.595218	0.593528	0.858777	0.521986	0.995174	0.18236	0.0851011	0.475962	0.374193	0.420416	0.25824	0.540523	0.732423	0.448319
AC142472.6	0.724951	1.09203	0.696271	0.502164	0.325196	0.741181	0.363112	0.634974	0.76564	0.528883	0.496048	0.511182	0.397204	0.740256	0.367883	0.415278	0.304901	0.515857
AC142528.1	0.184175	0.098435	0.216648	0.0773124	0.201497	0.10052	0.436403	0.294893	0.0704674	0.23221	0.431523	0.160783	0	0.444986	0.219774	0.562045	0.452379	0.489538
AC144449.1	0.431161	0.553081	0.101344	0.796841	1.79329	0.56472	0.816891	0.550745	1.11905	0.362202	0.740954	0.67645	0.370314	1.00006	0.685301	1.33799	1.05815	0.559483
AC144450.1	1.56688	1.02978	1.70489	0	0.264287	0.263849	0.857569	0.772364	0.825167	1.00815	0.282757	0.846425	1.03524	0.581356	0.761604	1.26553	1.17968	1.06334
AC144450.2	1.92649	1.41951	2.24804	0.810129	0.649829	1.09657	1.03117	1.72779	1.2715	0.949236	0.747382	0.983136	1.01089	0.840601	1.04423	1.16838	0.931201	0.952845
AC144568.2	0	0	0	0	0.104812	0	0.0757363	0.153648	0.219937	0.402689	0.0748696	0	0.0824602	0	0	0.106313	0.176223	0.396607
AC144652.1	1.95158	3.02483	1.89796	2.03212	2.98782	3.33278	5.47658	4.44978	4.35275	3.15472	3.85806	2.90885	1.73336	2.59954	2.55384	2.46873	2.44252	2.1457
AC144831.1	0.0259509	0.0553399	0.18106	1.44133	1.38279	1.74461	3.13053	3.15047	3.00548	5.05468	4.49541	5.5397	7.03766	6.57662	6.78377	7.27671	7.27943	7.21538
AC144831.3	0	0	0	0.415598	0.543713	1.44305	2.32438	2.61495	1.49798	5.33943	2.0389	3.58053	3.24102	4.12683	2.96222	4.42711	4.56708	3.8289
AC145110.1	0.161187	0.242982	0.24276	0.115089	0.0495527	0.197638	0.15739	0.301127	0.4393	0.205811	0.176164	0.174232	0.287638	0.263503	0.284288	0.421887	0.350692	0.339787
AC145124.2	3.37499	3.35497	3.13026	4.06054	5.96877	5.63527	8.25514	8.03299	8.68108	10.2091	8.05303	9.17544	7.32922	7.80618	8.7116	10.2551	9.98398	10.8163
AC145343.2	0.762251	0.973316	1.25817	0.772051	0.168046	1.34	0.720937	0.121476	0.348327	0.38131	1.06791	0.665268	1.04586	0.44121	0.719317	0.75689	0.926129	0.624022
AC145676.2	0.179949	0.0767806	0.377316	0.605552	0.509331	0.351603	0.33332	0.309385	0.241574	0.148427	0.167272	0.184395	0.152046	0.10409	0.19718	0.426815	0.405639	0.413154
AC147651.5	0.357263	0.378566	0	0	0	0	0.139845	0	0.269322	0.296035	0.276653	0	0	0.343895	0.139551	0.292189	0.321115	0.51624
AC156455.1	4.38107	3.79151	4.10784	1.58607	0.898458	1.85612	2.06918	2.68192	2.31643	3.37678	1.81066	2.37973	3.56197	1.86021	2.17267	1.34238	1.59796	1.42025
AC159540.1	5.4598	5.35457	5.19188	26.5457	26.0908	22.23	105.687	98.6092	109.676	74.1561	72.3363	79.2318	52.3189	46.5763	53.5448	84.8083	76.4381	83.1143
AC159540.2	0.965319	1.36917	1.89534	9.23241	9.95337	9.03183	26.7716	28.4806	32.9633	20.2039	18.6283	25.1623	16.3034	16.9383	16.7474	27.7162	26.3598	24.6369
AC195454.1	0	0	0	0	0	0	0	0	0	0	0	0	0.243368	0.273176	0.149956	0.365378	0.404222	0.0556956
AC213203.1	1.34875	1.80028	1.98424	0.946744	0.615826	0.614463	0.886976	0.629303	1.19666	0.941245	1.14286	0.688929	0.483407	0.542278	0.445034	1.17966	1.37356	1.05788
AC226118.1	0.19916	0.247821	0.347826	0	0.072248	0.0360203	0.051173	0.02591	0	0	0.0257004	0.0283125	0	0.0319962	0.0259579	0.0714644	0.0589626	0.0380482
AC226119.5	0.864338	1.22684	1.01672	0.728201	0.317072	0.158096	0.453786	0.459215	0.218756	0.480187	0.560325	0.377428	0.370158	0	0.226182	0.794977	0.787252	0.421497
AC236040.1	0.30702	0	0	0	0.111591	0	0.318088	0	0	0	0.278164	0	0.0868973	0.049368	0.0402338	0.528437	0	0.296112
AC240274.1	3.60402	2.4809	2.46517	7.14007	6.29349	7.35421	8.14548	8.84726	8.65646	6.96642	6.75555	6.58567	5.31133	4.4571	4.44666	5.25028	5.3593	5.1748
AC241377.1	0.946024	0.336987	0.740239	0.397443	0.431093	0	1.24053	0.690127	1.37936	1.91537	0.799569	0.68505	1.28337	0.761625	0.750123	1.39223	1.68442	1.15778
AC241585.1	4.17827	5.89727	4.25637	2.18594	1.46572	2.14942	3.84563	6.90127	4.91773	4.68934	7.25763	5.13787	5.33612	5.40754	7.3137	9.48456	8.08523	8.336
AC243734.1	0.415366	0.886089	0.483737	0.844513	1.16795	1.23973	3.60428	2.1628	1.62534	0.827554	1.25991	0.679446	0.0292337	0.500519	0.406207	0.652577	0.0615436	0.754426
AC244489.1	0	0	0	1.88226	2.93827	1.79056	0	0.237249	1.70063	0	0.291047	0.712449	1.21379	0.937516	1.35991	0.205546	3.18153	1.88168
AC245100.1	4.26576	5.43595	4.52791	1.99873	3.14117	2.14792	3.16719	4.24929	2.74995	2.8211	3.13771	4.49683	4.9252	4.43884	3.9066	6.30404	6.57462	5.59984
ACA59	12.9119	10.1966	16.4271	0.751217	1.78659	1.8289	5.16579	3.2049	3.12225	2.77926	2.04548	2.11336	4.85567	1.75125	2.52737	3.49036	3.94353	1.8662
ACA64	0	0	1.06805	0	1.98008	0	2.12636	2.15783	2.08395	0	0	0.788461	0	0	0	1.4664	0.553058	1.57107
ACAA1	11.264	11.2514	12.0291	21.3418	20.4613	23.1182	22.5764	19.6469	19.7759	28.0757	30.1617	29.3578	34.0962	32.664	31.8884	19.8906	20.2713	21.3624
ACAA2	77.7621	77.833	78.5129	40.8459	44.7167	47.3881	13.931	12.5709	13.1693	15.9755	16.147	16.0459	18.6573	22.4835	19.9683	6.87979	7.35776	7.18319
ACACA	37.5804	36.1908	40.5743	28.2288	28.7884	27.4876	29.9935	30.2488	27.9994	28.8463	30.0856	30.0754	25.1474	23.8361	25.0503	19.2692	18.066	18.3623
ACACB	2.79208	2.95108	2.91435	1.78988	1.7211	1.39974	0.874784	0.818226	0.907748	0.999938	0.905647	0.728189	0.756339	0.830631	0.863959	0.870764	0.684654	0.777055
ACAD10	7.4565	6.84444	7.04049	6.44412	6.49829	5.94851	4.93424	4.73048	5.60414	3.24833	3.47063	3.8535	4.26278	4.52018	4.00996	3.59866	2.89566	3.12625
ACAD11	7.32959	7.11853	7.34788	3.53952	2.92971	4.31659	2.3058	2.06546	2.41518	3.16991	2.83582	2.59356	3.70249	3.83524	3.05966	2.14881	1.85756	2.08587
ACAD8	19.2464	19.1306	20.518	19.7231	19.4584	19.8414	19.3468	17.4181	17.6331	12.86	13.024	13.7471	13.6	14.8879	13.8236	14.1256	13.0324	14.0439
ACAD9	13.9756	13.3581	13.4825	11.4493	11.5867	10.5675	11.2089	11.3298	10.7038	13.412	14.0867	13.9289	13.0726	15.1657	13.5754	13.2215	13.7486	13.1046
ACADL	0.0818075	0.0872316	0.0634338	0.114734	0.118632	0.147863	0.0838594	0.127398	0.0202568	0.313905	0.379672	0.23204	1.76916	2.0497	2.25644	0.321873	0.273423	0.186955
ACADM	39.7843	38.1792	45.1225	61.4587	61.3019	65.1651	38.8705	40.9191	40.252	31.0769	29.9649	30.3541	30.7141	31.6452	29.5735	23.0194	21.1968	20.6879
ACADS	5.80025	5.27518	5.97827	3.71424	3.6838	4.27872	1.77218	1.68614	1.77569	1.56474	2.21815	2.032	2.67137	2.47346	2.82381	3.0001	3.00199	2.92565
ACADSB	19.3728	17.1002	19.0789	9.06717	8.34439	8.36138	11.3371	12.2345	11.8587	8.74373	9.70316	10.3558	9.64143	7.9351	8.57267	15.9276	14.5881	15.2312
ACADVL	31.2721	32.4973	32.8166	57.8881	54.8891	57.5554	24.2093	25.0037	25.6412	37.7658	34.6717	30.1213	40.7888	48.766	48.5667	30.3714	30.5072	31.5478
ACAN	0.393443	0.341435	0.361955	0.361687	0.221941	0.223233	0.0254296	0.029294	0.0244105	0.0945111	0.135024	0.11372	0.0510083	0.0598257	0.0261314	0.0809712	0.174881	0.176707
ACAP1	9.15174	10.2014	8.8311	1.08298	1.35194	0.64711	3.40569	4.78895	2.26064	3.95601	4.89127	3.78042	4.59261	6.18101	4.07799	8.02256	11.6515	8.76237
ACAP2	14.0743	13.074	13.6146	9.86143	10.2478	9.66983	7.70024	8.9208	9.12722	11.0569	9.42205	11.2113	10.2579	11.2508	10.5845	8.70147	8.32758	7.89873
ACAP2-IT1	1.56089	1.96468	1.1694	10.0508	8.90369	7.94353	7.61766	9.05708	9.36314	7.22945	6.31	5.57946	4.74395	3.96579	4.12615	10.1164	10.6801	6.98843
ACAP3	4.79346	5.20128	4.85902	96.2384	90.9826	92.1188	38.1684	37.1688	37.3319	27.6609	28.8997	26.4803	24.2401	21.9997	26.2946	22.448	21.7033	23.605
ACAT1	30.6145	29.4025	31.7862	21.3298	24.5173	24.8948	29.5061	27.2134	28.5352	35.3631	37.9641	35.5459	34.3501	34.3693	34.8735	34.0665	34.9524	32.9582
ACAT2	41.8885	39.2307	45.2453	27.3512	28.0405	27.454	28.8672	27.2979	27.8114	36.7675	40.4114	37.6084	21.6947	19.4623	22.3491	5.13542	5.86565	6.012
ACBD3	16.5139	16.2713	18.226	20.5673	21.5084	22.2943	17.1301	19.5798	18.1495	24.7199	22.0699	21.7321	24.3526	25.62	23.8873	16.2446	17.1296	16.5891
ACBD4	8.95007	8.35002	8.10401	2.09122	2.17322	2.46442	2.61602	2.15627	2.79055	3.23343	2.80795	2.99294	2.96835	4.00538	3.15033	6.60241	6.97559	5.94219
ACBD5	16.4437	13.9593	15.3334	15.4542	15.8399	15.1192	22.7077	22.5865	23.5035	26.0669	24.2511	26.1996	29.4014	29.0087	26.9829	31.6064	30.1798	30.9594
ACBD6	36.8502	36.6886	36.1857	29.3324	29.0519	29.8469	31.3708	27.85	29.7805	31.5702	30.1543	30.3883	30.1991	29.0048	31.2092	29.078	31.0683	31.2188
ACBD7	13.6015	13.4264	13.9322	3.2525	4.22282	2.82918	1.36789	2.10024	1.55024	1.60979	1.69264	1.56407	0.823747	0.641836	1.19163	2.67498	2.0411	2.53136
ACCS	0.771799	1.20293	1.00169	1.62355	1.25944	1.41682	0.753927	0.670976	0.551884	0.586298	0.735053	0.632098	0.67583	0.829666	0.371033	0.558155	0.526084	0.62831
ACD	14.9856	14.1983	15.3961	11.1002	10.5094	11.5558	10.3832	11.2367	11.0766	8.38447	8.84059	8.64148	8.93758	7.45374	7.98932	12.8852	11.3796	12.8702
ACE	1.35309	0.988007	1.56773	0.476026	0.708779	0.578573	0.561434	0.612342	0.751122	0.669689	0.781943	0.735707	1.11216	0.718257	0.920771	4.16241	4.147	4.02612
ACE2	0.01973	0.0420628	0.0687532	0.0664251	0.021441	0.042758	0.0453544	0.0153143	0.0438182	0.0485366	0.076211	0.0334758	0.0331671	0.0190059	0.030734	0.0632565	0.0810578	0.0785902
ACER1	0	0.0574853	0	0	0	0	0.0837877	0.0424017	0.0404931	0.0894109	0.0836755	0.0926362	0.0457642	0	0.0423756	0.117249	0.193951	0.0936216
ACER2	4.42432	4.78594	4.19346	18.6128	19.6692	18.9612	3.57841	3.62379	4.06932	3.07098	3.49809	3.15176	2.29313	2.86326	2.37138	2.19237	2.37395	2.24401
ACER3	7.52255	4.7384	7.13694	7.31227	7.9688	6.75655	7.5194	6.73842	5.38392	7.56243	5.70619	6.34371	6.16494	6.806	6.46787	5.87602	7.42776	6.59665
ACHE	1.64241	0.815283	0.952893	22.9669	21.6129	21.1759	66.449	64.8167	66.656	94.7272	105.984	94.5331	108.56	108.003	113.379	177.723	192.039	193.539
ACIN1	112.142	107.562	103.952	81.6608	79.4135	81.9202	65.2859	60.0806	61.1187	50.7677	52.0299	52.3135	48.9939	53.7135	52.926	37.0634	39.4841	38.6844
ACKR1	0.114925	0.281242	0.154178	13.2945	14.3241	11.6406	11.2631	10.765	10.8707	8.26373	9.94123	8.59153	6.94861	5.85944	7.26389	12.9611	11.437	12.1968
ACKR2	0.189526	0.245195	0.137687	0.438628	0.180293	0.179773	0.236403	0.221028	0.263547	0.245462	0.329653	0.28182	0.279132	0.221586	0.314055	0.33299	0.348508	0.324224
ACKR3	1.51289	1.57921	1.57381	0.487497	0.700551	0.488977	0.768847	0.803701	0.694996	0.530285	0.747567	0.658679	11.8166	9.92861	7.59987	0.242428	0.266659	0.239704
ACKR4	0.760402	0.527272	0.753182	0.159918	0.331188	0.247679	0.146851	0.178427	0.0567643	0.125532	0	0.0974786	0.128583	0.146631	0.208431	0.0615531	0.067752	0.152927
ACLY	160.511	158.358	168.467	288.444	284.15	287.909	137.297	131.738	131.809	189.699	192.817	184.471	148.202	149.254	141.817	78.4616	78.0215	77.8852
ACMSD	0.429578	0.196596	0.143614	0.203484	0.266088	0.0658609	0.0958085	0.290856	0.046307	0.0503571	0.0477386	0.0529466	0.104562	0.118474	0	0.100628	0.18379	0.105582
ACO1	22.1055	20.4049	22.0914	12.7293	13.4951	11.7928	8.42849	7.24861	8.46663	15.0331	15.6921	14.8327	15.2683	17.4331	15.7814	6.06721	6.47793	6.61032
ACO2	42.4993	41.5154	43.7379	67.0872	66.8951	67.2373	75.0232	65.904	72.9246	60.9154	68.1007	66.476	70.3684	73.9347	70.3207	79.8614	79.2933	79.5805
ACOT1	1.85557	1.95977	1.67442	0.512234	1.11384	0.737039	1.28006	0.750267	1.46642	2.19466	2.5304	2.10942	2.37929	2.09764	2.44874	2.4933	1.99686	2.2061
ACOT11	2.03284	2.34591	2.36238	1.22886	1.20211	1.18891	1.23321	1.2013	1.14534	1.17362	1.00118	0.957345	0.915651	0.748595	1.21243	1.56247	1.71035	1.31579
ACOT12	0.13728	0.0732131	0.0799345	0.0288742	0.0373549	0.0744953	0.264683	0.489754	0.179037	0.282912	0.398668	0.263583	0.285622	0.264674	0.514622	0.757839	0.850916	0.859831
ACOT13	8.73143	7.58181	8.76341	5.56303	6.65932	6.03169	4.68307	4.90313	4.85193	4.32606	4.27631	4.51409	4.7519	5.57093	5.4345	6.09577	5.3032	5.30556
ACOT2	4.69244	4.21985	4.6472	3.26727	2.83857	2.8845	5.56915	5.4054	4.88678	7.36116	7.28275	5.42432	8.63055	8.22767	6.44886	5.03347	5.98727	5.55192
ACOT4	0.623376	0.31656	0.7599	0.199821	0.19376	0.0322005	0.18277	0.138823	0.220753	0.317578	0.321586	0.353975	0.500615	0.257483	0.463791	0.717628	0.648836	0.611329
ACOT7	65.13	66.8031	69.1084	59.1174	65.2389	65.8631	136.261	125.003	129.27	189.134	204.065	192.845	190.088	179.367	183.281	160.238	170.658	163.548
ACOT8	21.9231	20.4452	19.9219	19.8649	21.2258	24.2787	16.9108	16.2019	15.2665	20.8825	21.6454	19.9822	21.5457	22.4824	21.5811	26.8064	25.3744	25.1932
ACOT9	18.8169	16.0813	18.9397	11.6874	12.4419	13.6254	8.07348	6.74191	8.09612	15.7257	16.8937	15.96	17.2881	16.2371	15.7637	8.60904	7.68346	8.87058
ACOX1	8.18548	7.72657	7.81126	9.2698	9.06983	9.04479	9.13954	8.28581	8.66191	12.3258	10.3704	11.6439	14.7802	14.6249	12.6793	8.41257	8.08778	8.0605
ACOX2	0.239115	0.350621	0.486926	0.251498	0.187858	0.356657	0.221436	0.163091	0.171169	0.378872	0.423121	0.330986	0.800697	0.582522	0.314709	0.17001	0.123616	0.153903
ACOX3	3.84805	4.15711	3.2542	5.98124	6.73037	6.34247	8.18825	8.27278	7.74334	11.7895	11.4264	11.1237	14.195	15.0046	13.9372	7.74939	8.48142	8.81626
ACOXL	24.5959	22.3738	23.7346	0.896569	0.654016	0.698296	0.518131	0.555528	0.457766	0.44574	0.560345	0.524342	0.500679	0.25543	0.240688	0.62363	0.63555	0.443677
ACP1	101.388	89.2456	97.2728	65.0442	65.77	66.7829	63.2782	67.0157	64.8018	63.2584	66.3879	70.1012	68.9793	68.8876	67.5884	62.7327	61.0906	63.0457
ACP2	17.0546	14.7078	13.1016	24.6915	27.3606	28.3529	27.0281	26.9278	25.134	24.8592	30.2888	28.0351	29.7915	31.6581	29.3608	41.8941	40.3359	38.7813
ACP5	5.29163	4.99112	7.56182	0.5675	0.815516	0.822978	0.287069	0.044334	0.169369	0.0726974	0.131152	0.338989	0.143515	0.271398	0.132882	0.582483	0.608726	0.554853
ACP6	8.43006	6.76071	8.78215	3.00574	2.20892	2.29049	1.34084	1.96742	1.28175	2.16181	1.8717	1.74952	3.44815	3.19573	2.9627	3.87465	3.31385	3.08174
ACP7	0.297858	0.659524	0.372805	0.13498	0.273984	0.223522	0.263718	0.480814	0.356715	0.395006	0.212519	0.233548	0.28917	0.176598	0.214351	0.404716	0.592916	0.30038
ACPP	0.556306	0.336322	0.794146	0.181911	0.187946	0.192135	0.149181	0.134319	0.174681	0.0709434	0.016703	0.0550504	0.0363564	0.0416457	0.08422	0.104051	0.101609	0.110804
ACPT	0.0589815	0	0.27594	0.148761	0.128735	0.25674	0.367934	0.325803	0.222285	0.147171	0.137591	0.203352	0.200835	0	0.232429	0.45074	0.426327	0.274207
ACR	0	0	0	0	0.0593712	0.177608	0.21178	0.109626	0.16376	0.0451963	0.0422923	0.0468279	0	0.0525216	0.107896	0.20746	0.0980578	0.157766
ACRBP	1.0737	0.529654	1.39034	0.277559	0.271092	0.448713	0.877782	0.681122	0.691599	0.422665	0.257908	0	0.35426	0.339138	0.291506	0.228379	0.442741	0.546633
ACRC	0.364093	0.538909	0.616811	0.713499	0.75163	0.740418	1.45061	1.1628	1.40005	0.756473	1.11914	0.78967	0.911048	1.15832	1.28213	0.78365	0.910002	0.760782
ACRV1	0.98058	0.627359	1.77195	0.102166	0.275252	0.182988	0.719111	1.1724	0.319677	0.646356	0.954034	0.735589	0.503713	0.475855	0.867709	0.619287	1.04156	0.980596
ACSBG1	0.52236	0.805966	0.772765	0.186062	0.305346	0.228344	0.689475	0.552793	0.466863	0.334286	0.368964	0.312764	0.384991	0.196125	0.23126	0.43421	0.645059	0.503476
ACSBG2	0.281367	0.109091	0.178452	0.107627	0.366641	0.110937	0.216156	0.196916	0.125246	0.138621	0.0434615	0.174007	0.0646204	0.108281	0.1316	0.180932	0.116037	0.0992768
ACSF2	7.05919	7.0373	7.28321	7.44112	7.9057	8.23175	0.877736	0.510732	0.70033	2.57824	2.47456	2.78178	2.64522	3.47791	2.82833	0.186726	0.187224	0.175919
ACSF3	7.04612	6.46083	6.67118	6.55143	5.84228	6.85064	4.85488	4.99931	5.88369	5.34469	4.5068	5.58155	5.72719	4.93062	5.06971	4.55399	4.24682	3.93066
ACSL1	2.09828	1.65786	1.79859	11.6098	12.0663	11.8009	14.4923	11.4325	13.627	15.1892	17.4685	16.3521	15.9557	14.6001	13.892	15.351	14.087	14.5795
ACSL3	36.7833	35.8778	37.0144	42.0652	43.5417	44.6426	38.1484	42.4513	41.4827	59.0413	57.196	60.8004	44.675	44.4198	43.9655	39.4591	40.3584	39.6992
ACSL4	22.6388	18.0545	20.7134	52.3449	55.2628	54.4466	43.0442	51.9144	48.3184	52.4834	51.2571	51.284	47.0075	46.0889	49.0586	37.8099	36.6363	35.8461
ACSL5	0.0999845	0.0654816	0.0713618	0.252376	0.0868969	0.177513	0.413764	0.2639	0.355209	0.245993	0.247189	0.208511	0.184907	0.157802	0.202492	0.363358	0.352153	0.341302
ACSL6	0.303841	0.277233	0.258237	2.01929	1.83007	1.68628	5.83081	8.11042	7.08398	12.1858	11.7286	11.78	11.661	9.21531	8.98693	22.021	23.5738	21.338
ACSM1	0.875337	0.971028	0.652475	0	0	0.0418061	0.0297494	0	0.0287488	0.031787	0.0596754	0	0.195354	0.148495	0.0547927	0.0623508	0.068634	0.110649
ACSM2A	0.0302773	0.042676	0	0	0	0	0	0.0944196	0	0	0	0.0213506	0	0.0583625	0.0946271	0.0216098	0.0357864	0.0346517
ACSM2B	0.0302773	0.0322888	0.105703	0.0254759	0.0329402	0.065691	0.0426998	0.0472098	0.0675666	0.0747665	0.0937254	0.0257949	0.0338648	0.0583625	0	0.0488127	0.0357864	0.0519776
ACSM3	2.54813	2.10962	2.7349	0.25538	0.220748	0.286312	0.388089	0.3867	0.503204	0.51694	0.327346	0.42164	0.943992	0.993898	0.916447	0.600416	0.687428	0.205402
ACSM4	0	0.0354807	0.0387327	3.24665	3.62036	2.63527	0.871878	1.01274	1.04073	0.57565	0.618171	0.624259	0.365081	0.416865	0.390232	1.1997	1.18189	1.52532
ACSM5	0	0.311345	0	0	0	0	0.171121	0.260057	0.0826858	0.0201119	0.0847524	0.0947415	0.0932168	0.151798	0	0.0729205	0.202834	0.163482
ACSM6	0.142902	0.2787	0.111203	0.0400599	0.10384	0	0.0739096	0.0748172	0.0977366	0.0789113	0	0	0.0403998	0.137845	0.0374134	0.0516811	0.0854265	0.192587
ACSS1	0.202579	0.315535	0.241093	0.292122	0.236955	0.257644	0.165871	0.245738	0.281372	0.157288	0.168534	0.107413	0.17581	0.149127	0.145071	0.216902	0.339954	0.422184
ACSS2	15.7254	16.397	16.1454	20.5458	19.7824	20.3567	13.185	13.0274	13.5236	21.7697	22.4604	21.9991	18.2827	16.9592	17.5049	9.28233	8.97836	9.7149
ACSS3	9.90281	9.52594	10.6424	1.78852	1.85797	1.87587	0.252386	0.262046	0.269427	0.827677	0.822653	0.706154	0.894498	1.0976	1.07339	0.111675	0.142231	0.107426
ACTA1	0.68819	0.980692	0.895324	6.03273	6.71371	5.85076	0.973987	0.529122	0.517298	0.884777	0.529832	0.489088	0.439385	0.549085	0.840899	0.91675	1.10767	1.06883
ACTA2	1.00074	1.19423	1.2393	28.2098	31.2215	29.0191	31.4416	25.0369	31.324	338.605	378.87	252.213	285.073	432.82	394.117	1.34951	1.84369	1.71036
ACTA2-AS1	0	0	0.0662154	0.095789	0.30956	0.246935	0.875646	1.01984	0.613411	0.936407	0.99079	1.09026	1.15142	0.987349	1.22232	0.36669	0.47036	0.325392
ACTB	2100.27	2025.53	2121.29	3318.82	3376.54	3470.04	1586.24	1406.41	1513.05	2927.36	3121.5	2839.85	2248.88	2322.5	2121.28	1139.87	1156.04	1140.29
ACTBL2	0	0	0	0	0	0	0	0	0.0181799	0.724618	0.378909	0.354076	1.48522	1.44024	1.72016	0	0	0
ACTC1	2.43439	2.78232	2.9932	24.1454	26.9664	26.3159	5.03556	4.67935	5.48027	14.6108	12.8103	7.8551	10.2052	15.3172	13.0459	1.02492	1.20964	0.927762
ACTG1	1206.04	1153.15	1243.81	1951.01	1971.44	2028.92	1492.42	1342.78	1438.52	2096.15	2173.86	2024.11	1794.74	1867.65	1710.63	1025.94	1044.22	1045.9
ACTG2	1.05151	0.752679	0.875542	0.463179	0.709692	0.87098	0.855547	0.551091	0.488622	25.3143	23.8587	17.491	16.332	21.177	16.1976	0.108698	0.0666108	0
ACTL10	0.319361	0.227103	0.45465	0.477647	0.309017	0.308131	0.0547611	0.110901	0.0793759	0.117053	0.192395	0.272654	0.11991	0.171044	0.0833068	0.152985	0.168341	0.18326
ACTL6A	48.0083	43.3631	48.1925	26.9371	27.3556	26.1009	12.1972	11.8773	11.1936	11.0779	9.67537	9.60343	9.9338	10.0721	9.15891	2.6276	2.84678	2.80691
ACTL6B	0.49784	0.212542	0.348801	21.6445	24.6415	21.3781	49.4076	45.8245	44.2407	38.3388	41.2036	38.8598	33.6333	29.0567	32.4369	46.5877	47.924	47.4996
ACTL8	0.5835	0.52686	0.471304	0	0.042827	0.0487694	0.0347792	0.0352087	0.0336123	0	0	0	0.0380341	0.0432907	0.0352248	0.0486254	0.0535661	0.129431
ACTN1	72.9492	73.7573	71.2206	29.9396	30.0757	29.1364	22.5852	20.0298	22.7158	266.433	272.573	246.021	264.878	313.522	272.558	11.0163	11.1087	10.8015
ACTN1-AS1	0.387406	0.231535	0	0	0	0.184673	0	0.134064	0	0.280365	1.36395	0.815879	0.842984	1.57857	0.131988	0.0925004	0.358238	0
ACTN2	0.56061	0.465004	0.569569	0.166971	0.115964	0.115628	0.588056	0.63685	0.526022	1.6945	2.30648	1.82239	1.9956	2.23937	2.01824	2.18167	2.23139	2.12539
ACTN3	5.60842	6.78665	5.62302	0.586782	0.333793	0.426569	0.0355284	0.0179932	0	0	0	0.0372492	0	0	0	0.0469386	0	0.0131962
ACTN4	86.5181	80.4719	87.4985	103.744	106.698	106.4	47.2961	45.4178	46.0358	111.917	110.766	101.665	103.188	111.874	97.0167	28.1965	29.6819	29.2784
ACTR10	16.3455	15.9831	15.3547	43.6435	47.0272	49.6484	57.4789	53.5314	52.0394	50.8448	52.1734	51.5894	54.0706	50.3754	51.3121	50.2452	50.0794	50.9274
ACTR1A	49.3158	49.7435	52.4018	125.19	124.483	128.322	99.2141	90.5581	88.8516	98.433	106.57	100.722	104.228	104.223	103.185	90.3619	90.9919	92.2647
ACTR1B	21.2446	21.1445	19.9586	33.0714	32.8909	34.7114	22.3122	23.4311	20.3633	24.2697	25.0326	22.1118	30.0249	28.9531	31.9051	34.2903	35.6267	35.8274
ACTR2	110.908	106.442	123.201	126.96	137.564	128.531	112.517	114.486	113.756	152.481	145.11	155.256	136.08	155.17	136.37	80.2299	77.0128	75.3147
ACTR3	98.7825	86.4217	106.828	108.469	106.563	106.083	111.206	107.228	103.871	163.626	159.157	152.218	157.956	156.278	143.979	81.7228	83.8276	85.3718
ACTR3B	21.35	20.0802	22.0287	9.36255	8.76813	9.04097	13.463	12.4973	11.4611	14.7284	15.7208	12.7908	12.3812	12.8692	13.5231	17.3681	18.4536	18.7577
ACTR3C	0.0125758	0.0670062	0.0291788	0.0423478	0.0409677	0.0953139	0.00960587	0.119498	0.0463984	0.31655	0.00970381	0.292289	0.11552	0.101715	0.0390956	0.0535534	0.0293861	0.337656
ACTR5	5.77845	5.29775	6.21816	4.93074	4.43437	4.80227	3.92309	2.92215	3.42956	2.97481	3.21635	3.05558	2.91189	2.26378	2.61355	2.49146	2.40443	2.08234
ACTR6	21.6725	20.6261	21.6862	17.1536	18.3134	17.3759	18.3681	18.7184	17.0001	14.4346	16.7953	16.9278	13.7292	15.0458	14.7924	18.2363	16.6302	16.6634
ACTR8	11.8755	12.119	12.1953	17.7364	19.2205	18.1456	18.5845	20.3793	18.3371	16.7282	17.9439	18.398	16.8224	15.2873	15.5335	16.2983	16.2226	16.7528
ACTRT3	1.79843	1.15102	1.17317	0.423635	0.469872	0.351393	0.38864	0.337308	0.268254	0.919697	1.30952	1.3207	1.42838	1.56042	1.04161	2.32668	2.21899	2.1471
ACVR1	6.82486	5.62356	7.44234	9.10568	8.95644	9.95643	9.19323	7.89926	8.74664	10.2704	11.0207	10.4367	14.1635	14.1125	14.9506	7.54899	7.4211	7.18466
ACVR1B	13.5222	14.105	13.665	16.5991	15.8339	17.0115	42.4477	40.139	45.182	28.5347	28.5733	30.473	29.5659	26.5576	27.7973	34.5137	34.4707	34.5208
ACVR1C	0.892569	0.78086	1.13847	0.0535927	0.139225	0.0756589	0.0745871	0.291393	0.192644	0.212809	0.102414	0.165178	0.0468238	0.369286	0.251605	0.928765	1.1432	1.18911
ACVR2A	5.98655	5.68377	4.83808	18.1151	19.792	19.4633	27.7744	28.2108	28.7035	23.143	23.2231	24.6106	19.1976	18.438	19.2845	20.0319	20.2694	19.6123
ACVR2B	23.8733	22.4717	24.6298	28.4146	27.9578	26.9407	24.3242	26.7276	24.8147	11.8435	11.0874	11.9739	6.90482	6.27952	6.90745	11.4085	11.1822	11.1051
ACVR2B-AS1	2.45566	2.23603	2.66379	1.23055	1.11036	1.16701	1.2093	0.988401	1.39396	1.11179	0.811052	0.587037	0.627757	0.584966	0.926264	1.03643	0.976641	1.21402
ACVRL1	0.0638101	0.0614127	0.074071	0.134284	0.0866448	0.314394	0.136643	0.227673	0.165052	0.203222	0.19706	0.0810769	0.147315	0.112227	0.180046	0.0680561	0.149434	0.21477
ACY1	23.6196	21.0059	21.7799	5.73483	6.07906	6.43449	4.52002	4.26507	3.30307	5.53554	6.0453	6.47483	5.58782	6.30101	6.02885	3.97898	3.7304	3.69909
ACYP1	15.1755	17.3695	15.7331	20.808	20.219	16.5539	48.2816	45.7351	42.2616	29.6623	28.1875	31.9494	32.7962	28.1687	29.9974	50.5229	50.1991	44.7489
ACYP2	9.17423	10.1118	9.50149	16.1181	17.6893	17.222	26.5283	28.1284	27.3207	33.2841	25.4406	29.9668	31.6267	25.6281	28.1982	34.6747	36.4171	33.6101
AD000091.2	1.34019	2.3071	1.37473	1.5515	1.65954	1.46898	3.023	2.93168	2.16001	1.25433	1.68932	2.47651	1.29196	1.29349	2.0987	1.3783	1.11053	1.07122
AD000671.6	1.73695	2.01406	1.40798	2.3506	1.35676	1.47586	1.22496	1.3289	1.15556	0.934958	0.936265	0.677606	1.05346	0.837342	1.3602	0.89647	0.852169	1.19318
AD000684.2	1.47856	1.76655	0.715606	1.38817	0.856829	1.519	1.09893	1.38915	1.79323	0.877003	0.611526	1.36496	0.523027	0.756528	0.691354	1.30184	0.854237	0.82113
AD000864.6	0.491054	0.261844	0.392899	0.154942	0.0667834	0.0998871	0.165419	0.143589	0.0913367	0.126332	0.213778	0.0784549	0.103551	0.177483	0.0959317	0.230956	0.181426	0.316196
AD001527.4	1.68987	1.67638	0.426904	2.54213	2.11766	3.69897	4.29303	3.96315	2.84595	5.35126	5.56976	5.6162	5.7018	6.87003	4.2918	4.13689	6.2043	4.54486
AD001527.7	1.74629	2.75997	1.35147	3.43152	1.57859	2.53889	1.55716	2.03127	1.2913	1.66461	2.01072	2.22621	2.45738	1.96327	1.55954	1.38674	1.86505	1.98342
ADA	7.11926	8.05957	5.45551	6.60395	6.42308	7.318	1.15786	0.595391	0.555895	4.65272	5.45025	4.95071	14.4128	17.5132	16.4636	0.998748	0.740439	0.900529
ADAD2	0.144732	0.154387	0.126452	0	0	0.0392775	0	0.0282792	0	0	0	0	0	0	0.0283215	0.117041	0.0858671	0.0830831
ADAL	6.92347	7.72237	7.19696	9.24802	9.23146	8.55606	12.8041	10.4071	11.923	7.74365	8.15573	8.19193	8.48646	8.03453	7.9744	11.9453	9.83517	10.8702
ADAM10	45.74	44.0328	39.5216	30.4995	32.7856	34.8233	23.1088	22.1024	27.0488	33.0899	31.3092	27.7586	35.0824	39.3114	39.3574	10.9675	8.54533	10.5041
ADAM11	1.18395	1.48978	1.50019	5.93192	5.96469	5.69579	7.75695	7.32304	7.80632	4.99091	5.23072	5.04146	3.59963	2.64487	3.20524	11.9296	12.5262	13.2486
ADAM12	0.101285	0.101783	0.0738261	3.68659	3.46484	3.56676	6.5431	6.54386	6.9846	14.0291	15.5711	12.0627	15.6184	16.6542	15.4066	1.138	0.886439	1.06104
ADAM15	5.76672	5.70519	4.9053	1.94425	1.85244	1.57218	1.96608	1.91566	1.86146	5.49641	4.99927	5.65608	5.63451	6.13211	5.58576	5.2321	5.98683	5.79703
ADAM17	15.5752	15.4019	16.2769	11.6008	13.1232	13.0758	8.91472	9.09719	9.66219	10.0753	8.82336	8.71023	10.8884	10.8596	10.5048	7.6855	7.99183	7.23114
ADAM19	2.81517	2.75853	2.3781	9.22368	8.51639	8.33655	12.0176	11.3023	11.8605	61.5224	62.2178	54.6428	52.2905	63.2668	56.1786	8.20375	8.35163	9.34589
ADAM20	0	0.0783457	0.0569511	0.0618403	0	0.0531105	0.0752334	0.0571506	0.127207	0.0603603	0.208316	0.104098	0.185577	0.0708028	0.0764203	0.18371	0.0865246	0.139735
ADAM21	0.0259287	0.0552925	0.0301507	0.0654591	0	0.140574	0.398449	0.403558	0.423483	0.255712	0.300773	0.815904	0.567768	0.499695	0.586746	0.93139	0.947337	0.75496
ADAM22	4.25331	4.09232	4.69201	14.5282	17.534	14.9557	10.4247	12.9768	12.1531	11.7867	11.0692	12.6294	11.5607	10.9262	11.3318	22.5447	22.849	21.0718
ADAM23	9.7013	9.23987	9.81856	8.62626	8.57253	8.43092	11.5044	11.1974	12.2689	15.8901	16.5249	17.7755	14.3656	12.9156	12.4921	20.4918	20.645	20.3702
ADAM28	0.12612	0.258216	0.125333	0.273879	0.381363	0.351004	0.336644	0.320217	0.258831	0.146006	0.152837	0.159802	0.105643	0.264615	0.197841	0.172302	0.194266	0.163113
ADAM29	0	0	0	0	0	0.0249967	0.103746	0.143393	0.116941	0.240498	0.267372	0.254661	0.368667	0.288829	0.233725	0.234543	0.0949463	0.128439
ADAM32	0	0.0659287	0	0.297401	0.625973	0.308487	0.190418	0.249391	0.276301	0.25942	0.180788	0.251741	0.156445	0.153657	0.217401	0.481098	0.338703	0.435382
ADAM33	0.364909	0.462056	0.26952	0.212984	0.0628303	0.225226	0.161685	0.151284	0.142006	0.506821	0.260794	0.232697	0.0886641	0.0609467	0.149417	0.16915	0.158246	0.141896
ADAM7	0	0	0	0	0.0602411	0	0	0.0435079	0.0439762	0	0	0	0	0	0	0.10556	0.0700963	0.0815684
ADAM8	1.14349	1.04841	1.08782	0.403851	0.406351	0.504429	0.794414	0.652271	0.865156	0.537807	0.649077	0.469471	0.396206	0.275428	0.319248	0.602441	0.646389	0.570061
ADAM9	11.251	9.01613	9.58377	27.9464	29.6111	29.6715	8.69416	9.49286	9.31174	76.6545	74.3953	71.0177	55.0965	61.6221	51.2407	5.91849	6.09519	6.0295
ADAMTS1	3.48581	3.1972	4.17384	0.807	0.878695	0.727874	2.32013	2.16761	2.36994	21.5655	20.3936	18.9234	9.94888	9.78237	10.0139	0.106022	0.159985	0.232879
ADAMTS10	1.94007	2.32413	2.02432	2.67396	2.22581	2.41701	9.58629	10.9607	10.5462	8.66626	8.92072	9.21948	9.02024	8.68629	10.8926	11.6888	11.6568	10.8354
ADAMTS12	4.74071	2.4222	4.52445	1.77981	2.35976	2.89004	1.34357	0.637464	0.962245	5.54663	5.58898	7.04175	5.88361	6.54917	4.32484	0.375977	0.207965	0.104686
ADAMTS13	3.01143	4.44979	1.98724	3.89942	2.8984	3.87931	4.74115	4.62815	3.92699	2.98145	2.76945	2.55784	3.11264	3.15491	3.41969	5.30273	4.88813	4.34103
ADAMTS14	0.932116	1.0334	0.853657	2.97526	2.47926	2.49792	0.17813	0.22755	0.117739	0.561695	0.530327	0.643734	1.71896	2.10028	1.52451	0.0195964	0.0358418	0.0208699
ADAMTS15	0.260559	0.386291	0.315352	0.820215	0.8733	0.60095	0.536208	0.578325	0.668375	20.2646	21.5258	17.4517	48.4505	56.593	52.3503	0.95818	0.985278	0.866416
ADAMTS16	2.51941	2.03337	2.40048	0.685374	0.524293	0.794888	0.322291	0.487745	0.296797	0.657379	0.355715	0.522521	4.71026	6.64883	7.31757	0.224848	0.264837	0.213469
ADAMTS17	0.350244	0.373197	0.406162	0.164782	0.257217	0.167263	0.314426	0.238934	0.318927	0.639822	0.651552	0.748727	1.16537	1.20016	1.45613	0.120489	0.0721071	0.0933235
ADAMTS18	0.0542132	0.0808744	0.0754495	0.292107	0.306065	0.269963	0.769642	0.553404	0.647555	1.84347	1.74809	1.92478	2.90802	2.63094	2.73732	1.61455	1.63867	1.66421
ADAMTS19	5.44212	4.90505	5.81218	3.52183	1.809	1.36283	0	0	0	0	0	0	0	0.142599	0	0.223314	1.22535	0.706476
ADAMTS19-AS1	3.01322	3.86168	3.97807	0.507523	0.528575	1.84695	0.190571	0.0965455	0	0.201631	0.37701	0.211606	0.207048	0.116271	0	0.666071	1.40087	1.48867
ADAMTS2	3.26637	3.40345	4.18187	1.15541	1.49444	1.35361	2.74345	2.56672	2.81774	2.56553	3.75278	2.77732	3.2389	3.97018	4.0152	2.27415	2.36041	2.27678
ADAMTS20	2.21352	2.84964	2.35513	0.32819	0.424458	0.623881	0.361815	0.539559	0.357589	0.069043	0.121903	0.0979556	0.0882941	0.0947782	0.204583	0.0299595	0.0419192	0.0478586
ADAMTS3	2.27445	1.94227	2.5042	0.319107	0.285039	0.247954	0.22293	0.192496	0.205534	0.537013	0.562696	0.543103	1.23568	0.982889	0.986427	0.310771	0.298492	0.332657
ADAMTS4	1.9938	2.44393	1.72009	2.67305	3.41227	4.03673	0.273697	0.227813	0.330477	0.204207	0.321465	0.303181	0.187941	0.284115	0.275333	0.462553	0.463911	0.469972
ADAMTS5	0.319349	0.221888	0.233335	1.33275	1.39381	1.63765	1.78264	1.96177	1.71176	7.62188	6.1012	5.84774	3.95753	4.32418	4.56777	0.607919	0.537426	0.533651
ADAMTS6	0.633265	0.452894	0.60342	0.189898	0.301312	0.262882	0.112452	0.0938345	0.102238	0.460551	0.501708	0.476241	2.54297	3.02343	3.23244	0.0599049	0.0606584	0.0490761
ADAMTS7	7.74148	7.71187	7.279	4.2264	4.43206	4.43189	0.582149	0.499075	0.579677	2.32098	2.66057	2.12264	5.59536	7.08176	6.37971	0.530474	0.554719	0.545006
ADAMTS8	1.18312	0.963252	1.03011	0.304303	0.267764	0.195792	0.150875	0.114634	0.109319	0.282633	0.279128	0.222749	0.413912	0.538107	0.792724	0.560964	0.433057	0.560058
ADAMTS9	0.224946	0.253369	0.220993	3.2045	2.65364	2.99947	2.83156	2.66855	3.65001	1.32301	0.998782	1.11143	1.54543	1.94873	1.86658	0.602338	0.527404	0.560032
ADAMTS9-AS2	0.209112	0.134201	0.16811	0.330763	0.21497	0.261769	0.179031	0.176285	0.17409	0.242704	0.447493	0.360514	0.567162	0.669777	0.390733	0.238305	0.233633	0.308697
ADAMTSL1	0.236101	0.334991	0.404894	0.105549	0.248813	0.095649	0.224847	0.234331	0.17267	0.399236	0.200142	0.379438	0.369064	0.666162	0.305073	0.104948	0.0962044	0.0902737
ADAMTSL2	0.425156	0.303681	0.313502	0.309626	0.225254	0.358324	0.433421	0.298182	0.35046	2.66382	2.90173	2.74587	4.52308	4.40849	4.47389	2.07121	2.31212	2.15972
ADAMTSL3	0.194346	0.246516	0.203873	0.0545421	0.0803669	0.0500833	0.119998	0.0429125	0.0382022	0.0756045	0.11998	0.125091	0.137554	0.18309	0.285784	0.0639278	0.134867	0.0837946
ADAMTSL4	0.893497	1.18424	0.917017	0.298723	0.257636	0.457083	0.734622	0.664873	0.599781	2.46204	2.6851	2.72035	3.72502	3.54491	3.03834	0.46317	0.343975	0.446751
ADAMTSL4-AS1	0.760945	0.994124	0.397348	0.63927	0.3701	0.738131	0.867032	1.01177	1.09635	0.851795	0.858343	0.589146	0.87093	0.735351	0.873057	0.889371	0.518157	0.896824
ADAMTSL5	0.47792	0.484058	0.333326	0.160883	0.2598	0.15543	0.232709	0.297284	0.248133	1.82507	1.79192	1.5439	0.74415	1.0591	1.11811	0.396723	0.379702	0.313442
ADAP1	2.72425	2.41752	2.08037	12.2237	14.1296	12.6577	20.9366	20.4234	20.1865	30.9152	32.3496	31.5907	29.7694	26.5989	27.3619	37.0062	38.7156	39.95
ADAP2	0.487043	0.395615	0.404341	0.780746	0.680756	0.502808	1.05011	1.15379	1.15175	1.08539	1.29078	1.30038	1.24457	1.18197	0.85373	1.40784	1.58165	1.24285
ADAR	83.2718	81.9557	86.7562	57.3881	60.1976	55.9917	53.6829	55.4709	55.0096	53.1317	52.2373	53.6109	52.1295	54.8314	50.4341	48.4897	47.693	48.8852
ADARB1	13.8908	11.4394	15.2594	23.9297	22.7104	22.5407	24.1084	24.5985	23.6134	25.4952	30.8346	30.8968	20.3678	15.0848	17.005	22.4701	20.8593	24.1444
ADARB2	0.202134	0.289441	0.104129	13.8941	13.5193	12.4072	11.1636	12.5974	11.6481	4.91107	4.89719	4.6326	2.97386	3.47494	2.53299	3.90492	4.04315	4.12211
ADARB2-AS1	0	0.510062	0.188231	0.943422	0.529218	0.17583	0.503517	0.381563	0.243277	0	0	0	0	0	0	0.17615	0.290865	0
ADAT1	5.32081	4.71646	5.79114	8.58975	9.33051	9.34628	8.01292	9.03149	9.67205	7.72133	8.1566	7.72715	8.76901	9.46863	8.88858	11.0699	9.86074	10.7972
ADAT2	5.33998	6.16695	5.50731	1.62757	2.34151	2.06056	1.25646	1.35023	1.4486	1.73969	1.95748	1.882	1.58108	1.55121	1.36631	1.38288	1.52031	1.50707
ADAT3	4.42786	3.92947	4.46043	2.62635	2.33668	2.73524	1.98787	1.35375	1.88629	2.16118	2.02543	1.91866	1.46214	1.30377	1.02472	1.18771	0.835317	1.21076
ADCK1	4.76923	5.44369	5.70472	3.08738	3.07542	3.22591	4.13517	3.73215	4.07802	3.99532	4.13469	4.23823	3.97537	3.71379	3.67464	4.36579	4.70004	4.44493
ADCK2	5.95259	6.06503	5.07461	3.71937	3.68659	3.42273	6.19099	5.7416	6.2231	9.17647	9.75935	9.51337	11.5795	11.1118	12.2001	16.9115	16.1896	17.0411
ADCK5	2.08342	2.06374	2.16738	2.19085	1.70126	1.93873	2.70055	3.0544	1.9989	2.73233	2.85367	2.7335	2.54724	2.72607	3.00034	2.86977	3.07013	3.76085
ADCY1	8.34717	9.53146	9.93825	13.3968	13.4552	12.1394	14.8704	15.4204	15.2358	23.3541	22.9533	24.1049	27.1074	25.2352	27.2712	31.5067	31.6335	30.7412
ADCY10	0.138568	0.013909	0	0.116722	0.208999	0.042398	0.109514	0.0101028	0.296471	0.0524119	0.198916	0.275713	0.270594	0.100552	0.0913093	0.229416	0.401098	0.415557
ADCY2	10.0929	10.3925	11.748	2.94675	3.36795	3.17976	4.6227	4.459	4.49414	4.74517	5.42129	5.99658	8.66725	9.39101	8.62795	13.1967	13.1495	13.2697
ADCY3	6.91636	6.30556	6.7666	7.85171	6.87348	6.81315	8.55217	8.62572	7.99822	7.88946	7.90408	8.77717	5.31458	5.31129	5.38662	10.3965	10.5604	10.4527
ADCY4	0.0799602	0.0852354	0.0232209	0.0841252	0	0.0649843	0.0306383	0	0	0.0163937	0.0154438	0	0.0336071	0.0192567	0.077854	0.0106832	0.0117343	0
ADCY5	2.64857	3.16445	3.42045	4.7876	4.23845	4.0385	8.77108	9.04054	8.55878	13.3299	15.785	14.9404	17.2827	16.5563	18.7901	19.7604	20.0776	20.9924
ADCY6	9.71322	10.0109	9.60887	8.91477	7.91398	8.46186	15.0059	14.3924	15.0309	18.199	17.5513	17.5559	17.2282	18.0072	17.3668	15.7313	15.5919	15.777
ADCY7	0.708793	0.744141	0.821974	3.10654	2.95793	2.93363	2.94308	3.1442	2.98104	5.90445	5.62713	5.73768	5.35385	5.59077	5.3535	10.1695	9.60231	10.5187
ADCY8	0.796975	0.403614	0.786908	0.0503094	0.0433054	0.046741	3.80183	4.2378	3.79108	5.16326	5.15672	4.96981	5.8283	5.18222	4.96619	10.5639	11.2196	11.5068
ADCY9	3.39064	2.69631	3.11404	17.6597	18.054	17.4785	10.1961	10.23	10.9108	8.38699	8.7905	8.70712	7.05734	6.78896	6.32511	6.97638	7.65716	7.11491
ADCYAP1	0.495815	0.23494	0.232748	4.5627	5.31139	4.15175	14.648	14.3691	13.8178	24.5438	25.2775	24.5053	11.1564	9.45967	12.9059	67.284	74.596	69.1047
ADCYAP1R1	6.07799	5.04862	5.52794	1.61065	1.24935	1.11763	3.21885	3.10365	3.13587	9.62078	10.5807	10.2288	5.40137	4.49187	5.40241	25.8203	26.6361	27.2151
ADD1	47.6684	48.2982	48.9665	102.108	103.361	102.72	99.265	94.0817	92.8901	93.5605	100.224	96.8965	95.724	96.1245	93.2523	66.6644	66.9885	68.3692
ADD2	30.7195	28.5943	29.2291	122.484	119.261	116.274	78.5195	85.2639	79.8369	57.891	55.0232	58.6448	53.3673	51.1543	52.5203	55.7776	55.2896	55.2712
ADD3	45.2186	41.9245	43.7871	16.9845	16.8711	18.0439	21.0077	23.1855	22.5662	27.2568	25.725	27.8873	32.1717	32.4443	31.5985	24.8887	24.3833	24.2638
ADD3-AS1	1.36645	0.618623	0.429274	0	0.16006	0.239414	0.92783	1.97929	1.28079	1.55939	1.18973	0.891352	1.41404	0.928205	1.23245	4.47733	5.60673	4.66112
ADGRA1	0.0213382	0.0341054	0.0532771	1.8828	1.74557	1.78911	5.95306	5.51816	5.81737	6.16906	7.07047	6.95507	4.61232	3.67007	3.53976	8.45133	9.42687	8.51971
ADGRA1-AS1	0	0	0	0.446503	0.519961	0.360786	2.24172	2.18294	2.33547	3.70925	4.90538	3.85909	2.11885	1.97946	2.11579	4.49153	5.35821	5.01679
ADGRA2	0.644105	0.690668	0.770913	0.743636	0.739971	0.598751	2.21462	1.92501	2.31261	25.1945	25.0043	20.6793	37.5062	43.4878	39.8475	1.29889	1.23992	1.54019
ADGRA3	24.2773	25.0213	26.1119	21.7655	21.7464	20.9019	9.45488	10.2024	9.98429	7.5902	8.44794	8.35698	7.14396	8.42609	7.40979	4.54148	4.51134	4.52717
ADGRB1	1.44413	1.38994	1.21579	1.6864	1.90943	1.9291	5.61986	5.27045	5.18843	7.3037	9.15585	7.78982	10.3787	9.90231	11.6369	24.3823	24.7905	23.9672
ADGRB2	3.06409	3.54547	3.92339	4.742	4.83053	4.52458	11.5511	10.7808	11.2582	21.8297	23.9913	22.8198	22.2917	22.6275	23.2885	47.0471	49.5453	47.4438
ADGRB3	0.106578	0.174361	0.0993692	4.67623	5.64086	4.652	15.838	15.8225	15.1057	12.3648	12.8841	14.4517	11.7807	10.3958	10.3456	19.498	18.6702	18.3422
ADGRD1	0	0.128024	0.0560945	0.118087	0.107354	0.139618	0.0904601	0.41216	0.123341	0.420829	0.530888	0.432421	0.822077	0.980667	1.10086	1.02567	1.04915	0.591371
ADGRE2	0.63045	1.00153	0.850605	0.231859	0.153167	0.0916333	0.437687	0.514259	0.360291	0.23514	0.172143	0.169	0.121839	0.214664	0.192745	0.222327	0.189955	0.183634
ADGRE5	1.02589	1.20366	1.09891	0.528933	0.626716	0.745081	0.335544	0.300758	0.388845	1.05565	1.01115	1.0707	0.697563	0.555461	0.435175	0.301826	0.343494	0.227429
ADGRF1	0.115383	0.123192	0.134921	0.145512	0.125901	0.0627722	0.134879	0.0910005	0	0.0479613	0.0448508	0.149099	0.0788546	0.0320665	0	0.0629383	0.0747001	0.141426
ADGRF2	0	0.0141249	0	0.527795	0.511069	0.27051	0.077564	0.12594	0.0499759	0.24943	0.296632	0.228912	0.273064	0.216989	0.288498	0.11395	0.165654	0.101365
ADGRF3	0.540581	0.417199	0.392813	0.148573	0.0921042	0.0216614	0.408563	0.598985	0.488348	0.378	0.341642	0.340167	0.153666	0.120014	0.260873	0.389616	0.59154	0.451452
ADGRF4	0	0	0	0.111149	0.335007	0.1193	0.101298	0.0684046	0.0652466	0.361335	0.306238	0.243006	0.388858	0.349377	0.814547	0.114091	0.207003	0.100323
ADGRF5	0.0680353	0.0362486	0.0657599	0.420037	0.393968	0.4051	0.571338	0.640264	0.643915	3.98628	2.64607	3.30968	5.6239	5.61218	6.90357	0.398109	0.410367	0.501067
ADGRG1	0.991042	0.959397	0.737474	34.0272	34.1921	32.7945	24.2612	23.4639	22.0613	11.7608	13.0223	14.4721	4.76185	4.47617	4.44877	25.5819	26.4429	26.6609
ADGRG2	5.59941	5.34224	5.5344	0.129351	0.100613	0.146471	5.60705	6.00821	6.84128	6.11058	7.08194	7.836	3.27928	3.22236	3.75155	22.9219	22.5872	23.2553
ADGRG3	0.377631	0.322107	0.144692	0	0.0273747	0.0272957	0.0773488	0.0971983	0.0309263	0.0683702	0	0.0214043	0	0	0.0324279	0.0447264	0	0.14837
ADGRG4	0.0140211	0	0.00812517	0	0	0.00758601	0.78148	1.0612	0.741204	0.739728	0.743127	0.829614	0.160293	0.0921877	0.190515	1.64075	1.64369	1.4883
ADGRG5	5.68035	5.13286	4.72986	0	0.137415	0.0405882	0.0430385	0.0726634	0.0693005	0.104683	0.101275	0.109719	0.215066	0.0541277	0.098846	0.49017	0.90759	0.737399
ADGRG6	0.637789	0.688772	0.906881	0.414469	0.634759	0.780584	0.532061	0.538385	0.610393	9.14486	7.17236	7.90056	20.4557	19.9368	19.0506	0.0148068	0.021658	0.0367949
ADGRG7	0	0	0.0411622	0.0361889	0.038469	0	0.327206	0.358935	0.158094	0.611992	0.574816	0.66373	0.925468	0.476966	0.414817	0.171392	0.167639	0.121665
ADGRL1	40.2929	39.7773	38.6558	32.9656	31.3121	29.4886	39.2684	38.1928	38.3428	48.3827	51.8826	48.9333	53.4071	51.451	53.9116	57.7299	58.7955	60.0552
ADGRL2	74.7812	70.5874	76.7341	72.6961	74.9968	72.2083	51.7201	58.0593	53.9681	35.6246	33.1653	36.8313	40.6749	42.6837	38.7353	30.8382	31.3682	30.3071
ADGRL3	2.19273	2.0974	2.22316	25.55	27.0175	25.0072	33.6691	36.7367	35.5162	28.5941	26.7087	29.3377	26.59	23.2899	25.4814	24.069	23.7031	23.5362
ADGRL4	0.189059	0.342589	0.263489	0.175044	0.102718	0.245811	0.115852	0.117357	0.139908	0.278974	0.350487	0.240503	0.524262	0.346017	0.456369	0.232253	0.133081	0.172057
ADGRV1	7.1352	6.2772	7.63957	2.23291	2.33951	2.17241	1.14645	1.27845	1.1236	0.822464	0.614573	0.797142	0.453411	0.406665	0.488723	0.536048	0.567517	0.521117
ADH1A	0	0.16455	0	0.129634	0.112067	0	0.0399333	0.12126	0	0.0426222	0.0798149	0	0	0.0495776	0	0.0838007	0	0.0297401
ADH1B	0.0810801	0.0691309	0.0188239	0.01365	0	0.0526945	0.0496259	0.100549	0.119857	0.0265618	0.050082	0.114336	0.0381199	0.0624724	0.012617	0.112435	0.0664691	0.0184212
ADH4	0.696199	0.703567	0.384198	0.400734	0.319137	0.318222	0.792072	0.458295	0.519388	0.273073	0.425805	0.719848	0.459171	0.31794	0.54501	0.5335	0.739353	0.778458
ADH5	171.124	169.178	187.838	101.377	109.423	101.461	65.4547	66.5722	62.8212	68.4179	65.4536	66.1118	60.6765	67.605	64.2314	45.6983	44.5452	43.254
ADH6	0.39778	0.282973	0.567156	0.260217	0.433414	0.144059	0.102709	0.0693198	0.13235	0.146256	0.0155259	0.151468	0.149775	0.0852537	0.0693572	0	0	0
ADHFE1	1.44028	1.83069	1.72644	2.32862	2.01743	1.56845	1.98027	1.5176	1.48886	1.27324	1.06832	1.17094	1.69093	1.91821	1.32343	1.61845	1.51218	1.78876
ADI1	17.7986	17.8775	18.6198	10.5826	11.1661	11.447	10.331	8.87315	10.4077	16.6105	17.0244	13.5633	16.2136	24.5186	18.2968	9.11971	9.70563	9.11455
ADIPOQ	0.114357	0.0761702	0.0663538	0.0842337	0.0923453	0.0920775	0.10832	0.120715	0.104644	0.046796	0.132399	0.0839668	0.0599704	0.0818842	0.0771332	0.158546	0.0745836	0.152765
ADIPOQ-AS1	0.0776569	0.124167	0.112749	0.130725	0.14768	0.126217	0.133867	0.150672	0.129332	0.0795908	0.029995	0.0329359	0.130532	0.0561045	0.0302393	0.13484	0.205057	0.165685
ADIPOR1	41.5828	44.0596	48.4559	43.018	43.8313	47.3429	39.7881	39.4973	37.8781	48.2438	51.251	48.8582	55.9511	58.7832	53.4031	43.2812	43.0122	40.8041
ADIPOR2	21.7748	20.0797	21.0905	25.9479	26.8075	26.1437	19.709	19.4453	18.2286	22.8704	24.3074	23.8239	20.8709	21.9041	21.5101	14.1509	14.2308	14.4552
ADIRF	0.297946	0	0	0.333733	0.108732	0	0	0.159261	0.152049	0	0	0.0867863	0.341975	0.4801	0.316082	0.440562	0.669081	0.82222
ADIRF-AS1	0.658256	0.840832	0.800936	0.602095	0.536329	0.663745	0.17038	0.15472	0.196523	0.151187	0.268159	0.177818	0.143503	0.446803	0.244786	0.897589	1.01887	1.11749
ADK	32.6437	30.7936	33.8412	22.5941	23.4539	25.6714	18.5124	17.101	16.5018	21.6573	21.6135	23.5521	20.7051	22.8156	20.0143	19.5598	17.54	18.3309
ADM	10.2863	12.8708	12.7824	1.15754	0.450224	0.69777	0.906613	0.56163	0.487993	8.94528	9.45033	9.23082	8.50178	11.7225	9.26313	0.117692	0.326138	0.201479
ADM2	1.44081	1.79693	1.60115	2.76846	2.43077	2.07511	0.527495	0.6294	0.61152	2.38434	2.3192	1.86916	5.73785	7.39897	6.18316	0.269646	0.313957	0.331971
ADM5	1.90718	2.12752	1.76951	0.729152	0.897249	1.13013	0.604137	0.679579	0.3568	0.466017	0.537876	0.259866	0.513957	0.334421	0.136003	0.680314	0.361732	0.449599
ADNP	51.9824	48.7407	55.1131	43.8255	44.9558	43.516	45.2737	46.1051	44.7615	35.2646	36.9342	38.5085	34.3386	33.4408	33.1949	31.1781	31.5713	30.658
ADNP-AS1	3.23502	3.36308	2.53884	2.71725	1.71592	2.46329	2.8677	4.24292	3.4492	3.70267	2.29836	2.56784	2.10931	3.31664	2.49561	3.04356	3.1218	2.43209
ADNP2	23.8955	22.4953	23.7806	11.1906	11.0586	11.57	7.61295	7.71318	7.62772	6.7154	6.15166	6.45989	5.65262	5.93952	5.55465	5.1778	5.15147	5.17553
ADO	18.1695	17.139	19.6734	19.4602	21.8141	22.0489	16.0058	17.5794	15.9653	15.5229	16.0726	14.9857	16.7592	16.0357	16.9434	14.4594	14.847	14.5955
ADORA1	0.536002	0.225818	0.486112	0.542019	0.805396	1.40525	0.840273	0.59969	0.727516	3.05096	5.27831	3.65313	3.8859	5.07458	4.6682	9.36503	9.27132	9.78305
ADORA2A	1.53591	1.91574	2.33643	2.87714	2.09055	2.27654	4.07189	3.68821	3.86467	1.9202	1.85018	1.95977	1.74097	1.75139	1.49317	2.60498	2.70086	3.08777
ADORA2A-AS1	0.758135	0.602902	0.521974	2.18886	2.19016	1.43997	2.13045	2.34832	2.19499	0.9359	0.969393	1.13772	0.86366	0.713599	1.00621	1.02822	1.19872	1.11974
ADORA2B	2.52666	2.74166	2.24757	1.2247	0.606505	1.02346	1.22665	1.54393	1.24954	1.45183	2.4244	1.87019	1.52311	1.8172	1.94807	1.15855	1.53114	1.20888
ADPGK	21.4386	19.0319	22.9353	15.79	15.9616	17.0663	14.1691	13.6894	14.8702	21.1422	26.0243	20.6066	25.7159	25.1676	25.9934	17.1693	16.225	18.0757
ADPGK-AS1	0.150927	0.375479	0.292465	0.148181	0.273519	0.218184	0.289815	0.450089	0.317354	0.413347	0.369557	0.427728	0.444779	0.484757	0.667214	0.566188	0.414845	0.401947
ADPRH	2.3957	2.29644	1.99819	0.89745	0.86343	1.095	0.297867	0.182892	0.390184	0.385561	0.623988	0.698101	0.408878	0.808696	0.638467	0.6436	0.629641	0.661193
ADPRHL1	0.479832	0.683857	0.725822	3.92986	3.16475	3.64877	3.05739	2.98055	3.40639	3.38223	3.39197	3.2493	3.28413	3.56061	4.47366	1.99078	1.95446	1.8861
ADPRHL2	18.2052	19.7626	18.251	9.07361	9.84535	10.9895	11.8776	10.4728	11.4455	13.763	13.7048	12.0966	16.8364	17.9923	16.4041	12.3939	10.6759	12.7035
ADPRM	5.55966	5.78156	5.34693	4.35233	3.42316	3.55104	4.16041	3.92245	6.42142	3.58147	2.70567	3.86526	5.51974	5.06493	4.52254	4.25323	4.54148	4.91355
ADRA1A	0.0309098	0.0651639	0.0465364	0.192487	0.0332399	0.0662885	9.75648	12.5081	10.7729	21.2017	14.8248	18.3305	23.6707	24.8004	22.3919	10.8068	11.7473	10.7136
ADRA1B	0	0	0.0408746	1.0629	1.48984	1.25701	1.70572	1.75462	1.67444	3.44358	4.40333	3.92439	1.63043	1.59011	1.29064	22.4259	27.6928	26.3959
ADRA1D	0.0251754	0.0536844	0.0878127	0.0847449	0.0547493	0.0272957	0.174035	0.293782	0.186836	0.330954	0.583997	0.428086	0.805512	0.72774	0.746334	1.83491	1.72009	2.04016
ADRA2A	0.867451	0.679291	0.719463	0.178814	0.192342	0.172606	9.56834	9.43211	8.94287	3.56854	4.03317	3.96163	2.26027	2.4384	2.53551	5.57514	5.40609	5.82647
ADRA2B	3.0007	3.51639	2.60843	0.250888	0.25915	0.323001	0	0	0.0294246	0	0	0	0	0	0	0.0106195	0.0349927	0.0339268
ADRA2C	7.16796	6.91565	6.13582	1.12384	1.23826	1.34531	1.86868	1.60887	2.05832	2.71715	4.12639	3.43973	2.78882	2.66049	3.54183	5.9998	7.65024	7.57032
ADRB1	0.119669	0.051034	0.0278212	0.0604261	0.0520421	0.103784	0.0551201	0.0186099	0.0887602	0.117934	0.111016	0.0203385	0.0604324	0.0691806	0.0746589	0.179452	0.154941	0.204746
ADRB2	0.1359	0.144862	0.157848	0.114385	0.232069	0.126217	0.0148741	0.105471	0.0574811	0.0955089	0.134977	0.131744	0.097899	0.149612	0.045359	0	0.0455681	0.0110457
ADRB3	0.046103	0.0245755	0.160749	0.0194001	0	0.0249872	0.0530676	0.0358345	0	0.0189251	0	0.0195818	0	0	0	0.0123396	0.0135585	0.0262808
ADRM1	60.1895	61.1577	57.6533	47.5122	41.9894	47.0687	47.0257	42.6761	42.4493	55.0693	60.5821	50.5835	55.266	56.4673	56.2217	38.1352	39.1952	40.7009
ADSL	77.6677	80.2011	89.7528	28.2547	29.1172	31.7662	27.0582	22.7053	23.8441	25.9415	28.0585	28.1599	28.0447	26.4396	26.8696	17.9229	18.5307	17.3088
ADSS	60.0317	54.7299	59.9928	18.6029	19.1583	18.5687	19.4541	17.7107	17.1691	19.4745	18.6345	18.6853	23.713	25.7632	25.066	17.5866	17.2815	17.3639
ADSSL1	6.86964	5.85432	5.06009	3.35218	3.73901	3.70413	5.99943	6.09349	6.34687	5.0229	6.87784	5.61166	6.42064	6.18327	6.06547	9.66338	10.6581	11.1455
ADTRP	0.205716	0.0743934	0.121366	0	0	0	0	0.0824205	0.0788673	0.718852	0.724438	0.360059	0.709307	0.696701	0.653991	0	0.288432	0.0607533
AE000658.22	0	6.41573	7.85378	0	3.42303	0	4.18032	1.23174	2.69069	1.10704	0	1.93743	0	1.29104	6.6032	5.6513	3.04514	1.92979
AE000658.31	0.179258	0.95003	0.419313	1.20903	1.37963	1.37206	0.842607	0.710301	1.48747	1.33751	0.694561	0.776635	0.765646	0.86295	0.840948	1.07517	0.966503	1.03691
AEBP1	14.9736	15.9774	14.7692	12.169	11.4025	11.3206	1.71442	1.93225	1.5967	6.10958	5.56744	4.37979	9.50585	14.723	10.9096	6.33329	6.63882	6.96065
AEBP2	44.4191	44.3315	50.3332	13.2765	14.1885	15.0116	10.2228	12.0246	9.35982	13.4635	13.2921	11.8424	12.1791	13.6446	13.8651	8.88808	10.3914	9.61157
AEN	44.1537	43.627	43.9758	13.5911	12.2044	14.025	7.21458	5.84291	5.91038	13.4114	12.5129	12.0724	13.6	15.7662	13.9025	9.5656	10.2158	10.5075
AES	97.2376	100.323	106.265	136.312	137.549	147.165	113.901	103.94	102.354	144.174	157.153	141.344	155.009	152.157	153.84	173.336	186.813	187.047
AF001548.3	0.383259	0.363498	0.397307	0.680552	1.06699	0.370068	0.692222	0.53395	0.95568	0.492921	0.528369	0.510452	0.540871	0.451742	0.36736	0.691135	0.989496	0.73588
AF001548.5	0.111457	0.833611	0.919539	0.187862	0.244401	0.243707	0	0	0	0.0934521	0.174493	0.292956	0.768147	0.430767	0.529972	0.0616025	0.0681363	0
AF003625.3	0.906567	0.477219	1.05086	12.5258	13.5079	13.0122	1.40087	2.65235	1.18262	4.63699	6.44553	5.65038	4.96243	3.89402	4.53898	103.661	100.069	103.893
AF011889.2	0.302239	0	0.178053	2.29659	2.16459	3.82198	1.90526	2.04592	2.07217	1.00752	0.941528	0.791249	1.03682	1.02072	1.18786	2.33462	0.917654	2.03299
AF011889.5	0.811771	0.837632	0.822189	6.19216	5.41059	5.79252	9.8198	8.88587	11.1406	6.13403	4.27307	7.70636	7.56517	7.87275	5.74226	6.89429	8.58127	7.04247
AF015720.3	0.319905	0	0	0	0.689862	0.694107	0.488896	0.49309	0.71029	0	0.492997	0.818059	0.269896	0.937273	0.98067	0.672264	0.930245	0.181845
AF038458.3	0.420605	0.444563	1.22731	2.63721	1.37173	0.685981	3.42607	2.14204	2.83142	2.0786	2.26013	3.08607	1.59912	1.20584	1.46986	2.37576	3.10267	4.70268
AF038458.5	0.67279	0.534905	0.394235	0.990936	0.554987	0	1.18766	2.13993	0.509408	0.699609	1.17509	0.438737	0.576153	0.487069	0.658805	0.461342	0.81009	0.195594
AF064858.10	1.18196	0.828259	2.26815	0	0	0	0	0.903051	0.287492	0	0.609879	0	0	0.388695	0	0.616588	0.229985	0.220396
AF064858.11	0.617292	0.217501	0.240221	0	0.447766	0	0.639627	0	0	0.509011	0.31639	0.356148	0	0.196825	0.159733	0.554138	0.364445	0.472862
AF064858.6	20.3552	18.1049	18.9922	0	0	0.291818	0	0	0.00950764	0	0.0198826	0.0108993	0	0	0	0.0205764	0.156531	0.687622
AF064858.8	0.277377	0.355346	0.324221	0.046644	0	0.241386	0.475087	0.393403	0.0834929	0.230409	0.172448	0.0954952	0.235851	0.267665	0.087352	0.241789	0.433381	0.386127
AF064860.5	0.567782	1.80746	0.66566	0	0	0	0	0	0	0.156927	0	0.164532	0	0	0	0.515077	0	0
AF064860.7	1.04119	0.582098	0.173681	0.0416948	0	0	0.115496	0.0389695	0	0.123292	0.0769865	0.0851436	0	0.0956618	0.0389654	0	0	0
AF067845.1	0	0.1494	0	0.0587719	0	0	0	0.0554395	0.105953	0.115966	0.163426	0.121087	0	0.0675282	0.0552976	0.0384021	0.0848649	0.121765
AF121898.3	0.706601	0.362706	0.137606	0.189975	0.252215	0.209389	0.270612	1.21202	0.45849	0.294672	0.0885793	0.647773	0.194814	0.218646	0.301069	0.423518	0.925053	0.332965
AF127577.10	0.182327	0	0.21332	0	0	1.5931	0	0	0	0	0	0	0	0	0	1.19216	0	1.15935
AF127577.11	0.568351	0.242661	0	0.669673	0.622034	0.248581	0.179378	0.727243	0.604343	0.190185	0.444256	0.497662	0.29307	0.219284	0.359857	0.564888	0.34718	0.667967
AF127577.13	0.0323955	0	0	0.0817698	0.141011	0.0703031	0.149776	0.101115	0.19297	0.0533723	0.0250795	0.138116	0.0546811	0.0312261	0.12664	0	0.0191718	0.0556769
AF127577.8	0.486175	0.648355	0.572999	0.204698	0.532912	0.265563	0.287905	0.875234	0.554687	0.20318	0.380159	0.319803	0.208621	1.05471	0.191976	0.470015	0.520213	0.714295
AF127936.3	0	0.0460527	0	0.0726043	0.141063	0.0937735	0.0668343	0.0338313	0	0.107076	0.0334727	0	0.0365523	0.0416238	0.135415	0.0700698	0.0257245	0.0994744
AF127936.7	0.925179	1.19229	0.318904	2.35303	1.31456	1.45364	0.917579	0.925466	0.972146	1.83943	0.667737	0.933906	1.47572	1.32541	1.56302	1.00143	2.01332	0.690037
AF127936.9	0.0648703	0.0576026	0.087773	2.62147	2.93453	2.79726	0.437356	0.794284	0.637728	0.539086	0.592153	0.456969	0.652432	0.843245	0.69707	0.41973	0.391143	0.612338
AF129075.5	1.1903	1.39697	1.54295	1.20277	1.04295	0.911817	0.564632	0.476343	0.99538	0.69697	1.20964	0.940075	0.408994	0.688642	0.753211	0.657014	0.363697	0.350006
AF129408.17	0	0	0	0	0	0	1.15746	1.16908	0	0	0	0	0	0	0	1.06853	0	0
AF131215.2	7.599	8.22613	7.89464	4.88107	5.33919	5.08005	7.60319	7.55214	8.60452	10.0091	10.4704	11.8661	9.96781	9.49194	11.1969	8.30003	7.75721	8.06361
AF131215.3	0.51173	1.13753	0.845472	0.430426	0.371652	0.0926476	0.363112	0.334197	0.446623	0.176294	0.231489	0.292104	0.505532	0.370128	0.133776	0.276852	0.482759	0.442163
AF131215.4	0.174377	0.558203	0.508502	0.110001	0.0949928	0	0.1688	0.17089	0.130507	0.10817	0.101436	0.149364	0.147701	0.168174	0	0.0943887	0.181936	0.226122
AF131215.6	0	0.497114	0	0	0	0	0	0	0.118432	0	0.483705	0.407633	0.800448	0.60106	0	0.25774	1.13275	1.27246
AF131215.8	1.37629	2.19787	1.13524	0.231886	1.21056	0.452353	0.651992	0.658786	0.418166	1.37997	1.0745	0.963021	0.82633	1.32632	0.648575	1.29085	1.00505	0.887342
AF131215.9	4.43642	3.51104	3.50072	3.07012	3.23263	2.52432	4.77658	4.50116	4.6958	5.34097	5.73665	4.97943	4.53418	4.86333	5.68414	4.20392	4.09556	3.6755
AF131216.5	0.233173	0.166111	0.0912078	0.326545	0.25498	0.762794	0.916819	0.680076	1.35922	1.17161	1.45505	1.08014	1.73081	1.80204	1.97147	2.01477	2.37061	2.14464
AF131216.6	0.36149	0.466899	0.368434	0.56256	0.570866	0.509915	0.409705	0.593012	0.565405	0.393995	0.312662	0.379676	0.293806	0.316432	0.357399	0.489381	0.415514	0.43432
AF131217.1	0.0104865	0.0335215	0.0243222	0.00882861	0.0113846	0.0113515	0.0480158	0.0810829	0.139152	0.0428532	0.0161777	0.0443166	0.0175761	0.0302913	0.0651601	0.0947885	0.07953	0.0831343
AF146191.4	0.498226	0.86726	0.625775	1.38711	1.64442	0.292306	1.24545	1.38538	2.32783	1.60045	1.6484	2.67271	2.20214	1.65647	1.6447	2.04915	2.18915	1.87345
AF165138.7	0.232951	0.373073	0.411709	6.56926	8.42111	6.49188	2.7586	2.6088	2.82989	0.389883	0.182091	0.102078	0	0	0	0.128608	0	0.205429
AF186192.6	0.18888	0.204117	0.664229	0.159206	0.208859	0.104332	1.03202	0.153032	1.93643	0.794306	1.23578	1.22298	1.31212	0.550727	1.2028	2.46982	1.20401	1.98411
AF196970.3	0	0	0	0	0	0.214749	0.233182	0.393949	0.375797	0.247569	0.230499	0	0.169188	0.190005	0	0.218003	0.662168	0.812873
AF213884.2	0.443203	0.468514	0.773003	0	0	0.720204	0.171247	0.346079	0.165565	0.544618	0.511053	0	0.561234	0	0.170865	0.592961	0.260031	0.126691
AF230666.2	0.847816	0.567477	0.874279	1.9995	4.05968	3.43801	2.37299	3.55669	3.11552	1.72137	1.60915	1.2989	1.77763	1.37314	1.80879	1.92454	2.78159	1.55828
AFAP1	4.59582	5.13996	5.27796	136.301	142.665	130.841	39.5026	42.7867	40.479	50.2542	48.5775	50.2441	42.821	49.0114	39.7901	16.941	16.327	15.95
AFAP1-AS1	0.121758	0.0997944	0.119456	1.04089	1.0167	1.0036	0.321482	0.354689	0.324354	0.260162	0.303376	0.34816	0.196156	0.315621	0.138173	0.248852	0.191102	0.164317
AFAP1L1	1.39821	1.13181	1.11314	0.306171	0.494847	0.361844	0.252524	0.231461	0.270673	2.12112	2.35049	1.97077	0.93698	0.964427	0.807171	0.419125	0.331297	0.43742
AFAP1L2	0.895609	0.447642	0.644789	3.92019	3.93196	4.57325	2.68625	2.76228	2.52522	3.48903	3.43781	3.74016	2.82668	2.99637	3.26727	6.7131	6.21244	6.62038
AFDN	59.4316	56.9472	61.5973	65.2382	65.6727	61.3014	37.9471	40.0046	38.4049	30.1973	30.0109	30.0813	24.4696	24.0113	23.783	26.1156	27.1875	26.308
AFDN-AS1	4.58233	4.98816	3.82561	9.73557	7.38004	8.66764	7.31615	7.4718	4.64749	2.07683	1.90264	2.80946	2.28252	1.67531	2.55238	5.34981	3.7759	4.83562
AFF1	20.4831	19.6451	20.2973	12.0623	11.7529	10.8755	3.42755	3.79604	4.12913	4.64857	3.77675	4.77082	6.977	7.01908	6.74247	2.04836	2.17922	1.98828
AFF2	3.46395	2.99843	3.28476	5.32336	5.12449	5.01691	13.1761	15.2394	15.6856	15.9054	13.3293	17.5502	14.4019	12.3917	12.6708	11.4901	12.0001	12.3627
AFF3	0.116406	0.0661445	0.0809583	11.9276	12.0688	11.6108	26.7581	30.9773	29.5637	19.975	20.1825	21.2555	21.105	21.1828	19.9653	17.309	18.4379	17.5826
AFF4	22.8054	21.1002	23.6091	45.6983	49.2725	44.6679	28.5045	34.8379	33.319	37.1104	32.686	36.7242	30.901	36.1208	32.5071	22.1926	20.9745	21.1695
AFG3L2	38.1545	38.6636	43.7011	24.6512	23.728	24.7144	25.8188	22.116	23.7021	23.2613	25.0474	24.7341	24.8176	22.7082	23.287	22.3699	23.174	23.6569
AFMID	31.0387	32.7321	35.5071	14.4715	14.6704	16.7948	17.3691	18.6851	16.3765	18.015	17.54	17.8998	16.3109	17.5265	21.3065	14.486	16.2781	12.5826
AFP	0	0.162238	0.132914	0	0	0.12384	0.129259	0.196364	0.14571	1.94575	1.77811	1.16974	0.803876	1.4651	0.923052	0	0	0
AFTPH	11.3289	8.66601	11.1453	10.1048	11.2766	11.8201	12.5527	12.1754	12.6938	13.2107	11.9211	12.4367	11.5627	11.007	11.0592	13.8532	14.2412	13.4145
AGA	3.12037	2.67703	3.43608	2.36845	1.88265	2.5398	0.601516	0.503177	0.505435	1.34184	1.44452	1.44692	2.09063	2.35405	2.25503	0.76704	0.743417	0.622286
AGAP1	10.3503	9.74541	11.673	24.3735	21.1195	20.8819	47.2898	50.6853	48.1986	36.494	37.3198	40.5874	31.2309	31.9995	31.9488	28.8907	35.2361	30.3561
AGAP1-IT1	0.743488	0.158189	1.2238	0.250844	0	0.163197	0	0.355302	0	0	0.115799	0.129795	0	0.143363	0.233618	0.328272	0.180475	0.347926
AGAP11	0.175858	0.0937378	0.280983	0.0925036	0.071683	0.071476	0.0337214	0.0170785	0.0162901	0	0.0169885	0.0186655	0	0.169423	0.0513984	0.129365	0.0646028	0.112714
AGAP2	0.417388	0.811818	0.644505	18.5993	16.3643	16.8652	19.4676	18.9273	19.0302	19.9336	20.9192	20.0326	19.1414	17.2736	20.2479	44.7104	47.9339	48.1828
AGAP2-AS1	0.205373	0.16441	0.299853	1.29524	0.615841	1.22818	0.239392	0.282694	0.23138	0.383269	0.837341	0.441168	0.305187	0.743033	0.444094	0.334911	0.153844	0.326856
AGAP3	19.8479	21.5414	21.4683	92.941	90.7431	96.2979	46.5415	42.7531	44.7197	50.9513	55.0575	51.1118	50.9382	48.9964	50.0696	44.218	46.6148	47.4619
AGAP4	5.9612	6.59901	5.33246	7.22142	7.06878	6.89768	8.19204	7.25366	7.47422	4.70968	5.77279	5.26215	4.1953	5.12055	4.65661	6.71821	7.40143	6.40855
AGAP5	1.83869	1.11107	0.374062	1.51312	1.76824	1.67387	2.49411	2.39314	2.8098	1.63141	1.63233	1.48079	1.87601	1.85408	1.61454	2.0327	2.13259	2.15105
AGAP6	8.23236	9.59465	8.41887	11.7281	9.84118	10.4755	11.4571	9.07798	11.4896	7.91459	8.37638	7.48294	7.99933	7.42316	8.17593	9.58222	11.527	10.1709
AGAP9	6.21707	7.1615	5.42528	11.5484	10.1767	10.3065	10.7643	8.15888	8.50393	4.77788	5.35518	5.54439	4.32694	4.38075	4.3752	5.84381	6.47771	6.17243
AGBL1	0.0375311	0.0224335	0	0.047385	0.0914896	0.182451	0	0	0	0	0	0	0.0353913	0.0202732	0.0327942	0.0225059	0	0.0359501
AGBL2	0.699996	0.621576	0.558491	0.29272	0.176831	0.141185	0.0356659	0	0.0344595	0	0.0157457	0.0686928	0.0718574	0.0785294	0.126823	0.0695902	0.0239321	0.0635216
AGBL3	0.459298	0.515452	0.350661	0.211073	0.212198	0.243339	0.433626	0.655396	0.600559	0.420124	0.60962	0.465067	0.258361	0.268585	0.217606	0.893586	1.24673	0.99905
AGBL4	0.117279	0.223869	0.956068	0.213644	0.799936	0.601816	1.05864	0.950709	1.26672	1.01922	1.56167	1.7401	1.802	1.31224	1.24187	4.19502	3.62357	5.45545
AGBL5	34.4194	31.3235	33.0313	13.211	13.1169	12.8542	21.3123	19.1035	18.7244	18.0197	18.2502	18.1319	18.1396	21.369	20.4749	24.89	26.5981	25.2896
AGBL5-AS1	0	0.28289	0.622696	0	0.289888	0	1.02786	0.622384	0	0.219589	0.205786	0	0	0.256874	0.205818	0.85546	0.313061	0.30501
AGBL5-IT1	0.330337	2.44293	0.382864	4.4538	1.7824	2.87428	5.29403	3.82629	4.64555	1.88544	4.0851	3.66196	3.90756	5.18231	4.06139	4.69102	5.96084	5.4488
AGER	3.58657	4.40835	4.25992	2.90564	2.12651	2.72305	2.62289	2.49425	3.55996	1.67051	1.41903	2.23073	2.35648	2.01868	1.23019	1.11541	1.81985	1.70947
AGFG1	38.3049	33.4506	39.1792	29.7527	32.8922	33.5811	24.5647	25.9302	25.1292	23.7845	22.5222	23.5066	23.9747	26.9231	25.6398	22.5245	24.0809	23.6852
AGFG2	1.86957	1.5448	1.63482	1.87038	2.13334	2.21518	1.81171	1.59425	1.86022	1.76246	2.20608	1.74262	1.75014	1.81346	1.84314	2.56862	2.27282	2.37435
AGGF1	11.2619	9.9733	12.0615	9.72405	10.518	10.0642	9.51691	9.96675	10.7334	8.45929	8.40222	8.72512	9.93582	9.27055	8.51008	10.8412	10.1516	10.2925
AGK	16.8436	16.1723	17.404	15.5048	15.4056	16.5679	20.4227	18.3921	20.0484	20.1056	21.2705	20.6091	17.6996	17.3011	19.2495	23.9784	24.8477	24.9114
AGL	10.755	8.51349	10.347	11.6327	11.5061	11.2923	5.17145	6.54284	6.23305	6.9174	6.11253	7.60804	6.99358	6.71169	6.70538	7.74968	7.54721	7.76299
AGMAT	3.14216	3.61743	3.10514	0.421178	0.48391	0.66346	0.555963	0.541409	0.433883	0.548837	0.430212	0.496997	0.562394	0.401953	0.673019	0.641703	0.7547	0.746886
AGMO	0.365678	0.269957	0.196332	0.236698	0.489537	0.396603	0.0216342	0.109552	0.0209037	0.23136	0.152328	0.11972	0.308194	0.243972	0.175713	0.0301979	0.116202	0.0803909
AGO1	11.7126	11.4962	11.9518	25.688	24.2303	23.264	8.24166	9.44729	8.67037	7.99169	6.31399	6.64343	8.09985	8.56403	8.51749	5.22858	5.56156	5.30603
AGO2	15.4566	14.9638	16.1566	6.5036	6.86455	5.97639	6.43425	6.72399	6.6907	8.39305	7.32463	8.46012	6.19789	5.88034	5.65808	5.94346	5.99506	5.98203
AGO3	8.06381	8.05145	8.54484	7.01674	7.29861	6.27422	5.21095	6.24849	4.23204	6.34329	3.78183	6.09586	5.69829	5.43954	7.03496	4.49237	4.58871	4.87648
AGO4	5.06867	4.73498	4.96606	7.97156	8.71775	8.21915	10.9634	11.3775	11.3861	7.68294	8.29236	8.25381	5.29206	5.51588	5.05047	8.05478	8.26914	7.72001
AGPAT1	63.5106	63.3941	58.8466	93.3796	95.2624	93.9314	100.519	95.2932	93.9831	88.004	95.2777	91.1512	92.6751	91.9919	88.0128	96.8324	101.137	100.601
AGPAT2	14.5439	15.0892	14.1926	20.8686	23.3998	24.1172	1.81934	1.25599	2.2889	6.74389	8.51665	5.98559	9.70008	12.0732	9.7327	5.63184	5.76906	5.8871
AGPAT3	1.35371	1.06734	1.03367	9.99103	8.74511	9.26526	11.5888	11.9246	11.7376	17.0021	15.8771	15.9947	18.5606	19.7966	17.4035	12.7175	14.1741	13.886
AGPAT4	9.47428	9.93554	9.86112	32.9104	30.2998	28.6051	20.4672	20.9035	18.8647	16.0417	15.7646	16.1941	13.1825	12.0667	13.4846	19.3081	17.9966	17.7845
AGPAT4-IT1	2.45056	2.53133	1.94939	3.10852	2.71092	2.57645	2.01401	2.03919	2.06248	2.21612	1.68816	1.89552	1.44748	1.08766	1.52357	2.60417	3.62965	2.37033
AGPAT5	43.1726	41.0235	42.7469	16.4254	17.7373	16.9637	10.4714	11.5162	11.2228	11.5031	10.5902	12.6634	11.065	11.3161	11.0813	13.3133	12.6867	12.3543
AGPS	21.3618	16.0866	21.557	19.3032	18.1689	16.3717	14.3637	19.7202	17.7503	19.1953	19.6049	18.6838	18.2198	18.56	18.4167	20.7508	20.0032	18.2253
AGR2	0	0	0	0.102166	0.0452735	0	0.0964735	0.0325576	0	0	0.0322257	0.0355717	0.10413	0	0.0325854	0.134126	0.0741997	0.356557
AGRN	62.4224	63.3668	58.5674	76.8784	69.6395	67.867	27.8468	27.9166	26.5848	65.7038	68.8181	60.2028	69.9246	71.0575	65.3549	38.7447	41.0877	41.3609
AGRP	0	0	0	0.105227	0	0	0.295723	0.0999315	0.284799	0	0	0	0.107171	0.120462	0.295617	0.621068	0.381195	0.220389
AGT	0.0922594	0.032797	0.0715819	1.60431	1.77336	1.66817	1.30239	1.15107	0.938126	2.05077	2.85618	2.35848	8.94954	10.1371	9.94925	0.495926	0.399963	0.492874
AGTPBP1	26.3874	23.3625	28.4635	33.074	34.7981	32.9416	32.3968	36.757	35.1237	29.0859	30.0449	31.3303	28.3969	26.866	29.1943	36.6145	36.5895	36.6436
AGTR1	0	0.0527883	0	0.125072	0.102411	0.161301	0.0348054	0.027035	0	0.0980073	0	0.0424656	0.0584673	0.0333679	0	0.0268576	0.0592054	0.171569
AGTRAP	51.0255	53.8891	60.4122	7.3676	6.50472	6.29722	3.1554	2.10187	3.57694	5.11785	6.96655	4.53303	8.68477	9.97788	10.5954	1.37178	1.61889	1.40883
AGXT2	0	0	0	0	0	0	0	0.0693426	0	0.0404576	0.0757996	0	0	0.0470977	0	0.22304	0.175186	0.356254
AHCTF1	17.8522	15.7852	18.1695	9.87373	10.3643	9.60779	7.66626	8.21531	7.65303	8.94574	8.12691	9.31909	8.20729	8.01561	7.9562	5.34707	5.26501	5.33411
AHCY	210.259	207.448	218.68	78.6601	79.1698	80.2413	42.1088	37.4764	39.5198	67.91	69.7005	65.7944	75.0579	74.3916	71.4664	35.2601	36.2463	36.9845
AHCYL1	38.8372	37.3699	39.6784	32.9745	34.6338	31.8147	19.2844	17.7137	17.4125	20.2242	20.3346	19.9192	23.2415	25.1954	23.7986	22.6212	22.6173	23.004
AHCYL2	13.0599	12.7613	13.4549	10.1082	11.2271	9.92929	17.3427	18.3588	18.153	15.2573	14.5121	16.8806	14.1193	13.8993	13.9067	20.2563	20.9053	19.9017
AHDC1	10.0956	9.86205	10.1218	27.4729	25.9511	23.9198	22.7362	22.2689	23.6061	15.7021	15.3383	15.1342	13.9132	14.4528	14.3586	12.496	12.2081	12.3828
AHI1	5.33942	5.83127	6.12959	4.56206	4.98278	4.81057	14.3958	17.0036	17.1302	22.2336	20.6969	21.9477	19.0559	16.5192	17.6224	34.0903	30.6153	30.1272
AHNAK	18.2781	16.8407	17.6981	7.42853	8.23495	8.10783	3.29817	3.23857	3.87981	40.8065	36.5279	38.5284	35.2984	36.1269	33.615	0.598961	0.452585	0.462698
AHNAK2	1.94342	1.70014	1.49026	3.94694	3.70132	3.75302	2.6834	2.5554	2.69291	16.2089	17.5465	15.7025	22.3047	21.6744	22.0211	16.6133	17.5673	18.0574
AHR	2.0873	1.61653	2.18436	0.608634	0.596898	0.529034	2.00445	2.47963	2.37913	8.42902	7.35095	8.01975	8.7112	7.98026	7.91567	3.2478	3.23668	3.06111
AHRR	1.27073	2.46289	2.18	1.78613	1.29041	2.1338	4.29515	4.3525	3.96799	6.54671	5.97285	5.26508	7.83407	7.88257	8.46159	8.78143	10.6047	10.7253
AHSA1	101.223	103.146	100.915	72.1996	79.4368	82.6677	81.5179	74.487	81.4068	85.7306	91.4129	83.6841	85.867	83.1711	87.0268	76.5405	81.3441	81.4178
AHSA2	19.1745	22.0657	20.0533	24.5465	19.9759	25.8397	22.0061	21.5846	21.3381	15.1231	14.9948	15.2697	16.8737	14.2142	19.3563	19.4865	15.9747	17.6676
AHSG	0.0491388	0	0	0	0	0	0	0.0683058	0.0368701	0.0407244	0.0381475	0.0421849	0	0.0474037	0.0772261	0.0943193	0.0588092	0.0753186
AICDA	0.0485184	0.258643	0.0846033	0.224573	0.0791274	0.184098	0.149007	0.169789	0.197957	0.199253	0.168797	0.0618532	0.0816808	0.116871	0.132443	0.181924	0.242763	0.152215
AIDA	63.4454	58.2623	69.0017	50.9475	52.1493	53.0011	25.1596	25.748	26.0499	25.2041	24.6918	25.6208	22.7766	22.406	23.6273	22.5054	24.4445	25.5406
AIF1	4.25222	3.50053	3.88334	0.115163	0.4344	0.432618	0.15488	0	0	0.328142	0.152904	0	0	0	0	0	0	0
AIF1L	94.6433	97.6923	105.359	15.5603	18.9772	15.142	1.74156	1.51571	1.95402	7.79122	5.85311	5.15596	3.77631	5.4843	4.03673	0.627962	0.235709	0.228524
AIFM1	26.2567	27.7855	29.5931	17.2923	17.3669	16.9453	13.2245	11.0541	12.5037	16.7561	19.0632	17.9217	17.7644	18.5369	18.4313	13.0313	13.3107	13.6693
AIFM2	2.0407	2.20197	2.24124	0.530622	0.729237	0.719354	0.767656	0.646942	0.971103	2.81316	2.84709	2.2405	2.79326	2.72475	2.75628	1.36627	1.28136	1.6375
AIFM3	0.944725	1.06433	0.886639	0.128211	0.265249	0.165304	0.0234628	0.023761	0	0.245781	0.0943406	0	0.486496	0.352465	0.258791	0.993587	0.981171	1.14056
AIG1	18.8317	20.7284	21.158	16.3533	15.8558	16.0431	26.8582	29.584	28.9565	27.0156	28.6621	27.3604	28.734	28.096	25.9769	36.0176	40.8272	36.5131
AIM1	5.04664	4.12828	5.1736	0.229	0.240224	0.260055	0.366164	0.580962	0.525897	0.330347	0.307151	0.266849	0.317606	0.37221	0.413302	0.4228	0.386392	0.428849
AIM1L	2.61408	2.87545	2.78453	0.694646	0.478846	0.626675	0.253888	0.0857113	0.2862	0.135764	0.148996	0.0936674	0.0695593	0.0530338	0.150373	0.206714	0.243484	0.408797
AIM2	0.350792	0.855801	1.17042	1.43283	1.20201	1.74341	0.544899	0.590953	0.865216	0.872478	0.894933	0.860766	0.38283	0.0966917	0.433293	1.60612	1.56037	1.82593
AIMP1	26.3314	24.2154	26.0321	9.1995	9.08451	9.38688	9.11732	9.32873	9.47043	10.9353	11.0607	11.159	11.6602	11.5735	10.7597	8.76349	8.75237	8.83709
AIMP2	41.7531	40.14	42.6539	25.6912	24.5818	27.878	21.867	20.7827	20.1325	24.6521	23.9919	23.2493	24.8151	24.4991	24.3462	16.2619	15.8037	17.3525
AIP	22.8537	20.1026	20.0764	27.9095	25.1096	28.5529	32.9325	28.6898	28.8363	32.0744	32.3979	31.042	32.3008	30.2437	31.5468	28.8226	32.2848	31.7815
AIPL1	0.319976	0.757081	0.655086	0.512867	0.313797	0.376015	0.0533041	0.13494	0.180323	0.227896	0.0535212	0	0.0583663	0.0999324	0.081101	0.223351	0.231874	0.158078
AIRE	1.03265	0.800952	0.946977	0.157976	0.136194	0.0339506	0.096404	0.268475	0.279458	0.103069	0.121106	0.133354	0.105601	0.150806	0.122288	0.336515	0.370111	0.429997
AIRN	0.0518257	0	0	0.04358	0	0	0.0402824	0.0815456	0.0220979	0	0.0805027	0.0253295	0.0125528	0.0500023	0	0.197253	0.0262539	0.0764088
AJ003147.11	0.290319	0.378441	0.225312	0.37997	0.561637	0.315013	0.29826	0.604075	0.480342	0.371998	0.324639	0.412562	0.3539	0.248744	0.580041	0.520613	0.572654	0.425009
AJ003147.9	0	0	0	0.133733	0.699499	0.348849	0.249688	0	0.48272	0.926526	1.10701	0.415739	0.543906	1.2237	0.498407	0.962534	0.866105	1.20388
AJ006995.3	0.357263	0.189283	0.208692	0.602032	0.196293	0.195221	0	0.424714	0.134661	0	0.41498	0	0.152566	0.343895	0.558204	0.389586	0.535192	0.825984
AJ006998.2	0.744733	1.40921	1.38242	1.30128	1.40362	0.569011	1.86915	2.6838	2.30631	2.23676	1.49915	2.10007	1.72836	1.4179	1.84059	2.68015	2.38928	2.65799
AJ011931.1	0	0	0	0.211364	0.182136	0.0605372	0.0214629	0	0.0622144	0.0688597	0.0215901	0	0.0235201	0.0537913	0.0217909	0.0599163	0.0658721	0.0319011
AJ011932.1	1.83804	0.724658	1.33215	0	0.248595	0.248864	0.709521	0.178899	0.341924	0.37587	0	0.197394	0.193269	0.657231	0.529832	0	1.0771	1.04623
AJ239322.1	0.192522	0.307994	0.0373522	0.0809919	0.104748	0.0696314	0.14833	0.0500697	0.214994	0.0792874	0.0248394	0.109427	0.0812326	0.0618565	0.125423	0.189864	0.170868	0.110275
AJ271736.10	1.84711	1.44544	3.91374	3.11049	4.58512	4.44244	6.51677	5.11966	6.18091	4.73111	4.81606	4.64158	5.81229	4.15381	4.47274	5.30553	7.13971	5.85845
AJUBA	24.1778	23.4331	25.1546	3.45083	3.9171	3.05607	1.26146	1.23424	1.5514	15.4804	13.2696	11.8066	18.1714	20.6818	18.8381	0.337997	0.391795	0.295619
AK1	12.5949	5.49998	9.47876	28.2304	33.1788	33.2879	39.7806	38.8905	36.3095	40.7033	37.7209	40.3625	43.351	38.673	34.1306	50.8251	53.0242	60.2584
AK2	110.307	112.617	113.234	44.1375	43.4688	39.7385	38.761	42.0478	39.1878	50.9246	54.0286	51.3219	53.1109	57.6291	54.4928	36.2681	34.1532	35.3704
AK3	21.9882	19.0146	21.3923	31.1807	26.9373	29.8738	23.8106	23.5013	24.3524	28.944	22.8348	27.5148	30.9627	29.6078	28.5606	26.5033	26.9796	28.7547
AK4	37.5369	36.4369	38.8785	5.51577	5.72232	5.77031	4.64571	3.93987	4.49559	23.0038	18.8227	21.4744	40.191	40.8195	38.3699	6.10938	5.06942	4.94383
AK5	1.76332	2.26609	2.25582	1.44399	1.38749	0.627664	4.00731	3.85928	2.46452	5.78285	6.87588	6.69093	4.54883	6.75215	3.80545	14.2251	13.177	15.3089
AK6	35.5962	44.6793	45.2477	24.0222	26.607	23.3798	28.4377	26.585	26.435	35.7872	34.1966	37.7509	35.6756	35.1114	37.856	25.3778	28.7885	29.0603
AK7	3.32975	3.20355	2.57093	1.33242	1.18039	1.21411	1.40228	1.4319	1.38117	3.72892	3.29505	3.63602	3.58825	3.81195	4.03002	1.64543	2.08291	2.35219
AK8	0.103782	0.221396	0.161153	0.116418	0.188271	0.150185	0.266829	0.324232	0.283626	0.370758	0.321496	0.649529	0.438252	0.400186	0.595426	0.894443	1.10714	0.853197
AK9	3.25862	2.78358	2.79049	2.00331	2.73824	2.18205	5.19023	5.30683	6.2495	5.80732	5.34984	6.0694	6.06321	5.45587	5.78527	7.20097	6.58418	6.96317
AKAIN1	0.1987	0	0	7.31046	7.0327	4.4313	1.77186	0.62602	1.04538	0.294195	0.275019	0.345695	0.800624	1.91187	1.06494	0.193837	0.54688	0.880029
AKAP1	49.6412	48.127	48.9915	18.2339	17.1869	16.7864	15.1564	15.9372	15.2365	13.7503	13.9527	13.9134	12.4625	10.9854	12.3688	18.7156	18.5572	19.1976
AKAP10	15.1901	13.8365	16.0901	9.95637	9.61307	10.6574	11.0601	10.2755	10.7084	11.3777	11.0296	9.9013	11.5013	13.5589	13.7273	9.02158	8.70212	8.86697
AKAP11	9.10372	7.94876	8.96846	18.1714	18.1332	17.3627	21.0832	25.7671	24.1635	20.9839	18.1498	20.4278	18.2942	19.1273	17.8147	24.7087	25.0939	22.3423
AKAP12	61.0689	58.4214	63.5432	56.374	56.7058	55.4803	50.116	51.161	52.9355	158.319	161.163	162.811	193.868	200.078	200.043	71.3889	72.196	70.5916
AKAP13	9.95763	8.73717	10.0414	20.8031	21.1463	19.8963	7.40698	7.76084	7.51645	7.60688	7.14268	7.64158	9.84975	11.2802	10.1046	5.89835	5.79137	6.07333
AKAP14	0.52829	0.278745	0.613231	0	0	0	0.203193	0.204484	0.391043	0.137823	0	0.104656	0.141776	0.252503	0	0.152709	0.112676	0.216755
AKAP17A	8.73267	9.85613	8.718	7.16773	6.0307	6.3455	5.79218	5.75628	5.67903	6.14952	5.89957	5.50534	5.50504	5.84791	6.58571	4.46716	4.4036	4.81317
AKAP2	10.699	9.68011	10.6032	53.9675	54.6802	52.1352	13.5815	13.4527	13.4711	37.8312	33.0444	33.5932	23.3941	24.8838	24.1864	9.13095	9.85941	10.0392
AKAP3	0.321323	0.409595	0.443249	0.422575	0.305552	0.500527	1.0004	1.32519	0.817827	0.543517	0.512015	0.681582	0.43893	0.619074	0.484945	1.07333	1.22619	1.21158
AKAP5	1.64231	1.56572	1.35575	0.885871	0.939287	0.681224	1.00461	0.985083	0.84482	1.84064	1.71881	1.6868	1.63137	1.49598	1.6342	1.03709	1.03135	0.954362
AKAP6	0.0978267	0.15095	0.0852587	34.657	36.1461	33.2954	37.2792	43.3169	41.7431	34.1387	28.3638	32.9591	35.2552	32.0059	36.6	32.1105	32.6935	33.6178
AKAP7	7.38567	4.48716	5.98263	3.83674	4.86985	3.94123	4.96521	4.34107	5.53041	2.60089	3.58744	3.96579	4.101	3.82646	3.56168	5.41563	4.59348	4.95856
AKAP8	15.3301	15.935	15.574	9.53677	9.69506	9.72582	7.81626	7.11776	6.73464	7.59449	8.42912	7.24257	6.65976	7.21755	7.04501	6.13595	6.006	5.65969
AKAP8L	40.2634	41.2134	39.6522	43.4546	41.8677	41.8916	32.2207	33.2246	31.6621	31.9188	34.1559	27.1234	27.8529	28.2527	31.5551	30.5265	29.1865	30.9208
AKAP9	10.2937	9.3405	10.6468	13.6462	13.9119	12.8008	20.5805	24.1549	22.3616	17.3773	16.0208	17.0681	13.8662	13.8275	13.7511	14.6167	14.5516	14.1876
AKIP1	12.4189	15.3039	14.5385	15.9757	18.4803	19.6228	24.3457	18.352	20.0039	24.6288	26.4037	19.4937	21.0724	22.1898	21.4595	20.3466	23.2508	22.1771
AKIRIN1	127.737	132.523	144.071	76.2197	77.0722	84.5634	83.3802	86.4377	85.2377	83.7165	92.2612	86.6128	83.0552	79.9382	75.8671	71.9972	69.1273	69.2462
AKIRIN2	42.9846	39.9912	42.0398	64.7479	67.5047	69.0782	53.4304	49.4141	52.8553	35.4979	41.5095	39.2026	37.5752	34.3602	34.9767	40.1895	44.49	44.223
AKNA	8.39132	10.1165	8.35989	7.49624	7.01419	6.96034	2.05386	2.95605	2.72243	3.98882	4.03497	3.84283	4.6977	4.84716	4.15538	3.56227	3.76205	3.53414
AKNAD1	0	0	0	0.0779188	0.0723399	0.216393	0.0233558	0.0473055	0.0328811	0.118097	0.0234785	0	0.0373205	0	0.0237045	0.0356078	0.0260808	0.0379188
AKR1A1	102.031	103.31	111.096	53.941	54.7255	54.1151	46.5793	41.1317	46.1493	50.8161	52.3427	45.9908	56.5895	56.7021	56.3155	36.0452	37.1547	38.4232
AKR1B1	90.3398	88.7846	97.6015	62.2069	59.9575	62.5709	78.2638	76.7544	76.5697	91.1285	96.8825	94.1359	75.4473	71.2343	76.603	105.78	103.974	102.001
AKR1B10	0.190835	0.152748	0.11138	0.160491	0.0520022	0.155562	0	0.149875	0	0.0790376	0.074057	0.0409334	0.0404643	0.0460209	0.0749463	0.129411	0.0570434	0.137784
AKR1B15	5.58879	7.00796	7.50077	2.93769	2.74095	2.53068	1.84186	2.52259	2.96683	2.46799	3.86702	3.95413	3.39585	2.74031	3.0352	1.28778	1.5302	1.72061
AKR1C1	0.360924	0.958533	1.13985	12.7055	11.8214	10.0232	22.1776	23.1387	20.9538	18.9314	17.1189	20.5244	17.5661	15.4731	15.8085	32.016	29.5318	28.1722
AKR1C2	0.137397	0.453732	0.332674	7.43094	6.2636	6.89537	14.6043	14.7696	14.8614	17.4502	19.6349	18.8434	22.2576	19.9487	23.6954	35.2087	35.0275	32.3973
AKR1C3	3.56691	3.50459	4.26875	0.241733	0.40415	0.201597	1.01664	0.582975	1.06668	1.85977	0.943727	1.04159	2.63081	2.79077	3.37744	1.28089	0.651734	0.655165
AKR1C4	0.0694484	0	0.0647246	0	0.0604071	0.0602356	0.0544093	0.0872596	0	0	0.0860653	0	0	0.21374	0	0.152513	0.0998216	0.0963503
AKR1D1	0.0633366	0.135097	0.147448	0.0266453	0.0344587	0.103079	0.121972	0.0494076	0.0707157	0	0.049027	0.10798	0.0267205	0.122096	0.0742619	0.0510937	0.112394	0.0906765
AKR1E2	1.88603	2.16772	1.88108	2.17629	1.28124	1.96396	2.43289	1.96166	2.13462	1.67925	2.00964	2.16435	2.19439	1.62312	2.16497	2.97875	2.57522	2.21227
AKR7A2	26.8577	25.3243	32.8359	28.5921	29.4979	32.5771	23.1098	20.2691	21.2871	25.1351	25.3109	24.8446	25.5283	24.3498	24.5977	15.0978	17.1134	15.6682
AKR7A3	1.04626	1.02337	0.457652	0.293336	0.712446	0.426247	0.843998	0.751914	0.717786	0.504796	0.676239	0.298727	0.369253	0.588609	0.718176	0.542735	0.467835	0.37687
AKR7L	0.121996	0.351552	0.285476	0.102559	0.199748	0.663942	0.761716	0.433583	0.552236	0.355399	0.427029	0.526192	0.415675	0.353271	0.336733	0.566667	0.735832	0.496811
AKT1	32.558	31.3652	31.0428	78.869	77.4277	79.6887	47.0976	46.5367	46.7451	55.5437	54.593	53.4525	52.9926	54.9661	53.5053	38.5396	40.6905	41.3708
AKT1S1	31.7586	30.0478	31.6982	16.2608	15.3887	16.7637	13.8995	12.555	12.5911	27.5172	28.3475	24.8279	31.4509	33.0504	30.3052	9.32986	9.89907	10.6745
AKT2	44.4079	40.819	48.112	41.4881	39.0419	37.7781	18.6122	20.7011	19.1497	26.0753	26.0907	27.3629	25.7625	29.1705	26.4414	19.5106	20.0561	19.8674
AKT3	7.68044	8.59053	8.40512	43.5595	47.3335	40.8244	33.2971	39.1202	37.3295	36.6423	31.5786	37.2485	33.3356	31.1943	31.811	38.5669	38.3047	36.4523
AKT3-IT1	0.806322	1.28028	1.41535	0.845544	0.661027	1.31829	0.629372	0.634091	0.151368	0.500206	1.08675	0.52531	0.341518	0.386952	0	0.546209	0.597549	1.50965
AKTIP	9.04303	8.16321	7.48142	11.8664	13.2456	13.3574	14.6087	14.4542	13.6898	17.8631	16.2137	16.394	22.9833	21.9216	23.6026	25.9604	25.5547	25.667
AL021546.6	5.58122	7.30454	6.53907	0	2.04417	2.44063	6.28113	3.82748	5.33314	2.46685	3.89341	5.4928	5.23643	3.22754	3.34793	5.78606	3.22293	4.83509
AL022067.1	6.11847	6.59419	5.21593	2.29279	3.76239	5.61519	4.77933	2.22098	4.58451	4.36211	3.19281	4.39955	2.49838	3.5067	3.74225	4.93488	4.89677	3.74096
AL022341.3	0.564952	0.894689	0.98313	0.476159	0	0.921777	0.863001	0.437303	1.46135	0.923589	0.649951	0.721534	0.950579	1.62799	1.29847	1.20005	0.32819	1.28648
AL022344.5	0.06654	0.15957	0.251059	0.280051	0.21686	0.144154	0.229126	0.38686	0.270547	0.16351	0.19267	0.267801	0.0977778	0.144199	0.245944	0.346094	0.418972	0.36857
AL022344.7	0	0.0992032	0	0.0778952	0.203222	0	0.146621	0.148646	0.0709998	0.0780436	0.217576	0.324141	0.0798699	0.448507	0	1.02978	0.854143	0.767609
AL022393.9	0.178613	0.238245	0.10419	0.0375565	0.145967	0.0970338	0.657331	0.7355	0.835887	0.369469	0.207837	0.420909	0.151341	0.344537	0.350408	0.55624	0.666023	0.643742
AL022397.1	1.18056	0.587758	0.275206	0.496543	0	0.38459	2.40295	1.10869	1.08759	0.942446	0.793003	1.51422	1.39802	1.21422	1.14076	1.38137	1.0996	2.39859
AL022476.2	0.378163	0.220013	0.400356	0.694159	0.673535	0.783536	1.74993	1.58406	1.87033	1.33197	1.62402	1.67223	1.19034	1.29248	1.10267	2.24042	1.9557	2.16874
AL031664.1	0.41442	1.17876	0	0.261494	0.451076	0	0.47946	0.350642	0.283134	0	0.748868	0.648404	0.64166	0.73242	0.243163	0.799878	0.982404	0.614025
AL034550.1	0.329537	0.722903	0.494494	9.84113	12.8888	8.91727	9.98183	10.1812	8.47112	7.57874	9.47114	9.33594	7.31649	7.111	8.50476	9.48356	10.7829	9.886
AL035610.1	1.43192	1.30893	1.0874	0.632325	1.65621	0.453767	0.856097	0.801184	0.841688	0.658973	0.567585	0.779598	0.348833	0.63149	0.940702	0.985188	0.977908	0.745844
AL035610.2	0.669546	0.620482	0.557428	0.551374	0.584927	0.567469	0.879084	0.879328	0.838503	0.58376	0.662863	0.66541	0.464126	0.658831	0.588594	0.829905	0.749223	0.875555
AL049829.1	5.2156	6.86706	5.69084	14.6752	18.5446	12.7694	22.209	23.2854	25.4142	40.4722	41.9628	52.9684	40.0327	53.6519	41.4769	101.496	89.4648	79.7786
AL078584.1	2.31745	1.47797	2.02469	3.63434	3.3364	3.94918	2.21597	2.02947	2.85945	1.7867	1.88216	1.54597	1.41516	0.896783	1.01822	2.88957	3.05755	2.79536
AL109923.1	5.02125	4.44048	5.35193	2.3953	3.69783	1.00331	2.85894	2.66197	2.0588	4.29353	2.95123	4.2263	5.00395	5.75185	4.4922	2.27926	2.68137	2.73056
AL121578.2	0	0.145743	0	0	0	0	0	0	0.207947	0	0.320672	0.119772	0.822696	0.396071	0	0.377707	0.333358	0.561462
AL132709.1	0.179509	0	0	0.151413	0	0	0.281444	0.137011	0.135535	0.441114	0	0.778321	0.147643	0.665415	0.809945	2.03237	2.11022	3.13175
AL133243.1	0.838318	0.894634	0.489181	0.587537	0.862891	1.06288	0.938986	1.64517	1.46596	0.694122	0.758947	0.998519	1.06614	0.853538	0.694805	1.79279	1.80842	1.53242
AL133243.2	0.451759	0.86691	0.288757	0.532286	0.662968	0.342769	0.762517	0.73725	0.653	0.704577	0.471376	0.863301	0.570096	0.652863	0.404986	0.822017	0.743784	0.682268
AL133243.3	0.605512	0.318657	0	0	0.65442	0	0.232567	0.468301	1.12051	0.495347	0	0.257443	0.511102	0	0.231971	1.11618	0.883964	0
AL133243.4	0.347808	0.579346	0.202073	0.402497	0.496194	0.30628	0.233402	0.557273	0.451005	0.42812	0.117594	0.276844	0.420513	0.293193	0.338824	0.453503	0.459899	0.482937
AL133245.2	0.347802	0.0618909	0.135573	0.292413	0.506027	0.252296	0.31626	0.502953	0.393046	0.240976	0.405604	0.3496	0.345302	0.39161	0.228361	0.758983	0.453601	0.505017
AL133493.2	27.4276	22.6901	23.7412	0.48018	0.629144	1.2534	0.672107	0.512578	0.605691	0.572801	0.460332	0.802072	0.634977	0.337515	0.51496	0.896206	0.811962	0.750697
AL135787.1	6.88181	9.18881	9.5143	11.1053	8.27001	9.14635	7.86941	8.34357	9.0147	9.13356	12.4889	6.07462	7.81644	8.37297	8.97616	8.08256	10.2649	7.92063
AL136419.6	0.677963	0.867741	0.749986	2.16749	2.28742	2.64874	1.96035	2.01157	1.89431	2.23513	2.38868	1.09903	2.00358	1.11101	1.96209	1.88	1.42574	1.88523
AL157871.2	0	0	0.664476	1.0191	2.46232	1.89726	2.18289	0.440837	0.856574	1.42378	0	0.978582	0.484005	0	0.441199	1.49936	3.36304	0.962109
AL161668.5	0.227311	0.239397	1.8444	0.19029	0.984604	0.246068	1.22852	1.06346	1.69349	1.11566	0.174498	0.585854	0.382421	1.30126	0.350113	1.08941	0.400085	0.517953
AL161905.1	11.634	10.7211	10.1068	4.06283	4.82136	3.67607	1.80223	1.82115	5.37233	3.12975	2.1091	2.18718	2.31832	3.83894	3.11347	2.38899	3.4864	2.78306
AL163953.3	2.41733	1.15833	1.28403	1.88053	0.601044	0.44241	2.29037	1.73048	1.34115	1.28232	0.312731	0.653794	1.5036	0.973972	1.32133	1.9666	1.94015	0.907311
AL354822.1	0.223961	0.238761	0.390402	0.113093	0.0243454	0.0728251	0.120269	0.139225	0.0663998	0.0551483	0	0.152161	0.056522	0.0647313	0.0349151	0.251676	0.105339	0.178673
AL358852.1	0.319446	0.0682312	0.0747897	0.0537054	0.348801	0.0695631	0.299572	0.252606	0.337858	0.212935	0.0497205	0.441426	0.217893	0.123356	0.353003	0.314719	0.424714	0.148907
AL450992.2	3.31505	3.28476	4.3534	0.346708	0.451326	0	0	0	0.31023	0.512594	0.318548	0.358613	0.701148	1.58474	0.804755	0.669534	0.978336	1.30844
AL513122.1	3.81751	2.87635	1.7755	2.2488	1.02394	4.55306	2.26786	0.792057	1.2845	7.19385	5.86459	6.85994	6.98644	7.01357	5.73845	0.381953	0.599714	0.857044
AL513122.2	1.52588	0	2.82688	0.369986	0	1.76669	2.38451	1.87169	2.76471	8.41671	6.60001	7.39014	5.55413	10.4916	7.38604	1.22015	0.822953	0.56106
AL513523.1	5.73416	5.22903	5.24461	3.05614	5.19551	3.80946	6.02772	5.21131	5.56253	3.97083	4.57594	4.90405	4.30131	4.38934	5.03209	5.06908	5.17677	4.37414
AL513523.2	5.73416	5.22903	5.24461	3.05614	5.19551	3.80946	6.02772	5.21131	5.56253	3.97083	4.57594	4.90405	4.30131	4.38934	5.03209	5.06908	5.17677	4.37414
AL591893.1	0.384073	0.528734	0.445837	0.444538	0.538901	0.485339	0.587626	0.620109	0.745101	0.68147	0.753678	0.610014	0.806092	1.12515	0.821721	0.494982	0.496585	0.399892
AL592183.1	1.18892	4.07756	4.47375	2.25086	1.28663	3.88316	3.64868	5.07019	6.37815	4.37758	4.79197	3.78899	5.01909	3.44728	7.29177	5.64178	4.33481	6.2501
AL592528.1	0	0	0	0.0162213	0.062828	0.0417642	0.029529	0.0598249	0.042793	0.031602	0.0148876	0	0	0	0.0450256	0.0102957	0.0339232	0.0328923
ALAD	7.56522	7.36249	7.11091	9.72964	10.1859	9.46555	10.852	9.80401	10.6735	10.4961	10.7394	10.8775	10.6865	10.9117	10.6805	11.5123	11.6606	12.0175
ALAS1	18.2889	18.9449	20.0764	22.1744	22.9404	24.6591	17.9175	17.9769	18.5678	23.4015	22.3148	23.2919	24.2723	24.5723	22.1129	28.8559	30.9415	30.3971
ALB	0	0	0	0.0876084	0.248861	0.20679	1.21803	0.857254	0.675538	0.282987	0.274944	0.193938	0.191754	0.0532401	0.173735	0.429887	0.34308	0.255971
ALCAM	53.4322	47.6926	54.7267	39.9694	42.3031	42.343	158.575	166.197	162.941	104.821	109.751	121.164	120.045	104.169	106.756	118.862	119.371	120.555
ALDH16A1	19.6349	20.7106	18.9075	12.5657	11.0849	10.2844	6.553	6.53236	6.19212	5.2064	4.76389	4.56966	6.40469	6.16626	6.44748	2.81089	3.49015	3.04494
ALDH18A1	45.8267	43.7655	47.8514	15.6417	16.5587	15.7431	13.0177	12.7678	12.8392	22.8401	22.2489	21.4997	25.6473	30.0792	28.8478	8.8715	8.37573	9.2141
ALDH1A1	0.228029	0.253233	0.134138	0	0.124827	0	0	0	0.0252717	0	0.026264	0	0.143194	0.329889	0.270758	0.0365257	0	0
ALDH1A2	0.405763	0.384883	0.5549	0	0.115106	0.0573894	0.123107	0.0830687	0.105568	0.0437937	0.0349766	0.0907427	0.0896654	0.0784766	0.0837861	0.708706	0.738656	0.831927
ALDH1A3	1.15301	1.68183	1.29202	1.41215	1.77867	1.58113	0.116912	0.0521721	0.257002	2.69839	2.54747	2.11104	15.2486	17.8896	15.7117	0.524418	0.507	0.545817
ALDH1B1	28.2601	27.8206	28.709	9.88535	10.6315	11.3426	10.2796	8.1309	8.99908	15.6555	14.6912	13.8733	15.1542	18.1863	16.8123	7.93797	7.99433	8.01288
ALDH1L1	0.221164	0.260942	0.364184	0.0209259	0	0.0539183	0	0.0386843	0.0184512	0.10214	0.0709785	0.0730854	0.123617	0.0239593	0	0.368366	0.366742	0.350048
ALDH1L2	0.444757	0.61692	0.515593	7.53876	7.20467	6.94759	5.95022	5.75031	5.98889	10.8558	9.4861	8.95769	15.2573	18.865	15.086	5.25028	5.44139	5.33052
ALDH2	14.8784	14.0063	16.6291	21.1647	20.5279	20.5761	28.4823	26.252	27.9525	31.0372	33.4591	29.9668	29.2103	29.589	28.7498	27.2744	28.234	27.7893
ALDH3A1	0.145182	0.103298	0.120455	0.0433581	0.0562248	0.22426	0	0.029531	0	0	0	0.0443082	0	0	0	0.0525275	0.057889	0.0279629
ALDH3A2	22.2176	21.6995	24.8715	24.3646	26.0136	25.1848	27.8048	26.9391	25.6638	19.4616	17.7039	20.048	19.286	18.7107	18.0449	28.719	27.415	28.1974
ALDH3B1	0.614591	0.564611	0.542555	0.261552	0.225152	0.10661	0.0874172	0.146869	0.0513897	0.343302	0.386202	0.568762	0.466593	0.236871	0.380086	0.313109	0.292607	0.280504
ALDH4A1	18.2681	21.0344	21.5633	19.4287	20.8119	20.1968	11.6217	11.0582	11.7593	10.4015	11.7476	10.5382	8.37336	7.8552	8.41175	7.28765	7.8	7.505
ALDH5A1	3.17886	2.57493	2.6063	2.71431	2.3116	1.82675	10.4459	11.3775	10.9277	13.9366	12.7793	15.1275	13.813	14.2914	13.0539	24.2246	24.1763	22.7128
ALDH6A1	20.6483	21.2967	20.2997	7.37365	9.36308	7.82602	5.56145	4.64931	4.92721	4.99577	5.18928	6.29214	5.37194	6.28665	4.70305	5.76712	6.06034	5.11867
ALDH7A1	95.0417	93.1453	96.1625	43.9322	45.8426	46.7865	41.7671	42.8171	39.4282	32.882	30.4131	29.1286	28.5632	33.6417	30.4572	34.1085	33.6607	36.0533
ALDH8A1	0.176296	0.0940008	0.136751	0.36039	0.447342	0.264365	1.75006	1.49545	1.36121	0.532714	0.704537	1.22354	0.410776	0.555907	0.483149	0.784683	0.837017	0.692631
ALDH9A1	34.036	31.5837	36.0153	12.1956	13.5114	12.4489	9.5454	8.67529	9.43111	14.6759	14.817	13.5596	13.0201	12.6858	12.163	8.68432	8.4025	8.40304
ALDOA	1012.55	994.045	1026.67	260.103	258.979	265.118	300.937	249.947	271.32	472.939	512.474	484.331	621.887	646.186	610.197	349.276	371.736	376.808
ALDOB	0.0565616	0.0303332	0	0.0951117	0.185665	0.12341	0.484626	0.490468	0.359415	0.376022	0.0880288	0.217949	0.144338	0.272921	0.0445505	0.524175	0.453345	0.393919
ALDOC	64.9026	60.9898	73.4533	23.9154	22.9058	21.6054	3.72205	3.8428	3.1515	23.7613	25.1237	22.9192	37.0178	36.1361	34.9261	74.366	74.5893	77.3715
ALG1	24.3302	25.4375	24.2188	11.4559	9.44796	10.3832	8.04771	8.38889	8.73308	12.9008	11.3341	10.8205	9.9225	10.8552	11.138	6.71516	7.31939	6.71432
ALG10	4.1842	4.18803	5.59597	3.36936	3.82471	3.43984	2.24644	2.60881	2.75166	2.21997	1.92836	1.57641	2.37586	2.6782	2.00251	1.85935	1.89042	2.3398
ALG10B	2.58799	2.08806	2.22879	3.40348	3.49838	3.10502	2.37916	3.34251	2.54717	1.92787	1.68961	1.80311	1.41541	1.38718	1.45879	2.07943	2.1383	1.88003
ALG11	11.7816	11.0415	12.2734	8.8906	9.65755	11.3252	8.60377	10.798	10.1238	10.5986	9.79044	9.36109	10.9686	11.362	10.6958	8.74392	8.07304	8.1503
ALG12	5.9315	5.85821	5.45414	4.19172	4.08428	4.33348	3.1763	2.56516	3.12178	3.34215	3.42308	3.42592	3.66934	3.8078	3.90661	2.51493	3.04147	2.2889
ALG13	17.9777	24.1545	22.8924	18.7309	14.1561	18.6965	13.3749	13.1219	14.983	11.4618	13.3689	13.24	12.7221	11.5405	11.3485	12.0266	8.27522	9.74175
ALG13-AS1	2.49565	3.28675	2.11069	1.07789	2.59698	2.68084	2.77913	3.2679	2.70656	1.01149	1.97668	1.55759	1.54319	0.643658	0.467314	3.19383	3.58742	2.37779
ALG14	0.522892	0.657063	0.55161	1.0781	1.06942	1.10257	1.28195	1.18514	1.11499	0.935642	1.22993	1.05796	1.22885	1.0713	1.07141	1.02094	1.01044	1.01912
ALG1L	11.2501	12.1484	12.974	2.779	2.905	4.11988	3.51762	3.88423	3.64854	2.32332	2.28217	2.19071	2.02769	1.47419	2.01372	3.91969	3.89013	3.58723
ALG1L2	7.97125	10.3055	11.0135	2.2562	3.44944	2.12571	2.4896	2.59822	2.05633	3.11807	2.67927	2.66992	1.83412	2.41846	2.58132	3.59919	4.1522	5.69596
ALG1L9P	0.492776	0.350382	0.229484	0.4146	0.143004	0.320835	0.253194	0.487154	0.48932	0.67666	0.534125	0.224138	0.277296	0.284998	0.28257	0.459654	0.816798	0.752996
ALG2	20.8675	20.4027	20.9548	14.771	15.2555	16.4367	8.61218	8.6243	9.55077	13.9055	12.9693	12.5575	16.6538	18.7169	16.5143	8.28892	8.9901	8.10217
ALG3	25.8879	29.6111	28.0555	14.3886	16.8586	15.4522	11.9945	10.6538	11.4717	15.8154	16.0283	15.3059	16.8931	17.3342	15.2054	12.6004	13.54	12.4576
ALG5	12.7789	13.73	14.7268	19.831	16.6643	20.1783	16.6339	15.1564	15.6962	16.7506	18.1646	17.0545	17.5074	18.7933	15.8022	13.3373	12.7116	13.985
ALG6	9.9274	10.1391	9.37206	5.86929	6.19129	6.26693	4.88486	4.52892	5.02779	4.25672	3.60805	4.01265	4.58786	4.34073	3.97834	5.34497	5.12134	4.55579
ALG8	39.5597	38.3482	46.1683	21.4001	22.1511	22.7876	9.22818	9.29925	8.63896	10.729	10.2694	9.86222	10.7826	12.4805	11.9154	8.05855	7.31204	7.02593
ALG9	9.57572	8.93015	9.31028	14.493	15.2716	14.4071	14.5706	14.8258	15.1665	12.0672	10.7313	10.6616	11.478	12.854	12.6319	9.46451	9.15911	8.58186
ALG9-IT1	0.143534	0.305704	0	0	0.157968	0	0.678271	0.457593	0.108918	0.11967	0	0	0.245937	0	0	0.396116	0.174179	0.252206
ALK	0.0140172	0	0	0.850718	0.755093	0.988482	3.84997	5.01673	4.1517	7.20258	7.00304	6.46168	9.84943	9.7789	9.27491	8.86856	9.13699	8.83828
ALKBH1	8.02405	8.44215	7.00661	6.01202	6.29113	4.68307	5.59361	6.10102	6.11734	5.34713	4.82462	5.51084	5.27733	4.77805	4.93108	4.26079	4.62077	4.15653
ALKBH2	9.717	10.9724	11.2409	4.53947	6.03315	5.59946	9.88773	9.73426	6.33708	10.1684	11.2568	11.1257	7.90884	9.93416	8.29423	9.04024	8.58506	10.0953
ALKBH3	4.82986	5.71601	5.76525	10.1092	10.9352	9.70525	10.7759	9.87401	8.79782	9.54007	10.6024	11.3729	10.1679	11.1943	10.1586	7.76705	8.78445	7.63084
ALKBH3-AS1	0.114635	0.281191	0.398635	1.01546	0.993398	0.41097	1.46321	1.34029	1.16455	1.3103	1.19684	1.82998	1.76374	0.905119	1.59053	1.17007	1.50844	1.15184
ALKBH4	9.23578	8.58335	9.01504	9.79864	8.1673	8.10701	6.65038	6.49571	6.42632	6.68879	7.94067	6.72132	7.28248	7.23373	7.03834	6.85638	7.30188	7.02817
ALKBH5	36.8938	39.7138	38.778	22.7193	20.4583	22.877	26.3098	26.2254	26.3178	29.4921	29.2561	29.7519	29.0504	31.5393	28.683	22.8679	23.4351	23.1959
ALKBH6	10.1393	12.0819	12.6744	17.4675	17.181	16.603	15.8581	14.2774	11.4169	17.5454	20.1188	16.5594	16.0336	16.5623	15.1191	19.5978	18.5274	18.7907
ALKBH7	52.624	56.1842	51.8559	34.4966	35.9663	38.659	43.6481	48.7991	43.3926	38.2081	44.9132	39.7665	35.4653	42.1092	40.0442	36.7035	40.4079	43.068
ALKBH8	5.31446	4.93587	5.51553	2.99403	2.80134	2.79027	3.47189	3.60935	3.3408	3.87995	3.13005	3.56359	4.00944	3.28902	4.3564	4.52832	4.54994	4.43214
ALLC	0	0	0	0	0	0	0	0	0	0	0.0418003	0	0	0.155743	0	0.175712	0.129182	0.311787
ALMS1	12.48	11.5481	13.6138	7.64807	7.87715	7.02956	4.45312	5.02809	4.80352	3.53703	3.18295	3.55085	3.00346	2.9235	2.87095	3.13645	2.87138	3.07316
ALMS1-IT1	2.67945	2.27909	3.12012	0.884602	0.738293	0.331278	0.54921	0.291313	0.303261	0.307504	0.288904	0.289383	0.0859163	0.163476	0.344887	0.292206	0.120554	0.155572
ALOX12	0.684085	0.761236	0.761398	0.550585	0.970708	0.483958	0.572292	0.857772	0.5751	0.440596	0.575392	0.354677	0.551767	0.917292	0.487944	0.766996	0.685276	0.595531
ALOX12-AS1	2.57243	1.70738	3.00434	4.18542	2.98313	3.47771	5.58628	4.5875	6.80529	2.66907	3.59427	3.72043	2.57131	4.02556	4.44727	5.02702	4.84321	5.35728
ALOX12B	0.305594	0.266615	0.290838	0	0	0.0301296	0.0213634	0.0432726	0.020642	0.0913882	0.214908	0.141868	0.117057	0.0535446	0.130141	0.193823	0.13113	0.206393
ALOX15	0.516685	0.365802	0.508414	0.121329	0.279683	0.13337	0.316162	0.200136	0.114554	0.359313	0.200808	0.0656159	0.259918	0.249923	0.180179	0.649775	0.561152	0.352374
ALOX15B	0.244191	0.424318	0.531996	0.0684685	0.057703	0.143842	0.0407794	0.0619524	0.118205	0.087232	0.102592	0.0902723	0.156434	0.0255647	0.103527	0.0537194	0.0781999	0.0858069
ALOX5	1.26804	1.21317	1.09744	1.34969	1.15424	1.06015	0.0676004	0.179693	0.25527	0.738645	0.794258	0.566817	1.06452	1.05144	1.53824	1.86758	1.74362	1.6621
ALOX5AP	0	0	0	0.424553	0.221349	0.441713	0.159977	0.162015	0	0.509042	0.553283	0.265228	6.00838	4.98453	4.26057	0.335517	0.495066	0.358723
ALOXE3	0.126178	0.169966	0.17103	0.0746791	0	0.0240437	0.051049	0.0344722	0.0467322	0.0728263	0.113748	0.160648	0.0727396	0.0854868	0.0983138	0.514173	0.374374	0.430645
ALPK1	0.471911	0.457037	0.475579	0.554103	0.404554	0.40338	1.1288	1.19826	1.00804	0.751661	0.66124	0.604527	1.17121	1.56047	1.03246	0.766709	0.812451	0.986356
ALPK2	0.0521088	0.0462667	0.0100685	0.160867	0.122548	0.15039	0.437082	0.530103	0.620533	11.3851	11.3248	10.1813	13.806	16.4138	15.9785	0.073814	0.0455462	0.019653
ALPK3	4.7046	4.83509	5.02025	2.61198	2.36615	2.29115	1.92648	1.8859	2.15562	3.89457	3.50698	3.55357	3.26612	3.11839	3.42254	6.28943	6.54412	6.22643
ALPL	99.2856	93.8388	103.383	10.0506	9.62427	11.4406	0.398971	0.249576	0.398911	3.00895	3.44239	2.82413	2.57124	2.00238	1.51603	0.761347	0.733356	1.03831
ALPP	0.686069	0.438853	0.318942	0.0962328	0.0497212	0.0991553	0.122834	0.142192	0.271265	0.150193	0.123735	0.135977	0.153931	0.110166	0.160458	0.134648	0.174844	0.169456
ALPPL2	2.25959	3.03415	2.56353	0.0469481	0.182052	0.121019	0.0214529	0	0	0	0	0	0	0	0	0	0	0
ALS2	13.7079	14.0458	14.104	14.4439	15.1515	14.2954	10.8448	12.4352	12.1747	15.665	16.8091	16.5998	13.6983	14.9339	15.6846	9.36767	9.24069	9.63871
ALS2CL	0.630939	0.902901	0.803776	0.404128	0.268127	0.437093	0.073375	0.223027	0.0708843	0.643365	0.727731	0.592007	0.295846	0.239582	0.17062	0.489476	0.481116	0.381231
ALS2CR11	0.0233597	0	0.0395619	0.0688306	0.0760907	0.10116	0.142628	0.136137	0.150843	0.113953	0.0270334	0.123725	0.0489593	0.0449872	0.132065	0.278596	0.310528	0.152216
ALS2CR12	0.112024	0	0	1.08249	0.723797	0.652229	1.70775	1.85558	1.61077	1.21951	1.15838	1.09891	1.09463	1.39649	1.14557	0.939809	0.953931	0.750037
ALX1	1.23855	0.747309	1.00682	5.52412	5.28615	4.86116	1.96901	1.35686	1.86268	1.29646	0.878593	1.43586	1.55598	1.92254	2.11878	0.351746	0.258602	0.156036
ALX4	0.0446721	0.0238007	0.012953	0.0470111	0.0606271	0.0241804	0.0511518	0.0863771	0.0741208	0.091299	0.112002	0.0660935	0.0655288	0.0967834	0.294989	0.112867	0.110809	0.0822429
ALYREF	111.946	113.143	126.026	52.5287	51.3863	57.6046	37.2778	27.6678	27.2274	30.7119	32.6593	30.8272	29.9228	27.4185	29.7549	15.6626	16.6998	16.3941
AMACR	9.01337	7.52531	7.99138	7.68335	9.7866	13.0442	8.97931	9.11582	9.27191	8.87351	8.58963	10.4082	11.6014	11.0113	9.11091	19.9112	19.82	19.8597
AMBP	0.48943	0.522482	0.317765	0.274353	0.23727	0.236597	0.0423171	0.085659	0	0	0.0422541	0	0.369788	0.209898	0.256802	0.148049	0.0326556	0.063048
AMBRA1	9.7128	9.80582	11.0274	15.1923	15.4592	15.7412	16.7845	15.0547	15.3709	14.239	15.4233	15.7771	13.8737	13.7061	12.9592	14.2065	13.9932	14.3762
AMD1	78.8222	73.4373	78.8927	15.9615	16.5533	17.7601	20.4302	20.152	20.2394	29.6294	28.9484	27.3404	21.9033	23.4845	24.7545	20.3334	21.079	20.5114
AMDHD1	0.218709	0.299892	0	0.0788662	0.135983	0.101694	0.192506	0.17058	0.232517	0.334451	0.266019	0.26629	0.685336	0.903437	0.854677	0.369584	0.480386	0.500875
AMDHD2	12.4766	11.1496	9.9973	5.53089	5.96819	5.71474	3.5043	4.02459	4.51238	4.32463	4.08771	4.50767	4.89373	4.48011	3.88683	3.66828	2.77542	3.10404
AMER1	4.6976	4.27607	4.66104	3.66494	3.49239	3.52666	4.37004	5.1501	4.39383	4.52289	4.52445	4.79649	5.01914	4.54166	4.75675	5.21205	5.83634	5.2178
AMER2	0.0311502	0.0331859	0.0144391	2.89814	2.44497	2.1591	6.33388	6.89285	6.46766	6.50386	6.11315	6.6555	5.9267	5.24119	6.51373	9.15449	9.20424	9.35677
AMER3	0.0414515	0.11042	0.0600875	4.15226	3.61586	3.80167	7.9893	7.90876	7.52341	7.87804	7.98522	9.15068	6.9945	6.64958	6.45099	9.69928	9.95287	10.3947
AMFR	9.8342	9.45775	9.76765	24.0391	25.5893	25.335	26.8693	25.1681	25.3981	28.4394	31.5538	31.8813	32.2272	31.5877	30.3677	30.2154	30.6241	30.8632
AMH	3.53132	3.23057	4.04612	10.039	5.7245	3.91301	10.5272	9.65054	8.88807	3.65066	4.96671	5.4711	2.25467	1.8687	3.83874	4.36933	5.19264	7.46207
AMIGO1	1.39918	1.73469	1.84795	2.91209	2.88072	2.73157	8.96942	8.31631	8.36591	6.35268	6.28698	6.13528	5.96056	5.13517	6.41507	13.5	15.072	14.9913
AMIGO2	0.947088	0.727046	0.761153	1.79339	1.88973	2.03154	8.59557	8.73043	8.83227	19.5409	22.4808	20.4413	14.5884	13.3352	13.3951	4.49466	4.45852	4.68837
AMIGO3	2.64724	2.26297	2.79995	1.98701	0	1.18928	0.878768	0.556301	1.29126	0.470053	0.866536	0.770101	0.361302	0.942118	0.297571	0.702463	0.729818	1.31928
AMMECR1	9.44586	9.0171	9.79667	1.4381	1.23203	1.3253	0.948279	0.982645	1.26611	1.97893	1.59744	1.76253	1.62845	1.82479	1.84827	0.426775	0.505551	0.375365
AMMECR1-IT1	0.182722	0.580334	0	0.461951	0.200666	0.199646	0.71582	0.722696	0.413041	0.302676	0.14151	0.791316	0.31162	0.351926	0.714329	0.597167	0.545418	0.633351
AMMECR1L	8.96995	8.86363	9.52148	11.6731	11.5226	11.7314	9.84566	10.9567	10.4964	11.0069	12.0488	11.8736	12.0442	12.7736	11.8511	7.9776	7.9471	8.5249
AMN	0.114563	0.162954	0.0445014	0.064249	0	0.0414626	0.177011	0.209097	0.0570188	0.0945699	0.236735	0.261106	0.161446	0.073639	0.239269	0.2061	0.249547	0.26334
AMN1	8.4416	5.763	7.00198	7.9572	7.96092	6.50151	14.5595	15.2902	14.2459	17.4212	15.8274	16.5464	17.4641	15.0696	17.959	31.9534	29.2285	31.5025
AMOT	1.24479	1.52797	1.37555	15.1837	16.0145	16.3607	6.83189	6.69919	7.34888	3.67088	3.21857	3.13497	3.86082	3.81462	4.14872	3.21684	3.06255	3.50896
AMOTL1	4.36535	3.99942	4.25716	8.77815	9.11419	8.97389	4.45927	4.6805	4.57744	8.2169	7.19167	7.04668	9.97591	13.3159	12.0833	4.04977	4.27773	4.07405
AMOTL2	14.6654	15.9962	16.0192	13.1116	12.1374	12.0547	16.7216	16.358	16.3378	40.7402	40.9965	38.9324	35.9409	39.2849	36.6631	13.5541	13.2567	13.051
AMPD2	8.3293	9.27198	9.7053	9.05308	8.86328	7.34471	18.754	18.2359	15.7188	25.1912	27.6585	26.7219	23.8752	24.7623	23.0837	29.5517	30.3651	31.4861
AMPD3	1.77713	1.8028	1.15316	0.102485	0.151022	0.216117	0.382729	0.471466	0.357712	0.424012	0.305618	0.374245	0.638834	0.795653	0.548645	1.02478	1.33447	1.28551
AMPH	2.99567	2.50035	3.26664	10.1019	9.64205	10.0715	26.5495	25.7778	26.8756	21.5415	26.3279	24.5545	26.1733	22.1517	23.4548	37.8537	38.3028	38.5406
AMT	22.5133	24.7523	22.2318	11.7325	9.09532	10.6871	7.44979	6.9603	7.11864	5.25905	6.12869	5.24858	4.84214	4.30543	4.45827	9.15263	8.67139	9.2343
AMY1A	0.123672	0	0	0.0693516	0	0	0.191344	0.226012	0.0924576	0.102202	0.0958831	0.176384	0.104673	0	0.129265	0.0668564	0.0981566	0.142371
AMY2A	0	0	0	0.0387826	0.100508	0.200443	0.107252	0.217146	0.103655	0.267224	0.0715609	0.237232	0.234543	0.0444781	0.181011	0.486891	0.220308	0.345959
AMY2B	1.26203	0.903206	1.3192	3.01106	3.44925	3.51658	14.7424	13.4204	13.458	6.90146	6.51302	6.92477	6.56367	5.38188	6.38408	11.9025	13.2437	12.6332
AMZ1	0.210075	0.410402	0.228756	0.343888	0.344086	0.202164	0.1604	0.144456	0.120517	0.124055	0.135063	0.167773	0.254233	0.134858	0.206884	0.19097	0.233501	0.189305
AMZ2	51.318	50.9079	52.571	32.9312	32.9867	36.8256	50.8627	48.4807	49.5918	50.8314	53.4562	54.7555	61.8575	60.5639	59.8863	67.4244	66.5625	69.6931
ANAPC1	30.294	28.8348	29.9707	10.268	10.8657	10.874	8.103	7.43898	7.04467	7.95562	8.04199	12.6936	9.15572	8.63555	8.61746	7.17177	7.82234	6.85219
ANAPC10	14.4288	11.0354	13.926	9.6481	9.39816	8.80276	7.97986	5.79131	8.66371	9.20602	9.45736	8.72801	9.95657	9.52991	11.1944	10.406	10.7208	9.91856
ANAPC11	98.445	106.588	100.927	60.4109	57.1268	72.2383	64.2158	56.1672	62.9785	69.8334	65.9033	68.9767	69.1523	71.9137	69.6964	56.1445	57.657	58.5917
ANAPC13	22.0638	19.7098	20.451	57.5386	53.5725	54.2833	61.8363	60.2977	61.3754	62.8499	70.4007	67.6319	60.6183	59.0111	61.009	58.2053	58.9582	56.3201
ANAPC15	40.8052	41.168	46.3661	24.7035	24.6918	27.6183	22.5119	15.4679	20.2656	22.6125	20.0334	19.7693	19.356	19.8641	20.7619	15.3511	15.6836	15.5738
ANAPC16	21.5999	21.2128	24.136	18.3258	17.0704	18.5075	14.5496	15.0219	13.39	11.1998	12.3554	11.8046	12.0542	14.0477	12.3202	10.2995	10.1854	10.0243
ANAPC2	8.31177	8.24741	7.74475	10.0615	9.83727	11.1452	11.9282	10.8362	10.98	11.2712	11.4367	10.3927	11.2411	11.0159	11.5814	11.7821	11.158	11.4834
ANAPC4	15.1105	13.7667	17.4008	10.578	10.7225	9.83744	12.1477	10.8906	10.4213	8.75141	7.93003	7.78743	7.66307	6.95674	7.60097	9.77737	8.18575	8.798
ANAPC5	49.5329	47.5096	49.8399	34.3938	34.8235	35.0637	33.1015	33.127	33.9505	39.4637	38.9622	38.2259	39.7957	41.1889	39.9305	32.008	34.9437	32.6738
ANAPC7	29.1546	26.2586	30.2314	24.5675	24.7343	23.7597	29.0526	26.8174	28.8554	26.4668	26.9584	27.0716	25.6145	25.6456	26.4585	25.7507	24.8348	24.6751
ANG	3.03896	2.71802	1.78992	0.218349	0.146676	0	0.157643	0.283988	0.274902	0.672127	0.470524	0.424446	0.630385	1.18718	0.896721	0.225424	0.640863	0.304504
ANGEL1	11.6606	10.7723	11.6657	7.75825	7.85078	7.95847	7.00032	6.50071	6.59719	6.07367	5.18582	5.27676	6.04253	6.42988	6.7936	9.58704	8.23433	8.62026
ANGEL2	11.0732	11.1829	10.5292	6.68261	7.72902	8.02348	6.24615	6.39316	6.33916	5.18077	4.11316	4.78904	4.60732	4.39339	4.02566	3.90677	4.65784	4.53965
ANGPT1	0.302138	0.160862	0.294027	0.338768	0.16432	0.328117	0.0391156	0.158376	0.264669	0.374865	0.390076	0.517769	0.767593	0.290798	0.356305	0.30021	0.180505	0.406798
ANGPT2	0.117835	0.218703	0.164324	0.457118	0.654562	0.514015	0.526738	0.508343	0.801592	0.659943	0.33173	0.945651	0.271678	0.294353	0.2933	0.81822	0.745497	0.819109
ANGPT4	0.236652	0.222529	0.290762	0.339842	0.423318	0.361792	0.170231	0.247918	0.236402	0.227828	0.171903	0.318117	0.245257	0.147466	0.205647	0.800864	0.789512	0.781817
ANGPTL1	0	0.131321	0.0905714	0.0337056	0.100481	0.0667949	0.0237043	0.0155437	0.103186	0.101377	0.16678	0.0262323	0.0519346	0.0296707	0.0721699	0.0749073	0.0587697	0.0881039
ANGPTL2	4.17108	3.86969	4.43963	8.27244	8.42197	8.35881	1.75438	1.5273	1.70816	0.618821	0.62215	0.607027	0.928545	1.36221	1.26812	0.563827	0.766069	0.590261
ANGPTL3	0.146375	0.0520202	0.0567211	0.0615918	0.0265247	0.0793446	0.0374638	0.0379456	0.0723942	0.0601154	0	0.0622049	0.0616082	0.0235059	0.0380554	0.0261374	0.0143618	0.111333
ANGPTL4	0.777457	1.20265	0.588969	0.404789	0.381501	0.379887	0.907993	0.608316	0.556693	5.00711	3.34383	4.58892	35.631	42.2607	50.1539	0.146913	0.0693107	0
ANGPTL6	0.0829556	0.132764	0.0967269	0	0	0.0523089	0	0.113407	0.0360927	0.0398697	0.0695604	0.0709951	0.175543	0.185694	0.0650354	0.235027	0.31757	0.119389
ANGPTL7	0	0.0674076	0.0367847	0.0265898	0.0343867	0.0685757	0.0486858	0.0246516	0.0705662	5.2571	3.10669	3.5289	36.1301	34.2069	33.3723	0	0	0.0542906
ANGPTL8	0.316987	0.220307	0	0.348184	0	0.453016	0	0	0	0.177398	0.248094	0.180018	0.352262	0.199085	0.161716	0.336047	0.129553	0.716335
ANK1	2.29494	2.21025	2.11196	14.9977	15.5316	13.8139	9.0708	9.63801	9.14984	9.01561	10.2336	9.2249	7.77183	7.82516	8.37496	13.4336	13.927	13.458
ANK2	30.3349	29.0775	31.668	241.023	242.998	237.668	170.309	174.537	171.423	174.901	179.889	187.039	207.344	192.317	193.417	146.435	150.716	150.08
ANK3	17.5806	15.0648	18.0835	19.5865	20.5157	18.1102	43.9574	52.1467	49.1676	42.6101	38.7882	45.0493	38.1757	33.9482	36.7733	36.3366	37.7726	36.1425
ANKAR	0.400294	0.379209	0.51619	0.749543	0.644796	0.722533	0.738336	0.726351	0.72277	0.777463	0.65303	0.527954	0.672094	0.42938	0.496855	0.790831	0.841748	0.715555
ANKDD1A	3.71197	4.22691	3.32251	3.38506	3.11161	3.59806	3.60506	2.96482	2.62925	4.94874	4.10107	3.92954	3.91359	3.8299	4.92214	6.98085	7.92071	8.28971
ANKDD1B	0.32345	0.431113	0.313487	0.476321	0.439715	0.350759	0.269357	0.482652	0.500496	0.221603	0.125089	0.275196	0.181667	0.181819	0.336628	0.347019	0.301997	0.400321
ANKEF1	4.57691	4.28992	4.39634	3.44006	3.327	2.52955	3.83388	3.4035	3.66311	2.73684	2.64473	3.1673	2.93847	3.02645	2.49335	4.52317	4.67844	4.04214
ANKFN1	0	0	0	0.0869962	0.125239	0.0933006	1.35076	1.41925	1.71996	0.18248	0.170561	0.344021	0.086801	0.0165914	0.157355	0.293654	0.201866	0.2938
ANKFY1	15.1207	13.9427	14.8482	19.4896	19.55	19.3163	28.8416	31.6432	31.2883	27.7597	27.1817	29.1751	23.1711	22.543	22.6428	21.6909	20.5358	20.0603
ANKH	1.01553	1.02459	1.0612	3.90603	3.88268	3.83808	5.03713	5.52584	5.17166	4.94362	4.98261	5.18977	5.4947	5.29583	5.30191	6.74776	7.06518	6.91673
ANKHD1	20.8704	18.5926	18.6096	18.3774	15.5132	17.5955	11.95	13.1369	12.9688	13.7896	11.7875	11.6005	12.136	8.86648	12.2379	8.65502	8.87549	7.74571
ANKHD1-EIF4EBP3	4.4992	4.51635	5.3925	7.46689	7.7066	6.65741	4.73561	4.93438	3.96608	2.09914	3.19161	3.33336	2.72921	4.67777	2.07836	1.12527	1.35899	1.99882
ANKIB1	14.5792	13.9645	15.1741	17.0865	17.0051	16.4885	15.0705	16.8404	15.6914	16.8112	16.4426	15.7037	18.0669	18.7916	18.7399	16.1255	16.2865	15.8979
ANKK1	0.163615	0.261695	0.380603	0.344203	0.415212	0.354871	0.251578	0.509591	0.384878	0.0896873	0.253115	0.069612	0.137857	0.105113	0.106436	0.49744	0.450343	0.66992
ANKLE1	1.94563	1.98487	1.99588	0.880398	0.68214	0.729519	0.978381	0.92606	1.02386	0.742261	0.872929	0.603725	0.562918	0.745707	0.603112	0.984388	0.897035	0.905337
ANKLE2	20.5044	19.4209	21.3605	23.9491	23.7489	23.4769	16.6974	18.1241	16.1204	23.2222	23.0801	22.2757	22.2632	22.8559	23.5054	14.0246	14.2367	13.9364
ANKMY1	0.980655	1.02232	1.23255	1.54308	1.45234	1.77478	2.90405	2.5222	2.76224	2.05218	2.64295	2.31492	1.97555	2.43839	2.25158	3.93207	3.98097	3.44454
ANKMY2	9.18071	9.59297	9.62737	11.2065	13.4951	11.8705	18.5838	19.812	18.542	16.8248	16.3729	18.0991	17.6469	17.6682	16.1044	25.9757	26.3724	25.5192
ANKRA2	6.78066	6.23111	7.04655	10.5609	11.9225	11.9638	10.595	12.2223	11.5859	10.2061	11.6339	10.7733	13.1868	15.051	13.9294	13.8618	12.6344	13.2841
ANKRD1	4.38381	3.6631	3.8729	20.714	21.0391	19.2339	12.3241	8.93799	11.3098	234.717	267.897	249.367	216.478	204.523	178.648	0.236383	0.238465	0.209748
ANKRD10	66.1661	69.1655	67.7851	46.0628	48.0359	49.776	59.7785	63.907	63.9353	39.6667	38.2241	37.7236	32.6194	33.0624	36.7231	32.8181	31.2401	31.4251
ANKRD10-IT1	24.7624	24.0546	23.9234	19.4492	23.3785	20.5018	16.7803	28.4016	24.632	13.415	10.4222	11.585	7.79876	7.05528	8.39699	9.57255	9.87809	9.704
ANKRD11	42.6015	44.097	43.9114	57.9431	58.9537	53.813	37.4731	42.0619	43.8536	44.1444	44.3274	41.0255	49.7895	46.5519	46.7759	23.3814	23.539	23.4324
ANKRD12	9.94236	9.00337	10.2594	8.00556	8.17585	7.99716	8.96418	10.1994	9.77867	10.4614	9.50683	10.8287	9.84131	9.24945	10.2142	8.5787	9.1522	8.54746
ANKRD13A	7.27058	8.12029	7.75924	36.5744	37.0974	37.3502	17.3632	17.1851	18.0619	11.9592	12.4127	12.9742	12.1006	12.998	13.0253	10.4906	10.3395	10.0296
ANKRD13B	3.43575	3.30524	2.87963	10.3678	9.06226	8.8097	12.4482	12.5073	11.7566	14.2514	15.2933	13.8729	12.7742	11.1809	12.3973	14.161	14.9509	14.3332
ANKRD13C	11.5613	10.0387	10.699	14.9707	16.0615	16.0037	16.7537	18.7001	18.9699	14.9801	15.0115	16.0111	16.1297	15.3647	15.6817	17.2593	17.3826	16.7478
ANKRD13D	7.81837	8.08826	6.78844	22.0416	21.529	23.972	21.1803	20.387	22.1219	18.7548	21.4368	19.5183	20.4665	21.0954	19.1223	25.9915	28.9708	29.1996
ANKRD16	5.2396	5.03505	4.86819	3.41991	3.13118	3.22358	4.01485	4.35256	3.19508	3.54544	3.1244	3.65909	4.3888	4.26984	4.20422	4.84685	4.05291	5.46423
ANKRD17	28.064	25.9929	29.3749	30.0082	29.5356	28.5149	27.7804	29.5124	29.2446	28.6256	28.5393	30.2709	28.9655	29.032	27.7874	25.7269	25.8204	25.6897
ANKRD18A	4.64418	5.12348	4.91838	3.47035	3.27488	2.89472	0.398959	0.227345	0.240893	0.573878	0.515849	0.510789	1.16293	1.09863	0.811448	0.929983	0.91608	0.981126
ANKRD18B	10.2197	10.7992	10.9081	1.95102	2.09858	1.80716	0.376381	0.503841	0.71426	0.705008	0.732274	0.654882	0.943936	0.980979	0.820061	0.824743	0.710099	0.74855
ANKRD2	0	0.0860418	0.0945229	0	0	0.0583493	0	0.0844841	0	0.337456	0.137187	0.140016	0.364742	0.544504	0.337725	0.133417	0.147613	0.124354
ANKRD20A1	0.218022	0	0.0920917	0.38369	0.193854	0.193293	0	0.169234	0.352164	0.357575	0.229682	0.235411	0.433157	0.400952	0.447694	0.720221	0.4188	0.868488
ANKRD20A2	0	0	0	0.336196	0.218955	0	0.363866	0.191669	0.154677	0.650953	0.703791	0.789155	0.574806	0.392409	0.500353	0.681432	0.824831	1.8256
ANKRD20A3	0.183035	0.141879	0	0.126058	0.397685	0.216291	0	0.128989	0	0.136296	0	0	0	0	0.0906361	0.142026	0.194925	0.132344
ANKRD20A4	0	0.186239	0.331919	0.54098	0.32559	0.154856	0.182277	0.172349	0.117397	0.446955	0.216039	0.46413	0.120023	0.361917	0.498152	0.479186	0.372004	0.396935
ANKRD20A8P	0.0189947	0	0	0.0159878	0.0412808	0.0205807	0.0727502	0.0736954	0.0562284	0.0155719	0	0.0483282	0	0.128079	0.0591645	0.0304376	0.0222857	0.0108046
ANKRD22	0.0949694	0	0.055426	0.199673	0.103513	0.309655	0.589386	0.484759	0.320417	0.11799	0.221119	0.203687	0.241628	0.0916085	0.111884	0.309091	0.170301	0.246817
ANKRD23	1.25128	1.86809	1.0762	1.9715	2.17148	2.65094	2.57838	2.61124	2.96562	2.82321	2.29298	2.85367	2.13041	2.18064	1.7454	3.7238	4.15622	3.75236
ANKRD24	3.10234	2.96523	3.42349	0.530114	0.367388	0.366324	1.58886	1.48131	1.41432	2.953	3.57796	3.19003	3.45215	3.40512	3.43931	5.75972	6.65096	6.11409
ANKRD26	4.14411	3.74375	3.72075	4.08622	3.9258	4.29016	4.08511	4.52376	4.13605	3.79885	3.22739	3.70828	3.47317	3.40346	3.47629	4.46731	4.32116	4.23498
ANKRD27	16.8423	14.9851	16.6749	4.14733	4.3363	4.80659	5.54003	5.34677	5.5035	6.97744	6.2819	7.15176	5.80506	5.74581	5.51025	4.74797	5.02398	4.52351
ANKRD28	13.5404	13.1296	13.8576	8.86216	9.94325	9.65232	10.857	10.8868	11.3868	9.57491	9.45675	9.98895	8.60591	8.53664	8.52252	9.63369	8.99919	9.10732
ANKRD29	1.04716	0.476391	1.4236	0.0761772	0.043334	0.0492085	0.571229	0.42441	0.352882	1.00871	1.58139	1.88822	2.62219	1.50265	1.96779	3.51148	3.09992	2.66569
ANKRD30A	0.0148411	0.0158197	0	0	0	0	0.0113497	0.0114983	0.0109646	0.0121509	0.0229164	0.0251362	0.0124571	0	0.023089	0.0237333	0.0260529	0
ANKRD30B	0	0.0319999	0.0522723	0	0	0	0.0344392	0.01163	0.0110902	0.01229	0.057945	0.0381362	0.0377988	0	0.023353	0.0160038	0.0263524	0.0255649
ANKRD30BL	0	0	0	0	0.071041	0	0.101731	0.0514679	0.098344	0.162682	0.0506368	0	0	0.188418	0.102733	0.0712584	0.0786901	0.189647
ANKRD31	0.0636563	0.0339145	0.0369117	0.0625243	0.0575909	0.0574236	0.188656	0.106648	0.144276	0.0780432	0.114573	0.134514	0.0800226	0.061293	0.0988891	0.174887	0.173317	0.192541
ANKRD33	1.23314	1.21208	1.35875	0.157843	0.0965125	0.0554957	0.0869466	0.0401419	0.0280071	0.0423299	0	0	0.0317231	0	0.0587693	0.578781	0.711275	0.543133
ANKRD33B	1.72344	1.53738	1.5456	4.71039	4.48282	4.32916	0.536709	0.533283	0.488245	0.703368	0.648479	0.634922	0.973195	0.934917	1.01879	0.348415	0.366196	0.351742
ANKRD33B-AS1	0	0	0.465705	0.167501	0	0.217274	0.311278	0	0.299366	0.164887	0.153614	0.173299	0	0.574352	0	0.539068	0	0.114842
ANKRD34A	0.239361	0.176632	0.256588	0.278962	0.340108	0.379021	1.53694	1.6712	1.41674	3.77283	3.4842	3.46584	3.35689	3.35203	3.12506	6.92155	6.65102	7.13015
ANKRD34B	0.787678	0.643043	0.739356	0.0705349	0.0546201	0.127078	0	0.0259844	0.01239	0.0411842	0.0905851	0.113605	0.112584	0.322835	0.339079	0.143056	0.176706	0.295171
ANKRD34C	0.0654714	0.0697704	0.0607692	0.0551165	0.0426592	0.0425355	0.0100042	0.030407	0.0289937	0.096408	0.0808382	0.121869	0.0878614	0.0882678	0.0712492	0.0976096	0.061216	0.148502
ANKRD34C-AS1	0.177077	0	0.207093	0	0.19463	0	0.138838	0	0	0.288346	0.137173	0.153431	0	0	0	0.89973	0.913544	0.63165
ANKRD35	1.53044	1.72476	2.15945	1.8406	2.39584	2.60885	0.538181	0.611473	0.535134	0.0987224	0.152067	0.148509	0.257451	0.400202	0.289672	0.561415	0.629635	0.696533
ANKRD36	1.7241	1.95144	1.94483	5.0152	5.08812	3.9823	6.58621	9.73475	9.13332	6.3073	5.10861	6.56273	4.73868	4.53135	4.77648	8.1165	7.46985	8.32902
ANKRD36B	1.43435	1.72902	2.17951	6.31511	5.39597	7.00791	10.7257	12.6491	16.5115	8.55101	8.18935	8.64677	6.93478	5.01942	3.27243	12.4518	12.3499	10.6799
ANKRD36C	2.08755	1.6451	2.74148	14.1178	14.2877	11.4689	23.7848	27.8161	30.7743	23.0775	17.1593	20.9563	14.3176	12.1618	15.9898	22.548	25.4487	24.4499
ANKRD37	7.67052	9.06206	8.82191	3.16103	2.33793	3.61762	3.53164	3.27983	2.57484	2.89877	4.19698	3.77345	4.41616	3.91801	5.78074	4.38361	3.72422	3.32691
ANKRD39	8.53905	10.5069	9.94309	14.2639	17.3954	16.5433	10.8097	13.3059	12.7923	10.9647	14.7117	12.9903	11.7817	11.3638	9.79386	13.4557	13.0284	13.4588
ANKRD40	23.68	21.1067	23.5339	16.8554	16.7222	15.9769	16.3841	15.3824	14.7036	14.3143	14.4896	14.7931	15.4518	15.1893	14.3562	9.18718	9.12157	9.48092
ANKRD42	3.5066	3.04673	3.02817	2.83028	4.08459	2.07902	4.21154	4.85633	4.15882	8.7971	7.50188	7.57241	7.87525	7.73395	8.24363	9.02184	9.95768	10.923
ANKRD44	0.141692	0.520118	0.0920517	0.614767	0.66447	0.573277	0.525012	0.960473	1.12453	0.734714	0.586579	1.24278	0.433804	0.498431	1.01526	1.1715	0.919123	1.20761
ANKRD44-IT1	0.646651	1.03664	0.284718	1.35827	1.32631	1.49894	1.08212	1.86708	2.15418	1.42315	1.13551	0.98416	0.762315	0.937181	0.705452	1.56304	1.53177	1.37853
ANKRD45	1.56027	0.918948	1.82323	0.497635	0.821556	0.585159	1.7998	1.65217	1.45642	2.00992	2.50802	2.45263	2.83482	3.73784	3.00595	5.18351	3.84317	3.83498
ANKRD46	7.68511	7.3623	10.0231	30.2086	36.3692	30.5392	52.7182	54.3099	57.6639	56.442	49.3472	53.6721	45.2423	37.3425	49.2857	63.1327	65.7676	65.5685
ANKRD49	9.76037	9.36332	13.2636	9.62222	13.0585	7.98384	5.03706	4.79711	6.32405	5.32037	6.01485	5.9109	6.10627	5.20778	6.41214	3.78708	3.52706	3.19019
ANKRD50	13.6634	12.6526	13.5309	20.2601	20.3031	19.0123	16.7541	19.1136	18.7356	16.122	15.0612	16.3107	18.1022	17.5324	17.1126	16.2195	15.7455	15.6929
ANKRD52	10.3134	10.5245	9.54269	14.847	14.1188	12.8934	16.0887	15.7707	16.6563	30.9973	30.2956	28.7355	31.6964	33.7357	31.9942	21.4777	21.4551	21.1861
ANKRD53	0.0820578	0.0437748	0.150704	2.20324	1.96099	1.91895	0.489574	0.417715	0.314599	0.148454	0.454016	0.467209	0.317801	0.260502	0.140794	0.338997	0.287899	0.274173
ANKRD54	4.42458	4.89214	4.54498	8.94718	9.16549	9.00501	21.1154	17.1986	19.3065	19.4865	18.6086	18.8995	14.435	14.0354	13.533	16.8236	18.5604	15.5908
ANKRD55	0	0	0	0.0233774	0.176016	0	0	0.507671	0.159379	0.528444	0.662678	1.2588	1.06242	0.307634	0.84808	1.90866	1.64013	1.47097
ANKRD6	2.09601	1.94926	2.161	10.3239	10.2412	10.7323	13.2277	14.7428	14.4868	21.2929	19.0326	18.8429	24.317	24.575	23.5741	18.8903	20.2671	18.9058
ANKRD61	1.42204	1.2426	1.89191	2.49935	1.76459	1.19653	1.16221	1.27824	1.36775	1.23906	1.0565	0.725948	0.992256	0.873644	0.816508	0.884832	0.468991	0.71589
ANKRD63	0.147152	0.157218	0.172553	0	0	0	0.115501	0	0.223337	0.123045	0.0573517	0	0	0.426379	0.116493	0.323892	0.268535	0.129293
ANKRD65	3.59486	3.42315	3.12037	8.61384	6.66428	8.82587	1.08401	0.951304	0.706946	0.939822	0.528192	1.16094	1.96828	0.98319	2.51353	1.37646	1.91014	1.83893
ANKRD7	0.968564	1.79837	0.717382	0.655483	0.873007	0.876433	0.509516	0.515967	1.31921	0.854876	0.605846	0.792055	1.0201	1.16749	0.754935	2.0298	1.60066	1.71704
ANKRD9	10.8254	11.7966	10.0361	2.98828	2.89179	3.88406	2.0778	1.73985	2.35607	5.83839	5.3935	4.87864	6.44275	7.37635	8.3227	6.19155	6.55368	6.10601
ANKS1A	10.5652	10.7857	10.4896	12.8341	12.6492	12.4055	14.8249	15.2308	14.8994	16.8643	17.563	17.4824	15.6652	16.0534	15.5506	13.5488	13.339	12.9824
ANKS1B	0.893044	1.63483	2.06917	6.51072	7.44393	7.22027	14.5424	13.8606	13.2708	18.0851	18.0412	19.625	27.292	24.1072	26.5601	25.4761	27.034	27.7113
ANKS3	5.61991	5.50254	5.46561	5.72346	6.18335	7.06086	7.32013	6.92921	7.14154	7.41446	7.90404	7.93809	6.44878	7.37188	7.20154	8.58035	9.05196	10.0446
ANKS4B	0.225584	0.256443	0.122181	0.151916	0.0653396	0.146588	0.172497	0.174755	0.199973	0.110803	0.116092	0.140077	0.0631078	0.0579349	0.152059	0.168333	0.17599	0.162194
ANKS6	10.6016	12.0683	11.2445	6.07747	4.88779	5.26649	3.54015	3.35012	3.59673	3.74971	3.8123	3.83541	3.51115	3.24818	3.38062	3.80257	3.37083	3.33617
ANKUB1	0.127472	0.13595	0.0741913	0.134065	0.0693535	0	0.0736513	0.124308	0.308395	0.0524931	0.0740066	0.10867	0.107563	0.0921501	0.0249115	0.0995774	0.0754119	0.142538
ANKZF1	26.3274	28.6452	26.1744	11.8837	11.7544	12.7481	8.47794	9.29411	9.4763	7.15768	7.64396	7.1022	8.09717	9.32615	9.45246	6.86982	6.65079	6.81425
ANLN	30.8372	27.3975	29.9623	13.7733	14.742	15.4673	1.47751	1.60799	1.79612	3.70296	2.69523	3.04308	1.14809	1.00661	1.80105	0.691479	0.857015	0.906947
ANO1	3.70308	3.03342	3.5984	0.254334	0.330197	0.284558	0	0	0	0.0153779	0	0.0114801	0	0	0.0263659	0.101031	0.143043	0.104621
ANO10	23.9048	21.4926	24.4711	20.583	19.8421	20.1892	12.94	12.0286	12.9235	16.9391	19.439	16.7104	17.9934	18.0116	17.1901	12.8195	12.1388	13.2135
ANO2	0.868318	0.722765	0.926424	0.0663267	0.258995	0.0860899	0.218599	0.439762	0.356023	0.602352	0.677452	0.617374	3.63392	3.28553	3.6366	0.392096	0.304774	0.278244
ANO3	0.0650276	0.0693226	0.148747	5.02162	4.91338	4.79876	0.800569	0.481936	0.636473	0.440263	0.485865	0.770835	0.812928	0.668237	0.755885	0.727984	0.668351	0.520477
ANO4	0.368664	0.635656	0.353307	23.3826	25.3612	24.4225	9.49516	8.54929	7.20564	13.061	16.2192	14.7617	22.7166	22.303	21.7746	9.8161	9.60191	9.80368
ANO5	2.18401	1.94943	2.16586	3.69368	3.55625	3.65997	6.82491	7.61852	6.99524	8.12382	7.77192	8.50611	9.11665	8.56809	9.22328	13.3786	12.8902	12.3831
ANO6	22.798	23.0418	25.6733	14.5315	14.0008	14.8546	6.00687	6.98434	6.74769	16.0089	15.2008	15.4545	20.6322	22.4289	19.7482	4.815	5.13718	5.15827
ANO7	1.81332	1.95633	1.28157	0.277894	0.283549	0.204591	0.143214	0.172161	0.282422	0.273829	0.28994	0.402159	0.46279	0.413986	0.465583	0.366807	0.485748	0.597021
ANO8	10.6435	11.4618	9.26762	11.5175	11.2756	11.362	14.5339	15.6096	14.0889	13.4012	13.5976	11.8951	11.9957	11.2318	12.2432	17.6418	18.414	18.6846
ANO9	3.0828	3.2872	2.91927	0.137743	0.296714	0.14793	0.0419488	0	0.020266	0.022432	0.0211024	0.0232145	0	0	0.0425937	0.0731864	0.0321821	0.0623466
ANOS1	11.5541	10.3384	10.8642	2.04432	2.54818	2.63934	6.83969	8.66647	8.05394	10.9798	10.3711	10.2516	22.0592	28.085	28.0512	18.5182	19.4968	18.5017
ANP32A	243.399	230.905	251.316	114.81	123.662	120.432	112.31	101.452	108.493	78.8443	79.215	78.8571	76.3945	71.0405	79.0404	54.5759	54.0592	56.6408
ANP32B	114.752	119.835	123.669	86.3739	87.576	91.0738	60.345	53.318	52.5099	43.6808	44.2208	42.3837	42.3301	39.6856	37.3617	17.1296	19.3019	17.9302
ANP32E	104.661	93.2153	115.907	34.778	39.2317	32.3928	17.9784	21.6143	19.2706	21.0932	22.2541	23.7645	25.8764	28.1295	27.1901	12.0516	12.7291	10.2002
ANPEP	0.866695	0.923799	0.859661	0.0303964	0.039237	0	0.041476	0.0840318	0	0.0295949	0.055781	0	0.0151685	0	0.0281126	0.0192794	0.0741002	0.0923904
ANTXR1	10.7346	10.4366	10.9284	4.9093	5.56145	5.00273	3.6735	3.87487	4.29086	64.4636	60.5697	60.3863	53.0783	65.9179	54.0719	0.810375	0.704474	0.644724
ANTXR2	1.599	1.00581	1.03564	26.8839	28.1319	26.6304	3.58587	3.53618	3.37145	5.27333	6.89254	4.11444	7.94931	9.34717	8.58881	2.40754	2.84176	2.7771
ANXA1	0.560505	0.815822	0.654644	8.91664	10.1175	10.2579	15.3655	11.032	13.9727	116.277	123.599	112.561	99.0119	106.606	87.2727	0.470771	0.335812	0.235867
ANXA11	23.0531	23.4094	23.8107	5.66457	6.1321	6.04315	2.02134	1.41252	2.084	18.8653	19.7805	17.2013	33.2383	38.5206	32.2036	2.31945	2.51055	2.53852
ANXA2	138.108	138.602	137.686	321.457	329.4	360.207	325.589	278.497	299.914	768.698	817.176	765.374	902.342	1005.16	892.563	179.437	181.462	181.3
ANXA2R	0.0640917	0.136896	0.0737239	1.23913	0.909777	0.628066	0.400732	0.557543	0.677923	0.427252	0.269648	0.221432	1.09299	0.371244	0.607104	0.493909	0.464856	0.560233
ANXA3	6.92116	4.83827	5.37522	3.71714	4.01723	4.80614	0.799644	0.578467	0.764936	8.60032	6.1726	5.98545	16.7657	15.6149	14.8485	0.716942	0.80669	0.555098
ANXA4	5.45409	6.18332	6.83559	2.89718	2.23123	3.21712	2.484	2.22229	2.83063	11.5552	13.3013	12.3796	19.9415	21.8105	20.008	1.06213	1.64107	1.05854
ANXA5	181.143	169.775	185.673	120.955	118.225	124.579	46.3777	38.5698	43.9232	131.259	126.681	122.087	176.553	194.113	181.103	20.2769	21.9268	20.7823
ANXA6	56.3499	56.7291	59.73	30.7308	30.9781	33.2233	21.9482	18.7404	21.4316	96.3407	92.4432	85.0358	124.929	131.781	134.678	32.3312	35.0268	33.8497
ANXA7	35.1992	36.6556	38.7657	20.4557	20.5045	21.8024	13.6471	12.448	13.123	18.9677	20.1271	19.7029	23.9651	24.0303	24.8673	17.157	16.0945	17.522
ANXA8	0	0	0	0.0617632	0.0828197	0.124542	0	0.0286963	0	0.0605724	0	0.0627108	0.124608	0	0	0.0395917	0.0217861	0.0210784
ANXA8L1	0	0.119989	0	0	0	0	0	0.0610173	0	0.0644098	0.191582	0.100025	0.404394	0.662428	0.577004	0	0	0.0900583
ANXA9	3.09845	2.87639	3.23676	3.6218	2.84867	3.14642	1.83581	2.07922	1.71397	1.46264	1.62202	1.51451	0.783077	1.04765	1.41908	2.39158	2.60919	2.47701
AOAH	0.0601343	0.128258	0.171105	0.0758978	0.0654218	0.0652336	0.138868	0.140634	0.17891	0.148484	0.0910311	0.175338	0.152139	0.115914	0.164438	0.410749	0.332768	0.285982
AOC1	0.208231	0.151524	0.111109	0.0239136	0.0309124	0.0567284	0	0	0	0	0	0	0	0	0	0	0	0.0136279
AOC2	2.10112	2.18499	1.74189	1.0613	0.874452	0.787551	2.5541	2.24071	2.57421	2.70897	3.10464	2.33262	2.37432	1.96593	2.39523	4.96973	5.27708	4.7182
AOC3	0.703536	0.901294	0.550814	0.418481	0.222773	0.220163	0.407843	0.547157	0.495439	0.312935	0.339547	0.377315	0.295982	0.293637	0.229148	0.931031	0.590818	0.786419
AOX1	1.95161	2.17487	2.30856	0.128859	0.0969601	0.0828675	0.09744	0.0789768	0.103544	0.333877	0.324814	0.571922	0.481385	0.614167	0.485795	0.264831	0.208668	0.354356
AP000221.1	0	0	0	0.140112	0	0	0.262973	0.132981	0.57213	0	0.195318	0.0725962	0.0715524	0	0.264846	0.0922713	0.0510629	0.196429
AP000223.42	0.552689	0.390325	0	0.776195	0.809287	0.603861	1.30037	1.89432	1.38765	0.762487	1.42587	1.59598	1.8849	1.41947	0.71967	1.20514	0.660208	2.55516
AP000230.1	1.09595	0.428661	1.06398	1.43452	1.19315	2.14498	1.32548	1.79902	1.38988	2.28652	1.99605	2.12611	1.72886	1.5849	1.85883	2.39284	3.00876	3.63768
AP000235.3	0.443203	0.234257	0.257668	0.185364	0.240527	0.240068	0.513742	1.21128	0	0.907696	0.511053	0.763052	0.187078	0	0.512594	0.355777	1.04013	0.380072
AP000240.9	0.474754	1.74546	0.275997	0.596423	1.28877	0.772539	0.914552	1.48137	0.528401	0.776738	0.54626	1.01932	0.399222	0.226114	0.730307	0.252379	0.416994	0.67593
AP000251.3	2.96437	1.46069	3.62173	1.34368	0.873787	1.12193	0.899821	1.64008	1.47152	0.572274	0.445671	0.598899	0.196033	0.219926	0.722022	0.251806	0.626665	0.603143
AP000253.1	0.823805	0.912383	1.14332	0.346569	0.344768	0.825065	0.805444	1.08754	1.22639	0.965478	0.760317	0.702244	0.908977	0.458099	0.544875	1.1417	1.1058	1.0887
AP000254.8	2.40169	1.69521	2.34076	3.19387	3.72224	4.79841	4.5334	5.51053	5.11278	2.32027	3.23888	4.17277	2.20512	2.69048	2.6498	2.81908	4.27577	3.80725
AP000255.6	0.582726	0.465136	0	0.122613	0.320533	0	0.34409	0.231893	0.221108	0.242639	0.226371	0.254283	0.249314	0	0.114235	0.482117	0.176807	0.340674
AP000265.1	0.165798	0.176897	0.144991	3.27732	2.5735	3.24145	0.609297	0.519472	0.805763	0.137025	0.128548	0.141892	0.105253	0.199854	0.0649904	0.17928	0.271447	0.238611
AP000266.7	0	0.370908	0	0.441594	0.576235	0.191093	0.137232	0.138791	0.131869	0	0.271127	0.30295	0	0.168456	0.136682	0.0956103	0.104993	0.202266
AP000275.65	8.60415	8.90512	10.3658	39.8272	46.4352	42.3076	9.34955	7.75731	8.37666	4.92501	9.32083	6.31603	5.30265	6.99034	4.19953	12.09	8.14272	10.051
AP000280.66	0	0.119809	0	0.378115	0.245921	0.245351	2.74608	1.97422	1.02439	0.845868	0.877745	1.57249	0.868749	1.083	0.888385	2.29376	2.60579	2.50842
AP000281.2	0	0	0	0.483354	0.310535	0.312362	0.875608	0.222113	0.636217	0	0.220074	0	0.24188	0	0	0.304106	0.333653	0
AP000295.9	0.445081	0.571005	0.523338	0.747728	0.38984	0.485942	0.773972	1.92107	1.49689	2.32053	2.2957	2.17495	1.07133	2.23707	3.46934	2.075	0.437758	2.36631
AP000302.58	0	0.157667	0	0	0.326417	0.162662	0.233225	0.589997	0.22526	0.740092	0.345996	0.258455	0.380841	0.428325	0.116391	0.654488	0.269868	0.520396
AP000304.12	0	0.768238	0.281297	0.402664	0.436819	0.348476	0	0.381559	0	0	0.872564	0.555493	0.410751	0	0	0	0.292767	1.12674
AP000318.2	0.116928	0.374843	0.413611	0.689735	0.384489	0.255749	0	0.0935922	0	0	0.274422	0.410208	0.201177	0.225914	0.0926178	0.323152	0.715626	0.619483
AP000320.6	0	0	0	0	0.244983	0.489657	0.174692	0	0	0.185095	0.868372	0	0.190331	1.07883	0.870855	0.964291	1.19451	0.386919
AP000320.7	0.154885	0.495201	0.73087	1.17708	0.512797	1.19235	0.856106	0.8637	0	0	0.36158	0.541331	0.132848	0.149632	0.365602	0.256548	0.376107	0.543485
AP000322.53	0	0	0	0	0	0	0.13074	0.264456	0.379253	0.278332	0.12949	0.144371	0.355753	0.160271	0.13168	0.458717	0.304607	0.292959
AP000343.2	0.322793	0.681237	0.748565	0	0.348816	0.350616	2.71423	0.996613	0.717269	1.84401	1.24529	1.37672	1.09059	0.630072	0.742639	1.1882	1.12713	2.01876
AP000344.3	0.297946	0.213059	0.351021	0	0.108732	0	0	0.0796307	0.228074	0	0	0	0	0	0	0.0550702	0.304128	0.05873
AP000345.1	0	0	0	0.0405046	0.0525003	0.0523507	10.5396	10.1014	8.09134	2.99264	2.57951	2.47987	0.326847	0.929209	1.05939	2.5874	2.50579	2.61566
AP000345.4	0.22294	0.235185	0	0	0.241584	0	0.516427	0.173843	0.332866	1.09411	0.513557	0	0.187925	0	0	0.476813	0.392101	0.636829
AP000349.1	0.770208	0.68537	0	1.19051	0.422749	0.140551	0.101421	0.102682	0	1.60759	0.401598	0	0.882184	0.495711	0	0	0.705787	0.679827
AP000350.10	2.88337	2.43757	5.09946	1.61918	2.10696	2.36688	4.65275	3.65637	3.01613	3.41747	4.04	1.05468	4.1294	2.55025	2.4684	1.99145	2.13154	3.03924
AP000350.5	0	0	0.0132288	0.0384077	0.0123834	0	0.026122	0.0176442	0.0168231	0	0.0175979	0.0289304	0.0191218	0	0.0354444	0.0424713	0.0332885	0.0516928
AP000356.2	0.609525	0	0.352508	0.769558	0	0	0.46774	0.470652	0	0	0.234917	0.259235	0.257266	0	0.466727	0.480337	0.177908	0.346415
AP000432.1	0.744163	0.19742	0.435938	1.56845	2.04417	3.25418	0.584291	1.61932	1.5438	0	0.288401	0.646211	1.26944	1.43446	1.01894	1.21812	1.11136	1.3968
AP000432.3	8.45288	8.94149	7.67996	5.07538	5.3832	4.79672	5.30356	7.37054	6.58923	5.0322	4.6181	5.71846	4.85881	5.00424	4.44599	6.25515	5.42715	5.89583
AP000437.3	0.309056	0.476155	0.31992	0.49114	0.299009	0.335419	0.582638	0.402264	0.332689	0.254766	0.478674	0.322341	0.173996	0.198618	0.188045	0.443869	0.366269	0.531713
AP000438.2	1.02361	1.0929	2.25668	0	0	0	0	0	0	0	0	0	0	0	0	0	0	0
AP000442.1	2.10796	1.27186	1.63988	1.084	1.063	0.633869	1.62332	0.704356	1.01758	0.401489	1.11878	0.985933	1.58195	0.395083	1.92778	1.16106	0.34554	0.907244
AP000442.4	0.247688	0	1.02103	0	0.135781	0	0.587216	0.495651	0.376789	0.310565	0.0969448	0.21721	0.212626	0.238896	0.19575	0.82124	0.453766	0.582466
AP000459.7	1.71718	1.95327	2.65579	1.90004	0.823612	2.46256	2.54878	1.5484	2.79125	2.70119	1.59812	2.07094	1.48078	1.45445	2.1264	1.90022	3.15984	3.22611
AP000472.2	0.712854	0.761052	0.70009	1.20079	0.520612	0.520281	0.281831	0.285346	0.541949	0.397724	0.464517	0.713317	0.102064	0.343755	0.470066	0.433801	0.363182	0.0698656
AP000472.3	4.69189	4.3484	3.65878	0	0.214771	0	0.305534	0.154515	0.293659	0.323685	0.150875	0	0.166185	0	0	0.318056	0.116295	0.337804
AP000473.5	0	0	0	0	0	0	0.146629	0.147841	0.422784	0.774744	0.289576	0.324666	0.159275	0.180039	0.146155	0.713239	0.781453	0.646986
AP000473.6	0.245862	0.777939	0	0.412214	0	0.534697	0.189686	0.191299	0.547842	0	0.188584	0.632394	0.207219	0.70335	0	0.655636	0.144058	0.140519
AP000473.8	0	0	0	0	0	0	0.11598	0.117398	0.0373654	0.206344	0.347873	0.342	0.0422529	0.0960553	0.195639	0.324464	0.298035	0.37424
AP000476.1	1.52265	1.77319	1.68813	1.3603	1.06961	1.29507	1.60014	1.58433	1.66761	1.13485	0.796758	1.15434	1.14336	1.10592	1.49777	1.05355	1.00607	1.13527
AP000477.3	0.547596	0.351683	0.38762	0.184744	0.240299	0.838308	0.433147	1.49064	1.33808	1.10315	0.429042	0.192135	0.755819	0.953875	1.04235	1.39393	0.872663	1.54834
AP000479.1	1.74743	2.43424	0.652539	1.00047	1.21197	1.86547	12.5776	11.9347	13.9732	23.0653	28.2647	24.6027	62.0728	59.4169	66.6312	15.1677	14.0481	12.8433
AP000487.4	0.835078	0.293751	0.647085	0.468508	0.300231	0.605029	1.27801	0.861783	1.64924	2.27312	0.213181	1.42234	1.17017	0.80255	0.213475	0.739034	1.13558	1.58545
AP000487.5	0.478163	0.821426	0.77234	0.804758	0.866685	0.432094	1.14334	0.930521	1.04553	0.524086	0.760183	0.903921	0.626566	0.742351	0.476854	0.926065	0.986635	0.758565
AP000487.6	0.957959	0.609551	0.897011	0.483587	0.631117	0.62746	0.749847	1.06007	1.2985	0	0.739789	0.499669	0.814901	1.10583	1.19666	0.832385	1.71607	1.10346
AP000560.3	0.299838	0.359839	0.43671	0.91436	0.652924	0.610363	1.15783	1.23096	1.39859	1.23724	1.80048	1.24894	1.42575	1.0118	1.64348	0.990789	0.979225	1.03344
AP000569.9	2.05673	3.27414	2.00612	0.720831	0	0.187731	0.538523	0.136115	0.25881	0.14224	0.133061	0	0.146754	0.165432	0	0.281789	0.51564	0
AP000577.2	0.104709	0.449614	0.12346	0.176507	0	0	0	0.167814	0.240819	0.17578	0.16401	0.183313	0	0.202685	0.166134	0.173673	0.0642214	0.123615
AP000593.7	0.529154	0.373767	0.206353	0.297083	0.774959	0.385479	0	0.279978	0.532334	0.2926	0.409562	0.458394	0.150684	0.169871	0.275525	0.289049	0.31732	0.408033
AP000640.10	0.10456	0.224486	0.616473	0.616708	0.458416	0.456746	1.40866	0.837651	0.721306	1.57987	0.982942	1.28168	0.721219	1.31517	0.829377	1.96556	1.53915	2.77806
AP000640.2	2.44424	3.3677	3.89064	2.42373	3.63998	4.41751	5.54967	4.6981	4.14855	2.51774	3.13489	2.637	4.31144	5.26183	4.29006	4.12744	4.36327	4.46097
AP000648.5	3.11371	3.14858	3.09246	5.64459	5.78844	4.83063	6.52111	7.15617	7.38009	4.97844	5.22036	5.54164	4.14394	3.89131	4.32465	5.57163	5.37049	5.03777
AP000654.4	4.58359	5.63812	6.18467	1.57596	2.73153	1.96721	1.03378	0.990853	1.10462	1.10168	1.24423	1.56302	1.12709	1.47538	1.37274	0.991333	1.17957	0.730591
AP000662.4	3.43614	3.63737	4.19441	4.06906	3.60263	3.35275	2.67625	2.55794	2.78607	1.7137	1.72684	1.66896	1.71492	1.77365	1.81868	1.65678	1.54619	1.56825
AP000679.2	0.103252	0	0.0400813	0.115824	0.112384	0.0373537	0.106178	0.134397	0.0256504	0.11349	0.0799611	0	0.0581319	0.0663565	0.0807756	0.129761	0.142768	0.197386
AP000688.14	0.336083	0.358975	0.236193	0	0.440518	0	0.0526078	0.372595	0.254288	0.280371	0.471051	0.348786	0.286863	0.0649007	0.0531091	0.14743	0.407123	0.274655
AP000688.29	1.95436	1.92387	1.92436	1.13847	1.07946	0.913271	0.972075	1.17195	1.2971	1.11363	0.930717	1.05016	1.21711	0.840374	0.775207	1.27634	1.33249	1.18706
AP000692.10	0.10456	0	0.246589	0.264303	0.343812	0.456746	0.414313	0.16753	0.240435	0.175541	0.245735	0.0915487	0.450762	0.505834	0.414689	0.173432	0.128262	0.185204
AP000692.9	2.37359	1.25843	1.78817	2.71181	1.86546	4.45875	3.0605	3.36872	1.53813	2.53595	2.10734	2.35662	0.725822	0.982177	1.46029	0.930077	1.73582	2.65949
AP000695.4	0	0.324994	0	0	0	0	0.107164	0	0	0.113246	0.475561	0.133308	0.261714	0.147374	0.333296	0.149743	0.082624	0.31847
AP000704.5	0.358072	0.381899	0.454758	0.273881	0.389661	0.141288	0.928147	1.11771	0.727184	0.884946	0.982849	0.943783	0.741798	0.753051	1.09442	1.26107	0.982584	1.04441
AP000705.7	0.572222	0.602992	0.663644	0.240683	1.23668	0	0.436372	1.55042	1.05652	0	0.438759	0.486385	1.68592	1.09972	0.437884	1.06144	0.664823	0.812251
AP000708.1	0.429864	0.270764	0.385824	0.592052	0.467134	0.338751	0.733567	0.773419	0.86782	0.913221	0.618872	0.845318	0.525513	0.658773	0.730447	1.14838	1.10077	1.10064
AP000721.4	1.46707	0.194204	0	0.618696	0	0	1.29373	0	1.10632	1.06347	0.284145	1.42998	0.625603	0.530182	0.4303	1.00034	0.766849	0.635894
AP000797.4	0	0	0	0.949273	0.206298	0.205123	0	0.148534	0	0	0	0.163038	0	0	0	0.511581	0.673027	0.649311
AP000892.4	0	0.458432	0.25188	1.08618	0.470013	1.41189	1.50754	1.01703	1.45663	1.06857	0.831897	1.30633	0.914468	0.206997	1.00596	2.20657	3.31015	2.84715
AP000892.6	0.908526	0.942324	0.871233	4.15061	3.76189	3.51489	2.7568	2.18386	2.79722	13.7202	15.4965	13.3394	9.44601	12.0847	10.5619	2.41103	2.05866	2.02532
AP000959.2	0.0916973	0	0.107911	0.154065	0.301223	0.10014	0.217347	0.220215	0.0701904	0.154222	0.14338	0	0	0.177326	0.291929	0.101806	0.169013	0.108377
AP000962.1	0.542679	0.497054	0.909714	0.846851	0.0847742	0.169073	0.609595	0.431633	1.11986	0.45443	0.362821	0.403983	0.331976	0.224677	0.307236	0.256519	0.614701	0.409582
AP000997.2	0.0150118	0	0	0.0126396	0.0162923	0.0243673	0.0457643	0.0347788	0.0386814	0.0122561	0.0173607	0.00633652	0.0377053	0.00722614	0.0174742	0.0557848	0.0611856	0.0466805
AP000997.3	0.251248	0.100482	0.109665	0.158548	0.170862	0.136296	0.241896	0.269461	0.257112	0.258617	0.145856	0.267687	0.0529939	0.211895	0.0736409	0.185765	0.408628	0.395616
AP001055.6	0.672177	0.343616	0.520384	2.80508	1.32665	2.37452	1.78303	0.860876	1.18262	1.16432	1.52413	1.14482	0.935651	0.427396	0.172643	0.713718	0.918565	0.87272
AP001056.1	0.456773	0.12189	0	0.480639	0.250023	0.249688	0.270273	0.638854	0.346655	0.382173	0.0892953	0.399921	0.196371	0.330269	0.180738	0.50428	0.627707	0.469934
AP001057.1	0.472484	0.378359	0.55699	1.09309	0.905728	1.03346	1.02677	1.03959	0.628059	0.988055	0.461923	0.414414	0.91298	0.683378	1.02768	1.30419	0.79433	1.3885
AP001059.7	1.91244	3.76894	1.11294	1.20167	1.29666	0.778709	1.47574	1.49157	0.887729	1.36917	0.732829	1.43725	1.20713	0.911298	1.10283	1.5262	1.12008	1.22657
AP001062.7	1.44302	1.74615	1.18631	1.4931	1.32247	1.3512	2.18387	1.93299	2.16529	1.8581	2.07701	1.80736	1.90491	2.56235	2.45512	1.99496	2.23396	1.95389
AP001062.8	0	1.32599	0.163091	0.699119	0	1.36482	1.20234	0.110391	0.840932	0	1.18871	0	1.30502	0.799657	2.71719	0.381987	2.27242	0.28291
AP001065.15	11.1911	11.153	11.5465	6.46865	6.13222	5.78956	3.40312	3.12653	2.60176	4.53356	4.14576	3.76071	3.70144	3.86988	5.56751	4.5962	2.2669	3.25314
AP001092.4	0	0.239397	0	1.52232	2.70766	2.46068	3.33456	3.19039	4.57241	6.3221	4.53696	3.71041	1.72089	2.16877	1.2254	3.51033	2.53387	2.46028
AP001189.4	0.054774	0	0	0.0921105	0	0.059579	0	0	0.0412054	0.272926	0.212811	0.377044	0.97783	1.05709	1.1641	0	0	0.0317584
AP001258.4	3.01357	2.92535	2.56286	0.170927	0.14741	0.404215	0.208867	0.290818	0.252288	0.418613	0.393297	0.433338	0.543216	0.620165	0.450243	0.328171	0.180522	0.155306
AP001271.3	0.589557	1.85851	1.32895	0	0.61558	0	0.436578	0	0	2.84756	0	0	0.484005	0.600461	0.441199	0.299871	0.336304	0.962109
AP001347.6	1.43651	2.2369	2.17053	1.71087	1.76381	1.75882	1.77425	1.27574	1.48939	1.19517	1.07063	0.774128	0.305797	0.751027	0.849357	1.20945	1.08222	0.800392
AP001350.4	0.469352	0.250778	0.183608	0.328646	1.28319	0.511836	0.553764	0.684608	0.594913	0.262086	0.549209	0.611621	0.268039	0.226713	0.186045	0.604183	0.57281	0.275625
AP001372.2	1.86905	1.60632	1.71984	1.87793	2.4577	2.08757	4.59092	5.19273	4.31152	4.38203	4.42393	4.2501	4.74886	4.19379	4.46506	6.45297	5.95863	5.97866
AP001412.1	2.58389	2.02704	1.92357	1.71771	1.94317	1.34081	1.39543	0.759174	2.6855	0.680811	1.59283	1.07018	1.63334	1.04844	1.17412	2.24963	1.90418	1.83403
AP001429.1	0	0	0	0	0.644313	0	1.3749	1.23612	1.90878	0.323685	0.452625	0.679918	1.49566	0.752365	0.762372	1.1662	0.814065	1.12601
AP001432.14	1.20085	2.33092	1.63853	2.18528	3.06538	3.27165	1.71956	1.57444	2.25564	1.16014	2.15925	1.39092	1.52662	1.53742	1.24697	2.0601	1.78157	1.38445
AP001437.1	0.234942	0.739997	1.09186	0.787462	0.510128	0.25485	1.08777	1.83327	3.14081	0.769489	1.08259	1.81571	0.9873	0	0.542536	2.12654	1.6503	1.60673
AP001442.2	0.465774	0.717794	0.382069	1.01143	0.27331	0.157681	0.444651	0.336968	0.669756	0.692751	0.411342	0.527209	0.334196	0.102004	0.63312	0.692185	0.338835	0.507017
AP001462.6	0.712131	0.249351	0.551995	0.198808	0.257753	0.772539	1.64619	1.66655	1.93747	0.582553	0.728347	1.42705	1.19767	0.452229	1.46061	1.76665	1.52898	1.62223
AP001468.58	0	0.390325	0	0	0	0	0	0.728584	0	0.914984	0	0	0	0	0	0.200856	0.330104	0.63879
AP001469.5	0.983968	1.34712	0.49737	2.4885	1.54678	0.771507	2.88739	2.24245	2.5599	1.64361	0.878452	2.45911	1.68785	1.22001	1.8782	0.853671	1.11072	1.0723
AP001469.7	2.25334	3.26888	2.28926	1.89943	1.52158	2.45252	2.58275	3.27285	1.66606	1.38154	1.94411	0.959524	1.1849	1.62409	1.07811	2.09371	2.12825	0.801577
AP001469.9	10.3039	8.43413	9.4186	2.28754	2.22	1.70877	3.20279	2.65596	2.77479	2.39016	2.24477	1.77182	1.96481	1.55213	1.93205	3.12402	3.01331	3.32643
AP001476.2	0.225924	0.103266	0.225432	0.0814655	0	0.105061	0.0994737	0.176284	0.12015	0.0797568	0.0749567	0.0550379	0.0544754	0.0622191	0.100931	0.0520895	0.0954942	0.129421
AP001505.10	10.4315	15.3433	10.4409	14.8613	12.9271	6.85963	11.7898	9.07464	10.2716	8.75032	6.5108	7.91451	5.52845	8.55579	7.08212	8.65952	10.2315	8.31131
AP001595.1	1.81775	1.9253	1.41828	1.69542	0.882744	0.440569	1.26121	1.43099	0.758611	1.16971	0.934245	1.22816	0.684353	0.775585	0.47191	1.64023	0.958548	1.04757
AP001596.6	0.380707	0.341439	0.687606	1.76003	1.73558	1.9965	0.188618	0.4872	0.327217	0.0669423	0.062326	0	0.342293	0.0771693	0.159342	0.0441055	0.419298	0.0938952
AP001619.2	0.240526	0	0.559024	0.201393	0.52118	0.782518	0.92611	0.749045	0.891717	0.393632	0.368011	0.619335	0.60752	0.687323	0.36934	1.91899	1.9702	1.91679
AP001619.3	0	0.183395	0.606804	0	0	0	0.407103	0.549251	0.391466	0.574386	0.134155	0.149866	0.14793	0.16675	0	1.13567	0.311987	1.00082
AP001625.4	0	0.251263	0	0	0.259332	0	0	0.186446	0.177546	0.195596	0.732829	0.410642	0.201188	0.227825	0	0.763102	1.54011	0.953996
AP001625.6	0.354893	0.564053	0.622507	1.19579	1.55997	1.16306	2.0873	2.53443	2.94544	0.882586	1.23758	0.922671	0.758046	0.683732	0.83216	2.71372	4.25633	2.6711
AP001626.1	0.291541	0.0888744	0.194257	0.385357	0.362937	0.407137	0.67673	0.978774	0.871995	0.447504	0.548972	0.499048	0.634592	0.60245	0.620414	0.585525	0.545575	0.503545
AP001626.2	0.454562	0.255069	0.417152	0.161073	0.0780323	0.0259357	0.202027	0.241832	0.124215	0.176831	0.27743	0.182973	0.181225	0.20746	0.186573	0.525328	0.506878	0.477549
AP001627.1	0.084516	0.0450885	0.344959	0.177722	0.0920678	0.0918047	0.196233	0.0662232	0.347678	0.104804	0.0983047	0.0723534	0.0357779	0.163008	0.0662743	0.205715	0.302062	0.267708
AP001630.5	0.24635	0	0.2868	0.206656	0	0	1.52195	0.191773	0	0.405019	0	0	0	0	0.378598	0.394341	0.577893	0.422854
AP002856.5	19.9678	16.6619	24.0115	0.293021	0.191351	0.380745	0.136571	0	0	0.144503	0.135025	0	0	0.167808	0	0.190396	0.104568	0.402959
AP002954.3	0.226881	0.54501	0.265256	0.953781	0.371308	0.308546	0.839489	0.67074	0.939574	0.70706	0.529065	1.02572	0.771974	1.09476	1.02748	0.525691	0.57993	0.757195
AP003025.2	0.211436	0.225338	0.22787	0.139845	0.147637	0.0981396	0.219427	0.257399	0.178511	0.173093	0.0699505	0.102308	0.101402	0.0581803	0.164452	0.136851	0.12372	0.111449
AP003068.23	3.20578	3.03547	2.68675	1.06331	1.37765	1.71714	1.99446	1.77112	1.75846	1.83094	2.31192	2.55417	3.09938	2.35165	2.72868	2.71517	3.04505	2.8909
AP003068.9	3.02817	4.01658	4.88151	0.637954	1.4548	4.34367	0	0.749326	1.14211	0.627709	0.732453	1.15172	0.806185	0	0	0.309046	0	0.218235
AP003419.11	4.10114	8.58608	4.1872	5.64298	10.8182	5.84232	6.15113	7.3083	3.00955	16.554	20.3807	12.9109	25.3442	25.6979	18.2392	6.48422	7.32484	4.00331
AP003774.1	0.29343	0.312073	0.517083	0.24705	0.322669	0.321773	0.230766	0.23349	0.33406	0.610287	0.114021	0.256045	0.376867	0.282524	0	0.323686	0.0890294	0.171712
AP003774.4	0.120031	0.128004	0.174594	0.378739	0.228522	0.358073	0.39267	0.210529	0.178551	0.197583	0.232217	0.408999	0.151835	0.173526	0.304775	1.30602	1.11704	1.13316
AP003774.6	0.0908273	0.679575	0.213562	0.686119	0.695964	1.884	1.1481	1.16186	0.902455	0.534127	0.354526	0.47555	0.390542	1.05254	0.433248	0.705249	1.11615	0.965475
AP004372.1	0	0	0.240221	0	0	0	0.159907	0	0.154087	0.16967	0.31639	0.356148	0	0	0.319466	0.221655	0.72889	0.236431
AP004782.1	0.214242	0.228372	0.135734	0.245897	0.338641	0.253246	0.164145	0.166276	0.302753	0.191635	0.300916	0.13217	0.147323	0.356471	0.212359	0.135277	0.148578	0.22163
AP005242.1	0.331178	0.702814	0.194668	0.41878	0.182568	0	0.390454	0.263814	0.754816	0.276251	0.51418	0	0.142003	0.480277	0	1.09211	1.00057	0
AP005530.1	0.692159	0.424362	0.582656	0.581479	0.758061	0.864674	0.860773	1.74509	1.36285	1.91069	1.62488	1.29651	2.21344	1.43497	1.41666	3.01703	3.39176	2.5155
AP006285.1	0.261398	0.278793	0.152161	2.44672	1.81344	2.51735	4.63331	3.59545	4.3798	2.61113	2.15023	2.20129	1.76504	1.66927	1.81394	2.21534	2.63032	2.26533
AP006621.5	4.46638	7.5643	7.37136	4.61891	3.19698	2.59764	5.157	4.0613	5.53091	4.09319	4.60046	5.07831	4.54847	3.37206	3.84675	4.85436	5.34211	5.25073
AP006621.6	6.92066	6.40288	5.14482	4.16398	3.47269	2.64274	3.67758	3.71553	2.95847	2.97107	4.4308	2.41413	3.73048	6.03031	4.01493	3.17071	2.85303	2.27432
AP006621.8	6.36799	6.2197	6.54461	2.13921	1.52022	1.53122	2.50857	3.97905	3.42642	2.39493	4.29162	2.72072	2.62768	2.45301	1.95424	3.91392	3.40001	3.37946
AP1AR	12.0209	12.0182	10.8169	16.4873	15.3111	15.3155	11.7444	13.8685	12.6421	9.73819	9.55168	10.1188	9.30199	8.75822	9.33003	14.4039	15.3876	14.4148
AP1B1	30.1964	29.364	32.3446	39.6137	39.4896	39.3818	33.9165	30.4692	31.8435	39.0324	40.1889	39.2978	41.9657	44.0022	42.3755	36.3904	37.2732	36.1927
AP1G1	23.4347	21.104	24.947	28.0983	27.1547	26.5446	27.0011	28.4241	27.5786	33.9992	33.8629	34.4067	34.1888	33.2255	31.9044	26.4406	25.9235	26.4489
AP1G2	15.9825	17.7809	16.5127	5.26534	5.48117	5.81728	12.6697	11.9889	13.1673	7.36676	6.14547	4.76857	5.04789	4.61947	5.76442	7.24031	7.08415	7.19069
AP1M1	13.4981	12.3621	14.0692	41.0191	38.7518	40.9324	65.9406	60.7459	60.3539	51.6321	55.7902	53.1851	50.2116	52.7463	52.2262	58.8104	60.2299	61.3158
AP1M2	90.0428	89.5159	91.9706	2.63947	2.99753	3.03697	0.131288	0.0332293	0.0317196	0.385644	0.361718	0.0726102	0.107714	0.204472	0.0997629	0.252327	0.303146	0.366361
AP1S1	32.5582	35.2264	34.2151	32.5346	32.9254	32.8322	48.0979	45.4206	43.3421	59.4749	68.9095	63.2838	73.4785	72.5204	72.339	66.6516	75.1642	72.2793
AP1S2	172.384	150.96	173.417	53.0969	51.8718	53.1887	71.7782	74.0745	64.4547	56.6366	61.5222	63.5138	60.4189	55.6567	58.8613	55.4136	57.2907	60.8223
AP1S3	4.69204	3.80086	3.85164	2.23137	1.12977	1.45249	3.36319	3.27454	3.88685	6.5253	4.64223	8.14395	5.67714	6.71941	6.07768	10.8155	10.2763	8.59866
AP2A1	44.5499	43.8375	45.8309	46.3843	47.8541	47.4343	52.4053	47.3543	48.8168	65.9044	72.6112	67.4699	68.3857	72.7069	66.7321	56.2173	59.2383	57.3943
AP2A2	25.7266	27.7233	29.4239	74.1233	74.3485	79.1816	58.9741	58.4063	56.8239	50.11	52.9488	55.9288	53.1055	52.9346	52.8037	48.493	49.4119	50.5486
AP2B1	96.4196	97.5989	104.861	123.268	130.883	127.01	161.643	163.164	159.039	149.155	155.878	166.427	155.594	146.215	146.538	138.84	144.689	143.183
AP2M1	284.397	281.515	298.445	141.314	145.19	152.788	265.52	249.907	251.223	331.124	362.217	342.32	368.111	381.859	372.078	268.824	267.826	263.892
AP2S1	129.697	127.309	120.021	62.5639	69.7464	69.5103	96.827	83.2152	84.5876	142.77	149.89	137.154	148.502	158.296	144.058	99.5276	101.066	103.247
AP3B1	20.1827	19.4108	23.0032	10.1216	9.43319	9.01171	7.23911	6.80795	8.37525	11.1359	11.0095	11.7153	12.9435	13.8116	11.7503	4.42911	4.56256	4.37872
AP3B2	3.81145	3.23538	4.04069	43.255	44.0347	43.7241	39.7183	35.8532	36.6901	26.1277	28.8061	27.5807	24.8899	22.1981	24.6047	32.7381	32.2496	33.6884
AP3D1	53.2646	51.5749	52.8544	55.0848	53.1211	53.2618	48.5414	45.8628	44.8962	52.9817	57.9676	55.4612	59.0164	58.6211	55.5204	51.8378	55.1003	56.0847
AP3M1	23.413	23.0151	24.662	49.0568	48.9018	50.3536	33.8901	34.0158	36.0253	28.9093	28.6935	32.1234	28.8283	27.7042	28.0903	23.0989	22.5366	22.1753
AP3M2	9.63068	10.0986	10.1974	8.41614	9.32295	10.0557	12.8127	13.0543	11.7112	13.7447	13.037	15.1719	15.3606	15.3138	15.8639	13.7883	14.845	13.1415
AP3S1	46.2857	43.0593	45.4627	47.7877	49.5359	46.9199	30.9433	30.99	32.123	41.7571	42.2284	40.2252	38.3601	39.54	43.6518	38.9754	37.7009	38.7501
AP3S2	20.864	24.5157	23.1028	34.8604	32.364	32.5167	26.8333	30.1191	31.0958	25.9777	33.8868	24.6371	31.4953	28.9354	36.3857	30.907	32.7693	27.6255
AP4B1	4.66853	4.07925	4.92594	9.10224	8.91364	8.138	10.3624	9.75865	10.4345	7.20212	8.17266	6.4673	7.41968	6.89034	7.02335	7.50505	7.4389	7.05087
AP4B1-AS1	0.599971	0.548721	0.599778	0.756966	1.02712	0.884525	1.29388	1.04123	1.05806	0.637847	0.664691	0.660541	1.01613	0.826583	0.806675	1.02026	1.12365	1.20975
AP4E1	4.87655	4.03649	4.70742	5.59124	5.96143	6.01548	3.07529	3.09413	3.40154	3.99419	4.4211	3.85981	4.27304	3.95138	4.11789	2.56603	2.66338	2.74776
AP4M1	7.79776	8.2285	7.63774	6.07624	5.33033	6.10156	7.99743	7.79825	7.49891	7.95137	8.07238	7.7436	9.17562	9.18463	9.86672	7.25812	7.39396	7.94273
AP4S1	8.90622	7.92832	8.05629	7.01812	5.96958	6.95352	9.49527	10.4751	8.9487	10.0875	8.18011	8.59177	9.66125	9.67088	11.1143	11.9338	11.7879	11.8004
AP5B1	4.18573	4.27359	4.54339	3.81921	3.37261	2.95344	1.32068	1.32757	1.27585	3.22585	3.29284	2.99365	3.6471	3.93988	3.93635	3.92626	4.31723	4.17368
AP5M1	21.0556	15.3603	18.8694	30.4403	30.2039	28.7557	19.2791	20.4653	22.3519	20.7706	19.734	21.5172	23.0408	22.2546	22.8367	23.7601	23.7055	22.3126
AP5S1	1.74964	1.31095	1.90009	4.03566	4.38714	3.75131	3.84307	4.22661	4.07653	5.54163	4.78314	4.24264	6.08248	6.17557	4.86923	4.88618	4.75414	4.23207
AP5Z1	5.96617	4.93332	4.96895	7.59088	7.86514	8.02068	7.01302	6.90249	6.74098	10.6466	10.3134	10.2578	11.9985	11.655	10.861	5.34511	5.48644	5.77231
APAF1	8.73779	8.75874	10.7875	11.5955	12.8159	12.4612	11.0054	9.25281	7.63924	10.2497	10.5353	9.03624	13.2054	11.5366	11.3312	8.55453	7.64967	6.22267
APBA1	0.419651	0.498485	0.484702	7.88664	7.51974	8.16957	31.3221	29.6475	30.6332	29.3982	32.8132	31.6144	34.5469	35.0857	34.4663	58.0648	59.0649	59.994
APBA2	6.65221	7.1461	6.71917	56.4742	56.2872	58.6396	57.3956	55.8596	54.5298	38.1935	42.0037	38.3808	33.4294	30.2865	31.3217	44.5217	43.2948	44.1378
APBA3	6.49259	7.07254	6.15352	4.79406	4.51076	4.38537	3.22304	3.61431	3.16595	4.1567	4.11877	3.65464	4.25829	4.09489	5.02537	3.51574	2.78348	3.22859
APBB1	22.1824	23.6218	23.7805	63.1095	59.417	59.677	140.368	130.463	128.37	123.044	133.437	129.554	123.659	115.99	117.604	153.803	154.421	159.661
APBB1IP	0.024734	0	0.0593119	0.0416301	0	0	0.0189944	0	0.0381337	0.0203187	0.0191239	0.105126	0.104115	0.0953287	0	0.092766	0.116513	0.0564484
APBB2	15.4483	14.2746	14.914	26.4863	27.4062	24.6571	22.8428	26.6083	24.538	26.0502	25.4881	25.5189	33.105	36.5213	30.7198	22.0716	21.7981	22.3549
APBB3	4.45218	3.5827	3.85761	32.616	36.1663	33.2429	28.396	23.7954	27.3598	21.6013	23.2275	24.5851	26.9133	26.7576	28.609	33.3383	35.4375	35.3164
APC	5.72101	5.0389	6.07999	21.5175	21.2932	21.4111	36.6336	43.176	40.1187	46.3864	43.5001	48.6029	62.9475	58.46	62.3073	34.8241	35.781	33.7881
APC2	0.339307	0.308901	0.364599	23.3079	21.3624	21.0835	46.1174	46.2159	44.3278	36.3819	38.1167	36.454	31.6998	29.4362	31.26	35.2777	38.4396	38.5495
APCDD1	2.20012	1.17307	0.645697	13.2638	14.9216	16.6484	1.5794	1.74062	1.73988	3.34214	1.98852	2.0641	4.53325	5.47411	6.16464	1.85185	2.51029	1.16283
APCDD1L	0.292806	0.166463	0.204062	0.11501	0.106064	0.0846059	0	0.0151503	0.0144496	0	0.0150798	0	0.0164063	0.0376078	0.0152029	0.0417185	0.0229103	0.0333201
APCDD1L-AS1	0	0.162814	0	0.680312	0	0.77441	0.570086	0.685942	0.167518	0.0281943	0	0.199156	0.0288837	0.0329721	0.190476	0.308114	0.291464	0.0980697
APEH	78.4927	75.4344	85.327	43.2004	45.3702	43.3307	22.4113	20.0241	20.112	28.7992	28.7243	28.4968	27.4387	28.651	30.2331	37.8485	41.0703	41.3351
APELA	40.7193	36.5654	41.4944	1.62492	1.06891	1.09679	0.204168	0.206782	0.19727	0.154543	0.205455	0.0903921	0.0895095	0.15359	0.103664	0.3051	0.156609	0.22757
APEX1	201.956	198.48	211.585	115.56	122.623	124.397	80.216	71.0303	74.8545	74.8772	75.8374	73.6435	76.4878	84.8215	81.1488	51.5478	50.9802	51.5699
APEX2	9.26531	8.68371	10.3548	4.13461	4.48302	4.47007	2.51057	1.88317	2.33346	2.82253	3.41134	2.83222	3.15444	3.21487	3.58508	1.83959	2.38596	2.14782
APH1A	56.8045	53.7844	53.9258	35.4738	36.873	36.1251	27.5463	27.4851	26.4707	28.2882	30.9948	28.5337	33.4228	35.2095	33.8854	23.5521	24.0988	24.7681
APH1B	9.49266	10.2531	9.88635	11.9445	10.7209	10.6173	7.3363	8.88845	7.38856	5.85176	7.16221	7.68447	5.89154	5.65673	6.32669	5.13976	5.2161	4.69737
API5	89.6474	80.682	95.7974	55.8341	60.1769	59.8896	43.1727	44.8601	45.1612	35.1594	35.7479	36.4887	35.44	32.317	36.5518	28.286	28.8546	27.5623
APIP	22.7593	20.0335	18.5555	8.76402	6.88799	10.3972	8.35012	7.94802	7.54781	9.05188	8.23934	7.28453	7.34285	7.15401	8.213	8.49856	7.84301	7.7696
APITD1	7.44459	7.27507	9.24733	3.75942	5.57175	2.68035	5.73071	4.87164	6.49295	5.6277	6.06198	5.57461	6.55544	6.03247	5.58257	9.21048	8.06279	7.21949
APITD1-CORT	9.54001	6.90604	7.88888	4.91876	2.48251	1.91509	5.74885	6.47732	6.40186	5.63893	5.28259	3.04286	4.41325	4.11433	3.19009	4.47443	5.90973	7.71193
APLF	1.95736	1.20934	2.58652	1.0617	2.2097	1.44821	0.434219	0.779041	1.05401	0.493744	0.817758	0.58797	1.1394	0.913788	0.905654	0.916285	0.59431	0.807509
APLN	0.966691	1.16493	0.927805	0.0707488	0.114203	0.159422	0.370575	0.163205	0.249064	0.241368	0.227338	0.445932	0.0530129	0.121471	0.114619	0.269692	0.197508	0.203432
APLNR	0.711266	0.510892	0.577412	1.74278	1.49563	1.75684	0.155294	0.243121	0.229662	0.204544	0.0854314	0.046893	0.0619539	0	0.0717634	0.0689068	0.0982252	0.0907265
APLP1	9.38617	9.76512	8.27755	306.018	296.847	290.873	546.595	508.306	512.837	321.685	355.962	338.374	290.892	259.265	260.166	350.47	361.967	359.227
APLP2	244.95	234.711	246.625	155.512	159.919	163.257	114.761	116.528	111.76	230.881	246.381	231.888	480.171	505.091	466.163	187.541	190.565	193.724
APMAP	34.0146	32.7185	34.9269	140.354	145.157	144.926	51.6062	47.5862	48.3052	52.7515	59.702	56.4297	55.9174	58.7231	55.44	59.8673	60.9059	57.9512
APOA1	0.667727	0.499236	0.346201	0	0.107245	0.321298	0.232516	0.211465	0.179917	0.0822815	0.0766121	0.0855945	0.0838195	0	0.0779877	0.162006	0.23859	0.347442
APOA1-AS	0.363956	1.15587	1.06402	0.153374	0.199935	0.198922	0.427702	0.431984	0.548722	0.30155	0.7045	0.47317	0.155263	1.40096	0.142197	0.891815	0.543606	1.05233
[truncated: 25,844 more rows]
