# Supplementary material for: Quinone reductase 2 reads H3 serotonylation to support neuronal maturation
Source: bioRxiv. 2026 Mar 19:2026.03.17.712426. Preprint. [Version 2] doi: 10.64898/2026.03.17.712426 (PMC13015520; doi:10.64898/2026.03.17.712426)
Supplement: Supplement 9 — Supplementary Data 8: CUT&RUN-seq from hiPSC neurons (DIV0/DIV35; H3K4me3Q5ser, QR2) [file media-9.xlsx]

## Sheet: H3K4me3Q5ser
induction for H3K4me3Q5ser peaks during differentiation (D35 vs. D0)
peak_id	chr_ucsc	start	end	SYMBOL	GENENAME	annotation	distanceToTSS	baseMean	log2FoldChange	lfcSE	stat	pvalue	padj
5_67223803_67224155	chr5	67223803	67224155	CD180	CD180 molecule	Distal Intergenic	-27004	28.4778	7.21127	0.861641	8.36922	5.7999e-17	4.91592e-16
12_165202276_165204062	chr12	165202276	165204062	ANHX	anomalous homeobox	Distal Intergenic	-31966399	309.459	6.2277	0.196717	31.6582	5.85193e-220	1.35793e-217
37_117972315_117973664	chr37	117972315	117973664	NA	NA	NA	NA	113.413	6.11835	0.312403	19.5848	2.08434e-85	1.09092e-83
1_84164462_84166939	chr1	84164462	84166939	PRKACB	protein kinase cAMP-activated catalytic subunit beta	Promoter (<=1kb)	0	373.333	5.98078	0.171093	34.9563	1.03925e-267	4.85708e-265
17_174826078_174826415	chr17	174826078	174826415	LOC100505909	histidine-rich glycoprotein	Distal Intergenic	-91598357	36.9959	5.97263	0.52071	11.4702	1.86314e-30	2.86489e-29
21_30638329_30639848	chr21	30638329	30639848	KRTAP20-3	keratin associated protein 20-3	Distal Intergenic	-3016	174.291	5.94868	0.242299	24.551	4.22143e-133	3.88033e-131
1_92168881_92170748	chr1	92168881	92170748	BTBD8	BTB domain containing 8	Promoter (<=1kb)	0	329.576	5.93238	0.176564	33.599	1.73416e-247	5.81258e-245
2_5002102_5003911	chr2	5002102	5003911	LINC01249	long intergenic non-protein coding RNA 1249	Distal Intergenic	-345604	64.021	5.92843	0.392899	15.089	1.91433e-51	5.34708e-50
12_225403885_225404433	chr12	225403885	225404433	ANHX	anomalous homeobox	Distal Intergenic	-92168008	88.5099	5.91034	0.329885	17.9164	8.78514e-72	3.63035e-70
21_9679776_9681420	chr21	9679776	9681420	LOC105379514	uncharacterized LOC105379514	Exon (ENST00000652368.1/105379514, exon 4 of 4)	45532	175.698	5.84882	0.232682	25.1366	1.98147e-139	1.93956e-137
21_76807268_76808446	chr21	76807268	76808446	PRMT2	protein arginine methyltransferase 2	Distal Intergenic	30150445	77.9136	5.82221	0.346909	16.7831	3.24337e-63	1.13768e-61
12_214410675_214412873	chr12	214410675	214412873	ANHX	anomalous homeobox	Distal Intergenic	-81174798	255.362	5.8115	0.191927	30.2798	2.11601e-201	4.15477e-199
12_165239422_165241657	chr12	165239422	165241657	ANHX	anomalous homeobox	Distal Intergenic	-32003545	368.452	5.79327	0.160255	36.1502	3.69201e-286	2.18771e-283
3_120385299_120387336	chr3	120385299	120387336	MIR198	microRNA 198	Intron (ENST00000494869.2/100130701, intron 3 of 4)	8393	398.768	5.78644	0.167515	34.5428	1.82748e-261	7.6761e-259
20_107470037_107472416	chr20	107470037	107472416	SEPTIN14P20	septin 14 pseudogene 20	Distal Intergenic	43175096	317.671	5.74407	0.170911	33.6085	1.26144e-247	4.3153e-245
12_225400033_225402725	chr12	225400033	225402725	ANHX	anomalous homeobox	Distal Intergenic	-92164156	396.651	5.7319	0.153477	37.3469	2.8444e-305	2.35965e-302
12_223600911_223602385	chr12	223600911	223602385	ANHX	anomalous homeobox	Distal Intergenic	-90365034	207.077	5.67935	0.204919	27.715	4.60126e-169	6.41528e-167
20_105267173_105269505	chr20	105267173	105269505	SEPTIN14P20	septin 14 pseudogene 20	Distal Intergenic	40972232	343.24	5.64736	0.166684	33.8807	1.28243e-251	4.83578e-249
4_76420312_76423003	chr4	76420312	76423003	CCDC158	coiled-coil domain containing 158	Promoter (<=1kb)	0	228.366	5.64108	0.198503	28.4182	1.20659e-177	1.87973e-175
1_198934790_198937396	chr1	198934790	198937396	MIR181A1HG	MIR181A1 host gene	Promoter (<=1kb)	14	443.931	5.64013	0.151111	37.3244	6.59515e-305	5.21064e-302
1_193183811_193186592	chr1	193183811	193186592	CDC73	cell division cycle 73	Promoter (<=1kb)	0	462.723	5.62862	0.137812	40.8427	0	0
18_131530471_131532981	chr18	131530471	131532981	PARD6G	par-6 family cell polarity regulator gamma	Distal Intergenic	-51282957	392.578	5.59989	0.150929	37.1028	2.53346e-301	1.95507e-298
19_69232626_69235056	chr19	69232626	69235056	LOC107987272	uncharacterized LOC107987272	Distal Intergenic	10650030	261.432	5.59888	0.183054	30.5859	1.88405e-205	3.88314e-203
2_4963370_4964887	chr2	4963370	4964887	LINC01249	long intergenic non-protein coding RNA 1249	Distal Intergenic	-306872	58.3405	5.56004	0.366728	15.1612	6.38677e-52	1.79756e-50
1_50109809_50111927	chr1	50109809	50111927	ELAVL4	ELAV like RNA binding protein 4	Promoter (<=1kb)	0	240.362	5.5592	0.18399	30.2146	1.52288e-200	2.92103e-198
16_33643572_33645925	chr16	33643572	33645925	LOC101929031	uncharacterized LOC101929031	Distal Intergenic	-72637	327.863	5.5584	0.160414	34.6503	4.41709e-263	1.90354e-260
12_209579337_209581482	chr12	209579337	209581482	ANHX	anomalous homeobox	Distal Intergenic	-76343460	301.197	5.55483	0.16531	33.6025	1.54157e-247	5.21979e-245
17_115110979_115113963	chr17	115110979	115113963	LOC100505909	histidine-rich glycoprotein	Distal Intergenic	-31883258	247.212	5.53914	0.196437	28.1981	6.17521e-175	9.39964e-173
21_49913274_49913824	chr21	49913274	49913824	PRMT2	protein arginine methyltransferase 2	Distal Intergenic	3256451	78.1646	5.52319	0.320165	17.2511	1.09831e-66	4.12276e-65
21_71354609_71356717	chr21	71354609	71356717	PRMT2	protein arginine methyltransferase 2	Distal Intergenic	24697786	275.34	5.51271	0.172491	31.9594	3.99687e-224	9.61072e-222
17_73221760_73223060	chr17	73221760	73223060	VCF1	VCP nuclear cofactor family member 1	Intron (ENST00000403627.7/84923, intron 2 of 2)	4640	194.582	5.50716	0.215814	25.5181	1.2415e-143	1.29958e-141
18_20574123_20575872	chr18	20574123	20575872	ROCK1	Rho associated coiled-coil containing protein kinase 1	Distal Intergenic	378998	185.853	5.49558	0.204877	26.8237	1.70863e-158	2.08446e-156
17_104424731_104425106	chr17	104424731	104425106	LOC100505909	histidine-rich glycoprotein	Distal Intergenic	-21197010	11.2291	5.49129	0.811514	6.76672	1.31731e-11	7.86902e-11
11_30224984_30225603	chr11	30224984	30225603	FSHB	follicle stimulating hormone subunit beta	Intron (ENST00000662729.1/105376607, intron 3 of 4)	-5411	100.215	5.48629	0.276956	19.8093	2.47577e-87	1.34237e-85
19_54800577_54801883	chr19	54800577	54801883	KIR2DL4	killer cell immunoglobulin like receptor, two Ig domains and long cytoplasmic tail 4	Promoter (1-2kb)	-1727	148.674	5.4817	0.227903	24.0528	7.80688e-128	6.81725e-126
1_65992708_65994916	chr1	65992708	65994916	PDE4B	phosphodiesterase 4B	Promoter (<=1kb)	0	203.15	5.46444	0.196142	27.8596	8.24597e-171	1.17436e-168
37_32153638_32155464	chr37	32153638	32155464	NA	NA	NA	NA	110.753	5.45628	0.26023	20.9671	1.30971e-97	8.07811e-96
4_40827866_40830418	chr4	40827866	40830418	APBB2	amyloid beta precursor protein binding family B member 2	Promoter (<=1kb)	97	342.464	5.43568	0.156106	34.8204	1.19603e-265	5.29173e-263
17_39062396_39064460	chr17	39062396	39064460	RDM1P5	RDM1 pseudogene 5	3' UTR	5344	222.899	5.39911	0.183769	29.3799	9.93446e-190	1.74421e-187
6_32329336_32331814	chr6	32329336	32331814	TSBP1	testis expressed basic protein 1	Exon (ENST00000442822.6/10665, exon 16 of 26)	36140	381.52	5.39663	0.143076	37.7185	0	0
1_178371347_178374007	chr1	178371347	178374007	RASAL2	RAS protein activator like 2	Promoter (<=1kb)	0	372.87	5.3288	0.146474	36.3805	8.67087e-290	5.64168e-287
4_39616505_39617013	chr4	39616505	39617013	SMIM14	small integral membrane protein 14	Intron (ENST00000662034.1/ENST00000662034.1, intron 1 of 1)	21217	59.3464	5.30871	0.342416	15.5037	3.27657e-54	9.63033e-53
2_67835902_67838176	chr2	67835902	67838176	LINC01812	long intergenic non-protein coding RNA 1812	Distal Intergenic	-10340	233.101	5.27324	0.177754	29.6659	2.11257e-193	3.78926e-191
20_117020119_117023488	chr20	117020119	117023488	SEPTIN14P20	septin 14 pseudogene 20	Distal Intergenic	52725178	608.63	5.25031	0.116645	45.0111	0	0
6_58331288_58333152	chr6	58331288	58333152	LOC101927293	uncharacterized LOC101927293	Exon (ENST00000641631.1/101927293, exon 7 of 7)	292820	188.308	5.23208	0.194523	26.897	2.38087e-159	2.92609e-157
7_40217438_40218688	chr7	40217438	40218688	SUGCT	succinyl-CoA:glutarate-CoA transferase	Intron (ENST00000401647.7/79783, intron 6 of 12)	-55823	113.442	5.2294	0.247054	21.167	1.9224e-99	1.21971e-97
17_159267019_159269155	chr17	159267019	159269155	LOC100505909	histidine-rich glycoprotein	Distal Intergenic	-76039298	168.277	5.2156	0.200165	26.0564	1.13713e-149	1.24533e-147
17_70722020_70724092	chr17	70722020	70724092	CASC17	cancer susceptibility 17	Distal Intergenic	407232	309.084	5.20723	0.15025	34.6572	3.48112e-263	1.51992e-260
12_51025048_51026566	chr12	51025048	51026566	SLC11A2	solute carrier family 11 member 2	Promoter (<=1kb)	0	157.112	5.17946	0.204765	25.2947	3.65413e-141	3.7081e-139
12_151972373_151974248	chr12	151972373	151974248	ANHX	anomalous homeobox	Distal Intergenic	-18736496	257.299	5.15524	0.170044	30.3171	6.8222e-202	1.34751e-199
18_68290639_68291970	chr18	68290639	68291970	LINC01912	long intergenic non-protein coding RNA 1912	Intron (ENST00000661028.1/ENST00000661028.1, intron 2 of 2)	-25812	145.973	5.15427	0.213584	24.1323	1.14546e-128	1.0109e-126
2_89341587_89343477	chr2	89341587	89343477	LOC107985911	lymphocyte specific protein 1 pseudogene	Distal Intergenic	237663	260.006	5.13674	0.169981	30.2195	1.31274e-200	2.5326e-198
1_98046676_98049700	chr1	98046676	98049700	MIR137HG	MIR137 host gene	Promoter (<=1kb)	163	547.329	5.11555	0.116954	43.7399	0	0
1_51420613_51422093	chr1	51420613	51422093	EPS15	epidermal growth factor receptor pathway substrate 15	Promoter (<=1kb)	2	257.278	5.11255	0.158666	32.222	8.6786e-228	2.21525e-225
2_60570279_60573346	chr2	60570279	60573346	BCL11A	BCL11 transcription factor A	Distal Intergenic	-15812	500.393	5.11011	0.11886	42.9927	0	0
4_86254199_86256367	chr4	86254199	86256367	MAPK10	mitogen-activated protein kinase 10	Intron (ENST00000641010.1/5602, intron 2 of 14)	12202	121.807	5.10286	0.227928	22.388	5.14781e-111	3.72156e-109
16_197181860_197183870	chr16	197181860	197183870	LOC105376781	uncharacterized LOC105376781	Distal Intergenic	107023688	134.408	5.10208	0.216122	23.6075	3.23004e-123	2.67956e-121
12_2328410_2331271	chr12	2328410	2331271	CACNA1C-IT3	CACNA1C intronic transcript 3	Intron (ENST00000682544.1/775, intron 3 of 49)	58634	237.704	5.10112	0.168899	30.2021	2.22192e-200	4.23735e-198
21_101789061_101790994	chr21	101789061	101790994	PRMT2	protein arginine methyltransferase 2	Distal Intergenic	55132238	208.105	5.07373	0.175102	28.9758	1.32975e-184	2.25129e-182
21_27255912_27258424	chr21	27255912	27258424	LOC105372762	uncharacterized LOC105372762	Distal Intergenic	190155	341.551	5.07071	0.138951	36.4929	1.43703e-291	9.53698e-289
18_102808076_102809899	chr18	102808076	102809899	PARD6G	par-6 family cell polarity regulator gamma	Distal Intergenic	-22560562	153.158	5.0549	0.200379	25.2267	2.04349e-140	2.06107e-138
3_22337443_22338273	chr3	22337443	22338273	ZNF385D	zinc finger protein 385D	Intron (ENST00000706131.1/79750, intron 1 of 9)	34317	194.866	5.04442	0.18292	27.5772	2.09042e-167	2.84288e-165
10_54717646_54718925	chr10	54717646	54718925	PCDH15	protocadherin related 15	Intron (ENST00000644397.2/65217, intron 1 of 37)	82263	170.084	5.04086	0.190564	26.4523	3.42878e-154	4.00624e-152
37_33337074_33339247	chr37	33337074	33339247	NA	NA	NA	NA	44.5672	5.03882	0.378542	13.3111	1.99493e-40	4.16599e-39
12_166126524_166128024	chr12	166126524	166128024	ANHX	anomalous homeobox	Distal Intergenic	-32890647	192.995	5.03857	0.182515	27.6063	9.33867e-168	1.27525e-165
5_25167800_25168813	chr5	25167800	25168813	LINC02211	long intergenic non-protein coding RNA 2211	Intron (ENST00000641970.1/105374694, intron 1 of 5)	-18987	96.4463	5.03814	0.249649	20.1809	1.44157e-90	8.0396e-89
20_111091180_111094926	chr20	111091180	111094926	SEPTIN14P20	septin 14 pseudogene 20	Distal Intergenic	46796239	571.082	5.0186	0.107791	46.5585	0	0
17_20480581_20480956	chr17	20480581	20480956	LGALS9B	galectin 9B	Distal Intergenic	-13042	31.0814	4.95906	0.430887	11.509	1.18912e-30	1.8387e-29
18_51386229_51386460	chr18	51386229	51386460	LINC01630	long intergenic non-protein coding RNA 1630	Intron (ENST00000635503.2/ENST00000635503.2, intron 2 of 3)	-5538	46.7621	4.94981	0.351506	14.0817	4.92034e-45	1.16539e-43
13_64164150_64165567	chr13	64164150	64165567	LINC00355	long intergenic non-protein coding RNA 355	Distal Intergenic	-88106	152.571	4.93351	0.198382	24.8687	1.62367e-136	1.53938e-134
8_56781939_56784655	chr8	56781939	56784655	LOC105375851	uncharacterized LOC105375851	Distal Intergenic	-125443	305.784	4.91932	0.142664	34.4819	1.49606e-260	6.20546e-258
37_139641699_139642914	chr37	139641699	139642914	NA	NA	NA	NA	69.7893	4.91435	0.283874	17.3117	3.83655e-67	1.45828e-65
2_129960791_129962493	chr2	129960791	129962493	RAB6C	RAB6C, member RAS oncogene family	Distal Intergenic	-17173	205.193	4.90668	0.17175	28.5688	1.64227e-179	2.64542e-177
37_111410022_111412183	chr37	111410022	111412183	NA	NA	NA	NA	176.539	4.90624	0.182186	26.9298	9.82544e-160	1.21204e-157
17_150588402_150589491	chr17	150588402	150589491	LOC100505909	histidine-rich glycoprotein	Distal Intergenic	-67360681	64.1483	4.88023	0.314372	15.5237	2.39698e-54	7.06385e-53
18_59584040_59587577	chr18	59584040	59587577	CCBE1	collagen and calcium binding EGF domains 1	Intron (ENST00000439986.9/147372, intron 2 of 10)	78713	362.998	4.87476	0.130587	37.3296	5.43788e-305	4.40111e-302
18_24642292_24645351	chr18	24642292	24645351	LINC01915	long intergenic non-protein coding RNA 1915	Intron (ENST00000664008.1/729950, intron 1 of 1)	9692	393.431	4.87034	0.12312	39.5578	0	0
37_86714689_86716006	chr37	86714689	86716006	NA	NA	NA	NA	38.1252	4.83553	0.376489	12.8437	9.32494e-38	1.80531e-36
21_18886076_18887402	chr21	18886076	18887402	MIR548XHG	MIR548X host gene	Distal Intergenic	-125756	164.341	4.83405	0.19184	25.1984	4.17431e-140	4.14719e-138
5_35471865_35473501	chr5	35471865	35473501	LOC124901220	small nucleolar RNA U3	Distal Intergenic	42801	191.107	4.80387	0.171291	28.045	4.59441e-173	6.71614e-171
19_147130690_147131971	chr19	147130690	147131971	LOC107987272	uncharacterized LOC107987272	Distal Intergenic	88548094	97.5357	4.79917	0.247026	19.4278	4.48784e-84	2.29815e-82
19_100460775_100461295	chr19	100460775	100461295	LOC107987272	uncharacterized LOC107987272	Distal Intergenic	41878179	140.369	4.78653	0.197012	24.2956	2.18199e-130	1.94637e-128
12_165572389_165575584	chr12	165572389	165575584	ANHX	anomalous homeobox	Distal Intergenic	-32336512	359.115	4.78489	0.131713	36.3282	5.80262e-289	3.56571e-286
19_79762640_79764020	chr19	79762640	79764020	LOC107987272	uncharacterized LOC107987272	Distal Intergenic	21180044	106.467	4.77724	0.223249	21.3988	1.37232e-101	8.85948e-100
12_181985891_181987325	chr12	181985891	181987325	ANHX	anomalous homeobox	Distal Intergenic	-48750014	69.1034	4.776	0.278185	17.1684	4.57502e-66	1.69245e-64
37_13814739_13817347	chr37	13814739	13817347	NA	NA	NA	NA	224.394	4.77141	0.156238	30.5394	7.82288e-205	1.59256e-202
18_144205007_144208229	chr18	144205007	144208229	PARD6G	par-6 family cell polarity regulator gamma	Distal Intergenic	-63957493	353.898	4.76268	0.129057	36.9038	4.02183e-298	2.90123e-295
16_115099074_115101082	chr16	115099074	115101082	LOC105376781	uncharacterized LOC105376781	Distal Intergenic	24940902	92.8445	4.75237	0.24059	19.753	7.56284e-87	4.04119e-85
12_159514209_159516540	chr12	159514209	159516540	ANHX	anomalous homeobox	Distal Intergenic	-26278332	177.825	4.74955	0.173804	27.3271	2.01915e-164	2.64828e-162
19_15584758_15586233	chr19	15584758	15586233	CYP4F8	cytochrome P450 family 4 subfamily F member 8	Distal Intergenic	-28985	107.882	4.73653	0.222589	21.2793	1.7673e-100	1.13213e-98
37_100404189_100405627	chr37	100404189	100405627	NA	NA	NA	NA	41.7037	4.73567	0.350139	13.5251	1.11175e-41	2.40176e-40
19_46323397_46325651	chr19	46323397	46325651	HIF3A	hypoxia inducible factor 3 subunit alpha	Promoter (1-2kb)	1617	192.488	4.73495	0.174802	27.0875	1.38112e-161	1.74923e-159
18_174045698_174047924	chr18	174045698	174047924	PARD6G	par-6 family cell polarity regulator gamma	Distal Intergenic	-93798184	263.485	4.71869	0.14473	32.6034	3.67521e-233	1.00789e-230
17_88757691_88759472	chr17	88757691	88759472	LOC100505909	histidine-rich glycoprotein	Distal Intergenic	-5529970	234.598	4.70276	0.152023	30.9345	4.10665e-210	8.73533e-208
4_118187959_118190509	chr4	118187959	118190509	SNHG8	small nucleolar RNA host gene 8	Intron (ENST00000296499.6/9348, intron 6 of 13)	-88194	277.3	4.67819	0.139066	33.6401	4.35421e-248	1.53708e-245
16_89107354_89109694	chr16	89107354	89109694	ACSF3	acyl-CoA synthetase family member 3	Promoter (2-3kb)	-2507	268.374	4.67005	0.141153	33.0851	4.86484e-240	1.45432e-237
21_32646529_32649972	chr21	32646529	32649972	SYNJ1	synaptojanin 1	Promoter (<=1kb)	-819	464.255	4.66368	0.109387	42.6348	0	0
2_24621742_24623104	chr2	24621742	24623104	NCOA1	nuclear receptor coactivator 1	Intron (ENST00000348332.8/8648, intron 3 of 22)	37201	65.2648	4.65674	0.280827	16.5822	9.36933e-62	3.22513e-60
20_90709277_90710964	chr20	90709277	90710964	SEPTIN14P20	septin 14 pseudogene 20	Distal Intergenic	26414336	137.932	4.6538	0.195105	23.8528	9.47442e-126	7.99974e-124
17_185954853_185956615	chr17	185954853	185956615	LOC100505909	histidine-rich glycoprotein	Distal Intergenic	-102727132	303.105	4.62922	0.141558	32.702	1.46508e-234	4.05131e-232
4_66801847_66804859	chr4	66801847	66804859	MIR1269A	microRNA 1269a	Distal Intergenic	525023	322	4.62486	0.129187	35.7998	1.1105e-280	5.94351e-278
17_175811014_175812775	chr17	175811014	175812775	LOC100505909	histidine-rich glycoprotein	Distal Intergenic	-92583293	141.363	4.61286	0.193364	23.8558	8.81145e-126	7.45894e-124
21_13603005_13603940	chr21	13603005	13603940	POTED	POTE ankyrin domain family member D	Distal Intergenic	-5837	48.4221	4.60066	0.314744	14.6171	2.184e-48	5.60927e-47
16_33657755_33659637	chr16	33657755	33659637	LOC101929031	uncharacterized LOC101929031	Distal Intergenic	-86820	213.326	4.59394	0.154946	29.6486	3.53292e-193	6.30284e-191
9_40664348_40665160	chr9	40664348	40665160	LOC107986993	uncharacterized LOC107986993	Distal Intergenic	-42193	108.757	4.58229	0.213448	21.4679	3.10779e-102	2.02207e-100
1_163069232_163071831	chr1	163069232	163071831	RGS4	regulator of G protein signaling 4	Promoter (<=1kb)	0	242.58	4.56626	0.145452	31.3935	2.48426e-216	5.56995e-214
37_140709513_140711220	chr37	140709513	140711220	NA	NA	NA	NA	92.5673	4.5602	0.243898	18.6972	5.22024e-78	2.40254e-76
12_74385453_74386469	chr12	74385453	74386469	LOC107987178	uncharacterized LOC107987178	Intron (ENST00000663261.1/100507377, intron 1 of 11)	-7842	118.748	4.55544	0.204927	22.2295	1.77935e-109	1.25894e-107
16_68004245_68006049	chr16	68004245	68006049	DPEP2	dipeptidase 2	Exon (ENST00000571212.1/ENST00000571212.1, exon 1 of 4)	-3659	100.175	4.55533	0.221435	20.5719	4.90213e-94	2.87907e-92
10_43275182_43277752	chr10	43275182	43277752	RASGEF1A	RasGEF domain family member 1A	Distal Intergenic	-8117	412.643	4.55307	0.125177	36.373	1.13826e-289	7.26366e-287
3_81646188_81648251	chr3	81646188	81648251	GBE1	1,4-alpha-glucan branching enzyme 1	Promoter (1-2kb)	1627	170.792	4.54676	0.173282	26.2391	9.51167e-152	1.08837e-149
16_64222662_64225446	chr16	64222662	64225446	LOC105371310	uncharacterized LOC105371310	Distal Intergenic	-139335	462.78	4.54403	0.110083	41.2782	0	0
1_246647313_246649943	chr1	246647313	246649943	LOC102724382	uncharacterized LOC102724382	3' UTR	-40104	225.615	4.53771	0.15207	29.8396	1.1985e-195	2.18515e-193
6_59628921_59630958	chr6	59628921	59630958	LOC101927293	uncharacterized LOC101927293	Distal Intergenic	1590453	287.633	4.5302	0.134903	33.5811	3.16277e-247	1.03911e-244
37_119005166_119005876	chr37	119005166	119005876	NA	NA	NA	NA	34.7697	4.52648	0.364168	12.4296	1.80479e-35	3.27259e-34
5_35476465_35477370	chr5	35476465	35477370	LOC124901220	small nucleolar RNA U3	Distal Intergenic	47401	130.22	4.51651	0.193568	23.333	2.05307e-120	1.67388e-118
16_56799201_56799505	chr16	56799201	56799505	NUP93	nucleoporin 93	Intron (ENST00000563858.5/9688, intron 2 of 7)	15745	36.8839	4.50658	0.355577	12.674	8.24334e-37	1.55321e-35
13_33562311_33563405	chr13	33562311	33563405	STARD13	StAR related lipid transfer domain containing 13	Intron (ENST00000686875.1/90627, intron 1 of 3)	-37989	80.4406	4.50328	0.245137	18.3704	2.26663e-75	1.00018e-73
16_159273247_159273885	chr16	159273247	159273885	LOC105376781	uncharacterized LOC105376781	Distal Intergenic	69115075	43.4499	4.50193	0.332917	13.5227	1.14919e-41	2.47942e-40
18_66959000_66960725	chr18	66959000	66960725	MIR5011	microRNA 5011	Distal Intergenic	-120859	136.233	4.49082	0.187749	23.9193	1.93054e-126	1.65962e-124
18_51661899_51664988	chr18	51661899	51664988	LINC01630	long intergenic non-protein coding RNA 1630	Distal Intergenic	101078	115.096	4.48675	0.205941	21.7866	3.11022e-105	2.10626e-103
16_159069432_159071471	chr16	159069432	159071471	LOC105376781	uncharacterized LOC105376781	Distal Intergenic	68911260	63.0391	4.4849	0.272801	16.4402	9.86061e-61	3.33542e-59
4_14394662_14396319	chr4	14394662	14396319	LINC01085	long intergenic non-protein coding RNA 1085	Intron (ENST00000654462.1/ENST00000654462.1, intron 1 of 2)	282642	97.949	4.4796	0.220763	20.2914	1.53144e-91	8.65719e-90
21_106726079_106727011	chr21	106726079	106727011	PRMT2	protein arginine methyltransferase 2	Distal Intergenic	60069256	107.077	4.47138	0.212814	21.0108	5.22443e-98	3.23437e-96
10_7946619_7947697	chr10	7946619	7947697	GATA3	GATA binding protein 3	Intron (ENST00000687671.1/83860, intron 2 of 3)	-97681	116.638	4.46749	0.206033	21.6833	2.94784e-104	1.96818e-102
16_141385998_141389127	chr16	141385998	141389127	LOC105376781	uncharacterized LOC105376781	Distal Intergenic	51227826	172.318	4.4597	0.197325	22.6008	4.25758e-113	3.16061e-111
12_2324212_2324987	chr12	2324212	2324987	CACNA1C-IT3	CACNA1C intronic transcript 3	Intron (ENST00000682544.1/775, intron 3 of 49)	54436	73.873	4.45923	0.252822	17.6378	1.26175e-69	5.03836e-68
1_159141834_159143418	chr1	159141834	159143418	AIM2	absent in melanoma 2	Promoter (<=1kb)	-81	287.199	4.45323	0.130067	34.238	6.57491e-257	2.66067e-254
12_165294059_165295201	chr12	165294059	165295201	ANHX	anomalous homeobox	Distal Intergenic	-32058182	102.121	4.44801	0.21136	21.0447	2.55946e-98	1.59644e-96
16_156290880_156292290	chr16	156290880	156292290	LOC105376781	uncharacterized LOC105376781	Distal Intergenic	66132708	215.463	4.41377	0.148694	29.6835	1.25415e-193	2.26176e-191
12_216367468_216368598	chr12	216367468	216368598	ANHX	anomalous homeobox	Distal Intergenic	-83131591	107.54	4.40827	0.207206	21.2748	1.945e-100	1.24356e-98
18_138874916_138875646	chr18	138874916	138875646	PARD6G	par-6 family cell polarity regulator gamma	Distal Intergenic	-58627402	51.2597	4.40703	0.300532	14.6641	1.09509e-48	2.85008e-47
17_152448800_152450478	chr17	152448800	152450478	LOC100505909	histidine-rich glycoprotein	Distal Intergenic	-69221079	88.5415	4.40117	0.227141	19.3764	1.22119e-83	6.19613e-82
18_173890062_173892230	chr18	173890062	173892230	PARD6G	par-6 family cell polarity regulator gamma	Distal Intergenic	-93642548	300.875	4.3938	0.125801	34.9266	2.93488e-267	1.35261e-264
16_197258334_197260626	chr16	197258334	197260626	LOC105376781	uncharacterized LOC105376781	Distal Intergenic	107100162	125.649	4.38977	0.190425	23.0525	1.38753e-117	1.07325e-115
4_100794589_100796920	chr4	100794589	100796920	LINC01217	long intergenic non-protein coding RNA 1217	Intron (ENST00000510657.1/51705, intron 3 of 5)	-3163	229.143	4.38486	0.144277	30.3918	7.04359e-203	1.41653e-200
1_66353372_66357022	chr1	66353372	66357022	PDE4B	phosphodiesterase 4B	Promoter (<=1kb)	0	294.553	4.37576	0.13471	32.4827	1.87129e-231	5.00767e-229
1_174799720_174801757	chr1	174799720	174801757	RABGAP1L	RAB GTPase activating protein 1 like	Promoter (<=1kb)	0	346.85	4.37109	0.120511	36.2713	4.58694e-288	2.76743e-285
1_51669449_51670761	chr1	51669449	51670761	OSBPL9	oxysterol binding protein like 9	3' UTR	-43242	55.584	4.36086	0.280807	15.5297	2.18373e-54	6.44113e-53
20_22191774_22193919	chr20	22191774	22193919	LOC105372560	uncharacterized LOC105372560	Distal Intergenic	-26635	304.963	4.35602	0.128843	33.8089	1.46094e-250	5.32728e-248
12_135586290_135588455	chr12	135586290	135588455	ANHX	anomalous homeobox	Distal Intergenic	-2350413	183.54	4.34942	0.161127	26.9936	1.75521e-160	2.18139e-158
21_84705947_84707557	chr21	84705947	84707557	PRMT2	protein arginine methyltransferase 2	Distal Intergenic	38049124	62.9222	4.34835	0.26771	16.2428	2.51394e-59	8.27581e-58
15_35960380_35961852	chr15	35960380	35961852	MIR4510	microRNA 4510	Intron (ENST00000668741.1/100507480, intron 3 of 4)	33524	152.925	4.34591	0.171194	25.3859	3.60702e-142	3.68282e-140
12_77520126_77522299	chr12	77520126	77522299	LOC124902972	uncharacterized LOC124902972	Intron (ENST00000550042.2/89795, intron 1 of 8)	140356	350.926	4.3428	0.117883	36.84	4.22566e-297	2.92125e-294
20_155810141_155812477	chr20	155810141	155812477	SEPTIN14P20	septin 14 pseudogene 20	Distal Intergenic	91515200	204.812	4.33169	0.14913	29.0464	1.70896e-185	2.90812e-183
16_42149238_42151372	chr16	42149238	42151372	ANKRD26P1	ankyrin repeat domain 26 pseudogene 1	Distal Intergenic	4327067	221.705	4.33091	0.142771	30.3347	4.00085e-202	7.94971e-200
1_197558952_197559975	chr1	197558952	197559975	DENND1B	DENN domain containing 1B	Intron (ENST00000620048.6/163486, intron 15 of 22)	-12179	24.2429	4.32206	0.417006	10.3645	3.596e-25	4.46985e-24
17_84495329_84495562	chr17	84495329	84495562	LOC100505909	histidine-rich glycoprotein	Distal Intergenic	-1267608	31.4828	4.31483	0.365477	11.806	3.63282e-32	5.90053e-31
6_27529060_27530305	chr6	27529060	27530305	LOC105375001	uncharacterized LOC105375001	Distal Intergenic	55866	28.5659	4.31295	0.384934	11.2044	3.8802e-29	5.71236e-28
5_66116508_66117732	chr5	66116508	66117732	SREK1	splicing regulatory glutamic acid and lysine rich protein 1	Distal Intergenic	-22239	22.9294	4.30283	0.43178	9.96532	2.16183e-23	2.4917e-22
37_70444522_70446384	chr37	70444522	70446384	NA	NA	NA	NA	115.069	4.29846	0.196883	21.8326	1.13776e-105	7.72069e-104
18_159097573_159099140	chr18	159097573	159099140	PARD6G	par-6 family cell polarity regulator gamma	Distal Intergenic	-78850059	194.648	4.28698	0.152504	28.1107	7.24935e-174	1.08358e-171
22_127264592_127266122	chr22	127264592	127266122	RPL23AP82	ribosomal protein L23a pseudogene 82	Distal Intergenic	76480717	81.3343	4.2705	0.23538	18.143	1.45902e-73	6.26322e-72
19_15400434_15401383	chr19	15400434	15401383	AKAP8L	A-kinase anchoring protein 8 like	Promoter (<=1kb)	0	62.1723	4.26809	0.260008	16.4152	1.48883e-60	5.01053e-59
10_21363504_21365505	chr10	21363504	21365505	LINC02643	long intergenic non-protein coding RNA 2643	Intron (ENST00000433460.1/105376444, intron 3 of 4)	7445	104.171	4.26142	0.20411	20.878	8.48106e-97	5.19238e-95
9_63117199_63118099	chr9	63117199	63118099	LOC286297	methylenetetrahydrofolate dehydrogenase (NADP+ dependent) 1 like pseudogene	Intron (ENST00000315293.6/286297, intron 3 of 3)	4272	43.8528	4.25431	0.308055	13.8102	2.21203e-43	5.01037e-42
7_24823671_24825314	chr7	24823671	24825314	OSBPL3	oxysterol binding protein like 3	Intron (ENST00000313367.7/26031, intron 16 of 22)	-8578	151.364	4.24652	0.169025	25.1236	2.74879e-139	2.68274e-137
37_14528930_14531217	chr37	14528930	14531217	NA	NA	NA	NA	140.12	4.24287	0.176393	24.0535	7.68043e-128	6.72453e-126
21_58242277_58243986	chr21	58242277	58243986	PRMT2	protein arginine methyltransferase 2	Distal Intergenic	11585454	61.5628	4.2391	0.264562	16.0231	8.81631e-58	2.81842e-56
12_91571589_91571876	chr12	91571589	91571876	LOC105369896	uncharacterized LOC105369896	Intron (ENST00000685093.1/105369896, intron 1 of 9)	62351	10.1746	4.23397	0.633045	6.68826	2.25843e-11	1.32265e-10
16_114451770_114454601	chr16	114451770	114454601	LOC105376781	uncharacterized LOC105376781	Distal Intergenic	24293598	254.042	4.22373	0.133762	31.5764	7.782e-219	1.7687e-216
14_40844780_40847333	chr14	40844780	40847333	LOC105370467	uncharacterized LOC105370467	Intron (ENST00000651539.1/105370467, intron 6 of 10)	36621	318.693	4.22081	0.122113	34.5647	8.58728e-262	3.65323e-259
1_197675601_197675946	chr1	197675601	197675946	DENND1B	DENN domain containing 1B	Intron (ENST00000620048.6/163486, intron 3 of 22)	-17251	13.8894	4.2158	0.543116	7.76225	8.34352e-15	6.22024e-14
4_41437803_41440032	chr4	41437803	41440032	LIMCH1	LIM and calponin homology domains 1	Intron (ENST00000513024.5/22998, intron 1 of 25)	19064	103.697	4.21478	0.208217	20.2423	4.15574e-91	2.33729e-89
16_17402026_17402276	chr16	17402026	17402276	XYLT1	xylosyltransferase 1	Promoter (1-2kb)	1225	21.8522	4.20886	1.8438	2.28271	0.0224473	0.0333543
4_109019848_109021358	chr4	109019848	109021358	COL25A1	collagen type XXV alpha 1 chain	Intron (ENST00000399132.6/84570, intron 5 of 37)	-187156	301.713	4.20639	0.125826	33.4303	4.97883e-245	1.58858e-242
37_50067355_50068566	chr37	50067355	50068566	NA	NA	NA	NA	85.0753	4.20329	0.220294	19.0804	3.67551e-81	1.79889e-79
7_80072581_80073558	chr7	80072581	80073558	GNAI1	G protein subunit alpha i1	Intron (ENST00000649225.1/2770, intron 3 of 12)	-32650	110.195	4.19853	0.202614	20.7218	2.20445e-95	1.31565e-93
3_84922401_84923397	chr3	84922401	84923397	CADM2	cell adhesion molecule 2	Distal Intergenic	-35592	72.1748	4.1983	0.243904	17.213	2.12322e-66	7.91628e-65
20_114414771_114416178	chr20	114414771	114416178	SEPTIN14P20	septin 14 pseudogene 20	Distal Intergenic	50119830	62.5729	4.19208	0.255877	16.3832	2.52209e-60	8.46214e-59
4_99152546_99154321	chr4	99152546	99154321	ADH4	alcohol dehydrogenase 4 (class II), pi polypeptide	Intron (ENST00000670724.1/100507053, intron 2 of 2)	3471	93.82	4.18548	0.216736	19.3114	4.30471e-83	2.17749e-81
3_22339347_22341590	chr3	22339347	22341590	ZNF385D	zinc finger protein 385D	Intron (ENST00000706131.1/79750, intron 1 of 9)	31000	333.583	4.16144	0.123029	33.8248	8.52723e-251	3.14399e-248
4_86836810_86838954	chr4	86836810	86838954	SLC10A6	solute carrier family 10 member 6	Intron (ENST00000273905.7/345274, intron 1 of 5)	10170	87.4728	4.15082	0.213845	19.4104	6.30547e-84	3.20911e-82
1_110669622_110672061	chr1	110669622	110672061	KCNA3	potassium voltage-gated channel subfamily A member 3	Promoter (2-3kb)	2869	126.224	4.14936	0.182442	22.7435	1.66479e-114	1.25552e-112
1_167415614_167415910	chr1	167415614	167415910	CD247	CD247 molecule	3' UTR	19521	34.8079	4.14695	1.19384	3.47362	0.000513489	0.00125417
17_86356970_86360520	chr17	86356970	86360520	LOC100505909	histidine-rich glycoprotein	Distal Intergenic	-3129249	535.902	4.14184	0.0943217	43.9119	0	0
17_113049646_113051801	chr17	113049646	113051801	LOC100505909	histidine-rich glycoprotein	Distal Intergenic	-29821925	376.149	4.14163	0.109617	37.7827	0	0
3_19345211_19346889	chr3	19345211	19346889	KCNH8	potassium voltage-gated channel subfamily H member 8	Promoter (<=1kb)	-832	330.943	4.13941	0.115131	35.9537	4.42285e-283	2.44606e-280
16_152298498_152299441	chr16	152298498	152299441	LOC105376781	uncharacterized LOC105376781	Distal Intergenic	62140326	58.3541	4.13258	0.261023	15.8322	1.86528e-56	5.76846e-55
21_1062338_1063499	chr21	1062338	1063499	LOC124905051	DNA (cytosine-5)-methyltransferase 3-like	Distal Intergenic	-3948300	91.0133	4.13245	0.211622	19.5275	6.40473e-85	3.32595e-83
37_130885338_130886296	chr37	130885338	130886296	NA	NA	NA	NA	14.7824	4.12848	0.507632	8.13282	4.19426e-16	3.38222e-15
22_90641310_90643355	chr22	90641310	90643355	RPL23AP82	ribosomal protein L23a pseudogene 82	Distal Intergenic	39857435	279.921	4.11721	0.127772	32.223	8.39517e-228	2.15951e-225
20_1233447_1235513	chr20	1233447	1235513	RAD21L1	RAD21 cohesin complex component like 1	Promoter (2-3kb)	2970	222.542	4.10745	0.136226	30.1518	1.01549e-199	1.92555e-197
16_159275066_159275947	chr16	159275066	159275947	LOC105376781	uncharacterized LOC105376781	Distal Intergenic	69116894	38.4333	4.09524	0.317964	12.8796	5.86631e-38	1.14507e-36
7_89362014_89363206	chr7	89362014	89363206	LOC105375387	uncharacterized LOC105375387	Distal Intergenic	-80740	118.388	4.0951	0.182855	22.3953	4.37414e-111	3.17608e-109
16_79765713_79768043	chr16	79765713	79768043	MAFTRR	MAF transcriptional regulator RNA	Promoter (2-3kb)	2240	440.766	4.0917	0.101335	40.3782	0	0
17_41748321_41750424	chr17	41748321	41750424	JUP	junction plakoglobin	Distal Intergenic	12653	89.83	4.08722	0.215949	18.9268	6.86157e-80	3.27608e-78
20_36984187_36986118	chr20	36984187	36986118	SAMHD1	SAM and HD domain containing deoxynucleoside triphosphate triphosphohydrolase 1	Distal Intergenic	-32294	156.67	4.08506	0.159971	25.5363	7.79456e-144	8.21101e-142
17_65667404_65671492	chr17	65667404	65671492	AXIN2	axin 2	Intron (ENST00000535342.7/201134, intron 24 of 26)	-26371	674.96	4.07396	0.0901148	45.2086	0	0
3_126998534_127001125	chr3	126998534	127001125	PLXNA1	plexin A1	Intron (ENST00000393409.3/5361, intron 3 of 31)	15419	272.063	4.07031	0.126324	32.2212	8.92296e-228	2.26023e-225
12_187446001_187448077	chr12	187446001	187448077	ANHX	anomalous homeobox	Distal Intergenic	-54210124	95.5553	4.06753	0.205373	19.8056	2.66463e-87	1.44242e-85
1_204357599_204359926	chr1	204357599	204359926	PLEKHA6	pleckstrin homology domain containing A6	Promoter (<=1kb)	0	276.172	4.0646	0.126167	32.2161	1.05131e-227	2.64285e-225
21_61287730_61289390	chr21	61287730	61289390	PRMT2	protein arginine methyltransferase 2	Distal Intergenic	14630907	300.008	4.05879	0.121454	33.4184	7.41547e-245	2.32139e-242
3_43575787_43577962	chr3	43575787	43577962	ANO10	anoctamin 10	Exon (ENST00000292246.8/55129, exon 6 of 13)	-20376	267.847	4.05612	0.125797	32.2433	4.3652e-228	1.13164e-225
2_59175699_59178052	chr2	59175699	59178052	LINC01793	long intergenic non-protein coding RNA 1793	Intron (ENST00000650010.1/400955, intron 7 of 8)	-39656	297.937	4.05605	0.121347	33.4253	5.88361e-245	1.85939e-242
2_66926379_66929908	chr2	66926379	66929908	LINC01628	long intergenic non-protein coding RNA 1628	Intron (ENST00000426260.5/101060019, intron 1 of 4)	-3897	372.323	4.05136	0.109557	36.9796	2.43669e-299	1.79681e-296
16_197225599_197226321	chr16	197225599	197226321	LOC105376781	uncharacterized LOC105376781	Distal Intergenic	107067427	32.7448	4.0488	0.342772	11.8119	3.38631e-32	5.50554e-31
20_41693973_41694775	chr20	41693973	41694775	LOC124900463	small nucleolar RNA SNORA26	Intron (ENST00000685138.2/ENST00000685138.2, intron 1 of 1)	17825	41.8988	4.04602	0.301017	13.4412	3.46872e-41	7.39735e-40
18_92083577_92085308	chr18	92083577	92085308	PARD6G	par-6 family cell polarity regulator gamma	Distal Intergenic	-11836063	76.3698	4.04382	0.224004	18.0525	7.54367e-73	3.20104e-71
16_192725943_192727981	chr16	192725943	192727981	LOC105376781	uncharacterized LOC105376781	Distal Intergenic	102567771	225.159	4.03307	0.13667	29.5095	2.1741e-191	3.85791e-189
4_119802138_119804781	chr4	119802138	119804781	LINC01365	long intergenic non-protein coding RNA 1365	Promoter (<=1kb)	0	340.025	4.02933	0.122527	32.8852	3.5818e-237	1.0612e-234
12_181679801_181681014	chr12	181679801	181681014	ANHX	anomalous homeobox	Distal Intergenic	-48443924	111.44	4.01337	0.190978	21.0148	4.80248e-98	2.98428e-96
4_32502106_32504290	chr4	32502106	32504290	LINC02353	long intergenic non-protein coding RNA 2353	Distal Intergenic	151068	384.312	4.01154	0.105277	38.1046	0	0
1_197268251_197269818	chr1	197268251	197269818	CRB1	crumbs cell polarity complex component 1	Promoter (<=1kb)	0	74.6281	3.99901	0.225588	17.727	2.59338e-70	1.04691e-68
18_153490374_153493569	chr18	153490374	153493569	PARD6G	par-6 family cell polarity regulator gamma	Distal Intergenic	-73242860	304.423	3.99481	0.118424	33.7331	1.89083e-249	6.81995e-247
12_124023979_124027791	chr12	124023979	124027791	ZNF664	zinc finger protein 664	Intron (ENST00000618862.2/144348, intron 3 of 3)	26273	590.422	3.99321	0.0881096	45.321	0	0
18_124741859_124742221	chr18	124741859	124742221	PARD6G	par-6 family cell polarity regulator gamma	Distal Intergenic	-44494345	77.4677	3.98396	0.224031	17.7831	9.56038e-71	3.88777e-69
1_175742710_175743717	chr1	175742710	175743717	TNR	tenascin R	Promoter (<=1kb)	0	98.9577	3.97577	0.198293	20.05	2.01755e-89	1.11025e-87
8_76277384_76279481	chr8	76277384	76279481	LOC102724858	uncharacterized LOC102724858	Intron (ENST00000668249.1/102724858, intron 2 of 2)	28834	109.512	3.97146	0.190942	20.7993	4.39095e-96	2.64437e-94
2_103278601_103280885	chr2	103278601	103280885	LOC124907862	uncharacterized LOC124907862	Distal Intergenic	266822	239.284	3.97092	0.128568	30.8858	1.85275e-209	3.89113e-207
3_30014937_30017692	chr3	30014937	30017692	RBMS3	RNA binding motif single stranded interacting protein 3	Distal Intergenic	26864	241.921	3.96724	0.140353	28.2662	9.00499e-176	1.38339e-173
21_26042421_26046704	chr21	26042421	26046704	APP	amyloid beta precursor protein	Intron (ENST00000707132.1/351, intron 6 of 16)	4314	481.827	3.95921	0.0938946	42.1665	0	0
5_45192991_45194471	chr5	45192991	45194471	LOC124901180	uncharacterized LOC124901180	Distal Intergenic	-31815	55.3217	3.95842	0.262388	15.0861	1.998e-51	5.57609e-50
1_160081217_160082101	chr1	160081217	160082101	KCNJ9	potassium inwardly rectifying channel subfamily J member 9	Promoter (<=1kb)	0	55.8508	3.95812	0.276585	14.3107	1.87665e-46	4.58902e-45
12_208189295_208190238	chr12	208189295	208190238	ANHX	anomalous homeobox	Distal Intergenic	-74953418	74.2336	3.95691	0.428349	9.23758	2.52127e-20	2.56243e-19
17_169659931_169662649	chr17	169659931	169662649	LOC100505909	histidine-rich glycoprotein	Distal Intergenic	-86432210	342.384	3.95275	0.117991	33.5003	4.76839e-246	1.55127e-243
13_59604029_59606619	chr13	59604029	59606619	DIAPH3	diaphanous related formin 3	Distal Intergenic	89574	236.166	3.95149	0.137008	28.8413	6.51345e-183	1.06998e-180
12_184597447_184601350	chr12	184597447	184601350	ANHX	anomalous homeobox	Distal Intergenic	-51361570	607.035	3.95082	0.0850462	46.455	0	0
3_118175600_118176651	chr3	118175600	118176651	LINC03051	long intergenic non-protein coding RNA 3051	Intron (ENST00000482142.5/105374060, intron 3 of 6)	-178008	171.699	3.93537	0.149161	26.3834	2.12313e-153	2.46334e-151
12_48047366_48048934	chr12	48047366	48048934	SENP1	SUMO specific peptidase 1	3' UTR	16746	132.314	3.92928	0.173794	22.6089	3.54189e-113	2.63522e-111
3_13439614_13440261	chr3	13439614	13440261	NUP210	nucleoporin 210	Distal Intergenic	-19292	32.4315	3.91731	0.337116	11.6201	3.25821e-31	5.13134e-30
16_143847143_143848725	chr16	143847143	143848725	LOC105376781	uncharacterized LOC105376781	Distal Intergenic	53688971	181.457	3.90786	0.145784	26.8058	2.76313e-158	3.35857e-156
8_72282029_72284364	chr8	72282029	72284364	LOC392232	transient receptor potential cation channel subfamily A member 1 pseudogene	Distal Intergenic	-30464	126.879	3.90514	0.178405	21.8891	3.29645e-106	2.25074e-104
17_80265573_80267328	chr17	80265573	80267328	RNF213	ring finger protein 213	Intron (ENST00000582970.6/57674, intron 2 of 67)	4703	256.779	3.90287	0.123289	31.6564	6.19895e-220	1.42847e-217
1_61951987_61953890	chr1	61951987	61953890	PATJ	PATJ crumbs cell polarity complex component	Promoter (<=1kb)	0	142.332	3.90272	0.163762	23.8317	1.56838e-125	1.31755e-123
3_17738754_17739526	chr3	17738754	17739526	TBC1D5	TBC1 domain family member 5	Promoter (<=1kb)	0	87.5815	3.90205	0.20765	18.7915	8.86822e-79	4.16229e-77
4_81757321_81759988	chr4	81757321	81759988	RASGEF1B	RasGEF domain family member 1B	Intron (ENST00000638048.1/153020, intron 3 of 16)	284081	511.867	3.89493	0.0914439	42.5936	0	0
19_144582783_144585847	chr19	144582783	144585847	LOC107987272	uncharacterized LOC107987272	Distal Intergenic	86000187	234.769	3.88612	0.129515	30.0051	8.41273e-198	1.55089e-195
18_147382772_147383524	chr18	147382772	147383524	PARD6G	par-6 family cell polarity regulator gamma	Distal Intergenic	-67135258	63.7962	3.88591	0.237804	16.3408	5.05781e-60	1.68507e-58
1_78004605_78006087	chr1	78004605	78006087	DNAJB4	DnaJ heat shock protein family (Hsp40) member B4	Promoter (<=1kb)	0	149.025	3.88059	0.158633	24.4627	3.68741e-132	3.33404e-130
1_109539875_109540855	chr1	109539875	109540855	GPR61	G protein-coupled receptor 61	Promoter (<=1kb)	0	95.2578	3.87932	0.197087	19.6833	2.99828e-86	1.58679e-84
11_1754709_1756557	chr11	1754709	1756557	CTSD	cathepsin D	Promoter (<=1kb)	0	211.217	3.8791	0.13646	28.4267	9.46042e-178	1.48078e-175
10_60370747_60371745	chr10	60370747	60371745	ANK3	ankyrin 3	Intron (ENST00000280772.7/288, intron 1 of 43)	18059	31.7998	3.87365	0.341545	11.3415	8.16987e-30	1.22837e-28
4_66677472_66678976	chr4	66677472	66678976	MIR1269A	microRNA 1269a	Distal Intergenic	400648	49.0067	3.87066	0.273465	14.1541	1.76095e-45	4.21599e-44
17_30726002_30726568	chr17	30726002	30726568	SUZ12P1	SUZ12 pseudogene 1	Exon (ENST00000582841.1/ENST00000582841.1, exon 2 of 2)	-5100	73.8122	3.87024	0.231944	16.6861	1.65351e-62	5.73938e-61
22_108241628_108242626	chr22	108241628	108242626	RPL23AP82	ribosomal protein L23a pseudogene 82	Distal Intergenic	57457753	46.8335	3.86617	0.277175	13.9485	3.21511e-44	7.45541e-43
3_22491603_22491958	chr3	22491603	22491958	ZNF385D	zinc finger protein 385D	Distal Intergenic	-118282	12.5507	3.85612	0.525786	7.33401	2.23363e-13	1.51479e-12
13_11917960_11919736	chr13	11917960	11919736	FAM230C	family with sequence similarity 230 member C	Distal Intergenic	-6275561	72.1682	3.85136	0.227544	16.9257	2.90714e-64	1.04064e-62
3_84315537_84317326	chr3	84315537	84317326	LOC105377188	uncharacterized LOC105377188	Distal Intergenic	361858	51.1972	3.84979	0.263114	14.6316	1.76477e-48	4.55369e-47
17_85147745_85148822	chr17	85147745	85148822	LOC100505909	histidine-rich glycoprotein	Distal Intergenic	-1920024	65.4461	3.84099	0.250723	15.3197	5.65209e-53	1.62243e-51
12_131364236_131364878	chr12	131364236	131364878	LINC02370	long intergenic non-protein coding RNA 2370	Intron (ENST00000428272.4/338797, intron 2 of 2)	16766	15.7445	3.83921	0.470353	8.1624	3.28432e-16	2.66463e-15
12_25282439_25282803	chr12	25282439	25282803	KRAS	KRAS proto-oncogene, GTPase	Distal Intergenic	-31503	48.3123	3.83897	1.32632	2.89445	0.00379827	0.00725065
16_175272457_175273472	chr16	175272457	175273472	LOC105376781	uncharacterized LOC105376781	Distal Intergenic	85114285	26.1881	3.83387	0.372097	10.3034	6.80073e-25	8.34265e-24
5_83879165_83883348	chr5	83879165	83883348	HAPLN1	hyaluronan and proteoglycan link protein 1	Distal Intergenic	-158310	494.139	3.82445	0.0917026	41.7049	0	0
37_77013000_77015111	chr37	77013000	77015111	NA	NA	NA	NA	118.058	3.81943	0.17571	21.7372	9.13785e-105	6.15053e-103
17_112817885_112819603	chr17	112817885	112819603	LOC100505909	histidine-rich glycoprotein	Distal Intergenic	-29590164	212.488	3.80295	0.132823	28.6317	2.70781e-180	4.38309e-178
18_19987395_19988749	chr18	19987395	19988749	ROCK1	Rho associated coiled-coil containing protein kinase 1	Distal Intergenic	966121	124.968	3.78729	0.16912	22.3942	4.4858e-111	3.25005e-109
21_64269213_64270905	chr21	64269213	64270905	PRMT2	protein arginine methyltransferase 2	Distal Intergenic	17612390	36.6631	3.78351	0.309061	12.242	1.85467e-34	3.25282e-33
14_20996867_21001216	chr14	20996867	21001216	LOC101929718	uncharacterized LOC101929718	Promoter (<=1kb)	0	651.838	3.77692	0.0844738	44.7111	0	0
16_185363110_185364781	chr16	185363110	185364781	LOC105376781	uncharacterized LOC105376781	Distal Intergenic	95204938	289.617	3.77458	0.115901	32.5672	1.19683e-232	3.22881e-230
17_152350715_152352859	chr17	152350715	152352859	LOC100505909	histidine-rich glycoprotein	Distal Intergenic	-69122994	300.765	3.77454	0.118264	31.9161	1.59587e-223	3.80976e-221
21_64373213_64375490	chr21	64373213	64375490	PRMT2	protein arginine methyltransferase 2	Distal Intergenic	17716390	366.061	3.76554	0.104296	36.1043	1.94173e-285	1.09208e-282
12_161708575_161710319	chr12	161708575	161710319	ANHX	anomalous homeobox	Distal Intergenic	-28472698	47.8326	3.76536	0.280079	13.4439	3.34347e-41	7.13482e-40
5_97222224_97225056	chr5	97222224	97225056	RIOK2	RIO kinase 2	Exon (ENST00000505796.1/ENST00000505796.1, exon 2 of 2)	-38977	270.208	3.75473	0.120915	31.0527	1.04863e-211	2.25951e-209
1_33391404_33392781	chr1	33391404	33392781	PHC2	polyhomeotic homolog 2	Promoter (<=1kb)	0	106.738	3.73324	0.181713	20.5447	8.58098e-94	5.03079e-92
37_101078551_101081690	chr37	101078551	101081690	NA	NA	NA	NA	344.421	3.73094	0.115985	32.1674	5.03672e-227	1.24726e-224
3_112175240_112176412	chr3	112175240	112176412	TBILA	TGF-beta induced lncRNA	Intron (ENST00000305815.10/285335, intron 23 of 28)	41817	65.9199	3.72393	0.233769	15.9299	3.92879e-57	1.23106e-55
16_77207903_77208235	chr16	77207903	77208235	SYCE1L	synaptonemal complex central element protein 1 like	Exon (ENST00000378644.5/100130958, exon 3 of 11)	-4173	8.36695	3.72348	0.636007	5.85447	4.78538e-09	2.29437e-08
15_36700945_36704064	chr15	36700945	36704064	CDIN1	CDAN1 interacting nuclease 1	Promoter (<=1kb)	0	281.161	3.71774	0.122439	30.3641	1.63809e-202	3.2745e-200
18_138871112_138871617	chr18	138871112	138871617	PARD6G	par-6 family cell polarity regulator gamma	Distal Intergenic	-58623598	36.7782	3.71722	0.303512	12.2474	1.73511e-34	3.04959e-33
18_167573451_167575554	chr18	167573451	167575554	PARD6G	par-6 family cell polarity regulator gamma	Distal Intergenic	-87325937	242.979	3.71684	0.127129	29.2368	6.61231e-188	1.14878e-185
4_16785887_16786130	chr4	16785887	16786130	LDB2	LIM domain binding 2	Intron (ENST00000515064.5/9079, intron 1 of 7)	-26512	9.98652	3.71438	0.577237	6.43475	1.23674e-10	6.83071e-10
1_101995489_101997372	chr1	101995489	101997372	OLFM3	olfactomedin 3	Promoter (<=1kb)	0	385.006	3.71412	0.100295	37.032	3.49833e-300	2.6383e-297
19_48067392_48069612	chr19	48067392	48069612	PLA2G4C	phospholipase A2 group IVC	Promoter (<=1kb)	0	177.693	3.70832	0.141351	26.2348	1.066e-151	1.21556e-149
18_169979075_169980761	chr18	169979075	169980761	PARD6G	par-6 family cell polarity regulator gamma	Distal Intergenic	-89731561	133.031	3.70806	0.168325	22.0291	1.51437e-107	1.05128e-105
21_126787572_126787804	chr21	126787572	126787804	PRMT2	protein arginine methyltransferase 2	Distal Intergenic	80130749	8.03878	3.70456	0.636583	5.81944	5.9045e-09	2.8046e-08
17_183959641_183960892	chr17	183959641	183960892	LOC100505909	histidine-rich glycoprotein	Distal Intergenic	-100731920	54.8299	3.70063	0.26273	14.0853	4.67595e-45	1.10909e-43
16_165206960_165207781	chr16	165206960	165207781	LOC105376781	uncharacterized LOC105376781	Distal Intergenic	75048788	47.1502	3.69684	0.265203	13.9396	3.63722e-44	8.41073e-43
4_22458338_22458695	chr4	22458338	22458695	ADGRA3	adhesion G protein-coupled receptor A3	Promoter (2-3kb)	-2504	6.85388	3.69505	0.680445	5.43035	5.62438e-08	2.42665e-07
16_136658805_136659559	chr16	136658805	136659559	LOC105376781	uncharacterized LOC105376781	Distal Intergenic	46500633	18.1208	3.69453	0.42571	8.67851	4.00979e-18	3.61567e-17
22_101735045_101738961	chr22	101735045	101738961	RPL23AP82	ribosomal protein L23a pseudogene 82	Distal Intergenic	50951170	340.929	3.69399	0.104614	35.3106	4.03554e-273	2.02896e-270
17_56410487_56411737	chr17	56410487	56411737	ANKFN1	ankyrin repeat and fibronectin type III domain containing 1	Intron (ENST00000635860.2/162282, intron 10 of 22)	-45210	61.9473	3.68485	0.238213	15.4687	5.63983e-54	1.64887e-52
1_8525096_8525986	chr1	8525096	8525986	RERE	arginine-glutamic acid dipeptide repeats	Promoter (<=1kb)	0	91.1154	3.68322	0.1968	18.7156	3.69563e-78	1.71035e-76
20_54541658_54544577	chr20	54541658	54544577	DOK5	docking protein 5	Intron (ENST00000262593.10/55816, intron 1 of 7)	-10356	612.555	3.6794	0.0818162	44.9716	0	0
9_34578811_34582731	chr9	34578811	34582731	CNTFR	ciliary neurotrophic factor receptor	5' UTR	6975	455.328	3.66379	0.100818	36.3405	3.71874e-289	2.32829e-286
1_155595934_155596520	chr1	155595934	155596520	MSTO1	misato mitochondrial distribution and morphology regulator 1	Intron (ENST00000697770.1/55154, intron 1 of 12)	9290	9.78665	3.6589	0.583733	6.26809	3.65495e-10	1.93217e-09
22_10609856_10614159	chr22	10609856	10614159	FRG1FP	FSHD region gene 1 family member F, pseudogene	Distal Intergenic	347179	641.207	3.65843	0.0806418	45.3664	0	0
21_22054283_22056557	chr21	22054283	22056557	LINC01687	long intergenic non-protein coding RNA 1687	Promoter (<=1kb)	0	220.685	3.6557	0.126286	28.9479	2.9832e-184	5.02494e-182
12_165018170_165018665	chr12	165018170	165018665	ANHX	anomalous homeobox	Distal Intergenic	-31782293	13.2786	3.65479	0.492053	7.42763	1.10562e-13	7.65287e-13
8_24255578_24258411	chr8	24255578	24258411	ADAM28	ADAM metallopeptidase domain 28	Distal Intergenic	-35658	193.031	3.64787	0.151756	24.0376	1.12398e-127	9.78922e-126
17_21302107_21304686	chr17	21302107	21304686	MAP2K3	mitogen-activated protein kinase kinase 3	3' UTR	-7001	153.154	3.64611	0.152465	23.9144	2.1669e-126	1.85799e-124
7_89367661_89368428	chr7	89367661	89368428	LOC105375387	uncharacterized LOC105375387	Distal Intergenic	-75518	53.6962	3.63765	0.247387	14.7043	6.05317e-49	1.58409e-47
4_75207378_75209982	chr4	75207378	75209982	LINC02562	long intergenic non-protein coding RNA 2562	Distal Intergenic	-122661	312.149	3.63503	0.108677	33.448	2.7518e-245	8.86535e-243
22_123033396_123034470	chr22	123033396	123034470	RPL23AP82	ribosomal protein L23a pseudogene 82	Distal Intergenic	72249521	56.7726	3.63345	0.243272	14.9358	1.92891e-50	5.25941e-49
1_165443540_165445336	chr1	165443540	165445336	RXRG	retinoid X receptor gamma	Promoter (<=1kb)	0	136.84	3.63184	0.165324	21.968	5.82541e-107	4.01047e-105
1_190474552_190475774	chr1	190474552	190475774	BRINP3	BMP/retinoic acid inducible neural specific 3	Promoter (<=1kb)	0	208.944	3.62381	0.133292	27.1871	9.22742e-163	1.1868e-160
18_58998084_58999379	chr18	58998084	58999379	OACYLP	O-acyltransferase like, pseudogene	Promoter (1-2kb)	1350	20.1424	3.61936	0.39855	9.0813	1.07282e-19	1.05667e-18
12_56048739_56049345	chr12	56048739	56049345	RPS26	ribosomal protein S26	Distal Intergenic	6599	21.8705	3.60108	0.388161	9.27727	1.73868e-20	1.77632e-19
4_9114049_9115993	chr4	9114049	9115993	LOC105369250	uncharacterized LOC105369250	Intron (ENST00000504828.1/ENST00000504828.1, intron 1 of 2)	35425	66.3056	3.59675	0.222464	16.1677	8.51527e-59	2.78386e-57
21_139700847_139703362	chr21	139700847	139703362	PRMT2	protein arginine methyltransferase 2	Distal Intergenic	93044024	116.524	3.59306	0.169061	21.253	3.0909e-100	1.97241e-98
18_6448872_6451697	chr18	6448872	6451697	L3MBTL4	L3MBTL histone methyl-lysine binding protein 4	Distal Intergenic	-33635	381.997	3.59138	0.100165	35.8545	1.56343e-281	8.50478e-279
17_113117519_113118502	chr17	113117519	113118502	LOC100505909	histidine-rich glycoprotein	Distal Intergenic	-29889798	31.2184	3.59127	0.31926	11.2487	2.34996e-29	3.48431e-28
20_14902054_14903684	chr20	14902054	14903684	MACROD2-AS1	MACROD2 antisense RNA 1	Intron (ENST00000217246.8/140733, intron 5 of 16)	25790	287.517	3.58752	0.110497	32.4672	3.10209e-231	8.23493e-229
18_56232243_56233308	chr18	56232243	56233308	LINC03069	long intergenic non-protein coding RNA 3069	Distal Intergenic	-40981	48.0527	3.5804	0.263364	13.5949	4.29597e-42	9.37234e-41
18_22850949_22853635	chr18	22850949	22853635	RBBP8	RB binding protein 8, endonuclease	Intron (ENST00000583700.5/5932, intron 1 of 4)	52688	216.43	3.57624	0.130771	27.3472	1.16457e-164	1.53349e-162
19_100463101_100465763	chr19	100463101	100465763	LOC107987272	uncharacterized LOC107987272	Distal Intergenic	41880505	435.26	3.57271	0.093657	38.1467	0	0
19_165986353_165989153	chr19	165986353	165989153	LOC107987272	uncharacterized LOC107987272	Distal Intergenic	107403757	307.613	3.56995	0.11003	32.4454	6.29341e-231	1.65741e-228
20_18495737_18499050	chr20	18495737	18499050	RBBP9	RB binding protein 9, serine hydrolase	Promoter (<=1kb)	0	681.278	3.56778	0.076551	46.6066	0	0
7_88604048_88606491	chr7	88604048	88606491	LOC107986816	uncharacterized LOC107986816	Intron (ENST00000663862.1/107986816, intron 3 of 4)	-104140	344.517	3.56759	0.105787	33.7243	2.55024e-249	9.09941e-247
13_20369272_20371636	chr13	20369272	20371636	MIR4499	microRNA 4499	Distal Intergenic	62210	191.555	3.56518	0.137687	25.8935	7.88731e-148	8.49755e-146
1_39689949_39692601	chr1	39689949	39692601	PPIE	peptidylprolyl isomerase E	Promoter (<=1kb)	0	220.679	3.56151	0.126834	28.08	1.71781e-173	2.55615e-171
12_224981613_224982400	chr12	224981613	224982400	ANHX	anomalous homeobox	Distal Intergenic	-91745736	21.6036	3.55765	0.392214	9.0707	1.1826e-19	1.16067e-18
1_181482052_181486485	chr1	181482052	181486485	CACNA1E	calcium voltage-gated channel subunit alpha1 E	Promoter (<=1kb)	0	407.787	3.55606	0.0946938	37.5533	0	0
1_100566183_100567281	chr1	100566183	100567281	GPR88	G protein-coupled receptor 88	Distal Intergenic	28044	22.6801	3.5401	0.375927	9.41696	4.64317e-21	4.86039e-20
22_128092936_128093241	chr22	128092936	128093241	RPL23AP82	ribosomal protein L23a pseudogene 82	Distal Intergenic	77309061	17.7926	3.53826	0.417447	8.47594	2.33189e-17	2.02404e-16
5_35291115_35291675	chr5	35291115	35291675	PRLR	prolactin receptor	Distal Intergenic	-60628	25.3635	3.53312	0.38189	9.25168	2.21001e-20	2.24815e-19
20_113085046_113087199	chr20	113085046	113087199	SEPTIN14P20	septin 14 pseudogene 20	Distal Intergenic	48790105	197.695	3.53262	0.141909	24.8935	8.75431e-137	8.34754e-135
11_48393708_48395760	chr11	48393708	48395760	OR4C5	olfactory receptor family 4 subfamily C member 5	Distal Intergenic	-27243	304.372	3.5293	0.116623	30.2624	3.58681e-201	6.9603e-199
21_32219979_32221836	chr21	32219979	32221836	LINC00159	long intergenic non-protein coding RNA 159	Distal Intergenic	-22166	94.2491	3.52751	0.1847	19.0985	2.59619e-81	1.27818e-79
8_57639399_57640298	chr8	57639399	57640298	LINC03018	long intergenic non-protein coding RNA 3018	Intron (ENST00000520426.1/ENST00000520426.1, intron 2 of 2)	-105831	60.7893	3.5253	0.231774	15.2101	3.03034e-52	8.58717e-51
1_120197385_120197738	chr1	120197385	120197738	SEC22B	SEC22 homolog B, vesicle trafficking protein	Intron (ENST00000612320.1/ENST00000612320.1, intron 1 of 5)	-20865	25.3657	3.51833	0.357898	9.83054	8.31695e-23	9.31426e-22
12_80300680_80301588	chr12	80300680	80301588	OTOGL	otogelin like	Intron (ENST00000646859.1/283310, intron 31 of 62)	-34924	91.9271	3.51327	0.188029	18.6847	6.58953e-78	3.01601e-76
6_80455229_80455878	chr6	80455229	80455878	BCKDHB	branched chain keto acid dehydrogenase E1 subunit beta	Promoter (2-3kb)	2030	32.1335	3.5034	0.314833	11.1278	9.18474e-29	1.33674e-27
18_17802448_17803340	chr18	17802448	17803340	LOC644669	ankyrin repeat domain 30B pseudogene	Distal Intergenic	-2472166	28.8269	3.49847	0.327119	10.6948	1.07677e-26	1.42865e-25
18_59891483_59894646	chr18	59891483	59894646	PMAIP1	phorbol-12-myristate-13-acetate-induced protein 1	Distal Intergenic	-5350	503.472	3.49512	0.0862481	40.5241	0	0
9_79608603_79611092	chr9	79608603	79611092	TLE4	TLE family member 4, transcriptional corepressor	Intron (ENST00000376544.7/7091, intron 4 of 17)	28376	198.665	3.49177	0.133532	26.1494	1.00008e-150	1.11361e-148
21_113434817_113438765	chr21	113434817	113438765	PRMT2	protein arginine methyltransferase 2	Distal Intergenic	66777994	672.616	3.48979	0.0789503	44.2024	0	0
17_155666799_155668469	chr17	155666799	155668469	LOC100505909	histidine-rich glycoprotein	Distal Intergenic	-72439078	211.395	3.48891	0.132522	26.327	9.40277e-153	1.08715e-150
1_209583694_209584692	chr1	209583694	209584692	CAMK1G	calcium/calmodulin dependent protein kinase IG	Promoter (<=1kb)	0	113.145	3.48716	0.170473	20.4558	5.33491e-93	3.06277e-91
20_100655636_100656780	chr20	100655636	100656780	SEPTIN14P20	septin 14 pseudogene 20	Distal Intergenic	36360695	149.191	3.48663	0.149831	23.2705	8.8249e-120	7.12498e-118
17_115664357_115664736	chr17	115664357	115664736	LOC100505909	histidine-rich glycoprotein	Distal Intergenic	-32436636	10.8114	3.4831	0.54545	6.38574	1.70572e-10	9.30169e-10
7_52650482_52652205	chr7	52650482	52652205	LOC124900240	small nucleolar RNA SNORA31	Distal Intergenic	-380913	90.9774	3.48097	0.186202	18.6946	5.48306e-78	2.51652e-76
7_47183839_47186500	chr7	47183839	47186500	LOC124901628	uncharacterized LOC124901628	Distal Intergenic	68058	398.644	3.47792	0.0998141	34.8439	5.25822e-266	2.39019e-263
11_4769052_4770264	chr11	4769052	4770264	OR51F1	olfactory receptor family 51 subfamily F member 1	Promoter (<=1kb)	0	101.376	3.47172	0.178324	19.4686	2.02653e-84	1.04201e-82
20_128027682_128028118	chr20	128027682	128028118	SEPTIN14P20	septin 14 pseudogene 20	Distal Intergenic	63732741	41.6593	3.46449	0.270349	12.8149	1.35375e-37	2.60566e-36
19_142884196_142885568	chr19	142884196	142885568	LOC107987272	uncharacterized LOC107987272	Distal Intergenic	84301600	92.8599	3.45962	0.184857	18.7151	3.72972e-78	1.72372e-76
19_134316207_134318597	chr19	134316207	134318597	LOC107987272	uncharacterized LOC107987272	Distal Intergenic	75733611	317.958	3.45883	0.115078	30.0563	1.80707e-198	3.34995e-196
3_131370624_131372559	chr3	131370624	131372559	NUDT16L2P	nudix hydrolase 16 like 2, pseudogene	Intron (ENST00000502521.1/339874, intron 2 of 3)	8694	121.545	3.45834	0.166584	20.7604	9.88292e-96	5.94103e-94
19_12060382_12061509	chr19	12060382	12061509	ZNF844	zinc finger protein 844	Intron (ENST00000652448.1/284391, intron 2 of 4)	-3222	62.2874	3.45091	0.224104	15.3987	1.66948e-53	4.83829e-52
7_22664090_22664886	chr7	22664090	22664886	LOC401312	uncharacterized LOC401312	Promoter (<=1kb)	616	18.0724	3.44478	0.411426	8.3728	5.62664e-17	4.77516e-16
2_93757895_93759416	chr2	93757895	93759416	BMS1P23	BMS1 pseudogene 23	Distal Intergenic	443871	104.587	3.4421	0.176401	19.5129	8.52953e-85	4.42243e-83
12_153005287_153005727	chr12	153005287	153005727	ANHX	anomalous homeobox	Distal Intergenic	-19769410	17.949	3.43905	0.41033	8.38117	5.24044e-17	4.45766e-16
1_167411955_167412353	chr1	167411955	167412353	POU2F1	POU class 2 homeobox 1	3' UTR	22278	36.0029	3.43532	1.47606	2.32736	0.0199463	0.0301663
1_69567086_69570547	chr1	69567086	69570547	LRRC7	leucine rich repeat containing 7	Promoter (<=1kb)	0	541.828	3.43356	0.0851066	40.3442	0	0
16_165835720_165837440	chr16	165835720	165837440	LOC105376781	uncharacterized LOC105376781	Distal Intergenic	75677548	60.946	3.42774	0.229834	14.914	2.6734e-50	7.24767e-49
21_52247797_52249435	chr21	52247797	52249435	PRMT2	protein arginine methyltransferase 2	Distal Intergenic	5590974	38.6023	3.41808	0.282585	12.0957	1.11232e-33	1.89476e-32
16_89314103_89314547	chr16	89314103	89314547	ANKRD11	ankyrin repeat domain containing 11	Promoter (<=1kb)	-518	9.54967	3.41181	0.561758	6.07345	1.25191e-09	6.31722e-09
22_14095477_14096548	chr22	14095477	14096548	LOC124905168	U6 spliceosomal RNA	Distal Intergenic	-1177307	34.7719	3.40452	0.297158	11.4569	2.17068e-30	3.33162e-29
4_64824265_64826587	chr4	64824265	64826587	LOC105377255	uncharacterized LOC105377255	Distal Intergenic	57329	326.074	3.40339	0.112416	30.2749	2.45445e-201	4.79093e-199
1_120556724_120556978	chr1	120556724	120556978	PDE4DIPP2	PDE4DIP pseudogene 2	Intron (ENST00000612480.2/100996724, intron 7 of 41)	-8367	9.75665	3.40304	0.55862	6.09186	1.11608e-09	5.66716e-09
10_52339984_52342648	chr10	52339984	52342648	DKK 1.00	dickkopf WNT signaling pathway inhibitor 1	Distal Intergenic	24732	413.393	3.40147	0.0930581	36.5521	1.65216e-292	1.11885e-289
7_48190818_48192647	chr7	48190818	48192647	ABCA13	ATP binding cassette subfamily A member 13	Intron (ENST00000417403.5/154664, intron 1 of 17)	19360	238.023	3.40038	0.122828	27.684	1.08761e-168	1.49751e-166
1_164106998_164108255	chr1	164106998	164108255	PBX1	PBX homeobox 1	Distal Intergenic	-447329	18.9861	3.39827	0.394081	8.62327	6.50663e-18	5.81653e-17
7_53978208_53979655	chr7	53978208	53979655	LINC02854	long intergenic non-protein coding RNA 2854	Distal Intergenic	-30404	88.3705	3.39448	0.197032	17.2281	1.63465e-66	6.10841e-65
2_64625109_64626031	chr2	64625109	64626031	LINC02579	long intergenic non-protein coding RNA 2579	Distal Intergenic	17774	16.1035	3.38608	0.429524	7.88333	3.18765e-15	2.43892e-14
12_49972862_49974625	chr12	49972862	49974625	AQP6	aquaporin 6	Promoter (<=1kb)	0	61.4154	3.38581	0.222405	15.2236	2.46442e-52	6.99546e-51
3_122099317_122102285	chr3	122099317	122102285	CD86	CD86 molecule	Intron (ENST00000330540.7/942, intron 2 of 6)	7716	319.039	3.38304	0.103245	32.7669	1.74357e-235	4.98767e-233
17_20982534_20984545	chr17	20982534	20984545	LOC339260	uncharacterized LOC339260	Exon (ENST00000582896.1/ENST00000582896.1, exon 1 of 1)	18812	88.6236	3.37815	0.187747	17.9932	2.204e-72	9.24593e-71
16_29280584_29283806	chr16	29280584	29283806	SNX29P2	sorting nexin 29 pseudogene 2	Exon (ENST00000691488.1/ENST00000691488.1, exon 3 of 3)	-7414	388.537	3.37684	0.0959599	35.1901	2.83147e-271	1.38171e-268
16_6860500_6864157	chr16	6860500	6864157	RBFOX1	RNA binding fox-1 homolog 1	Intron (ENST00000641259.1/54715, intron 6 of 19)	86691	247.982	3.37294	0.117322	28.7494	9.22136e-182	1.49996e-179
20_132573202_132577975	chr20	132573202	132577975	SEPTIN14P20	septin 14 pseudogene 20	Distal Intergenic	68278261	466.265	3.37077	0.0870946	38.7025	0	0
37_51758153_51759454	chr37	51758153	51759454	NA	NA	NA	NA	19.9956	3.36205	0.385327	8.72518	2.6575e-18	2.4273e-17
17_104394100_104394962	chr17	104394100	104394962	LOC100505909	histidine-rich glycoprotein	Distal Intergenic	-21166379	19.3145	3.34766	0.394493	8.486	2.13876e-17	1.85981e-16
17_34610697_34610939	chr17	34610697	34610939	TMEM132E	transmembrane protein 132E	Intron (ENST00000321639.7/124842, intron 1 of 9)	-24854	6.3644	3.34499	0.673864	4.9639	6.90911e-07	2.65384e-06
5_45850084_45851861	chr5	45850084	45851861	HCN1	hyperpolarization activated cyclic nucleotide gated potassium channel 1	Distal Intergenic	-153586	223.877	3.34285	0.120204	27.8097	3.3075e-170	4.67034e-168
3_89065543_89066056	chr3	89065543	89066056	EPHA3	EPH receptor A3	Distal Intergenic	-41565	15.3952	3.34189	0.463247	7.21405	5.43106e-13	3.59646e-12
19_132937755_132938165	chr19	132937755	132938165	LOC107987272	uncharacterized LOC107987272	Distal Intergenic	74355159	11.2501	3.3239	0.560943	5.92556	3.11237e-09	1.51545e-08
18_150288237_150290187	chr18	150288237	150290187	PARD6G	par-6 family cell polarity regulator gamma	Distal Intergenic	-70040723	84.4092	3.31642	0.191572	17.3116	3.84551e-67	1.46002e-65
2_127999582_127999820	chr2	127999582	127999820	SAP130	Sin3A associated protein 130	Exon (ENST00000357702.9/79595, exon 10 of 21)	27473	11.191	3.31051	0.518924	6.37957	1.77584e-10	9.66664e-10
19_152380020_152380920	chr19	152380020	152380920	LOC107987272	uncharacterized LOC107987272	Distal Intergenic	93797424	19.6079	3.30444	0.385925	8.56237	1.10572e-17	9.77124e-17
11_55451204_55453233	chr11	55451204	55453233	OR4A15	olfactory receptor family 4 subfamily A member 15	Distal Intergenic	83230	230.834	3.29521	0.118965	27.6989	7.20598e-169	1.00049e-166
4_15322203_15324484	chr4	15322203	15324484	C1QTNF7	C1q and TNF related 7	Intron (ENST00000502344.5/101929095, intron 1 of 5)	-15334	375.05	3.29206	0.0941367	34.9711	6.18572e-268	2.97479e-265
14_16330578_16331211	chr14	16330578	16331211	OR11H12	olfactory receptor family 11 subfamily H member 12	Distal Intergenic	-2269906	17.5219	3.28868	0.404778	8.12464	4.4868e-16	3.61022e-15
7_52788557_52788955	chr7	52788557	52788955	POM121L12	POM121 transmembrane nucleoporin like 12	Distal Intergenic	-246678	41.799	3.28754	0.268088	12.2629	1.43233e-34	2.52144e-33
1_220300648_220301908	chr1	220300648	220301908	RAB3GAP2	RAB3 GTPase activating non-catalytic protein subunit 2	Distal Intergenic	-28119	45.8173	3.2864	0.252066	13.0379	7.45172e-39	1.49228e-37
3_41458142_41459939	chr3	41458142	41459939	ULK4	unc-51 like kinase 4	Intron (ENST00000301831.9/54986, intron 33 of 36)	-179991	80.445	3.28459	0.191446	17.1567	5.60117e-66	2.06539e-64
9_51045151_51046920	chr9	51045151	51046920	LOC102724904	methylenetetrahydrofolate dehydrogenase (NADP+ dependent) 1 like pseudogene	Distal Intergenic	7916183	256.528	3.27937	0.11207	29.2619	3.17042e-188	5.53706e-186
20_88758631_88761430	chr20	88758631	88761430	SEPTIN14P20	septin 14 pseudogene 20	Distal Intergenic	24463690	332.171	3.27002	0.0998716	32.7422	3.91497e-235	1.11034e-232
18_41509206_41511000	chr18	41509206	41511000	KC6	keratoconus gene 6	Intron (ENST00000592302.5/641516, intron 2 of 5)	9594	242.628	3.2652	0.116505	28.0264	7.75248e-173	1.12337e-170
2_14172355_14174443	chr2	14172355	14174443	LINC00276	long intergenic non-protein coding RNA 276	Intron (ENST00000417751.5/100499171, intron 2 of 4)	226515	412.126	3.26441	0.0903253	36.1406	5.23417e-286	2.99458e-283
12_165469566_165473197	chr12	165469566	165473197	ANHX	anomalous homeobox	Distal Intergenic	-32233689	393.216	3.26351	0.105058	31.0639	7.40546e-212	1.60611e-209
3_40290079_40294214	chr3	40290079	40294214	LOC124909367	uncharacterized LOC124909367	Exon (ENST00000629723.2/440952, exon 3 of 3)	7112	365.177	3.25776	0.0959059	33.9683	6.5531e-253	2.52851e-250
16_25427485_25429523	chr16	25427485	25429523	LINC02191	long intergenic non-protein coding RNA 2191	Intron (ENST00000568036.2/105371146, intron 2 of 3)	4163	174.788	3.25746	0.132271	24.6271	6.46917e-134	5.96296e-132
11_50550523_50552092	chr11	50550523	50552092	LOC646813	DExH-box helicase 9 pseudogene	Distal Intergenic	141481	183.354	3.25705	0.14346	22.7036	4.12604e-114	3.10464e-112
1_155481423_155482384	chr1	155481423	155482384	ASH1L	ASH1 like histone lysine methyltransferase	3' UTR	39234	21.6536	3.25688	1.27597	2.55248	0.0106959	0.0177107
3_105609497_105613227	chr3	105609497	105613227	ALCAM	activated leukocyte cell adhesion molecule	Distal Intergenic	59277	679.721	3.2564	0.0763153	42.6703	0	0
7_77326240_77327883	chr7	77326240	77327883	GSAP	gamma-secretase activating protein	Promoter (<=1kb)	0	42.4411	3.25629	0.263226	12.3707	3.76462e-35	6.74886e-34
9_78268783_78270141	chr9	78268783	78270141	CEP78	centrosomal protein 78	Intron (ENST00000424347.6/84131, intron 15 of 15)	4733	116.337	3.25576	0.172234	18.9031	1.07627e-79	5.13132e-78
16_73432410_73433942	chr16	73432410	73433942	LOHAN2	lncRNA oncogene in head and neck cancer 2	Intron (ENST00000669193.1/100506172, intron 2 of 3)	14138	55.1369	3.25574	0.233223	13.9598	2.74384e-44	6.37596e-43
8_14186185_14187719	chr8	14186185	14187719	LOC105379292	uncharacterized LOC105379292	Intron (ENST00000382080.6/137868, intron 4 of 7)	-337076	96.1746	3.25555	0.177319	18.3598	2.75453e-75	1.20904e-73
7_85619133_85621187	chr7	85619133	85621187	LINC00972	long intergenic non-protein coding RNA 972	Distal Intergenic	143906	90.9708	3.2529	0.185855	17.5024	1.3747e-68	5.35406e-67
18_1442941_1443217	chr18	1442941	1443217	LOC105371954	uncharacterized LOC105371954	Distal Intergenic	-34597	19.2086	3.25125	1.13049	2.87597	0.00402787	0.00762577
12_180983766_180984377	chr12	180983766	180984377	ANHX	anomalous homeobox	Distal Intergenic	-47747889	56.2466	3.24936	0.237943	13.656	1.85809e-42	4.09953e-41
5_109780305_109781215	chr5	109780305	109781215	MAN2A1	mannosidase alpha class 2A member 1	Intron (ENST00000261483.5/4124, intron 8 of 21)	-12960	55.6212	3.24556	0.232757	13.944	3.42305e-44	7.92652e-43
16_13072155_13073694	chr16	13072155	13073694	SHISA9	shisa family member 9	Intron (ENST00000558583.3/729993, intron 2 of 4)	-8686	161.445	3.24521	0.138969	23.352	1.31594e-120	1.07554e-118
3_99020475_99022532	chr3	99020475	99022532	LOC124906343	U7 small nuclear RNA	Distal Intergenic	33088	241.28	3.24403	0.131404	24.6875	1.45802e-134	1.36286e-132
1_240611165_240612393	chr1	240611165	240612393	GREM2	gremlin 2, DAN family BMP antagonist	Promoter (<=1kb)	0	234.137	3.24051	0.116334	27.8551	9.34504e-171	1.3252e-168
12_74379066_74380766	chr12	74379066	74380766	LOC107987178	uncharacterized LOC107987178	Promoter (1-2kb)	-1455	204.954	3.23365	0.126196	25.624	8.23955e-145	8.70742e-143
1_148953926_148954301	chr1	148953926	148954301	PDE4DIP	phosphodiesterase 4D interacting protein	Promoter (1-2kb)	1585	20.3758	3.23292	0.378061	8.55131	1.21699e-17	1.07175e-16
9_63039564_63040855	chr9	63039564	63040855	LOC286297	methylenetetrahydrofolate dehydrogenase (NADP+ dependent) 1 like pseudogene	Distal Intergenic	81516	27.7563	3.22865	0.320533	10.0728	7.29067e-24	8.56983e-23
10_57437559_57439456	chr10	57437559	57439456	MIR3924	microRNA 3924	Distal Intergenic	-133000	276.462	3.22286	0.113155	28.4819	1.96234e-178	3.13059e-176
13_64091963_64093398	chr13	64091963	64093398	LINC00355	long intergenic non-protein coding RNA 355	Distal Intergenic	-15919	111.14	3.22234	0.178683	18.0338	1.05804e-72	4.46679e-71
15_32202952_32205717	chr15	32202952	32205717	CHRNA7	cholinergic receptor nicotinic alpha 7 subunit	Distal Intergenic	44366	387.983	3.21876	0.0966449	33.305	3.26627e-243	9.94356e-241
1_246211012_246211410	chr1	246211012	246211410	SMYD3	SET and MYND domain containing 3	Intron (ENST00000630181.2/64754, intron 5 of 11)	-17285	12.1068	3.21875	0.503412	6.39387	1.61742e-10	8.84488e-10
12_25978733_25979100	chr12	25978733	25979100	RASSF8	Ras association domain family member 8	Intron (ENST00000688511.1/11228, intron 1 of 5)	4978	32.2153	3.21635	0.309042	10.4075	2.29152e-25	2.8705e-24
1_37763888_37766435	chr1	37763888	37766435	EPHA10	EPH receptor A10	Promoter (<=1kb)	0	312.837	3.21633	0.10185	31.579	7.17458e-219	1.64189e-216
37_72069184_72070185	chr37	72069184	72070185	NA	NA	NA	NA	27.8976	3.21574	0.324345	9.91456	3.59829e-23	4.11589e-22
21_76404883_76405911	chr21	76404883	76405911	PRMT2	protein arginine methyltransferase 2	Distal Intergenic	29748060	31.7411	3.21446	0.298916	10.7537	5.69144e-27	7.65231e-26
9_58327559_58329980	chr9	58327559	58329980	SPATA31A5	SPATA31 subfamily A member 5	Distal Intergenic	-2584427	169.766	3.21323	0.152468	21.0747	1.35634e-98	8.54034e-97
3_71710078_71710500	chr3	71710078	71710500	EIF4E3	eukaryotic translation initiation factor 4E family member 3	5' UTR	14902	10.2534	3.21289	0.53482	6.00742	1.88504e-09	9.36256e-09
4_4815467_4815882	chr4	4815467	4815882	LINC01396	long intergenic non-protein coding RNA 1396	Distal Intergenic	-28306	19.2417	3.21192	0.392808	8.17683	2.91409e-16	2.37238e-15
1_243713124_243713601	chr1	243713124	243713601	AKT3	AKT serine/threonine kinase 3	Intron (ENST00000336199.9/10000, intron 1 of 13)	27220	11.1693	3.20539	0.504535	6.35315	2.10949e-10	1.14024e-09
15_32158232_32159280	chr15	32158232	32159280	CHRNA7	cholinergic receptor nicotinic alpha 7 subunit	Promoter (<=1kb)	0	42.0454	3.19922	0.26024	12.2933	9.83755e-35	1.7438e-33
37_106176912_106178078	chr37	106176912	106178078	NA	NA	NA	NA	52.465	3.19878	0.23804	13.438	3.62089e-41	7.71193e-40
37_153244768_153245628	chr37	153244768	153245628	NA	NA	NA	NA	34.6605	3.1947	0.292352	10.9276	8.51023e-28	1.18107e-26
22_128091416_128091773	chr22	128091416	128091773	RPL23AP82	ribosomal protein L23a pseudogene 82	Distal Intergenic	77307541	27.8641	3.19454	0.317293	10.0681	7.64222e-24	8.96717e-23
19_147506897_147511263	chr19	147506897	147511263	LOC107987272	uncharacterized LOC107987272	Distal Intergenic	88924301	416.262	3.19251	0.0963467	33.1357	9.10434e-241	2.74645e-238
19_154247006_154247774	chr19	154247006	154247774	LOC107987272	uncharacterized LOC107987272	Distal Intergenic	95664410	40.8637	3.18682	0.26345	12.0965	1.10252e-33	1.87903e-32
4_130713859_130717055	chr4	130713859	130717055	LINC02479	long intergenic non-protein coding RNA 2479	Distal Intergenic	337630	374.229	3.18205	0.0932696	34.1167	4.1724e-255	1.62886e-252
16_114400506_114400877	chr16	114400506	114400877	LOC105376781	uncharacterized LOC105376781	Distal Intergenic	24242334	8.26526	3.1815	0.574887	5.53412	3.12794e-08	1.3854e-07
17_80196960_80198331	chr17	80196960	80198331	CARD14	caspase recruitment domain family member 14	3' UTR	-3499	84.6005	3.17809	0.188951	16.8197	1.75153e-63	6.19629e-62
16_65400822_65401626	chr16	65400822	65401626	LINC00922	long intergenic non-protein coding RNA 922	Intron (ENST00000562656.1/124903780, intron 4 of 4)	-37010	43.2383	3.17773	0.259521	12.2446	1.79527e-34	3.15197e-33
14_16196248_16196821	chr14	16196248	16196821	OR11H12	olfactory receptor family 11 subfamily H member 12	Distal Intergenic	-2404296	8.08931	3.17642	0.606513	5.23719	1.6304e-07	6.69824e-07
21_49862174_49862726	chr21	49862174	49862726	PRMT2	protein arginine methyltransferase 2	Distal Intergenic	3205351	11.8423	3.17579	0.523892	6.06192	1.34503e-09	6.76985e-09
16_9247482_9249692	chr16	9247482	9249692	LINC02177	long intergenic non-protein coding RNA 2177	Distal Intergenic	-105896	367.149	3.17419	0.0966064	32.8569	9.06477e-237	2.66191e-234
4_14417252_14418733	chr4	14417252	14418733	LINC00504	long intergenic non-protein coding RNA 504	Intron (ENST00000654462.1/ENST00000654462.1, intron 1 of 2)	297862	44.6186	3.17375	0.258866	12.2602	1.48128e-34	2.60621e-33
10_42108258_42108675	chr10	42108258	42108675	LOC101929373	uncharacterized LOC101929373	Distal Intergenic	-134046	14.3901	3.17143	0.449839	7.05015	1.7872e-12	1.13851e-11
18_162067552_162069118	chr18	162067552	162069118	PARD6G	par-6 family cell polarity regulator gamma	Distal Intergenic	-81820038	186.663	3.169	0.12779	24.7986	9.28939e-136	8.7571e-134
2_34491949_34492270	chr2	34491949	34492270	LOC124907752	uncharacterized LOC124907752	Intron (ENST00000650021.1/104355288, intron 4 of 6)	-185115	7.87107	3.16886	0.594362	5.33154	9.73852e-08	4.10041e-07
12_162837824_162840116	chr12	162837824	162840116	ANHX	anomalous homeobox	Distal Intergenic	-29601947	434.382	3.168	0.0885214	35.7879	1.70283e-280	8.96902e-278
18_132190000_132190303	chr18	132190000	132190303	PARD6G	par-6 family cell polarity regulator gamma	Distal Intergenic	-51942486	12.215	3.16397	0.477174	6.63065	3.3422e-11	1.92831e-10
4_15356546_15357143	chr4	15356546	15357143	C1QTNF7	C1q and TNF related 7	Intron (ENST00000397700.6/114905, intron 2 of 3)	16539	8.13162	3.16272	0.584041	5.41522	6.12118e-08	2.62801e-07
13_674482_676603	chr13	674482	676603	FAM230C	family with sequence similarity 230 member C	Distal Intergenic	-17518694	201.071	3.16218	0.121958	25.9284	3.18766e-148	3.44548e-146
20_104328075_104330663	chr20	104328075	104330663	SEPTIN14P20	septin 14 pseudogene 20	Distal Intergenic	40033134	197.963	3.1609	0.125264	25.2339	1.70204e-140	1.72192e-138
18_168842046_168844749	chr18	168842046	168844749	PARD6G	par-6 family cell polarity regulator gamma	Distal Intergenic	-88594532	91.9711	3.15524	0.181544	17.3801	1.16836e-67	4.4717e-66
8_87489560_87490787	chr8	87489560	87490787	CNBD1	cyclic nucleotide binding domain containing 1	Intron (ENST00000521593.5/168975, intron 4 of 7)	137827	31.0474	3.15192	0.319839	9.85472	6.53999e-23	7.379e-22
13_38146716_38146978	chr13	38146716	38146978	LINC00571	long intergenic non-protein coding RNA 571	Intron (ENST00000454060.2/100874188, intron 3 of 7)	-3484	57.7895	3.15053	0.51904	6.06991	1.27984e-09	6.45524e-09
2_8332142_8332851	chr2	8332142	8332851	LINC00299	long intergenic non-protein coding RNA 299	Intron (ENST00000668369.1/ENST00000668369.1, intron 1 of 1)	-3723	34.5393	3.1495	0.285748	11.0219	2.99547e-28	4.24418e-27
11_19211931_19213541	chr11	19211931	19213541	CSRP3	cysteine and glycine rich protein 3	Promoter (1-2kb)	-1360	151.993	3.14651	0.1512	20.8102	3.49904e-96	2.11107e-94
3_72673104_72674610	chr3	72673104	72674610	LOC124909396	uncharacterized LOC124909396	Distal Intergenic	-64308	97.1872	3.14037	0.172023	18.2555	1.87191e-74	8.13032e-73
1_66532705_66536351	chr1	66532705	66536351	SGIP1	SH3GL interacting endocytic adaptor 1	Promoter (<=1kb)	0	552.173	3.13961	0.0782186	40.1389	0	0
21_63596253_63597446	chr21	63596253	63597446	PRMT2	protein arginine methyltransferase 2	Distal Intergenic	16939430	20.9877	3.13916	0.363494	8.63609	5.81698e-18	5.21548e-17
1_84301749_84303112	chr1	84301749	84303112	SAMD13	sterile alpha motif domain containing 13	Promoter (<=1kb)	0	64.473	3.13885	0.214372	14.642	1.5144e-48	3.91679e-47
1_177170849_177172624	chr1	177170849	177172624	BRINP2	BMP/retinoic acid inducible neural specific 2	Promoter (<=1kb)	0	151.58	3.13744	0.139435	22.5012	4.04287e-112	2.96147e-110
4_3490752_3493577	chr4	3490752	3493577	DOK7	docking protein 7	5' UTR	5403	449.649	3.13518	0.08968	34.9597	9.23373e-268	4.37718e-265
18_17990507_17990951	chr18	17990507	17990951	LOC644669	ankyrin repeat domain 30B pseudogene	Distal Intergenic	-2660225	9.50919	3.13366	0.53879	5.81611	6.0232e-09	2.86016e-08
17_21696113_21697965	chr17	21696113	21697965	KCNJ18	potassium inwardly rectifying channel subfamily J member 18	Intron (ENST00000567955.3/100134444, intron 2 of 2)	3590	51.5204	3.13278	0.233881	13.3948	6.48788e-41	1.37301e-39
19_122995275_122997402	chr19	122995275	122997402	LOC107987272	uncharacterized LOC107987272	Distal Intergenic	64412679	475.916	3.1327	0.0849212	36.8895	6.8095e-298	4.80765e-295
13_14334946_14337680	chr13	14334946	14337680	FAM230C	family with sequence similarity 230 member C	Distal Intergenic	-3857617	310.854	3.13027	0.105205	29.754	1.5408e-194	2.7939e-192
18_127649253_127650857	chr18	127649253	127650857	PARD6G	par-6 family cell polarity regulator gamma	Distal Intergenic	-47401739	54.169	3.12828	0.231328	13.5231	1.14228e-41	2.46611e-40
9_63916892_63917151	chr9	63916892	63917151	FRG1JP	FSHD region gene 1 family member J, pseudogene	Distal Intergenic	-57251	8.16444	3.1278	0.678358	4.61084	4.01036e-06	1.40071e-05
15_27795105_27796182	chr15	27795105	27796182	GABRG3	gamma-aminobutyric acid type A receptor subunit gamma3	Intron (ENST00000353809.9/4948, intron 22 of 22)	275133	72.023	3.12506	0.204871	15.2538	1.55348e-52	4.44006e-51
1_81306108_81308473	chr1	81306108	81308473	ADGRL2	adhesion G protein-coupled receptor L2	Promoter (<=1kb)	0	135.698	3.12497	0.14743	21.1963	1.03372e-99	6.57124e-98
11_3358196_3361066	chr11	3358196	3361066	ZNF195	zinc finger protein 195	Promoter (1-2kb)	1654	199.091	3.12292	0.125556	24.8728	1.46612e-136	1.39399e-134
6_38207711_38209662	chr6	38207711	38209662	ZFAND3	zinc finger AN1-type containing 3	Intron (ENST00000314100.10/114781, intron 8 of 9)	64714	177.811	3.12123	0.135036	23.1141	3.34175e-118	2.62771e-116
21_18683835_18684854	chr21	18683835	18684854	MIR548X	microRNA 548x	Promoter (1-2kb)	1310	19.4769	3.12103	0.378286	8.25046	1.57784e-16	1.30874e-15
18_100900305_100904195	chr18	100900305	100904195	PARD6G	par-6 family cell polarity regulator gamma	Distal Intergenic	-20652791	768.813	3.11668	0.073379	42.4737	0	0
19_3005355_3006439	chr19	3005355	3006439	TLE2	TLE family member 2, transcriptional corepressor	Promoter (2-3kb)	2437	79.1284	3.11651	0.922937	3.37673	0.000733522	0.00172285
4_70919261_70921136	chr4	70919261	70921136	MOB1B	MOB kinase activator 1B	Intron (ENST00000502869.5/92597, intron 1 of 5)	16877	219.905	3.1113	0.118793	26.1908	3.37892e-151	3.82671e-149
7_23912221_23913172	chr7	23912221	23913172	STK31	serine/threonine kinase 31	Distal Intergenic	159418	40.5597	3.11044	0.263774	11.792	4.2905e-32	6.94496e-31
37_28588761_28589305	chr37	28588761	28589305	NA	NA	NA	NA	37.6367	3.10967	0.270423	11.4993	1.33034e-30	2.05324e-29
22_6079894_6080809	chr22	6079894	6080809	FRG1FP	FSHD region gene 1 family member F, pseudogene	Distal Intergenic	4880529	26.698	3.10957	0.329574	9.43511	3.90567e-21	4.10003e-20
17_157220772_157223157	chr17	157220772	157223157	LOC100505909	histidine-rich glycoprotein	Distal Intergenic	-73993051	429.797	3.10917	0.0878845	35.3779	3.74068e-274	1.90965e-271
2_48603681_48605641	chr2	48603681	48605641	GTF2A1L	general transcription factor IIA subunit 1 like	Intron (ENST00000405008.5/286749, intron 3 of 10)	-12157	150.045	3.10878	0.144049	21.5814	2.68786e-103	1.78382e-101
4_57219538_57220691	chr4	57219538	57220691	IGFBP7-AS1	IGFBP7 antisense RNA 1	Distal Intergenic	18460	73.7796	3.10703	0.197482	15.7332	8.95851e-56	2.71976e-54
3_35418006_35420460	chr3	35418006	35420460	ARPP21	cAMP regulated phosphoprotein 21	Distal Intergenic	-218485	352.151	3.10224	0.100188	30.9642	1.63473e-210	3.49969e-208
14_16455615_16455987	chr14	16455615	16455987	OR11H12	olfactory receptor family 11 subfamily H member 12	Distal Intergenic	-2145130	7.88774	3.10028	0.582751	5.32008	1.03723e-07	4.3529e-07
12_209423512_209426652	chr12	209423512	209426652	ANHX	anomalous homeobox	Distal Intergenic	-76187635	486.125	3.09564	0.082814	37.3806	8.07845e-306	6.87351e-303
13_38139410_38139724	chr13	38139410	38139724	LINC00571	long intergenic non-protein coding RNA 571	Intron (ENST00000434565.5/100874188, intron 1 of 5)	3508	80.0347	3.09442	0.409844	7.55024	4.34462e-14	3.08314e-13
5_24967215_24968491	chr5	24967215	24968491	LINC02239	long intergenic non-protein coding RNA 2239	Distal Intergenic	-126632	134.652	3.09438	0.162747	19.0134	1.31996e-80	6.3571e-79
4_48182750_48186344	chr4	48182750	48186344	TEC	tec protein tyrosine kinase	Intron (ENST00000381501.8/7006, intron 2 of 17)	-26884	594.253	3.09318	0.0796013	38.8584	0	0
15_31290554_31292555	chr15	31290554	31292555	KLF13	KLF transcription factor 13	Distal Intergenic	-34280	246.917	3.09261	0.118205	26.163	7.00752e-151	7.85576e-149
20_136868446_136870913	chr20	136868446	136870913	SEPTIN14P20	septin 14 pseudogene 20	Distal Intergenic	72573505	230.43	3.09229	0.121517	25.4474	7.54212e-143	7.79657e-141
14_16194582_16194899	chr14	16194582	16194899	OR11H12	olfactory receptor family 11 subfamily H member 12	Distal Intergenic	-2406218	7.91427	3.08602	0.595795	5.17968	2.22268e-07	9.01834e-07
2_58796464_58796728	chr2	58796464	58796728	LINC01122	long intergenic non-protein coding RNA 1122	Intron (ENST00000422723.5/400955, intron 3 of 5)	-128881	8.01086	3.08496	0.641016	4.81261	1.48971e-06	5.49502e-06
13_38161418_38161687	chr13	38161418	38161687	LINC00571	long intergenic non-protein coding RNA 571	Intron (ENST00000454060.2/100874188, intron 3 of 7)	-18186	63.4398	3.08442	0.58772	5.24811	1.53665e-07	6.32796e-07
21_132425316_132425874	chr21	132425316	132425874	PRMT2	protein arginine methyltransferase 2	Distal Intergenic	85768493	11.7203	3.0839	0.489507	6.30002	2.97612e-10	1.58824e-09
8_4112368_4112745	chr8	4112368	4112745	CSMD1	CUB and Sushi multiple domains 1	Intron (ENST00000635120.2/64478, intron 3 of 69)	-403872	30.3757	3.0828	0.299596	10.2899	7.82906e-25	9.57934e-24
3_43833582_43833959	chr3	43833582	43833959	ABHD5	abhydrolase domain containing 5, lysophosphatidic acid acyltransferase	Distal Intergenic	115911	8.7285	3.07854	0.569012	5.41032	6.29105e-08	2.6978e-07
12_182520578_182522585	chr12	182520578	182522585	ANHX	anomalous homeobox	Distal Intergenic	-49284701	54.4609	3.07757	0.228838	13.4487	3.13436e-41	6.70152e-40
9_55264451_55266148	chr9	55264451	55266148	SPATA31A5	SPATA31 subfamily A member 5	Distal Intergenic	-5648259	84.0493	3.07457	0.187426	16.4042	1.78553e-60	6.00296e-59
1_100177397_100178209	chr1	100177397	100178209	LRRC39	leucine rich repeat containing 39	Promoter (<=1kb)	6	17.5292	3.07308	0.40207	7.64314	2.11987e-14	1.53388e-13
19_100455037_100456243	chr19	100455037	100456243	LOC107987272	uncharacterized LOC107987272	Distal Intergenic	41872441	124.581	3.0728	0.155202	19.7987	3.05225e-87	1.64955e-85
4_12520698_12521129	chr4	12520698	12521129	LINC02270	long intergenic non-protein coding RNA 2270	Distal Intergenic	297232	9.84688	3.07166	0.516523	5.94681	2.73424e-09	1.33919e-08
19_98833061_98838366	chr19	98833061	98838366	LOC107987272	uncharacterized LOC107987272	Distal Intergenic	40250465	625.583	3.07147	0.0750546	40.9232	0	0
11_30226868_30229651	chr11	30226868	30229651	FSHB	follicle stimulating hormone subunit beta	Promoter (1-2kb)	-1363	250.988	3.06953	0.112748	27.2247	3.31585e-163	4.3149e-161
17_185809119_185812200	chr17	185809119	185812200	LOC100505909	histidine-rich glycoprotein	Distal Intergenic	-102581398	118.176	3.06801	0.174998	17.5317	8.20927e-69	3.21236e-67
37_9912542_9913660	chr37	9912542	9913660	NA	NA	NA	NA	33.0378	3.06411	0.28816	10.6334	2.08474e-26	2.72569e-25
6_51860205_51862484	chr6	51860205	51862484	PKHD1	PKHD1 ciliary IPT domain containing fibrocystin/polyductin	Intron (ENST00000371117.8/5314, intron 48 of 66)	225126	452.347	3.06402	0.0911538	33.6138	1.05522e-247	3.64744e-245
4_39618806_39620761	chr4	39618806	39620761	SMIM14	small integral membrane protein 14	Intron (ENST00000295958.10/201895, intron 1 of 4)	17469	217.063	3.06377	0.127824	23.9686	5.90737e-127	5.09154e-125
17_104064742_104065390	chr17	104064742	104065390	LOC100505909	histidine-rich glycoprotein	Distal Intergenic	-20837021	21.8791	3.06285	0.365218	8.38636	5.01411e-17	4.27171e-16
15_41560255_41562054	chr15	41560255	41562054	TYRO3	TYRO3 protein tyrosine kinase	Promoter (1-2kb)	1028	221.883	3.06248	0.116032	26.3933	1.63593e-153	1.90474e-151
1_231161216_231163165	chr1	231161216	231163165	TRIM67	tripartite motif containing 67	Promoter (<=1kb)	0	241.339	3.05899	0.117312	26.0758	6.86908e-150	7.57264e-148
3_75665905_75669044	chr3	75665905	75669044	FRG2C	FSHD region gene 2 family member C	Promoter (1-2kb)	1575	432.873	3.05772	0.093497	32.704	1.37125e-234	3.82371e-232
1_155438449_155439117	chr1	155438449	155439117	POU5F1P4	POU class 5 homeobox 1 pseudogene 4	3' UTR	5271	17.8083	3.05741	1.59844	1.91274	0.0557808	0.0729534
21_42697357_42698302	chr21	42697357	42698302	PDE9A	phosphodiesterase 9A	Exon (ENST00000472401.5/5152, exon 4 of 5)	11160	30.4983	3.05704	0.306897	9.96112	2.25515e-23	2.59746e-22
8_53714554_53714954	chr8	53714554	53714954	ATP6V1H	ATPase H+ transporting V1 subunit H	Distal Intergenic	24669	11.4338	3.05466	0.485597	6.29051	3.16418e-10	1.6821e-09
19_100457785_100458532	chr19	100457785	100458532	LOC107987272	uncharacterized LOC107987272	Distal Intergenic	41875189	78.7463	3.05346	0.189031	16.1532	1.07807e-58	3.52103e-57
19_55174322_55176154	chr19	55174322	55176154	SYT5	synaptotagmin 5	Promoter (<=1kb)	0	272.449	3.05225	0.108006	28.26	1.07262e-175	1.64022e-173
22_136842200_136843693	chr22	136842200	136843693	RPL23AP82	ribosomal protein L23a pseudogene 82	Distal Intergenic	86058325	103.959	3.0499	0.166938	18.2697	1.44256e-74	6.27373e-73
22_35538466_35540619	chr22	35538466	35540619	RASD2	RASD family member 2	Promoter (<=1kb)	-212	255.47	3.04874	0.108699	28.0475	4.29045e-173	6.29956e-171
21_113865531_113865780	chr21	113865531	113865780	PRMT2	protein arginine methyltransferase 2	Distal Intergenic	67208708	6.67038	3.04806	1.28215	2.3773	0.0174398	0.0269127
9_16415166_16416652	chr9	16415166	16416652	LINC03041	long intergenic non-protein coding RNA 3041	3' UTR	-4176	121.76	3.04402	0.163105	18.663	9.90454e-78	4.5208e-76
10_37563960_37567633	chr10	37563960	37567633	ZNF248	zinc finger protein 248	Distal Intergenic	216498	499.422	3.04257	0.0856799	35.5109	3.33691e-276	1.73014e-273
21_17675762_17676511	chr21	17675762	17676511	LOC124904999	uncharacterized LOC124904999	Distal Intergenic	-15378	27.9375	3.04125	0.328295	9.26376	1.97354e-20	2.01254e-19
4_118980028_118984552	chr4	118980028	118984552	SYNPO2	synaptopodin 2	Intron (ENST00000610556.4/171024, intron 1 of 4)	-38919	598.708	3.03799	0.0756797	40.1427	0	0
10_61472077_61473914	chr10	61472077	61473914	TMEM26	transmembrane protein 26	Intron (ENST00000389640.4/101928781, intron 2 of 2)	-18696	49.4965	3.03778	0.23869	12.7269	4.19415e-37	7.98934e-36
37_40997214_40997593	chr37	40997214	40997593	NA	NA	NA	NA	11.6703	3.03729	0.476744	6.37089	1.87934e-10	1.022e-09
9_80474818_80477110	chr9	80474818	80477110	LOC105376105	uncharacterized LOC105376105	Distal Intergenic	394185	161.67	3.03534	0.135793	22.3527	1.1364e-110	8.16217e-109
14_32813031_32813722	chr14	32813031	32813722	AKAP6	A-kinase anchoring protein 6	Intron (ENST00000280979.9/9472, intron 12 of 13)	77180	24.6584	3.03458	0.360195	8.42481	3.61322e-17	3.10615e-16
19_129766724_129767866	chr19	129766724	129767866	LOC107987272	uncharacterized LOC107987272	Distal Intergenic	71184128	131.624	3.02744	0.149883	20.1986	1.00652e-90	5.63227e-89
20_90118958_90120201	chr20	90118958	90120201	SEPTIN14P20	septin 14 pseudogene 20	Distal Intergenic	25824017	63.5512	3.02595	0.208818	14.4908	1.38429e-47	3.48784e-46
5_70107234_70108468	chr5	70107234	70108468	GUSBP14	GUSB pseudogene 14	Exon (ENST00000511830.2/11039, exon 7 of 12)	19966	61.9578	3.02594	0.219019	13.8159	2.04404e-43	4.63303e-42
18_149141503_149142876	chr18	149141503	149142876	PARD6G	par-6 family cell polarity regulator gamma	Distal Intergenic	-68893989	234.477	3.02282	0.120094	25.1705	8.42392e-140	8.29469e-138
12_148817040_148817660	chr12	148817040	148817660	ANHX	anomalous homeobox	Distal Intergenic	-15581163	23.1307	3.02235	0.346876	8.71305	2.95804e-18	2.69291e-17
12_56183760_56186079	chr12	56183760	56186079	SMARCC2	SWI/SNF related, matrix associated, actin dependent regulator of chromatin subfamily c member 2	Promoter (<=1kb)	0	334.582	3.0209	0.0962227	31.3949	2.37779e-216	5.36749e-214
19_3019476_3019754	chr19	3019476	3019754	TLE2	TLE family member 2, transcriptional corepressor	Promoter (<=1kb)	0	83.8579	3.02011	0.543112	5.56074	2.68628e-08	1.1981e-07
16_44021559_44022815	chr16	44021559	44022815	ANKRD26P1	ankyrin repeat domain 26 pseudogene 1	Distal Intergenic	2455624	119.507	3.01705	0.154024	19.5882	1.95135e-85	1.02294e-83
2_129963203_129965562	chr2	129963203	129965562	RAB6C	RAB6C, member RAS oncogene family	Distal Intergenic	-14104	169.206	3.01416	0.131268	22.9619	1.12064e-116	8.58807e-115
21_64376633_64378349	chr21	64376633	64378349	PRMT2	protein arginine methyltransferase 2	Distal Intergenic	17719810	286.671	3.01318	0.105996	28.4272	9.33877e-178	1.46867e-175
3_110131049_110132214	chr3	110131049	110132214	LOC124906267	uncharacterized LOC124906267	Distal Intergenic	482942	58.9838	3.00913	0.219845	13.6875	1.20627e-42	2.67923e-41
22_83536471_83539032	chr22	83536471	83539032	RPL23AP82	ribosomal protein L23a pseudogene 82	Distal Intergenic	32752596	305.588	3.00783	0.106321	28.2901	4.56981e-176	7.05303e-174
16_54123510_54124006	chr16	54123510	54124006	FTO	FTO alpha-ketoglutarate dependent dioxygenase	Intron (ENST00000637969.1/79068, intron 9 of 10)	53614	39.9124	3.00614	0.263697	11.4	4.18271e-30	6.34346e-29
2_60388410_60389832	chr2	60388410	60389832	MIR4432	microRNA 4432	Promoter (<=1kb)	-965	53.4383	3.00426	0.231137	12.9977	1.26055e-38	2.51224e-37
3_22349366_22349830	chr3	22349366	22349830	ZNF385D	zinc finger protein 385D	Intron (ENST00000706131.1/79750, intron 1 of 9)	22760	21.4313	3.00391	0.355251	8.45576	2.77287e-17	2.39864e-16
1_247937176_247938388	chr1	247937176	247938388	OR2L8	olfactory receptor family 2 subfamily L member 8	Exon (ENST00000685080.2/ENST00000685080.2, exon 1 of 1)	-10470	70.3914	3.00324	0.201869	14.8771	4.63886e-50	1.24843e-48
4_113056449_113058044	chr4	113056449	113058044	ANK2	ankyrin 2	Intron (ENST00000672356.1/287, intron 2 of 43)	6687	162.557	3.0028	0.140173	21.4222	8.30056e-102	5.36915e-100
12_197804068_197806737	chr12	197804068	197806737	ANHX	anomalous homeobox	Distal Intergenic	-64568191	363.434	3.00079	0.0940405	31.9095	1.96994e-223	4.66919e-221
13_40233679_40234490	chr13	40233679	40234490	LINC00548	long intergenic non-protein coding RNA 548	Intron (ENST00000615947.1/124903162, intron 1 of 3)	-13177	12.6177	2.99904	0.468059	6.40741	1.48014e-10	8.12231e-10
1_65792178_65794196	chr1	65792178	65794196	PDE4B	phosphodiesterase 4B	Promoter (<=1kb)	0	371.429	2.9976	0.0985807	30.4076	4.35821e-203	8.81821e-201
7_91099521_91101603	chr7	91099521	91101603	CDK14	cyclin dependent kinase 14	Intron (ENST00000380050.8/5218, intron 12 of 14)	143729	235.402	2.99521	0.117608	25.4678	4.48236e-143	4.66264e-141
18_136364542_136365635	chr18	136364542	136365635	PARD6G	par-6 family cell polarity regulator gamma	Distal Intergenic	-56117028	47.4962	2.99241	0.240236	12.4561	1.2952e-35	2.355e-34
17_175762375_175763006	chr17	175762375	175763006	LOC100505909	histidine-rich glycoprotein	Distal Intergenic	-92534654	10.7335	2.98988	0.51858	5.76551	8.14098e-09	3.81557e-08
16_15797072_15798179	chr16	15797072	15798179	MYH11	myosin heavy chain 11	Intron (ENST00000300036.6/4629, intron 4 of 40)	-13540	43.3639	2.98563	0.249042	11.9885	4.0833e-33	6.85015e-32
12_177163658_177165440	chr12	177163658	177165440	ANHX	anomalous homeobox	Distal Intergenic	-43927781	80.0793	2.98402	0.191983	15.5431	1.77179e-54	5.24005e-53
13_38155846_38156182	chr13	38155846	38156182	LINC00571	long intergenic non-protein coding RNA 571	Intron (ENST00000454060.2/100874188, intron 3 of 7)	-12614	78.8195	2.98214	0.368895	8.08399	6.26827e-16	4.99519e-15
21_92061505_92062697	chr21	92061505	92062697	PRMT2	protein arginine methyltransferase 2	Distal Intergenic	45404682	50.6069	2.98171	0.231478	12.8812	5.7444e-38	1.12193e-36
19_97627180_97627568	chr19	97627180	97627568	LOC107987272	uncharacterized LOC107987272	Distal Intergenic	39044584	8.39397	2.97722	0.556717	5.34782	8.9021e-08	3.76016e-07
1_2073640_2074733	chr1	2073640	2074733	PRKCZ	protein kinase C zeta	Promoter (<=1kb)	0	65.033	2.97597	0.206199	14.4325	3.23251e-47	8.07107e-46
19_156953451_156953974	chr19	156953451	156953974	LOC107987272	uncharacterized LOC107987272	Distal Intergenic	98370855	8.95559	2.97416	0.55401	5.36843	7.94259e-08	3.37161e-07
9_32754955_32755186	chr9	32754955	32755186	TMEM215	transmembrane protein 215	Distal Intergenic	-28354	5.25733	2.97369	0.752496	3.95177	7.75765e-05	0.000224099
3_78354591_78354854	chr3	78354591	78354854	ROBO1	roundabout guidance receptor 1	Distal Intergenic	252435	5.25838	2.97326	0.758019	3.92241	8.76663e-05	0.000251016
10_33577518_33580423	chr10	33577518	33580423	LINC02628	long intergenic non-protein coding RNA 2628	Exon (ENST00000457848.1/105376490, exon 4 of 4)	19617	463.428	2.97308	0.0869552	34.191	3.29379e-256	1.31684e-253
12_161624138_161626045	chr12	161624138	161626045	ANHX	anomalous homeobox	Distal Intergenic	-28388261	378.966	2.97054	0.0931846	31.878	5.38465e-223	1.26723e-220
10_34221849_34224960	chr10	34221849	34224960	PARD3	par-3 family cell polarity regulator	Intron (ENST00000545260.5/56288, intron 20 of 22)	111360	661.53	2.96666	0.0734539	40.388	0	0
20_138161492_138162635	chr20	138161492	138162635	SEPTIN14P20	septin 14 pseudogene 20	Distal Intergenic	73866551	51.962	2.966	0.236284	12.5527	3.84209e-36	7.12645e-35
19_72216932_72217335	chr19	72216932	72217335	LOC107987272	uncharacterized LOC107987272	Distal Intergenic	13634336	7.57225	2.96352	0.615357	4.81593	1.46515e-06	5.41222e-06
17_153257081_153260488	chr17	153257081	153260488	LOC100505909	histidine-rich glycoprotein	Distal Intergenic	-70029360	578.439	2.96295	0.0764887	38.7371	0	0
12_209661494_209662075	chr12	209661494	209662075	ANHX	anomalous homeobox	Distal Intergenic	-76425617	19.5277	2.96224	0.380605	7.78296	7.08451e-15	5.30068e-14
1_41917428_41919069	chr1	41917428	41919069	HIVEP3	HIVEP zinc finger 3	Promoter (<=1kb)	0	222.411	2.9596	0.11516	25.6999	1.17194e-145	1.24245e-143
2_86958613_86959671	chr2	86958613	86959671	RGPD1	RANBP2 like and GRIP domain containing 1	Intron (ENST00000398193.8/400966, intron 6 of 22)	16495	62.4225	2.95732	0.208853	14.1598	1.62447e-45	3.89768e-44
1_154866997_154868873	chr1	154866997	154868873	KCNN3	potassium calcium-activated channel subfamily N member 3	Promoter (<=1kb)	0	104.809	2.95345	0.162444	18.1814	7.25108e-74	3.13298e-72
21_49909404_49912172	chr21	49909404	49912172	PRMT2	protein arginine methyltransferase 2	Distal Intergenic	3252581	426.974	2.95312	0.0864854	34.1459	1.53917e-255	6.08028e-253
13_44738595_44739123	chr13	44738595	44739123	LINC00330	long intergenic non-protein coding RNA 330	Distal Intergenic	70507	36.0548	2.94704	0.269732	10.9258	8.67815e-28	1.20337e-26
19_3010022_3010283	chr19	3010022	3010283	TLE2	TLE family member 2, transcriptional corepressor	Promoter (1-2kb)	-1146	66.8462	2.94546	0.578822	5.08872	3.60492e-07	1.42815e-06
19_136524629_136527025	chr19	136524629	136527025	LOC107987272	uncharacterized LOC107987272	Distal Intergenic	77942033	101.942	2.94531	0.163158	18.0519	7.62345e-73	3.23077e-71
18_140041283_140043861	chr18	140041283	140043861	PARD6G	par-6 family cell polarity regulator gamma	Distal Intergenic	-59793769	358.114	2.94448	0.094363	31.2038	9.46474e-214	2.07992e-211
5_24580828_24581130	chr5	24580828	24581130	CDH10	cadherin 10	Intron (ENST00000510391.1/ENST00000510391.1, intron 1 of 2)	63650	12.3986	2.9439	0.463334	6.35373	2.10155e-10	1.1365e-09
7_79089079_79091526	chr7	79089079	79091526	LOC105375366	uncharacterized LOC105375366	Intron (ENST00000354212.9/9863, intron 1 of 21)	-48303	293.177	2.94377	0.145251	20.2668	2.52484e-91	1.42244e-89
21_31638984_31641132	chr21	31638984	31641132	SOD1	superoxide dismutase 1	Distal Intergenic	-18534	248.297	2.94189	0.113686	25.8773	1.19904e-147	1.28763e-145
19_102850057_102850322	chr19	102850057	102850322	LOC107987272	uncharacterized LOC107987272	Distal Intergenic	44267461	11.8436	2.94165	0.4641	6.3384	2.3217e-10	1.25026e-09
1_146370020_146370327	chr1	146370020	146370327	LOC124904613	U1 spliceosomal RNA	Intron (ENST00000643391.1/112268274, intron 2 of 4)	-6480	16.1877	2.93825	0.41425	7.09294	1.3129e-12	8.44468e-12
16_72782087_72782597	chr16	72782087	72782597	ZFHX3	zinc finger homeobox 3	Exon (ENST00000689200.1/101927978, exon 5 of 5)	107237	10.4742	2.93787	0.507076	5.79375	6.88328e-09	3.25228e-08
11_42175661_42177581	chr11	42175661	42177581	LINC02745	long intergenic non-protein coding RNA 2745	Distal Intergenic	-11810	119.224	2.93572	0.152366	19.2675	1.00622e-82	5.07438e-81
7_76338728_76339319	chr7	76338728	76339319	YWHAG	tyrosine 3-monooxygenase/tryptophan 5-monooxygenase activation protein gamma	Intron (ENST00000307630.5/7532, intron 1 of 1)	19672	34.6168	2.93454	0.275711	10.6435	1.86895e-26	2.44838e-25
18_139795147_139797096	chr18	139795147	139797096	PARD6G	par-6 family cell polarity regulator gamma	Distal Intergenic	-59547633	211.667	2.93443	0.118008	24.8664	1.71829e-136	1.62444e-134
17_46388255_46390850	chr17	46388255	46390850	LRRC37A2	leucine rich repeat containing 37 member A2	Intron (ENST00000570034.1/474170, intron 1 of 12)	15400	372.887	2.93441	0.0973599	30.1398	1.45973e-199	2.75218e-197
18_126918198_126918426	chr18	126918198	126918426	PARD6G	par-6 family cell polarity regulator gamma	Distal Intergenic	-46670684	6.52707	2.93254	0.625007	4.69201	2.70535e-06	9.68304e-06
20_83646377_83649174	chr20	83646377	83649174	SEPTIN14P20	septin 14 pseudogene 20	Distal Intergenic	19351436	236.199	2.93143	0.12725	23.0368	1.99485e-117	1.53942e-115
1_152110429_152111394	chr1	152110429	152111394	TCHH	trichohyalin	Exon (ENST00000614923.2/7062, exon 3 of 3)	4050	58.4354	2.92951	0.213622	13.7135	8.42558e-43	1.87768e-41
10_72542044_72544373	chr10	72542044	72544373	MICU1	mitochondrial calcium uptake 1	Intron (ENST00000476605.7/10367, intron 1 of 9)	6825	166.041	2.92834	0.134029	21.8485	8.02993e-106	5.4714e-104
37_104135969_104136553	chr37	104135969	104136553	NA	NA	NA	NA	17.1045	2.92524	0.392075	7.46093	8.59151e-14	5.99311e-13
22_125750261_125750965	chr22	125750261	125750965	RPL23AP82	ribosomal protein L23a pseudogene 82	Distal Intergenic	74966386	60.8061	2.92272	0.210492	13.8852	7.79057e-44	1.78779e-42
3_1570931_1574791	chr3	1570931	1574791	CNTN6	contactin 6	Distal Intergenic	169646	463.579	2.92044	0.0876263	33.3283	1.50352e-243	4.66275e-241
1_151715425_151717562	chr1	151715425	151717562	CELF3	CUGBP Elav-like family member 3	Promoter (<=1kb)	0	265.63	2.91891	0.111577	26.1606	7.46917e-151	8.3451e-149
7_79431173_79434145	chr7	79431173	79434145	MAGI2-AS3	MAGI2 antisense RNA 3	Intron (ENST00000354212.9/9863, intron 1 of 21)	-18732	357.417	2.91813	0.0953801	30.5948	1.43599e-205	2.97816e-203
21_93361323_93361690	chr21	93361323	93361690	PRMT2	protein arginine methyltransferase 2	Distal Intergenic	46704500	7.20523	2.91709	0.618445	4.71681	2.39567e-06	8.62677e-06
12_192192566_192196533	chr12	192192566	192196533	ANHX	anomalous homeobox	Distal Intergenic	-58956689	748.338	2.91105	0.0692159	42.0575	0	0
16_26622161_26624971	chr16	26622161	26624971	LINC02195	long intergenic non-protein coding RNA 2195	Distal Intergenic	-26705	430.124	2.90611	0.0892127	32.5751	9.237e-233	2.51239e-230
22_84667703_84672498	chr22	84667703	84672498	RPL23AP82	ribosomal protein L23a pseudogene 82	Distal Intergenic	33883828	580.329	2.90408	0.0885488	32.7964	6.63097e-236	1.91335e-233
6_78403640_78404936	chr6	78403640	78404936	IRAK1BP1	interleukin 1 receptor associated kinase 1 binding protein 1	Distal Intergenic	-462615	27.4284	2.90266	0.314479	9.23007	2.70451e-20	2.74027e-19
2_11005609_11006398	chr2	11005609	11006398	KCNF1	potassium voltage-gated channel modifier subfamily F member 1	Distal Intergenic	93675	19.1847	2.90121	0.367973	7.88431	3.16274e-15	2.42097e-14
5_32948031_32948534	chr5	32948031	32948534	LINC02120	long intergenic non-protein coding RNA 2120	Promoter (<=1kb)	-459	12.2214	2.90016	0.465554	6.22949	4.67954e-10	2.45e-09
18_14249932_14250693	chr18	14249932	14250693	CYP4F35P	cytochrome P450 family 4 subfamily F member 35, pseudogene	Exon (ENST00000577614.2/284233, exon 9 of 13)	24708	26.6909	2.89459	0.315058	9.18747	4.02171e-20	4.03545e-19
1_99264016_99265908	chr1	99264016	99265908	PLPPR4	phospholipid phosphatase related 4	Promoter (<=1kb)	0	353.074	2.89387	0.0925168	31.2794	8.89528e-215	1.98102e-212
9_78722553_78723756	chr9	78722553	78723756	LOC101927450	uncharacterized LOC101927450	Distal Intergenic	421910	133.128	2.89259	0.147061	19.6693	3.95006e-86	2.08386e-84
1_110605863_110607696	chr1	110605863	110607696	KCNA2	potassium voltage-gated channel subfamily A member 2	Promoter (<=1kb)	0	286.536	2.89151	0.104022	27.7972	4.69347e-170	6.5993e-168
1_197917738_197918559	chr1	197917738	197918559	LHX9	LIM homeobox 9	Promoter (<=1kb)	366	70.2301	2.88561	0.200031	14.4258	3.56068e-47	8.87709e-46
15_37425872_37427983	chr15	37425872	37427983	LOC105370772	uncharacterized LOC105370772	Exon (ENST00000561054.2/105370772, exon 2 of 5)	62843	153.514	2.88144	0.135003	21.3435	4.48349e-101	2.87767e-99
13_46029365_46030231	chr13	46029365	46030231	ZC3H13	zinc finger CCCH-type containing 13	Intron (ENST00000242848.8/23091, intron 4 of 18)	-8878	51.6288	2.87695	0.230062	12.5051	7.00108e-36	1.28565e-34
17_142845306_142847402	chr17	142845306	142847402	LOC100505909	histidine-rich glycoprotein	Distal Intergenic	-59617585	271.522	2.87276	0.107613	26.6952	5.34595e-157	6.3811e-155
2_68599335_68601909	chr2	68599335	68601909	PROKR1	prokineticin receptor 1	Intron (ENST00000471727.3/200558, intron 9 of 10)	12481	219.76	2.87229	0.119004	24.1362	1.04322e-128	9.23127e-127
37_56618431_56620070	chr37	56618431	56620070	NA	NA	NA	NA	29.3442	2.86767	0.298261	9.61461	6.93707e-22	7.51282e-21
13_38138112_38138453	chr13	38138112	38138453	LINC00571	long intergenic non-protein coding RNA 571	Intron (ENST00000434565.5/100874188, intron 1 of 5)	4779	96.4738	2.86328	0.364452	7.85639	3.95355e-15	3.00482e-14
19_89978049_89978443	chr19	89978049	89978443	LOC107987272	uncharacterized LOC107987272	Distal Intergenic	31395453	9.5485	2.86271	0.517357	5.53333	3.1421e-08	1.3913e-07
18_159918095_159918808	chr18	159918095	159918808	PARD6G	par-6 family cell polarity regulator gamma	Distal Intergenic	-79670581	28.2843	2.86238	0.33398	8.57053	1.03011e-17	9.1201e-17
21_143159298_143161105	chr21	143159298	143161105	PRMT2	protein arginine methyltransferase 2	Distal Intergenic	96502475	160.386	2.85971	0.135781	21.0612	1.80544e-98	1.13038e-96
12_94861121_94861437	chr12	94861121	94861437	KRT19P2	keratin 19 pseudogene 2	Distal Intergenic	26667	6.71705	2.85566	1.19771	2.38426	0.0171135	0.0264744
22_38413682_38414811	chr22	38413682	38414811	LOC105373030	uncharacterized LOC105373030	Distal Intergenic	9122	46.5294	2.85337	0.237916	11.9932	3.85895e-33	6.48363e-32
18_168836093_168836420	chr18	168836093	168836420	PARD6G	par-6 family cell polarity regulator gamma	Distal Intergenic	-88588579	13.8331	2.85254	0.426482	6.68854	2.25407e-11	1.32033e-10
4_94147946_94151310	chr4	94147946	94151310	SMARCAD1-DT	SMARCAD1 divergent transcript	Intron (ENST00000501965.2/101929210, intron 5 of 8)	56246	443.748	2.85026	0.0922703	30.8903	1.61053e-209	3.40396e-207
12_215158704_215158967	chr12	215158704	215158967	ANHX	anomalous homeobox	Distal Intergenic	-81922827	5.08571	2.84919	0.71949	3.96001	7.49471e-05	0.00021704
21_58070224_58071017	chr21	58070224	58071017	PRMT2	protein arginine methyltransferase 2	Distal Intergenic	11413401	15.7202	2.84448	1.17075	2.42962	0.0151147	0.0238108
1_197911453_197911886	chr1	197911453	197911886	LHX9	LIM homeobox 9	Promoter (<=1kb)	-16	32.6948	2.84005	0.280897	10.1106	4.95569e-24	5.86464e-23
18_159100173_159101299	chr18	159100173	159101299	PARD6G	par-6 family cell polarity regulator gamma	Distal Intergenic	-78852659	109.896	2.8361	0.157402	18.0181	1.40404e-72	5.91245e-71
4_57341164_57342552	chr4	57341164	57342552	LINC02380	long intergenic non-protein coding RNA 2380	Distal Intergenic	-81943	50.0742	2.83471	0.238719	11.8747	1.6025e-32	2.63106e-31
21_24511475_24512090	chr21	24511475	24512090	LINC01684	long intergenic non-protein coding RNA 1684	Intron (ENST00000656088.1/105372751, intron 10 of 10)	25852	13.5368	2.83299	0.448409	6.31788	2.65174e-10	1.42061e-09
16_115623215_115626517	chr16	115623215	115626517	LOC105376781	uncharacterized LOC105376781	Distal Intergenic	25465043	553.477	2.83251	0.0803673	35.2445	4.16572e-272	2.06315e-269
19_166005806_166006870	chr19	166005806	166006870	LOC107987272	uncharacterized LOC107987272	Distal Intergenic	107423210	59.7019	2.83136	0.208955	13.5501	7.9145e-42	1.71989e-40
4_100357189_100358129	chr4	100357189	100358129	EMCN	endomucin	Distal Intergenic	116948	23.531	2.82786	0.350851	8.06	7.62937e-16	6.03494e-15
3_113473576_113475823	chr3	113473576	113475823	SPICE1	spindle and centriole associated protein 1	Intron (ENST00000649772.1/127898559, intron 7 of 38)	13167	226.68	2.82462	0.117162	24.1087	2.02628e-128	1.7835e-126
7_63532294_63533062	chr7	63532294	63533062	MIR4283-2	microRNA 4283-2	Distal Intergenic	-88028	18.7278	2.82345	0.370783	7.61483	2.64031e-14	1.89721e-13
9_17681387_17683555	chr9	17681387	17683555	SH3GL2	SH3 domain containing GRB2 like 2, endophilin A1	Intron (ENST00000380607.5/6456, intron 1 of 8)	102305	230.787	2.81966	0.113254	24.8967	8.07739e-137	7.72426e-135
10_34047227_34047713	chr10	34047227	34047713	LINC02629	long intergenic non-protein coding RNA 2629	Distal Intergenic	137989	7.63857	2.81803	0.589803	4.77791	1.77125e-06	6.47591e-06
2_23173288_23174553	chr2	23173288	23174553	LOC107985792	uncharacterized LOC107985792	Intron (ENST00000669447.1/107985792, intron 1 of 4)	24376	107.826	2.8156	0.173682	16.2112	4.20278e-59	1.37943e-57
18_43039396_43040720	chr18	43039396	43040720	RIT2	Ras like without CAAX 2	Intron (ENST00000326695.10/6014, intron 1 of 4)	-65301	75.2933	2.81376	0.185718	15.1507	7.494e-52	2.10383e-50
5_33204388_33205467	chr5	33204388	33205467	LINC02160	long intergenic non-protein coding RNA 2160	Intron (ENST00000657441.1/105374715, intron 1 of 1)	-23790	23.7514	2.80981	0.330011	8.51429	1.67613e-17	1.46675e-16
15_35835981_35837327	chr15	35835981	35837327	DPH6-DT	DPH6 divergent transcript	Intron (ENST00000501169.3/100507466, intron 2 of 2)	-19150	163.199	2.80932	0.130328	21.5557	4.67921e-103	3.08688e-101
5_26759916_26761376	chr5	26759916	26761376	CDH9	cadherin 9	Distal Intergenic	129457	98.3944	2.80929	0.164001	17.1297	8.90906e-66	3.26662e-64
17_174828059_174830094	chr17	174828059	174830094	LOC100505909	histidine-rich glycoprotein	Distal Intergenic	-91600338	296.235	2.80749	0.102521	27.3845	4.19346e-165	5.56606e-163
1_155078619_155081335	chr1	155078619	155081335	EFNA3	ephrin A3	Promoter (<=1kb)	0	351.553	2.80663	0.123019	22.8146	3.28468e-115	2.48848e-113
2_97184205_97186482	chr2	97184205	97186482	ANKRD36	ankyrin repeat domain 36	Exon (ENST00000420699.9/375248, exon 29 of 76)	-26245	187.128	2.8049	0.126066	22.2495	1.13938e-109	8.07865e-108
1_177163497_177165368	chr1	177163497	177165368	ASTN1	astrotactin 1	Promoter (<=1kb)	0	317.574	2.80366	0.0984447	28.4795	2.09974e-178	3.33377e-176
22_128094314_128094731	chr22	128094314	128094731	RPL23AP82	ribosomal protein L23a pseudogene 82	Distal Intergenic	77310439	19.753	2.79288	0.364236	7.66778	1.74994e-14	1.27231e-13
2_18400293_18401762	chr2	18400293	18401762	LOC105373454	uncharacterized LOC105373454	Promoter (2-3kb)	-2205	174.094	2.79223	0.129616	21.5423	6.25464e-103	4.11801e-101
4_77324591_77327066	chr4	77324591	77327066	LOC107986292	uncharacterized LOC107986292	Intron (ENST00000497512.5/901, intron 10 of 11)	136827	385.162	2.792	0.0898245	31.0829	4.10455e-212	8.96062e-210
2_59361261_59363403	chr2	59361261	59363403	LOC105374754	uncharacterized LOC105374754	Intron (ENST00000606382.1/ENST00000606382.1, intron 3 of 3)	24756	314.195	2.79157	0.111935	24.9393	2.78886e-137	2.6824e-135
21_10301569_10301866	chr21	10301569	10301866	BAGE2	BAGE family member 2 (pseudogene)	Distal Intergenic	-111611	6.4834	2.78735	0.639774	4.35677	1.31997e-05	4.29038e-05
16_96812878_96816763	chr16	96812878	96816763	LOC105376781	uncharacterized LOC105376781	Distal Intergenic	6654706	616.099	2.78407	0.0770205	36.1472	4.11753e-286	2.39705e-283
10_57433253_57435774	chr10	57433253	57435774	MIR3924	microRNA 3924	Distal Intergenic	-128694	302.009	2.78305	0.0991279	28.0753	1.96187e-173	2.90628e-171
18_209758_210061	chr18	209758	210061	THOC1	THO complex subunit 1	Exon (ENST00000582707.5/9097, exon 13 of 15)	5717	8.15465	2.78227	0.547035	5.0861	3.65508e-07	1.44699e-06
17_98618906_98619556	chr17	98618906	98619556	LOC100505909	histidine-rich glycoprotein	Distal Intergenic	-15391185	10.8512	2.78186	0.482103	5.77026	7.91503e-09	3.71386e-08
14_37914153_37916937	chr14	37914153	37916937	LINC00517	long intergenic non-protein coding RNA 517	3' UTR	-11781	438.387	2.78078	0.0923982	30.0957	5.52327e-199	1.03547e-196
16_21749040_21751638	chr16	21749040	21751638	OTOA	otoancorin	Intron (ENST00000646100.2/146183, intron 24 of 28)	19469	495.734	2.7798	0.0923731	30.0932	5.94159e-199	1.10764e-196
18_43017185_43020024	chr18	43017185	43020024	RIT2	Ras like without CAAX 2	Intron (ENST00000326695.10/6014, intron 2 of 4)	-43090	301.022	2.77868	0.100341	27.6924	8.62694e-169	1.19278e-166
12_184692135_184692575	chr12	184692135	184692575	ANHX	anomalous homeobox	Distal Intergenic	-51456258	8.15193	2.77584	0.57096	4.86172	1.16373e-06	4.35453e-06
12_174846036_174847447	chr12	174846036	174847447	ANHX	anomalous homeobox	Distal Intergenic	-41610159	56.5749	2.77556	0.259152	10.7102	9.11989e-27	1.21487e-25
21_24617640_24618435	chr21	24617640	24618435	LINC01684	long intergenic non-protein coding RNA 1684	Distal Intergenic	132017	7.30121	2.77403	0.59976	4.62523	3.74189e-06	1.3131e-05
6_100019320_100020775	chr6	100019320	100020775	MCHR2-AS1	MCHR2 antisense RNA 1	Intron (ENST00000664329.1/728012, intron 2 of 2)	18380	37.7787	2.76927	0.263135	10.5241	6.68847e-26	8.57256e-25
4_49201096_49201767	chr4	49201096	49201767	CWH43	cell wall biogenesis 43 C-terminal homolog	Distal Intergenic	172404	20.1357	2.76656	0.372761	7.42181	1.15528e-13	7.98657e-13
14_29938197_29940546	chr14	29938197	29940546	LOC105370429	uncharacterized LOC105370429	Intron (ENST00000549503.1/5587, intron 3 of 5)	9752	387.008	2.76652	0.0898625	30.7862	4.01435e-208	8.37787e-206
4_57737815_57739102	chr4	57737815	57739102	LOC105377670	uncharacterized LOC105377670	Distal Intergenic	-102619	175.672	2.76585	0.128454	21.5318	7.83937e-103	5.15116e-101
4_69173057_69173692	chr4	69173057	69173692	LOC105377267	uncharacterized LOC105377267	Distal Intergenic	-8408	18.5312	2.76551	0.376467	7.34595	2.04302e-13	1.38893e-12
1_170073374_170074960	chr1	170073374	170074960	KIFAP3	kinesin associated protein 3	Promoter (<=1kb)	0	281.672	2.76466	0.102115	27.0741	1.98924e-161	2.50984e-159
17_84496567_84496997	chr17	84496567	84496997	LOC100505909	histidine-rich glycoprotein	Distal Intergenic	-1268846	45.0077	2.7642	0.241742	11.4345	2.81075e-30	4.3001e-29
21_48920688_48922207	chr21	48920688	48922207	PRMT2	protein arginine methyltransferase 2	Distal Intergenic	2263865	171.254	2.76228	0.139901	19.7445	8.94113e-87	4.76999e-85
12_38528032_38528480	chr12	38528032	38528480	CPNE8	copine 8	Distal Intergenic	142515	15.744	2.76185	0.417653	6.61279	3.77135e-11	2.16851e-10
1_178388592_178388938	chr1	178388592	178388938	RASAL2	RAS protein activator like 2	Promoter (<=1kb)	-72	14.0724	2.76097	0.434224	6.3584	2.03871e-10	1.10377e-09
14_16307288_16308284	chr14	16307288	16308284	OR11H12	olfactory receptor family 11 subfamily H member 12	Distal Intergenic	-2292833	14.3367	2.75952	0.422018	6.53886	6.19884e-11	3.50479e-10
11_10452998_10454752	chr11	10452998	10454752	AMPD3	adenosine monophosphate deaminase 3	Promoter (<=1kb)	-512	82.6097	2.75632	0.177186	15.556	1.44775e-54	4.30088e-53
11_50693563_50695958	chr11	50693563	50695958	LOC646813	DExH-box helicase 9 pseudogene	Distal Intergenic	284521	146.968	2.7548	0.136803	20.137	3.4996e-90	1.94193e-88
20_146115405_146118205	chr20	146115405	146118205	SEPTIN14P20	septin 14 pseudogene 20	Distal Intergenic	81820464	475.815	2.75429	0.0838511	32.8474	1.23983e-236	3.60889e-234
11_1449837_1452417	chr11	1449837	1452417	BRSK2	BR serine/threonine kinase 2	Promoter (<=1kb)	0	156.271	2.75346	0.133593	20.6107	2.19838e-94	1.30033e-92
4_11500029_11501266	chr4	11500029	11501266	HS3ST1	heparan sulfate-glucosamine 3-sulfotransferase 1	Distal Intergenic	-70465	92.2866	2.75236	0.169101	16.2764	1.45183e-59	4.78886e-58
2_75400365_75403595	chr2	75400365	75403595	LOC124906189	small nucleolar RNA U109	Distal Intergenic	-85981	331	2.74618	0.0980309	28.0134	1.11599e-172	1.5962e-170
12_80302228_80304735	chr12	80302228	80304735	OTOGL	otogelin like	Exon (ENST00000646859.1/283310, exon 32 of 63)	-31777	222.663	2.74506	0.111874	24.5371	5.94546e-133	5.43494e-131
1_234604881_234606271	chr1	234604881	234606271	IRF2BP2	interferon regulatory factor 2 binding protein 2	Promoter (1-2kb)	1823	141.943	2.74237	0.138809	19.7564	7.06694e-87	3.78841e-85
12_165863651_165864518	chr12	165863651	165864518	ANHX	anomalous homeobox	Distal Intergenic	-32627774	20.1212	2.74174	0.353842	7.74849	9.29884e-15	6.91226e-14
21_12362229_12363096	chr21	12362229	12363096	ANKRD30BP2	ankyrin repeat domain 30B pseudogene 2	Distal Intergenic	-675064	27.7875	2.73926	0.300088	9.12818	6.96598e-20	6.9228e-19
11_18610527_18614119	chr11	18610527	18614119	MISFA	mitochondrial sheath formation associated	Exon (ENST00000336349.6/144108, exon 4 of 6)	7540	296.725	2.73743	0.100916	27.1257	4.894e-162	6.24606e-160
12_25977006_25977321	chr12	25977006	25977321	RASSF8	Ras association domain family member 8	Intron (ENST00000688511.1/11228, intron 1 of 5)	3251	28.2439	2.73729	0.29649	9.2323	2.64871e-20	2.68948e-19
14_16588078_16590042	chr14	16588078	16590042	OR11H12	olfactory receptor family 11 subfamily H member 12	Distal Intergenic	-2011075	64.5423	2.73581	0.213354	12.8228	1.2215e-37	2.35383e-36
9_48293585_48294834	chr9	48293585	48294834	LOC102724904	methylenetetrahydrofolate dehydrogenase (NADP+ dependent) 1 like pseudogene	Distal Intergenic	5164617	21.2717	2.73424	0.343119	7.96879	1.6023e-15	1.24634e-14
5_102399644_102402418	chr5	102399644	102402418	SLCO6A1	solute carrier organic anion transporter family member 6A1	Exon (ENST00000506729.6/133482, exon 10 of 14)	-8415	527.258	2.73309	0.0805215	33.9423	1.58358e-252	6.04001e-250
12_176731544_176731859	chr12	176731544	176731859	ANHX	anomalous homeobox	Distal Intergenic	-43495667	6.8255	2.73213	0.62462	4.37406	1.21955e-05	3.98507e-05
17_109801052_109801316	chr17	109801052	109801316	LOC100505909	histidine-rich glycoprotein	Distal Intergenic	-26573331	6.60377	2.73194	0.63878	4.27681	1.8959e-05	6.02026e-05
2_118109532_118109809	chr2	118109532	118109809	INSIG2	insulin induced gene 2	Promoter (2-3kb)	2873	7.21226	2.73123	0.612292	4.46067	8.17036e-06	2.73524e-05
20_91201602_91201837	chr20	91201602	91201837	SEPTIN14P20	septin 14 pseudogene 20	Distal Intergenic	26906661	6.15699	2.73065	0.660855	4.13199	3.59636e-05	0.000109726
3_64721567_64723870	chr3	64721567	64723870	ADAMTS9	ADAM metallopeptidase with thrombospondin type 1 motif 9	Intron (ENST00000460833.1/100507098, intron 1 of 1)	-33567	271.572	2.72965	0.104413	26.1428	1.18933e-150	1.31992e-148
11_50566002_50568566	chr11	50566002	50568566	LOC646813	DExH-box helicase 9 pseudogene	Distal Intergenic	156960	265.99	2.72781	0.114233	23.8793	5.02053e-126	4.2717e-124
37_152450129_152451886	chr37	152450129	152451886	NA	NA	NA	NA	139.266	2.72653	0.140391	19.421	5.12864e-84	2.62224e-82
2_92238043_92243268	chr2	92238043	92243268	ACTR3BP2	ACTR3B pseudogene 2	Distal Intergenic	297375	540.417	2.72299	0.0804431	33.8498	3.64809e-251	1.36016e-248
20_151813676_151814995	chr20	151813676	151814995	SEPTIN14P20	septin 14 pseudogene 20	Distal Intergenic	87518735	74.4941	2.72056	0.187745	14.4907	1.38648e-47	3.49071e-46
2_16368148_16368382	chr2	16368148	16368382	LOC107985855	uncharacterized LOC107985855	Intron (ENST00000425176.5/107985855, intron 1 of 2)	12963	6.8486	2.7155	0.601638	4.51351	6.37635e-06	2.16745e-05
5_35475507_35475993	chr5	35475507	35475993	LOC124901220	small nucleolar RNA U3	Distal Intergenic	46443	62.7436	2.71503	0.203215	13.3604	1.02977e-40	2.16819e-39
1_197916003_197916488	chr1	197916003	197916488	LHX9	LIM homeobox 9	Promoter (<=1kb)	166	57.4473	2.71422	0.220446	12.3124	7.76842e-35	1.37924e-33
37_10158323_10159574	chr37	10158323	10159574	NA	NA	NA	NA	72.5608	2.71401	0.201095	13.4962	1.64754e-41	3.53624e-40
15_29478679_29480189	chr15	29478679	29480189	ENTREP2	endosomal transmembrane epsin interactor 2	Intron (ENST00000261275.5/23359, intron 1 of 10)	-25880	62.3058	2.71331	0.207022	13.1064	3.02658e-39	6.15385e-38
17_23889242_23890369	chr17	23889242	23890369	LOC124904098	uncharacterized LOC124904098	Distal Intergenic	1196408	39.5391	2.71252	0.257607	10.5297	6.30491e-26	8.08719e-25
1_8754402_8754802	chr1	8754402	8754802	RERE	arginine-glutamic acid dipeptide repeats	Promoter (<=1kb)	-564	11.598	2.71124	0.468281	5.78978	7.04778e-09	3.32622e-08
13_62550423_62551634	chr13	62550423	62551634	LOC105370232	uncharacterized LOC105370232	Intron (ENST00000671601.1/105370232, intron 1 of 2)	23271	67.2342	2.71071	0.223683	12.1186	8.42339e-34	1.44153e-32
16_44995457_44995892	chr16	44995457	44995892	ANKRD26P1	ankyrin repeat domain 26 pseudogene 1	Distal Intergenic	1482547	9.68858	2.71037	0.510348	5.31082	1.09132e-07	4.56654e-07
11_18232571_18234328	chr11	18232571	18234328	SAA4	serum amyloid A4, constitutive	Promoter (2-3kb)	2474	165.257	2.71018	0.126967	21.3455	4.29678e-101	2.76854e-99
3_90288137_90288555	chr3	90288137	90288555	LOC124906381	small nucleolar RNA U3	Distal Intergenic	257853	8.55087	2.70901	0.567713	4.77179	1.82596e-06	6.66492e-06
8_709580_710255	chr8	709580	710255	ERICH1	glutamate rich 1	Intron (ENST00000522706.5/157697, intron 1 of 3)	5672	32.74	2.70507	0.295774	9.14573	5.92262e-20	5.90713e-19
9_17722328_17726090	chr9	17722328	17726090	SH3GL2	SH3 domain containing GRB2 like 2, endophilin A1	Intron (ENST00000380607.5/6456, intron 1 of 8)	143246	326.492	2.70231	0.10587	25.5248	1.04555e-143	1.09793e-141
12_235666233_235666628	chr12	235666233	235666628	ANHX	anomalous homeobox	Distal Intergenic	-102430356	34.2187	2.70229	0.275279	9.81654	9.55698e-23	1.06778e-21
9_2023564_2026125	chr9	2023564	2026125	SMARCA2	SWI/SNF related, matrix associated, actin dependent regulator of chromatin, subfamily a, member 2	Promoter (1-2kb)	1619	196.373	2.70032	0.141685	19.0586	5.57258e-81	2.70343e-79
13_25861410_25863810	chr13	25861410	25863810	ATP8A2	ATPase phospholipid transporting 8A2	3' UTR	33474	83.4874	2.69949	0.175081	15.4186	1.22828e-53	3.56901e-52
20_19771605_19773945	chr20	19771605	19773945	RIN2	Ras and Rab interactor 2	Intron (ENST00000432334.2/54453, intron 1 of 3)	13347	437.224	2.69904	0.0825278	32.7046	1.34132e-234	3.77196e-232
3_59057916_59058576	chr3	59057916	59058576	CFAP20DC-DT	CFAP20DC divergent transcript	Intron (ENST00000659086.1/105377110, intron 1 of 1)	-6574	58.126	2.69694	0.211045	12.779	2.1475e-37	4.12626e-36
1_155859184_155861169	chr1	155859184	155861169	SYT11	synaptotagmin 11	Promoter (<=1kb)	0	292.672	2.69363	0.105949	25.4239	1.37357e-142	1.41131e-140
17_107034150_107037258	chr17	107034150	107037258	LOC100505909	histidine-rich glycoprotein	Distal Intergenic	-23806429	294.451	2.69144	0.102865	26.1647	6.70821e-151	7.54571e-149
5_57629469_57632724	chr5	57629469	57632724	LNCBRM	lncRNA SMARCA2 (BRM) associated	Distal Intergenic	13480	297.705	2.69014	0.106641	25.226	2.07557e-140	2.08708e-138
17_46123880_46125135	chr17	46123880	46125135	KANSL1	KAT8 regulatory NSL complex subunit 1	Promoter (2-3kb)	-2542	136.717	2.69001	0.143457	18.7513	1.88784e-78	8.78602e-77
20_11829954_11832550	chr20	11829954	11832550	LINC00687	long intergenic non-protein coding RNA 687	Promoter (2-3kb)	-2265	401.602	2.68802	0.093124	28.8649	3.29295e-183	5.43631e-181
12_40449815_40452655	chr12	40449815	40452655	LOC105369736	uncharacterized LOC105369736	Exon (ENST00000454784.10/283463, exon 42 of 173)	-5968	428.225	2.68141	0.0828464	32.366	8.26007e-230	2.15822e-227
2_86364853_86367433	chr2	86364853	86367433	LOC124900517	U8 small nucleolar RNA	Distal Intergenic	-17658	264.636	2.68129	0.109455	24.4968	1.59846e-132	1.44923e-130
20_95772292_95773954	chr20	95772292	95773954	SEPTIN14P20	septin 14 pseudogene 20	Distal Intergenic	31477351	278.388	2.68122	0.109302	24.5303	7.01074e-133	6.39114e-131
3_20668792_20671348	chr3	20668792	20671348	LOC105376987	uncharacterized LOC105376987	Intron (ENST00000634618.1/101927829, intron 10 of 16)	-61036	208.05	2.68	0.118354	22.6439	1.60212e-113	1.19468e-111
6_75237404_75238142	chr6	75237404	75238142	COX7A2	cytochrome c oxidase subunit 7A2	3' UTR	5643	15.6343	2.67855	0.406648	6.58692	4.49054e-11	2.56824e-10
3_26331960_26332886	chr3	26331960	26332886	LRRC3B	leucine rich repeat containing 3B	Distal Intergenic	-289886	72.3518	2.67834	0.212353	12.6127	1.79786e-36	3.36482e-35
22_109639907_109641785	chr22	109639907	109641785	RPL23AP82	ribosomal protein L23a pseudogene 82	Distal Intergenic	58856032	242.083	2.67514	0.113131	23.6463	1.28826e-123	1.07139e-121
17_824540_825906	chr17	824540	825906	NXN	nucleoredoxin	Promoter (<=1kb)	95	85.8358	2.67407	0.173129	15.4456	8.08234e-54	2.35673e-52
20_101169248_101169896	chr20	101169248	101169896	SEPTIN14P20	septin 14 pseudogene 20	Distal Intergenic	36874307	91.3026	2.67204	0.178116	15.0016	7.16492e-51	1.97142e-49
13_5910899_5912812	chr13	5910899	5912812	FAM230C	family with sequence similarity 230 member C	Distal Intergenic	-12282485	318.762	2.67105	0.1036	25.7823	1.40123e-146	1.49508e-144
21_132478429_132481516	chr21	132478429	132481516	PRMT2	protein arginine methyltransferase 2	Distal Intergenic	85821606	343.358	2.66865	0.0941517	28.3441	9.89013e-177	1.53357e-174
15_26168814_26171487	chr15	26168814	26171487	LINC00929	long intergenic non-protein coding RNA 929	Distal Intergenic	50106	296.702	2.66472	0.0996359	26.7446	1.42875e-157	1.724e-155
4_23949027_23951053	chr4	23949027	23951053	PPARGC1A	PPARG coactivator 1 alpha	Distal Intergenic	-44938	206.01	2.66284	0.116184	22.9191	2.99542e-116	2.29025e-114
37_71144594_71146710	chr37	71144594	71146710	NA	NA	NA	NA	133.125	2.6617	0.143643	18.5299	1.18401e-76	5.3165e-75
4_2784228_2784808	chr4	2784228	2784808	SH3BP2	SH3 domain binding protein 2	Distal Intergenic	-8263	24.961	2.66163	0.317091	8.39389	4.70332e-17	4.01622e-16
20_150220116_150221323	chr20	150220116	150221323	SEPTIN14P20	septin 14 pseudogene 20	Distal Intergenic	85925175	16.0106	2.65873	0.397618	6.68666	2.28319e-11	1.33668e-10
16_47890090_47890806	chr16	47890090	47890806	LINC02192	long intergenic non-protein coding RNA 2192	Promoter (2-3kb)	-2960	22.7779	2.65867	0.332528	7.99534	1.29213e-15	1.01053e-14
19_43243123_43244327	chr19	43243123	43244327	LOC284344	uncharacterized LOC284344	Intron (ENST00000489959.5/284344, intron 2 of 8)	4319	149.323	2.65658	0.136798	19.4196	5.26581e-84	2.68824e-82
4_104964173_104964699	chr4	104964173	104964699	LOC124900868	uncharacterized LOC124900868	Intron (ENST00000515649.2/ENST00000515649.2, intron 3 of 4)	175920	10.9606	2.65516	0.477471	5.56087	2.68429e-08	1.19737e-07
5_78602663_78604306	chr5	78602663	78604306	LHFPL2	LHFPL tetraspan subfamily member 2	Intron (ENST00000380345.7/10184, intron 2 of 4)	-12471	135.208	2.65201	0.13914	19.0599	5.43376e-81	2.64105e-79
12_44941062_44942075	chr12	44941062	44942075	NELL2	neural EGFL like 2	Distal Intergenic	-19214	70.1118	2.64897	0.217178	12.1972	3.21676e-34	5.59443e-33
13_38132339_38132578	chr13	38132339	38132578	LINC00571	long intergenic non-protein coding RNA 571	Intron (ENST00000434565.5/100874188, intron 1 of 5)	10654	31.4857	2.64672	0.344696	7.67843	1.61055e-14	1.17457e-13
12_13006492_13006918	chr12	13006492	13006918	HTR7P1	5-hydroxytryptamine receptor 7 pseudogene 1	Intron (ENST00000543321.1/100506314, intron 1 of 4)	4993	11.4788	2.64542	0.46332	5.70969	1.13181e-08	5.23368e-08
13_44246958_44248612	chr13	44246958	44248612	MIR8079	microRNA 8079	Intron (ENST00000668811.1/ENST00000668811.1, intron 1 of 2)	-50758	336.568	2.64435	0.0927528	28.5096	8.89701e-179	1.42623e-176
19_100257853_100258340	chr19	100257853	100258340	LOC107987272	uncharacterized LOC107987272	Distal Intergenic	41675257	9.03986	2.64346	0.525078	5.03441	4.79323e-07	1.87541e-06
12_172735155_172737478	chr12	172735155	172737478	ANHX	anomalous homeobox	Distal Intergenic	-39499278	309.058	2.63521	0.101595	25.9384	2.45504e-148	2.66227e-146
21_96132934_96133447	chr21	96132934	96133447	PRMT2	protein arginine methyltransferase 2	Distal Intergenic	49476111	39.9005	2.63235	0.250605	10.504	8.27967e-26	1.05793e-24
2_62373729_62375246	chr2	62373729	62375246	LOC105374764	uncharacterized LOC105374764	Intron (ENST00000701158.1/ENST00000701158.1, intron 1 of 1)	77445	204.128	2.6322	0.123907	21.2434	3.79119e-100	2.41464e-98
18_42994612_42995022	chr18	42994612	42995022	RIT2	Ras like without CAAX 2	Intron (ENST00000326695.10/6014, intron 2 of 4)	-20517	42.6165	2.63111	0.240467	10.9417	7.28214e-28	1.01446e-26
5_29428026_29429662	chr5	29428026	29429662	LINC02064	long intergenic non-protein coding RNA 2064	Distal Intergenic	-31931	156.967	2.63018	0.128989	20.3907	2.02066e-92	1.15209e-90
4_49537618_49539107	chr4	49537618	49539107	CWH43	cell wall biogenesis 43 C-terminal homolog	Distal Intergenic	508926	146.168	2.62701	0.136462	19.2509	1.388e-82	6.98907e-81
16_159839715_159842069	chr16	159839715	159842069	LOC105376781	uncharacterized LOC105376781	Distal Intergenic	69681543	298.852	2.62517	0.100591	26.0975	3.89668e-150	4.31012e-148
4_107027513_107028010	chr4	107027513	107028010	DKK 2.00	dickkopf WNT signaling pathway inhibitor 2	Intron (ENST00000285311.8/27123, intron 1 of 3)	7802	8.50711	2.62433	0.533688	4.91736	8.77211e-07	3.32745e-06
10_74196294_74196549	chr10	74196294	74196549	ADK	adenosine kinase	Intron (ENST00000672429.1/132, intron 1 of 9)	19524	14.0411	2.61868	0.414374	6.31961	2.62216e-10	1.40499e-09
1_183337701_183337947	chr1	183337701	183337947	NMNAT2	nicotinamide nucleotide adenylyltransferase 2	Intron (ENST00000287713.7/23057, intron 1 of 10)	-32827	6.65703	2.61741	0.625377	4.18534	2.84739e-05	8.81555e-05
16_62243178_62245045	chr16	62243178	62245045	CDH8	cadherin 8	Distal Intergenic	-206143	38.0573	2.61685	0.256843	10.1885	2.23115e-24	2.6815e-23
19_150142160_150144705	chr19	150142160	150144705	LOC107987272	uncharacterized LOC107987272	Distal Intergenic	91559564	354.402	2.6168	0.0988299	26.4778	1.74778e-154	2.05662e-152
20_39086226_39086800	chr20	39086226	39086800	DHX35	DEAH-box helicase 35	Distal Intergenic	55866	21.6198	2.61669	0.338245	7.73607	1.0254e-14	7.58317e-14
20_38978632_38979770	chr20	38978632	38979770	DHX35	DEAH-box helicase 35	Intron (ENST00000373325.6/60625, intron 3 of 20)	16272	22.6006	2.61659	0.327991	7.97764	1.49161e-15	1.16297e-14
20_155070076_155070843	chr20	155070076	155070843	SEPTIN14P20	septin 14 pseudogene 20	Distal Intergenic	90775135	72.1712	2.61512	0.191991	13.621	3.00397e-42	6.58394e-41
17_41880407_41882417	chr17	41880407	41882417	ACLY	ATP citrate lyase	Intron (ENST00000590151.5/47, intron 20 of 28)	-9688	104.59	2.6151	0.160459	16.2976	1.02596e-59	3.39427e-58
4_57216121_57218154	chr4	57216121	57218154	IGFBP7-AS1	IGFBP7 antisense RNA 1	Distal Intergenic	15043	152.018	2.61504	0.13683	19.1116	2.02289e-81	9.97407e-80
10_46333408_46336164	chr10	46333408	46336164	AGAP14P	ArfGAP with GTPase domain, ankyrin repeat and PH domain 14, pseudogene	Promoter (1-2kb)	-1060	362.213	2.61451	0.0976413	26.7767	6.04037e-158	7.31525e-156
1_217088567_217090811	chr1	217088567	217090811	ESRRG	estrogen related receptor gamma	Promoter (<=1kb)	0	259.377	2.61404	0.120655	21.6655	4.34587e-104	2.89576e-102
1_110150190_110151760	chr1	110150190	110151760	SLC6A17	solute carrier family 6 member 17	Promoter (<=1kb)	0	108.635	2.61394	0.155825	16.7749	3.72678e-63	1.30449e-61
12_29919131_29921954	chr12	29919131	29921954	TMTC1	transmembrane O-mannosyltransferase targeting cadherins 1	Distal Intergenic	-134372	214.249	2.61145	0.116315	22.4516	1.23343e-111	8.99539e-110
37_53319533_53322007	chr37	53319533	53322007	NA	NA	NA	NA	163.971	2.61096	0.133523	19.5544	3.78677e-85	1.97573e-83
1_211132400_211134572	chr1	211132400	211134572	KCNH1-IT1	KCNH1 intronic transcript 1	Promoter (<=1kb)	0	240.746	2.61011	0.106544	24.498	1.55303e-132	1.4119e-130
7_56006800_56007786	chr7	56006800	56007786	NIPSNAP2	nipsnap homolog 2	Distal Intergenic	25029	49.9209	2.60991	0.227061	11.4943	1.40858e-30	2.17299e-29
18_35617545_35618685	chr18	35617545	35618685	GALNT1	polypeptide N-acetylgalactosaminyltransferase 1	Intron (ENST00000586725.1/2589, intron 1 of 2)	-8744	201.477	2.60983	0.117086	22.2897	4.6474e-110	3.32359e-108
5_35478311_35479308	chr5	35478311	35479308	LOC124901220	small nucleolar RNA U3	Distal Intergenic	49247	97.8962	2.60715	0.161414	16.152	1.09924e-58	3.58664e-57
17_95546858_95550196	chr17	95546858	95550196	LOC100505909	histidine-rich glycoprotein	Distal Intergenic	-12319137	743.419	2.60617	0.0758317	34.3679	7.62211e-259	3.12253e-256
17_171812183_171814273	chr17	171812183	171814273	LOC100505909	histidine-rich glycoprotein	Distal Intergenic	-88584462	259.996	2.60553	0.120056	21.7026	1.9374e-104	1.29615e-102
16_105786092_105786405	chr16	105786092	105786405	LOC105376781	uncharacterized LOC105376781	Distal Intergenic	15627920	6.55708	2.60422	0.605807	4.29876	1.71757e-05	5.49023e-05
1_155478099_155478633	chr1	155478099	155478633	ASH1L	ASH1 like histone lysine methyltransferase	3' UTR	42985	19.3782	2.60251	1.6648	1.56325	0.117994	0.142212
19_3012542_3012759	chr19	3012542	3012759	TLE2	TLE family member 2, transcriptional corepressor	Intron (ENST00000426948.6/7089, intron 11 of 18)	-3666	39.8435	2.60201	0.29778	8.73805	2.37178e-18	2.17291e-17
16_180034428_180037655	chr16	180034428	180037655	LOC105376781	uncharacterized LOC105376781	Distal Intergenic	89876256	441.21	2.60095	0.083197	31.2626	1.5061e-214	3.33179e-212
20_8433419_8435824	chr20	8433419	8435824	PLCB1	phospholipase C beta 1	Intron (ENST00000637919.1/23236, intron 3 of 32)	62339	217.759	2.59959	0.111589	23.296	4.86541e-120	3.9474e-118
14_18244645_18246318	chr14	18244645	18246318	OR11H12	olfactory receptor family 11 subfamily H member 12	Distal Intergenic	-354799	164.24	2.59787	0.128996	20.1392	3.34828e-90	1.86107e-88
7_85689943_85690173	chr7	85689943	85690173	LINC00972	long intergenic non-protein coding RNA 972	Distal Intergenic	214716	14.9275	2.59781	0.41518	6.25708	3.92257e-10	2.06739e-09
20_76201218_76203246	chr20	76201218	76203246	SEPTIN14P20	septin 14 pseudogene 20	Distal Intergenic	11906277	164.185	2.59687	0.126571	20.5171	1.51589e-93	8.84038e-92
20_25861773_25863132	chr20	25861773	25863132	FAM182B	family with sequence similarity 182 member B	Promoter (<=1kb)	69	102.762	2.59414	0.159347	16.2798	1.37343e-59	4.53479e-58
3_17351506_17354190	chr3	17351506	17354190	TBC1D5	TBC1 domain family member 5	Intron (ENST00000253692.11/9779, intron 13 of 21)	17944	323.149	2.59005	0.104468	24.7928	1.07311e-135	1.00876e-133
6_76337845_76338109	chr6	76337845	76338109	LINC02540	long intergenic non-protein coding RNA 2540	Distal Intergenic	255514	5.92466	2.58733	0.626667	4.12871	3.648e-05	0.000111159
9_15650095_15651948	chr9	15650095	15651948	CCDC171	coiled-coil domain containing 171	Intron (ENST00000380701.8/203238, intron 7 of 25)	-92557	98.5169	2.58629	0.163354	15.8325	1.85834e-56	5.75235e-55
6_78170290_78171466	chr6	78170290	78171466	MEI4	meiotic double-stranded break formation protein 4	Distal Intergenic	479634	58.5599	2.5855	0.206011	12.5503	3.95861e-36	7.33847e-35
37_55057410_55057803	chr37	55057410	55057803	NA	NA	NA	NA	8.97396	2.58427	0.551628	4.68481	2.80217e-06	1.00059e-05
9_43905917_43908198	chr9	43905917	43908198	LOC102724904	methylenetetrahydrofolate dehydrogenase (NADP+ dependent) 1 like pseudogene	Distal Intergenic	776949	564.61	2.58299	0.0775128	33.3234	1.77232e-243	5.44544e-241
9_10837591_10838071	chr9	10837591	10838071	PTPRD-DT	PTPRD divergent transcript	Distal Intergenic	224389	15.9063	2.58086	0.389616	6.62411	3.49356e-11	2.01262e-10
19_16803380_16804423	chr19	16803380	16804423	NWD1	NACHT and WD repeat domain containing 1	Intron (ENST00000524140.7/284434, intron 17 of 18)	14376	65.002	2.58085	0.202055	12.773	2.32062e-37	4.45631e-36
7_45174042_45174580	chr7	45174042	45174580	RAMP3	receptor activity modifying protein 3	Intron (ENST00000242249.8/10268, intron 1 of 2)	16213	10.0212	2.58051	0.489661	5.26999	1.36431e-07	5.65405e-07
21_24912646_24916263	chr21	24912646	24916263	LINC01692	long intergenic non-protein coding RNA 1692	Intron (ENST00000441009.1/339622, intron 2 of 3)	72074	552.387	2.58031	0.076825	33.5869	2.60536e-247	8.64535e-245
1_8317934_8318879	chr1	8317934	8318879	SLC45A1	solute carrier family 45 member 1	Promoter (<=1kb)	0	105.736	2.57798	0.15761	16.3567	3.89699e-60	1.30094e-58
4_9942327_9943389	chr4	9942327	9943389	SLC2A9	solute carrier family 2 member 9	Intron (ENST00000264784.8/56606, intron 5 of 11)	-33982	35.206	2.57793	0.262375	9.82535	8.7568e-23	9.79693e-22
21_22156143_22157435	chr21	22156143	22157435	LOC107985508	uncharacterized LOC107985508	Distal Intergenic	-52485	107.356	2.57535	0.165443	15.5664	1.23189e-54	3.66289e-53
18_112737164_112739764	chr18	112737164	112739764	PARD6G	par-6 family cell polarity regulator gamma	Distal Intergenic	-32489650	369.429	2.57037	0.0884884	29.0476	1.65088e-185	2.82378e-183
8_67163391_67164615	chr8	67163391	67164615	CSPP1	centrosome and spindle pole associated protein 1	3' UTR	5153	60.7356	2.56669	0.2095	12.2515	1.64899e-34	2.89976e-33
22_34588156_34591651	chr22	34588156	34591651	LOC124905109	uncharacterized LOC124905109	Exon (ENST00000457251.1/ENST00000457251.1, exon 1 of 1)	302196	252.553	2.566	0.111039	23.1089	3.7674e-118	2.9554e-116
37_110944087_110945700	chr37	110944087	110945700	NA	NA	NA	NA	191.564	2.5638	0.125218	20.4747	3.6169e-93	2.08368e-91
19_107824073_107824345	chr19	107824073	107824345	LOC107987272	uncharacterized LOC107987272	Distal Intergenic	49241477	8.93017	2.56359	0.516186	4.96641	6.82052e-07	2.62102e-06
6_88321714_88324317	chr6	88321714	88324317	LOC124901358	uncharacterized LOC124901358	Exon (ENST00000648572.1/105377885, exon 2 of 7)	-53963	385.226	2.56358	0.0913826	28.0533	3.64598e-173	5.37709e-171
13_17225902_17229072	chr13	17225902	17229072	FAM230C	family with sequence similarity 230 member C	Distal Intergenic	-966225	480.04	2.56236	0.0870031	29.4513	1.21059e-190	2.13676e-188
12_50345870_50348045	chr12	50345870	50348045	FAM186A	family with sequence similarity 186 member A	Promoter (2-3kb)	2840	356.077	2.5598	0.0933377	27.4252	1.37493e-165	1.83231e-163
5_21673662_21675572	chr5	21673662	21675572	LOC105374685	uncharacterized LOC105374685	Intron (ENST00000522350.1/105374685, intron 2 of 3)	57400	334.379	2.55817	0.0931571	27.4608	5.16518e-166	6.93912e-164
21_18854466_18855201	chr21	18854466	18855201	MIR548XHG	MIR548X host gene	Distal Intergenic	-94146	25.2214	2.55494	0.327461	7.80226	6.08086e-15	4.57036e-14
1_70361607_70362137	chr1	70361607	70362137	LINC03102	long intergenic non-protein coding RNA 3102	Promoter (1-2kb)	-1170	15.6251	2.5545	0.410444	6.22374	4.85454e-10	2.53682e-09
3_10778684_10779046	chr3	10778684	10779046	LINC00606	long intergenic non-protein coding RNA 606	Distal Intergenic	-14475	9.93585	2.5526	1.54734	1.64966	0.0990118	0.121456
3_64035412_64037359	chr3	64035412	64037359	PSMD6	proteasome 26S subunit, non-ATPase 6	Distal Intergenic	-11402	134.874	2.55222	0.145396	17.5535	5.58847e-69	2.19458e-67
18_97141522_97142745	chr18	97141522	97142745	PARD6G	par-6 family cell polarity regulator gamma	Distal Intergenic	-16894008	23.055	2.54982	0.336852	7.56956	3.745e-14	2.66789e-13
1_37032288_37034720	chr1	37032288	37034720	GRIK3	glutamate ionotropic receptor kainate type subunit 3	Promoter (<=1kb)	0	153.299	2.54905	0.136116	18.727	2.98111e-78	1.38546e-76
19_25754394_25755338	chr19	25754394	25755338	HAVCR1P1	hepatitis A virus cellular receptor 1 pseudogene 1	Distal Intergenic	-1590910	12.2027	2.54896	0.464004	5.49339	3.94291e-08	1.72974e-07
12_186719478_186719726	chr12	186719478	186719726	ANHX	anomalous homeobox	Distal Intergenic	-53483601	7.97444	2.54871	0.589688	4.32214	1.5452e-05	4.97231e-05
19_149941559_149942600	chr19	149941559	149942600	LOC107987272	uncharacterized LOC107987272	Distal Intergenic	91358963	172.974	2.54806	0.122971	20.7208	2.24888e-95	1.33976e-93
1_234544258_234544795	chr1	234544258	234544795	LINC01354	long intergenic non-protein coding RNA 1354	Distal Intergenic	-12455	13.0708	2.5475	0.447529	5.69238	1.25279e-08	5.77459e-08
17_55762917_55763152	chr17	55762917	55763152	PCTP	phosphatidylcholine transfer protein	Intron (ENST00000268896.10/58488, intron 1 of 5)	-5695	6.62654	2.54619	0.6559	3.88198	0.000103609	0.000292725
3_113904877_113906447	chr3	113904877	113906447	GRAMD1C	GRAM domain containing 1C	Intron (ENST00000479212.5/54762, intron 8 of 18)	7385	32.2771	2.54443	0.313053	8.12778	4.37241e-16	3.5233e-15
4_62190153_62192819	chr4	62190153	62192819	ADGRL3-AS1	ADGRL3 antisense RNA 1	Intron (ENST00000687436.2/101927145, intron 2 of 2)	-24599	369.404	2.54398	0.0978057	26.0106	3.75656e-149	4.10046e-147
1_190476892_190479184	chr1	190476892	190479184	BRINP3-DT	BRINP3 divergent transcript	Promoter (<=1kb)	0	421.685	2.54219	0.0872551	29.1351	1.28853e-186	2.2154e-184
3_84436894_84438115	chr3	84436894	84438115	LINC00971	long intergenic non-protein coding RNA 971	Distal Intergenic	257510	67.6474	2.54105	0.196366	12.9404	2.66245e-38	5.24011e-37
18_82641206_82641763	chr18	82641206	82641763	PARD6G	par-6 family cell polarity regulator gamma	Distal Intergenic	-2393692	11.5122	2.54078	0.462196	5.4972	3.85877e-08	1.69485e-07
37_153517330_153518827	chr37	153517330	153518827	NA	NA	NA	NA	85.9516	2.54059	0.174722	14.5408	6.68496e-48	1.70374e-46
20_5418525_5418798	chr20	5418525	5418798	LINC00658	long intergenic non-protein coding RNA 658	Intron (ENST00000668553.1/124904863, intron 3 of 3)	18447	34.6291	2.54018	0.265462	9.5689	1.08048e-21	1.16294e-20
21_71361376_71362492	chr21	71361376	71362492	PRMT2	protein arginine methyltransferase 2	Distal Intergenic	24704553	87.9994	2.53664	0.175023	14.4932	1.33767e-47	3.37293e-46
3_22703332_22703956	chr3	22703332	22703956	ZNF385D	zinc finger protein 385D	Distal Intergenic	-330011	10.9151	2.53655	0.470229	5.39429	6.87961e-08	2.94145e-07
11_38228031_38230180	chr11	38228031	38230180	LINC02760	long intergenic non-protein coding RNA 2760	Distal Intergenic	289430	213.777	2.5351	0.112251	22.5842	6.19578e-113	4.57894e-111
19_37695373_37699311	chr19	37695373	37699311	ZNF781	zinc finger protein 781	3' UTR	-3036	377.609	2.53352	0.0992983	25.5143	1.36878e-143	1.42831e-141
10_77912260_77912496	chr10	77912260	77912496	DLG5	discs large MAGUK scaffold protein 5	Exon (ENST00000498823.3/ENST00000498823.3, exon 1 of 1)	14259	7.63283	2.5333	0.56854	4.45581	8.35774e-06	2.79403e-05
12_129979267_129980116	chr12	129979267	129980116	LINC02418	long intergenic non-protein coding RNA 2418	Distal Intergenic	62226	61.7719	2.53219	0.204555	12.3791	3.39263e-35	6.09846e-34
17_140686675_140686960	chr17	140686675	140686960	LOC100505909	histidine-rich glycoprotein	Distal Intergenic	-57458954	6.95187	2.52937	0.586333	4.31388	1.60414e-05	5.14748e-05
18_692410_693580	chr18	692410	693580	ENOSF1	enolase superfamily member 1	Promoter (<=1kb)	0	32.5591	2.52837	0.270527	9.34612	9.09237e-21	9.40206e-20
20_139994763_139995015	chr20	139994763	139995015	SEPTIN14P20	septin 14 pseudogene 20	Distal Intergenic	75699822	7.41666	2.52815	0.570372	4.43246	9.31655e-06	3.09213e-05
16_158570847_158571658	chr16	158570847	158571658	LOC105376781	uncharacterized LOC105376781	Distal Intergenic	68412675	91.4058	2.52296	0.164569	15.3307	4.76971e-53	1.37152e-51
20_35185331_35187125	chr20	35185331	35187125	PROCR	protein C receptor	Intron (ENST00000635377.1/10544, intron 3 of 3)	8978	149.591	2.51892	0.138554	18.18	7.42752e-74	3.20504e-72
4_102957420_102958775	chr4	102957420	102958775	SLC9B1	solute carrier family 9 member B1	Intron (ENST00000394789.7/150159, intron 3 of 11)	-25121	66.746	2.51816	0.1929	13.0542	6.01306e-39	1.20928e-37
12_68318259_68320628	chr12	68318259	68320628	MDM1	Mdm1 nuclear protein	Promoter (1-2kb)	-1851	481.879	2.51806	0.0791026	31.8328	2.27458e-222	5.31531e-220
16_10504665_10506045	chr16	10504665	10506045	LINC01290	long intergenic non-protein coding RNA 1290	Distal Intergenic	22157	96.3017	2.51751	0.167482	15.0315	4.5638e-51	1.26728e-49
18_37839462_37840832	chr18	37839462	37840832	MIR4318	microRNA 4318	Distal Intergenic	182327	117.323	2.51678	0.147379	17.0769	2.2037e-65	8.02695e-64
17_169791319_169792052	chr17	169791319	169792052	LOC100505909	histidine-rich glycoprotein	Distal Intergenic	-86563598	23.0631	2.5154	0.630005	3.99266	6.53355e-05	0.000190931
20_1664080_1667657	chr20	1664080	1667657	SIRPG	signal regulatory protein gamma	Exon (ENST00000488553.3/ENST00000488553.3, exon 1 of 1)	-6301	305.237	2.51391	0.0958774	26.22	1.57087e-151	1.78515e-149
17_89306299_89308503	chr17	89306299	89308503	LOC100505909	histidine-rich glycoprotein	Distal Intergenic	-6078578	451.968	2.5129	0.102371	24.5469	4.66651e-133	4.27759e-131
7_74127735_74131831	chr7	74127735	74131831	LIMK1	LIM domain kinase 1	Distal Intergenic	12367	241.704	2.51253	0.104529	24.0366	1.15287e-127	1.00146e-125
3_45896638_45897017	chr3	45896638	45897017	CCR9	C-C motif chemokine receptor 9	Intron (ENST00000706789.1/10803, intron 1 of 1)	10089	22.9153	2.51229	0.324557	7.74069	9.88797e-15	7.33049e-14
19_122717795_122718396	chr19	122717795	122718396	LOC107987272	uncharacterized LOC107987272	Distal Intergenic	64135199	16.633	2.51075	0.379235	6.62056	3.57829e-11	2.06071e-10
11_13865229_13866626	chr11	13865229	13866626	LINC02545	long intergenic non-protein coding RNA 2545	Intron (ENST00000530492.1/ENST00000530492.1, intron 1 of 1)	3990	114.162	2.50453	0.151717	16.5079	3.21769e-61	1.09735e-59
12_176136333_176137386	chr12	176136333	176137386	ANHX	anomalous homeobox	Distal Intergenic	-42900456	36.5534	2.50203	0.271388	9.21937	2.98842e-20	3.0224e-19
11_42152255_42154547	chr11	42152255	42154547	LINC02745	long intergenic non-protein coding RNA 2745	Intron (ENST00000534059.1/101928591, intron 1 of 4)	9304	93.0813	2.50082	0.169784	14.7294	4.17452e-49	1.10026e-47
16_178536221_178537532	chr16	178536221	178537532	LOC105376781	uncharacterized LOC105376781	Distal Intergenic	88378049	75.8299	2.49776	0.185169	13.4891	1.81322e-41	3.88683e-40
22_76691282_76692158	chr22	76691282	76692158	RPL23AP82	ribosomal protein L23a pseudogene 82	Distal Intergenic	25907407	37.0763	2.49423	0.256595	9.72049	2.46589e-22	2.71756e-21
16_115217489_115218286	chr16	115217489	115218286	LOC105376781	uncharacterized LOC105376781	Distal Intergenic	25059317	24.146	2.49407	0.326186	7.64617	2.07061e-14	1.49954e-13
2_54800825_54801264	chr2	54800825	54801264	EML6-AS1	EML6 antisense RNA 1	Exon (ENST00000647792.1/ENST00000647792.1, exon 2 of 5)	-50352	9.66083	2.49275	0.51652	4.82604	1.39273e-06	5.15793e-06
16_117995259_117997605	chr16	117995259	117997605	LOC105376781	uncharacterized LOC105376781	Distal Intergenic	27837087	355.592	2.48849	0.0909549	27.3596	8.30749e-165	1.09828e-162
1_196877877_196878330	chr1	196877877	196878330	CFHR4	complement factor H related 4	Intron (ENST00000649395.1/ENST00000649395.1, intron 3 of 3)	-9684	12.4022	2.48783	0.437837	5.68209	1.33059e-08	6.12131e-08
7_45521834_45523325	chr7	45521834	45523325	ADCY1	adenylate cyclase 1	Intron (ENST00000443714.1/ENST00000443714.1, intron 1 of 2)	-50815	151.067	2.48718	0.134394	18.5067	1.82466e-76	8.18211e-75
12_230885707_230886029	chr12	230885707	230886029	ANHX	anomalous homeobox	Distal Intergenic	-97649830	8.03794	2.48438	0.564855	4.39826	1.09121e-05	3.58723e-05
19_152635866_152637508	chr19	152635866	152637508	LOC107987272	uncharacterized LOC107987272	Distal Intergenic	94053270	271.627	2.48198	0.10065	24.6596	2.90194e-134	2.68981e-132
12_26692177_26693994	chr12	26692177	26693994	ITPR2	inositol 1,4,5-trisphosphate receptor type 2	Intron (ENST00000381340.8/3709, intron 10 of 56)	21734	134.073	2.4792	0.148615	16.682	1.77124e-62	6.14158e-61
20_143884242_143885497	chr20	143884242	143885497	SEPTIN14P20	septin 14 pseudogene 20	Distal Intergenic	79589301	202.697	2.47695	0.118101	20.9731	1.1557e-97	7.14144e-96
21_20301906_20304407	chr21	20301906	20304407	LINC02573	long intergenic non-protein coding RNA 2573	Distal Intergenic	-43086	210.883	2.47694	0.11338	21.8463	8.42955e-106	5.73192e-104
1_66446338_66446572	chr1	66446338	66446572	PDE4B	phosphodiesterase 4B	Distal Intergenic	78844	8.14533	2.47319	0.532918	4.64084	3.46995e-06	1.22389e-05
21_69466233_69468660	chr21	69466233	69468660	PRMT2	protein arginine methyltransferase 2	Distal Intergenic	22809410	119.7	2.47032	0.149245	16.5521	1.54641e-61	5.31207e-60
37_155766539_155768845	chr37	155766539	155768845	NA	NA	NA	NA	120.602	2.46939	0.155308	15.9	6.34092e-57	1.97754e-55
1_30250944_30251646	chr1	30250944	30251646	LINC01648	long intergenic non-protein coding RNA 1648	Distal Intergenic	-213332	15.911	2.46793	0.396339	6.22683	4.75971e-10	2.48922e-09
12_48398075_48398794	chr12	48398075	48398794	ZNF641	zinc finger protein 641	Intron (ENST00000548257.1/ENST00000548257.1, intron 3 of 3)	-46661	15.787	2.46663	0.391499	6.30047	2.96737e-10	1.58382e-09
16_168708929_168709157	chr16	168708929	168709157	LOC105376781	uncharacterized LOC105376781	Distal Intergenic	78550757	5.58872	2.46658	0.651964	3.7833	0.00015476	0.000423025
12_222423801_222425693	chr12	222423801	222425693	ANHX	anomalous homeobox	Distal Intergenic	-89187924	154.292	2.46522	0.128132	19.2396	1.72461e-82	8.65774e-81
1_120415435_120416058	chr1	120415435	120416058	NBPF8	NBPF member 8	Promoter (<=1kb)	400	43.3305	2.46343	0.238579	10.3254	5.40986e-25	6.67095e-24
4_57631548_57633485	chr4	57631548	57633485	LINC02380	long intergenic non-protein coding RNA 2380	Intron (ENST00000507808.1/ENST00000507808.1, intron 1 of 2)	169176	302.27	2.46207	0.100946	24.39	2.18452e-131	1.96447e-129
16_35638944_35641442	chr16	35638944	35641442	LINC02167	long intergenic non-protein coding RNA 2167	Exon (ENST00000566449.1/ENST00000566449.1, exon 1 of 1)	-101826	196.978	2.46165	0.124847	19.7173	1.53128e-86	8.15609e-85
12_179745116_179746381	chr12	179745116	179746381	ANHX	anomalous homeobox	Distal Intergenic	-46509239	27.8667	2.45986	0.294634	8.34885	6.89311e-17	5.82465e-16
4_13979190_13982170	chr4	13979190	13982170	LINC01085	long intergenic non-protein coding RNA 1085	Intron (ENST00000669061.1/101929071, intron 4 of 4)	-129798	329.65	2.45874	0.093949	26.171	5.69225e-151	6.42469e-149
7_24856548_24858244	chr7	24856548	24858244	OSBPL3	oxysterol binding protein like 3	Intron (ENST00000313367.7/26031, intron 10 of 22)	-7212	141.704	2.45689	0.13505	18.1925	5.91299e-74	2.55816e-72
18_164296780_164298468	chr18	164296780	164298468	PARD6G	par-6 family cell polarity regulator gamma	Distal Intergenic	-84049266	46.7898	2.45684	0.233742	10.5109	7.69338e-26	9.84154e-25
7_70936827_70937361	chr7	70936827	70937361	AUTS2	activator of transcription and developmental regulator AUTS2	Distal Intergenic	149906	9.93784	2.45524	0.483052	5.08276	3.71985e-07	1.4714e-06
22_131289371_131290055	chr22	131289371	131290055	RPL23AP82	ribosomal protein L23a pseudogene 82	Distal Intergenic	80505496	29.8488	2.45517	0.290101	8.46314	2.60264e-17	2.25315e-16
1_205042844_205044249	chr1	205042844	205044249	CNTN2	contactin 2	Promoter (<=1kb)	0	74.6003	2.45427	0.184738	13.2851	2.82393e-40	5.88239e-39
6_64196743_64198052	chr6	64196743	64198052	EYS	eyes shut homolog	Intron (ENST00000503581.6/346007, intron 31 of 42)	-130367	69.5674	2.45402	0.201181	12.1981	3.18342e-34	5.53935e-33
17_164382664_164384341	chr17	164382664	164384341	LOC100505909	histidine-rich glycoprotein	Distal Intergenic	-81154943	319.07	2.45292	0.095304	25.7378	4.41311e-146	4.69359e-144
1_111988595_111991541	chr1	111988595	111991541	KCND3	potassium voltage-gated channel subfamily D member 3	Promoter (<=1kb)	0	208.529	2.45236	0.134164	18.2788	1.21986e-74	5.31913e-73
17_61827287_61827801	chr17	61827287	61827801	BRIP1	BRCA1 interacting helicase 1	Intron (ENST00000682755.1/83990, intron 5 of 17)	19419	9.34298	2.45215	0.524849	4.6721	2.98133e-06	1.05988e-05
20_137845649_137847724	chr20	137845649	137847724	SEPTIN14P20	septin 14 pseudogene 20	Distal Intergenic	73550708	274.394	2.45152	0.102825	23.8417	1.23364e-125	1.03898e-123
10_77765684_77765914	chr10	77765684	77765914	DLG5	discs large MAGUK scaffold protein 5	Distal Intergenic	42063	5.58088	2.4514	0.65622	3.73564	0.00018724	0.000503337
18_96430983_96433629	chr18	96430983	96433629	PARD6G	par-6 family cell polarity regulator gamma	Distal Intergenic	-16183469	427.732	2.4507	0.08405	29.1576	6.69616e-187	1.15729e-184
19_141563136_141563538	chr19	141563136	141563538	LOC107987272	uncharacterized LOC107987272	Distal Intergenic	82980540	7.30379	2.4499	0.572979	4.27572	1.90517e-05	6.04855e-05
2_114303821_114305223	chr2	114303821	114305223	DPP10	dipeptidyl peptidase like 10	Distal Intergenic	-137076	160.003	2.44748	0.12841	19.0599	5.43602e-81	2.64105e-79
6_57864549_57866415	chr6	57864549	57866415	GUSBP4	GUSB pseudogene 4	Distal Intergenic	63876	198.451	2.44729	0.142537	17.1695	4.49124e-66	1.66331e-64
2_2610556_2611075	chr2	2610556	2611075	LOC107985839	uncharacterized LOC107985839	Distal Intergenic	45555	9.92679	2.44691	0.484532	5.05005	4.41705e-07	1.73416e-06
16_165194019_165197569	chr16	165194019	165197569	LOC105376781	uncharacterized LOC105376781	Distal Intergenic	75035847	692.082	2.44606	0.0761686	32.1138	2.83188e-226	6.90957e-224
17_5890189_5893052	chr17	5890189	5893052	WSCD1	WSC domain containing 1	Intron (ENST00000563763.5/339166, intron 3 of 3)	117263	333.282	2.44452	0.0910497	26.8482	8.84735e-159	1.08333e-156
19_166008444_166009361	chr19	166008444	166009361	LOC107987272	uncharacterized LOC107987272	Distal Intergenic	107425848	70.5453	2.4441	0.194895	12.5406	4.47509e-36	8.28203e-35
18_783962_785223	chr18	783962	785223	YES1	YES proto-oncogene 1, Src family tyrosine kinase	Intron (ENST00000314574.5/7525, intron 1 of 11)	-8696	90.3465	2.44378	0.166145	14.7087	5.67108e-49	1.48644e-47
21_113432282_113432818	chr21	113432282	113432818	PRMT2	protein arginine methyltransferase 2	Distal Intergenic	66775459	56.0244	2.4393	0.2097	11.6323	2.8228e-31	4.45407e-30
4_49293347_49295445	chr4	49293347	49295445	CWH43	cell wall biogenesis 43 C-terminal homolog	Distal Intergenic	264655	134.587	2.43606	0.143642	16.9593	1.64369e-64	5.90927e-63
8_56589064_56590050	chr8	56589064	56590050	LOC101929398	uncharacterized LOC101929398	Distal Intergenic	-29241	64.5826	2.43536	0.205089	11.8746	1.60323e-32	2.63106e-31
11_53503305_53504878	chr11	53503305	53504878	OR4C46	olfactory receptor family 4 subfamily C member 46	Distal Intergenic	1099120	23.2672	2.43491	0.32752	7.43439	1.05055e-13	7.28232e-13
18_93578648_93581401	chr18	93578648	93581401	PARD6G	par-6 family cell polarity regulator gamma	Distal Intergenic	-13331134	150.266	2.43425	0.138846	17.5321	8.15522e-69	3.19498e-67
22_42852027_42853075	chr22	42852027	42853075	ARFGAP3	ADP ribosylation factor GTPase activating protein 3	Intron (ENST00000263245.10/26286, intron 1 of 15)	4164	89.3812	2.43421	0.166139	14.6516	1.31573e-48	3.41094e-47
18_171914755_171915173	chr18	171914755	171915173	PARD6G	par-6 family cell polarity regulator gamma	Distal Intergenic	-91667241	11.7262	2.43382	0.456031	5.33695	9.45222e-08	3.98492e-07
12_88764920_88766266	chr12	88764920	88766266	LOC105369887	uncharacterized LOC105369887	Distal Intergenic	81125	110.013	2.43323	0.153342	15.868	1.05517e-56	3.28151e-55
16_138328271_138330256	chr16	138328271	138330256	LOC105376781	uncharacterized LOC105376781	Distal Intergenic	48170099	240.702	2.43046	0.104608	23.234	2.06236e-119	1.65703e-117
2_44978298_44978834	chr2	44978298	44978834	SIX2	SIX homeobox 2	Distal Intergenic	30618	27.4462	2.4304	0.295939	8.21249	2.16644e-16	1.77767e-15
17_153152276_153154330	chr17	153152276	153154330	LOC100505909	histidine-rich glycoprotein	Distal Intergenic	-69924555	299.048	2.42759	0.112315	21.6142	1.3213e-103	8.78651e-102
12_166493268_166494743	chr12	166493268	166494743	ANHX	anomalous homeobox	Distal Intergenic	-33257391	110.243	2.42682	0.154587	15.6987	1.5434e-55	4.66437e-54
5_44572252_44573093	chr5	44572252	44573093	LINC02224	long intergenic non-protein coding RNA 2224	Intron (ENST00000671607.1/102723839, intron 1 of 3)	-61970	98.0654	2.42677	0.17337	13.9977	1.61069e-44	3.77454e-43
3_17734427_17735906	chr3	17734427	17735906	TBC1D5	TBC1 domain family member 5	Intron (ENST00000253692.11/9779, intron 1 of 21)	3573	129.237	2.42647	0.13845	17.5259	9.0834e-69	3.54188e-67
20_101178939_101180650	chr20	101178939	101180650	SEPTIN14P20	septin 14 pseudogene 20	Distal Intergenic	36883998	171.966	2.42284	0.12148	19.9443	1.67825e-88	9.18969e-87
1_209585827_209586095	chr1	209585827	209586095	CAMK1G	calcium/calmodulin dependent protein kinase IG	Promoter (2-3kb)	2098	22.3882	2.42221	0.321402	7.53639	4.83148e-14	3.41986e-13
15_28351264_28351835	chr15	28351264	28351835	GOLGA6L24	golgin A6 family like 24	Exon (ENST00000568624.2/645202, exon 8 of 9)	6249	11.0239	2.42154	0.46061	5.25724	1.46232e-07	6.03609e-07
11_55178896_55180404	chr11	55178896	55180404	TRIM48	tripartite motif containing 48	Distal Intergenic	-81751	237.814	2.41886	0.10484	23.072	8.85525e-118	6.89774e-116
18_43191682_43194164	chr18	43191682	43194164	RIT2	Ras like without CAAX 2	Distal Intergenic	-75991	260.425	2.41857	0.104791	23.0799	7.36321e-118	5.76258e-116
4_116123869_116124173	chr4	116123869	116124173	LOC105377383	uncharacterized LOC105377383	Intron (ENST00000508414.5/105377383, intron 2 of 2)	172984	8.61755	2.4163	0.525215	4.6006	4.21277e-06	1.46671e-05
19_164927797_164928772	chr19	164927797	164928772	LOC107987272	uncharacterized LOC107987272	Distal Intergenic	106345201	33.1647	2.41571	0.278795	8.66482	4.52208e-18	4.06877e-17
17_82785104_82785407	chr17	82785104	82785407	TBCD	tubulin folding cofactor D	Intron (ENST00000682479.1/6904, intron 8 of 39)	-19851	12.5833	2.41366	0.4536	5.32112	1.03131e-07	4.32972e-07
18_123814067_123814388	chr18	123814067	123814388	PARD6G	par-6 family cell polarity regulator gamma	Distal Intergenic	-43566553	10.9592	2.41153	0.485152	4.97068	6.67186e-07	2.56597e-06
15_18022965_18024846	chr15	18022965	18024846	FAM30B	family with sequence similarity 30 member B	Distal Intergenic	-1987895	196.352	2.41039	0.133685	18.0303	1.12616e-72	4.74835e-71
20_101059228_101059577	chr20	101059228	101059577	SEPTIN14P20	septin 14 pseudogene 20	Distal Intergenic	36764287	15.4401	2.4079	0.406643	5.9214	3.19209e-09	1.5529e-08
15_31247968_31249164	chr15	31247968	31249164	LINC03034	long intergenic non-protein coding RNA 3034	Distal Intergenic	-17082	67.6934	2.40272	0.189558	12.6754	8.0957e-37	1.52723e-35
18_147780665_147782815	chr18	147780665	147782815	PARD6G	par-6 family cell polarity regulator gamma	Distal Intergenic	-67533151	499.312	2.40237	0.0830131	28.9397	3.78448e-184	6.34245e-182
14_35563766_35564051	chr14	35563766	35564051	RALGAPA1	Ral GTPase activating protein catalytic subunit alpha 1	Intron (ENST00000554573.5/253959, intron 6 of 9)	8629	7.92517	2.40121	0.550038	4.36554	1.26811e-05	4.13275e-05
15_37592294_37592654	chr15	37592294	37592654	LOC105370772	uncharacterized LOC105370772	Distal Intergenic	-101430	16.5588	2.4007	0.375894	6.38665	1.69563e-10	9.25125e-10
4_16604722_16607288	chr4	16604722	16607288	LDB2	LIM domain binding 2	Intron (ENST00000515064.5/9079, intron 2 of 7)	-8847	249.049	2.39914	0.10415	23.0355	2.0549e-117	1.58208e-115
3_65503225_65503961	chr3	65503225	65503961	MAGI1	membrane associated guanylate kinase, WW and PDZ domain containing 1	Intron (ENST00000330909.12/9223, intron 2 of 24)	-24519	122.607	2.39869	0.158039	15.1778	4.96257e-52	1.40147e-50
18_27035966_27038863	chr18	27035966	27038863	CHST9	carbohydrate sulfotransferase 9	Intron (ENST00000578701.5/147429, intron 2 of 3)	104175	164.678	2.39515	0.124893	19.1777	5.68278e-82	2.83141e-80
18_161545550_161549464	chr18	161545550	161549464	PARD6G	par-6 family cell polarity regulator gamma	Distal Intergenic	-81298036	316.352	2.39492	0.0940538	25.4633	5.0272e-143	5.21305e-141
22_98706694_98709748	chr22	98706694	98709748	RPL23AP82	ribosomal protein L23a pseudogene 82	Distal Intergenic	47922819	295.525	2.39489	0.0991593	24.152	7.12029e-129	6.31745e-127
8_49568162_49568458	chr8	49568162	49568458	LOC100507464	uncharacterized LOC100507464	Distal Intergenic	-55982	12.9345	2.39347	0.44452	5.3844	7.26878e-08	3.10105e-07
17_56655246_56656523	chr17	56655246	56656523	NOG	noggin	Distal Intergenic	61547	132.522	2.38867	0.161999	14.745	3.31366e-49	8.76154e-48
4_132328789_132330744	chr4	132328789	132330744	LOC105377428	uncharacterized LOC105377428	Intron (ENST00000652009.1/105377428, intron 2 of 8)	14877	118.569	2.38845	0.171429	13.9326	4.01432e-44	9.27626e-43
18_170504061_170505479	chr18	170504061	170505479	PARD6G	par-6 family cell polarity regulator gamma	Distal Intergenic	-90256547	67.0386	2.38841	0.192014	12.4388	1.60972e-35	2.92367e-34
19_156175670_156176214	chr19	156175670	156176214	LOC107987272	uncharacterized LOC107987272	Distal Intergenic	97593074	17.6834	2.38759	0.36545	6.53329	6.43405e-11	3.63406e-10
12_218958972_218963329	chr12	218958972	218963329	ANHX	anomalous homeobox	Distal Intergenic	-85723095	419.822	2.38732	0.0860411	27.7463	1.93015e-169	2.70246e-167
4_97462509_97467096	chr4	97462509	97467096	STPG2-AS1	STPG2 antisense RNA 1	Exon (ENST00000651895.1/101410545, exon 4 of 5)	95583	688.39	2.3862	0.0743042	32.114	2.81545e-226	6.90957e-224
21_37190758_37190997	chr21	37190758	37190997	TTC3	tetratricopeptide repeat domain 3	Promoter (<=1kb)	-337	5.9698	2.38599	0.628703	3.7951	0.000147586	0.000405108
37_17859167_17861873	chr37	17859167	17861873	NA	NA	NA	NA	203.843	2.38469	0.12799	18.6318	1.7737e-77	8.05152e-76
14_15001273_15002093	chr14	15001273	15002093	OR11H12	olfactory receptor family 11 subfamily H member 12	Distal Intergenic	-3599024	15.433	2.38436	0.39583	6.0237	1.70477e-09	8.50283e-09
3_92384334_92384841	chr3	92384334	92384841	LOC101930420	DNA primase large subunit-like	Distal Intergenic	-870559	7.57843	2.38285	0.547093	4.35547	1.32781e-05	4.31292e-05
9_45894037_45897567	chr9	45894037	45897567	LOC102724904	methylenetetrahydrofolate dehydrogenase (NADP+ dependent) 1 like pseudogene	Distal Intergenic	2765069	357.73	2.38217	0.0946666	25.1637	9.99545e-140	9.81299e-138
18_112554055_112554505	chr18	112554055	112554505	PARD6G	par-6 family cell polarity regulator gamma	Distal Intergenic	-32306541	7.88512	2.38203	0.543503	4.38274	1.17195e-05	3.8386e-05
17_84498259_84499786	chr17	84498259	84499786	LOC100505909	histidine-rich glycoprotein	Distal Intergenic	-1270538	147.387	2.38026	0.138082	17.238	1.37697e-66	5.1571e-65
5_112928907_112929331	chr5	112928907	112929331	REEP5	receptor accessory protein 5	Distal Intergenic	-6618	9.71322	2.37999	0.499453	4.76519	1.88672e-06	6.87386e-06
3_43556807_43559503	chr3	43556807	43559503	ANO10	anoctamin 10	Promoter (1-2kb)	-1396	152.058	2.37924	0.131459	18.0988	3.25687e-73	1.38733e-71
19_63597669_63598968	chr19	63597669	63598968	LOC107987272	uncharacterized LOC107987272	Distal Intergenic	5015073	219.874	2.37909	0.112612	21.1265	4.54238e-99	2.87104e-97
17_150077747_150079890	chr17	150077747	150079890	LOC100505909	histidine-rich glycoprotein	Distal Intergenic	-66850026	265.187	2.37595	0.105395	22.5432	1.56731e-112	1.15317e-110
7_34436325_34438050	chr7	34436325	34438050	NPSR1	neuropeptide S receptor 1	Intron (ENST00000419766.5/404744, intron 3 of 4)	-220168	39.5197	2.3756	0.243312	9.76361	1.61308e-22	1.79019e-21
2_133087455_133089128	chr2	133087455	133089128	NCKAP5-AS1	NCKAP5 antisense RNA 1	Intron (ENST00000409261.6/344148, intron 6 of 19)	171898	116.653	2.3754	0.147357	16.12	1.84461e-58	5.99506e-57
3_110710602_110713303	chr3	110710602	110713303	LOC151760	putative uncharacterized protein LOC151760	Distal Intergenic	180173	379.946	2.37369	0.0863008	27.5049	1.53485e-166	2.07881e-164
13_30585357_30588362	chr13	30585357	30588362	HMGB1	high mobility group box 1	Intron (ENST00000405805.5/3146, intron 1 of 4)	29235	143.93	2.37304	0.132875	17.8592	2.45245e-71	1.00593e-69
6_51041181_51042008	chr6	51041181	51042008	TFAP2B	transcription factor AP-2 beta	Distal Intergenic	219396	15.1668	2.37288	0.391259	6.06471	1.32188e-09	6.66018e-09
2_104639110_104642831	chr2	104639110	104642831	LOC105373526	uncharacterized LOC105373526	Distal Intergenic	-16506	344.349	2.37277	0.0910355	26.0642	9.28027e-150	1.01969e-147
5_102033460_102033944	chr5	102033460	102033944	SLCO4C1	solute carrier organic anion transporter family member 4C1	Distal Intergenic	262340	11.2634	2.37247	0.460627	5.15053	2.59748e-07	1.04349e-06
5_43784762_43787809	chr5	43784762	43787809	NNT	nicotinamide nucleotide transhydrogenase	Distal Intergenic	106983	302.841	2.37209	0.0941358	25.1986	4.1449e-140	4.13033e-138
17_183407214_183407669	chr17	183407214	183407669	LOC100505909	histidine-rich glycoprotein	Distal Intergenic	-100179493	40.924	2.37178	0.251449	9.43245	4.00624e-21	4.20427e-20
10_69400211_69403071	chr10	69400211	69403071	TACR2	tachykinin receptor 2	3' UTR	6211	449.551	2.3712	0.0869112	27.283	6.75458e-164	8.8243e-162
12_222318128_222321006	chr12	222318128	222321006	ANHX	anomalous homeobox	Distal Intergenic	-89082251	230.281	2.37096	0.113725	20.8482	1.58176e-96	9.61309e-95
17_48653656_48653967	chr17	48653656	48653967	LINC02086	long intergenic non-protein coding RNA 2086	Intron (ENST00000628006.2/105371809, intron 3 of 5)	6727	7.69068	2.3708	0.593208	3.99658	6.42651e-05	0.000188019
37_48833888_48835604	chr37	48833888	48835604	NA	NA	NA	NA	175.264	2.36982	0.122812	19.2964	5.76363e-83	2.91103e-81
20_44324213_44326230	chr20	44324213	44326230	R3HDML	R3H domain containing like	Distal Intergenic	-10813	165.886	2.36882	0.137208	17.2644	8.71928e-67	3.28041e-65
3_35682727_35683149	chr3	35682727	35683149	ARPP21	cAMP regulated phosphoprotein 21	Promoter (<=1kb)	297	14.5916	2.368	0.40048	5.91291	3.36121e-09	1.63134e-08
16_158106857_158107359	chr16	158106857	158107359	LOC105376781	uncharacterized LOC105376781	Distal Intergenic	67948685	72.0127	2.36518	0.188459	12.5501	3.9704e-36	7.35621e-35
6_69573764_69574863	chr6	69573764	69574863	LMBRD1	LMBR1 domain containing 1	Distal Intergenic	124261	200.963	2.36157	0.11456	20.6142	2.0448e-94	1.21166e-92
17_159228041_159228392	chr17	159228041	159228392	LOC100505909	histidine-rich glycoprotein	Distal Intergenic	-76000320	7.27754	2.36046	0.569973	4.14136	3.45256e-05	0.00010561
5_108226256_108226940	chr5	108226256	108226940	FBXL17	F-box and leucine rich repeat protein 17	Intron (ENST00000542267.7/64839, intron 4 of 8)	137827	13.884	2.359	0.424948	5.55127	2.836e-08	1.26115e-07
37_50204180_50204943	chr37	50204180	50204943	NA	NA	NA	NA	25.1108	2.35875	0.304718	7.74075	9.883e-15	7.32843e-14
21_24953418_24957173	chr21	24953418	24957173	LINC01692	long intergenic non-protein coding RNA 1692	Intron (ENST00000441009.1/339622, intron 2 of 3)	112846	483.961	2.35859	0.0936911	25.1742	7.68838e-140	7.59297e-138
6_23575658_23579386	chr6	23575658	23579386	LOC105374976	uncharacterized LOC105374976	Intron (ENST00000690652.2/105374976, intron 1 of 2)	4897	373.255	2.35798	0.0869447	27.1204	5.6568e-162	7.19194e-160
17_174120018_174120655	chr17	174120018	174120655	LOC100505909	histidine-rich glycoprotein	Distal Intergenic	-90892297	31.7625	2.35663	0.274712	8.57855	9.60753e-18	8.51059e-17
19_100167170_100167979	chr19	100167170	100167979	LOC107987272	uncharacterized LOC107987272	Distal Intergenic	41584574	18.0826	2.35531	0.380101	6.19653	5.77197e-10	3.00206e-09
5_112056501_112057379	chr5	112056501	112057379	NREP	neuronal regeneration related protein	Distal Intergenic	-59037	21.2624	2.35516	0.328406	7.17149	7.41834e-13	4.86487e-12
1_109112608_109115108	chr1	109112608	109115108	CFAP276	cilia and flagella associated protein 276	Promoter (<=1kb)	0	165.582	2.35323	0.123554	19.0463	7.05667e-81	3.40847e-79
21_27036057_27036448	chr21	27036057	27036448	ADAMTS5	ADAM metallopeptidase with thrombospondin type 1 motif 5	Distal Intergenic	-68969	9.14438	2.35253	0.515242	4.56588	4.97414e-06	1.71328e-05
4_85035896_85036946	chr4	85035896	85036946	WDFY3-AS2	WDFY3 antisense RNA 2	Distal Intergenic	66122	140.723	2.34988	0.135877	17.2942	5.20503e-67	1.97167e-65
21_17696723_17697640	chr21	17696723	17697640	LOC124904999	uncharacterized LOC124904999	Distal Intergenic	-36339	20.7818	2.34944	0.334351	7.02687	2.11211e-12	1.33778e-11
11_11479144_11480686	chr11	11479144	11480686	LOC124902632	uncharacterized LOC124902632	Intron (ENST00000227756.5/374378, intron 1 of 10)	-89398	142.892	2.34848	0.136422	17.2149	2.05469e-66	7.66938e-65
11_56066351_56067229	chr11	56066351	56067229	OR8I2	olfactory receptor family 8 subfamily I member 2	Distal Intergenic	-26079	42.1708	2.34779	0.23691	9.91003	3.76546e-23	4.30266e-22
21_60967015_60967791	chr21	60967015	60967791	PRMT2	protein arginine methyltransferase 2	Distal Intergenic	14310192	24.134	2.34601	0.311522	7.53079	5.04344e-14	3.56609e-13
15_30802287_30803819	chr15	30802287	30803819	LOC101930434	putative golgin subfamily A member 8I	Distal Intergenic	10714	138.383	2.34562	0.133325	17.5932	2.77806e-69	1.09874e-67
21_84182153_84185390	chr21	84182153	84185390	PRMT2	protein arginine methyltransferase 2	Distal Intergenic	37525330	410.378	2.3432	0.0836431	28.0143	1.08882e-172	1.56408e-170
11_48510548_48512453	chr11	48510548	48512453	OR4A47	olfactory receptor family 4 subfamily A member 47	Exon (ENST00000533878.1/ENST00000533878.1, exon 1 of 1)	21755	276.226	2.34259	0.10101	23.1917	5.5228e-119	4.40536e-117
18_96582373_96582828	chr18	96582373	96582828	PARD6G	par-6 family cell polarity regulator gamma	Distal Intergenic	-16334859	8.64181	2.34199	0.524694	4.46353	8.06198e-06	2.70223e-05
16_185150641_185153819	chr16	185150641	185153819	LOC105376781	uncharacterized LOC105376781	Distal Intergenic	94992469	303.029	2.34036	0.0933195	25.079	8.42361e-139	8.17312e-137
16_117018691_117019230	chr16	117018691	117019230	LOC105376781	uncharacterized LOC105376781	Distal Intergenic	26860519	12.5376	2.34004	0.48643	4.81063	1.50454e-06	5.546e-06
5_107721395_107721683	chr5	107721395	107721683	EFNA5	ephrin A5	Distal Intergenic	-50458	7.02682	2.3399	0.571764	4.09242	4.26893e-05	0.000128815
19_90393799_90394149	chr19	90393799	90394149	LOC107987272	uncharacterized LOC107987272	Distal Intergenic	31811203	9.61034	2.33917	0.519528	4.50249	6.71633e-06	2.27555e-05
6_47673254_47676671	chr6	47673254	47676671	ADGRF2	adhesion G protein-coupled receptor F2	Promoter (<=1kb)	0	328.613	2.33876	0.0973622	24.0212	1.66887e-127	1.4459e-125
12_27118038_27119253	chr12	27118038	27119253	C12orf71	chromosome 12 open reading frame 71	Intron (ENST00000538920.1/ENST00000538920.1, intron 1 of 1)	-35460	106.726	2.33764	0.15564	15.0196	5.46707e-51	1.51178e-49
3_8658667_8659061	chr3	8658667	8659061	SSUH2	ssu-2 homolog	Promoter (<=1kb)	0	8.47272	2.33683	0.519092	4.50175	6.73952e-06	2.28295e-05
37_118823741_118824963	chr37	118823741	118824963	NA	NA	NA	NA	114.32	2.33608	0.160905	14.5184	9.27115e-48	2.35023e-46
37_10676364_10676656	chr37	10676364	10676656	NA	NA	NA	NA	9.7991	2.33484	0.48467	4.81739	1.45451e-06	5.37471e-06
19_154039138_154040330	chr19	154039138	154040330	LOC107987272	uncharacterized LOC107987272	Distal Intergenic	95456542	63.5386	2.33299	0.19564	11.925	8.77343e-33	1.45419e-31
13_9837035_9839527	chr13	9837035	9839527	FAM230C	family with sequence similarity 230 member C	Distal Intergenic	-8355770	408.175	2.33137	0.100605	23.1735	8.42957e-119	6.70788e-117
18_171570425_171571138	chr18	171570425	171571138	PARD6G	par-6 family cell polarity regulator gamma	Distal Intergenic	-91322911	11.5895	2.33133	0.444834	5.2409	1.59799e-07	6.5716e-07
10_65749971_65753055	chr10	65749971	65753055	LINC01515	long intergenic non-protein coding RNA 1515	Exon (ENST00000629716.2/101928913, exon 3 of 3)	134234	402.956	2.33105	0.087182	26.7377	1.71461e-157	2.06144e-155
1_247172162_247172409	chr1	247172162	247172409	ZNF124	zinc finger protein 124	Promoter (<=1kb)	-142	9.95299	2.32778	0.489499	4.75542	1.98032e-06	7.20222e-06
11_11355155_11356466	chr11	11355155	11356466	CSNK2A3	casein kinase 2 alpha 3	Promoter (1-2kb)	-1905	163.827	2.32468	0.155297	14.9692	1.16648e-50	3.19367e-49
37_48823363_48823952	chr37	48823363	48823952	NA	NA	NA	NA	11.3306	2.32437	0.455577	5.10203	3.36023e-07	1.33392e-06
13_47351843_47352189	chr13	47351843	47352189	HTR2A	5-hydroxytryptamine receptor 2A	Distal Intergenic	-454767	30.5998	2.32327	0.276376	8.40617	4.23601e-17	3.62464e-16
5_31865236_31865878	chr5	31865236	31865878	PDZD2	PDZ domain containing 2	Intron (ENST00000438447.2/23037, intron 2 of 24)	10299	11.6363	2.32217	0.448562	5.17692	2.25584e-07	9.141e-07
9_40350634_40350876	chr9	40350634	40350876	FAM95B1	family with sequence similarity 95 member B1	Distal Intergenic	25152	11.1909	2.32104	0.513634	4.51886	6.21749e-06	2.118e-05
2_1735661_1737973	chr2	1735661	1737973	PXDN	peroxidasin	Intron (ENST00000252804.9/7837, intron 1 of 22)	6469	237.429	2.31821	0.104669	22.148	1.08941e-108	7.62654e-107
2_17907406_17908163	chr2	17907406	17908163	KCNS3	potassium voltage-gated channel modifier subfamily S member 3	Intron (ENST00000403915.5/3790, intron 1 of 2)	28023	16.1328	2.31618	0.385215	6.0127	1.82456e-09	9.07304e-09
19_86936807_86938736	chr19	86936807	86938736	LOC107987272	uncharacterized LOC107987272	Distal Intergenic	28354211	196.785	2.31617	0.118285	19.5812	2.23551e-85	1.1682e-83
1_213987457_213989771	chr1	213987457	213989771	PROX1-AS1	PROX1 antisense RNA 1	Promoter (<=1kb)	0	430.308	2.31485	0.0858262	26.9714	3.20019e-160	3.96239e-158
21_21786625_21790022	chr21	21786625	21790022	LINC01425	long intergenic non-protein coding RNA 1425	Intron (ENST00000425979.5/101927821, intron 3 of 3)	39640	314.514	2.31321	0.0967481	23.9096	2.43451e-126	2.08207e-124
11_40594225_40595003	chr11	40594225	40595003	LRRC4C	leucine rich repeat containing 4C	Intron (ENST00000528697.6/57689, intron 3 of 6)	-274495	36.01	2.31268	0.27764	8.3298	8.09786e-17	6.82528e-16
22_128392169_128393830	chr22	128392169	128393830	RPL23AP82	ribosomal protein L23a pseudogene 82	Distal Intergenic	77608294	80.4886	2.31174	0.176507	13.0972	3.41564e-39	6.93219e-38
11_46659235_46662070	chr11	46659235	46662070	ATG13	autophagy related 13	Promoter (<=1kb)	0	304.661	2.311	0.0980681	23.5653	8.75434e-123	7.22625e-121
21_26088459_26088801	chr21	26088459	26088801	APP	amyloid beta precursor protein	Promoter (1-2kb)	1260	6.30558	2.30899	0.600809	3.84313	0.000121476	0.00033862
22_114386961_114388067	chr22	114386961	114388067	RPL23AP82	ribosomal protein L23a pseudogene 82	Distal Intergenic	63603086	78.0189	2.30088	0.176421	13.042	7.05731e-39	1.41586e-37
19_40585738_40588011	chr19	40585738	40588011	SHKBP1	SH3KBP1 binding protein 1	Promoter (<=1kb)	0	238.114	2.30079	0.109101	21.0886	1.0126e-98	6.38807e-97
8_73232395_73234381	chr8	73232395	73234381	C8orf89	chromosome 8 open reading frame 89	Distal Intergenic	25121	40.7693	2.29961	0.251485	9.14414	6.01086e-20	5.99334e-19
20_73667481_73669135	chr20	73667481	73669135	SEPTIN14P20	septin 14 pseudogene 20	Distal Intergenic	9372540	228.167	2.29806	0.107059	21.4654	3.28223e-102	2.13139e-100
13_43188085_43190699	chr13	43188085	43190699	LINC00400	long intergenic non-protein coding RNA 400	Distal Intergenic	29454	207.968	2.29737	0.133587	17.1975	2.77007e-66	1.03048e-64
21_64579888_64582087	chr21	64579888	64582087	PRMT2	protein arginine methyltransferase 2	Distal Intergenic	17923065	190.088	2.29725	0.11569	19.8569	9.60282e-88	5.24096e-86
8_57946362_57946613	chr8	57946362	57946613	LINC01602	long intergenic non-protein coding RNA 1602	Intron (ENST00000650579.1/100505477, intron 2 of 3)	-31745	8.867	2.29352	0.505266	4.53924	5.64575e-06	1.93356e-05
9_19410934_19411820	chr9	19410934	19411820	ACER2	alkaline ceramidase 2	Promoter (1-2kb)	1925	27.263	2.29185	0.298485	7.67829	1.61229e-14	1.17558e-13
3_6404412_6405810	chr3	6404412	6405810	LOC105376944	uncharacterized LOC105376944	Distal Intergenic	-84669	59.3848	2.29151	0.200768	11.4137	3.57058e-30	5.43748e-29
22_100714915_100715504	chr22	100714915	100715504	RPL23AP82	ribosomal protein L23a pseudogene 82	Distal Intergenic	49931040	11.9188	2.29145	0.434822	5.26985	1.36539e-07	5.65638e-07
3_109421894_109423842	chr3	109421894	109423842	LINC01205	long intergenic non-protein coding RNA 1205	Intron (ENST00000497996.1/401082, intron 2 of 4)	11732	232.951	2.29071	0.106224	21.5648	3.842e-103	2.54469e-101
21_84604699_84605160	chr21	84604699	84605160	PRMT2	protein arginine methyltransferase 2	Distal Intergenic	37947876	7.39616	2.29018	0.559414	4.09389	4.24202e-05	0.000128094
19_113587016_113587365	chr19	113587016	113587365	LOC107987272	uncharacterized LOC107987272	Distal Intergenic	55004420	8.78135	2.28887	0.50586	4.5247	6.04821e-06	2.06352e-05
12_218979960_218980491	chr12	218979960	218980491	ANHX	anomalous homeobox	Distal Intergenic	-85744083	26.5164	2.28825	0.293627	7.79303	6.54209e-15	4.9059e-14
11_590228_591601	chr11	590228	591601	PHRF1	PHD and ring finger domains 1	Exon (ENST00000416188.3/57661, exon 5 of 18)	-10056	89.7417	2.28752	0.170727	13.3987	6.15238e-41	1.30367e-39
1_156149848_156150894	chr1	156149848	156150894	SEMA4A	semaphorin 4A	Promoter (<=1kb)	0	96.5722	2.28701	0.170506	13.4131	5.06959e-41	1.07698e-39
20_128166457_128169093	chr20	128166457	128169093	SEPTIN14P20	septin 14 pseudogene 20	Distal Intergenic	63871516	234.025	2.28689	0.114031	20.055	1.82626e-89	1.00666e-87
17_104860186_104860508	chr17	104860186	104860508	LOC100505909	histidine-rich glycoprotein	Distal Intergenic	-21632465	8.42156	2.2864	0.553695	4.12935	3.63797e-05	0.000110924
11_3270808_3271061	chr11	3270808	3271061	MRGPRE	MAS related GPR family member E	Distal Intergenic	-38391	11.1119	2.28565	0.495827	4.60977	4.03112e-06	1.40746e-05
1_164516581_164517190	chr1	164516581	164517190	PBX1	PBX homeobox 1	Distal Intergenic	-38394	11.4248	2.28459	0.44682	5.11301	3.17074e-07	1.26217e-06
13_10217217_10220806	chr13	10217217	10220806	FAM230C	family with sequence similarity 230 member C	Distal Intergenic	-7974491	491.848	2.28382	0.085497	26.7123	3.38935e-157	4.06024e-155
11_55006165_55006764	chr11	55006165	55006764	TRIM48	tripartite motif containing 48	Distal Intergenic	-255391	35.0347	2.28082	0.257899	8.84386	9.24677e-19	8.64569e-18
2_49609188_49610716	chr2	49609188	49610716	LOC124906005	uncharacterized LOC124906005	Distal Intergenic	45800	125.961	2.27998	0.148117	15.3932	1.81908e-53	5.26724e-52
16_110918757_110919156	chr16	110918757	110919156	LOC105376781	uncharacterized LOC105376781	Distal Intergenic	20760585	7.3741	2.27597	0.587541	3.87371	0.000107189	0.000301967
1_47023339_47024715	chr1	47023339	47024715	CYP4X1	cytochrome P450 family 4 subfamily X member 1	Promoter (<=1kb)	0	140.746	2.27589	0.132642	17.1582	5.4579e-66	2.01681e-64
21_26865912_26867294	chr21	26865912	26867294	ADAMTS1	ADAM metallopeptidase with thrombospondin type 1 motif 1	Distal Intergenic	-20503	128.662	2.27367	0.141108	16.113	2.06724e-58	6.7055e-57
20_80917486_80919563	chr20	80917486	80919563	SEPTIN14P20	septin 14 pseudogene 20	Distal Intergenic	16622545	183.095	2.27365	0.118939	19.1162	1.85159e-81	9.14307e-80
2_31650101_31650403	chr2	31650101	31650403	SRD5A2	steroid 5 alpha-reductase 2	Distal Intergenic	-69163	8.44672	2.27125	0.53319	4.25974	2.04666e-05	6.47358e-05
9_4498559_4500518	chr9	4498559	4500518	SLC1A1	solute carrier family 1 member 1	Intron (ENST00000262352.8/6505, intron 1 of 11)	8091	274.88	2.27048	0.10322	21.9966	3.10225e-107	2.1491e-105
16_195581316_195581617	chr16	195581316	195581617	LOC105376781	uncharacterized LOC105376781	Distal Intergenic	105423144	6.74442	2.27007	0.595479	3.81217	0.000137754	0.000379943
3_112961400_112964437	chr3	112961400	112964437	CD200R1	CD200 receptor 1	Intron (ENST00000308611.8/131450, intron 1 of 7)	10475	349.444	2.26919	0.0957652	23.6954	4.02613e-124	3.35676e-122
12_179562136_179562562	chr12	179562136	179562562	ANHX	anomalous homeobox	Distal Intergenic	-46326259	11.4055	2.2684	0.45184	5.02035	5.15782e-07	2.00835e-06
1_99003598_99006100	chr1	99003598	99006100	PLPPR5-AS1	PLPPR5 antisense RNA 1	Promoter (<=1kb)	0	479.799	2.26759	0.0785471	28.8692	2.91114e-183	4.85429e-181
12_47226991_47227587	chr12	47226991	47227587	PCED1B	PC-esterase domain containing 1B	Intron (ENST00000432328.2/91523, intron 2 of 2)	3446	11.8688	2.26585	0.461059	4.91445	8.90333e-07	3.37452e-06
12_142129432_142131793	chr12	142129432	142131793	ANHX	anomalous homeobox	Distal Intergenic	-8893555	407.349	2.26577	0.0833152	27.1952	7.40508e-163	9.5612e-161
17_138681332_138681702	chr17	138681332	138681702	LOC100505909	histidine-rich glycoprotein	Distal Intergenic	-55453611	7.77956	2.26522	0.622562	3.63854	0.000274185	0.000712418
1_245153212_245157276	chr1	245153212	245157276	KIF26B	kinesin family member 26B	Promoter (<=1kb)	0	475.532	2.26498	0.0837281	27.0516	3.66128e-161	4.58462e-159
1_923896_926478	chr1	923896	926478	SAMD11	sterile alpha motif domain containing 11	Promoter (<=1kb)	0	222.106	2.26448	0.108803	20.8128	3.31454e-96	2.0034e-94
6_59869211_59871527	chr6	59869211	59871527	KHDRBS2	KH RNA binding domain containing, signal transduction associated 2	Distal Intergenic	1809522	315.643	2.26356	0.115422	19.6111	1.24208e-85	6.53183e-84
21_90080841_90083108	chr21	90080841	90083108	PRMT2	protein arginine methyltransferase 2	Distal Intergenic	43424018	146.324	2.2624	0.129083	17.5267	8.9558e-69	3.49624e-67
2_33332318_33337400	chr2	33332318	33337400	LTBP1	latent transforming growth factor beta binding protein 1	Exon (ENST00000516437.1/ENST00000516437.1, exon 1 of 1)	30686	620.189	2.26237	0.0755814	29.9329	7.34264e-197	1.34614e-194
4_49902946_49904538	chr4	49902946	49904538	CWH43	cell wall biogenesis 43 C-terminal homolog	Distal Intergenic	874254	69.3829	2.26063	0.189928	11.9026	1.1477e-32	1.89662e-31
5_111203135_111205348	chr5	111203135	111205348	CAMK4	calcium/calmodulin dependent protein kinase IV	Distal Intergenic	-18305	61.5703	2.26051	0.19624	11.5191	1.05672e-30	1.63856e-29
12_25246176_25246802	chr12	25246176	25246802	KRAS	KRAS proto-oncogene, GTPase	Intron (ENST00000256078.10/3845, intron 1 of 5)	3642	18.9729	2.26042	1.07706	2.0987	0.0358435	0.0496554
13_20367411_20368292	chr13	20367411	20368292	MIR4499	microRNA 4499	Distal Intergenic	65554	60.086	2.25799	0.204221	11.0566	2.03628e-28	2.90873e-27
17_173522114_173523000	chr17	173522114	173523000	LOC100505909	histidine-rich glycoprotein	Distal Intergenic	-90294393	31.536	2.25744	0.284906	7.92345	2.31015e-15	1.78315e-14
3_85132875_85133205	chr3	85132875	85133205	CADM2	cell adhesion molecule 2	Intron (ENST00000383699.8/253559, intron 1 of 9)	173329	6.69485	2.25531	0.597675	3.77347	0.000160991	0.000438566
18_88140455_88142626	chr18	88140455	88142626	PARD6G	par-6 family cell polarity regulator gamma	Distal Intergenic	-7892941	214.579	2.25471	0.109999	20.4976	2.26362e-93	1.31318e-91
7_43517143_43519159	chr7	43517143	43519159	LUARIS	lncRNA upregulator of antiviral response interferon signaling	Intron (ENST00000453890.5/23072, intron 22 of 27)	3383	294.811	2.2544	0.0939405	23.9982	2.90631e-127	2.51146e-125
1_61056830_61057926	chr1	61056830	61057926	LOC105378764	uncharacterized LOC105378764	Promoter (<=1kb)	0	79.1672	2.25169	0.184404	12.2106	2.72824e-34	4.76481e-33
17_165378399_165380877	chr17	165378399	165380877	LOC100505909	histidine-rich glycoprotein	Distal Intergenic	-82150678	481.119	2.25083	0.0815175	27.6116	8.07183e-168	1.10681e-165
3_116993625_116993898	chr3	116993625	116993898	LINC00901	long intergenic non-protein coding RNA 901	Intron (ENST00000474851.1/4045, intron 2 of 4)	72194	9.78952	2.24988	0.515756	4.3623	1.28704e-05	4.18992e-05
4_89019492_89020015	chr4	89019492	89020015	FAM13A	family with sequence similarity 13 member A	Intron (ENST00000264344.10/10144, intron 3 of 23)	9885	17.5504	2.24917	0.379975	5.91926	3.23393e-09	1.57233e-08
12_75199261_75201194	chr12	75199261	75201194	KCNC2	potassium voltage-gated channel subfamily C member 2	Intron (ENST00000548513.5/3747, intron 1 of 4)	6810	130.852	2.24517	0.141943	15.8174	2.36139e-56	7.26883e-55
18_107705325_107705840	chr18	107705325	107705840	PARD6G	par-6 family cell polarity regulator gamma	Distal Intergenic	-27457811	9.19056	2.24514	0.501701	4.47505	7.63921e-06	2.56831e-05
8_53207973_53210317	chr8	53207973	53210317	OPRK1	opioid receptor kappa 1	Intron (ENST00000529837.1/105375836, intron 1 of 1)	28415	257.824	2.24445	0.105155	21.3441	4.42403e-101	2.84501e-99
10_904511_907667	chr10	904511	907667	LARP4B	La ribonucleoprotein 4B	Promoter (<=1kb)	-996	203.463	2.24257	0.120172	18.6613	1.02137e-77	4.65551e-76
8_20072217_20074817	chr8	20072217	20074817	LOC105379311	uncharacterized LOC105379311	Distal Intergenic	-4297	198.361	2.24233	0.120419	18.6211	2.16744e-77	9.81202e-76
11_53958482_53959999	chr11	53958482	53959999	OR4C46	olfactory receptor family 4 subfamily C member 46	Distal Intergenic	643999	140.278	2.24109	0.133893	16.7378	6.94681e-63	2.41885e-61
1_207822918_207823423	chr1	207822918	207823423	MIR29B2CHG	MIR29B2 and MIR29C host gene	Promoter (<=1kb)	-190	10.463	2.23989	0.481667	4.65028	3.31484e-06	1.17179e-05
6_22882844_22884142	chr6	22882844	22884142	LOC102724736	uncharacterized LOC102724736	Intron (ENST00000420572.2/ENST00000420572.2, intron 2 of 2)	219337	97.7828	2.23892	0.15955	14.0327	9.83344e-45	2.31585e-43
9_10025989_10026283	chr9	10025989	10026283	LOC105375972	uncharacterized LOC105375972	Intron (ENST00000381196.9/5789, intron 4 of 45)	226566	8.05556	2.23878	0.553864	4.04212	5.2971e-05	0.000157151
18_124889347_124889623	chr18	124889347	124889623	PARD6G	par-6 family cell polarity regulator gamma	Distal Intergenic	-44641833	7.83387	2.23843	0.542701	4.12461	3.71362e-05	0.000113034
19_55577959_55579517	chr19	55577959	55579517	ZNF579	zinc finger protein 579	Promoter (1-2kb)	1328	189.954	2.23732	0.117795	18.9934	1.93504e-80	9.30587e-79
4_92570012_92570504	chr4	92570012	92570504	GRID2	glutamate ionotropic receptor delta type subunit 2	Intron (ENST00000282020.9/2895, intron 1 of 15)	-252445	16.8832	2.23667	0.369282	6.0568	1.38854e-09	6.9738e-09
4_109092857_109093479	chr4	109092857	109093479	COL25A1	collagen type XXV alpha 1 chain	Intron (ENST00000399132.6/84570, intron 3 of 37)	208888	35.0129	2.23277	0.271764	8.21584	2.10679e-16	1.73044e-15
1_204828407_204830896	chr1	204828407	204830896	NFASC	neurofascin	Promoter (<=1kb)	0	302.429	2.23221	0.0958674	23.2844	6.38534e-120	5.16792e-118
3_70660732_70663016	chr3	70660732	70663016	FOXP1	forkhead box P1	Distal Intergenic	303336	256.138	2.23201	0.103755	21.5122	1.1958e-102	7.82645e-101
17_167232910_167235063	chr17	167232910	167235063	LOC100505909	histidine-rich glycoprotein	Distal Intergenic	-84005189	320.467	2.23101	0.0913182	24.4312	7.97713e-132	7.19307e-130
16_196702900_196703173	chr16	196702900	196703173	LOC105376781	uncharacterized LOC105376781	Distal Intergenic	106544728	7.45239	2.23023	0.552708	4.03509	5.45819e-05	0.000161569
2_17712941_17713380	chr2	17712941	17713380	SMC6	structural maintenance of chromosomes 6	Promoter (1-2kb)	1497	16.5268	2.22972	0.368324	6.0537	1.4156e-09	7.10539e-09
18_11901916_11904884	chr18	11901916	11904884	MPPE1	metallophosphoesterase 1	Promoter (<=1kb)	0	473.325	2.22741	0.0774713	28.7514	8.69792e-182	1.42179e-179
9_48543773_48544478	chr9	48543773	48544478	LOC102724904	methylenetetrahydrofolate dehydrogenase (NADP+ dependent) 1 like pseudogene	Distal Intergenic	5414805	26.4188	2.22618	0.295338	7.53773	4.7824e-14	3.38656e-13
4_14385058_14385607	chr4	14385058	14385607	LINC01085	long intergenic non-protein coding RNA 1085	Exon (ENST00000507932.1/ENST00000507932.1, exon 5 of 6)	273038	20.9971	2.22451	0.331115	6.71823	1.8394e-11	1.0851e-10
1_32886421_32887461	chr1	32886421	32887461	HPCA	hippocalcin	Promoter (<=1kb)	0	51.8736	2.22446	0.217369	10.2336	1.40242e-24	1.69594e-23
19_99588471_99589732	chr19	99588471	99589732	LOC107987272	uncharacterized LOC107987272	Distal Intergenic	41005875	119.676	2.22212	0.143786	15.4544	7.05015e-54	2.05938e-52
18_18305558_18305887	chr18	18305558	18305887	ROCK1	Rho associated coiled-coil containing protein kinase 1	Distal Intergenic	2648983	7.49605	2.22211	0.546484	4.06619	4.77889e-05	0.000142902
19_90219284_90219581	chr19	90219284	90219581	LOC107987272	uncharacterized LOC107987272	Distal Intergenic	31636688	8.99527	2.22132	0.516894	4.29743	1.72787e-05	5.51732e-05
37_25012790_25013744	chr37	25012790	25013744	NA	NA	NA	NA	16.9135	2.21871	0.387137	5.73106	9.98045e-09	4.6423e-08
3_64291326_64292665	chr3	64291326	64292665	PRICKLE2	prickle planar cell polarity protein 2	Intron (ENST00000295902.11/166336, intron 2 of 8)	-23152	92.8373	2.21848	0.162346	13.6651	1.63981e-42	3.62516e-41
2_61901032_61904034	chr2	61901032	61904034	COMMD1	copper metabolism domain containing 1	Promoter (1-2kb)	-1613	440.947	2.21728	0.0787283	28.1636	1.63165e-174	2.47229e-172
12_104378986_104379603	chr12	104378986	104379603	TXNRD1	thioredoxin reductase 1	Distal Intergenic	44859	36.0619	2.21723	0.271108	8.17841	2.87603e-16	2.34197e-15
5_98412556_98412997	chr5	98412556	98412997	LINC01846	long intergenic non-protein coding RNA 1846	Distal Intergenic	-251204	8.80317	2.21602	0.507891	4.36319	1.28182e-05	4.17415e-05
37_17655048_17656971	chr37	17655048	17656971	NA	NA	NA	NA	74.5696	2.2159	0.177118	12.5109	6.50749e-36	1.19832e-34
10_35005922_35006326	chr10	35005922	35006326	CUL2	cullin 2	Distal Intergenic	7290	10.0399	2.21454	0.477995	4.63297	3.60462e-06	1.26856e-05
22_69670609_69673349	chr22	69670609	69673349	RPL23AP82	ribosomal protein L23a pseudogene 82	Distal Intergenic	18886734	359.682	2.21421	0.088408	25.0453	1.96333e-138	1.89939e-136
17_88515325_88515748	chr17	88515325	88515748	LOC100505909	histidine-rich glycoprotein	Distal Intergenic	-5287604	14.9178	2.21371	0.389929	5.6772	1.36918e-08	6.29013e-08
18_64505951_64507901	chr18	64505951	64507901	LINC01538	long intergenic non-protein coding RNA 1538	Distal Intergenic	-245896	332.466	2.21107	0.0940749	23.5033	3.77349e-122	3.0994e-120
22_101028093_101030832	chr22	101028093	101030832	RPL23AP82	ribosomal protein L23a pseudogene 82	Distal Intergenic	50244218	473.847	2.21045	0.0765699	28.8684	2.97335e-183	4.93323e-181
22_95515588_95517578	chr22	95515588	95517578	RPL23AP82	ribosomal protein L23a pseudogene 82	Distal Intergenic	44731713	185.76	2.2098	0.121914	18.1259	1.99133e-73	8.51523e-72
1_219926924_219929127	chr1	219926924	219929127	SLC30A10	solute carrier family 30 member 10	Promoter (<=1kb)	0	174.093	2.20966	0.119809	18.4432	5.9125e-76	2.63348e-74
18_43389907_43390181	chr18	43389907	43390181	SYT4	synaptotagmin 4	Distal Intergenic	-112408	5.8909	2.20959	0.614654	3.59486	0.00032457	0.000830587
16_65595184_65598374	chr16	65595184	65598374	LINC00922	long intergenic non-protein coding RNA 922	Intron (ENST00000563811.1/ENST00000563811.1, intron 1 of 2)	-18839	569.568	2.2092	0.0925769	23.8634	7.35756e-126	6.24414e-124
7_48890791_48891579	chr7	48890791	48891579	CDC14C	cell division cycle 14C	Distal Intergenic	-32968	11.2345	2.20749	0.45848	4.81481	1.47341e-06	5.4391e-06
12_154697085_154698990	chr12	154697085	154698990	ANHX	anomalous homeobox	Distal Intergenic	-21461208	236.96	2.20624	0.108997	20.2413	4.23561e-91	2.37818e-89
13_36091474_36094101	chr13	36091474	36094101	DCLK1	doublecortin like kinase 1	Intron (ENST00000360631.8/9201, intron 3 of 16)	37205	287.125	2.20599	0.0954141	23.1201	2.90587e-118	2.29039e-116
1_201021242_201024046	chr1	201021242	201024046	LOC101929305	uncharacterized LOC101929305	Promoter (<=1kb)	0	367.461	2.20503	0.0893189	24.6871	1.47073e-134	1.37087e-132
37_37685599_37686480	chr37	37685599	37686480	NA	NA	NA	NA	26.5987	2.20434	0.305728	7.21013	5.58979e-13	3.69568e-12
6_71586166_71586793	chr6	71586166	71586793	LINC01626	long intergenic non-protein coding RNA 1626	Distal Intergenic	133149	13.3725	2.20331	0.412001	5.34783	8.9017e-08	3.76016e-07
11_17952058_17952824	chr11	17952058	17952824	SERGEF	secretion regulating guanine nucleotide exchange factor	Intron (ENST00000527494.5/26297, intron 9 of 10)	6799	58.4237	2.2029	0.200115	11.0082	3.49038e-28	4.93277e-27
3_64641744_64644155	chr3	64641744	64644155	ADAMTS9	ADAM metallopeptidase with thrombospondin type 1 motif 9	Exon (ENST00000498707.5/56999, exon 12 of 40)	10524	185.151	2.20254	0.117361	18.7672	1.39961e-78	6.54129e-77
19_88163769_88167688	chr19	88163769	88167688	LOC107987272	uncharacterized LOC107987272	Distal Intergenic	29581173	524.033	2.20243	0.0838197	26.2758	3.63e-152	4.16797e-150
18_137801395_137802470	chr18	137801395	137802470	PARD6G	par-6 family cell polarity regulator gamma	Distal Intergenic	-57553881	12.1409	2.20142	0.438723	5.01778	5.22714e-07	2.03415e-06
16_77038606_77043348	chr16	77038606	77043348	MON1B	MON1 homolog B, secretory trafficking associated	Distal Intergenic	-147487	769.164	2.20001	0.0631706	34.8265	9.65217e-266	4.32822e-263
12_101782079_101782343	chr12	101782079	101782343	GNPTAB	N-acetylglucosamine-1-phosphate transferase subunits alpha and beta	Intron (ENST00000299314.12/79158, intron 5 of 20)	3873	5.70395	2.19971	0.62533	3.51768	0.000435336	0.00108135
21_33597902_33600196	chr21	33597902	33600196	CRYZL1	crystallin zeta like 1	Promoter (<=1kb)	-501	177.819	2.19885	0.11974	18.3635	2.57561e-75	1.13201e-73
2_7433105_7433776	chr2	7433105	7433776	LOC100506274	uncharacterized LOC100506274	Intron (ENST00000441014.5/100506274, intron 3 of 4)	3100	14.2324	2.19756	0.404888	5.42757	5.71274e-08	2.46222e-07
20_26657814_26658228	chr20	26657814	26658228	LOC124904967	uncharacterized LOC124904967	Distal Intergenic	-406268	11.9505	2.19734	0.43617	5.03781	4.70882e-07	1.84369e-06
3_8018590_8020519	chr3	8018590	8020519	LOC101927394	uncharacterized LOC101927394	Promoter (2-3kb)	-2283	184.452	2.19575	0.121383	18.0895	3.85353e-73	1.63938e-71
1_100538768_100540195	chr1	100538768	100540195	GPR88	G protein-coupled receptor 88	Promoter (<=1kb)	629	48.2095	2.19488	0.219787	9.98641	1.74806e-23	2.02535e-22
19_88989459_88989855	chr19	88989459	88989855	LOC107987272	uncharacterized LOC107987272	Distal Intergenic	30406863	8.93703	2.19283	0.545877	4.01707	5.89256e-05	0.000173499
11_35141368_35145212	chr11	35141368	35145212	CD44	CD44 molecule (IN blood group)	Promoter (2-3kb)	2062	524.938	2.19279	0.0779745	28.1219	5.2958e-174	7.98774e-172
16_116442407_116445679	chr16	116442407	116445679	LOC105376781	uncharacterized LOC105376781	Distal Intergenic	26284235	362.976	2.19237	0.0863658	25.3847	3.7173e-142	3.78378e-140
19_17938934_17940633	chr19	17938934	17940633	CCDC124	coiled-coil domain containing 124	Promoter (2-3kb)	2683	117.62	2.18853	0.144963	15.0971	1.69201e-51	4.73006e-50
5_87670816_87674918	chr5	87670816	87674918	LINC02488	long intergenic non-protein coding RNA 2488	Intron (ENST00000504287.2/111082994, intron 1 of 1)	8776	769.3	2.18703	0.0650429	33.6244	7.38321e-248	2.57892e-245
9_79810078_79811826	chr9	79810078	79811826	LOC105376101	uncharacterized LOC105376101	Distal Intergenic	75535	79.3065	2.18616	0.186441	11.7257	9.40757e-32	1.50589e-30
1_181317575_181319218	chr1	181317575	181319218	CACNA1E	calcium voltage-gated channel subunit alpha1 E	Promoter (<=1kb)	0	97.8967	2.18503	0.159901	13.6649	1.64586e-42	3.63613e-41
5_52848386_52849162	chr5	52848386	52849162	ITGA1	integrin subunit alpha 1	Intron (ENST00000282588.7/3672, intron 1 of 28)	-14811	71.7057	2.18409	0.181941	12.0044	3.36961e-33	5.67872e-32
17_8870961_8872151	chr17	8870961	8872151	PIK3R6	phosphoinositide-3-kinase regulatory subunit 6	Distal Intergenic	-3284	59.4259	2.18398	0.199811	10.9302	8.26378e-28	1.14735e-26
16_90092576_90093170	chr16	90092576	90093170	PRDM7	PR/SET domain 7	Promoter (<=1kb)	-504	15.7994	2.18262	0.385871	5.65635	1.54626e-08	7.0587e-08
13_32028514_32029131	chr13	32028514	32029131	FRY	FRY microtubule binding protein	Promoter (2-3kb)	-2169	23.8405	2.18064	0.307005	7.10295	1.22117e-12	7.87451e-12
7_81410526_81411435	chr7	81410526	81411435	LOC105369146	uncharacterized LOC105369146	Distal Intergenic	158947	25.254	2.17867	0.304945	7.14448	9.0336e-13	5.88345e-12
5_111412169_111412470	chr5	111412169	111412470	CAMK4	calcium/calmodulin dependent protein kinase IV	Intron (ENST00000512453.5/814, intron 6 of 11)	54184	8.97212	2.17863	0.51929	4.1954	2.72393e-05	8.45778e-05
12_169479193_169480371	chr12	169479193	169480371	ANHX	anomalous homeobox	Distal Intergenic	-36243316	175.129	2.17829	0.121249	17.9654	3.63898e-72	1.51509e-70
7_78004883_78005134	chr7	78004883	78005134	DDX3ILA1	DDX3 interacting lncRNA 1	Distal Intergenic	14463	6.9735	2.17762	0.626091	3.47811	0.000504956	0.00123533
18_88784626_88785347	chr18	88784626	88785347	PARD6G	par-6 family cell polarity regulator gamma	Distal Intergenic	-8537112	12.2984	2.17714	0.435294	5.00154	5.68735e-07	2.20343e-06
3_65706138_65706782	chr3	65706138	65706782	MAGI1	membrane associated guanylate kinase, WW and PDZ domain containing 1	Intron (ENST00000330909.12/9223, intron 1 of 24)	-84048	15.8921	2.17698	0.375523	5.79719	6.74342e-09	3.18847e-08
2_81874090_81878263	chr2	81874090	81878263	LINC01815	long intergenic non-protein coding RNA 1815	Distal Intergenic	-406622	770.778	2.17527	0.067871	32.0501	2.19035e-225	5.30529e-223
4_26523574_26523928	chr4	26523574	26523928	CCKAR	cholecystokinin A receptor	Distal Intergenic	-33090	9.20273	2.17493	0.509141	4.27177	1.93924e-05	6.152e-05
21_69264911_69265148	chr21	69264911	69265148	PRMT2	protein arginine methyltransferase 2	Distal Intergenic	22608088	6.8164	2.17434	0.615653	3.53177	0.000412793	0.00103184
21_92093543_92096160	chr21	92093543	92096160	PRMT2	protein arginine methyltransferase 2	Distal Intergenic	45436720	342.098	2.17433	0.0955936	22.7456	1.58654e-114	1.19923e-112
19_24126038_24127199	chr19	24126038	24127199	HAVCR1P1	hepatitis A virus cellular receptor 1 pseudogene 1	5' UTR	36226	70.1323	2.17376	0.186803	11.6367	2.68336e-31	4.23807e-30
3_19711888_19714897	chr3	19711888	19714897	LOC105376982	uncharacterized LOC105376982	Distal Intergenic	-9093	344.676	2.17363	0.091429	23.7739	6.21643e-125	5.19597e-123
4_112791574_112792561	chr4	112791574	112792561	ANK2	ankyrin 2	Distal Intergenic	-25471	35.0258	2.17206	0.259528	8.36928	5.7972e-17	4.91489e-16
20_82600305_82600652	chr20	82600305	82600652	SEPTIN14P20	septin 14 pseudogene 20	Distal Intergenic	18305364	8.99206	2.17176	0.510511	4.25408	2.09911e-05	6.63189e-05
12_79512082_79515176	chr12	79512082	79515176	PAWR	pro-apoptotic WT1 regulator	Distal Intergenic	81358	381.431	2.17127	0.0861716	25.1971	4.30861e-140	4.26784e-138
1_246682052_246682294	chr1	246682052	246682294	LOC102724382	uncharacterized LOC102724382	Exon (ENST00000570141.1/ENST00000570141.1, exon 1 of 1)	-7753	6.83398	2.16758	0.592422	3.65884	0.000253359	0.000662767
3_57646638_57650273	chr3	57646638	57650273	DENND6A	DENN domain containing 6A	Intron (ENST00000470427.1/201626, intron 1 of 1)	10553	224.815	2.16563	0.105532	20.5212	1.39271e-93	8.13632e-92
12_37454890_37455599	chr12	37454890	37455599	LOC124902916	uncharacterized LOC124902916	Distal Intergenic	-699877	11.5486	2.16555	0.474712	4.56181	5.07139e-06	1.74555e-05
1_240091691_240094487	chr1	240091691	240094487	FMN2	formin 2	Promoter (<=1kb)	0	422.245	2.16455	0.0812513	26.6402	2.32464e-156	2.76482e-154
18_11588545_11589047	chr18	11588545	11589047	SLC35G4	solute carrier family 35 member G4	Distal Intergenic	-20549	10.7925	2.16396	0.45458	4.76034	1.93269e-06	7.03592e-06
12_230067220_230068955	chr12	230067220	230068955	ANHX	anomalous homeobox	Distal Intergenic	-96831343	367.517	2.16359	0.0898624	24.0767	4.38126e-128	3.84612e-126
18_103890962_103891285	chr18	103890962	103891285	PARD6G	par-6 family cell polarity regulator gamma	Distal Intergenic	-23643448	6.59031	2.16263	0.587928	3.67839	0.000234712	0.000618866
16_105518211_105519151	chr16	105518211	105519151	LOC105376781	uncharacterized LOC105376781	Distal Intergenic	15360039	11.0646	2.16233	0.460944	4.69108	2.71766e-06	9.72148e-06
19_87066765_87067144	chr19	87066765	87067144	LOC107987272	uncharacterized LOC107987272	Distal Intergenic	28484169	11.2315	2.16092	0.452056	4.78019	1.75128e-06	6.405e-06
19_5471176_5471788	chr19	5471176	5471788	ZNRF4	zinc and ring finger 4	Distal Intergenic	15759	10.7768	2.15879	0.455763	4.73666	2.17272e-06	7.87005e-06
19_6004646_6009335	chr19	6004646	6009335	RFX2	regulatory factor X2	Promoter (<=1kb)	0	477.113	2.15835	0.0770199	28.0232	8.46476e-173	1.22124e-170
2_132035840_132037862	chr2	132035840	132037862	LINC01945	long intergenic non-protein coding RNA 1945	Exon (ENST00000450396.1/ENST00000450396.1, exon 1 of 1)	-41679	197.008	2.15805	0.119022	18.1316	1.79567e-73	7.68848e-72
21_8887751_8889408	chr21	8887751	8889408	MIR3648-2	microRNA 3648-2	Distal Intergenic	-97591	155.651	2.15724	0.139681	15.444	8.27639e-54	2.40908e-52
7_34753911_34755779	chr7	34753911	34755779	NPSR1-AS1	NPSR1 antisense RNA 1	Promoter (2-3kb)	2455	197.174	2.15703	0.125467	17.192	3.04582e-66	1.1318e-64
12_233917817_233918860	chr12	233917817	233918860	ANHX	anomalous homeobox	Distal Intergenic	-100681940	15.8659	2.15655	0.408402	5.28045	1.28867e-07	5.3546e-07
17_155758864_155760266	chr17	155758864	155760266	LOC100505909	histidine-rich glycoprotein	Distal Intergenic	-72531143	165.709	2.15387	0.126359	17.0456	3.76584e-65	1.36869e-63
37_1894921_1895354	chr37	1894921	1895354	NA	NA	NA	NA	8.44636	2.15235	0.522197	4.12172	3.76048e-05	0.000114344
12_74373172_74374986	chr12	74373172	74374986	LOC107987178	uncharacterized LOC107987178	Promoter (2-3kb)	2625	235.498	2.15206	0.103725	20.7478	1.28457e-95	7.6942e-94
7_64180079_64180314	chr7	64180079	64180314	ZNF735	zinc finger protein 735	Exon (ENST00000450265.1/ENST00000450265.1, exon 1 of 1)	-26889	6.50943	2.14771	0.603192	3.56057	0.000370057	0.000935661
1_169426815_169427891	chr1	169426815	169427891	CCDC181	coiled-coil domain containing 181	Promoter (<=1kb)	0	164.832	2.14634	0.131023	16.3814	2.59888e-60	8.71098e-59
12_51030272_51033255	chr12	51030272	51033255	SLC11A2	solute carrier family 11 member 2	Promoter (1-2kb)	-1706	553.141	2.14361	0.0753313	28.4558	4.13415e-178	6.53255e-176
1_41360652_41363420	chr1	41360652	41363420	FOXO6	forkhead box O6	Promoter (<=1kb)	0	216.819	2.14265	0.109926	19.4918	1.28932e-84	6.6641e-83
17_150578983_150580395	chr17	150578983	150580395	LOC100505909	histidine-rich glycoprotein	Distal Intergenic	-67351262	108.128	2.14241	0.14889	14.3892	6.04984e-47	1.49927e-45
5_21669113_21672079	chr5	21669113	21672079	LOC105374685	uncharacterized LOC105374685	Intron (ENST00000522350.1/105374685, intron 2 of 3)	52851	398.495	2.1382	0.0847876	25.2183	2.52486e-140	2.52357e-138
21_61958019_61958380	chr21	61958019	61958380	PRMT2	protein arginine methyltransferase 2	Distal Intergenic	15301196	10.4761	2.13806	0.471332	4.5362	5.72757e-06	1.95916e-05
2_23693973_23695865	chr2	23693973	23695865	KLHL29	kelch like family member 29	Exon (ENST00000486442.6/114818, exon 9 of 14)	5188	121.677	2.13738	0.152986	13.971	2.34191e-44	5.45344e-43
17_142866613_142866844	chr17	142866613	142866844	LOC100505909	histidine-rich glycoprotein	Distal Intergenic	-59638892	5.42129	2.13709	0.657257	3.25152	0.00114789	0.00257141
12_193502189_193504898	chr12	193502189	193504898	ANHX	anomalous homeobox	Distal Intergenic	-60266312	291.602	2.13708	0.102657	20.8177	2.99449e-96	1.81325e-94
12_94857063_94857407	chr12	94857063	94857407	KRT19P2	keratin 19 pseudogene 2	Distal Intergenic	22609	7.26597	2.13601	0.563293	3.79201	0.000149434	0.000409639
7_40928287_40931001	chr7	40928287	40931001	LINC01450	long intergenic non-protein coding RNA 1450	Distal Intergenic	48938	262.695	2.13477	0.113577	18.7958	8.17388e-79	3.84184e-77
12_56013820_56014194	chr12	56013820	56014194	IKZF4	IKAROS family zinc finger 4	Promoter (2-3kb)	2262	10.2102	2.13472	0.489575	4.36035	1.29853e-05	4.22444e-05
37_153642414_153643996	chr37	153642414	153643996	NA	NA	NA	NA	32.8895	2.1328	0.268069	7.95616	1.77467e-15	1.37816e-14
1_46129607_46133660	chr1	46129607	46133660	PIK3R3	phosphoinositide-3-kinase regulatory subunit 3	Promoter (<=1kb)	0	726.971	2.13169	0.0661712	32.2147	1.09934e-227	2.74281e-225
15_36221617_36221874	chr15	36221617	36221874	LINC02853	long intergenic non-protein coding RNA 2853	Intron (ENST00000650498.1/ENST00000650498.1, intron 1 of 5)	175535	7.07659	2.1316	0.560388	3.8038	0.000142495	0.00039217
17_144645523_144646892	chr17	144645523	144646892	LOC100505909	histidine-rich glycoprotein	Distal Intergenic	-61417802	90.617	2.13094	0.162693	13.0979	3.38348e-39	6.87111e-38
2_35195159_35196471	chr2	35195159	35196471	LOC107985808	uncharacterized LOC107985808	Distal Intergenic	35560	98.5465	2.12856	0.1656	12.8536	8.20621e-38	1.59337e-36
21_103140319_103141955	chr21	103140319	103141955	PRMT2	protein arginine methyltransferase 2	Distal Intergenic	56483496	280.531	2.12787	0.0959416	22.1788	5.49854e-109	3.86564e-107
4_15220599_15221815	chr4	15220599	15221815	C1QTNF7-AS1	C1QTNF7 antisense RNA 1	Intron (ENST00000502344.5/101929095, intron 2 of 5)	6145	61.5775	2.12776	0.194572	10.9356	7.79092e-28	1.08442e-26
4_2052244_2055544	chr4	2052244	2055544	NAT8L	N-acetyltransferase 8 like	Distal Intergenic	-3783	386.728	2.12682	0.0873469	24.3491	5.92183e-131	5.29661e-129
2_100826234_100829328	chr2	100826234	100829328	NPAS2	neuronal PAS domain protein 2	Intron (ENST00000335681.10/4862, intron 1 of 20)	5209	101.779	2.12676	0.154939	13.7264	7.05114e-43	1.57561e-41
1_206506903_206509236	chr1	206506903	206509236	RASSF5	Ras association domain family member 5	Promoter (<=1kb)	0	230.044	2.12631	0.104039	20.4376	7.75299e-93	4.43564e-91
4_55019719_55020367	chr4	55019719	55020367	KDR	kinase insert domain receptor	Distal Intergenic	76353	39.2015	2.12543	0.243824	8.71707	2.85484e-18	2.60325e-17
3_66277533_66279675	chr3	66277533	66279675	SLC25A26	solute carrier family 25 member 26	Exon (ENST00000687663.1/115286, exon 6 of 6)	15938	214.442	2.12486	0.120804	17.5894	2.96922e-69	1.17155e-67
18_32709929_32711106	chr18	32709929	32711106	LOC112268208	uncharacterized LOC112268208	Intron (ENST00000646805.1/112268208, intron 4 of 6)	25003	73.1682	2.12307	0.198054	10.7196	8.2339e-27	1.09994e-25
8_58463127_58465545	chr8	58463127	58465545	CYP7A1	cytochrome P450 family 7 subfamily A member 1	Distal Intergenic	34618	280.789	2.12116	0.100252	21.1583	2.31556e-99	1.46636e-97
20_87004250_87004587	chr20	87004250	87004587	SEPTIN14P20	septin 14 pseudogene 20	Distal Intergenic	22709309	10.3117	2.11826	0.475266	4.457	8.31161e-06	2.78028e-05
37_12137640_12140003	chr37	12137640	12140003	NA	NA	NA	NA	173.74	2.11717	0.120967	17.5021	1.38021e-68	5.36921e-67
7_57220542_57221186	chr7	57220542	57221186	LOC105375297	uncharacterized LOC105375297	Promoter (<=1kb)	973	13.8477	2.11705	0.413303	5.12226	3.01889e-07	1.20389e-06
4_53678302_53678777	chr4	53678302	53678777	LOC100506444	uncharacterized LOC100506444	Intron (ENST00000507166.5/5156, intron 12 of 23)	-17124	30.6311	2.11489	0.280722	7.53374	4.93068e-14	3.48859e-13
11_45971849_45974340	chr11	45971849	45974340	PHF21A	PHD finger protein 21A	Promoter (<=1kb)	-480	253.372	2.11439	0.102694	20.5891	3.43375e-94	2.02025e-92
16_19701712_19703126	chr16	19701712	19703126	VPS35L	VPS35 endosomal protein sorting factor like	Promoter (2-3kb)	2336	94.981	2.11422	0.158036	13.378	8.12738e-41	1.71668e-39
20_78768498_78771356	chr20	78768498	78771356	SEPTIN14P20	septin 14 pseudogene 20	Distal Intergenic	14473557	647.21	2.11377	0.0691421	30.5713	2.94709e-205	6.03663e-203
16_75502839_75503368	chr16	75502839	75503368	CHST6	carbohydrate sulfotransferase 6	Intron (ENST00000575421.1/ENST00000575421.1, intron 2 of 4)	-7394	9.96933	2.11201	0.473144	4.46379	8.05238e-06	2.69956e-05
7_48962354_48964227	chr7	48962354	48964227	CDC14C	cell division cycle 14C	Distal Intergenic	37807	307.307	2.11191	0.107472	19.6509	5.68144e-86	2.99249e-84
5_112968313_112970713	chr5	112968313	112970713	DCP2	decapping mRNA 2	Distal Intergenic	-5989	293.794	2.11126	0.096215	21.9431	1.00769e-106	6.90869e-105
19_123802772_123805472	chr19	123802772	123805472	LOC107987272	uncharacterized LOC107987272	Distal Intergenic	65220176	327.76	2.10866	0.0910374	23.1626	1.08497e-118	8.61307e-117
11_266449_267787	chr11	266449	267787	NLRP6	NLR family pyrin domain containing 6	Intron (ENST00000688906.1/ENST00000688906.1, intron 1 of 2)	-10620	65.9297	2.10782	0.189105	11.1463	7.46383e-29	1.08963e-27
12_219041129_219041796	chr12	219041129	219041796	ANHX	anomalous homeobox	Distal Intergenic	-85805252	60.3873	2.10584	0.198471	10.6104	2.66748e-26	3.47526e-25
9_33291868_33293272	chr9	33291868	33293272	NFX1	nuclear transcription factor, X-box binding 1	Promoter (1-2kb)	1323	132.921	2.1058	0.137625	15.301	7.526e-53	2.15475e-51
1_65979517_65979867	chr1	65979517	65979867	PDE4B	phosphodiesterase 4B	Intron (ENST00000329654.8/5142, intron 3 of 16)	-12555	9.34024	2.10457	0.520308	4.04485	5.23569e-05	0.000155496
4_22332230_22336000	chr4	22332230	22336000	ADGRA3	adhesion G protein-coupled receptor A3	Distal Intergenic	58868	603.982	2.10232	0.0774674	27.1381	3.49593e-162	4.47897e-160
12_176129452_176130679	chr12	176129452	176130679	ANHX	anomalous homeobox	Distal Intergenic	-42893575	38.4915	2.10225	0.272944	7.70212	1.33823e-14	9.80712e-14
1_16895220_16895588	chr1	16895220	16895588	RNU1-2	RNA, U1 small nuclear 2	Promoter (<=1kb)	-392	17.959	2.10036	0.358305	5.86192	4.57552e-09	2.19724e-08
1_154870037_154870666	chr1	154870037	154870666	KCNN3	potassium calcium-activated channel subfamily N member 3	Promoter (<=1kb)	0	41.8154	2.09986	0.23558	8.91357	4.94159e-19	4.68907e-18
16_127629191_127630515	chr16	127629191	127630515	LOC105376781	uncharacterized LOC105376781	Distal Intergenic	37471019	98.4497	2.09916	0.155105	13.5339	9.8715e-42	2.13816e-40
1_78490534_78491961	chr1	78490534	78491961	PTGFR	prostaglandin F receptor	Promoter (<=1kb)	0	135.122	2.09755	0.143639	14.6029	2.69061e-48	6.89972e-47
5_32030674_32033135	chr5	32030674	32033135	PDZD2	PDZ domain containing 2	Intron (ENST00000438447.2/23037, intron 6 of 24)	-19359	449.087	2.09516	0.0841439	24.8998	7.48163e-137	7.17523e-135
20_79451991_79454776	chr20	79451991	79454776	SEPTIN14P20	septin 14 pseudogene 20	Distal Intergenic	15157050	493.578	2.09456	0.0774284	27.0517	3.65248e-161	4.58462e-159
4_71438962_71440746	chr4	71438962	71440746	SLC4A4	solute carrier family 4 member 4	Exon (ENST00000649996.1/8671, exon 9 of 27)	99909	147.773	2.09397	0.133818	15.6479	3.4346e-55	1.03141e-53
3_107590138_107593001	chr3	107590138	107593001	BBX	BBX high mobility group box domain containing	Intron (ENST00000415149.6/56987, intron 2 of 16)	-6312	416.61	2.09395	0.094257	22.2153	2.44397e-109	1.72183e-107
2_101030380_101033182	chr2	101030380	101033182	TBC1D8	TBC1 domain family member 8	Promoter (<=1kb)	0	447.175	2.09188	0.0805146	25.9814	8.03257e-149	8.73917e-147
6_72891928_72895212	chr6	72891928	72895212	MIR4282	microRNA 4282	Intron (ENST00000342056.6/56479, intron 1 of 14)	72541	250.861	2.08994	0.10507	19.8909	4.88133e-88	2.66849e-86
17_4386081_4388556	chr17	4386081	4388556	UBE2G1	ubiquitin conjugating enzyme E2 G1	Distal Intergenic	-19406	301.536	2.08935	0.0922216	22.6557	1.22475e-113	9.15337e-112
19_98844780_98845908	chr19	98844780	98845908	LOC107987272	uncharacterized LOC107987272	Distal Intergenic	40262184	113.7	2.08917	0.145797	14.3293	1.43585e-46	3.51889e-45
20_10122437_10122753	chr20	10122437	10122753	LOC105372524	uncharacterized LOC105372524	Intron (ENST00000661614.1/100131208, intron 2 of 4)	-49642	6.69813	2.08871	0.57804	3.61343	0.000302167	0.000778903
3_58903821_58906145	chr3	58903821	58906145	CFAP20DC	CFAP20 domain containing	Intron (ENST00000493123.1/101929238, intron 1 of 1)	-54595	232.312	2.08853	0.106181	19.6695	3.93874e-86	2.0812e-84
21_109643351_109645732	chr21	109643351	109645732	PRMT2	protein arginine methyltransferase 2	Distal Intergenic	62986528	293.71	2.08832	0.0950371	21.9737	5.13908e-107	3.54533e-105
17_110628850_110630055	chr17	110628850	110630055	LOC100505909	histidine-rich glycoprotein	Distal Intergenic	-27401129	66.2989	2.08774	0.188382	11.0825	1.52554e-28	2.19619e-27
18_147234270_147235617	chr18	147234270	147235617	PARD6G	par-6 family cell polarity regulator gamma	Distal Intergenic	-66986756	182.921	2.08726	0.117331	17.7895	8.52434e-71	3.47071e-69
4_122203182_122204566	chr4	122203182	122204566	BLTP1	bridge-like lipid transfer protein family member 1	Promoter (1-2kb)	-1647	134.323	2.08569	0.138961	15.0091	6.39772e-51	1.76472e-49
15_41976372_41978389	chr15	41976372	41978389	PLA2G4E-AS1	PLA2G4E antisense RNA 1	Intron (ENST00000499478.2/101928388, intron 2 of 3)	3609	225.688	2.08444	0.110966	18.7845	1.0109e-78	4.73127e-77
13_63360139_63362453	chr13	63360139	63362453	LINC00376	long intergenic non-protein coding RNA 376	Distal Intergenic	-32010	162.817	2.08374	0.126259	16.5036	3.45375e-61	1.17665e-59
2_52313198_52314962	chr2	52313198	52314962	LINC01867	long intergenic non-protein coding RNA 1867	Intron (ENST00000440698.1/730100, intron 7 of 10)	-55640	175.748	2.08245	0.124377	16.7431	6.36305e-63	2.21791e-61
3_124086330_124086858	chr3	124086330	124086858	KALRN	kalirin RhoGEF kinase	Intron (ENST00000682506.1/8997, intron 1 of 59)	-3585	10.8845	2.08216	0.457444	4.55172	5.32083e-06	1.82794e-05
4_123077690_123078148	chr4	123077690	123078148	AFG2A	AFG2 AAA ATPase homolog A	Intron (ENST00000675612.1/166378, intron 14 of 16)	144271	19.9067	2.08205	0.343985	6.05274	1.42399e-09	7.14536e-09
19_26402230_26402961	chr19	26402230	26402961	LOC105372345	uncharacterized LOC105372345	Distal Intergenic	1282294	101.788	2.08076	0.153741	13.5343	9.81793e-42	2.12794e-40
2_37975488_37976768	chr2	37975488	37976768	RMDN2-AS1	RMDN2 antisense RNA 1	Promoter (<=1kb)	0	244.219	2.08047	0.101434	20.5107	1.72951e-93	1.00685e-91
16_69385490_69386734	chr16	69385490	69386734	TERF2	telomeric repeat binding factor 2	Promoter (<=1kb)	0	65.7229	2.07739	0.186496	11.1391	8.09392e-29	1.18057e-27
3_43941889_43944645	chr3	43941889	43944645	MIR138-1	microRNA 138-1	Distal Intergenic	-169567	219.016	2.07724	0.113797	18.254	1.92362e-74	8.344e-73
12_186693545_186696524	chr12	186693545	186696524	ANHX	anomalous homeobox	Distal Intergenic	-53457668	560.49	2.07722	0.074106	28.0303	6.93637e-173	1.00952e-170
21_60740813_60741133	chr21	60740813	60741133	PRMT2	protein arginine methyltransferase 2	Distal Intergenic	14083990	6.47646	2.07692	0.61427	3.38111	0.000721926	0.00169922
9_38925303_38926393	chr9	38925303	38926393	LOC124902157	uncharacterized LOC124902157	Distal Intergenic	-23341	68.7534	2.07651	0.183132	11.3389	8.42122e-30	1.26559e-28
4_57935490_57936436	chr4	57935490	57936436	LOC105377670	uncharacterized LOC105377670	Distal Intergenic	93769	110.103	2.07649	0.146661	14.1584	1.65669e-45	3.96925e-44
20_87627621_87629663	chr20	87627621	87629663	SEPTIN14P20	septin 14 pseudogene 20	Distal Intergenic	23332680	392.024	2.07574	0.084241	24.6405	4.65721e-134	4.30474e-132
2_97849190_97851047	chr2	97849190	97851047	TMEM131	transmembrane protein 131	Intron (ENST00000186436.10/23505, intron 5 of 40)	-52786	341.486	2.07551	0.0909175	22.8285	2.38918e-115	1.81835e-113
20_32941516_32943496	chr20	32941516	32943496	EFCAB8	EF-hand calcium binding domain 8	Intron (ENST00000400522.9/388795, intron 22 of 26)	24456	266.931	2.07383	0.105233	19.707	1.87609e-86	9.97666e-85
20_128360535_128362239	chr20	128360535	128362239	SEPTIN14P20	septin 14 pseudogene 20	Distal Intergenic	64065594	179.455	2.07381	0.115744	17.9172	8.66033e-72	3.58324e-70
12_189580309_189581742	chr12	189580309	189581742	ANHX	anomalous homeobox	Distal Intergenic	-56344432	148.698	2.07356	0.127423	16.2729	1.53587e-59	5.06105e-58
5_35953555_35953909	chr5	35953555	35953909	CAPSL-DT	CAPSL divergent transcript	3' UTR	14733	12.1416	2.07339	0.430518	4.81603	1.4644e-06	5.41005e-06
5_23432321_23433948	chr5	23432321	23433948	PRDM9	PR/SET domain 9	Distal Intergenic	-9638	323.28	2.07331	0.0901946	22.9871	6.27588e-117	4.82066e-115
11_3880586_3882244	chr11	3880586	3882244	STIM1	stromal interaction molecule 1	Intron (ENST00000525403.6/6786, intron 1 of 12)	-5843	348.758	2.07307	0.0930361	22.2824	5.4716e-110	3.9046e-108
2_91632599_91633782	chr2	91632599	91633782	LSP1P4	LSP1 pseudogene 4	Intron (ENST00000692025.2/654342, intron 2 of 2)	21596	104.026	2.07161	0.163745	12.6514	1.09861e-36	2.06311e-35
21_736942_739487	chr21	736942	739487	LOC124905051	DNA (cytosine-5)-methyltransferase 3-like	Distal Intergenic	-4272312	144.136	2.07101	0.130168	15.9103	5.37577e-57	1.6797e-55
15_41951788_41952418	chr15	41951788	41952418	EHD4	EH domain containing 4	Intron (ENST00000220325.9/30844, intron 2 of 5)	20134	19.9484	2.07062	0.332955	6.2189	5.00645e-10	2.61456e-09
21_81110425_81112533	chr21	81110425	81112533	PRMT2	protein arginine methyltransferase 2	Distal Intergenic	34453602	259.93	2.06887	0.107582	19.2305	2.05444e-82	1.02979e-80
16_125766478_125766720	chr16	125766478	125766720	LOC105376781	uncharacterized LOC105376781	Distal Intergenic	35608306	16.5824	2.06746	0.365354	5.65879	1.5244e-08	6.9637e-08
10_5196137_5197779	chr10	5196137	5197779	AKR1C4	aldo-keto reductase family 1 member C4	Promoter (<=1kb)	0	131.349	2.06642	0.135867	15.2092	3.07475e-52	8.70559e-51
17_82796905_82799486	chr17	82796905	82799486	TBCD	tubulin folding cofactor D	3' UTR	-5772	341.609	2.06526	0.0923423	22.3652	8.58221e-111	6.19094e-109
18_1432463_1432732	chr18	1432463	1432732	LOC105371954	uncharacterized LOC105371954	Distal Intergenic	-24119	10.4948	2.06333	1.24744	1.65405	0.098118	0.120458
21_124726185_124729132	chr21	124726185	124729132	PRMT2	protein arginine methyltransferase 2	Distal Intergenic	78069362	393.72	2.0595	0.0948827	21.7057	1.81166e-104	1.21447e-102
19_131250045_131251588	chr19	131250045	131251588	LOC107987272	uncharacterized LOC107987272	Distal Intergenic	72667449	76.6379	2.05867	0.205309	10.0272	1.15771e-23	1.35125e-22
12_132304529_132305312	chr12	132304529	132305312	GALNT9	polypeptide N-acetylgalactosaminyltransferase 9	Intron (ENST00000328957.13/50614, intron 1 of 10)	-18058	35.6656	2.05834	0.263972	7.79759	6.31026e-15	4.73634e-14
19_52670770_52672215	chr19	52670770	52672215	ZNF83	zinc finger protein 83	Intron (ENST00000601257.5/55769, intron 2 of 6)	-9927	208.249	2.05661	0.107992	19.044	7.3644e-81	3.55193e-79
2_72086652_72089057	chr2	72086652	72089057	CYP26B1	cytochrome P450 family 26 subfamily B member 1	Distal Intergenic	54027	159.433	2.05467	0.138269	14.8599	5.99776e-50	1.61153e-48
17_102429755_102431532	chr17	102429755	102431532	LOC100505909	histidine-rich glycoprotein	Distal Intergenic	-19202034	124.012	2.05365	0.139551	14.7161	5.08026e-49	1.33369e-47
22_127661276_127661589	chr22	127661276	127661589	RPL23AP82	ribosomal protein L23a pseudogene 82	Distal Intergenic	76877401	8.9469	2.05324	0.49954	4.11026	3.95212e-05	0.000119831
16_80677302_80677788	chr16	80677302	80677788	CDYL2	chromodomain Y like 2	Intron (ENST00000570137.7/124359, intron 2 of 6)	-37566	7.92762	2.05277	0.53316	3.8502	0.000118019	0.000329816
17_15469308_15470592	chr17	15469308	15470592	CDRT4	CMT1A duplicated region transcript 4	Promoter (1-2kb)	-1687	98.6194	2.05177	0.156142	13.1404	1.93092e-39	3.94544e-38
22_12774954_12776988	chr22	12774954	12776988	LOC107984037	uncharacterized LOC107984037	Distal Intergenic	947431	493.856	2.05071	0.075372	27.2079	5.2398e-163	6.79188e-161
22_62838017_62838778	chr22	62838017	62838778	RPL23AP82	ribosomal protein L23a pseudogene 82	Distal Intergenic	12054142	19.6952	2.05006	0.34659	5.91494	3.31992e-09	1.61178e-08
11_39310457_39311193	chr11	39310457	39311193	LINC01493	long intergenic non-protein coding RNA 1493	Distal Intergenic	661599	34.9297	2.04913	0.269008	7.61736	2.58923e-14	1.86172e-13
11_35882313_35882579	chr11	35882313	35882579	LDLRAD3	low density lipoprotein receptor class A domain containing 3	Distal Intergenic	-61402	11.9409	2.04813	0.442667	4.62679	3.71381e-06	1.30394e-05
19_90194925_90195490	chr19	90194925	90195490	LOC107987272	uncharacterized LOC107987272	Distal Intergenic	31612329	9.54221	2.04809	0.507905	4.03244	5.52014e-05	0.000163257
5_23570252_23571787	chr5	23570252	23571787	PRDM9	PR/SET domain 9	Distal Intergenic	62643	35.2338	2.04652	0.258339	7.92185	2.34e-15	1.80536e-14
15_31122742_31123702	chr15	31122742	31123702	TRPM1	transient receptor potential cation channel subfamily M member 1	Intron (ENST00000558445.6/4308, intron 1 of 26)	-21017	85.3202	2.04407	0.167218	12.2239	2.31573e-34	4.04649e-33
5_25170215_25172238	chr5	25170215	25172238	LINC02211	long intergenic non-protein coding RNA 2211	Intron (ENST00000641970.1/105374694, intron 1 of 5)	-15562	202.348	2.04063	0.112811	18.0888	3.90443e-73	1.65891e-71
1_151721537_151722200	chr1	151721537	151722200	RIIAD1	regulatory subunit of type II PKA R-subunit domain containing 1	Promoter (<=1kb)	0	56.0421	2.04014	0.218369	9.34261	9.39865e-21	9.71575e-20
5_43905378_43905738	chr5	43905378	43905738	NNT	nicotinamide nucleotide transhydrogenase	Distal Intergenic	227599	8.03578	2.03916	0.535555	3.80756	0.000140342	0.000386502
18_181052688_181054410	chr18	181052688	181054410	PARD6G	par-6 family cell polarity regulator gamma	Distal Intergenic	-100805174	207.143	2.03714	0.108973	18.694	5.54167e-78	2.53991e-76
10_5627995_5630663	chr10	5627995	5630663	LASTR	lncRNA associated with SART3 regulation of splicing	Promoter (1-2kb)	1772	401.006	2.03657	0.0824422	24.703	9.91825e-135	9.29709e-133
20_152615314_152615591	chr20	152615314	152615591	SEPTIN14P20	septin 14 pseudogene 20	Distal Intergenic	88320373	8.0595	2.03606	0.532574	3.82305	0.000131811	0.000364795
3_83033941_83034613	chr3	83033941	83034613	LOC105377183	uncharacterized LOC105377183	Distal Intergenic	-349832	20.1771	2.03523	0.367189	5.54274	2.97777e-08	1.32171e-07
21_63605573_63605827	chr21	63605573	63605827	PRMT2	protein arginine methyltransferase 2	Distal Intergenic	16948750	10.2059	2.03465	0.46215	4.40256	1.0698e-05	3.52348e-05
5_36430777_36433201	chr5	36430777	36433201	RANBP3L	RAN binding protein 3 like	Distal Intergenic	-128663	271.955	2.03337	0.0984742	20.6488	1.00082e-94	5.94098e-93
5_106349045_106350378	chr5	106349045	106350378	LINC01950	long intergenic non-protein coding RNA 1950	Distal Intergenic	630491	48.6445	2.03331	0.21681	9.37829	6.70513e-21	6.97918e-20
14_46604026_46605373	chr14	46604026	46605373	RPL10L	ribosomal protein L10 like	Distal Intergenic	46408	33.876	2.03145	0.258369	7.8626	3.76229e-15	2.86406e-14
20_99137305_99137931	chr20	99137305	99137931	SEPTIN14P20	septin 14 pseudogene 20	Distal Intergenic	34842364	30.2047	2.03107	0.280624	7.2377	4.56345e-13	3.03586e-12
16_93972935_93974258	chr16	93972935	93974258	LOC105376781	uncharacterized LOC105376781	Distal Intergenic	3814763	171.989	2.03066	0.118619	17.1192	1.06814e-65	3.91213e-64
9_81165157_81166839	chr9	81165157	81166839	LOC105376105	uncharacterized LOC105376105	Distal Intergenic	-293862	126.234	2.03063	0.14263	14.237	5.39882e-46	1.30766e-44
18_59810236_59810487	chr18	59810236	59810487	PMAIP1	phorbol-12-myristate-13-acetate-induced protein 1	Distal Intergenic	-89509	7.67216	2.03059	0.540365	3.75781	0.000171409	0.000464468
37_130170883_130173392	chr37	130170883	130173392	NA	NA	NA	NA	246.706	2.02953	0.104515	19.4186	5.37363e-84	2.73907e-82
8_22813160_22816204	chr8	22813160	22816204	LOC101929237	uncharacterized LOC101929237	Exon (ENST00000521284.1/157310, exon 5 of 5)	-61768	282.071	2.02925	0.0978832	20.7314	1.80589e-95	1.07973e-93
14_39867378_39869008	chr14	39867378	39869008	LOC105370462	uncharacterized LOC105370462	Intron (ENST00000652126.1/105370462, intron 3 of 7)	-347519	33.2808	2.02897	0.260385	7.79219	6.58588e-15	4.93651e-14
2_32375645_32379709	chr2	32375645	32379709	BIRC6	baculoviral IAP repeat containing 6	Exon (ENST00000421745.7/57448, exon 2 of 74)	-9102	735.624	2.02879	0.0721557	28.1168	6.10421e-174	9.16543e-172
9_55238092_55239448	chr9	55238092	55239448	SPATA31A5	SPATA31 subfamily A member 5	Distal Intergenic	-5674959	122.99	2.02434	0.153831	13.1595	1.50091e-39	3.07437e-38
3_33375623_33377596	chr3	33375623	33377596	FBXL2	F-box and leucine rich repeat protein 2	Promoter (2-3kb)	2347	237.826	2.02154	0.10751	18.8034	7.08925e-79	3.34151e-77
3_112289782_112291521	chr3	112289782	112291521	SLC9C1	solute carrier family 9 member C1	Promoter (2-3kb)	2695	85.3851	2.02132	0.16706	12.0994	1.06385e-33	1.81406e-32
9_17602880_17603761	chr9	17602880	17603761	SH3GL2	SH3 domain containing GRB2 like 2, endophilin A1	Intron (ENST00000380607.5/6456, intron 1 of 8)	23798	25.1598	2.01808	0.296393	6.80879	9.84251e-12	5.92318e-11
20_28408356_28411397	chr20	28408356	28411397	FRG1CP	FSHD region gene 1 family member C, pseudogene	Distal Intergenic	191237	297.485	2.01742	0.0989973	20.3785	2.59389e-92	1.47638e-90
21_15236332_15238372	chr21	15236332	15238372	LOC105369292	uncharacterized LOC105369292	Distal Intergenic	45355	205.851	2.01727	0.118388	17.0395	4.18587e-65	1.51969e-63
2_87203990_87204461	chr2	87203990	87204461	MIR4771-1	microRNA 4771-1	Distal Intergenic	9204	24.177	2.01709	0.301486	6.6905	2.22409e-11	1.30369e-10
37_135305989_135306228	chr37	135305989	135306228	NA	NA	NA	NA	6.29902	2.01549	0.61386	3.2833	0.00102599	0.00233013
16_111998683_112001218	chr16	111998683	112001218	LOC105376781	uncharacterized LOC105376781	Distal Intergenic	21840511	552.042	2.01499	0.0733054	27.4876	2.47249e-166	3.33515e-164
20_18085787_18088027	chr20	18085787	18088027	OVOL2	ovo like zinc finger 2	Distal Intergenic	-26599	279.463	2.01436	0.109676	18.3664	2.44212e-75	1.07476e-73
14_33025289_33026395	chr14	33025289	33026395	NPAS3	neuronal PAS domain protein 3	Intron (ENST00000551634.6/64067, intron 1 of 10)	85972	77.0068	2.01417	0.185607	10.8518	1.9544e-27	2.67545e-26
17_41359350_41362985	chr17	41359350	41362985	KRT33B	keratin 33B	Distal Intergenic	6828	459.216	2.01385	0.0792111	25.4239	1.37375e-142	1.41131e-140
15_35838947_35840600	chr15	35838947	35840600	DPH6-DT	DPH6 divergent transcript	Intron (ENST00000501169.3/100507466, intron 2 of 2)	-15877	352.892	2.00947	0.0865436	23.2192	2.91636e-119	2.33189e-117
11_50638379_50640239	chr11	50638379	50640239	LOC646813	DExH-box helicase 9 pseudogene	Distal Intergenic	229337	279.603	2.00712	0.101914	19.6942	2.41828e-86	1.28393e-84
12_11746571_11748083	chr12	11746571	11748083	ETV6	ETS variant transcription factor 6	Intron (ENST00000396373.9/2120, intron 1 of 7)	-4418	210.658	2.00701	0.108168	18.5545	7.50093e-77	3.37725e-75
3_101914476_101916814	chr3	101914476	101916814	RDUR	RIG-I dependent antiviral response regulator RNA	Intron (ENST00000657494.1/ENST00000657494.1, intron 2 of 3)	-24045	346.669	2.00639	0.0866844	23.1459	1.59853e-118	1.26296e-116
15_26646817_26648494	chr15	26646817	26648494	LOC124903578	uncharacterized LOC124903578	Intron (ENST00000311550.10/2562, intron 3 of 8)	10269	80.1653	2.0059	0.173094	11.5885	4.71145e-31	7.38847e-30
9_55724689_55725477	chr9	55724689	55725477	SPATA31A5	SPATA31 subfamily A member 5	Distal Intergenic	-5188930	14.9856	2.00483	0.399097	5.02343	5.0758e-07	1.97758e-06
13_38130221_38131319	chr13	38130221	38131319	LINC00571	long intergenic non-protein coding RNA 571	Intron (ENST00000434565.5/100874188, intron 1 of 5)	11913	59.6899	2.00473	0.448956	4.46531	7.9952e-06	2.6812e-05
11_42422600_42424196	chr11	42422600	42424196	LINC02740	long intergenic non-protein coding RNA 2740	Distal Intergenic	-168879	190.29	2.00411	0.117554	17.0483	3.59562e-65	1.30826e-63
17_118888517_118889454	chr17	118888517	118889454	LOC100505909	histidine-rich glycoprotein	Distal Intergenic	-35660796	58.5674	2.00279	0.203513	9.84111	7.48827e-23	8.41176e-22
5_23979279_23980479	chr5	23979279	23980479	LINC02899	long intergenic non-protein coding RNA 2899	Exon (ENST00000512559.5/439936, exon 4 of 5)	27715	163.161	2.00274	0.122872	16.2994	9.96107e-60	3.29878e-58
19_89598073_89598542	chr19	89598073	89598542	LOC107987272	uncharacterized LOC107987272	Distal Intergenic	31015477	7.98422	2.00194	0.521339	3.84	0.000123035	0.000342535
17_139921411_139922124	chr17	139921411	139922124	LOC100505909	histidine-rich glycoprotein	Distal Intergenic	-56693690	14.5466	2.00114	0.389894	5.13252	2.85887e-07	1.14241e-06
21_96159825_96161928	chr21	96159825	96161928	PRMT2	protein arginine methyltransferase 2	Distal Intergenic	49503002	102.98	2.00087	0.155421	12.8739	6.31435e-38	1.23035e-36
21_144334314_144339006	chr21	144334314	144339006	PRMT2	protein arginine methyltransferase 2	Distal Intergenic	97677491	508.8	2.0007	0.0850368	23.5274	2.13873e-122	1.76103e-120
21_79147403_79147923	chr21	79147403	79147923	PRMT2	protein arginine methyltransferase 2	Distal Intergenic	32490580	9.02451	2.00048	0.497618	4.02011	5.81703e-05	0.000171457
12_231037191_231039097	chr12	231037191	231039097	ANHX	anomalous homeobox	Distal Intergenic	-97801314	160.727	1.99935	0.124824	16.0174	9.6664e-58	3.0872e-56
1_166164781_166167686	chr1	166164781	166167686	LOC112268276	uncharacterized LOC112268276	Promoter (<=1kb)	0	417.981	1.99901	0.0860593	23.2283	2.35942e-119	1.89113e-117
5_108213995_108215791	chr5	108213995	108215791	FBXL17	F-box and leucine rich repeat protein 17	Intron (ENST00000542267.7/64839, intron 5 of 8)	148976	288.452	1.99786	0.102218	19.5451	4.53915e-85	2.36456e-83
1_109253874_109254339	chr1	109253874	109254339	CELSR2	cadherin EGF LAG seven-pass G-type receptor 2	Intron (ENST00000271332.4/1952, intron 1 of 33)	4335	26.2933	1.99689	0.317488	6.28967	3.1815e-10	1.69023e-09
2_129892562_129892980	chr2	129892562	129892980	LOC105373616	uncharacterized LOC105373616	Distal Intergenic	14115	7.97666	1.99593	0.534436	3.73465	0.000187973	0.000505185
1_243917023_243918059	chr1	243917023	243918059	LINC02774	long intergenic non-protein coding RNA 2774	Promoter (<=1kb)	0	92.8201	1.99591	0.170279	11.7214	9.90569e-32	1.58486e-30
19_71886106_71888158	chr19	71886106	71888158	LOC107987272	uncharacterized LOC107987272	Distal Intergenic	13303510	421.296	1.9956	0.0794332	25.1229	2.79325e-139	2.71814e-137
4_54587167_54589074	chr4	54587167	54589074	LINC02260	long intergenic non-protein coding RNA 2260	Distal Intergenic	18057	210.29	1.99539	0.108204	18.4409	6.16902e-76	2.74406e-74
1_51422774_51423748	chr1	51422774	51423748	EPS15	epidermal growth factor receptor pathway substrate 15	Promoter (<=1kb)	0	33.5949	1.99517	0.262622	7.59712	3.02795e-14	2.16965e-13
17_176065494_176066948	chr17	176065494	176066948	LOC100505909	histidine-rich glycoprotein	Distal Intergenic	-92837773	242.447	1.99486	0.103667	19.243	1.61562e-82	8.12289e-81
21_9918099_9919209	chr21	9918099	9919209	LINC01667	long intergenic non-protein coding RNA 1667	Distal Intergenic	-101266	23.129	1.99462	0.321018	6.21342	5.18439e-10	2.7045e-09
2_110207550_110211574	chr2	110207550	110211574	MTLN	mitoregulin	Promoter (<=1kb)	973	557.53	1.99446	0.0752086	26.519	5.85703e-155	6.91651e-153
19_70955270_70957597	chr19	70955270	70957597	LOC107987272	uncharacterized LOC107987272	Distal Intergenic	12372674	367.142	1.99436	0.0928128	21.488	2.01773e-102	1.31541e-100
8_77684054_77684589	chr8	77684054	77684589	LOC102724874	uncharacterized LOC102724874	Distal Intergenic	233357	11.8579	1.99271	0.432803	4.6042	4.14048e-06	1.44275e-05
20_98078022_98078295	chr20	98078022	98078295	SEPTIN14P20	septin 14 pseudogene 20	Distal Intergenic	33783081	8.84892	1.9927	0.505335	3.94333	8.03576e-05	0.000231528
1_33428678_33431201	chr1	33428678	33431201	PHC2	polyhomeotic homolog 2	Promoter (<=1kb)	0	323.518	1.99265	0.089858	22.1756	5.90977e-109	4.14596e-107
37_135295216_135296262	chr37	135295216	135296262	NA	NA	NA	NA	52.6479	1.99104	0.212685	9.36142	7.86731e-21	8.1607e-20
5_101415406_101417250	chr5	101415406	101417250	ST8SIA4	ST8 alpha-N-acetyl-neuraminide alpha-2,8-sialyltransferase 4	Distal Intergenic	-512124	212.647	1.991	0.118037	16.8676	7.79245e-64	2.77146e-62
9_40308911_40310157	chr9	40308911	40310157	FAM95B1	family with sequence similarity 95 member B1	Intron (ENST00000654136.1/441430, intron 22 of 22)	-11142	155.149	1.98962	0.126799	15.6911	1.73979e-55	5.24832e-54
21_135465819_135466262	chr21	135465819	135466262	PRMT2	protein arginine methyltransferase 2	Distal Intergenic	88808996	12.3333	1.98953	0.427942	4.64907	3.33434e-06	1.17818e-05
21_29885344_29886223	chr21	29885344	29886223	GRIK1	glutamate ionotropic receptor kainate type subunit 1	Intron (ENST00000389125.7/2897, intron 1 of 15)	53309	24.4589	1.98926	0.314886	6.3174	2.66004e-10	1.42483e-09
13_63497929_63499590	chr13	63497929	63499590	LOC124903236	uncharacterized LOC124903236	Intron (ENST00000652818.1/124903236, intron 1 of 1)	100505	138.12	1.98913	0.134412	14.7987	1.49331e-49	3.97374e-48
18_88666632_88668166	chr18	88666632	88668166	PARD6G	par-6 family cell polarity regulator gamma	Distal Intergenic	-8419118	103.83	1.98893	0.152506	13.0417	7.0888e-39	1.42132e-37
16_179768126_179768449	chr16	179768126	179768449	LOC105376781	uncharacterized LOC105376781	Distal Intergenic	89609954	8.65819	1.98536	0.500129	3.9697	7.1962e-05	0.000209026
1_75614433_75616904	chr1	75614433	75616904	SLC44A5	solute carrier family 44 member 5	Distal Intergenic	-3319	443.722	1.98508	0.0842283	23.5678	8.24256e-123	6.82077e-121
18_138138645_138139792	chr18	138138645	138139792	PARD6G	par-6 family cell polarity regulator gamma	Distal Intergenic	-57891131	192.538	1.98381	0.124616	15.9194	4.64684e-57	1.45468e-55
19_133569100_133569698	chr19	133569100	133569698	LOC107987272	uncharacterized LOC107987272	Distal Intergenic	74986504	35.2495	1.98308	0.252634	7.84964	4.17242e-15	3.1661e-14
17_17780754_17782430	chr17	17780754	17782430	RAI1	retinoic acid induced 1	Promoter (<=1kb)	0	83.9373	1.98243	0.170068	11.6567	2.12175e-31	3.36228e-30
11_41521654_41522490	chr11	41521654	41522490	LRRC4C	leucine rich repeat containing 4C	Intron (ENST00000526978.5/105376640, intron 6 of 6)	-61881	22.0343	1.98183	0.31462	6.29911	2.99356e-10	1.59575e-09
15_35205014_35205469	chr15	35205014	35205469	ANP32AP1	acidic nuclear phosphoprotein 32 family member A pseudogene 1	Intron (ENST00000560832.1/ENST00000560832.1, intron 1 of 1)	-31857	11.7644	1.98047	0.449438	4.40654	1.05033e-05	3.46246e-05
11_3224446_3226365	chr11	3224446	3226365	MRGPRG	MAS related GPR family member G	3' UTR	-5633	209.222	1.9791	0.109243	18.1165	2.3621e-73	1.00877e-71
21_142449805_142453427	chr21	142449805	142453427	PRMT2	protein arginine methyltransferase 2	Distal Intergenic	95792982	314.757	1.9772	0.104758	18.874	1.8651e-79	8.854e-78
22_19925939_19926663	chr22	19925939	19926663	TXNRD2	thioredoxin reductase 2	Intron (ENST00000400518.5/10587, intron 2 of 17)	5890	28.692	1.97695	0.280502	7.04791	1.81629e-12	1.15637e-11
22_89234226_89235206	chr22	89234226	89235206	RPL23AP82	ribosomal protein L23a pseudogene 82	Distal Intergenic	38450351	43.5719	1.97691	0.24063	8.21557	2.11166e-16	1.73401e-15
9_65137317_65138812	chr9	65137317	65138812	LOC105379443	methylenetetrahydrofolate dehydrogenase (NADP+ dependent) 1 like pseudogene	Distal Intergenic	-4246	82.8761	1.97493	0.170762	11.5654	6.1677e-31	9.63119e-30
4_31117198_31117638	chr4	31117198	31117638	LINC02497	long intergenic non-protein coding RNA 2497	Intron (ENST00000621961.2/5099, intron 3 of 3)	-53375	20.0063	1.97415	0.341339	5.78356	7.31349e-09	3.44476e-08
37_1657437_1658275	chr37	1657437	1658275	NA	NA	NA	NA	23.6866	1.97038	0.316564	6.22426	4.83834e-10	2.52875e-09
22_23824059_23826705	chr22	23824059	23826705	SMARCB1	SWI/SNF related, matrix associated, actin dependent regulator of chromatin, subfamily b, member 1	Promoter (<=1kb)	951	490.833	1.97032	0.0775478	25.4078	2.06661e-142	2.11655e-140
21_42005387_42005788	chr21	42005387	42005788	ZBTB21	zinc finger and BTB domain containing 21	Promoter (2-3kb)	2269	10.5963	1.9679	0.457907	4.29759	1.72662e-05	5.51437e-05
16_139934583_139936851	chr16	139934583	139936851	LOC105376781	uncharacterized LOC105376781	Distal Intergenic	49776411	287.527	1.96769	0.0948071	20.7546	1.11336e-95	6.68076e-94
17_146945338_146946455	chr17	146945338	146946455	LOC100505909	histidine-rich glycoprotein	Distal Intergenic	-63717617	86.0758	1.96767	0.164088	11.9915	3.93617e-33	6.61003e-32
17_150581877_150584032	chr17	150581877	150584032	LOC100505909	histidine-rich glycoprotein	Distal Intergenic	-67354156	198.435	1.96605	0.113834	17.2712	7.74645e-67	2.92103e-65
4_56020601_56022256	chr4	56020601	56022256	CEP135	centrosomal protein 135	Exon (ENST00000257287.5/9662, exon 24 of 26)	21300	174.788	1.96583	0.120519	16.3113	8.20419e-60	2.71968e-58
18_57887820_57888213	chr18	57887820	57888213	LINC01897	long intergenic non-protein coding RNA 1897	Distal Intergenic	75306	7.98796	1.96564	0.536294	3.66524	0.000247108	0.000648667
22_127753803_127755836	chr22	127753803	127755836	RPL23AP82	ribosomal protein L23a pseudogene 82	Distal Intergenic	76969928	320.794	1.96436	0.091106	21.5613	4.1496e-103	2.74295e-101
18_43041820_43043462	chr18	43041820	43043462	RIT2	Ras like without CAAX 2	Intron (ENST00000326695.10/6014, intron 1 of 4)	-67725	99.6843	1.96296	0.153099	12.8214	1.2437e-37	2.39522e-36
20_134891331_134892523	chr20	134891331	134892523	SEPTIN14P20	septin 14 pseudogene 20	Distal Intergenic	70596390	185.321	1.96249	0.116158	16.895	4.89396e-64	1.74996e-62
7_46089403_46090156	chr7	46089403	46090156	LOC102723446	uncharacterized LOC102723446	Distal Intergenic	98498	10.6228	1.9596	0.455862	4.29868	1.7182e-05	5.49172e-05
19_100454090_100454298	chr19	100454090	100454298	LOC107987272	uncharacterized LOC107987272	Distal Intergenic	41871494	19.5416	1.9586	0.341734	5.73136	9.96286e-09	4.63476e-08
9_38418741_38420240	chr9	38418741	38420240	IGFBPL1	insulin like growth factor binding protein like 1	Intron (ENST00000377694.2/347252, intron 1 of 4)	4214	146.228	1.95577	0.131015	14.9278	2.17331e-50	5.91608e-49
1_32765377_32767252	chr1	32765377	32767252	NHSL3	NHS like 3	Promoter (<=1kb)	0	233.584	1.95518	0.104978	18.6246	2.03099e-77	9.20686e-76
21_63469719_63470508	chr21	63469719	63470508	PRMT2	protein arginine methyltransferase 2	Distal Intergenic	16812896	14.0578	1.95334	0.43725	4.46734	7.91974e-06	2.65858e-05
1_2443519_2444356	chr1	2443519	2444356	PLCH2	phospholipase C eta 2	Intron (ENST00000609981.5/9651, intron 2 of 3)	17539	38.7455	1.95316	0.239029	8.17125	3.05222e-16	2.48118e-15
21_140141716_140142476	chr21	140141716	140142476	PRMT2	protein arginine methyltransferase 2	Distal Intergenic	93484893	13.3894	1.95018	0.402686	4.84295	1.27928e-06	4.75689e-06
1_16072804_16074017	chr1	16072804	16074017	FAM131C	family with sequence similarity 131 member C	Promoter (<=1kb)	0	70.0892	1.94907	0.187962	10.3695	3.41429e-25	4.25287e-24
1_164672105_164673012	chr1	164672105	164673012	PBX1	PBX homeobox 1	Intron (ENST00000420696.7/5087, intron 2 of 8)	-26998	13.6067	1.94896	0.400208	4.86986	1.11677e-06	4.19064e-06
20_43925962_43927237	chr20	43925962	43927237	TOX2	TOX high mobility group box family member 2	Intron (ENST00000341197.9/84969, intron 1 of 8)	9795	162.081	1.94815	0.12168	16.0104	1.08167e-57	3.44793e-56
8_25838497_25838873	chr8	25838497	25838873	LOC124901915	uncharacterized LOC124901915	Promoter (1-2kb)	1262	9.11241	1.94687	0.491321	3.96252	7.41622e-05	0.000214965
18_115179249_115181038	chr18	115179249	115181038	PARD6G	par-6 family cell polarity regulator gamma	Distal Intergenic	-34931735	164.356	1.94615	0.132024	14.7409	3.52291e-49	9.30739e-48
18_133869768_133870040	chr18	133869768	133870040	PARD6G	par-6 family cell polarity regulator gamma	Distal Intergenic	-53622254	8.05805	1.94545	0.517424	3.75988	0.000169995	0.000461049
4_49091927_49092622	chr4	49091927	49092622	CWH43	cell wall biogenesis 43 C-terminal homolog	Distal Intergenic	63235	43.5854	1.94514	0.23577	8.25015	1.58201e-16	1.31174e-15
8_88940016_88941942	chr8	88940016	88941942	LOC105375630	uncharacterized LOC105375630	Distal Intergenic	397288	190.624	1.94458	0.116051	16.7563	5.09675e-63	1.78027e-61
12_217857232_217858611	chr12	217857232	217858611	ANHX	anomalous homeobox	Distal Intergenic	-84621355	27.0094	1.94417	0.294801	6.59485	4.25682e-11	2.43878e-10
4_91381252_91382190	chr4	91381252	91382190	LOC124900733	uncharacterized LOC124900733	Intron (ENST00000509176.6/401145, intron 10 of 10)	-55946	61.7898	1.94072	0.194437	9.98124	1.84155e-23	2.13143e-22
9_52156854_52159437	chr9	52156854	52159437	SPATA31A5	SPATA31 subfamily A member 5	Distal Intergenic	-8754970	137.765	1.93926	0.133933	14.4793	1.63758e-47	4.11979e-46
22_2157666_2160543	chr22	2157666	2160543	FRG1FP	FSHD region gene 1 family member F, pseudogene	Distal Intergenic	8800795	61.518	1.93735	0.191018	10.1422	3.58803e-24	4.27204e-23
1_160376748_160376984	chr1	160376748	160376984	NHLH1	nescient helix-loop-helix 1	Distal Intergenic	9677	8.72886	1.93713	0.501533	3.86241	0.000112273	0.000315031
4_108129058_108130579	chr4	108129058	108130579	LEF1	lymphoid enhancer binding factor 1	Intron (ENST00000379951.6/51176, intron 3 of 9)	34616	172.988	1.9353	0.119452	16.2014	4.92605e-59	1.61523e-57
9_78716995_78717785	chr9	78716995	78717785	PSAT1	phosphoserine aminotransferase 1	Distal Intergenic	419852	33.8519	1.93453	0.262883	7.35891	1.85416e-13	1.2626e-12
22_79257399_79257822	chr22	79257399	79257822	RPL23AP82	ribosomal protein L23a pseudogene 82	Distal Intergenic	28473524	10.0109	1.93372	0.481572	4.01544	5.93359e-05	0.000174614
37_87517691_87519636	chr37	87517691	87519636	NA	NA	NA	NA	270.779	1.93153	0.0988933	19.5315	5.92725e-85	3.08282e-83
3_79437229_79441269	chr3	79437229	79441269	LOC101927374	uncharacterized LOC101927374	Exon (ENST00000665198.1/101927374, exon 3 of 5)	8534	548.855	1.93084	0.0748462	25.7974	9.47475e-147	1.0142e-144
22_34957382_34959066	chr22	34957382	34959066	LOC124905109	uncharacterized LOC124905109	Intron (ENST00000668433.1/101926957, intron 2 of 3)	38689	162.513	1.92951	0.132802	14.5293	7.90377e-48	2.0082e-46
5_35789268_35789930	chr5	35789268	35789930	SPEF2	sperm flagellar 2	3' UTR	7948	11.8984	1.92932	0.442273	4.3623	1.28704e-05	4.18992e-05
2_93068467_93068921	chr2	93068467	93068921	ACTR3BP2	ACTR3B pseudogene 2	Distal Intergenic	1127799	30.1059	1.9285	0.289763	6.65544	2.82461e-11	1.64144e-10
12_136423647_136424071	chr12	136423647	136424071	ANHX	anomalous homeobox	Distal Intergenic	-3187770	19.6628	1.92817	0.33522	5.75195	8.82213e-09	4.12374e-08
2_97325487_97325836	chr2	97325487	97325836	LOC100506076	uncharacterized LOC100506076	Distal Intergenic	40513	10.4422	1.92607	0.466477	4.12896	3.64404e-05	0.000111067
11_41992863_41994811	chr11	41992863	41994811	LINC02745	long intergenic non-protein coding RNA 2745	Exon (ENST00000667585.1/101928591, exon 5 of 5)	90629	222.064	1.92596	0.107798	17.8664	2.15529e-71	8.86232e-70
16_197712157_197712703	chr16	197712157	197712703	LOC105376781	uncharacterized LOC105376781	Distal Intergenic	107553985	21.1428	1.92517	0.321798	5.98255	2.19671e-09	1.08472e-08
4_26124366_26126672	chr4	26124366	26126672	RBPJ	recombination signal binding protein for immunoglobulin kappa J region	Distal Intergenic	-36783	279.863	1.92405	0.100845	19.0793	3.75513e-81	1.83515e-79
7_84079380_84080918	chr7	84079380	84080918	SEMA3A	semaphorin 3A	Intron (ENST00000265362.9/10371, intron 4 of 16)	113871	149.69	1.92326	0.125603	15.3122	6.34185e-53	1.81886e-51
13_1776218_1777350	chr13	1776218	1777350	FAM230C	family with sequence similarity 230 member C	Distal Intergenic	-16417947	189.231	1.92032	0.116361	16.5032	3.48176e-61	1.18498e-59
17_27084476_27085748	chr17	27084476	27085748	LOC124903955	uncharacterized LOC124903955	Distal Intergenic	-84535	54.8239	1.91935	0.206306	9.30344	1.35975e-20	1.39866e-19
16_179316180_179316417	chr16	179316180	179316417	LOC105376781	uncharacterized LOC105376781	Distal Intergenic	89158008	6.91109	1.91921	0.555946	3.45215	0.000556137	0.00134526
11_44400939_44401879	chr11	44400939	44401879	ALX4	ALX homeobox 4	Distal Intergenic	-90800	51.0587	1.91881	0.219892	8.72616	2.63462e-18	2.40772e-17
1_42462790_42464444	chr1	42462790	42464444	CCDC30	coiled-coil domain containing 30	Promoter (<=1kb)	0	206.017	1.91852	0.109152	17.5766	3.72237e-69	1.46523e-67
16_165192792_165193611	chr16	165192792	165193611	LOC105376781	uncharacterized LOC105376781	Distal Intergenic	75034620	115.279	1.91738	0.155546	12.3268	6.5002e-35	1.15903e-33
21_6562062_6562821	chr21	6562062	6562821	LOC102724594	U2 small nuclear RNA auxiliary factor 1 like 5	Exon (ENST00000619537.5/102724652, exon 4 of 5)	-62814	12.4352	1.916	0.421208	4.54883	5.39456e-06	1.85174e-05
15_31927003_31927474	chr15	31927003	31927474	LOC124900362	small nucleolar RNA SNORA18	Promoter (<=1kb)	-829	16.9024	1.916	0.379063	5.05457	4.31353e-07	1.69632e-06
1_245511642_245512526	chr1	245511642	245512526	KIF26B	kinesin family member 26B	Promoter (<=1kb)	640	11.1798	1.91573	0.439763	4.35628	1.32293e-05	4.2996e-05
11_4197993_4198847	chr11	4197993	4198847	LINC02749	long intergenic non-protein coding RNA 2749	Intron (ENST00000667222.1/100506082, intron 2 of 2)	10853	82.5701	1.91381	0.168876	11.3326	9.04745e-30	1.35785e-28
1_155320619_155321767	chr1	155320619	155321767	RUSC1	RUN and SH3 domain containing 1	Promoter (<=1kb)	0	151.57	1.91332	0.13241	14.45	2.50805e-47	6.28586e-46
20_148962645_148963278	chr20	148962645	148963278	SEPTIN14P20	septin 14 pseudogene 20	Distal Intergenic	84667704	80.4226	1.90942	0.193287	9.8787	5.14981e-23	5.84226e-22
15_39557383_39558859	chr15	39557383	39558859	THBS1	thrombospondin 1	Distal Intergenic	-22220	49.6406	1.90884	0.217506	8.77604	1.69325e-18	1.56249e-17
8_68447492_68449482	chr8	68447492	68449482	C8orf34	chromosome 8 open reading frame 34	3' UTR	8016	253.792	1.90743	0.101911	18.7167	3.61919e-78	1.67731e-76
21_25078653_25078879	chr21	25078653	25078879	LINC01692	long intergenic non-protein coding RNA 1692	Distal Intergenic	238081	5.74303	1.90736	0.673368	2.83256	0.00461769	0.00858763
10_76525098_76525597	chr10	76525098	76525597	LRMDA	leucine rich melanocyte differentiation associated	Intron (ENST00000611255.5/83938, intron 6 of 6)	-30790	30.0599	1.90735	0.272427	7.00131	2.5358e-12	1.59638e-11
5_46893507_46894732	chr5	46893507	46894732	HCN1	hyperpolarization activated cyclic nucleotide gated potassium channel 1	Distal Intergenic	-1197009	72.3119	1.90635	0.182803	10.4284	1.83964e-25	2.31405e-24
16_184229006_184231209	chr16	184229006	184231209	LOC105376781	uncharacterized LOC105376781	Distal Intergenic	94070834	185.031	1.90476	0.118201	16.1147	2.01243e-58	6.5341e-57
17_128454457_128454699	chr17	128454457	128454699	LOC100505909	histidine-rich glycoprotein	Distal Intergenic	-45226736	7.90072	1.90397	0.549152	3.46711	0.000526088	0.00128042
3_119709746_119710087	chr3	119709746	119710087	CFAP91	cilia and flagella associated protein 91	Promoter (2-3kb)	2237	10.1562	1.90311	0.476904	3.99056	6.59185e-05	0.000192528
1_64891304_64891695	chr1	64891304	64891695	JAK1	Janus kinase 1	Intron (ENST00000342505.5/3716, intron 1 of 24)	-21896	10.4019	1.90297	0.453615	4.19512	2.72727e-05	8.46735e-05
3_61680434_61681152	chr3	61680434	61681152	PTPRG	protein tyrosine phosphatase receptor type G	Intron (ENST00000495879.1/5793, intron 1 of 2)	118523	37.5452	1.90263	0.246684	7.71284	1.23053e-14	9.05377e-14
37_106168333_106168667	chr37	106168333	106168667	NA	NA	NA	NA	9.35018	1.90235	0.491391	3.87135	0.000108232	0.000304697
22_38423274_38425138	chr22	38423274	38425138	LOC101927183	uncharacterized LOC101927183	Promoter (<=1kb)	0	119.542	1.9023	0.140584	13.5314	1.02013e-41	2.20814e-40
12_199659187_199659603	chr12	199659187	199659603	ANHX	anomalous homeobox	Distal Intergenic	-66423310	11.8682	1.90175	0.439424	4.32784	1.5058e-05	4.8519e-05
12_101386287_101388007	chr12	101386287	101388007	ARL 1.00	ADP ribosylation factor like GTPase 1	3' UTR	13479	268.629	1.90088	0.100094	18.9909	2.02668e-80	9.73247e-79
11_46542592_46542834	chr11	46542592	46542834	AMBRA1	autophagy and beclin 1 regulator 1	Exon (ENST00000314845.7/55626, exon 8 of 19)	-11985	8.89321	1.90088	0.498073	3.81647	0.000135376	0.00037382
17_7192200_7194848	chr17	7192200	7194848	DLG4	discs large MAGUK scaffold protein 4	Promoter (<=1kb)	0	181.805	1.90082	0.11512	16.5116	3.02638e-61	1.03423e-59
4_8180201_8181546	chr4	8180201	8181546	SH3TC1	SH3 domain and tetratricopeptide repeats 1	Promoter (<=1kb)	-526	89.3003	1.89925	0.163289	11.6312	2.85965e-31	4.50791e-30
12_98836154_98836439	chr12	98836154	98836439	ANKS1B	ankyrin repeat and sterile alpha motif domain containing 1B	Intron (ENST00000341752.11/56899, intron 1 of 9)	-4013	7.90974	1.89691	0.563315	3.36741	0.000758775	0.00177676
2_21805925_21807435	chr2	21805925	21807435	LINC01822	long intergenic non-protein coding RNA 1822	Intron (ENST00000435237.1/105374320, intron 4 of 5)	-95269	18.5813	1.89628	0.348403	5.44278	5.24546e-08	2.26966e-07
12_133421381_133421753	chr12	133421381	133421753	ANHX	anomalous homeobox	Distal Intergenic	-185504	8.29204	1.89574	0.516467	3.67059	0.000241989	0.000636284
21_22950675_22950978	chr21	22950675	22950978	MIR6130	microRNA 6130	Distal Intergenic	-128306	7.23651	1.89377	0.577731	3.27794	0.00104567	0.00236785
3_8267494_8268825	chr3	8267494	8268825	LOC107986010	uncharacterized LOC107986010	Intron (ENST00000654635.1/101927394, intron 3 of 6)	97414	80.4362	1.89184	0.167318	11.3069	1.21328e-29	1.81435e-28
2_11164895_11166700	chr2	11164895	11166700	SLC66A3	solute carrier family 66 member 3	Intron (ENST00000445402.5/130814, intron 5 of 5)	4605	228.111	1.89159	0.104168	18.159	1.09041e-73	4.693e-72
20_32070116_32071432	chr20	32070116	32071432	HCK	HCK proto-oncogene, Src family tyrosine kinase	Intron (ENST00000375862.7/3055, intron 1 of 12)	17828	108.976	1.89034	0.144893	13.0464	6.65793e-39	1.33735e-37
3_45355311_45356295	chr3	45355311	45356295	LARS2	leucyl-tRNA synthetase 2, mitochondrial	Distal Intergenic	-32266	139.663	1.8891	0.131446	14.3716	7.79732e-47	1.92944e-45
1_204858285_204858913	chr1	204858285	204858913	NFASC	neurofascin	Intron (ENST00000404977.6/23114, intron 1 of 25)	-11691	14.1587	1.8888	0.397205	4.75524	1.98212e-06	7.20795e-06
17_37453122_37454168	chr17	37453122	37454168	TADA2A	transcriptional adaptor 2A	Promoter (2-3kb)	2557	106.181	1.88539	0.157746	11.9521	6.33275e-33	1.0581e-31
5_96089618_96093327	chr5	96089618	96093327	MIR583	microRNA 583	Intron (ENST00000502645.2/101929710, intron 1 of 4)	10480	403.378	1.88453	0.0967711	19.4741	1.82222e-84	9.38924e-83
3_73342466_73343935	chr3	73342466	73343935	PDZRN3	PDZ domain containing ring finger 3	Distal Intergenic	44211	111.083	1.88326	0.149547	12.5931	2.30557e-36	4.30292e-35
22_33225710_33226027	chr22	33225710	33226027	LARGE1	LARGE xylosyl- and glucuronyltransferase 1	Intron (ENST00000608642.6/9215, intron 11 of 11)	-3959	9.91044	1.88257	0.490213	3.84031	0.000122877	0.00034218
7_28832002_28832850	chr7	28832002	28832850	CREB5	cAMP responsive element binding protein 5	Distal Intergenic	22593	38.4628	1.88182	0.254343	7.39872	1.37501e-13	9.45634e-13
1_6335982_6336270	chr1	6335982	6336270	ACOT7	acyl-CoA thioesterase 7	Intron (ENST00000608083.5/11332, intron 3 of 8)	15979	9.08092	1.88107	0.510456	3.68507	0.000228639	0.000604103
20_155805296_155805535	chr20	155805296	155805535	SEPTIN14P20	septin 14 pseudogene 20	Distal Intergenic	91510355	16.9987	1.88039	0.361893	5.19598	2.0364e-07	8.29739e-07
18_71782677_71783119	chr18	71782677	71783119	LINC01899	long intergenic non-protein coding RNA 1899	Promoter (<=1kb)	-396	11.8858	1.87933	0.443926	4.23342	2.30167e-05	7.23397e-05
20_155456935_155457536	chr20	155456935	155457536	SEPTIN14P20	septin 14 pseudogene 20	Distal Intergenic	91161994	17.8859	1.87898	0.348326	5.3943	6.87903e-08	2.94145e-07
9_81481058_81481762	chr9	81481058	81481762	TLE1	TLE family member 1, transcriptional corepressor	Distal Intergenic	131759	30.4363	1.87781	0.270111	6.95199	3.6017e-12	2.24147e-11
5_101915281_101917531	chr5	101915281	101917531	SLCO4C1	solute carrier organic anion transporter family member 4C1	Distal Intergenic	378753	189.647	1.8774	0.114914	16.3375	5.34091e-60	1.77583e-58
1_200150974_200151288	chr1	200150974	200151288	NR5A2	nuclear receptor subfamily 5 group A member 2	Intron (ENST00000236914.7/2494, intron 6 of 6)	107164	7.10341	1.87651	0.585718	3.20379	0.00135634	0.00297392
3_94399815_94401932	chr3	94399815	94401932	DHFR2	dihydrofolate reductase 2	Distal Intergenic	-336426	132.088	1.87593	0.132057	14.2055	8.47369e-46	2.04051e-44
19_96391853_96392134	chr19	96391853	96392134	LOC107987272	uncharacterized LOC107987272	Distal Intergenic	37809257	8.61718	1.87439	0.504274	3.71701	0.000201594	0.00053787
20_27235223_27236247	chr20	27235223	27236247	LOC124904967	uncharacterized LOC124904967	Distal Intergenic	-983677	59.3525	1.87438	0.19875	9.43087	4.06687e-21	4.26655e-20
13_62218879_62220871	chr13	62218879	62220871	LINC01075	long intergenic non-protein coding RNA 1075	Intron (ENST00000455977.2/103752583, intron 1 of 3)	6302	119.747	1.87377	0.15371	12.1903	3.49994e-34	6.08054e-33
1_76867237_76870175	chr1	76867237	76870175	ST6GALNAC5	ST6 N-acetylgalactosaminide alpha-2,6-sialyltransferase 5	Promoter (<=1kb)	0	411.911	1.87349	0.079913	23.4441	1.51704e-121	1.24296e-119
15_19713910_19715563	chr15	19713910	19715563	FAM30B	family with sequence similarity 30 member B	Distal Intergenic	-297178	138.046	1.87301	0.130618	14.3397	1.23617e-46	3.04753e-45
1_153260479_153262431	chr1	153260479	153262431	LORICRIN	loricrin cornified envelope precursor protein	Promoter (<=1kb)	792	156.626	1.87282	0.126042	14.8586	6.11578e-50	1.64191e-48
19_165308990_165309743	chr19	165308990	165309743	LOC107987272	uncharacterized LOC107987272	Distal Intergenic	106726394	51.884	1.86954	0.222969	8.38476	5.08284e-17	4.32805e-16
17_21947596_21949632	chr17	21947596	21949632	UBBP4	ubiquitin B pseudogene 4	Distal Intergenic	-141111	210.351	1.86849	0.113935	16.3996	1.9251e-60	6.46565e-59
20_5700043_5700336	chr20	5700043	5700336	SHLD1	shieldin complex subunit 1	Distal Intergenic	-50057	11.7292	1.86722	0.440462	4.23923	2.24288e-05	7.06257e-05
1_13892387_13893790	chr1	13892387	13893790	KAZN	kazrin, periplakin interacting protein	Promoter (<=1kb)	0	91.0273	1.86707	0.161927	11.5303	9.27766e-31	1.44062e-29
17_37244015_37245538	chr17	37244015	37245538	ACACA	acetyl-CoA carboxylase alpha	Exon (ENST00000616317.5/31, exon 20 of 56)	3138	138.501	1.86371	0.133363	13.9748	2.22223e-44	5.18204e-43
5_36129828_36131770	chr5	36129828	36131770	LMBRD2	LMBR1 domain containing 2	Intron (ENST00000296603.5/92255, intron 6 of 17)	10987	292.428	1.86266	0.0929376	20.0421	2.36591e-89	1.2998e-87
17_117084756_117086005	chr17	117084756	117086005	LOC100505909	histidine-rich glycoprotein	Distal Intergenic	-33857035	120.395	1.86072	0.139239	13.3634	9.88744e-41	2.08314e-39
20_5422158_5423023	chr20	5422158	5423023	LINC00658	long intergenic non-protein coding RNA 658	Intron (ENST00000668553.1/124904863, intron 3 of 3)	14222	241.204	1.85876	0.107745	17.2514	1.09159e-66	4.10219e-65
9_76239275_76241368	chr9	76239275	76241368	PCSK5	proprotein convertase subtilisin/kexin type 5	Exon (ENST00000545128.5/5125, exon 24 of 37)	50636	174.5	1.8587	0.120061	15.4813	4.63916e-54	1.3587e-52
9_1919152_1919596	chr9	1919152	1919596	SMARCA2	SWI/SNF related, matrix associated, actin dependent regulator of chromatin, subfamily a, member 2	Distal Intergenic	-60694	11.3205	1.85854	0.45299	4.10283	4.08126e-05	0.000123521
8_85461738_85463335	chr8	85461738	85463335	CA3-AS1	CA3 antisense RNA 1	Promoter (<=1kb)	0	80.3346	1.85809	0.169252	10.9782	4.86265e-28	6.82271e-27
19_101392080_101395910	chr19	101392080	101395910	LOC107987272	uncharacterized LOC107987272	Distal Intergenic	42809484	387.294	1.8577	0.0853562	21.7642	5.07387e-105	3.42905e-103
18_42908544_42909282	chr18	42908544	42909282	RIT2	Ras like without CAAX 2	Intron (ENST00000326695.10/6014, intron 4 of 4)	64813	52.0911	1.85754	0.208139	8.92451	4.4768e-19	4.25899e-18
19_24909774_24911775	chr19	24909774	24911775	HAVCR1P1	hepatitis A virus cellular receptor 1 pseudogene 1	Distal Intergenic	-746290	318.859	1.85716	0.0907616	20.4619	4.704e-93	2.70525e-91
37_115232299_115234576	chr37	115232299	115234576	NA	NA	NA	NA	297.649	1.85643	0.0943028	19.6858	2.85157e-86	1.51156e-84
10_35041346_35043033	chr10	35041346	35043033	CUL2	cullin 2	Intron (ENST00000626172.3/8453, intron 8 of 19)	-3081	356.084	1.85641	0.0953544	19.4686	2.02856e-84	1.04201e-82
1_241531303_241532042	chr1	241531303	241532042	KMO	kynurenine 3-monooxygenase	Promoter (<=1kb)	-92	14.48	1.85622	0.388761	4.77471	1.79962e-06	6.57242e-06
3_3163925_3165736	chr3	3163925	3165736	CRBN	cereblon	Intron (ENST00000639284.1/51185, intron 5 of 11)	-7141	264.987	1.85455	0.100486	18.4558	4.68751e-76	2.09348e-74
14_42218953_42220779	chr14	42218953	42220779	LRFN5	leucine rich repeat and fibronectin type III domain containing 5	Distal Intergenic	519526	235.889	1.85272	0.105051	17.6364	1.29522e-69	5.15957e-68
11_37691510_37692631	chr11	37691510	37692631	LINC02760	long intergenic non-protein coding RNA 2760	Distal Intergenic	-245970	83.7322	1.85119	0.169294	10.9348	7.85934e-28	1.09349e-26
12_70900080_70902015	chr12	70900080	70902015	PTPRR	protein tyrosine phosphatase receptor type R	Intron (ENST00000283228.7/5801, intron 1 of 13)	18723	121.718	1.85064	0.140676	13.1553	1.58613e-39	3.24492e-38
37_37571406_37572888	chr37	37571406	37572888	NA	NA	NA	NA	44.716	1.85044	0.230452	8.02958	9.78063e-16	7.69625e-15
6_89493370_89494443	chr6	89493370	89494443	ANKRD6	ankyrin repeat domain 6	Intron (ENST00000339746.9/22881, intron 1 of 15)	9967	16.1018	1.85016	0.376652	4.91212	9.00954e-07	3.41205e-06
1_220879052_220880339	chr1	220879052	220880339	HLX-AS1	HLX antisense RNA 1	Promoter (<=1kb)	0	70.9839	1.84982	0.19653	9.41239	4.84977e-21	5.07346e-20
10_34976608_34978937	chr10	34976608	34978937	LINC02635	long intergenic non-protein coding RNA 2635	Promoter (2-3kb)	2624	400.014	1.84759	0.0815036	22.6688	9.10132e-114	6.83279e-112
18_132010665_132012623	chr18	132010665	132012623	PARD6G	par-6 family cell polarity regulator gamma	Distal Intergenic	-51763151	329.988	1.84613	0.101718	18.1496	1.29355e-73	5.56007e-72
8_49279743_49283439	chr8	49279743	49283439	LOC105375826	uncharacterized LOC105375826	Distal Intergenic	110974	329.807	1.84597	0.0878478	21.0132	4.96334e-98	3.07848e-96
17_140296398_140297168	chr17	140296398	140297168	LOC100505909	histidine-rich glycoprotein	Distal Intergenic	-57068677	18.0981	1.84503	0.346079	5.33124	9.7545e-08	4.10662e-07
10_70464809_70465172	chr10	70464809	70465172	PALD1	phosphatase domain containing paladin 1	Distal Intergenic	-13595	17.6511	1.84446	0.354051	5.20958	1.89268e-07	7.73647e-07
22_92946989_92948473	chr22	92946989	92948473	RPL23AP82	ribosomal protein L23a pseudogene 82	Distal Intergenic	42163114	88.4541	1.84424	0.175655	10.4992	8.71317e-26	1.11204e-24
8_67392517_67393545	chr8	67392517	67393545	CPA6	carboxypeptidase A6	Distal Intergenic	36122	39.5103	1.84378	0.240295	7.673	1.68022e-14	1.22323e-13
19_170289312_170291967	chr19	170289312	170291967	LOC107987272	uncharacterized LOC107987272	Distal Intergenic	111706716	240.728	1.843	0.10425	17.6787	6.12063e-70	2.45291e-68
16_111674125_111676280	chr16	111674125	111676280	LOC105376781	uncharacterized LOC105376781	Distal Intergenic	21515953	393.69	1.84256	0.0823931	22.363	9.02007e-111	6.49269e-109
17_118032881_118035450	chr17	118032881	118035450	LOC100505909	histidine-rich glycoprotein	Distal Intergenic	-34805160	234.816	1.84146	0.107354	17.1531	5.95927e-66	2.19474e-64
3_107017279_107019449	chr3	107017279	107019449	LINC00882	long intergenic non-protein coding RNA 882	Intron (ENST00000660862.1/100302640, intron 3 of 9)	101859	310.812	1.84103	0.0905928	20.3221	8.20554e-92	4.6624e-90
21_72536294_72538777	chr21	72536294	72538777	PRMT2	protein arginine methyltransferase 2	Distal Intergenic	25879471	568.202	1.84067	0.0820462	22.4346	1.80904e-111	1.31644e-109
20_103279178_103281190	chr20	103279178	103281190	SEPTIN14P20	septin 14 pseudogene 20	Distal Intergenic	38984237	240.46	1.83914	0.103141	17.8314	4.03542e-71	1.64911e-69
3_22666340_22667521	chr3	22666340	22667521	ZNF385D	zinc finger protein 385D	Distal Intergenic	-293019	115.231	1.83847	0.141915	12.9547	2.20858e-38	4.36754e-37
22_21395859_21396550	chr22	21395859	21396550	LOC124905172	small Cajal body-specific RNA 17	Exon (ENST00000621315.1/ENST00000621315.1, exon 1 of 1)	-5921	42.2394	1.83649	0.235697	7.79174	6.60904e-15	4.95232e-14
13_8131671_8134243	chr13	8131671	8134243	FAM230C	family with sequence similarity 230 member C	Distal Intergenic	-10061054	285.191	1.83646	0.094285	19.4777	1.69689e-84	8.75708e-83
20_33903941_33906112	chr20	33903941	33906112	RALY-AS1	RALY antisense RNA 1	Distal Intergenic	87012	310.816	1.83576	0.0907719	20.2238	6.03846e-91	3.3847e-89
12_174485907_174487762	chr12	174485907	174487762	ANHX	anomalous homeobox	Distal Intergenic	-41250030	290.55	1.83425	0.0985389	18.6145	2.45102e-77	1.10807e-75
37_120485510_120486423	chr37	120485510	120486423	NA	NA	NA	NA	54.1676	1.83407	0.225972	8.11637	4.8032e-16	3.85732e-15
8_85422326_85422759	chr8	85422326	85422759	CA3	carbonic anhydrase 3	Intron (ENST00000520921.1/761, intron 2 of 3)	-16099	15.1263	1.83369	0.390014	4.7016	2.58134e-06	9.25818e-06
1_6178762_6181347	chr1	6178762	6181347	CHD5	chromodomain helicase DNA binding protein 5	Promoter (<=1kb)	0	171.589	1.83362	0.122482	14.9705	1.14485e-50	3.13705e-49
12_26846520_26850594	chr12	26846520	26850594	ITPR2	inositol 1,4,5-trisphosphate receptor type 2	Distal Intergenic	-13326	413.337	1.83313	0.0823793	22.2523	1.07102e-109	7.61022e-108
3_59101853_59102396	chr3	59101853	59102396	CFAP20DC-DT	CFAP20DC divergent transcript	Intron (ENST00000659086.1/105377110, intron 1 of 1)	36281	33.1532	1.83053	0.265907	6.88411	5.81507e-12	3.56215e-11
19_43454640_43456372	chr19	43454640	43456372	LYPD3	LY6/PLAUR domain containing 3	Distal Intergenic	7591	215.463	1.82768	0.105096	17.3906	9.72293e-68	3.7299e-66
22_105064592_105065483	chr22	105064592	105065483	RPL23AP82	ribosomal protein L23a pseudogene 82	Distal Intergenic	54280717	18.9693	1.82717	0.344048	5.3108	1.09144e-07	4.56654e-07
19_160766585_160767556	chr19	160766585	160767556	LOC107987272	uncharacterized LOC107987272	Distal Intergenic	102183989	87.8849	1.82601	0.163396	11.1754	5.38247e-29	7.8855e-28
4_42588103_42590838	chr4	42588103	42590838	ATP8A1	ATPase phospholipid transporting 8A1	Promoter (<=1kb)	0	250.184	1.82595	0.0993113	18.3861	1.69613e-75	7.5244e-74
18_76083291_76085286	chr18	76083291	76085286	LOC339298	uncharacterized LOC339298	Distal Intergenic	-37682	220.425	1.82505	0.115408	15.8138	2.49738e-56	7.68033e-55
20_141324934_141325219	chr20	141324934	141325219	SEPTIN14P20	septin 14 pseudogene 20	Distal Intergenic	77029993	6.9257	1.82478	0.556897	3.2767	0.00105028	0.00237732
17_26583505_26584983	chr17	26583505	26584983	LOC124903955	uncharacterized LOC124903955	Distal Intergenic	414942	226.903	1.82466	0.104418	17.4746	2.23522e-68	8.68518e-67
6_105526001_105528492	chr6	105526001	105528492	PREP	prolyl endopeptidase	Intron (ENST00000701429.1/ENST00000701429.1, intron 1 of 1)	-71939	140.559	1.82429	0.133267	13.6889	1.18221e-42	2.63108e-41
6_23530320_23530653	chr6	23530320	23530653	LOC105374976	uncharacterized LOC105374976	Intron (ENST00000690652.2/105374976, intron 1 of 2)	53630	7.63124	1.82422	0.549582	3.31929	0.000902465	0.00207587
4_113912655_113912939	chr4	113912655	113912939	ARSJ	arylsulfatase family member J	Intron (ENST00000315366.8/79642, intron 1 of 1)	66672	6.91849	1.82336	0.565314	3.2254	0.00125798	0.00278438
6_79278342_79281560	chr6	79278342	79281560	LCAL1	lung cancer associated lncRNA 1	Exon (ENST00000406706.2/ENST00000406706.2, exon 1 of 1)	31268	238.425	1.82303	0.103452	17.6221	1.66693e-69	6.63233e-68
20_4958390_4959636	chr20	4958390	4959636	SLC23A2	solute carrier family 23 member 2	Intron (ENST00000379333.5/9962, intron 2 of 16)	41874	103.499	1.82286	0.152225	11.9747	4.82084e-33	8.06707e-32
7_88403702_88404111	chr7	88403702	88404111	LOC107986816	uncharacterized LOC107986816	Distal Intergenic	-16056	11.2956	1.822	0.518908	3.51122	0.000446063	0.00110502
3_85718268_85719168	chr3	85718268	85719168	CADM2	cell adhesion molecule 2	Intron (ENST00000383699.8/253559, intron 1 of 9)	-7314	40.7617	1.82128	0.235062	7.74807	9.32972e-15	6.93056e-14
1_39671676_39672778	chr1	39671676	39672778	NT5C1A	5'-nucleotidase, cytosolic IA	Promoter (<=1kb)	0	43.0689	1.82106	0.271014	6.71943	1.82438e-11	1.07662e-10
19_89562775_89563737	chr19	89562775	89563737	LOC107987272	uncharacterized LOC107987272	Distal Intergenic	30980179	17.2189	1.82098	0.363987	5.00286	5.6485e-07	2.18965e-06
2_108911895_108912770	chr2	108911895	108912770	CCDC138	coiled-coil domain containing 138	Exon (ENST00000258443.7/10913, exon 6 of 12)	54967	121.643	1.82089	0.139089	13.0916	3.67879e-39	7.45258e-38
4_48970108_48972180	chr4	48970108	48972180	CWH43	cell wall biogenesis 43 C-terminal homolog	Distal Intergenic	-14095	136.827	1.82063	0.130918	13.9067	5.7718e-44	1.32727e-42
1_182789075_182790046	chr1	182789075	182790046	NPL	N-acetylneuraminate pyruvate lyase	Promoter (<=1kb)	0	75.3464	1.81905	0.179571	10.13	4.06726e-24	4.82704e-23
7_51681012_51682351	chr7	51681012	51682351	LOC105375278	uncharacterized LOC105375278	Intron (ENST00000648455.1/105375278, intron 3 of 6)	209295	257.685	1.81894	0.0978768	18.5839	4.33543e-77	1.95732e-75
5_28819270_28821268	chr5	28819270	28821268	LINC02109	long intergenic non-protein coding RNA 2109	Intron (ENST00000658190.1/101929660, intron 1 of 1)	9939	211.343	1.81858	0.106936	17.0062	7.39216e-65	2.67496e-63
19_152301167_152302509	chr19	152301167	152302509	LOC107987272	uncharacterized LOC107987272	Distal Intergenic	93718571	212.441	1.81821	0.106291	17.106	1.33948e-65	4.89515e-64
1_37946117_37947159	chr1	37946117	37947159	INPP5B	inositol polyphosphate-5-phosphatase B	Promoter (<=1kb)	0	184.474	1.81787	0.114926	15.8177	2.34884e-56	7.23692e-55
4_102965060_102965525	chr4	102965060	102965525	SLC9B1	solute carrier family 9 member B1	Intron (ENST00000394789.7/150159, intron 3 of 11)	26187	18.1023	1.81742	0.384231	4.73001	2.24506e-06	8.11436e-06
17_105088154_105088427	chr17	105088154	105088427	LOC100505909	histidine-rich glycoprotein	Distal Intergenic	-21860433	8.10968	1.81339	0.514055	3.52761	0.000419328	0.00104629
18_110726257_110727247	chr18	110726257	110727247	PARD6G	par-6 family cell polarity regulator gamma	Distal Intergenic	-30478743	116.963	1.81072	0.150026	12.0694	1.53305e-33	2.60078e-32
1_58248141_58250784	chr1	58248141	58250784	OMA1	OMA1 zinc metallopeptidase	Intron (ENST00000485760.5/1600, intron 4 of 20)	255415	328.363	1.81058	0.0883456	20.4943	2.41931e-93	1.40105e-91
18_172764933_172765438	chr18	172764933	172765438	PARD6G	par-6 family cell polarity regulator gamma	Distal Intergenic	-92517419	40.2284	1.81032	0.237	7.63847	2.19815e-14	1.58844e-13
17_162162307_162164811	chr17	162162307	162164811	LOC100505909	histidine-rich glycoprotein	Distal Intergenic	-78934586	250.502	1.80981	0.113209	15.9864	1.58959e-57	5.02355e-56
19_122609918_122611544	chr19	122609918	122611544	LOC107987272	uncharacterized LOC107987272	Distal Intergenic	64027322	171.062	1.80956	0.123042	14.7068	5.8281e-49	1.52639e-47
1_35202013_35202827	chr1	35202013	35202827	SFPQ	splicing factor proline and glutamine rich	Distal Intergenic	-8567	22.3999	1.80822	0.314887	5.74244	9.33226e-09	4.35239e-08
2_95229304_95231238	chr2	95229304	95231238	ZNF892	zinc finger protein 892	Promoter (<=1kb)	-823	214.4	1.80794	0.115742	15.6204	5.28392e-55	1.57961e-53
19_160678659_160679598	chr19	160678659	160679598	LOC107987272	uncharacterized LOC107987272	Distal Intergenic	102096063	29.1846	1.80753	0.27621	6.54405	5.98728e-11	3.39095e-10
1_32870139_32872756	chr1	32870139	32872756	FNDC5	fibronectin type III domain containing 5	Promoter (<=1kb)	0	148.997	1.80746	0.129134	13.9968	1.62956e-44	3.81608e-43
37_78747645_78749245	chr37	78747645	78749245	NA	NA	NA	NA	33.0186	1.80683	0.261103	6.92	4.51637e-12	2.78874e-11
1_241356134_241358023	chr1	241356134	241358023	LOC124904601	uncharacterized LOC124904601	Promoter (<=1kb)	0	220.299	1.8067	0.114866	15.7287	9.61913e-56	2.91766e-54
2_59283540_59283804	chr2	59283540	59283804	LOC105374754	uncharacterized LOC105374754	Intron (ENST00000606382.1/ENST00000606382.1, intron 3 of 3)	-29968	8.62384	1.80638	0.506367	3.56734	0.000360627	0.000913975
12_183078224_183080120	chr12	183078224	183080120	ANHX	anomalous homeobox	Distal Intergenic	-49842347	238.491	1.80582	0.107384	16.8166	1.8457e-63	6.51551e-62
17_4395978_4396205	chr17	4395978	4396205	UBE2G1	ubiquitin conjugating enzyme E2 G1	Distal Intergenic	-29303	7.5021	1.80443	0.549984	3.28088	0.00103483	0.00234699
15_50599998_50601948	chr15	50599998	50601948	TRPM7	transient receptor potential cation channel subfamily M member 7	Promoter (<=1kb)	-333	203.95	1.80279	0.122134	14.7608	2.62321e-49	6.95811e-48
17_146654578_146655643	chr17	146654578	146655643	LOC100505909	histidine-rich glycoprotein	Distal Intergenic	-63426857	49.3077	1.80259	0.215495	8.36484	6.01941e-17	5.09936e-16
4_109713734_109716278	chr4	109713734	109716278	PLA2G12A	phospholipase A2 group XIIA	Promoter (2-3kb)	2483	190.718	1.79998	0.111867	16.0903	2.98507e-58	9.65434e-57
18_37836557_37838250	chr18	37836557	37838250	MIR4318	microRNA 4318	Distal Intergenic	179422	91.364	1.79909	0.159702	11.2653	1.94675e-29	2.89551e-28
16_115092395_115092871	chr16	115092395	115092871	LOC105376781	uncharacterized LOC105376781	Distal Intergenic	24934223	10.0693	1.79838	0.469606	3.82956	0.000128372	0.000355959
19_50815666_50816234	chr19	50815666	50816234	LINC01869	long intergenic non-protein coding RNA 1869	Promoter (1-2kb)	-1150	19.3798	1.79766	0.334279	5.37771	7.54376e-08	3.21382e-07
17_164956718_164958359	chr17	164956718	164958359	LOC100505909	histidine-rich glycoprotein	Distal Intergenic	-81728997	203.376	1.79736	0.108874	16.5086	3.18202e-61	1.0863e-59
12_130755069_130757428	chr12	130755069	130757428	RIMBP2	RIMS binding protein 2	Intron (ENST00000691977.1/23504, intron 1 of 21)	10800	425.425	1.79678	0.0792997	22.6581	1.16058e-113	8.69334e-112
37_106611579_106613412	chr37	106611579	106613412	NA	NA	NA	NA	155.333	1.79645	0.127642	14.0742	5.47205e-45	1.29422e-43
18_14870282_14872941	chr18	14870282	14872941	LINC01906	long intergenic non-protein coding RNA 1906	Distal Intergenic	-4670	359.289	1.79617	0.0875752	20.5101	1.75106e-93	1.01761e-91
11_12838450_12839512	chr11	12838450	12839512	TEAD1	TEA domain transcription factor 1	Intron (ENST00000527636.7/7003, intron 3 of 12)	10329	181.342	1.79608	0.121355	14.8002	1.46136e-49	3.89184e-48
11_46426151_46429063	chr11	46426151	46429063	AMBRA1	autophagy and beclin 1 regulator 1	Exon (ENST00000467930.1/ENST00000467930.1, exon 1 of 1)	-8156	256.847	1.79594	0.0973152	18.4548	4.7676e-76	2.12639e-74
21_4991632_4995254	chr21	4991632	4995254	LOC124905051	DNA (cytosine-5)-methyltransferase 3-like	Distal Intergenic	-16545	413.936	1.79559	0.0804747	22.3125	2.79257e-110	2.00142e-108
9_43791854_43792085	chr9	43791854	43792085	LOC102724904	methylenetetrahydrofolate dehydrogenase (NADP+ dependent) 1 like pseudogene	Distal Intergenic	662886	8.20926	1.79467	0.552245	3.24978	0.00115496	0.00258465
18_155727678_155729996	chr18	155727678	155729996	PARD6G	par-6 family cell polarity regulator gamma	Distal Intergenic	-75480164	425.468	1.79463	0.0807836	22.2153	2.44258e-109	1.72183e-107
2_22988870_22989270	chr2	22988870	22989270	LOC107985792	uncharacterized LOC107985792	Distal Intergenic	41151	9.38025	1.79387	0.479032	3.74477	0.000180556	0.000486827
5_30998349_30998799	chr5	30998349	30998799	CDH6	cadherin 6	Distal Intergenic	-194887	8.2209	1.79156	0.536962	3.33646	0.000848512	0.00196539
9_72591260_72592905	chr9	72591260	72592905	TMC1	transmembrane channel like 1	Intron (ENST00000643676.1/117531, intron 1 of 2)	13321	189.509	1.79015	0.117954	15.1767	5.04885e-52	1.42462e-50
2_114630194_114632496	chr2	114630194	114632496	DPP10	dipeptidyl peptidase like 10	Intron (ENST00000436732.5/57628, intron 1 of 4)	168591	323.901	1.7896	0.09348	19.1442	1.08227e-81	5.36817e-80
1_204348839_204349127	chr1	204348839	204349127	PLEKHA6	pleckstrin homology domain containing A6	Intron (ENST00000272203.8/22874, intron 1 of 22)	10789	10.0409	1.78915	0.504453	3.54672	0.000390052	0.000981205
20_74269554_74270135	chr20	74269554	74270135	SEPTIN14P20	septin 14 pseudogene 20	Distal Intergenic	9974613	40.7985	1.789	0.234509	7.62872	2.37088e-14	1.70842e-13
14_37435436_37436133	chr14	37435436	37436133	MIPOL1	mirror-image polydactyly 1	Intron (ENST00000694961.1/145282, intron 11 of 12)	12581	9.16246	1.78874	0.490579	3.64617	0.000266175	0.000693015
8_57478961_57479922	chr8	57478961	57479922	LOC105375855	uncharacterized LOC105375855	Distal Intergenic	-12962	95.9874	1.7886	0.159398	11.221	3.21703e-29	4.74447e-28
8_89640461_89641337	chr8	89640461	89641337	LOC112268015	uncharacterized LOC112268015	Intron (ENST00000688654.1/101929709, intron 2 of 4)	-17257	16.4796	1.78851	0.368173	4.8578	1.18697e-06	4.43449e-06
37_135003813_135004852	chr37	135003813	135004852	NA	NA	NA	NA	70.86	1.78816	0.179656	9.95321	2.44182e-23	2.80954e-22
7_88254585_88258439	chr7	88254585	88258439	LOC124901692	uncharacterized LOC124901692	Intron (ENST00000594469.5/ENST00000594469.5, intron 1 of 2)	-21134	359.39	1.78758	0.0879919	20.3153	9.41664e-92	5.34141e-90
12_84515751_84517086	chr12	84515751	84517086	LOC124902976	uncharacterized LOC124902976	Distal Intergenic	231360	58.8133	1.78649	0.205726	8.68383	3.82667e-18	3.45807e-17
18_31193704_31195415	chr18	31193704	31195415	DSC1	desmocollin 1	Distal Intergenic	-30848	251.141	1.78498	0.0999314	17.862	2.33057e-71	9.5712e-70
19_28266824_28268216	chr19	28266824	28268216	LOC100420587	SHC binding and spindle associated 1 pseudogene	Distal Intergenic	198466	317.314	1.78491	0.100264	17.8022	6.79845e-71	2.77141e-69
17_40325403_40325813	chr17	40325403	40325813	RARA	retinoic acid receptor alpha	Promoter (2-3kb)	2412	8.23417	1.78405	0.52334	3.40898	0.000652067	0.00155119
18_176629387_176631323	chr18	176629387	176631323	PARD6G	par-6 family cell polarity regulator gamma	Distal Intergenic	-96381873	224.38	1.78393	0.112519	15.8545	1.30835e-56	4.06507e-55
7_95326573_95327382	chr7	95326573	95327382	PON1	paraoxonase 1	Promoter (2-3kb)	-2041	31.9674	1.78301	0.26499	6.72858	1.71332e-11	1.01379e-10
20_38629935_38631822	chr20	38629935	38631822	ARHGAP40	Rho GTPase activating protein 40	Promoter (2-3kb)	2939	255.62	1.78287	0.102615	17.3743	1.29116e-67	4.936e-66
19_148509331_148509998	chr19	148509331	148509998	LOC107987272	uncharacterized LOC107987272	Distal Intergenic	89926735	15.619	1.78208	0.377927	4.71539	2.41244e-06	8.68243e-06
20_139133044_139134269	chr20	139133044	139134269	SEPTIN14P20	septin 14 pseudogene 20	Distal Intergenic	74838103	144.64	1.7819	0.134064	13.2915	2.59392e-40	5.41346e-39
22_23831271_23831566	chr22	23831271	23831566	DERL3	derlin 3	Intron (ENST00000407422.8/6598, intron 7 of 8)	4948	29.243	1.78152	0.275631	6.46342	1.02363e-10	5.68679e-10
19_73520006_73522056	chr19	73520006	73522056	LOC107987272	uncharacterized LOC107987272	Distal Intergenic	14937410	1167.14	1.77875	0.895745	1.98577	0.0470584	0.0628386
4_116964033_116964497	chr4	116964033	116964497	LOC107986306	uncharacterized LOC107986306	Distal Intergenic	-11334	11.8122	1.77871	0.426481	4.17065	3.03727e-05	9.35714e-05
1_154328685_154330075	chr1	154328685	154330075	ATP8B2	ATPase phospholipid transporting 8B2	Promoter (<=1kb)	0	203.11	1.77863	0.115677	15.3758	2.37773e-53	6.86089e-52
16_125971917_125972428	chr16	125971917	125972428	LOC105376781	uncharacterized LOC105376781	Distal Intergenic	35813745	16.4619	1.77819	0.362823	4.90098	9.53576e-07	3.60352e-06
17_112514624_112516859	chr17	112514624	112516859	LOC100505909	histidine-rich glycoprotein	Distal Intergenic	-29286903	233.229	1.77817	0.107689	16.5121	3.00049e-61	1.02645e-59
1_99646120_99646598	chr1	99646120	99646598	PALMD	palmdelphin	Promoter (<=1kb)	0	11.3551	1.77723	0.437915	4.05838	4.94137e-05	0.000147362
37_107825485_107827330	chr37	107825485	107827330	NA	NA	NA	NA	170.661	1.77644	0.119721	14.8382	8.29986e-50	2.22108e-48
17_165131476_165131819	chr17	165131476	165131819	LOC100505909	histidine-rich glycoprotein	Distal Intergenic	-81903755	8.34186	1.77597	0.520599	3.41139	0.000646326	0.00153864
19_53651114_53652678	chr19	53651114	53652678	LOC107985342	uncharacterized LOC107985342	Promoter (<=1kb)	879	110.281	1.77568	0.146753	12.0998	1.05886e-33	1.80741e-32
3_123652292_123655226	chr3	123652292	123655226	MYLK	myosin light chain kinase	Promoter (2-3kb)	2331	506.87	1.77546	0.0790422	22.4621	9.73835e-112	7.11779e-110
22_109867970_109868912	chr22	109867970	109868912	RPL23AP82	ribosomal protein L23a pseudogene 82	Distal Intergenic	59084095	17.3538	1.77497	0.362493	4.89657	9.7523e-07	3.68066e-06
8_58121583_58121889	chr8	58121583	58121889	FAM110B	family with sequence similarity 110 member B	Intron (ENST00000519262.6/90362, intron 3 of 3)	51265	6.4418	1.77453	0.64535	2.74971	0.00596481	0.010688
22_135075211_135077023	chr22	135075211	135077023	RPL23AP82	ribosomal protein L23a pseudogene 82	Distal Intergenic	84291336	188.612	1.77394	0.114486	15.4948	3.75856e-54	1.10177e-52
19_116512045_116512482	chr19	116512045	116512482	LOC107987272	uncharacterized LOC107987272	Distal Intergenic	57929449	7.92159	1.77074	0.56653	3.12558	0.00177452	0.00376231
19_68633784_68636886	chr19	68633784	68636886	LOC107987272	uncharacterized LOC107987272	Distal Intergenic	10051188	660.743	1.77059	0.0668718	26.4774	1.76342e-154	2.06768e-152
4_48890225_48891734	chr4	48890225	48891734	OCIAD2	OCIA domain containing 2	Intron (ENST00000508632.6/132299, intron 6 of 6)	5469	110.061	1.77054	0.156167	11.3375	8.55844e-30	1.28563e-28
13_63177663_63179712	chr13	63177663	63179712	LINC00376	long intergenic non-protein coding RNA 376	Distal Intergenic	148417	160.653	1.77001	0.12301	14.3892	6.04695e-47	1.49927e-45
15_33052036_33052661	chr15	33052036	33052661	FMN1	formin 1	Intron (ENST00000616417.5/342184, intron 6 of 20)	15223	62.7652	1.76975	0.192421	9.19729	3.6709e-20	3.69461e-19
6_69259308_69261733	chr6	69259308	69261733	ADGRB3	adhesion G protein-coupled receptor B3	Intron (ENST00000370598.6/577, intron 20 of 31)	26274	362.095	1.76794	0.0876857	20.1622	2.10155e-90	1.17006e-88
12_86336109_86338328	chr12	86336109	86338328	MGAT4C	MGAT4 family member C	Intron (ENST00000548651.6/25834, intron 3 of 7)	-79695	244.64	1.7679	0.105112	16.8192	1.76479e-63	6.23654e-62
2_62049963_62050707	chr2	62049963	62050707	COMMD1	copper metabolism domain containing 1	Intron (ENST00000472729.1/150684, intron 2 of 2)	48984	13.7297	1.76732	0.413163	4.27755	1.88962e-05	6.00261e-05
18_44388474_44390264	chr18	44388474	44390264	LINC01478	long intergenic non-protein coding RNA 1478	Intron (ENST00000664723.1/101927921, intron 2 of 4)	141198	153.6	1.76704	0.130375	13.5535	7.55136e-42	1.64205e-40
12_190343261_190344850	chr12	190343261	190344850	ANHX	anomalous homeobox	Distal Intergenic	-57107384	177.39	1.76655	0.11802	14.9683	1.18378e-50	3.23836e-49
11_48203525_48204939	chr11	48203525	48204939	OR4B1	olfactory receptor family 4 subfamily B member 1	Distal Intergenic	-11871	195.779	1.76577	0.121808	14.4963	1.27816e-47	3.22533e-46
17_146638057_146639721	chr17	146638057	146639721	LOC100505909	histidine-rich glycoprotein	Distal Intergenic	-63410336	130.802	1.76559	0.134437	13.1333	2.12296e-39	4.32982e-38
7_73751502_73754008	chr7	73751502	73754008	ABHD11	abhydrolase domain containing 11	Distal Intergenic	-12650	282.914	1.76432	0.0961306	18.3534	3.10185e-75	1.35969e-73
37_137031481_137032517	chr37	137031481	137032517	NA	NA	NA	NA	43.6476	1.76421	0.232423	7.59048	3.18726e-14	2.2779e-13
12_166374085_166377213	chr12	166374085	166377213	ANHX	anomalous homeobox	Distal Intergenic	-33138208	527.683	1.7639	0.0773117	22.8154	3.22382e-115	2.44797e-113
18_119411554_119412249	chr18	119411554	119412249	PARD6G	par-6 family cell polarity regulator gamma	Distal Intergenic	-39164040	63.3184	1.76382	0.200672	8.78957	1.50136e-18	1.38928e-17
37_38561095_38563254	chr37	38561095	38563254	NA	NA	NA	NA	225.58	1.76248	0.110337	15.9736	1.95088e-57	6.15946e-56
7_55587237_55589110	chr7	55587237	55589110	VOPP1-DT	VOPP1 divergent transcript	Promoter (2-3kb)	-2964	233.677	1.7623	0.110228	15.9877	1.55622e-57	4.9275e-56
5_49110289_49111400	chr5	49110289	49111400	EMB	embigin	Distal Intergenic	1300598	194.267	1.76191	0.115283	15.2833	9.88275e-53	2.82706e-51
11_12034673_12036269	chr11	12034673	12036269	LINC02547	long intergenic non-protein coding RNA 2547	Intron (ENST00000531559.1/105376554, intron 1 of 1)	3798	216.577	1.76069	0.106862	16.4762	5.43992e-61	1.84574e-59
12_45759350_45759617	chr12	45759350	45759617	ARID2	AT-rich interaction domain 2	Intron (ENST00000700074.1/196528, intron 3 of 3)	29464	8.64987	1.75976	0.498886	3.52737	0.000419713	0.00104693
2_133318510_133318996	chr2	133318510	133318996	NCKAP5-AS2	NCKAP5 antisense RNA 2	Intron (ENST00000409261.6/344148, intron 3 of 19)	52145	43.56	1.7596	0.22376	7.86378	3.72708e-15	2.83855e-14
12_144515659_144517907	chr12	144515659	144517907	ANHX	anomalous homeobox	Distal Intergenic	-11279782	252.541	1.75959	0.0998822	17.6166	1.83647e-69	7.28941e-68
18_51387341_51388117	chr18	51387341	51388117	LINC01630	long intergenic non-protein coding RNA 1630	Intron (ENST00000635503.2/ENST00000635503.2, intron 3 of 3)	-3881	65.0159	1.75955	0.195151	9.01634	1.94472e-19	1.88744e-18
12_209771509_209773020	chr12	209771509	209773020	ANHX	anomalous homeobox	Distal Intergenic	-76535632	201.998	1.75865	0.115337	15.248	1.69715e-52	4.84652e-51
20_99990355_99991173	chr20	99990355	99991173	SEPTIN14P20	septin 14 pseudogene 20	Distal Intergenic	35695414	47.3339	1.75839	0.259665	6.77176	1.27229e-11	7.60831e-11
16_75658175_75659214	chr16	75658175	75659214	LOC105371348	uncharacterized LOC105371348	Promoter (1-2kb)	1968	164.901	1.75802	0.126114	13.94	3.62035e-44	8.37755e-43
6_105473737_105476446	chr6	105473737	105476446	PREP	prolyl endopeptidase	Intron (ENST00000650898.1/ENST00000650898.1, intron 1 of 1)	-19675	288.253	1.75759	0.11045	15.913	5.14678e-57	1.60967e-55
3_6654797_6656956	chr3	6654797	6656956	GRM7-AS3	GRM7 antisense RNA 3	Intron (ENST00000433639.1/105376944, intron 1 of 4)	7950	254.823	1.75543	0.0997874	17.5917	2.85391e-69	1.1274e-67
1_184611135_184611471	chr1	184611135	184611471	LOC107985236	uncharacterized LOC107985236	Intron (ENST00000235307.7/81563, intron 5 of 5)	18968	7.98591	1.75458	0.516866	3.39465	0.000687152	0.00162589
16_9422905_9423312	chr16	9422905	9423312	LINC01177	long intergenic non-protein coding RNA 1177	Intron (ENST00000652999.1/101927026, intron 1 of 4)	21673	14.1103	1.75411	0.40272	4.35564	1.32677e-05	4.30995e-05
19_3229768_3232598	chr19	3229768	3232598	CELF5	CUGBP Elav-like family member 5	Intron (ENST00000292672.7/60680, intron 1 of 12)	4283	429.43	1.75405	0.0959781	18.2755	1.29706e-74	5.64836e-73
1_44842580_44843622	chr1	44842580	44843622	PTCH2	patched 2	Promoter (<=1kb)	0	123.541	1.75401	0.144967	12.0994	1.06374e-33	1.81406e-32
6_99773419_99773785	chr6	99773419	99773785	PRDM13	PR/SET domain 13	Distal Intergenic	166586	9.18947	1.75379	0.481519	3.6422	0.00027032	0.000703201
5_108494930_108497097	chr5	108494930	108497097	FBXL17	F-box and leucine rich repeat protein 17	Distal Intergenic	-112832	195.178	1.75342	0.110813	15.8233	2.14982e-56	6.63604e-55
12_136764618_136767253	chr12	136764618	136767253	ANHX	anomalous homeobox	Distal Intergenic	-3528741	267.365	1.75339	0.118349	14.8154	1.1649e-49	3.10981e-48
16_184338901_184339283	chr16	184338901	184339283	LOC105376781	uncharacterized LOC105376781	Distal Intergenic	94180729	36.1235	1.75135	0.252484	6.93648	4.01987e-12	2.49283e-11
18_180313696_180314718	chr18	180313696	180314718	PARD6G	par-6 family cell polarity regulator gamma	Distal Intergenic	-100066182	69.8303	1.7511	0.183149	9.56108	1.16536e-21	1.25146e-20
37_20115934_20116899	chr37	20115934	20116899	NA	NA	NA	NA	41.997	1.75087	0.237834	7.36172	1.81554e-13	1.23706e-12
11_40216443_40218699	chr11	40216443	40218699	LRRC4C	leucine rich repeat containing 4C	Intron (ENST00000278198.2/57689, intron 1 of 1)	23184	103.178	1.75008	0.178606	9.79853	1.14233e-22	1.27372e-21
37_107448849_107452058	chr37	107448849	107452058	NA	NA	NA	NA	235.006	1.74993	0.104139	16.8037	2.2913e-63	8.07138e-62
11_29524652_29527372	chr11	29524652	29527372	LINC02755	long intergenic non-protein coding RNA 2755	Intron (ENST00000668970.1/ENST00000668970.1, intron 2 of 2)	66923	160.368	1.74945	0.141876	12.3308	6.17972e-35	1.10307e-33
9_1897823_1898534	chr9	1897823	1898534	SMARCA2	SWI/SNF related, matrix associated, actin dependent regulator of chromatin, subfamily a, member 2	Distal Intergenic	-81756	9.91494	1.74796	0.482426	3.62327	0.000290906	0.000752564
1_998687_1001971	chr1	998687	1001971	HES4	hes family bHLH transcription factor 4	Promoter (<=1kb)	0	226.934	1.74715	0.112344	15.5518	1.54668e-54	4.58656e-53
20_117322748_117324793	chr20	117322748	117324793	SEPTIN14P20	septin 14 pseudogene 20	Distal Intergenic	53027807	135.41	1.74709	0.134044	13.0338	7.86378e-39	1.5729e-37
3_24496233_24498073	chr3	24496233	24498073	THRB-AS1	THRB antisense RNA 1	Promoter (<=1kb)	0	325.196	1.74655	0.0910559	19.1811	5.32357e-82	2.65642e-80
18_3787548_3788052	chr18	3787548	3788052	DLGAP1	DLG associated protein 1	Intron (ENST00000400147.6/9229, intron 2 of 9)	26011	11.1447	1.74522	0.4362	4.00097	6.30838e-05	0.000184946
4_101642252_101642899	chr4	101642252	101642899	LOC124900741	uncharacterized LOC124900741	Intron (ENST00000504592.5/55024, intron 2 of 20)	7075	33.468	1.74455	0.255481	6.82852	8.57952e-12	5.18474e-11
17_6360438_6360739	chr17	6360438	6360739	LOC105371509	uncharacterized LOC105371509	Distal Intergenic	14341	8.53309	1.74423	0.502782	3.46916	0.000522084	0.00127207
5_24083686_24084084	chr5	24083686	24084084	LINC02899	long intergenic non-protein coding RNA 2899	Intron (ENST00000512559.5/439936, intron 4 of 4)	132122	10.6773	1.74321	0.454424	3.83609	0.000125011	0.000347482
8_65120307_65123567	chr8	65120307	65123567	LINC00251	long intergenic non-protein coding RNA 251	Distal Intergenic	56774	487.959	1.74217	0.075233	23.1569	1.23757e-118	9.80098e-117
16_53493748_53496387	chr16	53493748	53496387	AKTIP	AKT interacting protein	Promoter (<=1kb)	-817	259.425	1.74199	0.10001	17.4181	6.01208e-68	2.31437e-66
8_8712860_8714300	chr8	8712860	8714300	CLDN23	claudin 23	Exon (ENST00000641764.1/ENST00000641764.1, exon 5 of 5)	10923	55.2226	1.74125	0.221716	7.85349	4.04623e-15	3.07175e-14
19_158118991_158119484	chr19	158118991	158119484	LOC107987272	uncharacterized LOC107987272	Distal Intergenic	99536395	8.27993	1.73977	0.533316	3.26218	0.00110559	0.00248774
16_112332975_112335274	chr16	112332975	112335274	LOC105376781	uncharacterized LOC105376781	Distal Intergenic	22174803	737.261	1.73971	0.0654139	26.5954	7.67744e-156	9.09858e-154
4_48618389_48618737	chr4	48618389	48618737	FRYL	FRY like transcription coactivator	Exon (ENST00000302806.5/285527, exon 5 of 5)	-12543	9.54348	1.73954	0.477163	3.64558	0.00026679	0.000694507
3_114059146_114061531	chr3	114059146	114061531	QTRT2	queuine tRNA-ribosyltransferase accessory subunit 2	Promoter (2-3kb)	2179	201.898	1.73913	0.128818	13.5006	1.55073e-41	3.33061e-40
19_159074047_159074563	chr19	159074047	159074563	LOC107987272	uncharacterized LOC107987272	Distal Intergenic	100491451	43.7716	1.73831	0.24367	7.13387	9.75884e-13	6.33589e-12
9_67569023_67569675	chr9	67569023	67569675	LOC105379452	uncharacterized LOC105379452	Distal Intergenic	-53630	13.5824	1.73792	0.396726	4.38065	1.18326e-05	3.87449e-05
1_206634871_206637177	chr1	206634871	206637177	DYRK3-AS1	DYRK3 antisense RNA 1	Promoter (<=1kb)	0	402.421	1.73783	0.080824	21.5015	1.50863e-102	9.85449e-101
22_5450178_5450972	chr22	5450178	5450972	FRG1FP	FSHD region gene 1 family member F, pseudogene	Distal Intergenic	5510366	34.523	1.73682	0.259236	6.69978	2.08739e-11	1.22573e-10
9_69414418_69416226	chr9	69414418	69416226	ENTREP1	endosomal transmembrane epsin interactor 1	Distal Intergenic	31510	194.011	1.73667	0.113986	15.2358	2.0452e-52	5.8254e-51
2_25174235_25177147	chr2	25174235	25177147	POMC	proopiomelanocortin	Distal Intergenic	-5332	507.79	1.73665	0.0758135	22.9068	3.97445e-116	3.03182e-114
1_98044629_98046191	chr1	98044629	98046191	MIR2682	microRNA 2682	Promoter (<=1kb)	0	122.81	1.73518	0.137561	12.6139	1.76937e-36	3.31337e-35
6_65170736_65171421	chr6	65170736	65171421	ZC3H11C	zinc finger CCCH-type containing 11C	Intron (ENST00000503581.6/346007, intron 12 of 42)	-130055	16.9422	1.735	0.369838	4.69124	2.71554e-06	9.71639e-06
22_41273712_41274124	chr22	41273712	41274124	RANGAP1	Ran GTPase activating protein 1	Promoter (<=1kb)	536	19.5786	1.73481	0.335748	5.167	2.37877e-07	9.60859e-07
37_2582776_2585399	chr37	2582776	2585399	NA	NA	NA	NA	268.381	1.73323	0.0963345	17.9918	2.26081e-72	9.4723e-71
20_97731803_97734322	chr20	97731803	97734322	SEPTIN14P20	septin 14 pseudogene 20	Distal Intergenic	33436862	177.655	1.73306	0.11662	14.8608	5.92015e-50	1.59196e-48
4_113422352_113423109	chr4	113422352	113423109	ANK2	ankyrin 2	Intron (ENST00000683023.1/817, intron 18 of 19)	48993	33.8593	1.73154	0.274777	6.3016	2.94587e-10	1.57311e-09
17_159503491_159503873	chr17	159503491	159503873	LOC100505909	histidine-rich glycoprotein	Distal Intergenic	-76275770	8.89133	1.72909	0.502588	3.44037	0.000580914	0.00139786
5_77478054_77478866	chr5	77478054	77478866	WDR41	WD repeat domain 41	Intron (ENST00000296679.9/55255, intron 2 of 12)	12419	51.3646	1.7282	0.215724	8.01116	1.13633e-15	8.90782e-15
22_137168070_137169956	chr22	137168070	137169956	RPL23AP82	ribosomal protein L23a pseudogene 82	Distal Intergenic	86384195	160.959	1.72733	0.14009	12.3301	6.2364e-35	1.11259e-33
1_92791865_92792647	chr1	92791865	92792647	EVI5	ecotropic viral integration site 5	Promoter (<=1kb)	0	19.1599	1.72726	0.352369	4.90185	9.49377e-07	3.58951e-06
37_150362397_150366043	chr37	150362397	150366043	NA	NA	NA	NA	202.627	1.72642	0.11389	15.1587	6.64131e-52	1.86762e-50
21_23853522_23854872	chr21	23853522	23854872	LOC105372750	uncharacterized LOC105372750	Promoter (2-3kb)	-2209	119.805	1.72522	0.137799	12.5198	5.81534e-36	1.07325e-34
9_45783417_45785571	chr9	45783417	45785571	LOC102724904	methylenetetrahydrofolate dehydrogenase (NADP+ dependent) 1 like pseudogene	Distal Intergenic	2654449	286.738	1.72148	0.0936475	18.3825	1.81317e-75	8.02219e-74
9_42682452_42684019	chr9	42682452	42684019	XLOC_007697	uncharacterized LOC105500239	Distal Intergenic	-40994	300.51	1.72137	0.0937141	18.3683	2.35794e-75	1.03909e-73
22_119367457_119370445	chr22	119367457	119370445	RPL23AP82	ribosomal protein L23a pseudogene 82	Distal Intergenic	68583582	580.331	1.721	0.0761669	22.5951	4.84443e-113	3.58823e-111
12_219308086_219309755	chr12	219308086	219309755	ANHX	anomalous homeobox	Distal Intergenic	-86072209	301.971	1.7209	0.0936366	18.3785	1.95171e-75	8.62365e-74
5_40920511_40922208	chr5	40920511	40922208	C7	complement C7	Intron (ENST00000696441.1/730, intron 1 of 16)	-8046	138.418	1.71972	0.136035	12.6417	1.24292e-36	2.33147e-35
6_70186910_70189305	chr6	70186910	70189305	COL9A1	collagen type IX alpha 1 chain	Exon (ENST00000620364.5/1310, exon 47 of 51)	46797	340.834	1.71933	0.0860212	19.9872	7.11265e-89	3.90114e-87
6_96038981_96040704	chr6	96038981	96040704	FUT9	fucosyltransferase 9	Intron (ENST00000302103.6/10690, intron 1 of 2)	22997	194.511	1.719	0.111288	15.4465	7.97115e-54	2.32636e-52
12_29114872_29116823	chr12	29114872	29116823	FAR2	fatty acyl-CoA reductase 2	Distal Intergenic	-32193	149.679	1.71858	0.129567	13.264	3.74496e-40	7.76682e-39
5_107864486_107868781	chr5	107864486	107868781	EFNA5	ephrin A5	Intron (ENST00000542267.7/64839, intron 8 of 8)	-193549	780.198	1.71856	0.0626203	27.4441	8.16767e-166	1.09285e-163
3_66419759_66422225	chr3	66419759	66422225	LRIG1	leucine rich repeats and immunoglobulin like domains 1	Promoter (2-3kb)	-2127	116.65	1.71806	0.147581	11.6415	2.53648e-31	4.00991e-30
19_100281170_100282157	chr19	100281170	100282157	LOC107987272	uncharacterized LOC107987272	Distal Intergenic	41698574	30.9231	1.71729	0.267984	6.40816	1.47291e-10	8.08529e-10
1_171840718_171843482	chr1	171840718	171843482	DNM3	dynamin 3	Promoter (<=1kb)	0	430.903	1.71718	0.0781194	21.9815	4.3267e-107	2.9911e-105
16_10010565_10011458	chr16	10010565	10011458	GRIN2A	glutamate ionotropic receptor NMDA type subunit 2A	Intron (ENST00000396573.6/2903, intron 3 of 13)	16242	99.4778	1.71602	0.15215	11.2785	1.67576e-29	2.49582e-28
21_108082031_108083660	chr21	108082031	108083660	PRMT2	protein arginine methyltransferase 2	Distal Intergenic	61425208	157.818	1.71593	0.126932	13.5184	1.21724e-41	2.62284e-40
18_161847056_161849146	chr18	161847056	161849146	PARD6G	par-6 family cell polarity regulator gamma	Distal Intergenic	-81599542	155.823	1.71545	0.125246	13.6967	1.06315e-42	2.36768e-41
11_47470638_47472389	chr11	47470638	47472389	CELF1	CUGBP Elav-like family member 1	Promoter (<=1kb)	0	227.144	1.7154	0.109811	15.6214	5.20133e-55	1.55632e-53
13_44809068_44811111	chr13	44809068	44811111	LINC00330	long intergenic non-protein coding RNA 330	Promoter (<=1kb)	0	230.034	1.71413	0.101828	16.8336	1.38324e-63	4.90385e-62
4_104610208_104610841	chr4	104610208	104610841	LOC124900746	uncharacterized LOC124900746	Intron (ENST00000664466.1/101929468, intron 1 of 4)	-27764	8.45565	1.71392	0.511486	3.35086	0.000805617	0.00187427
10_9737283_9737577	chr10	9737283	9737577	LOC124902542	uncharacterized LOC124902542	Distal Intergenic	21660	6.99326	1.71301	0.605482	2.82916	0.00466701	0.0086667
11_35868248_35870417	chr11	35868248	35870417	LDLRAD3	low density lipoprotein receptor class A domain containing 3	Distal Intergenic	-73564	332.457	1.71285	0.0895474	19.1278	1.48189e-81	7.32838e-80
20_84149278_84150697	chr20	84149278	84150697	SEPTIN14P20	septin 14 pseudogene 20	Distal Intergenic	19854337	270.408	1.71254	0.104952	16.3175	7.41682e-60	2.46112e-58
21_98426135_98427901	chr21	98426135	98427901	PRMT2	protein arginine methyltransferase 2	Distal Intergenic	51769312	90.7591	1.71002	0.164445	10.3988	2.51189e-25	3.14181e-24
20_103988929_103990672	chr20	103988929	103990672	SEPTIN14P20	septin 14 pseudogene 20	Distal Intergenic	39693988	122.998	1.7087	0.138356	12.3501	4.86731e-35	8.69747e-34
20_39732881_39734964	chr20	39732881	39734964	LOC105372614	uncharacterized LOC105372614	Distal Intergenic	-22238	296.345	1.70868	0.0971211	17.5933	2.77273e-69	1.09794e-67
16_33277273_33278937	chr16	33277273	33278937	TP53TG3E	TP53 target 3 family member E	Intron (ENST00000569199.1/105369266, intron 2 of 2)	-25369	287.34	1.70859	0.0941812	18.1415	1.49769e-73	6.42092e-72
22_23849315_23851614	chr22	23849315	23851614	SLC2A11	solute carrier family 2 member 11	Distal Intergenic	-5089	404.869	1.70785	0.097942	17.4374	4.29362e-68	1.65862e-66
2_71840297_71840774	chr2	71840297	71840774	DYSF	dysferlin	Distal Intergenic	229518	17.425	1.70754	0.36181	4.71942	2.36513e-06	8.52511e-06
1_203026208_203027778	chr1	203026208	203027778	PPFIA4	PTPRF interacting protein alpha 4	Promoter (<=1kb)	0	213.786	1.70711	0.107319	15.9069	5.67666e-57	1.77205e-55
17_133146227_133148891	chr17	133146227	133148891	LOC100505909	histidine-rich glycoprotein	Distal Intergenic	-49918506	403.904	1.70634	0.0835428	20.4248	1.0075e-92	5.75421e-91
17_104490296_104495786	chr17	104490296	104495786	LOC100505909	histidine-rich glycoprotein	Distal Intergenic	-21262575	653.281	1.70472	0.0682801	24.9666	1.41107e-137	1.36115e-135
11_48810150_48811469	chr11	48810150	48811469	TRIM51G	tripartite motif-containing 51G	Distal Intergenic	172416	151.927	1.70383	0.128975	13.2105	7.62871e-40	1.57037e-38
7_72318942_72320774	chr7	72318942	72320774	CALN1	calneuron 1	Intron (ENST00000329008.9/83698, intron 1 of 5)	16221	157.157	1.70328	0.124126	13.7222	7.47333e-43	1.6677e-41
21_78515494_78518457	chr21	78515494	78518457	PRMT2	protein arginine methyltransferase 2	Distal Intergenic	31858671	590.485	1.70159	0.0698458	24.3621	4.32034e-131	3.87465e-129
37_17736461_17738722	chr37	17736461	17738722	NA	NA	NA	NA	119.64	1.70134	0.140747	12.0879	1.22334e-33	2.07855e-32
6_76760997_76763898	chr6	76760997	76763898	LOC105377862	uncharacterized LOC105377862	Distal Intergenic	-11068	264.35	1.70092	0.101088	16.8262	1.56983e-63	5.55941e-62
19_44270017_44271752	chr19	44270017	44271752	ZNF233	zinc finger protein 233	Intron (ENST00000592581.5/353355, intron 4 of 4)	5704	186.417	1.70047	0.114537	14.8465	7.33127e-50	1.96505e-48
3_90133964_90135413	chr3	90133964	90135413	LOC124906381	small nucleolar RNA U3	Distal Intergenic	103680	176.311	1.69908	0.127241	13.3532	1.13432e-40	2.38079e-39
1_208242425_208244924	chr1	208242425	208244924	PLXNA2	plexin A2	Promoter (<=1kb)	0	396.301	1.69829	0.0830552	20.4478	6.2884e-93	3.60393e-91
11_39319336_39321479	chr11	39319336	39321479	LINC01493	long intergenic non-protein coding RNA 1493	Distal Intergenic	670478	227.592	1.69742	0.108136	15.6971	1.58212e-55	4.77703e-54
37_72304933_72307279	chr37	72304933	72307279	NA	NA	NA	NA	155.015	1.69607	0.129588	13.0881	3.84882e-39	7.79228e-38
17_52721791_52723073	chr17	52721791	52723073	LINC02089	long intergenic non-protein coding RNA 2089	Distal Intergenic	-139048	131.661	1.69562	0.132166	12.8294	1.12213e-37	2.16611e-36
20_36366212_36367769	chr20	36366212	36367769	DLGAP4	DLG associated protein 4	Promoter (<=1kb)	0	231.765	1.69541	0.105862	16.0152	1.00046e-57	3.19214e-56
4_26122215_26123357	chr4	26122215	26123357	RBPJ	recombination signal binding protein for immunoglobulin kappa J region	Distal Intergenic	-40098	101.409	1.69521	0.150135	11.2912	1.44973e-29	2.16305e-28
6_89350926_89351739	chr6	89350926	89351739	UBE2J1	ubiquitin conjugating enzyme E2 J1	Promoter (<=1kb)	983	15.2814	1.69247	0.382071	4.42971	9.4358e-06	3.12952e-05
16_69084830_69086370	chr16	69084830	69086370	HAS3	hyaluronan synthase 3	3' UTR	-19283	325.639	1.69215	0.0990597	17.0821	2.01646e-65	7.353e-64
17_54100214_54100715	chr17	54100214	54100715	LOC107985001	uncharacterized LOC107985001	Intron (ENST00000652614.1/ENST00000652614.1, intron 2 of 2)	-33389	18.2	1.69202	0.350062	4.83349	1.34161e-06	4.9786e-06
37_63752649_63755631	chr37	63752649	63755631	NA	NA	NA	NA	283.362	1.69182	0.0957675	17.6659	7.6783e-70	3.07345e-68
17_140755048_140757126	chr17	140755048	140757126	LOC100505909	histidine-rich glycoprotein	Distal Intergenic	-57527327	382.805	1.69131	0.089765	18.8415	3.45056e-79	1.63105e-77
1_215081815_215084034	chr1	215081815	215084034	KCNK2	potassium two pore domain channel subfamily K member 2	Promoter (<=1kb)	0	135.466	1.69095	0.131692	12.8401	9.77322e-38	1.88989e-36
2_71888585_71889592	chr2	71888585	71889592	CYP26B1	cytochrome P450 family 26 subfamily B member 1	Distal Intergenic	253492	63.684	1.69085	0.191214	8.84272	9.34187e-19	8.73215e-18
1_33080747_33082449	chr1	33080747	33082449	AZIN2	antizyme inhibitor 2	Promoter (<=1kb)	0	169.721	1.69044	0.12478	13.5474	8.21232e-42	1.78227e-40
9_13338060_13338386	chr9	13338060	13338386	LOC105375977	uncharacterized LOC105375977	Distal Intergenic	-47744	8.37306	1.69033	0.555242	3.04431	0.00233213	0.00476228
20_141533209_141533583	chr20	141533209	141533583	SEPTIN14P20	septin 14 pseudogene 20	Distal Intergenic	77238268	13.8465	1.68964	0.394344	4.2847	1.82988e-05	5.82511e-05
18_88659586_88661850	chr18	88659586	88661850	PARD6G	par-6 family cell polarity regulator gamma	Distal Intergenic	-8412072	152.03	1.68798	0.124597	13.5475	8.19603e-42	1.7799e-40
21_108786514_108787745	chr21	108786514	108787745	PRMT2	protein arginine methyltransferase 2	Distal Intergenic	62129691	230.043	1.68725	0.107006	15.7677	5.18797e-56	1.5852e-54
19_83852871_83854416	chr19	83852871	83854416	LOC107987272	uncharacterized LOC107987272	Distal Intergenic	25270275	273.147	1.68589	0.0975723	17.2783	6.85218e-67	2.5897e-65
12_64988124_64990823	chr12	64988124	64990823	LOC107984522	uncharacterized LOC107984522	Promoter (1-2kb)	1276	494.236	1.68535	0.0761311	22.1375	1.37617e-108	9.61378e-107
7_32641436_32642799	chr7	32641436	32642799	AVL9	AVL9 cell migration associated	Intron (ENST00000417811.2/100129460, intron 11 of 21)	60645	128.822	1.6846	0.133036	12.6627	9.51447e-37	1.78877e-35
3_16924835_16926135	chr3	16924835	16926135	PLCL2	phospholipase C like 2	Intron (ENST00000460467.1/23228, intron 1 of 2)	-6955	120.094	1.68316	0.143321	11.744	7.58284e-32	1.21733e-30
6_35533211_35535791	chr6	35533211	35535791	LOC101929309	uncharacterized LOC101929309	Distal Intergenic	-4047	284.267	1.68311	0.100746	16.7065	1.17541e-62	4.08843e-61
18_58582010_58584556	chr18	58582010	58584556	ALPK2	alpha kinase 2	Promoter (1-2kb)	-1037	690.099	1.68304	0.0682504	24.6598	2.88593e-134	2.68246e-132
12_218873235_218873831	chr12	218873235	218873831	ANHX	anomalous homeobox	Distal Intergenic	-85637358	13.6998	1.68266	0.394745	4.26266	2.02012e-05	6.39633e-05
4_6821076_6822766	chr4	6821076	6822766	KIAA0232	KIAA0232	Intron (ENST00000503278.1/9778, intron 1 of 1)	-33033	236.443	1.68166	0.104597	16.0776	3.6637e-58	1.18261e-56
22_113875748_113878071	chr22	113875748	113878071	RPL23AP82	ribosomal protein L23a pseudogene 82	Distal Intergenic	63091873	241.775	1.68066	0.105123	15.9875	1.56073e-57	4.93705e-56
16_190513464_190515261	chr16	190513464	190515261	LOC105376781	uncharacterized LOC105376781	Distal Intergenic	100355292	269.19	1.6804	0.0973252	17.2659	8.49915e-67	3.20122e-65
1_50023133_50024539	chr1	50023133	50024539	ELAVL4	ELAV like RNA binding protein 4	Promoter (<=1kb)	0	79.6303	1.68026	0.174917	9.60606	7.53802e-22	8.15832e-21
17_44446237_44449489	chr17	44446237	44449489	GPATCH8	G-patch domain containing 8	Promoter (<=1kb)	-315	605.933	1.67855	0.0727818	23.0628	1.09412e-117	8.48278e-116
21_80727145_80727679	chr21	80727145	80727679	PRMT2	protein arginine methyltransferase 2	Distal Intergenic	34070322	11.2734	1.67793	0.432603	3.87867	0.00010503	0.000296411
19_29005210_29005924	chr19	29005210	29005924	LINC01532	long intergenic non-protein coding RNA 1532	Promoter (1-2kb)	1067	49.3317	1.67481	0.210759	7.94654	1.91785e-15	1.48657e-14
37_103275710_103277083	chr37	103275710	103277083	NA	NA	NA	NA	106.832	1.67437	0.146228	11.4504	2.34046e-30	3.58723e-29
17_139628210_139628619	chr17	139628210	139628619	LOC100505909	histidine-rich glycoprotein	Distal Intergenic	-56400489	10.9693	1.67436	0.450455	3.71703	0.000201575	0.000537862
19_34514579_34515562	chr19	34514579	34515562	ZNF807P	zinc finger protein 807, pseudogene	Distal Intergenic	29833	57.8205	1.67428	0.211189	7.92787	2.22942e-15	1.72284e-14
37_153766250_153766531	chr37	153766250	153766531	NA	NA	NA	NA	8.05059	1.67384	0.610811	2.74035	0.00613738	0.0109522
1_214187048_214187689	chr1	214187048	214187689	LINC02775	long intergenic non-protein coding RNA 2775	Promoter (<=1kb)	84	25.5534	1.67336	0.291714	5.73631	9.67635e-09	4.50527e-08
1_235865088_235867790	chr1	235865088	235867790	LYST	lysosomal trafficking regulator	Promoter (<=1kb)	0	558.509	1.67323	0.074353	22.5039	3.80192e-112	2.79113e-110
21_57994102_57997069	chr21	57994102	57997069	PRMT2	protein arginine methyltransferase 2	Distal Intergenic	11337279	402.285	1.67199	0.0823539	20.3025	1.22305e-91	6.92566e-90
12_240452245_240455734	chr12	240452245	240455734	ANHX	anomalous homeobox	Distal Intergenic	-107216368	302.739	1.67193	0.098366	16.997	8.63732e-65	3.12214e-63
11_21505549_21506483	chr11	21505549	21506483	NELL1	neural EGFL like 1	Intron (ENST00000325319.9/4745, intron 14 of 18)	221812	95.4015	1.67161	0.157454	10.6165	2.49629e-26	3.25607e-25
4_122965569_122966879	chr4	122965569	122966879	AFG2A	AFG2 AAA ATPase homolog A	Intron (ENST00000675612.1/166378, intron 10 of 16)	32150	164.458	1.67106	0.120048	13.92	4.79209e-44	1.10504e-42
11_17747287_17748602	chr11	17747287	17748602	KCNC1	potassium voltage-gated channel subfamily C member 1	Intron (ENST00000379472.4/3746, intron 1 of 1)	12506	135.359	1.67093	0.131238	12.732	3.92496e-37	7.48947e-36
8_180443_181563	chr8	180443	181563	OR4F21	olfactory receptor family 4 subfamily F member 21	Distal Intergenic	-13419	67.3541	1.67071	0.185238	9.01928	1.89327e-19	1.83912e-18
9_2049358_2051102	chr9	2049358	2051102	SMARCA2	SWI/SNF related, matrix associated, actin dependent regulator of chromatin, subfamily a, member 2	Intron (ENST00000357248.8/6595, intron 5 of 32)	-4471	116.855	1.67053	0.142614	11.7136	1.08512e-31	1.73446e-30
3_123054372_123054651	chr3	123054372	123054651	PDIA5	protein disulfide isomerase family A member 5	Distal Intergenic	-12374	9.22474	1.66973	0.499046	3.34585	0.000820317	0.00190474
8_704594_706815	chr8	704594	706815	ERICH1	glutamate rich 1	Intron (ENST00000522706.5/157697, intron 1 of 3)	9112	167.907	1.66935	0.1191	14.0164	1.2375e-44	2.91027e-43
17_54091191_54092566	chr17	54091191	54092566	LOC107985001	uncharacterized LOC107985001	Intron (ENST00000652614.1/ENST00000652614.1, intron 2 of 2)	-24366	48.6788	1.66838	0.212179	7.86307	3.74828e-15	2.85404e-14
3_789321_791218	chr3	789321	791218	LOC107986058	uncharacterized LOC107986058	Intron (ENST00000661103.1/101927215, intron 3 of 3)	-65906	85.526	1.66814	0.164574	10.1361	3.82198e-24	4.54244e-23
7_63539813_63540288	chr7	63539813	63540288	MIR4283-2	microRNA 4283-2	Distal Intergenic	-80802	7.77884	1.6664	0.530982	3.13833	0.00169911	0.00362419
13_1265913_1267491	chr13	1265913	1267491	FAM230C	family with sequence similarity 230 member C	Distal Intergenic	-16927806	288.246	1.66589	0.095611	17.4237	5.45753e-68	2.10333e-66
19_7762646_7763068	chr19	7762646	7763068	CLEC4M	C-type lectin domain family 4 member M	Promoter (<=1kb)	-142	9.34055	1.66491	0.477323	3.48801	0.000486637	0.00119536
3_4072609_4073136	chr3	4072609	4073136	LOC102723512	uncharacterized LOC102723512	Intron (ENST00000448413.5/285362, intron 8 of 12)	44615	13.0707	1.66482	0.415097	4.01068	6.05447e-05	0.000178013
5_112067615_112068029	chr5	112067615	112068029	NREP	neuronal regeneration related protein	Distal Intergenic	-70151	8.92361	1.66439	0.490321	3.39449	0.000687559	0.00162629
17_90126996_90129502	chr17	90126996	90129502	LOC100505909	histidine-rich glycoprotein	Distal Intergenic	-6899275	378.268	1.66419	0.0841264	19.7821	4.24945e-87	2.29283e-85
13_31967192_31970036	chr13	31967192	31970036	EEF1DP3	eukaryotic translation elongation factor 1 delta pseudogene 3	Intron (ENST00000645780.1/10129, intron 2 of 61)	21105	349.888	1.66385	0.0889413	18.7073	4.32055e-78	1.99123e-76
14_33069872_33071764	chr14	33069872	33071764	NPAS3	neuronal PAS domain protein 3	Intron (ENST00000551634.6/64067, intron 1 of 10)	130555	126.268	1.66225	0.139137	11.9469	6.74201e-33	1.12479e-31
20_27160478_27161382	chr20	27160478	27161382	LOC124904967	uncharacterized LOC124904967	Distal Intergenic	-908932	38.6968	1.66193	0.240707	6.90437	5.04267e-12	3.10217e-11
11_53908064_53910430	chr11	53908064	53910430	OR4C46	olfactory receptor family 4 subfamily C member 46	Distal Intergenic	693568	405.963	1.66114	0.0795247	20.8883	6.84188e-97	4.19657e-95
3_45511353_45511729	chr3	45511353	45511729	LARS2-AS1	LARS2 antisense RNA 1	Promoter (1-2kb)	-1808	7.52468	1.66111	0.57831	2.87236	0.00407419	0.00770201
2_119206493_119209591	chr2	119206493	119209591	STEAP3	STEAP3 metalloreductase	Distal Intergenic	-14240	411.756	1.66099	0.0809331	20.523	1.34054e-93	7.84535e-92
1_120850786_120851189	chr1	120850786	120851189	RNVU1-19	RNA, variant U1 small nuclear 19	Promoter (<=1kb)	0	11.974	1.66049	0.435139	3.81599	0.000135636	0.000374411
1_97920120_97921849	chr1	97920120	97921849	DPYD	dihydropyrimidine dehydrogenase	Promoter (<=1kb)	0	244.534	1.66006	0.101422	16.3679	3.24218e-60	1.08517e-58
18_88881921_88884585	chr18	88881921	88884585	PARD6G	par-6 family cell polarity regulator gamma	Distal Intergenic	-8634407	326.299	1.65999	0.0875657	18.9571	3.86169e-80	1.8491e-78
17_61199958_61203714	chr17	61199958	61203714	BCAS3	BCAS3 microtubule associated cell migration factor	Intron (ENST00000407086.8/54828, intron 22 of 23)	40596	902.54	1.65884	0.0613787	27.0264	7.24457e-161	9.03746e-159
12_100104402_100105971	chr12	100104402	100105971	BLTP3B	bridge-like lipid transfer protein family member 3B	Intron (ENST00000279907.12/23074, intron 2 of 20)	-11438	87.5679	1.65829	0.166114	9.98284	1.81197e-23	2.09793e-22
4_47963453_47964554	chr4	47963453	47964554	CNGA1	cyclic nucleotide gated channel subunit alpha 1	Intron (ENST00000513724.1/101927157, intron 1 of 1)	-10646	128.631	1.65724	0.133502	12.4135	2.20649e-35	3.99226e-34
17_165872597_165875039	chr17	165872597	165875039	LOC100505909	histidine-rich glycoprotein	Distal Intergenic	-82644876	181.606	1.65662	0.117756	14.0683	5.95009e-45	1.40428e-43
2_129970984_129973191	chr2	129970984	129973191	RAB6C	RAB6C, member RAS oncogene family	Intron (ENST00000412425.1/100131320, intron 4 of 5)	-6475	78.5808	1.6555	0.179821	9.20641	3.37206e-20	3.40106e-19
9_68290209_68292861	chr9	68290209	68292861	ZNG1C	Zn regulated GTPase metalloprotein activator 1C	Intron (ENST00000618921.4/445571, intron 18 of 21)	4879	295.029	1.65493	0.0938303	17.6375	1.26883e-69	5.06051e-68
2_103276424_103278414	chr2	103276424	103278414	LOC124907862	uncharacterized LOC124907862	Distal Intergenic	264645	228.76	1.65478	0.106673	15.5126	2.8501e-54	8.39173e-53
1_158149217_158150213	chr1	158149217	158150213	LINC01704	long intergenic non-protein coding RNA 1704	Promoter (<=1kb)	0	37.7352	1.65461	0.250668	6.60082	4.0889e-11	2.34581e-10
9_16568262_16569524	chr9	16568262	16569524	BNC2	basonuclin zinc finger protein 2	Intron (ENST00000380672.9/54796, intron 4 of 6)	13561	190.307	1.65355	0.11168	14.8061	1.33794e-49	3.56888e-48
11_53818831_53819132	chr11	53818831	53819132	OR4C46	olfactory receptor family 4 subfamily C member 46	Distal Intergenic	784866	8.73189	1.65354	0.496568	3.32993	0.00086867	0.00200606
1_53014675_53015837	chr1	53014675	53015837	SCP2	sterol carrier protein 2	Promoter (<=1kb)	0	194.006	1.6532	0.117965	14.0143	1.2739e-44	2.99375e-43
3_8809677_8811087	chr3	8809677	8811087	OXTR	oxytocin receptor	Intron (ENST00000472766.1/859, intron 2 of 2)	-40049	138.191	1.6523	0.134135	12.3182	7.23082e-35	1.28517e-33
7_51750843_51752851	chr7	51750843	51752851	LOC105375278	uncharacterized LOC105375278	Distal Intergenic	279126	354.107	1.65206	0.0891175	18.5381	1.01828e-76	4.57855e-75
19_31546193_31547878	chr19	31546193	31547878	LINC02841	long intergenic non-protein coding RNA 2841	Intron (ENST00000664841.1/105372360, intron 1 of 2)	4154	331.601	1.65197	0.0883554	18.6969	5.2463e-78	2.41119e-76
4_98893187_98895716	chr4	98893187	98895716	EIF4E	eukaryotic translation initiation factor 4E	Promoter (1-2kb)	-1616	242.296	1.65068	0.099362	16.6128	5.6284e-62	1.94145e-60
20_11340417_11341413	chr20	11340417	11341413	LOC339593	uncharacterized LOC339593	Distal Intergenic	-38892	10.6162	1.65003	0.46437	3.55328	0.000380463	0.000959703
37_74924448_74925906	chr37	74924448	74925906	NA	NA	NA	NA	199.739	1.64992	0.123375	13.3733	8.6651e-41	1.8291e-39
22_130138021_130138325	chr22	130138021	130138325	RPL23AP82	ribosomal protein L23a pseudogene 82	Distal Intergenic	79354146	7.14204	1.64944	0.548303	3.00827	0.00262739	0.00528904
4_38316794_38317200	chr4	38316794	38317200	LOC105374409	uncharacterized LOC105374409	Distal Intergenic	29800	31.3197	1.64893	0.264722	6.22888	4.69771e-10	2.45835e-09
19_160930888_160931764	chr19	160930888	160931764	LOC107987272	uncharacterized LOC107987272	Distal Intergenic	102348292	96.4117	1.64875	0.155392	10.6103	2.66973e-26	3.47684e-25
19_7725998_7728910	chr19	7725998	7728910	CLEC4G	C-type lectin domain family 4 member G	Distal Intergenic	3200	235.957	1.64872	0.112408	14.6672	1.0458e-48	2.72393e-47
37_86147670_86150823	chr37	86147670	86150823	NA	NA	NA	NA	241.124	1.6479	0.100264	16.4357	1.06261e-60	3.5907e-59
16_170584667_170586388	chr16	170584667	170586388	LOC105376781	uncharacterized LOC105376781	Distal Intergenic	80426495	285.13	1.64761	0.0946791	17.402	7.96479e-68	3.05898e-66
1_146472541_146473006	chr1	146472541	146473006	HYDIN2	HYDIN axonemal central pair apparatus protein 2 (pseudogene)	Promoter (<=1kb)	0	20.2308	1.64732	0.415323	3.96635	7.29802e-05	0.000211706
13_30579005_30580268	chr13	30579005	30580268	HMGB1	high mobility group box 1	Intron (ENST00000405805.5/3146, intron 1 of 4)	37329	175.536	1.64724	0.123231	13.3671	9.41709e-41	1.98531e-39
11_44071680_44072880	chr11	44071680	44072880	ACCS	1-aminocyclopropane-1-carboxylate synthase homolog (inactive)	Promoter (1-2kb)	-1750	146.659	1.64688	0.126988	12.9688	1.83917e-38	3.65444e-37
18_112332974_112333526	chr18	112332974	112333526	PARD6G	par-6 family cell polarity regulator gamma	Distal Intergenic	-32085460	13.2561	1.64559	0.411816	3.99595	6.44365e-05	0.000188454
5_113001369_113002592	chr5	113001369	113002592	DCP2	decapping mRNA 2	Promoter (<=1kb)	243	38.4287	1.64536	0.240526	6.84065	7.88345e-12	4.77723e-11
20_107044272_107046887	chr20	107044272	107046887	SEPTIN14P20	septin 14 pseudogene 20	Distal Intergenic	42749331	491.295	1.64355	0.076624	21.4495	4.6173e-102	2.9925e-100
1_47508053_47509076	chr1	47508053	47509076	FOXD2	forkhead box D2	Distal Intergenic	70009	42.806	1.64342	0.235696	6.97265	3.11035e-12	1.94738e-11
20_29193783_29195931	chr20	29193783	29195931	FRG1DP	FSHD region gene 1 family member D, pseudogene	Distal Intergenic	113393	331.188	1.64324	0.0880704	18.6583	1.0818e-77	4.92418e-76
19_29011064_29011827	chr19	29011064	29011827	LINC01532	long intergenic non-protein coding RNA 1532	Exon (ENST00000592653.6/100505835, exon 4 of 4)	6921	64.0633	1.64323	0.185026	8.8811	6.62052e-19	6.23761e-18
37_17635516_17635920	chr37	17635516	17635920	NA	NA	NA	NA	14.1154	1.64224	0.399815	4.1075	3.99973e-05	0.000121208
9_4215332_4215681	chr9	4215332	4215681	GLIS3	GLIS family zinc finger 3	Intron (ENST00000381971.8/169792, intron 2 of 10)	-63149	10.1215	1.64107	0.481708	3.40678	0.000657351	0.00156219
9_29004865_29006520	chr9	29004865	29006520	LINGO2	leucine rich repeat and Ig domain containing 2	Intron (ENST00000698399.1/158038, intron 1 of 6)	104437	110.225	1.64076	0.148653	11.0375	2.51859e-28	3.5815e-27
7_67823194_67824000	chr7	67823194	67824000	LOC102723427	uncharacterized LOC102723427	Distal Intergenic	-196235	18.6703	1.64069	0.341018	4.81116	1.50055e-06	5.53192e-06
6_91574021_91574931	chr6	91574021	91574931	MIR4643	microRNA 4643	Intron (ENST00000656997.1/ENST00000656997.1, intron 2 of 3)	52361	35.9881	1.64061	0.249612	6.57266	4.94256e-11	2.81948e-10
17_575579_578139	chr17	575579	578139	VPS53	VPS53 subunit of GARP complex	Intron (ENST00000681160.1/55275, intron 10 of 18)	4532	215.538	1.63997	0.105165	15.5943	7.96221e-55	2.37599e-53
16_129026918_129027624	chr16	129026918	129027624	LOC105376781	uncharacterized LOC105376781	Distal Intergenic	38868746	23.4565	1.63953	0.309352	5.29989	1.15874e-07	4.83469e-07
2_22436654_22438346	chr2	22436654	22438346	LINC01884	long intergenic non-protein coding RNA 1884	Intron (ENST00000419013.1/ENST00000419013.1, intron 2 of 3)	-69783	224.984	1.63948	0.108377	15.1276	1.06439e-51	2.98308e-50
3_119148351_119150220	chr3	119148351	119150220	TEX55	testis expressed 55	Promoter (<=1kb)	976	253.382	1.63913	0.0988246	16.5862	8.76851e-62	3.02145e-60
11_51016878_51017753	chr11	51016878	51017753	LOC646813	DExH-box helicase 9 pseudogene	Distal Intergenic	607836	63.7027	1.63841	0.191627	8.54998	1.23107e-17	1.08386e-16
7_82570140_82572965	chr7	82570140	82572965	CACNA2D1	calcium voltage-gated channel auxiliary subunit alpha2delta 1	Distal Intergenic	-126184	85.8985	1.63825	0.161609	10.1371	3.78016e-24	4.49434e-23
22_132161287_132163660	chr22	132161287	132163660	RPL23AP82	ribosomal protein L23a pseudogene 82	Distal Intergenic	81377412	162.815	1.63764	0.128968	12.6981	6.06183e-37	1.14877e-35
4_4272238_4272617	chr4	4272238	4272617	LYAR	Ly1 antibody reactive	Intron (ENST00000343470.9/55646, intron 8 of 9)	-3306	51.8241	1.63629	0.227337	7.19763	6.12701e-13	4.03558e-12
19_79945375_79947984	chr19	79945375	79947984	LOC107987272	uncharacterized LOC107987272	Distal Intergenic	21362779	496.296	1.63603	0.0776849	21.0599	1.85689e-98	1.1604e-96
3_64637854_64638672	chr3	64637854	64638672	ADAMTS9	ADAM metallopeptidase with thrombospondin type 1 motif 9	Intron (ENST00000498707.5/56999, intron 12 of 39)	16007	60.5024	1.63336	0.192115	8.50197	1.86403e-17	1.62432e-16
4_111181207_111181865	chr4	111181207	111181865	MIR297	microRNA 297	Intron (ENST00000681682.1/ENST00000681682.1, intron 3 of 4)	-320560	9.34455	1.63264	0.477546	3.41882	0.000628932	0.00150164
16_74613138_74615017	chr16	74613138	74615017	GLG1	golgi glycoprotein 1	Exon (ENST00000604681.1/ENST00000604681.1, exon 1 of 2)	-5994	82.9729	1.63259	0.163307	9.99707	1.56979e-23	1.82517e-22
16_107240025_107241740	chr16	107240025	107241740	LOC105376781	uncharacterized LOC105376781	Distal Intergenic	17081853	362.451	1.63241	0.0919909	17.7454	1.87145e-70	7.5732e-69
7_96330034_96331616	chr7	96330034	96331616	SLC25A13	solute carrier family 25 member 13	Exon (ENST00000384318.1/ENST00000384318.1, exon 1 of 1)	-7887	99.691	1.63214	0.152207	10.7232	7.92413e-27	1.05984e-25
5_91398193_91399541	chr5	91398193	91399541	ARRDC3	arrestin domain containing 3	Intron (ENST00000625713.2/100129716, intron 1 of 2)	-14876	109.079	1.63121	0.145139	11.239	2.62362e-29	3.88486e-28
6_62116775_62118156	chr6	62116775	62118156	KHDRBS2	KH RNA binding domain containing, signal transduction associated 2	Intron (ENST00000281156.5/202559, intron 2 of 8)	168069	90.4325	1.62949	0.162386	10.0347	1.07293e-23	1.25362e-22
4_122895040_122896132	chr4	122895040	122896132	LOC124900773	uncharacterized LOC124900773	3' UTR	-9235	186.26	1.62898	0.117628	13.8486	1.29655e-43	2.95897e-42
21_22231168_22232451	chr21	22231168	22232451	LOC107985508	uncharacterized LOC107985508	Intron (ENST00000654607.1/107985508, intron 2 of 5)	21229	75.3578	1.62741	0.186722	8.71568	2.89027e-18	2.63411e-17
11_7925117_7926641	chr11	7925117	7926641	OR10A6	olfactory receptor family 10 subfamily A member 6 (gene/pseudogene)	3' UTR	4627	130.175	1.62536	0.13524	12.0184	2.84504e-33	4.7971e-32
15_28441456_28443675	chr15	28441456	28443675	LOC101059997	alpha/beta hydrolase domain-containing protein 17A-like	Distal Intergenic	14108	363.006	1.62529	0.0865009	18.7893	9.2371e-79	4.32931e-77
20_87599487_87601076	chr20	87599487	87601076	SEPTIN14P20	septin 14 pseudogene 20	Distal Intergenic	23304546	80.9215	1.62448	0.169123	9.6053	7.59344e-22	8.21562e-21
10_44679096_44682019	chr10	44679096	44682019	LOC124902534	uncharacterized LOC124902534	Distal Intergenic	-76992	411.154	1.62447	0.0867558	18.7246	3.11984e-78	1.44791e-76
1_173669092_173670129	chr1	173669092	173670129	ANKRD45	ankyrin repeat domain 45	Promoter (<=1kb)	0	78.4674	1.62446	0.17551	9.2557	2.12827e-20	2.16638e-19
17_76251092_76252382	chr17	76251092	76252382	RNF157	ring finger protein 157	Distal Intergenic	-10599	143.502	1.62444	0.127595	12.7313	3.96413e-37	7.55988e-36
11_19074355_19074854	chr11	19074355	19074854	MRGPRX2	MAS related GPR family member X2	Distal Intergenic	-13638	11.7021	1.62221	0.450241	3.60299	0.000314577	0.000807629
9_7650115_7652686	chr9	7650115	7652686	DMAC1	distal membrane arm assembly component 1	Distal Intergenic	147092	236.181	1.62182	0.102414	15.8358	1.76089e-56	5.4558e-55
3_45284934_45286618	chr3	45284934	45286618	LOC124906378	small nucleolar RNA U3	Distal Intergenic	-29314	299.343	1.6214	0.0985552	16.4517	8.15389e-61	2.76092e-59
17_147158102_147158636	chr17	147158102	147158636	LOC100505909	histidine-rich glycoprotein	Distal Intergenic	-63930381	26.0147	1.62134	0.298409	5.43329	5.53259e-08	2.39015e-07
12_100320702_100322838	chr12	100320702	100322838	SCYL2	SCY1 like pseudokinase 2	Promoter (<=1kb)	-760	261.531	1.6213	0.0984582	16.4669	6.34172e-61	2.14951e-59
4_40692010_40693901	chr4	40692010	40693901	NSUN7	NOP2/Sun RNA methyltransferase family member 7	Distal Intergenic	-56024	446.43	1.62096	0.0776604	20.8724	9.53244e-97	5.82532e-95
2_22336313_22337065	chr2	22336313	22337065	LINC01884	long intergenic non-protein coding RNA 1884	Intron (ENST00000450551.1/124908056, intron 1 of 4)	-171064	51.4004	1.62005	0.216043	7.49876	6.44258e-14	4.52549e-13
12_190407539_190409989	chr12	190407539	190409989	ANHX	anomalous homeobox	Distal Intergenic	-57171662	342.483	1.61981	0.0991109	16.3434	4.84363e-60	1.61534e-58
12_223612919_223613832	chr12	223612919	223613832	ANHX	anomalous homeobox	Distal Intergenic	-90377042	24.2152	1.61888	0.302488	5.35189	8.70397e-08	3.68022e-07
9_38601769_38602168	chr9	38601769	38602168	ANKRD18A	ankyrin repeat domain 18A	Intron (ENST00000703204.1/253650, intron 5 of 16)	-6260	44.099	1.61877	0.223333	7.24823	4.22263e-13	2.81591e-12
16_28574870_28577548	chr16	28574870	28577548	SGF29	SAGA complex associated factor 29	Intron (ENST00000564682.5/112869, intron 1 of 2)	-12569	565.991	1.61732	0.0743573	21.7506	6.81861e-105	4.59882e-103
18_16177975_16180602	chr18	16177975	16180602	LOC644669	ankyrin repeat domain 30B pseudogene	Distal Intergenic	-847693	338.127	1.61654	0.0984393	16.4217	1.33713e-60	4.50913e-59
37_75746677_75747652	chr37	75746677	75747652	NA	NA	NA	NA	29.4215	1.61636	0.304034	5.31636	1.05866e-07	4.43778e-07
13_46031558_46032422	chr13	46031558	46032422	ZC3H13	zinc finger CCCH-type containing 13	Intron (ENST00000242848.8/23091, intron 4 of 18)	-11071	65.4448	1.61625	0.196638	8.21942	2.04482e-16	1.68203e-15
2_114766668_114768877	chr2	114766668	114768877	DPP10-AS3	DPP10 antisense RNA 3	Intron (ENST00000436732.5/57628, intron 1 of 4)	64671	255.718	1.61606	0.100642	16.0575	5.0673e-58	1.63092e-56
20_101182500_101182956	chr20	101182500	101182956	SEPTIN14P20	septin 14 pseudogene 20	Distal Intergenic	36887559	36.9607	1.61486	0.249329	6.47685	9.36583e-11	5.21191e-10
1_201647630_201651024	chr1	201647630	201651024	NAV1	neuron navigator 1	Promoter (<=1kb)	0	652.011	1.61434	0.071593	22.5489	1.37812e-112	1.01623e-110
16_39808763_39811113	chr16	39808763	39811113	LINC02167	long intergenic non-protein coding RNA 2167	Distal Intergenic	4060406	289.392	1.61423	0.0924318	17.4641	2.69103e-68	1.04318e-66
1_116664477_116668225	chr1	116664477	116668225	IGSF3	immunoglobulin superfamily member 3	Promoter (<=1kb)	0	386.178	1.61393	0.0898214	17.9682	3.45749e-72	1.44315e-70
7_59885809_59886171	chr7	59885809	59886171	ZNF716	zinc finger protein 716	Distal Intergenic	2435632	8.51322	1.61388	0.499583	3.23045	0.00123595	0.00274385
15_35914550_35915795	chr15	35914550	35915795	LINC02853	long intergenic non-protein coding RNA 2853	Distal Intergenic	-4097	50.2333	1.61328	0.210386	7.66821	1.74419e-14	1.26869e-13
12_114442583_114443294	chr12	114442583	114443294	LOC105369998	uncharacterized LOC105369998	Distal Intergenic	5287	10.0482	1.61318	0.481134	3.35288	0.000799762	0.00186208
9_44758478_44760080	chr9	44758478	44760080	LOC102724904	methylenetetrahydrofolate dehydrogenase (NADP+ dependent) 1 like pseudogene	Distal Intergenic	1629510	126.937	1.61232	0.147503	10.9308	8.21443e-28	1.14098e-26
3_124115084_124116611	chr3	124115084	124116611	MIR5002	microRNA 5002	Intron (ENST00000682506.1/8997, intron 1 of 59)	-16318	221.938	1.61228	0.105848	15.2319	2.17063e-52	6.17207e-51
9_62965724_62969276	chr9	62965724	62969276	LERFS	lncRNA negative regulator of fibroblast-like synoviocyte migration, SYNCRIP interacting	Distal Intergenic	-67629	540.555	1.61127	0.0728876	22.1063	2.75067e-108	1.91755e-106
22_110578721_110580368	chr22	110578721	110580368	RPL23AP82	ribosomal protein L23a pseudogene 82	Distal Intergenic	59794846	191.792	1.61084	0.112404	14.3308	1.40479e-46	3.45041e-45
16_161371463_161373219	chr16	161371463	161373219	LOC105376781	uncharacterized LOC105376781	Distal Intergenic	71213291	330.285	1.61072	0.0940907	17.1188	1.07469e-65	3.9318e-64
20_150976803_150979400	chr20	150976803	150979400	SEPTIN14P20	septin 14 pseudogene 20	Distal Intergenic	86681862	271.981	1.6105	0.100283	16.0596	4.89357e-58	1.57807e-56
18_95821658_95823014	chr18	95821658	95823014	PARD6G	par-6 family cell polarity regulator gamma	Distal Intergenic	-15574144	294.029	1.6103	0.0926193	17.3862	1.04973e-67	4.02232e-66
19_143608233_143609251	chr19	143608233	143609251	LOC107987272	uncharacterized LOC107987272	Distal Intergenic	85025637	17.418	1.60996	0.354066	4.54707	5.43968e-06	1.86626e-05
12_229712383_229715454	chr12	229712383	229715454	ANHX	anomalous homeobox	Distal Intergenic	-96476506	396.131	1.6092	0.0801798	20.0699	1.35253e-89	7.48017e-88
16_56800984_56802307	chr16	56800984	56802307	NUP93	nucleoporin 93	Intron (ENST00000563858.5/9688, intron 2 of 7)	17528	248.539	1.60902	0.10055	16.0022	1.23299e-57	3.919e-56
3_118953058_118953730	chr3	118953058	118953730	IGSF11-AS1	IGSF11 antisense RNA 1	Intron (ENST00000393775.7/152404, intron 1 of 6)	9927	11.1	1.60887	0.437387	3.67836	0.000234737	0.000618885
2_31318168_31323101	chr2	31318168	31323101	XDH	xanthine dehydrogenase	Distal Intergenic	61294	811.848	1.60824	0.061193	26.2814	3.12839e-152	3.60449e-150
1_9922327_9922767	chr1	9922327	9922767	LZIC	leucine zipper and CTNNBIP1 domain containing	Exon (ENST00000488540.5/84328, exon 5 of 5)	9413	12.302	1.60806	0.453538	3.54559	0.000391732	0.000984835
11_51354416_51355108	chr11	51354416	51355108	LOC646813	DExH-box helicase 9 pseudogene	Distal Intergenic	945374	18.7721	1.60774	0.356985	4.50365	6.67971e-06	2.26384e-05
9_42180382_42181347	chr9	42180382	42181347	SPATA31A6	SPATA31 subfamily A member 6	Promoter (2-3kb)	-2312	51.0454	1.60606	0.207867	7.72638	1.10651e-14	8.1576e-14
7_40357726_40359470	chr7	40357726	40359470	SUGCT	succinyl-CoA:glutarate-CoA transferase	Intron (ENST00000401647.7/79783, intron 8 of 12)	83215	282.002	1.60599	0.0942919	17.0321	4.74984e-65	1.72256e-63
9_40177327_40178930	chr9	40177327	40178930	LOC112268033	uncharacterized LOC112268033	Distal Intergenic	9935	137.62	1.60577	0.141491	11.3489	7.51366e-30	1.13073e-28
16_11060960_11061863	chr16	11060960	11061863	CLEC16A	C-type lectin domain containing 16A	Exon (ENST00000703130.1/23274, exon 18 of 23)	36093	58.0353	1.60521	0.196091	8.18606	2.69913e-16	2.20224e-15
16_51973591_51976158	chr16	51973591	51976158	LINC02911	long intergenic non-protein coding RNA 2911	Distal Intergenic	51212	209.266	1.60413	0.113991	14.0725	5.60541e-45	1.32387e-43
20_36987028_36987242	chr20	36987028	36987242	SAMHD1	SAM and HD domain containing deoxynucleoside triphosphate triphosphohydrolase 1	Distal Intergenic	-35135	12.4543	1.6039	0.432301	3.71016	0.000207128	0.000551616
1_236686181_236687735	chr1	236686181	236687735	ACTN2	actinin alpha 2	Promoter (<=1kb)	0	96.3584	1.6021	0.154702	10.356	3.92877e-25	4.8663e-24
10_13216928_13220328	chr10	13216928	13220328	UCMA	upper zone of growth plate and cartilage matrix associated	Exon (ENST00000606623.1/ENST00000606623.1, exon 1 of 1)	14006	471.82	1.60201	0.0769353	20.8228	2.68946e-96	1.63152e-94
22_66900577_66901458	chr22	66900577	66901458	RPL23AP82	ribosomal protein L23a pseudogene 82	Distal Intergenic	16116702	43.0869	1.60079	0.224811	7.12058	1.07471e-12	6.95713e-12
1_90850368_90851854	chr1	90850368	90851854	LINC02609	long intergenic non-protein coding RNA 2609	Promoter (<=1kb)	0	223.412	1.59927	0.112326	14.2378	5.33908e-46	1.29413e-44
8_62034107_62037250	chr8	62034107	62037250	LINC02155	long intergenic non-protein coding RNA 2155	Distal Intergenic	144268	667.824	1.59907	0.0686361	23.2978	4.66834e-120	3.7968e-118
17_20251224_20255271	chr17	20251224	20255271	SPECC1	sperm antigen with calponin homology and coiled-coil domains 1	3' UTR	5026	461.937	1.599	0.0780631	20.4834	3.02485e-93	1.74563e-91
19_79544993_79545371	chr19	79544993	79545371	LOC107987272	uncharacterized LOC107987272	Distal Intergenic	20962397	16.8393	1.59835	0.359915	4.4409	8.95822e-06	2.97976e-05
21_79765521_79769109	chr21	79765521	79769109	PRMT2	protein arginine methyltransferase 2	Distal Intergenic	33108698	466.816	1.59808	0.0808762	19.7596	6.63295e-87	3.56151e-85
1_10529063_10529340	chr1	10529063	10529340	PEX14	peroxisomal biogenesis factor 14	Intron (ENST00000472851.1/5195, intron 3 of 3)	-6548	6.67518	1.59807	0.561513	2.84601	0.00442708	0.0082744
1_228463756_228465299	chr1	228463756	228465299	MIR4666A	microRNA 4666a	Promoter (1-2kb)	1682	82.534	1.59806	0.165201	9.67343	3.91058e-22	4.28267e-21
21_62247833_62250262	chr21	62247833	62250262	PRMT2	protein arginine methyltransferase 2	Distal Intergenic	15591010	488.062	1.59786	0.0742528	21.5192	1.02917e-102	6.74921e-101
11_1444714_1446744	chr11	1444714	1446744	BRSK2	BR serine/threonine kinase 2	Promoter (2-3kb)	2269	148.059	1.59785	0.128034	12.4799	9.61188e-36	1.75537e-34
16_112643128_112643398	chr16	112643128	112643398	LOC105376781	uncharacterized LOC105376781	Distal Intergenic	22484956	10.0162	1.59784	0.523082	3.05467	0.0022531	0.00461852
15_38924053_38924493	chr15	38924053	38924493	LOC105370781	uncharacterized LOC105370781	Intron (ENST00000647456.1/105370775, intron 3 of 6)	-94700	11.0729	1.59779	0.441894	3.61577	0.000299459	0.000772642
9_7217726_7217996	chr9	7217726	7217996	LOC105375970	uncharacterized LOC105375970	Distal Intergenic	-86555	62.2403	1.59768	0.188315	8.4841	2.17395e-17	1.88942e-16
3_22343363_22344204	chr3	22343363	22344204	ZNF385D	zinc finger protein 385D	Intron (ENST00000706131.1/79750, intron 1 of 9)	28386	54.2374	1.59739	0.216438	7.38037	1.57849e-13	1.08154e-12
7_63047975_63049721	chr7	63047975	63049721	LOC124901826	small nucleolar RNA U2-19	Intron (ENST00000450891.1/ENST00000450891.1, intron 1 of 1)	126298	287.001	1.59728	0.0927043	17.2298	1.58702e-66	5.93709e-65
15_42282954_42283985	chr15	42282954	42283985	GANC	glucosidase alpha, neutral C	3' UTR	6608	39.8545	1.59722	0.236203	6.76205	1.36049e-11	8.1211e-11
19_33781018_33781246	chr19	33781018	33781246	KCTD15	potassium channel tetramerization domain containing 15	Distal Intergenic	-14687	8.02261	1.59697	0.551109	2.89774	0.00375856	0.00718601
19_99613331_99614819	chr19	99613331	99614819	LOC107987272	uncharacterized LOC107987272	Distal Intergenic	41030735	92.3878	1.59673	0.157635	10.1293	4.09618e-24	4.85962e-23
9_27905438_27905791	chr9	27905438	27905791	C9orf72	C9orf72-SMCR8 complex subunit	Distal Intergenic	-331572	7.31238	1.59624	0.53526	2.98218	0.00286202	0.00569368
7_88546017_88547209	chr7	88546017	88547209	LOC124900238	small nucleolar RNA SNORA67	Intron (ENST00000663862.1/107986816, intron 3 of 4)	-96786	173.458	1.596	0.119249	13.3837	7.52574e-41	1.59062e-39
19_170438339_170438599	chr19	170438339	170438599	LOC107987272	uncharacterized LOC107987272	Distal Intergenic	111855743	6.39234	1.59506	0.591982	2.69443	0.00705083	0.0123336
16_150721276_150722032	chr16	150721276	150722032	LOC105376781	uncharacterized LOC105376781	Distal Intergenic	60563104	16.1444	1.59504	0.406068	3.92802	8.56485e-05	0.000245599
37_49198722_49200463	chr37	49198722	49200463	NA	NA	NA	NA	142.116	1.59496	0.141924	11.2382	2.64799e-29	3.91744e-28
20_128135396_128136536	chr20	128135396	128136536	SEPTIN14P20	septin 14 pseudogene 20	Distal Intergenic	63840455	111.468	1.5949	0.147563	10.8082	3.14678e-27	4.27598e-26
4_113471065_113475032	chr4	113471065	113475032	CAMK2D	calcium/calmodulin dependent protein kinase II delta	Intron (ENST00000683023.1/817, intron 14 of 19)	38810	296.604	1.59464	0.108913	14.6415	1.52756e-48	3.94775e-47
2_116270958_116274856	chr2	116270958	116274856	DPP10	dipeptidyl peptidase like 10	Distal Intergenic	456295	505.443	1.59437	0.0899472	17.7256	2.65896e-70	1.07208e-68
19_138161017_138164053	chr19	138161017	138164053	LOC107987272	uncharacterized LOC107987272	Distal Intergenic	79578421	574.437	1.59327	0.0690398	23.0775	7.79073e-118	6.08282e-116
36_112_4027	chr36	112	4027	NA	NA	NA	NA	7315.7	1.59304	0.0828934	19.218	2.61786e-82	1.31023e-80
5_67228672_67231785	chr5	67228672	67231785	CD180	CD180 molecule	Distal Intergenic	-31873	324.462	1.59245	0.0957333	16.6343	3.93598e-62	1.35908e-60
1_156641274_156643378	chr1	156641274	156643378	BCAN	brevican	Promoter (<=1kb)	0	88.6648	1.59196	0.160764	9.90247	4.06139e-23	4.63124e-22
5_101919742_101920001	chr5	101919742	101920001	SLCO4C1	solute carrier organic anion transporter family member 4C1	Distal Intergenic	376283	17.6251	1.59116	0.348964	4.55967	5.12334e-06	1.76265e-05
11_46076843_46077803	chr11	46076843	46077803	PHF21A	PHD finger protein 21A	Intron (ENST00000676320.1/51317, intron 5 of 18)	14402	124.943	1.59095	0.134931	11.7908	4.35192e-32	7.04094e-31
8_58032791_58033038	chr8	58032791	58033038	FAM110B	family with sequence similarity 110 member B	Promoter (1-2kb)	1175	9.71773	1.59063	0.468098	3.39807	0.000678632	0.00160827
19_11043085_11045009	chr19	11043085	11045009	SMARCA4	SWI/SNF related, matrix associated, actin dependent regulator of chromatin, subfamily a, member 4	Promoter (1-2kb)	1646	162.249	1.58895	0.123574	12.8582	7.7313e-38	1.50292e-36
11_37593717_37596265	chr11	37593717	37596265	LINC02760	long intergenic non-protein coding RNA 2760	Distal Intergenic	-342336	464.165	1.58868	0.0829411	19.1543	8.90408e-82	4.42974e-80
1_16960530_16961627	chr1	16960530	16961627	CROCC	ciliary rootlet coiled-coil, rootletin	Exon (ENST00000375541.10/9696, exon 27 of 37)	-4401	52.972	1.58735	0.207185	7.66148	1.83807e-14	1.33522e-13
6_88790999_88793489	chr6	88790999	88793489	RNGTT	RNA guanylyltransferase and 5'-phosphatase	Intron (ENST00000369485.9/8732, intron 12 of 15)	169920	316.994	1.58657	0.0892187	17.7829	9.58043e-71	3.89115e-69
16_186361009_186362476	chr16	186361009	186362476	LOC105376781	uncharacterized LOC105376781	Distal Intergenic	96202837	87.373	1.58656	0.160854	9.8633	6.00409e-23	6.79283e-22
17_105145881_105148642	chr17	105145881	105148642	LOC100505909	histidine-rich glycoprotein	Distal Intergenic	-21918160	645.444	1.58623	0.0664157	23.8833	4.56476e-126	3.89389e-124
13_30537483_30538187	chr13	30537483	30538187	HMGB1	high mobility group box 1	Intron (ENST00000405805.5/3146, intron 1 of 4)	-71545	56.9853	1.58444	0.212666	7.45035	9.30934e-14	6.47885e-13
8_83968246_83970203	chr8	83968246	83970203	LOC124901968	uncharacterized LOC124901968	Intron (ENST00000523678.1/124901968, intron 1 of 3)	55533	133.713	1.58427	0.133477	11.8692	1.7102e-32	2.80404e-31
3_8262235_8263390	chr3	8262235	8263390	LOC107986010	uncharacterized LOC107986010	Intron (ENST00000654635.1/101927394, intron 3 of 6)	102849	98.163	1.58411	0.15122	10.4755	1.11923e-25	1.42242e-24
4_117967406_117969915	chr4	117967406	117969915	NDST3	N-deacetylase and N-sulfotransferase 3	Distal Intergenic	-63703	374.24	1.58394	0.0831446	19.0504	6.51428e-81	3.15567e-79
20_100894516_100897115	chr20	100894516	100897115	SEPTIN14P20	septin 14 pseudogene 20	Distal Intergenic	36599575	276.823	1.58266	0.0942802	16.7868	3.04766e-63	1.07016e-61
20_143882050_143883188	chr20	143882050	143883188	SEPTIN14P20	septin 14 pseudogene 20	Distal Intergenic	79587109	197.159	1.58163	0.117132	13.503	1.50132e-41	3.22657e-40
13_49482888_49485016	chr13	49482888	49485016	PHF11	PHD finger protein 11	Exon (ENST00000611815.2/83852, exon 9 of 14)	-10594	237.217	1.58131	0.107879	14.6582	1.19315e-48	3.10041e-47
19_83707538_83709815	chr19	83707538	83709815	LOC107987272	uncharacterized LOC107987272	Distal Intergenic	25124942	474.102	1.58131	0.0881803	17.9327	6.55384e-72	2.71845e-70
4_85874093_85874966	chr4	85874093	85874966	ARHGAP24	Rho GTPase activating protein 24	Intron (ENST00000395184.6/83478, intron 3 of 9)	46200	23.4538	1.58124	0.322248	4.90691	9.25236e-07	3.50201e-06
7_81133486_81134716	chr7	81133486	81134716	SEMA3C	semaphorin 3C	Distal Intergenic	-211127	56.992	1.58104	0.205753	7.68415	1.54016e-14	1.12521e-13
18_175871600_175873409	chr18	175871600	175873409	PARD6G	par-6 family cell polarity regulator gamma	Distal Intergenic	-95624086	138.839	1.58071	0.129704	12.1871	3.64117e-34	6.3226e-33
16_10707126_10708549	chr16	10707126	10708549	TEKT5	tektin 5	Distal Intergenic	-12196	88.2024	1.58061	0.159551	9.90661	3.89629e-23	4.44909e-22
21_9903201_9907276	chr21	9903201	9907276	LINC01667	long intergenic non-protein coding RNA 1667	Distal Intergenic	-86368	601.946	1.57864	0.0679141	23.2446	1.61185e-119	1.29821e-117
3_65817488_65818426	chr3	65817488	65818426	MAGI1-AS1	MAGI1 antisense RNA 1	Intron (ENST00000330909.12/9223, intron 1 of 24)	-75390	82.4668	1.57758	0.16731	9.42908	4.13698e-21	4.33873e-20
11_17966731_17968018	chr11	17966731	17968018	SERGEF	secretion regulating guanine nucleotide exchange factor	Intron (ENST00000527494.5/26297, intron 9 of 10)	-7108	107.091	1.57747	0.148046	10.6552	1.64861e-26	2.16571e-25
22_39463808_39464651	chr22	39463808	39464651	MGAT3	beta-1,4-mannosyl-glycoprotein 4-beta-N-acetylglucosaminyltransferase	Intron (ENST00000341184.7/4248, intron 1 of 1)	6796	24.6522	1.57634	0.29815	5.28707	1.24294e-07	5.17042e-07
22_124658411_124660771	chr22	124658411	124660771	RPL23AP82	ribosomal protein L23a pseudogene 82	Distal Intergenic	73874536	355.355	1.57599	0.0974136	16.1783	7.17611e-59	2.34837e-57
36_9655_16550	chr36	9655	16550	NA	NA	NA	NA	14207.6	1.57503	0.0916891	17.1779	3.88411e-66	1.44007e-64
21_11465815_11467793	chr21	11465815	11467793	TPTE	transmembrane phosphatase with tensin homology	Distal Intergenic	944232	177.347	1.57343	0.11696	13.4527	2.96877e-41	6.35155e-40
22_137027197_137029483	chr22	137027197	137029483	RPL23AP82	ribosomal protein L23a pseudogene 82	Distal Intergenic	86243322	161.251	1.57339	0.123393	12.7511	3.07314e-37	5.88098e-36
1_83997303_83999880	chr1	83997303	83999880	TTLL7	tubulin tyrosine ligase like 7	Promoter (<=1kb)	0	442.22	1.5725	0.0833197	18.8731	1.89973e-79	9.00554e-78
3_66291715_66292987	chr3	66291715	66292987	SLC25A26	solute carrier family 25 member 26	Intron (ENST00000676754.1/115286, intron 6 of 10)	-6249	156.189	1.57183	0.127207	12.3564	4.49668e-35	8.04384e-34
18_175796400_175798184	chr18	175796400	175798184	PARD6G	par-6 family cell polarity regulator gamma	Distal Intergenic	-95548886	288.058	1.57141	0.0940973	16.6999	1.3135e-62	4.56397e-61
37_50469283_50471776	chr37	50469283	50471776	NA	NA	NA	NA	126	1.57109	0.145944	10.765	5.03628e-27	6.77693e-26
20_55526819_55527366	chr20	55526819	55527366	LINC01441	long intergenic non-protein coding RNA 1441	Intron (ENST00000667361.1/102723578, intron 7 of 8)	-99622	16.2124	1.56926	0.362389	4.33031	1.489e-05	4.80209e-05
37_28585962_28588177	chr37	28585962	28588177	NA	NA	NA	NA	118.748	1.56862	0.14275	10.9886	4.33744e-28	6.10906e-27
20_127250869_127254119	chr20	127250869	127254119	SEPTIN14P20	septin 14 pseudogene 20	Distal Intergenic	62955928	443.9	1.56807	0.0819125	19.1432	1.10299e-81	5.46275e-80
15_50562657_50564058	chr15	50562657	50564058	TRPM7	transient receptor potential cation channel subfamily M member 7	Intron (ENST00000561267.5/54822, intron 5 of 5)	10950	187.608	1.56717	0.126684	12.3707	3.76432e-35	6.74886e-34
12_171415874_171416156	chr12	171415874	171416156	ANHX	anomalous homeobox	Distal Intergenic	-38179997	10.7789	1.56705	0.446766	3.50755	0.000452256	0.0011186
2_22315599_22317158	chr2	22315599	22317158	LINC01884	long intergenic non-protein coding RNA 1884	Exon (ENST00000439809.1/ENST00000439809.1, exon 1 of 1)	-190971	318.25	1.56666	0.0961755	16.2896	1.16935e-59	3.86481e-58
17_184824877_184826816	chr17	184824877	184826816	LOC100505909	histidine-rich glycoprotein	Distal Intergenic	-101597156	150.518	1.56636	0.124224	12.6091	1.8803e-36	3.51714e-35
6_93429862_93432060	chr6	93429862	93432060	EPHA7	EPH receptor A7	Intron (ENST00000668367.1/105377899, intron 1 of 4)	-10175	384.812	1.56613	0.0885606	17.6842	5.54803e-70	2.22612e-68
11_49440861_49443967	chr11	49440861	49443967	GRM5P1	GRM5 pseudogene 1	Distal Intergenic	-114579	397.78	1.56529	0.0821707	19.0492	6.67003e-81	3.22641e-79
37_103533637_103534277	chr37	103533637	103534277	NA	NA	NA	NA	31.5189	1.56526	0.260871	6.00013	1.9716e-09	9.76472e-09
12_53858959_53860502	chr12	53858959	53860502	HOXC13	homeobox C13	Intron (ENST00000663306.1/107984525, intron 3 of 4)	-78329	125.28	1.5648	0.14675	10.663	1.51675e-26	1.99565e-25
1_904829_905762	chr1	904829	905762	LOC284600	uncharacterized LOC284600	Promoter (<=1kb)	0	43.4071	1.56444	0.225077	6.95069	3.63508e-12	2.26139e-11
9_66834873_66836452	chr9	66834873	66836452	ZNF658	zinc finger protein 658	Distal Intergenic	-19974	60.9842	1.56373	0.190988	8.18755	2.66589e-16	2.17673e-15
16_25789148_25790685	chr16	25789148	25790685	HS3ST4	heparan sulfate-glucosamine 3-sulfotransferase 4	Intron (ENST00000331351.6/9951, intron 1 of 1)	-96061	188.804	1.56249	0.111023	14.0736	5.52139e-45	1.30496e-43
21_142776508_142778556	chr21	142776508	142778556	PRMT2	protein arginine methyltransferase 2	Distal Intergenic	96119685	136.965	1.56213	0.140804	11.0944	1.33536e-28	1.92742e-27
17_75630063_75631421	chr17	75630063	75631421	RECQL5	RecQ like helicase 5	Promoter (<=1kb)	0	294.924	1.56105	0.0931959	16.7502	5.6399e-63	1.96792e-61
37_102154425_102156311	chr37	102154425	102156311	NA	NA	NA	NA	257.962	1.55999	0.0972574	16.0398	6.73655e-58	2.16188e-56
7_45278644_45279967	chr7	45278644	45279967	RAMP3	receptor activity modifying protein 3	Intron (ENST00000666999.1/ENST00000666999.1, intron 1 of 1)	120815	196.28	1.55976	0.123068	12.6739	8.24747e-37	1.55321e-35
2_129958900_129959684	chr2	129958900	129959684	RAB6C	RAB6C, member RAS oncogene family	Distal Intergenic	-19982	29.7946	1.55972	0.271416	5.7466	9.10548e-09	4.2514e-08
4_49214900_49215498	chr4	49214900	49215498	CWH43	cell wall biogenesis 43 C-terminal homolog	Distal Intergenic	186208	15.2109	1.55969	0.37679	4.1394	3.48212e-05	0.000106466
21_78665538_78667886	chr21	78665538	78667886	PRMT2	protein arginine methyltransferase 2	Distal Intergenic	32008715	458.515	1.55942	0.0801673	19.4521	2.79613e-84	1.43406e-82
16_123448749_123450586	chr16	123448749	123450586	LOC105376781	uncharacterized LOC105376781	Distal Intergenic	33290577	224.243	1.55844	0.10387	15.0038	6.9338e-51	1.90941e-49
2_125691310_125691781	chr2	125691310	125691781	LINC01889	long intergenic non-protein coding RNA 1889	Intron (ENST00000651223.1/ENST00000651223.1, intron 2 of 3)	-19188	10.0943	1.55843	0.456019	3.41746	0.00063209	0.00150788
2_111076300_111077998	chr2	111076300	111077998	ACOXL-AS1	ACOXL antisense RNA 1	Intron (ENST00000676595.2/55289, intron 17 of 18)	36187	169.144	1.55826	0.13535	11.5128	1.13715e-30	1.76081e-29
18_51389306_51390056	chr18	51389306	51390056	LINC01630	long intergenic non-protein coding RNA 1630	Promoter (1-2kb)	-1942	38.1535	1.55825	0.239274	6.51242	7.39492e-11	4.15556e-10
3_72039314_72042280	chr3	72039314	72042280	LINC00877	long intergenic non-protein coding RNA 877	Promoter (1-2kb)	-1784	175.236	1.55824	0.116187	13.4115	5.17558e-41	1.09879e-39
20_98868765_98870643	chr20	98868765	98870643	SEPTIN14P20	septin 14 pseudogene 20	Distal Intergenic	34573824	211.972	1.55783	0.116673	13.3521	1.15124e-40	2.41476e-39
2_101291340_101293237	chr2	101291340	101293237	RNF149	ring finger protein 149	Promoter (1-2kb)	1425	110.959	1.55722	0.146851	10.6041	2.85252e-26	3.71197e-25
18_157743561_157745350	chr18	157743561	157745350	PARD6G	par-6 family cell polarity regulator gamma	Distal Intergenic	-77496047	340.154	1.55685	0.0948188	16.4192	1.39413e-60	4.6966e-59
15_40679050_40680627	chr15	40679050	40680627	RAD51	RAD51 recombinase	Distal Intergenic	-14147	104.851	1.55654	0.149126	10.4377	1.66793e-25	2.10525e-24
12_235605892_235606205	chr12	235605892	235606205	ANHX	anomalous homeobox	Distal Intergenic	-102370015	7.56115	1.55572	0.54359	2.86194	0.00421051	0.00792228
16_89114131_89115098	chr16	89114131	89115098	ACSF3	acyl-CoA synthetase family member 3	Promoter (1-2kb)	1930	65.7925	1.55478	0.184715	8.4172	3.856e-17	3.30544e-16
4_4908877_4911063	chr4	4908877	4911063	MSX1	msh homeobox 1	Distal Intergenic	46449	114.32	1.55408	0.142631	10.8958	1.20672e-27	1.66566e-26
16_190201592_190201985	chr16	190201592	190201985	LOC105376781	uncharacterized LOC105376781	Distal Intergenic	100043420	13.8265	1.55359	0.400643	3.87775	0.000105429	0.000297411
7_73991500_73992285	chr7	73991500	73992285	ELN	elastin	Distal Intergenic	-35504	144.806	1.55095	0.126806	12.2309	2.12665e-34	3.72395e-33
1_183416311_183418651	chr1	183416311	183418651	NMNAT2	nicotinamide nucleotide adenylyltransferase 2	Promoter (<=1kb)	0	534.643	1.55042	0.088944	17.4314	4.76614e-68	1.83901e-66
9_68318546_68318773	chr9	68318546	68318773	LOC101929800	uncharacterized LOC101929800	Intron (ENST00000603200.5/101929800, intron 2 of 6)	-3638	6.72392	1.54948	0.599692	2.58379	0.00977221	0.016374
1_22563071_22564985	chr1	22563071	22564985	EPHA8	EPH receptor A8	Promoter (<=1kb)	0	98.2301	1.54859	0.169727	9.12395	7.24318e-20	7.18966e-19
37_103330216_103331557	chr37	103330216	103331557	NA	NA	NA	NA	78.9571	1.54846	0.17051	9.08136	1.07228e-19	1.05646e-18
11_50717941_50719323	chr11	50717941	50719323	LOC646813	DExH-box helicase 9 pseudogene	Distal Intergenic	308899	152.656	1.54791	0.122873	12.5976	2.17668e-36	4.06464e-35
37_103831364_103832590	chr37	103831364	103832590	NA	NA	NA	NA	104.592	1.5479	0.1472	10.5157	7.3164e-26	9.36651e-25
2_58967566_58968301	chr2	58967566	58968301	LINC01122	long intergenic non-protein coding RNA 1122	Intron (ENST00000452840.5/400955, intron 6 of 11)	41957	22.5616	1.54739	0.317926	4.86713	1.1323e-06	4.24326e-06
9_4583739_4585373	chr9	4583739	4585373	SLC1A1	solute carrier family 1 member 1	Exon (ENST00000262352.8/6505, exon 12 of 12)	11404	133.876	1.54731	0.156551	9.88379	4.89458e-23	5.55841e-22
1_151144922_151147307	chr1	151144922	151147307	SEMA6C	semaphorin 6C	Promoter (<=1kb)	0	376.919	1.54544	0.0881696	17.5281	8.75049e-69	3.42011e-67
20_148987467_148988918	chr20	148987467	148988918	SEPTIN14P20	septin 14 pseudogene 20	Distal Intergenic	84692526	341.454	1.54513	0.0885102	17.4571	3.04211e-68	1.1779e-66
20_149872848_149874913	chr20	149872848	149874913	SEPTIN14P20	septin 14 pseudogene 20	Distal Intergenic	85577907	340.343	1.5446	0.0873424	17.6844	5.53246e-70	2.22256e-68
21_143975081_143977352	chr21	143975081	143977352	PRMT2	protein arginine methyltransferase 2	Distal Intergenic	97318258	281.818	1.54407	0.107084	14.4192	3.92039e-47	9.76653e-46
3_71813337_71813881	chr3	71813337	71813881	LOC105377156	uncharacterized LOC105377156	Distal Intergenic	27909	35.2	1.54334	0.24928	6.1912	5.97089e-10	3.10114e-09
11_4278258_4280404	chr11	4278258	4280404	SSU72L4	SSU72 like 4	Exon (ENST00000532644.1/ENST00000532644.1, exon 1 of 1)	7781	153.498	1.54177	0.126325	12.2048	2.92866e-34	5.10408e-33
19_166253339_166254138	chr19	166253339	166254138	LOC107987272	uncharacterized LOC107987272	Distal Intergenic	107670743	26.3127	1.5414	0.290601	5.30417	1.13184e-07	4.72663e-07
2_101131430_101131860	chr2	101131430	101131860	TBC1D8	TBC1 domain family member 8	Intron (ENST00000409318.2/11138, intron 1 of 19)	19393	13.5087	1.54138	0.396448	3.88797	0.000101085	0.000286107
2_43573494_43574824	chr2	43573494	43574824	THADA	THADA armadillo repeat containing	Promoter (<=1kb)	0	116.134	1.54112	0.142737	10.797	3.55762e-27	4.82438e-26
9_42458650_42460387	chr9	42458650	42460387	FAM88E	family with sequence similarity 88 member E	Distal Intergenic	108923	328.566	1.54095	0.0892023	17.2748	7.28063e-67	2.7485e-65
22_113011580_113012664	chr22	113011580	113012664	RPL23AP82	ribosomal protein L23a pseudogene 82	Distal Intergenic	62227705	99.7828	1.53959	0.157544	9.77245	1.47827e-22	1.64333e-21
20_45073289_45073820	chr20	45073289	45073820	STK4	serine/threonine kinase 4	Intron (ENST00000372806.8/6789, intron 10 of 10)	9312	12.1016	1.53901	0.45166	3.40744	0.00065575	0.00155906
16_169242211_169242632	chr16	169242211	169242632	LOC105376781	uncharacterized LOC105376781	Distal Intergenic	79084039	12.6141	1.53835	0.430824	3.57071	0.000356013	0.000903871
9_32627074_32627893	chr9	32627074	32627893	TAF1L	TATA-box binding protein associated factor 1 like	Distal Intergenic	7776	18.5745	1.53773	0.348386	4.41386	1.01544e-05	3.35578e-05
18_179658286_179658838	chr18	179658286	179658838	PARD6G	par-6 family cell polarity regulator gamma	Distal Intergenic	-99410772	41.7024	1.53678	0.23658	6.49583	8.25774e-11	4.62475e-10
18_111223462_111225592	chr18	111223462	111225592	PARD6G	par-6 family cell polarity regulator gamma	Distal Intergenic	-30975948	383.945	1.53614	0.0830486	18.4968	2.18931e-76	9.80404e-75
18_45694256_45696487	chr18	45694256	45696487	LOC105372092	uncharacterized LOC105372092	Intron (ENST00000644925.1/105372092, intron 1 of 3)	7231	422.351	1.53379	0.0945505	16.2219	3.53324e-59	1.16083e-57
10_48186045_48186869	chr10	48186045	48186869	FRMPD2	FERM and PDZ domain containing 2	Intron (ENST00000635925.1/143162, intron 2 of 15)	6069	11.0649	1.53305	0.441891	3.46929	0.000521828	0.00127163
17_107930893_107932729	chr17	107930893	107932729	LOC100505909	histidine-rich glycoprotein	Distal Intergenic	-24703172	231.06	1.5319	0.107538	14.2452	4.79915e-46	1.16496e-44
21_19601992_19602744	chr21	19601992	19602744	LINC01683	long intergenic non-protein coding RNA 1683	Distal Intergenic	297011	26.734	1.53171	0.28782	5.32174	1.02778e-07	4.31596e-07
3_6258829_6260606	chr3	6258829	6260606	LOC124909341	uncharacterized LOC124909341	Intron (ENST00000435651.1/124909341, intron 1 of 2)	110345	201.066	1.53162	0.112327	13.6354	2.46616e-42	5.4267e-41
9_79837436_79839882	chr9	79837436	79839882	LOC105376101	uncharacterized LOC105376101	Distal Intergenic	47479	205.476	1.53007	0.109392	13.9871	1.86946e-44	4.37169e-43
7_28885270_28887165	chr7	28885270	28887165	TRIL	TLR4 interactor with leucine rich repeats	Distal Intergenic	71165	209.741	1.52922	0.108752	14.0615	6.54542e-45	1.54369e-43
5_108629353_108629715	chr5	108629353	108629715	LINC01023	long intergenic non-protein coding RNA 1023	Distal Intergenic	98607	8.28622	1.52905	0.503566	3.03645	0.00239382	0.00487355
3_94512034_94513230	chr3	94512034	94513230	LINC00879	long intergenic non-protein coding RNA 879	Distal Intergenic	-424750	55.5993	1.52795	0.218695	6.98665	2.81529e-12	1.76664e-11
22_40584018_40584804	chr22	40584018	40584804	MRTFA	myocardin related transcription factor A	Intron (ENST00000651595.2/57591, intron 2 of 14)	-31672	14.4438	1.52707	0.387077	3.94513	7.97582e-05	0.000230021
19_6002125_6002633	chr19	6002125	6002633	RFX2	regulatory factor X2	Intron (ENST00000685063.2/100128568, intron 1 of 1)	-4752	36.8671	1.52707	0.245662	6.21613	5.0958e-10	2.66038e-09
17_81214363_81215752	chr17	81214363	81215752	CEP131	centrosomal protein 131	Intron (ENST00000374782.7/22994, intron 2 of 24)	7178	123.881	1.52672	0.139329	10.9576	6.10796e-28	8.52315e-27
3_61579353_61581806	chr3	61579353	61581806	PTPRG	protein tyrosine phosphatase receptor type G	Intron (ENST00000495879.1/5793, intron 1 of 2)	17442	245.216	1.52668	0.100435	15.2007	3.4984e-52	9.89662e-51
19_49949104_49950280	chr19	49949104	49950280	LOC124904802	small nucleolar RNA U3	Promoter (<=1kb)	0	71.523	1.52392	0.183318	8.31298	9.33292e-17	7.84235e-16
18_55172838_55174074	chr18	55172838	55174074	LINC01929	long intergenic non-protein coding RNA 1929	Distal Intergenic	-48532	88.2112	1.52386	0.15959	9.5486	1.31459e-21	1.40808e-20
8_279901_281683	chr8	279901	281683	LOC101927566	uncharacterized LOC101927566	Distal Intergenic	-5550	125.915	1.5227	0.141054	10.7952	3.62679e-27	4.91015e-26
3_15073339_15075053	chr3	15073339	15075053	RBSN	rabenosyn, RAB effector	3' UTR	6507	114.023	1.52259	0.140895	10.8066	3.20343e-27	4.35119e-26
8_74696045_74696479	chr8	74696045	74696479	MIR2052HG	MIR2052 host gene	Intron (ENST00000518190.4/441355, intron 4 of 5)	-5861	26.1495	1.52098	0.288953	5.26377	1.41134e-07	5.83364e-07
14_34613624_34615691	chr14	34613624	34615691	SNX6	sorting nexin 6	Intron (ENST00000362031.10/58533, intron 2 of 13)	13981	305.238	1.51999	0.0975491	15.5818	9.68396e-55	2.88459e-53
3_65572086_65573117	chr3	65572086	65573117	MAGI1	membrane associated guanylate kinase, WW and PDZ domain containing 1	Intron (ENST00000330909.12/9223, intron 2 of 24)	-22586	156.715	1.51988	0.12129	12.531	5.05363e-36	9.34232e-35
37_104111812_104113558	chr37	104111812	104113558	NA	NA	NA	NA	150.095	1.51915	0.125359	12.1184	8.4389e-34	1.44344e-32
17_54539317_54539966	chr17	54539317	54539966	TOM1L1	target of myb1 like 1 membrane trafficking protein	Distal Intergenic	-359421	27.6685	1.51893	0.286643	5.29903	1.16418e-07	4.85558e-07
9_41733555_41735129	chr9	41733555	41735129	LOC105376063	uncharacterized LOC105376063	Distal Intergenic	-24959	216.313	1.51846	0.105078	14.4507	2.47975e-47	6.21963e-46
17_140004054_140004842	chr17	140004054	140004842	LOC100505909	histidine-rich glycoprotein	Distal Intergenic	-56776333	22.3747	1.51743	0.311999	4.86356	1.15292e-06	4.3175e-06
18_114054736_114056515	chr18	114054736	114056515	PARD6G	par-6 family cell polarity regulator gamma	Distal Intergenic	-33807222	101.889	1.51598	0.164278	9.22815	2.75348e-20	2.78903e-19
16_167379638_167380354	chr16	167379638	167380354	LOC105376781	uncharacterized LOC105376781	Distal Intergenic	77221466	66.4106	1.51559	0.185061	8.18966	2.61964e-16	2.14001e-15
1_65264713_65266566	chr1	65264713	65266566	DNAJC6	DnaJ heat shock protein family (Hsp40) member C6	Promoter (<=1kb)	0	158.984	1.51548	0.124434	12.179	4.02032e-34	6.96638e-33
4_49336576_49337530	chr4	49336576	49337530	CWH43	cell wall biogenesis 43 C-terminal homolog	Distal Intergenic	307884	69.8511	1.51346	0.182008	8.31533	9.14979e-17	7.69041e-16
20_5822632_5824170	chr20	5822632	5824170	SHLD1	shieldin complex subunit 1	Intron (ENST00000303142.11/149840, intron 2 of 2)	72179	71.1498	1.51276	0.177187	8.53764	1.3699e-17	1.20417e-16
6_51093386_51096057	chr6	51093386	51096057	TFAP2B	transcription factor AP-2 beta	Distal Intergenic	271601	462.593	1.51138	0.0770934	19.6045	1.41521e-85	7.4305e-84
17_88696750_88698154	chr17	88696750	88698154	LOC100505909	histidine-rich glycoprotein	Distal Intergenic	-5469029	120.312	1.51123	0.142244	10.6242	2.30087e-26	3.00354e-25
9_2435236_2435604	chr9	2435236	2435604	LOC101930053	uncharacterized LOC101930053	Intron (ENST00000648733.1/101930053, intron 10 of 11)	-9279	11.2775	1.51039	0.438189	3.44688	0.000567093	0.00136797
3_1748438_1749766	chr3	1748438	1749766	CNTN6	contactin 6	Distal Intergenic	347153	45.7816	1.5103	0.22156	6.81669	9.31602e-12	5.61652e-11
9_56779856_56780743	chr9	56779856	56780743	SPATA31A5	SPATA31 subfamily A member 5	Distal Intergenic	-4133664	24.4681	1.51017	0.2988	5.05412	4.3237e-07	1.70012e-06
1_228734936_228737478	chr1	228734936	228737478	RHOU	ras homolog family member U	Promoter (<=1kb)	0	270.176	1.50959	0.098187	15.3746	2.42353e-53	6.98696e-52
20_16753543_16755664	chr20	16753543	16755664	OTOR	otoraplin	Intron (ENST00000490148.1/ENST00000490148.1, intron 1 of 2)	4183	419.35	1.50875	0.0819651	18.4072	1.14952e-75	5.10635e-74
22_97921868_97923807	chr22	97921868	97923807	RPL23AP82	ribosomal protein L23a pseudogene 82	Distal Intergenic	47137993	146.253	1.50748	0.132032	11.4175	3.41751e-30	5.20676e-29
14_37072024_37074813	chr14	37072024	37074813	SLC25A21-AS1	SLC25A21 antisense RNA 1	Intron (ENST00000331299.6/89874, intron 1 of 9)	-97075	442.19	1.50739	0.083224	18.1125	2.5391e-73	1.08297e-71
7_92819431_92820829	chr7	92819431	92820829	CDK6	cyclin dependent kinase 6	Intron (ENST00000265734.8/1021, intron 2 of 7)	13088	57.6459	1.50635	0.194231	7.75548	8.80111e-15	6.55402e-14
12_43124096_43124461	chr12	43124096	43124461	LINC02461	long intergenic non-protein coding RNA 2461	Distal Intergenic	-30854	12.505	1.5058	0.414446	3.63329	0.000279828	0.000726
17_25028929_25031665	chr17	25028929	25031665	LOC124903955	uncharacterized LOC124903955	Distal Intergenic	1968260	234.182	1.5049	0.100746	14.9376	1.87734e-50	5.12301e-49
9_69501908_69503292	chr9	69501908	69503292	APBA1	amyloid beta precursor protein binding family A member 1	Intron (ENST00000265381.7/320, intron 2 of 12)	-6374	28.4249	1.5048	0.282566	5.32549	1.00682e-07	4.23224e-07
17_47030885_47033250	chr17	47030885	47033250	LOC101927060	uncharacterized LOC101927060	Promoter (<=1kb)	396	343.6	1.5036	0.0876393	17.1567	5.60181e-66	2.06539e-64
[truncated: 9,142 more rows]

## Sheet: QR2
induction for QR2 peaks during differentiation (D35 vs. D0), here showing peak counts
peak_id	chr_ucsc	start	end	D0_1	D0_2	D0_3	D35_1	D35_2	D35_3	SYMBOL	GENENAME	annotation	distanceToTSS
1_1019418_1019625	chr1	1019418	1019625	1	0	0	3	9	7	AGRN	agrin	Promoter (<=1kb)	-495
1_1116135_1116485	chr1	1116135	1116485	1	1	2	4	15	16	C1orf159	chromosome 1 open reading frame 159	Promoter (<=1kb)	0
1_1231429_1231961	chr1	1231429	1231961	1	1	0	42	4	13	SDF4	stromal cell derived factor 4	Promoter (<=1kb)	7
1_1232099_1232277	chr1	1232099	1232277	0	0	0	3	11	8	B3GALT6	beta-1,3-galactosyltransferase 6	Promoter (<=1kb)	0
1_1274053_1274247	chr1	1274053	1274247	1	1	1	19	1	3	UBE2J2	ubiquitin conjugating enzyme E2 J2	Promoter (<=1kb)	-189
1_1308416_1308605	chr1	1308416	1308605	0	0	1	5	16	13	PUSL1	pseudouridine synthase like 1	Promoter (<=1kb)	0
1_1324361_1324561	chr1	1324361	1324561	0	0	0	16	5	3	INTS11	integrator complex subunit 11	Promoter (<=1kb)	42
1_1348277_1348921	chr1	1348277	1348921	1	0	1	42	4	2	DVL1	dishevelled segment polarity protein 1	Promoter (<=1kb)	34
1_1366018_1366278	chr1	1366018	1366278	0	1	0	0	2	1	MXRA8	matrix remodeling associated 8	Distal Intergenic	-4241
1_1374573_1374830	chr1	1374573	1374830	1	1	0	25	1	2	AURKAIP1	aurora kinase A interacting protein 1	Promoter (<=1kb)	314
1_1375354_1375541	chr1	1375354	1375541	1	1	1	4	13	11	AURKAIP1	aurora kinase A interacting protein 1	Promoter (<=1kb)	-147
1_1398777_1399482	chr1	1398777	1399482	1	1	0	51	7	5	CCNL2	cyclin L2	Promoter (<=1kb)	0
1_1407108_1407871	chr1	1407108	1407871	0	1	1	32	8	9	MRPL20	mitochondrial ribosomal protein L20	Promoter (<=1kb)	0
1_1427042_1427297	chr1	1427042	1427297	0	1	0	0	0	2	TMEM88B	transmembrane protein 88B	Promoter (1-2kb)	1171
1_1511778_1511959	chr1	1511778	1511959	1	0	1	20	3	10	ATAD3A	ATPase family AAA domain containing 3A	Promoter (<=1kb)	-203
1_1574062_1575161	chr1	1574062	1575161	1	1	1	62	39	25	SSU72	SSU72 homolog, RNA polymerase II CTD phosphatase	Promoter (<=1kb)	0
1_1615263_1615812	chr1	1615263	1615812	1	1	0	18	18	12	MIB2	MIB E3 ubiquitin protein ligase 2	Promoter (<=1kb)	0
1_1616122_1616639	chr1	1616122	1616639	0	1	0	40	4	3	MIB2	MIB E3 ubiquitin protein ligase 2	Promoter (<=1kb)	0
1_1669706_1669894	chr1	1669706	1669894	0	0	0	0	2	0	SLC35E2B	solute carrier family 35 member E2B	Promoter (<=1kb)	245
1_1891106_1891280	chr1	1891106	1891280	0	0	0	11	17	7	GNB1-DT	GNB1 divergent transcript	Promoter (<=1kb)	0
1_1891715_1892090	chr1	1891715	1892090	0	1	0	7	2	4	GNB1	G protein subunit beta 1	Promoter (<=1kb)	57
1_2229190_2230251	chr1	2229190	2230251	0	2	0	88	2	4	SKI	SKI proto-oncogene	Promoter (<=1kb)	871
1_2391204_2391488	chr1	2391204	2391488	0	0	0	26	7	4	MORN1	MORN repeat containing 1	Promoter (<=1kb)	66
1_2391634_2391854	chr1	2391634	2391854	0	0	0	14	13	10	RER1	retention in endoplasmic reticulum sorting receptor 1	Promoter (<=1kb)	0
1_2412522_2412753	chr1	2412522	2412753	0	4	1	13	21	14	PEX10	peroxisomal biogenesis factor 10	Promoter (<=1kb)	0
1_2525713_2525981	chr1	2525713	2525981	0	0	0	21	3	2	PANK4	pantothenate kinase 4 (inactive)	Promoter (<=1kb)	206
1_2526334_2526723	chr1	2526334	2526723	2	2	1	10	13	7	PANK4	pantothenate kinase 4 (inactive)	Promoter (<=1kb)	0
1_2555727_2556860	chr1	2555727	2556860	3	1	1	3	6	2	TNFRSF14	TNF receptor superfamily member 14	Promoter (<=1kb)	0
1_2586414_2586767	chr1	2586414	2586767	0	3	0	6	21	15	PRXL2B	peroxiredoxin like 2B	Promoter (<=1kb)	0
1_3624624_3624995	chr1	3624624	3624995	0	1	1	15	14	15	MEGF6	multiple EGF like domains 6	Promoter (<=1kb)	0
1_3857029_3857834	chr1	3857029	3857834	2	2	0	59	16	12	DFFB	DNA fragmentation factor subunit beta	Promoter (<=1kb)	0
1_3900018_3901167	chr1	3900018	3901167	8	6	2	50	23	27	LINC01134	long intergenic non-protein coding RNA 1134	Promoter (<=1kb)	0
1_4426926_4427181	chr1	4426926	4427181	1	0	0	0	0	0	LINC01777	long intergenic non-protein coding RNA 1777	Distal Intergenic	10615
1_4674896_4675301	chr1	4674896	4675301	0	0	1	0	0	1	AJAP1	adherens junctions associated protein 1	Intron (ENST00000378191.5/55966, intron 1 of 5)	20164
1_5992463_5992710	chr1	5992463	5992710	3	1	0	19	11	6	NPHP4	nephrocystin 4	Promoter (<=1kb)	0
1_6198946_6199555	chr1	6198946	6199555	1	0	0	40	3	3	RPL22	ribosomal protein L22	Promoter (<=1kb)	0
1_6199558_6199779	chr1	6199558	6199779	1	0	1	3	5	9	RPL22	ribosomal protein L22	Promoter (<=1kb)	0
1_6206124_6206425	chr1	6206124	6206425	1	0	0	30	3	0	RNF207	ring finger protein 207	Promoter (<=1kb)	0
1_6235151_6235835	chr1	6235151	6235835	0	2	0	35	3	4	ICMT	isoprenylcysteine carboxyl methyltransferase	Promoter (<=1kb)	129
1_6553915_6554675	chr1	6553915	6554675	1	1	2	36	10	8	NOL9	nucleolar protein 9	Promoter (<=1kb)	0
1_6580056_6580266	chr1	6580056	6580266	0	2	0	14	5	3	ZBTB48	zinc finger and BTB domain containing 48	Promoter (<=1kb)	0
1_6601930_6602396	chr1	6601930	6602396	0	0	0	53	2	3	KLHL21	kelch like family member 21	Promoter (<=1kb)	473
1_6613516_6614259	chr1	6613516	6614259	1	1	2	39	20	16	PHF13	PHD finger protein 13	Promoter (<=1kb)	0
1_6701140_6701450	chr1	6701140	6701450	0	0	0	30	6	11	DNAJC11	DnaJ heat shock protein family (Hsp40) member C11	Promoter (<=1kb)	352
1_7771057_7771858	chr1	7771057	7771858	0	3	0	26	20	13	VAMP3	vesicle associated membrane protein 3	Promoter (<=1kb)	0
1_7783527_7784279	chr1	7783527	7784279	0	1	0	13	12	15	PER3	period circadian regulator 3	Promoter (<=1kb)	-12
1_7859580_7860311	chr1	7859580	7860311	0	0	1	0	1	3	UTS2	urotensin 2	Distal Intergenic	-6068
1_7942369_7942598	chr1	7942369	7942598	2	0	1	0	0	4	TNFRSF9	TNF receptor superfamily member 9	Promoter (<=1kb)	567
1_7961270_7961809	chr1	7961270	7961809	1	1	0	27	16	15	PARK7	Parkinsonism associated deglycase	Promoter (<=1kb)	0
1_8004087_8004278	chr1	8004087	8004278	0	1	0	0	1	1	LOC124903834	uncharacterized LOC124903834	Exon (ENST00000641354.1/124903834, exon 6 of 6)	4547
1_8463608_8463794	chr1	8463608	8463794	0	0	0	0	4	1	RERE-AS1	RERE antisense RNA 1	Intron (ENST00000337907.7/473, intron 12 of 23)	37970
1_8816892_8817153	chr1	8816892	8817153	0	0	0	6	3	4	RERE	arginine-glutamic acid dipeptide repeats	Promoter (<=1kb)	118
1_9127898_9128648	chr1	9127898	9128648	2	0	2	39	1	0	GPR157	G protein-coupled receptor 157	Promoter (<=1kb)	133
1_9234642_9234938	chr1	9234642	9234938	0	1	1	5	5	8	H6PD	hexose-6-phosphate dehydrogenase/glucose 1-dehydrogenase	Promoter (<=1kb)	0
1_9293776_9294379	chr1	9293776	9294379	1	0	0	25	1	2	SPSB1	splA/ryanodine receptor domain and SOCS box containing 1	Promoter (<=1kb)	-149
1_9428930_9429145	chr1	9428930	9429145	1	1	0	4	17	10	LINC02606	long intergenic non-protein coding RNA 2606	Promoter (<=1kb)	0
1_9539321_9539534	chr1	9539321	9539534	0	1	0	0	9	11	SLC25A33	solute carrier family 25 member 33	Promoter (<=1kb)	0
1_9539916_9540298	chr1	9539916	9540298	2	0	0	23	5	4	SLC25A33	solute carrier family 25 member 33	Promoter (<=1kb)	451
1_9577526_9577726	chr1	9577526	9577726	0	0	0	1	0	2	TMEM201	transmembrane protein 201	Intron (ENST00000302692.7/84275, intron 5 of 6)	-11185
1_9823111_9823759	chr1	9823111	9823759	1	0	0	36	5	4	CLSTN1	calsyntenin 1	Promoter (<=1kb)	0
1_9910386_9910722	chr1	9910386	9910722	3	2	1	8	9	14	CTNNBIP1	catenin beta interacting protein 1	Promoter (<=1kb)	-50
1_9942925_9943593	chr1	9942925	9943593	1	2	0	21	10	6	NMNAT1	nicotinamide nucleotide adenylyltransferase 1	Promoter (<=1kb)	0
1_10032733_10033724	chr1	10032733	10033724	4	2	2	55	25	24	UBE4B	ubiquitination factor E4B	Promoter (<=1kb)	0
1_10058457_10058813	chr1	10058457	10058813	0	1	1	0	1	0	UBE4B	ubiquitination factor E4B	Exon (ENST00000416729.2/ENST00000416729.2, exon 1 of 2)	25183
1_10210166_10210583	chr1	10210166	10210583	1	2	1	12	23	10	KIF1B	kinesin family member 1B	Promoter (<=1kb)	0
1_10398902_10399834	chr1	10398902	10399834	2	1	0	22	20	25	PGD	phosphogluconate dehydrogenase	Promoter (<=1kb)	0
1_10430409_10430847	chr1	10430409	10430847	1	2	1	7	20	22	CENPS-CORT	CENPS-CORT readthrough	Promoter (<=1kb)	0
1_10471988_10472635	chr1	10471988	10472635	2	3	1	39	14	15	DFFA	DNA fragmentation factor subunit alpha	Promoter (<=1kb)	0
1_10475005_10475560	chr1	10475005	10475560	0	1	0	53	11	6	PEX14	peroxisomal biogenesis factor 14	Promoter (<=1kb)	23
1_10535735_10536019	chr1	10535735	10536019	0	0	0	1	1	2	PEX14	peroxisomal biogenesis factor 14	Promoter (<=1kb)	0
1_10890255_10890993	chr1	10890255	10890993	1	0	0	1	1	3	C1orf127	chromosome 1 open reading frame 127	Distal Intergenic	56877
1_10988900_10989114	chr1	10988900	10989114	0	0	0	0	1	0	C1orf127	chromosome 1 open reading frame 127	Distal Intergenic	-6824
1_11012292_11012540	chr1	11012292	11012540	0	2	2	7	9	8	TARDBP	TAR DNA binding protein	Promoter (<=1kb)	0
1_11012864_11013311	chr1	11012864	11013311	0	2	0	33	8	2	TARDBP	TAR DNA binding protein	Promoter (<=1kb)	194
1_11059416_11060403	chr1	11059416	11060403	0	2	1	59	7	7	SRM	spermidine synthase	Promoter (<=1kb)	0
1_11099460_11099983	chr1	11099460	11099983	0	1	0	36	8	8	EXOSC10-AS1	EXOSC10 antisense RNA 1	Promoter (<=1kb)	0
1_11167546_11167740	chr1	11167546	11167740	0	1	0	0	0	0	ANGPTL7	angiopoietin like 7	Intron (ENST00000703140.1/2475, intron 26 of 55)	-21615
1_11262044_11262860	chr1	11262044	11262860	1	4	1	28	17	10	MTOR	mechanistic target of rapamycin kinase	Promoter (<=1kb)	0
1_11301942_11302190	chr1	11301942	11302190	0	0	1	0	0	1	LOC105376737	uncharacterized LOC105376737	Distal Intergenic	16903
1_11736373_11736728	chr1	11736373	11736728	1	1	0	17	4	1	AGTRAP	angiotensin II receptor associated protein	Promoter (<=1kb)	198
1_11805725_11806348	chr1	11805725	11806348	0	2	0	28	18	21	CLCN6	chloride voltage-gated channel 6	Promoter (<=1kb)	0
1_11908506_11908978	chr1	11908506	11908978	2	2	1	6	11	14	RNU5E-1	RNA, U5E small nuclear 1	Promoter (<=1kb)	354
1_11926403_11926592	chr1	11926403	11926592	0	1	0	0	3	9	KIAA2013	KIAA2013	Promoter (<=1kb)	0
1_11934780_11935091	chr1	11934780	11935091	1	1	0	21	2	2	PLOD1	procollagen-lysine,2-oxoglutarate 5-dioxygenase 1	Promoter (<=1kb)	37
1_11980048_11980859	chr1	11980048	11980859	3	3	1	29	26	19	MFN2	mitofusin 2	Promoter (<=1kb)	0
1_12019262_12019492	chr1	12019262	12019492	1	1	0	6	10	5	MIIP	migration and invasion inhibitory protein	Promoter (<=1kb)	0
1_12019536_12019713	chr1	12019536	12019713	1	0	0	18	3	0	MIIP	migration and invasion inhibitory protein	Promoter (<=1kb)	38
1_12046877_12047076	chr1	12046877	12047076	1	0	0	2	0	1	MIIP	migration and invasion inhibitory protein	Distal Intergenic	15750
1_12209117_12209601	chr1	12209117	12209601	1	1	2	0	1	2	TNFRSF1B	TNF receptor superfamily member 1B	3' UTR	17279
1_12230082_12230776	chr1	12230082	12230776	0	0	0	45	3	1	VPS13D	vacuolar protein sorting 13 homolog D	Promoter (<=1kb)	15
1_12616591_12617127	chr1	12616591	12617127	0	0	0	24	0	5	DHRS3	dehydrogenase/reductase 3	Promoter (<=1kb)	0
1_12715701_12716072	chr1	12715701	12716072	0	1	0	0	0	1	AADACL3	arylacetamide deacetylase like 3	Promoter (<=1kb)	-38
1_13700297_13700848	chr1	13700297	13700848	2	0	0	2	2	1	PRDM2	PR/SET domain 2	Promoter (<=1kb)	57
1_15052576_15053222	chr1	15052576	15053222	0	1	0	1	3	2	TMEM51-AS1	TMEM51 antisense RNA 1	Intron (ENST00000636203.1/23254, intron 6 of 16)	99236
1_15472639_15473183	chr1	15472639	15473183	0	2	0	1	0	1	CELA2B	chymotrypsin like elastase 2B	Promoter (2-3kb)	-2921
1_15479677_15479857	chr1	15479677	15479857	2	0	0	0	1	1	CELA2B	chymotrypsin like elastase 2B	Intron (ENST00000494280.1/51032, intron 3 of 5)	3212
1_15526538_15527241	chr1	15526538	15527241	1	2	1	33	22	22	DNAJC16	DnaJ heat shock protein family (Hsp40) member C16	Promoter (<=1kb)	0
1_15603363_15603909	chr1	15603363	15603909	2	3	1	13	2	7	LOC124903854	uncharacterized LOC124903854	Promoter (<=1kb)	0
1_15617262_15617508	chr1	15617262	15617508	1	1	2	3	19	9	DDI2	DNA damage inducible 1 homolog 2	Promoter (<=1kb)	0
1_15617534_15618186	chr1	15617534	15618186	1	0	0	34	4	7	DDI2	DNA damage inducible 1 homolog 2	Promoter (<=1kb)	0
1_15684870_15685122	chr1	15684870	15685122	0	2	0	18	3	4	PLEKHM2	pleckstrin homology and RUN domain containing M2	Promoter (<=1kb)	314
1_15792105_15792382	chr1	15792105	15792382	2	0	0	0	1	0	FBLIM1	filamin binding LIM protein 1	Distal Intergenic	15032
1_15834934_15836111	chr1	15834934	15836111	2	1	0	24	41	26	SPEN	spen family transcriptional repressor	Promoter (<=1kb)	0
1_15847509_15847685	chr1	15847509	15847685	1	2	1	5	13	12	SPEN	spen family transcriptional repressor	Promoter (<=1kb)	-22
1_15848668_15849265	chr1	15848668	15849265	1	2	0	30	5	5	SPEN-AS1	SPEN antisense RNA 1	Promoter (<=1kb)	-521
1_15886196_15886438	chr1	15886196	15886438	1	3	0	1	4	2	SPEN	spen family transcriptional repressor	Intron (ENST00000673875.1/23013, intron 4 of 11)	9620
1_15975386_15976055	chr1	15975386	15976055	2	2	0	34	8	12	ZBTB17	zinc finger and BTB domain containing 17	Promoter (<=1kb)	24
1_16028358_16028662	chr1	16028358	16028662	0	0	0	0	2	1	CLCNKA	chloride voltage-gated channel Ka	Promoter (1-2kb)	1519
1_16155589_16156064	chr1	16155589	16156064	0	0	0	39	2	2	EPHA2	EPH receptor A2	Promoter (<=1kb)	0
1_16157402_16158007	chr1	16157402	16158007	1	0	1	3	2	2	EPHA2	EPH receptor A2	Promoter (1-2kb)	-1333
1_16237103_16237284	chr1	16237103	16237284	1	0	0	6	9	8	CPLANE2	ciliogenesis and planar polarity effector complex subunit 2	Promoter (<=1kb)	0
1_16352442_16352626	chr1	16352442	16352626	3	2	0	15	9	11	SZRD1	SUZ RNA binding domain containing 1	Promoter (<=1kb)	0
1_16366975_16367839	chr1	16366975	16367839	2	5	2	50	13	28	SZRD1	SUZ RNA binding domain containing 1	Promoter (<=1kb)	0
1_16440740_16441451	chr1	16440740	16441451	3	0	0	30	10	5	NECAP2	NECAP endocytosis associated 2	Promoter (<=1kb)	0
1_16498912_16499518	chr1	16498912	16499518	1	4	1	25	15	12	CROCCP3	CROCC pseudogene 3	Promoter (<=1kb)	0
1_16613333_16613545	chr1	16613333	16613545	0	0	2	30	14	12	NBPF1	NBPF member 1	Promoter (<=1kb)	0
1_16644066_16644461	chr1	16644066	16644461	0	0	0	14	3	3	LOC124900584	rootletin-like	Promoter (<=1kb)	211
1_16718779_16719067	chr1	16718779	16719067	0	1	0	0	0	0	ESPNP	espin pseudogene	Promoter (1-2kb)	1090
1_16724495_16725661	chr1	16724495	16725661	2	1	0	3	2	3	ESPNP	espin pseudogene	Distal Intergenic	-4338
1_16888854_16889322	chr1	16888854	16889322	1	0	0	15	2	1	LOC105376805	uncharacterized LOC105376805	Promoter (<=1kb)	51
1_16904148_16904772	chr1	16904148	16904772	1	1	0	23	4	4	RNU1-2	RNA, U1 small nuclear 2	Exon (ENST00000606899.1/ENST00000606899.1, exon 1 of 1)	8168
1_16914024_16914198	chr1	16914024	16914198	1	0	0	6	6	5	CROCC	ciliary rootlet coiled-coil, rootletin	Intron (ENST00000466256.6/9696, intron 1 of 8)	-7733
1_16914458_16914673	chr1	16914458	16914673	0	0	0	13	0	1	CROCC	ciliary rootlet coiled-coil, rootletin	Intron (ENST00000466256.6/9696, intron 1 of 8)	-7258
1_16980499_16980679	chr1	16980499	16980679	1	0	0	5	0	0	MFAP2	microfibril associated protein 2	Promoter (<=1kb)	0
1_17053818_17054026	chr1	17053818	17054026	1	0	0	29	5	5	SDHB	succinate dehydrogenase complex iron sulfur subunit B	Promoter (<=1kb)	0
1_17054140_17054315	chr1	17054140	17054315	0	0	0	2	5	9	SDHB	succinate dehydrogenase complex iron sulfur subunit B	Promoter (<=1kb)	-108
1_17460478_17460944	chr1	17460478	17460944	0	0	0	3	1	2	RCC2	regulator of chromosome condensation 2	Distal Intergenic	-20801
1_18458758_18459011	chr1	18458758	18459011	1	3	1	0	8	8	KLHDC7A	kelch domain containing 7A	Distal Intergenic	-21919
1_18913212_18913395	chr1	18913212	18913395	0	1	0	0	1	0	IFFO2	intermediate filament family orphan 2	Promoter (1-2kb)	-1220
1_18956660_18956896	chr1	18956660	18956896	1	3	0	9	10	11	IFFO2	intermediate filament family orphan 2	Promoter (<=1kb)	0
1_19209573_19209893	chr1	19209573	19209893	1	2	0	29	6	7	UBR4	ubiquitin protein ligase E3 component n-recognin 4	Promoter (<=1kb)	373
1_19210314_19210730	chr1	19210314	19210730	0	0	0	15	13	14	EMC1-AS1	EMC1 antisense RNA 1	Promoter (<=1kb)	0
1_19251844_19252025	chr1	19251844	19252025	0	0	0	23	3	0	MRTO4	MRT4 homolog, ribosome maturation factor	Promoter (<=1kb)	9
1_19484561_19485356	chr1	19484561	19485356	0	0	0	60	8	9	CAPZB	capping actin protein of muscle Z-line subunit beta	Promoter (<=1kb)	0
1_19596861_19597693	chr1	19596861	19597693	0	1	1	46	19	16	MICOS10-NBL1	MICOS10-NBL1 readthrough	Promoter (<=1kb)	0
1_19882268_19883277	chr1	19882268	19883277	1	4	0	33	22	17	OTUD3	OTU deubiquitinase 3	Promoter (<=1kb)	0
1_20101032_20101252	chr1	20101032	20101252	1	1	0	0	4	2	PLA2G2D	phospholipase A2 group IID	Distal Intergenic	18284
1_20507403_20508273	chr1	20507403	20508273	1	2	1	45	5	8	MUL1	mitochondrial E3 ubiquitin protein ligase 1	Promoter (<=1kb)	0
1_20661538_20661841	chr1	20661538	20661841	2	4	1	11	8	10	DDOST	dolichyl-diphosphooligosaccharide--protein glycosyltransferase non-catalytic subunit	Promoter (<=1kb)	0
1_20786099_20786636	chr1	20786099	20786636	0	0	0	49	5	7	HP1BP3	heterochromatin protein 1 binding protein 3	Promoter (<=1kb)	0
1_20786763_20787489	chr1	20786763	20787489	2	0	0	19	21	18	HP1BP3	heterochromatin protein 1 binding protein 3	Promoter (<=1kb)	0
1_21129511_21129690	chr1	21129511	21129690	0	0	0	0	0	1	EIF4G3	eukaryotic translation initiation factor 4 gamma 3	Intron (ENST00000374935.7/8672, intron 2 of 32)	-16382
1_21344742_21345511	chr1	21344742	21345511	2	2	0	43	3	4	ECE1	endothelin converting enzyme 1	Promoter (<=1kb)	0
1_21782124_21782843	chr1	21782124	21782843	2	0	0	41	6	7	USP48	ubiquitin specific peptidase 48	Promoter (<=1kb)	100
1_21783105_21783760	chr1	21783105	21783760	3	2	2	14	26	16	USP48	ubiquitin specific peptidase 48	Promoter (<=1kb)	0
1_21815081_21815344	chr1	21815081	21815344	1	0	0	0	2	0	LDLRAD2	low density lipoprotein receptor class A domain containing 2	Promoter (2-3kb)	2718
1_21936571_21936780	chr1	21936571	21936780	0	1	0	24	2	3	HSPG2	heparan sulfate proteoglycan 2	Promoter (<=1kb)	530
1_21963739_21964043	chr1	21963739	21964043	0	1	0	1	2	1	CELA3B	chymotrypsin like elastase 3B	Distal Intergenic	-12979
1_22025017_22025591	chr1	22025017	22025591	4	2	0	13	6	5	LINC01635	long intergenic non-protein coding RNA 1635	Promoter (<=1kb)	0
1_22053112_22053495	chr1	22053112	22053495	0	2	0	19	11	5	CDC42	cell division cycle 42	Promoter (<=1kb)	0
1_22452147_22452439	chr1	22452147	22452439	4	0	1	34	4	3	ZBTB40	zinc finger and BTB domain containing 40	Promoter (<=1kb)	280
1_22614283_22614534	chr1	22614283	22614534	0	1	0	2	4	2	MIR6127	microRNA 6127	Distal Intergenic	18832
1_22684426_22684607	chr1	22684426	22684607	0	0	1	0	0	0	C1QB	complement C1q B chain	Distal Intergenic	25027
1_23019352_23020111	chr1	23019352	23020111	1	2	0	41	13	17	KDM1A	lysine demethylase 1A	Promoter (<=1kb)	0
1_23168330_23168894	chr1	23168330	23168894	1	1	1	20	4	6	LUZP1	leucine zipper protein 1	Promoter (<=1kb)	0
1_23343469_23343951	chr1	23343469	23343951	1	3	0	35	7	7	HNRNPR	heterogeneous nuclear ribonucleoprotein R	Promoter (<=1kb)	330
1_23344429_23344764	chr1	23344429	23344764	6	8	3	9	17	22	HNRNPR	heterogeneous nuclear ribonucleoprotein R	Promoter (<=1kb)	-93
1_23368991_23369592	chr1	23368991	23369592	2	2	1	56	12	8	ZNF436-AS1	ZNF436 antisense RNA 1	Promoter (<=1kb)	0
1_23483920_23484176	chr1	23483920	23484176	0	1	0	15	4	2	ASAP3	ArfGAP with SH3 domain, ankyrin repeat and PH domain 3	Promoter (<=1kb)	3
1_23497361_23497858	chr1	23497361	23497858	0	2	1	2	3	2	ASAP3	ArfGAP with SH3 domain, ankyrin repeat and PH domain 3	Distal Intergenic	-12793
1_23652378_23652558	chr1	23652378	23652558	0	0	0	0	1	0	MDS2	myelodysplastic syndrome 2 translocation associated	Distal Intergenic	24955
1_23692035_23692345	chr1	23692035	23692345	0	1	0	21	6	4	RPL11	ribosomal protein L11	Promoter (<=1kb)	0
1_23743059_23743244	chr1	23743059	23743244	1	2	0	16	3	8	ELOA	elongin A	Promoter (<=1kb)	-204
1_23778092_23779021	chr1	23778092	23779021	2	1	1	50	9	10	ELOA-AS1	ELOA antisense RNA 1	Promoter (<=1kb)	0
1_23791666_23791873	chr1	23791666	23791873	0	1	0	20	1	1	LYPLA2	lysophospholipase 2	Promoter (<=1kb)	-98
1_23800541_23800756	chr1	23800541	23800756	0	1	2	20	3	3	GALE	UDP-galactose-4-epimerase	Promoter (<=1kb)	0
1_23824883_23825266	chr1	23824883	23825266	1	0	0	23	5	1	HMGCL	3-hydroxy-3-methylglutaryl-CoA lyase	Promoter (<=1kb)	136
1_23825396_23825581	chr1	23825396	23825581	0	0	0	2	4	5	HMGCL	3-hydroxy-3-methylglutaryl-CoA lyase	Promoter (<=1kb)	0
1_23874456_23874953	chr1	23874456	23874953	0	1	0	0	3	0	FUCA1	alpha-L-fucosidase 1	3' UTR	-6166
1_23959842_23960577	chr1	23959842	23960577	0	2	2	42	9	9	PNRC2	proline rich nuclear receptor coactivator 2	Promoter (<=1kb)	14
1_23980252_23980552	chr1	23980252	23980552	1	3	1	17	14	13	SRSF10	serine and arginine rich splicing factor 10	Promoter (<=1kb)	0
1_24415684_24415938	chr1	24415684	24415938	2	2	0	10	5	14	NIPAL3	NIPA like domain containing 3	Promoter (<=1kb)	0
1_24502204_24502490	chr1	24502204	24502490	0	0	0	17	0	3	RCAN3AS	RCAN3 antisense RNA	Promoter (<=1kb)	0
1_24642944_24643312	chr1	24642944	24643312	1	2	0	6	11	22	SRRM1	serine and arginine repetitive matrix 1	Promoter (<=1kb)	0
1_24643356_24644268	chr1	24643356	24644268	0	1	1	43	6	5	SRRM1	serine and arginine repetitive matrix 1	Promoter (<=1kb)	0
1_24744995_24745360	chr1	24744995	24745360	4	3	1	7	10	16	CLIC4	chloride intracellular channel 4	Promoter (<=1kb)	-22
1_25056069_25056384	chr1	25056069	25056384	1	0	0	0	1	0	LINC02793	long intergenic non-protein coding RNA 2793	Intron (ENST00000424084.1/ENST00000424084.1, intron 2 of 2)	14933
1_25232110_25232815	chr1	25232110	25232815	0	1	1	39	10	5	SYF2	SYF2 pre-mRNA splicing factor	Promoter (<=1kb)	0
1_25239707_25240185	chr1	25239707	25240185	1	0	0	14	4	9	RSRP1	arginine and serine rich protein 1	Exon (ENST00000641059.1/ENST00000641059.1, exon 1 of 1)	3469
1_25246641_25247664	chr1	25246641	25247664	5	2	1	47	19	16	RSRP1	arginine and serine rich protein 1	Promoter (<=1kb)	0
1_25338506_25338855	chr1	25338506	25338855	0	1	0	26	7	10	TMEM50A	transmembrane protein 50A	Promoter (<=1kb)	46
1_25430737_25431579	chr1	25430737	25431579	1	4	0	35	8	12	MACO1	macoilin 1	Promoter (<=1kb)	0
1_25506078_25506391	chr1	25506078	25506391	3	0	0	0	2	3	LDLRAP1	low density lipoprotein receptor adaptor protein 1	Distal Intergenic	-37215
1_25819624_25819878	chr1	25819624	25819878	0	0	0	22	2	1	MTFR1L	mitochondrial fission regulator 1 like	Promoter (<=1kb)	-48
1_25858964_25859354	chr1	25858964	25859354	0	0	0	22	6	7	AUNIP	aurora kinase A and ninein interacting protein	Promoter (<=1kb)	103
1_25905575_25906390	chr1	25905575	25906390	1	2	2	44	19	26	STMN1	stathmin 1	Promoter (<=1kb)	0
1_25998100_25998370	chr1	25998100	25998370	2	2	0	3	13	24	PAFAH2	platelet activating factor acetylhydrolase 2	Promoter (<=1kb)	0
1_26164534_26164789	chr1	26164534	26164789	0	1	0	2	5	6	C1orf232	chromosome 1 open reading frame 230	Intron (ENST00000634842.2/110806296, intron 3 of 3)	3792
1_26169841_26170054	chr1	26169841	26170054	0	1	1	14	3	2	ZNF593	zinc finger protein 593	Promoter (<=1kb)	0
1_26233722_26234750	chr1	26233722	26234750	3	3	2	49	20	23	CEP85	centrosomal protein 85	Promoter (<=1kb)	0
1_26306242_26306788	chr1	26306242	26306788	2	0	1	45	9	7	UBXN11	UBX domain protein 11	Promoter (<=1kb)	0
1_26432035_26432604	chr1	26432035	26432604	2	2	0	20	14	14	DHDDS	dehydrodolichyl diphosphate synthase subunit	Promoter (<=1kb)	0
1_26472629_26472812	chr1	26472629	26472812	0	0	0	21	4	4	HMGN2	high mobility group nucleosomal binding domain 2	Promoter (<=1kb)	112
1_26473062_26473322	chr1	26473062	26473322	0	2	0	9	7	12	HMGN2	high mobility group nucleosomal binding domain 2	Promoter (<=1kb)	0
1_26500437_26501438	chr1	26500437	26501438	3	0	0	24	17	9	HMGN2	high mobility group nucleosomal binding domain 2	Distal Intergenic	27008
1_26521811_26522197	chr1	26521811	26522197	0	2	0	1	2	1	RPS6KA1	ribosomal protein S6 kinase A1	Distal Intergenic	-7564
1_26620395_26620651	chr1	26620395	26620651	1	5	0	6	12	10	LOC124904769	U7 small nuclear RNA	Distal Intergenic	-17963
1_26696890_26697539	chr1	26696890	26697539	0	0	0	54	1	1	ARID1A	AT-rich interaction domain 1A	Promoter (<=1kb)	486
1_26899891_26900587	chr1	26899891	26900587	2	1	0	25	9	4	NUDC	nuclear distribution C, dynein complex regulator	Promoter (<=1kb)	0
1_26921601_26922311	chr1	26921601	26922311	2	1	0	39	10	11	NUDC	nuclear distribution C, dynein complex regulator	Promoter (<=1kb)	0
1_26993411_26993797	chr1	26993411	26993797	0	0	1	4	13	8	TRNP1	TMF1 regulated nuclear protein 1	Promoter (<=1kb)	0
1_27027150_27027659	chr1	27027150	27027659	0	1	0	1	2	3	TENT5B	terminal nucleotidyltransferase 5B	Distal Intergenic	-14300
1_27234490_27234667	chr1	27234490	27234667	2	0	0	2	11	1	WDTC1	WD and tetratricopeptide repeats 1	Promoter (<=1kb)	0
1_27307086_27307564	chr1	27307086	27307564	0	0	3	3	3	6	WDTC1	WD and tetratricopeptide repeats 1	Promoter (2-3kb)	2072
1_27322048_27322243	chr1	27322048	27322243	0	4	0	1	6	4	TMEM222	transmembrane protein 222	Promoter (<=1kb)	0
1_27322310_27323021	chr1	27322310	27323021	1	0	1	54	4	4	TMEM222	transmembrane protein 222	Promoter (<=1kb)	10
1_27366129_27366918	chr1	27366129	27366918	1	2	1	33	6	8	MAP3K6	mitogen-activated protein kinase kinase kinase 6	Promoter (<=1kb)	0
1_27489575_27490134	chr1	27489575	27490134	0	0	1	46	4	12	WASF2	WASP family member 2	Promoter (<=1kb)	0
1_27725571_27726453	chr1	27725571	27726453	3	5	3	22	15	19	FAM76A	family with sequence similarity 76 member A	Promoter (<=1kb)	0
1_27773024_27773294	chr1	27773024	27773294	2	2	0	4	12	10	STX12	syntaxin 12	Promoter (<=1kb)	0
1_27773475_27773849	chr1	27773475	27773849	0	1	0	24	1	2	STX12	syntaxin 12	Promoter (<=1kb)	220
1_27830862_27831242	chr1	27830862	27831242	0	0	1	31	8	3	LOC124903885	uncharacterized LOC124903885	Promoter (<=1kb)	0
1_27914365_27915032	chr1	27914365	27915032	2	6	2	20	17	18	RPA2	replication protein A2	Promoter (<=1kb)	0
1_28087709_28088863	chr1	28087709	28088863	4	5	1	75	14	7	EYA3	EYA transcriptional coactivator and phosphatase 3	Promoter (<=1kb)	0
1_28105227_28105562	chr1	28105227	28105562	0	0	1	0	2	3	EYA3	EYA transcriptional coactivator and phosphatase 3	Distal Intergenic	-16590
1_28232640_28233106	chr1	28232640	28233106	1	1	0	16	11	3	DNAJC8	DnaJ heat shock protein family (Hsp40) member C8	Promoter (<=1kb)	0
1_28235962_28236380	chr1	28235962	28236380	1	0	0	45	10	5	ATP5IF1	ATP synthase inhibitory factor subunit 1	Promoter (<=1kb)	0
1_28259299_28259496	chr1	28259299	28259496	1	0	0	2	5	8	SESN2	sestrin 2	Promoter (<=1kb)	-22
1_28259557_28260393	chr1	28259557	28260393	1	1	0	43	7	12	SESN2	sestrin 2	Promoter (<=1kb)	39
1_28296944_28297131	chr1	28296944	28297131	1	0	1	0	2	0	MED18	mediator complex subunit 18	Distal Intergenic	-31871
1_28328787_28329119	chr1	28328787	28329119	2	0	1	1	9	9	MED18	mediator complex subunit 18	Promoter (<=1kb)	0
1_28329121_28329800	chr1	28329121	28329800	1	0	0	11	3	4	MED18	mediator complex subunit 18	Promoter (<=1kb)	59
1_28369770_28369965	chr1	28369770	28369965	0	0	0	17	6	4	PHACTR4	phosphatase and actin regulator 4	Promoter (<=1kb)	26
1_28505945_28506201	chr1	28505945	28506201	1	4	1	6	11	8	RCC1	regulator of chromosome condensation 1	Promoter (<=1kb)	0
1_28518730_28519017	chr1	28518730	28519017	0	0	0	21	1	5	RCC1	regulator of chromosome condensation 1	Promoter (<=1kb)	35
1_28553171_28553650	chr1	28553171	28553650	2	0	1	44	4	6	TRNAU1AP	tRNA selenocysteine 1 associated protein 1	Promoter (<=1kb)	0
1_28581045_28581465	chr1	28581045	28581465	0	1	1	27	0	2	SNORA16A	small nucleolar RNA, H/ACA box 16A	Promoter (<=1kb)	0
1_28581546_28581996	chr1	28581546	28581996	0	1	1	10	18	19	SNHG12	small nucleolar RNA host gene 12	Promoter (<=1kb)	0
1_28642631_28642994	chr1	28642631	28642994	1	0	0	28	7	8	TAF12	TATA-box binding protein associated factor 12	Promoter (<=1kb)	11
1_28648904_28649095	chr1	28648904	28649095	0	0	0	3	7	9	RNU11	RNA, U11 small nuclear	Promoter (<=1kb)	304
1_28669383_28669976	chr1	28669383	28669976	1	2	1	25	0	1	GMEB1	glucocorticoid modulatory element binding protein 1	Promoter (<=1kb)	599
1_28736703_28736896	chr1	28736703	28736896	0	1	0	1	8	8	YTHDF2	YTH N6-methyladenosine RNA binding protein F2	Promoter (<=1kb)	-44
1_28736939_28737349	chr1	28736939	28737349	0	0	0	38	4	5	YTHDF2	YTH N6-methyladenosine RNA binding protein F2	Promoter (<=1kb)	0
1_28914301_28915193	chr1	28914301	28915193	0	0	3	17	17	18	EPB41	erythrocyte membrane protein band 4.1	Promoter (<=1kb)	0
1_29148770_29148983	chr1	29148770	29148983	0	0	0	0	2	1	SRSF4	serine and arginine rich splicing factor 4	3' UTR	10557
1_29180706_29181503	chr1	29180706	29181503	0	1	0	47	4	6	SRSF4	serine and arginine rich splicing factor 4	Promoter (<=1kb)	377
1_29181969_29182158	chr1	29181969	29182158	1	2	0	2	11	12	SRSF4	serine and arginine rich splicing factor 4	Promoter (<=1kb)	-69
1_29230624_29230904	chr1	29230624	29230904	0	0	1	10	2	0	MECR	mitochondrial trans-2-enoyl-CoA reductase	Promoter (<=1kb)	0
1_29230915_29231089	chr1	29230915	29231089	0	1	0	1	6	3	MECR	mitochondrial trans-2-enoyl-CoA reductase	Promoter (<=1kb)	0
1_29236874_29238263	chr1	29236874	29238263	2	0	0	13	6	8	PTPRU	protein tyrosine phosphatase receptor type U	Promoter (<=1kb)	235
1_29267622_29268258	chr1	29267622	29268258	2	0	1	0	4	2	PTPRU	protein tyrosine phosphatase receptor type U	Intron (ENST00000345512.7/10076, intron 7 of 30)	7441
1_29283165_29283440	chr1	29283165	29283440	2	1	0	0	2	0	PTPRU	protein tyrosine phosphatase receptor type U	Promoter (<=1kb)	-283
1_29468214_29468663	chr1	29468214	29468663	0	0	0	0	1	3	LINC01756	long intergenic non-protein coding RNA 1756	Distal Intergenic	-118100
1_30586822_30587150	chr1	30586822	30587150	0	0	1	1	0	0	MATN1	matrilin 1	Distal Intergenic	128985
1_31064842_31065237	chr1	31064842	31065237	0	1	1	19	10	2	PUM1	pumilio RNA binding family member 1	Promoter (<=1kb)	439
1_31065285_31065877	chr1	31065285	31065877	2	1	0	13	13	17	PUM1	pumilio RNA binding family member 1	Promoter (<=1kb)	0
1_31154910_31155097	chr1	31154910	31155097	3	1	0	1	5	4	NKAIN1	sodium/potassium transporting ATPase interacting 1	Distal Intergenic	33056
1_31296549_31297535	chr1	31296549	31297535	5	2	2	79	20	20	ZCCHC17	zinc finger CCHC-type containing 17	Promoter (<=1kb)	0
1_31376889_31377127	chr1	31376889	31377127	1	1	0	2	19	21	FABP3	fatty acid binding protein 3	Promoter (<=1kb)	-39
1_31413585_31413937	chr1	31413585	31413937	0	0	0	20	4	3	SERINC2	serine incorporator 2	Promoter (<=1kb)	0
1_31483498_31483676	chr1	31483498	31483676	0	1	0	1	6	4	LDC1P	leucine decarboxylase 1, pseudogene	Distal Intergenic	-16409
1_31576788_31577082	chr1	31576788	31577082	2	0	0	17	1	0	TINAGL1	tubulointerstitial nephritis antigen like 1	Promoter (<=1kb)	0
1_31644239_31644841	chr1	31644239	31644841	0	0	1	28	6	10	PEF1-AS1	PEF1 and COL16A1 antisense RNA 1	Promoter (<=1kb)	0
1_31644853_31645277	chr1	31644853	31645277	1	2	0	12	10	14	PEF1-AS1	PEF1 and COL16A1 antisense RNA 1	Promoter (<=1kb)	0
1_31762935_31763867	chr1	31762935	31763867	1	0	1	58	4	2	ADGRB2	adhesion G protein-coupled receptor B2	Promoter (<=1kb)	55
1_31815903_31816174	chr1	31815903	31816174	1	0	1	2	0	0	SPOCD1	SPOC domain containing 1	Promoter (<=1kb)	0
1_31937367_31937793	chr1	31937367	31937793	1	1	1	27	6	2	PTP4A2	protein tyrosine phosphatase 4A2	Promoter (<=1kb)	0
1_32013555_32013855	chr1	32013555	32013855	1	0	2	8	13	16	KHDRBS1	KH RNA binding domain containing, signal transduction associated 1	Promoter (<=1kb)	-13
1_32014425_32014837	chr1	32014425	32014837	1	1	0	50	7	6	KHDRBS1	KH RNA binding domain containing, signal transduction associated 1	Promoter (<=1kb)	243
1_32072542_32073491	chr1	32072542	32073491	3	5	4	38	20	22	TMEM39B	transmembrane protein 39B	Promoter (<=1kb)	0
1_32108085_32108784	chr1	32108085	32108784	1	2	2	59	10	4	KPNA6	karyopherin subunit alpha 6	Promoter (<=1kb)	27
1_32179781_32179979	chr1	32179781	32179979	0	0	1	8	8	7	TXLNA	taxilin alpha	Promoter (<=1kb)	-86
1_32200485_32200767	chr1	32200485	32200767	2	5	1	15	8	10	CCDC28B	coiled-coil domain containing 28B	Promoter (<=1kb)	0
1_32205689_32206008	chr1	32205689	32206008	0	0	0	20	2	3	IQCC	IQ motif containing C	Promoter (<=1kb)	18
1_32222432_32222786	chr1	32222432	32222786	2	2	0	33	10	7	EIF3I	eukaryotic translation initiation factor 3 subunit I	Promoter (<=1kb)	0
1_32338584_32338779	chr1	32338584	32338779	1	0	0	0	1	2	MARCKSL1	MARCKS like 1	Promoter (2-3kb)	-2351
1_32394206_32394382	chr1	32394206	32394382	0	0	0	16	1	4	BSDC1	BSD domain containing 1	Promoter (<=1kb)	43
1_32394473_32394838	chr1	32394473	32394838	0	1	1	9	12	17	BSDC1	BSD domain containing 1	Promoter (<=1kb)	0
1_32612273_32612947	chr1	32612273	32612947	0	1	0	1	4	0	ZBTB8OS	zinc finger and BTB domain containing 8 opposite strand	Intron (ENST00000341885.6/339487, intron 1 of 1)	19111
1_32650337_32651820	chr1	32650337	32651820	5	2	2	62	27	31	ZBTB8OS	zinc finger and BTB domain containing 8 opposite strand	Promoter (<=1kb)	0
1_32703402_32703866	chr1	32703402	32703866	1	0	0	3	1	0	SYNC	syncoilin, intermediate filament protein	Promoter (<=1kb)	0
1_32816794_32818207	chr1	32816794	32818207	1	2	1	87	33	19	S100PBP	S100P binding protein	Promoter (<=1kb)	0
1_32963250_32964007	chr1	32963250	32964007	1	1	0	29	7	8	RNF19B	ring finger protein 19B	Promoter (<=1kb)	678
1_32964864_32965052	chr1	32964864	32965052	0	4	2	4	11	8	RNF19B	ring finger protein 19B	Promoter (<=1kb)	-55
1_33036350_33037092	chr1	33036350	33037092	1	0	3	38	11	17	AK2	adenylate kinase 2	Promoter (<=1kb)	0
1_33220485_33221070	chr1	33220485	33221070	1	0	0	1	1	0	ZNF362	zinc finger protein 362	Distal Intergenic	-35422
1_33349109_33349381	chr1	33349109	33349381	1	1	1	27	5	1	PHC2	polyhomeotic homolog 2	Promoter (<=1kb)	269
1_33410331_33410638	chr1	33410331	33410638	2	0	2	0	10	7	PHC2	polyhomeotic homolog 2	Intron (ENST00000373422.8/1912, intron 1 of 13)	-17566
1_33431079_33431261	chr1	33431079	33431261	0	0	0	2	6	6	PHC2	polyhomeotic homolog 2	Promoter (<=1kb)	0
1_34859215_34859573	chr1	34859215	34859573	2	1	1	30	1	2	SMIM12	small integral membrane protein 12	Promoter (<=1kb)	144
1_34866363_34866540	chr1	34866363	34866540	0	0	1	2	0	4	SMIM12	small integral membrane protein 12	Intron (ENST00000235180.4/58512, intron 9 of 9)	-6608
1_34928477_34929048	chr1	34928477	34929048	1	1	0	0	4	5	DLGAP3	DLG associated protein 3	Promoter (<=1kb)	602
1_35031068_35031618	chr1	35031068	35031618	0	1	0	15	8	1	ZMYM6	zinc finger MYM-type containing 6	Promoter (<=1kb)	14
1_35031650_35032074	chr1	35031650	35032074	0	0	1	9	22	19	ZMYM6	zinc finger MYM-type containing 6	Promoter (<=1kb)	0
1_35079310_35079629	chr1	35079310	35079629	2	3	1	9	7	2	ZMYM1	zinc finger MYM-type containing 1	Promoter (<=1kb)	0
1_35191933_35192880	chr1	35191933	35192880	0	1	0	69	10	8	SFPQ	splicing factor proline and glutamine rich	Promoter (<=1kb)	265
1_35210791_35211064	chr1	35210791	35211064	1	0	1	1	6	1	SFPQ	splicing factor proline and glutamine rich	Distal Intergenic	-17345
1_35212929_35213117	chr1	35212929	35213117	0	0	0	0	2	0	SFPQ	splicing factor proline and glutamine rich	Distal Intergenic	-19483
1_35268970_35269238	chr1	35268970	35269238	0	1	0	20	6	5	ZMYM4	zinc finger MYM-type containing 4	Promoter (<=1kb)	0
1_35557460_35557650	chr1	35557460	35557650	0	3	1	21	10	8	NCDN	neurochondrin	Promoter (<=1kb)	0
1_35641485_35641733	chr1	35641485	35641733	3	1	0	15	10	15	PSMB2	proteasome 20S subunit beta 2	Promoter (<=1kb)	0
1_35718077_35718611	chr1	35718077	35718611	0	2	0	36	2	2	C1orf216	chromosome 1 open reading frame 216	Promoter (<=1kb)	273
1_35769290_35770193	chr1	35769290	35770193	6	4	1	39	11	10	CLSPN	claspin	Promoter (<=1kb)	0
1_35808720_35809010	chr1	35808720	35809010	0	0	1	17	4	1	AGO4	argonaute RISC component 4	Promoter (<=1kb)	704
1_35930799_35931849	chr1	35930799	35931849	0	2	0	55	9	11	AGO3	argonaute RISC catalytic component 3	Promoter (<=1kb)	0
1_36089138_36089581	chr1	36089138	36089581	0	1	0	28	5	4	ADPRS	ADP-ribosylserine hydrolase	Promoter (<=1kb)	246
1_36149066_36150409	chr1	36149066	36150409	3	8	2	50	30	25	TRAPPC3	trafficking protein particle complex subunit 3	Promoter (<=1kb)	0
1_36156638_36157001	chr1	36156638	36157001	2	1	2	44	4	4	MAP7D1	MAP7 domain containing 1	Promoter (<=1kb)	-214
1_36188296_36188771	chr1	36188296	36188771	3	1	0	0	1	2	MAP7D1	MAP7 domain containing 1	Distal Intergenic	9275
1_36224156_36224489	chr1	36224156	36224489	5	2	0	3	10	14	THRAP3	thyroid hormone receptor associated protein 3	Promoter (<=1kb)	0
1_36224497_36224899	chr1	36224497	36224899	0	0	0	34	1	0	THRAP3	thyroid hormone receptor associated protein 3	Promoter (<=1kb)	54
1_36306851_36307335	chr1	36306851	36307335	0	0	0	2	4	8	SH3D21	SH3 domain containing 21	Promoter (<=1kb)	0
1_36385969_36386228	chr1	36385969	36386228	2	1	1	2	12	16	STK40	serine/threonine kinase 40	Promoter (<=1kb)	-45
1_36397384_36397639	chr1	36397384	36397639	0	1	3	22	0	2	LSM 10.00	LSM10, U7 small nuclear RNA associated	Promoter (<=1kb)	239
1_36397715_36397986	chr1	36397715	36397986	0	3	0	5	9	1	LSM 10.00	LSM10, U7 small nuclear RNA associated	Promoter (<=1kb)	0
1_36463619_36464478	chr1	36463619	36464478	1	1	0	50	17	12	MRPS15	mitochondrial ribosomal protein S15	Promoter (<=1kb)	0
1_36493651_36493992	chr1	36493651	36493992	1	0	0	1	1	2	CSF3R	colony stimulating factor 3 receptor	Distal Intergenic	-10373
1_36857842_36858018	chr1	36857842	36858018	0	0	1	1	9	3	GRIK3	glutamate ionotropic receptor kainate type subunit 3	Promoter (1-2kb)	1118
1_37336712_37337522	chr1	37336712	37337522	0	1	0	0	4	2	LOC107984942	uncharacterized LOC107984942	Distal Intergenic	136864
1_37448424_37448716	chr1	37448424	37448716	2	0	0	0	0	0	LOC107984942	uncharacterized LOC107984942	Intron (ENST00000668045.1/107984942, intron 1 of 1)	25670
1_37514001_37515298	chr1	37514001	37515298	3	1	0	40	14	16	MEAF6	MYST/Esa1 associated factor 6	Promoter (<=1kb)	0
1_37553887_37554228	chr1	37553887	37554228	0	1	1	19	2	1	SNIP1	Smad nuclear interacting protein 1	Promoter (<=1kb)	20
1_37595482_37595691	chr1	37595482	37595691	2	0	0	20	5	1	GNL2	G protein nucleolar 2	Promoter (<=1kb)	244
1_37674100_37674770	chr1	37674100	37674770	0	0	0	0	0	4	AIRIM	AFG2 interacting ribosome maturation factor	Distal Intergenic	14919
1_37690500_37690714	chr1	37690500	37690714	1	1	0	8	16	13	AIRIM	AFG2 interacting ribosome maturation factor	Promoter (<=1kb)	0
1_37692005_37692897	chr1	37692005	37692897	3	1	0	78	16	16	AIRIM	AFG2 interacting ribosome maturation factor	Promoter (<=1kb)	0
1_37794550_37794948	chr1	37794550	37794948	0	1	0	16	3	0	MANEAL	mannosidase endo-alpha like	Promoter (<=1kb)	67
1_37807455_37807835	chr1	37807455	37807835	0	2	0	34	2	3	C1orf122	chromosome 1 open reading frame 122	Promoter (<=1kb)	0
1_37931737_37931922	chr1	37931737	37931922	1	0	2	1	4	4	INPP5B	inositol polyphosphate-5-phosphatase B	Promoter (<=1kb)	0
1_37946618_37947022	chr1	37946618	37947022	1	1	0	26	5	11	INPP5B	inositol polyphosphate-5-phosphatase B	Promoter (<=1kb)	29
1_37989583_37990243	chr1	37989583	37990243	1	4	2	48	13	13	SF3A3	splicing factor 3a subunit 3	Promoter (<=1kb)	0
1_37996151_37996708	chr1	37996151	37996708	1	1	1	6	3	2	FHL3	four and a half LIM domains 3	Promoter (2-3kb)	2724
1_38004781_38005037	chr1	38004781	38005037	0	1	0	22	1	0	FHL3	four and a half LIM domains 3	Promoter (<=1kb)	465
1_38012733_38012919	chr1	38012733	38012919	1	1	1	19	2	5	UTP11	UTP11 small subunit processome component	Promoter (<=1kb)	0
1_38203188_38203604	chr1	38203188	38203604	2	0	0	1	0	1	LOC105378654	uncharacterized LOC105378654	Intron (ENST00000671301.1/105378654, intron 1 of 1)	9569
1_38578039_38578393	chr1	38578039	38578393	1	1	1	0	2	3	LINC01685	long intergenic non-protein coding RNA 1685	Distal Intergenic	103122
1_38771637_38771820	chr1	38771637	38771820	0	1	0	1	0	0	RRAGC	Ras related GTP binding C	Intron (ENST00000641723.1/ENST00000641723.1, intron 1 of 1)	76254
1_38858977_38859152	chr1	38858977	38859152	0	0	0	13	3	1	RRAGC	Ras related GTP binding C	Promoter (<=1kb)	620
1_38859779_38860252	chr1	38859779	38860252	1	2	1	20	17	8	LOC105378662	uncharacterized LOC105378662	Promoter (<=1kb)	0
1_38873311_38873499	chr1	38873311	38873499	1	1	0	10	11	10	RRAGC-DT	RRAGC divergent transcript	Promoter (<=1kb)	0
1_38919111_38919293	chr1	38919111	38919293	1	1	0	0	2	0	RHBDL2	rhomboid like 2	5' UTR	7544
1_38991723_38992263	chr1	38991723	38992263	1	0	2	35	4	6	AKIRIN1	akirin 1	Promoter (<=1kb)	227
1_39026274_39027087	chr1	39026274	39027087	4	1	0	43	3	8	NDUFS5	NADH:ubiquinone oxidoreductase subunit S5	Promoter (<=1kb)	0
1_39069668_39070370	chr1	39069668	39070370	0	1	0	2	0	1	MACF1	microtubule actin crosslinking factor 1	Distal Intergenic	-10946
1_39080263_39081224	chr1	39080263	39081224	2	3	1	5	4	6	MACF1	microtubule actin crosslinking factor 1	Promoter (<=1kb)	-92
1_39408717_39409361	chr1	39408717	39409361	2	1	1	29	19	18	MACF1	microtubule actin crosslinking factor 1	Promoter (<=1kb)	-142
1_39489272_39489945	chr1	39489272	39489945	1	3	0	3	5	5	BMP8A	bone morphogenetic protein 8a	Promoter (1-2kb)	-1691
1_39559452_39559636	chr1	39559452	39559636	0	0	1	11	0	2	PPIEL	peptidylprolyl isomerase E like (pseudogene)	Promoter (<=1kb)	21
1_39575640_39576138	chr1	39575640	39576138	1	1	0	28	1	1	PABPC4	poly(A) binding protein cytoplasmic 4	Promoter (<=1kb)	0
1_39738949_39739301	chr1	39738949	39739301	1	1	1	20	7	5	PPIE	peptidylprolyl isomerase E	Promoter (<=1kb)	0
1_39779538_39780127	chr1	39779538	39780127	0	0	0	0	3	0	BMP8B-AS1	BMP8B antisense RNA 1	Promoter (<=1kb)	0
1_39883056_39883470	chr1	39883056	39883470	0	2	0	39	2	7	TRIT1	tRNA isopentenyltransferase 1	Promoter (<=1kb)	0
1_40040963_40041138	chr1	40040963	40041138	0	1	0	19	1	2	CAP1	cyclase associated actin cytoskeleton regulatory protein 1	Promoter (<=1kb)	81
1_40161412_40162464	chr1	40161412	40162464	1	0	1	51	10	6	RLF	RLF zinc finger	Promoter (<=1kb)	25
1_40257435_40257611	chr1	40257435	40257611	1	0	1	14	4	4	ZMPSTE24	zinc metallopeptidase STE24	Promoter (<=1kb)	-430
1_40257826_40258135	chr1	40257826	40258135	1	0	0	16	16	18	ZMPSTE24	zinc metallopeptidase STE24	Promoter (<=1kb)	0
1_40373719_40374484	chr1	40373719	40374484	0	4	1	46	9	13	SMAP2	small ArfGAP2	Promoter (<=1kb)	0
1_40449867_40450962	chr1	40449867	40450962	1	3	1	45	23	12	ZFP69B	ZFP69 zinc finger protein B	Promoter (<=1kb)	0
1_40654390_40654880	chr1	40654390	40654880	0	1	0	1	5	4	LOC105378675	uncharacterized LOC105378675	Intron (ENST00000372684.8/9783, intron 1 of 7)	-4968
1_40691659_40692722	chr1	40691659	40692722	0	5	1	54	16	17	NFYC-AS1	NFYC antisense RNA 1	Promoter (<=1kb)	0
1_40979621_40979936	chr1	40979621	40979936	2	3	1	8	20	15	CTPS1	CTP synthase 1	Promoter (<=1kb)	0
1_40980074_40980447	chr1	40980074	40980447	3	0	1	24	3	2	CTPS1	CTP synthase 1	Promoter (<=1kb)	19
1_41661481_41661860	chr1	41661481	41661860	0	1	0	13	4	1	HIVEP3	HIVEP zinc finger 3	Promoter (<=1kb)	465
1_42146162_42146583	chr1	42146162	42146583	0	2	0	0	2	1	GUCA2B	guanylate cyclase activator 2B	Distal Intergenic	-6827
1_42456027_42456693	chr1	42456027	42456693	1	1	0	19	8	13	PPCS	phosphopantothenoylcysteine synthetase	Promoter (<=1kb)	0
1_42463129_42463457	chr1	42463129	42463457	1	1	2	17	19	13	CCDC30	coiled-coil domain containing 30	Promoter (<=1kb)	0
1_42658524_42658899	chr1	42658524	42658899	0	0	0	35	2	2	PPIH	peptidylprolyl isomerase H	Promoter (<=1kb)	0
1_42682155_42682446	chr1	42682155	42682446	3	2	0	32	10	8	LOC124904162	uncharacterized LOC124904162	Promoter (<=1kb)	0
1_42767030_42767297	chr1	42767030	42767297	3	1	0	14	22	19	P3H1	prolyl 3-hydroxylase 1	Promoter (<=1kb)	0
1_42817202_42817398	chr1	42817202	42817398	0	1	0	7	17	9	SVBP	small vasohibin binding protein	Promoter (<=1kb)	0
1_42846448_42847170	chr1	42846448	42847170	2	1	0	28	6	4	ZNF691	zinc finger protein 691	Promoter (<=1kb)	0
1_42957548_42958795	chr1	42957548	42958795	1	0	0	70	18	7	SLC2A1	solute carrier family 2 member 1	Promoter (<=1kb)	0
1_43036568_43037143	chr1	43036568	43037143	1	1	0	2	2	0	SLC2A1-DT	SLC2A1 divergent transcript	Distal Intergenic	77468
1_43129614_43129792	chr1	43129614	43129792	0	1	1	0	8	7	CFAP144	cilia and flagella associated protein 144	Distal Intergenic	-15361
1_43171765_43172573	chr1	43171765	43172573	0	1	0	51	10	9	EBNA1BP2	EBNA1 binding protein 2	Promoter (<=1kb)	0
1_43358716_43358965	chr1	43358716	43358965	1	0	0	8	6	5	CDC20	cell division cycle 20	Promoter (<=1kb)	-16
1_43359025_43360000	chr1	43359025	43360000	1	2	0	54	4	2	CDC20	cell division cycle 20	Promoter (<=1kb)	0
1_43367427_43367644	chr1	43367427	43367644	1	1	0	29	4	3	ELOVL1	ELOVL fatty acid elongase 1	Promoter (<=1kb)	0
1_43389412_43390164	chr1	43389412	43390164	0	0	0	59	9	6	MED8	mediator complex subunit 8	Promoter (<=1kb)	0
1_43453315_43453763	chr1	43453315	43453763	2	0	0	12	6	2	HYI	hydroxypyruvate isomerase (putative)	Promoter (<=1kb)	0
1_43531115_43531910	chr1	43531115	43531910	2	0	0	32	3	6	PTPRF	protein tyrosine phosphatase receptor type F	Promoter (<=1kb)	212
1_43649893_43650520	chr1	43649893	43650520	1	3	1	17	9	14	KDM4A	lysine demethylase 4A	Promoter (<=1kb)	0
1_43650543_43650872	chr1	43650543	43650872	0	0	0	13	3	1	KDM4A	lysine demethylase 4A	Promoter (<=1kb)	7
1_43707386_43707615	chr1	43707386	43707615	0	0	0	23	7	8	ST3GAL3	ST3 beta-galactoside alpha-2,3-sialyltransferase 3	Promoter (<=1kb)	0
1_43766546_43767022	chr1	43766546	43767022	0	2	0	1	5	3	ST3GAL3	ST3 beta-galactoside alpha-2,3-sialyltransferase 3	Intron (ENST00000645057.1/9682, intron 16 of 25)	-25080
1_43946527_43946808	chr1	43946527	43946808	4	2	1	19	6	6	LOC101929609	uncharacterized LOC101929609	Promoter (<=1kb)	0
1_43946988_43947893	chr1	43946988	43947893	0	1	0	39	4	4	IPO13	importin 13	Promoter (<=1kb)	0
1_43970007_43970235	chr1	43970007	43970235	4	0	0	23	8	4	DPH2	diphthamide biosynthesis 2	Promoter (<=1kb)	0
1_43974788_43975044	chr1	43974788	43975044	1	1	0	23	7	7	LOC124904167	uncharacterized LOC124904167	Promoter (<=1kb)	0
1_44030552_44030986	chr1	44030552	44030986	1	0	0	36	9	6	LOC107984948	uncharacterized LOC107984948	Promoter (<=1kb)	108
1_44106327_44107006	chr1	44106327	44107006	1	0	1	1	0	0	KLF17	KLF transcription factor 17	Exon (ENST00000625367.2/ENST00000625367.2, exon 3 of 3)	-11815
1_44213467_44213654	chr1	44213467	44213654	2	1	0	18	4	1	DMAP1	DNA methyltransferase 1 associated protein 1	Promoter (<=1kb)	0
1_44390066_44390652	chr1	44390066	44390652	0	0	0	0	2	3	RNF220	ring finger protein 220	Distal Intergenic	-14542
1_44406028_44406263	chr1	44406028	44406263	2	0	0	25	4	0	RNF220	ring finger protein 220	Promoter (<=1kb)	773
1_44407513_44407727	chr1	44407513	44407727	0	1	0	0	1	1	RNF220	ring finger protein 220	Promoter (<=1kb)	-975
1_44674468_44674708	chr1	44674468	44674708	2	3	1	8	14	15	LOC107984950	uncharacterized LOC107984950	Promoter (<=1kb)	0
1_44775096_44775646	chr1	44775096	44775646	2	1	0	24	16	12	RPS8	ribosomal protein S8	Promoter (<=1kb)	0
1_44776006_44776546	chr1	44776006	44776546	0	0	0	43	1	5	SNORD46	small nucleolar RNA, C/D box 46	Promoter (<=1kb)	0
1_44800130_44800316	chr1	44800130	44800316	0	2	0	3	14	12	PLK3	polo like kinase 3	Promoter (<=1kb)	-61
1_44821001_44821501	chr1	44821001	44821501	0	1	0	2	4	0	PTCH2	patched 2	Promoter (1-2kb)	1759
1_44985844_44986740	chr1	44985844	44986740	2	3	0	34	10	15	EIF2B3	eukaryotic translation initiation factor 2B subunit gamma	Promoter (<=1kb)	0
1_45205562_45205739	chr1	45205562	45205739	0	0	0	2	0	5	ZSWIM5	zinc finger SWIM-type containing 5	Promoter (<=1kb)	866
1_45340183_45340886	chr1	45340183	45340886	3	2	0	59	16	14	TOE1	target of EGR1, exonuclease	Promoter (<=1kb)	0
1_45490929_45491532	chr1	45490929	45491532	0	2	0	17	22	17	TESK2	testis associated actin remodelling kinase 2	Promoter (<=1kb)	0
1_45500105_45500330	chr1	45500105	45500330	2	3	0	6	6	8	MMACHC	metabolism of cobalamin associated C	Promoter (<=1kb)	0
1_45500366_45500609	chr1	45500366	45500609	1	0	0	8	0	3	MMACHC	metabolism of cobalamin associated C	Promoter (<=1kb)	25
1_45521232_45521633	chr1	45521232	45521633	0	0	0	48	7	3	PRDX1	peroxiredoxin 1	Promoter (<=1kb)	221
[truncated: 11,198 more rows]
