# Supplementary material for: Quinone reductase 2 reads H3 serotonylation to support neuronal maturation
Source: bioRxiv. 2026 Mar 19:2026.03.17.712426. Preprint. [Version 2] doi: 10.64898/2026.03.17.712426 (PMC13015520; doi:10.64898/2026.03.17.712426)
Supplement: Supplement 11 — Supplementary Data 10: CUT&RUN-seq from wildtype vs. mutant hiPSC neurons (H3K4me3Q5ser, QR2, RNA Pol II) [file media-11.xlsx]

## Sheet: H3K4me3Q5ser
chr_ucsc	start	end	WT_dual_1	WT_dual_2	WT_dual_3	I129EI195R_dual_1	I129EI195R_dual_2	I129EI195R_dual_3	TG2C277A_dual_1	TG2C277A_dual_2	TG2C277A_dual_3	H3F3BQ5A_dual_1	H3F3BQ5A_dual_2	H3F3BQ5A_dual_3	H3F3BQ5N_dual_1	H3F3BQ5N_dual_2	H3F3BQ5N_dual_3	peak_id	SYMBOL	GENENAME	annotation	distanceToTSS
chr1	825635	828491	133	165	91	32	30	46	44	62	70	75	41	59	121	103	31	1_825635_828491	LOC105378947	proline-rich extensin-like protein EPR1	Promoter (<=1kb)	0
chr1	869628	870315	15	27	13	8	3	6	41	29	36	9	5	7	19	16	5	1_869628_870315	FAM41C	family with sequence similarity 41 member C	Promoter (<=1kb)	0
chr1	904120	906219	219	244	120	93	68	128	139	179	232	151	118	144	248	217	69	1_904120_906219	LOC284600	uncharacterized LOC284600	Promoter (<=1kb)	0
chr1	922821	927200	1573	1870	853	528	385	600	563	718	796	764	511	783	1241	1042	346	1_922821_927200	SAMD11	sterile alpha motif domain containing 11	Promoter (<=1kb)	0
chr1	935135	936136	59	69	37	31	25	42	60	111	118	37	22	38	45	38	11	1_935135_936136	SAMD11	sterile alpha motif domain containing 11	Exon (ENST00000616016.5/148398, exon 5 of 14)	-3139
chr1	940319	943283	342	458	230	136	107	181	278	376	399	166	113	174	304	237	91	1_940319_943283	SAMD11	sterile alpha motif domain containing 11	Promoter (<=1kb)	0
chr1	958525	961513	704	846	344	207	184	247	224	302	336	323	234	347	583	497	185	1_958525_961513	NOC2L	NOC2 like nucleolar associated transcriptional repressor	Promoter (<=1kb)	0
chr1	966408	967418	32	43	19	22	12	22	55	67	88	8	18	13	32	31	8	1_966408_967418	PLEKHN1	pleckstrin homology domain containing N1	Promoter (<=1kb)	0
chr1	975654	976621	19	27	16	20	12	18	46	64	75	12	8	12	32	21	3	1_975654_976621	PERM1	PPARGC1 and ESRR induced regulator, muscle 1	Promoter (<=1kb)	20
chr1	984095	984557	17	18	11	9	11	10	19	28	34	11	8	7	17	14	11	1_984095_984557	PERM1	PPARGC1 and ESRR induced regulator, muscle 1	Promoter (1-2kb)	-1978
chr1	998747	1002377	1195	1407	656	408	305	498	496	621	721	647	477	698	1325	1171	384	1_998747_1002377	HES4	hes family bHLH transcription factor 4	Promoter (<=1kb)	0
chr1	1012993	1014514	42	44	14	16	14	41	196	216	229	21	14	18	19	28	13	1_1012993_1014514	ISG15	ISG15 ubiquitin like modifier	Promoter (<=1kb)	0
chr1	1019264	1021784	788	988	499	274	230	348	299	409	443	357	243	370	632	550	189	1_1019264_1021784	AGRN	agrin	Promoter (<=1kb)	0
chr1	1032429	1034897	440	481	242	119	100	139	234	275	316	223	157	197	455	361	154	1_1032429_1034897	AGRN	agrin	Promoter (<=1kb)	0
chr1	1039101	1040963	119	208	82	65	56	92	143	186	228	95	70	91	178	125	45	1_1039101_1040963	AGRN	agrin	Exon (ENST00000379370.7/375790, exon 4 of 36)	4234
chr1	1058652	1060832	635	790	392	171	133	227	278	386	406	255	190	260	456	399	165	1_1058652_1060832	LOC100288175	uncharacterized LOC100288175	Promoter (<=1kb)	0
chr1	1068267	1070298	389	475	238	134	100	161	150	183	223	204	142	169	328	322	100	1_1068267_1070298	LOC100288175	uncharacterized LOC100288175	Exon (ENST00000412397.2/100288175, exon 9 of 10)	3772
chr1	1079480	1081137	36	51	19	23	21	29	85	94	115	26	12	22	42	30	16	1_1079480_1081137	C1orf159	chromosome 1 open reading frame 159	Promoter (2-3kb)	2935
chr1	1095101	1095371	12	15	9	11	8	5	1	11	6	11	2	7	7	9	1	1_1095101_1095371	C1orf159	chromosome 1 open reading frame 159	Promoter (2-3kb)	-2288
chr1	1115179	1117016	962	1064	568	352	252	412	283	399	435	515	403	533	862	769	250	1_1115179_1117016	C1orf159	chromosome 1 open reading frame 159	Promoter (<=1kb)	0
chr1	1122059	1122414	19	19	9	5	5	5	19	16	33	10	4	6	18	9	6	1_1122059_1122414	C1orf159	chromosome 1 open reading frame 159	Distal Intergenic	-5698
chr1	1157489	1158353	21	23	14	13	5	20	47	64	85	17	6	11	30	10	12	1_1157489_1158353	MIR200B	microRNA 200b	Distal Intergenic	-8751
chr1	1176650	1176873	3	5	3	7	6	6	7	2	10	12	8	4	11	8	1	1_1176650_1176873	TTLL10-AS1	TTLL10 antisense RNA 1	Promoter (2-3kb)	2682
chr1	1200874	1201825	72	85	44	28	22	35	65	65	69	42	30	40	86	49	20	1_1200874_1201825	TNFRSF18	TNF receptor superfamily member 18	Distal Intergenic	3855
chr1	1230646	1232496	867	1048	553	271	192	364	318	365	431	433	297	454	760	641	211	1_1230646_1232496	B3GALT6	beta-1,3-galactosyltransferase 6	Promoter (<=1kb)	0
chr1	1246426	1247753	29	30	11	18	22	23	57	71	86	10	15	9	37	24	6	1_1246426_1247753	C1QTNF12	C1q and TNF related 12	Promoter (<=1kb)	0
chr1	1272838	1274951	985	1211	579	322	256	431	349	399	475	507	336	464	869	664	252	1_1272838_1274951	UBE2J2	ubiquitin conjugating enzyme E2 J2	Promoter (<=1kb)	0
chr1	1291368	1292725	31	37	21	23	22	38	18	40	42	16	9	27	40	22	12	1_1291368_1292725	ACAP3	ArfGAP with coiled-coil, ankyrin repeat and PH domains 3	Promoter (2-3kb)	2283
chr1	1304458	1309515	1564	1911	903	529	424	611	688	901	1011	759	550	780	1481	1188	409	1_1304458_1309515	ACAP3	ArfGAP with coiled-coil, ankyrin repeat and PH domains 3	Promoter (<=1kb)	0
chr1	1324243	1325694	834	1093	486	326	228	365	280	309	392	428	313	405	774	637	201	1_1324243_1325694	INTS11	integrator complex subunit 11	Promoter (<=1kb)	0
chr1	1347663	1349970	659	890	432	251	195	312	296	340	368	334	263	369	705	586	187	1_1347663_1349970	DVL1	dishevelled segment polarity protein 1	Promoter (<=1kb)	0
chr1	1353654	1355754	62	88	33	48	35	51	236	335	355	40	32	35	61	52	29	1_1353654_1355754	MXRA8	matrix remodeling associated 8	Promoter (<=1kb)	0
chr1	1374411	1375889	690	797	431	212	182	273	255	260	327	379	252	333	681	526	177	1_1374411_1375889	AURKAIP1	aurora kinase A interacting protein 1	Promoter (<=1kb)	0
chr1	1398206	1400324	1287	1563	745	413	292	468	369	492	515	663	466	644	1278	960	355	1_1398206_1400324	MRPL20-AS1	MRPL20 antisense RNA 1	Promoter (<=1kb)	0
chr1	1406449	1408169	712	968	412	274	169	281	245	275	315	407	230	389	640	595	207	1_1406449_1408169	MRPL20	mitochondrial ribosomal protein L20	Promoter (<=1kb)	0
chr1	1419749	1421566	13	25	10	9	11	19	77	110	124	14	7	13	24	18	7	1_1419749_1421566	ANKRD65-AS1	ANKRD65 antisense RNA 1	Promoter (<=1kb)	0
chr1	1426873	1427965	64	115	63	38	26	31	56	75	99	49	36	55	109	86	37	1_1426873_1427965	TMEM88B	transmembrane protein 88B	Promoter (1-2kb)	1002
chr1	1430396	1430655	15	19	6	11	2	14	25	21	36	5	2	12	12	15	3	1_1430396_1430655	LINC01770	long intergenic non-protein coding RNA 1770	Promoter (1-2kb)	1188
chr1	1435386	1437517	141	180	78	59	59	82	231	281	276	68	46	59	120	76	32	1_1435386_1437517	VWA1	von Willebrand factor A domain containing 1	Promoter (<=1kb)	0
chr1	1470604	1471869	552	644	308	168	141	177	145	214	214	266	188	297	492	397	128	1_1470604_1471869	ATAD3B	ATPase family AAA domain containing 3B	Promoter (<=1kb)	0
chr1	1472550	1472934	108	122	47	34	25	31	39	42	57	34	32	49	64	64	24	1_1472550_1472934	ATAD3B	ATPase family AAA domain containing 3B	Promoter (<=1kb)	766
chr1	1511086	1512332	477	575	260	177	121	205	168	226	223	261	176	257	450	350	143	1_1511086_1512332	ATAD3A	ATPase family AAA domain containing 3A	Promoter (<=1kb)	0
chr1	1512944	1513169	51	40	23	12	12	14	22	20	22	26	16	27	26	22	12	1_1512944_1513169	ATAD3A	ATPase family AAA domain containing 3A	Promoter (<=1kb)	414
chr1	1539097	1541085	360	436	203	114	103	153	124	180	184	159	129	169	324	267	84	1_1539097_1541085	TMEM240	transmembrane protein 240	Promoter (<=1kb)	0
chr1	1573902	1575598	1135	1451	697	344	269	424	295	357	402	610	434	563	1113	837	316	1_1573902_1575598	SSU72	SSU72 homolog, RNA polymerase II CTD phosphatase	Promoter (<=1kb)	0
chr1	1599396	1601290	421	454	221	148	119	156	216	241	271	217	126	231	435	332	137	1_1599396_1601290	LOC105378586	uncharacterized LOC105378586	Promoter (<=1kb)	0
chr1	1614162	1616702	1144	1340	682	416	280	496	402	482	537	553	434	571	1028	895	322	1_1614162_1616702	MIB2	MIB E3 ubiquitin protein ligase 2	Promoter (<=1kb)	0
chr1	1630632	1632484	29	15	4	14	16	19	111	140	163	9	10	8	24	12	12	1_1630632_1632484	MMP23B	matrix metallopeptidase 23B	Promoter (<=1kb)	0
chr1	1658087	1659432	157	174	76	43	31	57	28	48	62	71	49	77	146	102	45	1_1658087_1659432	CDK11B	cyclin dependent kinase 11B	Promoter (<=1kb)	0
chr1	1678329	1678813	4	5	4	11	6	5	12	12	19	7	2	3	8	5	3	1_1678329_1678813	SLC35E2B	solute carrier family 35 member E2B	Intron (ENST00000614300.4/728661, intron 2 of 6)	-8190
chr1	1688079	1688345	2	7	2	5	2	3	8	11	18	1	3	2	4	2	5	1_1688079_1688345	SLC35E2B	solute carrier family 35 member E2B	Intron (ENST00000614300.4/728661, intron 2 of 6)	4364
chr1	1688999	1689226	2	4	4	4	2	3	9	12	11	2	2	1	6	6	1	1_1688999_1689226	SLC35E2B	solute carrier family 35 member E2B	Intron (ENST00000614300.4/728661, intron 2 of 6)	3483
chr1	1693074	1693333	7	20	7	3	4	3	2	9	3	10	2	7	13	12	2	1_1693074_1693333	SLC35E2B	solute carrier family 35 member E2B	Promoter (<=1kb)	-279
chr1	1693896	1694231	3	9	1	5	1	5	13	13	20	4	2	4	10	8	1	1_1693896_1694231	SLC35E2B	solute carrier family 35 member E2B	Promoter (1-2kb)	-1101
chr1	1723935	1724744	198	196	112	64	42	67	53	57	60	89	68	105	158	140	47	1_1723935_1724744	CDK11A	cyclin dependent kinase 11A	Promoter (<=1kb)	0
chr1	1746321	1746725	38	48	29	12	5	12	13	7	17	30	19	32	45	38	14	1_1746321_1746725	SLC35E2A	solute carrier family 35 member E2A (pseudogene)	Promoter (<=1kb)	-329
chr1	1777065	1779188	687	820	412	199	151	263	260	297	328	298	234	383	561	480	180	1_1777065_1779188	NADK	NAD kinase	Promoter (<=1kb)	0
chr1	1826579	1827587	29	25	20	14	17	23	22	17	25	17	17	17	27	13	11	1_1826579_1827587	GNB1	G protein subunit beta 1	Intron (ENST00000615252.5/2782, intron 1 of 8)	4698
chr1	1858562	1858829	10	6	3	7	3	4	12	14	15	2	2	6	5	6	3	1_1858562_1858829	GNB1	G protein subunit beta 1	Promoter (<=1kb)	0
chr1	1889160	1892499	1744	2168	1043	549	397	606	444	504	656	772	583	812	1720	1379	430	1_1889160_1892499	GNB1-DT	GNB1 divergent transcript	Promoter (<=1kb)	0
chr1	1908141	1909567	281	364	142	116	82	124	204	244	301	121	85	113	226	205	69	1_1908141_1909567	CALML6	calmodulin like 6	Distal Intergenic	-5541
chr1	1918422	1919848	166	159	78	64	51	68	115	140	182	73	70	71	151	116	42	1_1918422_1919848	TMEM52	transmembrane protein 52	Promoter (<=1kb)	0
chr1	1943786	1944612	29	26	16	10	8	12	39	32	34	20	15	15	34	27	10	1_1943786_1944612	CFAP74	cilia and flagella associated protein 74	Exon (ENST00000493964.5/85452, exon 21 of 38)	15494
chr1	1968395	1968639	4	4	1	8	9	11	4	6	6	2	2	2	3	3	2	1_1968395_1968639	CFAP74	cilia and flagella associated protein 74	Exon (ENST00000493964.5/85452, exon 11 of 38)	-8287
chr1	2003221	2004378	114	137	72	42	32	41	99	128	128	51	39	63	96	83	36	1_2003221_2004378	CFAP74	cilia and flagella associated protein 74	Promoter (<=1kb)	0
chr1	2018711	2020111	42	69	18	39	16	26	52	56	85	24	18	31	59	47	19	1_2018711_2020111	GABRD	gamma-aminobutyric acid type A receptor subunit delta	Promoter (<=1kb)	0
chr1	2044786	2045248	15	19	6	12	7	6	30	19	35	10	7	3	13	8	6	1_2044786_2045248	PRKCZ-DT	PRKCZ divergent transcript	Distal Intergenic	4403
chr1	2049425	2051012	84	101	50	39	34	38	61	68	100	39	25	44	34	22	12	1_2049425_2051012	PRKCZ-DT	PRKCZ divergent transcript	Promoter (<=1kb)	0
chr1	2073286	2075040	296	371	194	115	76	118	159	212	225	157	102	176	449	315	113	1_2073286_2075040	PRKCZ	protein kinase C zeta	Promoter (<=1kb)	0
chr1	2115788	2116775	30	38	19	27	16	18	31	51	78	19	14	14	31	31	9	1_2115788_2116775	PRKCZ	protein kinase C zeta	Promoter (<=1kb)	0
chr1	2132153	2133731	55	79	30	46	24	43	65	68	97	24	32	27	63	49	14	1_2132153_2133731	PRKCZ	protein kinase C zeta	Promoter (<=1kb)	0
chr1	2159401	2160037	14	6	8	17	13	17	5	9	9	3	1	6	10	7	3	1_2159401_2160037	PRKCZ	protein kinase C zeta	Intron (ENST00000378567.8/5590, intron 10 of 17)	-8811
chr1	2189498	2190260	84	109	42	46	24	38	55	71	77	40	30	42	102	67	22	1_2189498_2190260	FAAP20	FA core complex associated protein 20	3' UTR	3848
chr1	2193927	2196086	451	554	266	162	114	175	195	241	281	219	159	200	393	356	99	1_2193927_2196086	FAAP20	FA core complex associated protein 20	Promoter (<=1kb)	0
chr1	2199204	2199843	67	94	47	12	8	8	102	158	156	19	13	23	45	25	9	1_2199204_2199843	FAAP20	FA core complex associated protein 20	Promoter (<=1kb)	64
chr1	2204170	2205736	90	106	55	40	20	54	116	146	124	40	34	45	86	86	23	1_2204170_2205736	FAAP20	FA core complex associated protein 20	Promoter (<=1kb)	-288
chr1	2212220	2214388	161	241	114	68	49	68	135	199	196	96	62	77	163	130	52	1_2212220_2214388	LOC124903823	uncharacterized LOC124903823	Promoter (<=1kb)	0
chr1	2226553	2228019	365	533	216	162	122	195	183	264	325	230	142	215	388	339	90	1_2226553_2228019	SKI	SKI proto-oncogene	Promoter (<=1kb)	0
chr1	2229040	2232101	794	945	427	248	211	329	310	413	468	396	257	381	666	557	197	1_2229040_2232101	SKI	SKI proto-oncogene	Promoter (<=1kb)	-378
chr1	2247995	2248730	12	11	5	15	9	17	33	28	44	3	3	4	11	8	7	1_2247995_2248730	SKI	SKI proto-oncogene	Promoter (<=1kb)	0
chr1	2279043	2279572	12	12	6	19	7	19	19	24	20	4	2	10	13	10	5	1_2279043_2279572	SKI	SKI proto-oncogene	Intron (ENST00000704337.1/6497, intron 1 of 3)	-24074
chr1	2304425	2304858	6	8	5	6	11	11	13	10	21	6	1	6	9	6	3	1_2304425_2304858	SKI	SKI proto-oncogene	Promoter (<=1kb)	779
chr1	2314226	2316008	136	164	73	53	40	59	95	134	147	70	40	67	133	113	37	1_2314226_2316008	LOC124903824	uncharacterized LOC124903824	Promoter (<=1kb)	0
chr1	2390925	2392774	1013	1223	570	309	230	390	287	383	377	535	331	562	878	767	254	1_2390925_2392774	RER1	retention in endoplasmic reticulum sorting receptor 1	Promoter (<=1kb)	0
chr1	2411832	2413750	701	887	437	238	159	288	307	330	383	412	263	375	664	553	196	1_2411832_2413750	PEX10	peroxisomal biogenesis factor 10	Promoter (<=1kb)	0
chr1	2414365	2414740	45	48	28	17	23	19	46	36	46	21	15	20	31	17	12	1_2414365_2414740	PEX10	peroxisomal biogenesis factor 10	Promoter (<=1kb)	-568
chr1	2425882	2426212	11	9	3	9	10	8	9	19	13	1	4	6	10	5	4	1_2425882_2426212	PLCH2	phospholipase C eta 2	Promoter (<=1kb)	0
chr1	2442769	2445230	330	425	182	75	49	85	224	284	296	170	108	156	328	294	91	1_2442769_2445230	PLCH2	phospholipase C eta 2	Intron (ENST00000609981.5/9651, intron 2 of 3)	16789
chr1	2466838	2468363	90	119	44	26	20	26	94	131	151	37	23	27	75	55	19	1_2466838_2468363	PLCH2	phospholipase C eta 2	Promoter (<=1kb)	0
chr1	2524658	2526928	870	1024	506	303	258	345	319	391	470	459	311	478	819	659	226	1_2524658_2526928	PANK4	pantothenate kinase 4 (inactive)	Promoter (<=1kb)	0
chr1	2529319	2531113	191	269	121	87	68	80	213	264	291	110	91	135	238	222	62	1_2529319_2531113	HES5	hes family bHLH transcription factor 5	Promoter (<=1kb)	0
chr1	2540568	2541036	12	26	9	2	7	14	33	40	44	6	7	9	18	19	6	1_2540568_2541036	HES5	hes family bHLH transcription factor 5	Intron (ENST00000644246.1/ENST00000644246.1, intron 1 of 1)	-10305
chr1	2545807	2548141	130	134	69	44	44	42	174	216	284	41	26	32	53	46	16	1_2545807_2548141	TNFRSF14-AS1	TNFRSF14 antisense RNA 1	Exon (ENST00000644246.1/ENST00000644246.1, exon 2 of 2)	3457
chr1	2585552	2587946	1587	1914	949	526	392	638	480	594	622	799	583	827	1483	1154	401	1_2585552_2587946	PRXL2B	peroxiredoxin like 2B	Promoter (<=1kb)	0
chr1	2610950	2612318	22	26	3	11	5	14	35	50	51	5	8	12	24	14	9	1_2610950_2612318	MMEL1	membrane metalloendopeptidase like 1	Promoter (<=1kb)	0
chr1	2628214	2629777	99	120	76	27	29	43	23	30	47	38	35	48	69	44	25	1_2628214_2629777	MMEL1	membrane metalloendopeptidase like 1	Promoter (<=1kb)	0
chr1	2641986	2643755	484	516	255	129	97	146	133	179	186	220	167	244	369	291	135	1_2641986_2643755	MMEL1	membrane metalloendopeptidase like 1	Intron (ENST00000401095.9/100287898, intron 8 of 8)	-8970
chr1	3063676	3064200	5	15	11	15	10	14	15	23	36	13	7	3	6	7	3	1_3063676_3064200	LOC124903827	translation initiation factor IF-2	Promoter (<=1kb)	0
chr1	3068431	3068864	11	22	9	7	8	16	21	31	41	6	6	7	17	11	5	1_3068431_3068864	LOC124903827	translation initiation factor IF-2	Promoter (<=1kb)	0
chr1	3069781	3070638	50	63	35	30	15	32	59	88	97	25	15	17	26	17	7	1_3069781_3070638	PRDM16	PR/SET domain 16	Promoter (<=1kb)	570
chr1	3105575	3105898	10	15	3	8	9	23	7	11	8	6	7	8	15	14	7	1_3105575_3105898	MIR4251	microRNA 4251	Intron (ENST00000511072.5/63976, intron 1 of 15)	-22077
chr1	3393123	3394452	45	65	31	36	18	30	70	96	99	21	21	21	48	48	17	1_3393123_3394452	PRDM16	PR/SET domain 16	Promoter (2-3kb)	-2039
chr1	3424853	3425099	4	15	5	8	5	7	7	11	14	8	6	4	9	12	3	1_3424853_3425099	PRDM16	PR/SET domain 16	Promoter (<=1kb)	0
chr1	3454246	3455399	161	230	87	66	48	74	67	98	124	96	70	97	146	119	32	1_3454246_3455399	ARHGEF16	Rho guanine nucleotide exchange factor 16	Promoter (<=1kb)	0
chr1	3491211	3491896	39	51	22	11	10	14	16	16	19	24	8	15	37	24	9	1_3491211_3491896	MEGF6	multiple EGF like domains 6	Promoter (1-2kb)	1590
chr1	3530401	3531768	161	180	96	53	49	74	82	120	132	83	54	89	190	150	39	1_3530401_3531768	MEGF6	multiple EGF like domains 6	Promoter (<=1kb)	0
chr1	3598091	3598402	3	11	4	12	6	16	3	6	5	4	2	5	14	7	1	1_3598091_3598402	MEGF6	multiple EGF like domains 6	Intron (ENST00000356575.9/1953, intron 2 of 36)	12875
chr1	3610423	3611937	88	102	53	51	40	57	130	158	182	45	29	51	81	46	22	1_3610423_3611937	MEGF6	multiple EGF like domains 6	Promoter (<=1kb)	0
chr1	3623049	3626015	1243	1457	640	441	319	506	399	577	641	599	414	631	1112	828	306	1_3623049_3626015	TPRG1L	tumor protein p63 regulated 1 like	Promoter (<=1kb)	0
chr1	3649010	3650365	296	367	177	116	87	122	110	116	144	155	110	175	262	228	79	1_3649010_3650365	WRAP73	WD repeat containing, antisense to TP73	Promoter (<=1kb)	0
chr1	3652096	3652346	10	16	3	15	7	6	23	18	31	7	4	9	10	9	2	1_3652096_3652346	TP73	tumor protein p73	Promoter (<=1kb)	-170
chr1	3717658	3718327	8	6	3	11	9	12	18	32	42	4	4	4	13	4	2	1_3717658_3718327	TP73	tumor protein p73	Intron (ENST00000378295.9/7161, intron 4 of 13)	-9151
chr1	3746308	3748503	425	497	249	154	110	185	183	227	221	236	161	213	361	288	91	1_3746308_3748503	CCDC27	coiled-coil domain containing 27	Promoter (<=1kb)	0
chr1	3763467	3764243	13	19	10	20	8	17	24	31	31	16	9	9	22	20	6	1_3763467_3764243	SMIM1	small integral membrane protein 1 (Vel blood group)	3' UTR	-8506
chr1	3770983	3773150	72	88	40	28	30	48	111	120	137	27	14	26	66	55	18	1_3770983_3773150	SMIM1	small integral membrane protein 1 (Vel blood group)	Promoter (<=1kb)	0
chr1	3795431	3797303	889	1121	585	311	213	334	304	375	391	481	356	488	846	682	246	1_3795431_3797303	LRRC47	leucine rich repeat containing 47	Promoter (<=1kb)	0
chr1	3855816	3858238	1289	1439	738	406	322	528	367	492	536	659	454	667	1275	952	360	1_3855816_3858238	DFFB	DNA fragmentation factor subunit beta	Promoter (<=1kb)	0
chr1	3899328	3901618	1133	1390	730	405	287	472	340	385	416	620	451	590	1096	939	289	1_3899328_3901618	LINC01134	long intergenic non-protein coding RNA 1134	Promoter (<=1kb)	0
chr1	5600396	5600663	3	3	7	7	11	11	3	7	11	4	2	7	13	13	4	1_5600396_5600663	LOC105376686	uncharacterized LOC105376686	Intron (ENST00000637702.1/ENST00000637702.1, intron 1 of 2)	-107339
chr1	5728340	5728561	5	1	3	7	9	10	6	3	5	2	2	3	9	4	6	1_5728340_5728561	MIR4689	microRNA 4689	Distal Intergenic	134180
chr1	5744910	5745144	10	15	6	10	10	11	11	5	10	12	5	9	14	7	4	1_5744910_5745144	MIR4689	microRNA 4689	Intron (ENST00000701409.1/ENST00000701409.1, intron 2 of 3)	117597
chr1	5771228	5772459	17	24	10	11	10	20	40	56	43	12	10	8	17	8	11	1_5771228_5772459	MIR4689	microRNA 4689	Exon (ENST00000701409.1/ENST00000701409.1, exon 1 of 4)	90282
chr1	5836680	5837151	8	5	5	10	5	13	16	13	16	4	6	3	16	2	5	1_5836680_5837151	MIR4689	microRNA 4689	Distal Intergenic	25590
chr1	5915932	5916250	7	10	8	14	10	13	9	10	7	6	5	9	7	11	8	1_5915932_5916250	NPHP4	nephrocystin 4	Intron (ENST00000478423.6/261734, intron 9 of 25)	-10608
chr1	5980084	5980960	12	18	18	10	13	18	27	31	35	12	12	17	21	11	8	1_5980084_5980960	KCNAB2	potassium voltage-gated channel subfamily A regulatory beta subunit 2	Intron (ENST00000478423.6/261734, intron 1 of 25)	-9967
chr1	5991012	5993993	2227	2616	1309	698	508	875	576	722	838	1211	766	1181	2131	1680	590	1_5991012_5993993	NPHP4	nephrocystin 4	Promoter (<=1kb)	0
chr1	6003926	6004156	11	15	4	7	5	9	8	9	9	5	7	8	9	14	5	1_6003926_6004156	KCNAB2	potassium voltage-gated channel subfamily A regulatory beta subunit 2	Intron (ENST00000655548.1/8514, intron 1 of 9)	11166
chr1	6026056	6026741	19	19	8	9	6	5	32	31	27	8	3	6	11	8	2	1_6026056_6026741	KCNAB2	potassium voltage-gated channel subfamily A regulatory beta subunit 2	Promoter (<=1kb)	0
chr1	6033776	6034840	68	82	42	24	11	24	79	102	122	36	20	41	64	53	19	1_6033776_6034840	KCNAB2	potassium voltage-gated channel subfamily A regulatory beta subunit 2	Promoter (<=1kb)	0
chr1	6052864	6053505	32	34	12	21	26	23	17	22	29	24	19	20	54	23	9	1_6052864_6053505	KCNAB2	potassium voltage-gated channel subfamily A regulatory beta subunit 2	Intron (ENST00000655548.1/8514, intron 3 of 9)	6750
chr1	6064992	6065732	17	31	15	13	15	22	17	26	28	32	6	14	33	17	8	1_6064992_6065732	KCNAB2	potassium voltage-gated channel subfamily A regulatory beta subunit 2	Promoter (<=1kb)	-21
chr1	6153318	6153559	4	5	3	9	3	10	11	6	20	2	2	4	8	6	5	1_6153318_6153559	CHD5	chromodomain helicase DNA binding protein 5	Intron (ENST00000262450.8/26038, intron 5 of 41)	-9214
chr1	6161400	6161746	4	12	4	4	8	12	21	16	26	4	5	4	13	9	2	1_6161400_6161746	CHD5	chromodomain helicase DNA binding protein 5	Intron (ENST00000262450.8/26038, intron 2 of 41)	-17296
chr1	6164471	6164747	11	6	5	15	9	12	6	13	8	9	5	7	17	4	4	1_6164471_6164747	CHD5	chromodomain helicase DNA binding protein 5	Intron (ENST00000262450.8/26038, intron 2 of 41)	15276
chr1	6178121	6180961	786	1078	534	248	194	292	269	339	380	403	264	411	746	646	218	1_6178121_6180961	CHD5	chromodomain helicase DNA binding protein 5	Promoter (<=1kb)	0
chr1	6198245	6200246	968	1060	539	291	229	335	307	406	424	467	319	425	788	646	207	1_6198245_6200246	RPL22	ribosomal protein L22	Promoter (<=1kb)	0
chr1	6205016	6206516	56	75	30	29	20	39	209	276	297	22	16	21	47	43	14	1_6205016_6206516	RNF207-AS1	RNF207 antisense RNA 1	Promoter (<=1kb)	0
chr1	6208764	6210089	316	418	201	80	68	100	169	179	249	137	107	153	309	270	92	1_6208764_6210089	RNF207	ring finger protein 207	Promoter (<=1kb)	0
chr1	6234533	6236308	538	637	322	179	137	218	243	241	313	242	172	288	458	348	125	1_6234533_6236308	ICMT-DT	ICMT divergent transcript	Promoter (<=1kb)	0
chr1	6241281	6242737	41	48	18	22	21	29	169	227	241	21	15	11	46	26	11	1_6241281_6242737	HES3	hes family bHLH transcription factor 3	Promoter (1-2kb)	-1442
chr1	6244223	6246598	457	548	240	162	107	190	274	326	357	196	153	206	355	293	99	1_6244223_6246598	HES3	hes family bHLH transcription factor 3	Promoter (<=1kb)	44
chr1	6259656	6262056	924	1112	581	243	188	329	245	328	397	420	336	435	747	647	208	1_6259656_6262056	GPR153	G protein-coupled receptor 153	Promoter (<=1kb)	0
chr1	6271304	6271592	23	27	10	16	5	6	5	12	15	14	5	15	16	13	7	1_6271304_6271592	GPR153	G protein-coupled receptor 153	Intron (ENST00000608083.5/11332, intron 8 of 8)	-10206
chr1	6273264	6273529	22	29	11	13	11	15	14	15	28	8	10	19	22	17	7	1_6273264_6273529	GPR153	G protein-coupled receptor 153	Intron (ENST00000608083.5/11332, intron 8 of 8)	-12166
chr1	6275982	6276842	85	82	35	38	22	39	38	41	47	31	22	31	80	37	17	1_6275982_6276842	GPR153	G protein-coupled receptor 153	Intron (ENST00000608083.5/11332, intron 8 of 8)	-14884
chr1	6335569	6335858	8	8	4	11	9	9	6	7	9	11	5	7	10	12	4	1_6335569_6335858	ACOT7	acyl-CoA thioesterase 7	Intron (ENST00000608083.5/11332, intron 3 of 8)	16391
chr1	6335908	6336259	10	13	8	8	4	5	5	13	9	7	4	4	13	8	4	1_6335908_6336259	ACOT7	acyl-CoA thioesterase 7	Intron (ENST00000608083.5/11332, intron 3 of 8)	15990
chr1	6343416	6343912	19	21	10	11	11	13	21	17	25	7	5	10	20	6	8	1_6343416_6343912	ACOT7	acyl-CoA thioesterase 7	Intron (ENST00000608083.5/11332, intron 2 of 8)	8337
chr1	6353985	6354231	3	5	1	12	8	7	11	6	8	2	2	5	9	6	2	1_6353985_6354231	ACOT7	acyl-CoA thioesterase 7	Promoter (1-2kb)	-1736
chr1	6385056	6386688	63	97	36	30	16	33	144	172	208	27	14	32	43	29	20	1_6385056_6386688	ACOT7	acyl-CoA thioesterase 7	Promoter (<=1kb)	0
chr1	6392124	6394278	1476	1761	851	469	343	572	379	476	538	725	599	775	1454	1148	387	1_6392124_6394278	ACOT7	acyl-CoA thioesterase 7	Promoter (<=1kb)	0
chr1	6414344	6414876	10	12	5	11	8	9	24	34	27	7	8	5	12	17	6	1_6414344_6414876	HES2	hes family bHLH transcription factor 2	Intron (ENST00000377837.5/54626, intron 3 of 3)	5027
chr1	6419021	6420206	44	45	30	16	26	36	70	95	91	11	21	18	28	30	12	1_6419021_6420206	HES2	hes family bHLH transcription factor 2	Promoter (<=1kb)	0
chr1	6424775	6425280	6	4	3	6	8	8	21	28	27	3	3	7	12	7	6	1_6424775_6425280	ESPN	espin	Promoter (<=1kb)	0
chr1	6447851	6449506	29	15	8	13	11	17	60	79	113	20	7	12	28	15	3	1_6447851_6449506	ESPN	espin	Promoter (<=1kb)	0
chr1	6475658	6475992	10	15	6	7	9	7	10	13	16	5	3	4	8	10	2	1_6475658_6475992	PLEKHG5	pleckstrin homology and RhoGEF domain containing G5	Promoter (<=1kb)	-161
chr1	6484789	6485884	207	240	138	61	46	81	61	88	105	108	78	111	295	228	87	1_6484789_6485884	PLEKHG5	pleckstrin homology and RhoGEF domain containing G5	Promoter (<=1kb)	0
chr1	6489839	6491762	537	593	300	131	107	146	266	316	341	176	131	222	315	242	92	1_6489839_6491762	PLEKHG5	pleckstrin homology and RhoGEF domain containing G5	Promoter (<=1kb)	0
chr1	6496230	6498436	716	901	404	176	139	215	228	309	327	283	204	314	583	444	176	1_6496230_6498436	PLEKHG5	pleckstrin homology and RhoGEF domain containing G5	Promoter (<=1kb)	0
chr1	6519197	6520450	30	26	29	19	24	32	28	35	35	18	17	17	40	26	9	1_6519197_6520450	PLEKHG5	pleckstrin homology and RhoGEF domain containing G5	Promoter (<=1kb)	0
chr1	6544760	6544985	10	19	3	2	4	5	2	5	10	2	2	6	10	2	3	1_6544760_6544985	NOL9	nucleolar protein 9	Promoter (<=1kb)	32
chr1	6553175	6554854	619	689	335	198	138	222	175	230	257	271	200	290	538	396	142	1_6553175_6554854	NOL9	nucleolar protein 9	Promoter (<=1kb)	0
chr1	6579290	6581008	571	705	364	212	142	236	212	262	310	291	190	278	479	437	144	1_6579290_6581008	ZBTB48	zinc finger and BTB domain containing 48	Promoter (<=1kb)	0
chr1	6599769	6603839	1164	1312	640	367	297	442	540	678	731	517	367	540	816	716	238	1_6599769_6603839	KLHL21	kelch like family member 21	Promoter (<=1kb)	0
chr1	6612586	6615674	1636	1894	910	553	432	657	473	562	678	797	572	872	1549	1185	470	1_6612586_6615674	PHF13	PHD finger protein 13	Promoter (<=1kb)	0
chr1	6624854	6626382	696	846	394	215	179	253	210	275	356	322	217	333	597	488	181	1_6624854_6626382	THAP3	THAP domain containing 3	Promoter (<=1kb)	0
chr1	6646479	6646931	24	13	10	8	4	10	8	18	22	4	6	8	17	11	3	1_6646479_6646931	DNAJC11	DnaJ heat shock protein family (Hsp40) member C11	Promoter (<=1kb)	25
chr1	6680809	6681760	25	29	14	15	25	26	29	22	21	9	6	13	19	12	3	1_6680809_6681760	DNAJC11	DnaJ heat shock protein family (Hsp40) member C11	Promoter (<=1kb)	0
chr1	6700424	6702135	690	809	430	186	129	245	223	289	302	278	202	292	616	453	157	1_6700424_6702135	DNAJC11	DnaJ heat shock protein family (Hsp40) member C11	Promoter (<=1kb)	0
chr1	6783938	6786955	1248	1524	774	472	336	561	420	476	561	690	485	725	1161	944	319	1_6783938_6786955	CAMTA1-DT	CAMTA1 divergent transcript	Promoter (<=1kb)	0
chr1	6922571	6922910	5	9	11	15	7	20	13	11	13	8	4	6	13	7	3	1_6922571_6922910	CAMTA1	calmodulin binding transcription activator 1	Intron (ENST00000303635.12/23261, intron 3 of 22)	48515
chr1	6961779	6963721	40	52	28	14	19	23	112	147	147	15	8	4	25	14	6	1_6961779_6963721	CAMTA1-AS3	CAMTA1 antisense RNA 3	Intron (ENST00000303635.12/23261, intron 3 of 22)	50558
chr1	6965072	6965596	15	13	5	10	9	19	20	13	27	13	9	10	19	14	8	1_6965072_6965596	CAMTA1-AS3	CAMTA1 antisense RNA 3	Intron (ENST00000303635.12/23261, intron 3 of 22)	48683
chr1	7069565	7070803	40	39	24	28	19	18	53	54	85	16	15	15	31	24	13	1_7069565_7070803	CAMTA1-AS3	CAMTA1 antisense RNA 3	Intron (ENST00000303635.12/23261, intron 3 of 22)	-55286
chr1	7109818	7110844	25	26	12	22	18	38	23	24	34	16	22	20	43	26	10	1_7109818_7110844	CAMTA1-AS3	CAMTA1 antisense RNA 3	Intron (ENST00000303635.12/23261, intron 4 of 22)	-95539
chr1	7117648	7118027	17	13	5	12	9	19	12	11	10	3	5	5	12	8	4	1_7117648_7118027	CAMTA1-AS3	CAMTA1 antisense RNA 3	Intron (ENST00000303635.12/23261, intron 4 of 22)	-103369
chr1	7150793	7151085	13	8	5	11	18	12	8	8	14	8	5	10	21	10	3	1_7150793_7151085	CAMTA1-AS3	CAMTA1 antisense RNA 3	Intron (ENST00000303635.12/23261, intron 4 of 22)	-136514
chr1	7172693	7172917	8	4	1	4	1	17	2	12	20	4	1	5	9	1	2	1_7172693_7172917	CAMTA1-AS3	CAMTA1 antisense RNA 3	Intron (ENST00000303635.12/23261, intron 4 of 22)	-158414
chr1	7252890	7253274	3	12	2	22	9	13	9	7	9	6	2	5	10	13	5	1_7252890_7253274	CAMTA1	calmodulin binding transcription activator 1	Intron (ENST00000303635.12/23261, intron 5 of 22)	-115668
chr1	7299530	7299784	12	10	7	9	4	9	13	16	16	8	3	7	12	4	6	1_7299530_7299784	CAMTA1	calmodulin binding transcription activator 1	Intron (ENST00000303635.12/23261, intron 5 of 22)	-69158
chr1	7359309	7359739	7	4	6	11	16	11	2	9	11	4	1	2	7	10	3	1_7359309_7359739	CAMTA1	calmodulin binding transcription activator 1	Intron (ENST00000303635.12/23261, intron 5 of 22)	-9203
chr1	7379437	7379833	7	14	6	16	10	17	11	13	9	4	10	11	21	5	7	1_7379437_7379833	CAMTA1-AS2	CAMTA1 antisense RNA 2	Intron (ENST00000303635.12/23261, intron 5 of 22)	9586
chr1	7426781	7427006	7	5	3	11	7	11	6	4	5	4	3	5	12	2	1	1_7426781_7427006	CAMTA1-AS1	CAMTA1 antisense RNA 1	Intron (ENST00000303635.12/23261, intron 5 of 22)	14548
chr1	7455550	7455928	11	8	5	13	12	18	4	15	11	6	3	2	17	5	4	1_7455550_7455928	CAMTA1-AS1	CAMTA1 antisense RNA 1	Intron (ENST00000303635.12/23261, intron 5 of 22)	-13996
chr1	7537091	7537427	3	9	0	8	6	9	17	10	16	5	5	8	12	6	2	1_7537091_7537427	CAMTA1-AS1	CAMTA1 antisense RNA 1	Intron (ENST00000303635.12/23261, intron 6 of 22)	-95537
chr1	7574238	7574621	9	7	6	14	5	20	12	14	13	16	7	9	22	10	9	1_7574238_7574621	CAMTA1	calmodulin binding transcription activator 1	Intron (ENST00000303635.12/23261, intron 6 of 22)	-89664
chr1	7633066	7633316	5	8	4	13	6	9	3	6	3	1	5	2	7	3	0	1_7633066_7633316	CAMTA1	calmodulin binding transcription activator 1	Intron (ENST00000303635.12/23261, intron 6 of 22)	-30969
chr1	7667618	7670476	127	157	64	61	54	76	144	137	193	80	55	88	150	99	41	1_7667618_7670476	CAMTA1	calmodulin binding transcription activator 1	Promoter (<=1kb)	0
chr1	7679831	7681666	237	303	159	72	74	97	156	206	221	122	104	99	212	167	72	1_7679831_7681666	CAMTA1	calmodulin binding transcription activator 1	Intron (ENST00000303635.12/23261, intron 11 of 22)	7835
chr1	7703261	7706474	984	1230	613	334	264	411	332	406	443	511	348	533	935	842	266	1_7703261_7706474	CAMTA1	calmodulin binding transcription activator 1	Promoter (<=1kb)	0
chr1	7752593	7753281	24	25	15	10	12	11	14	16	11	16	15	13	19	20	6	1_7752593_7753281	CAMTA1	calmodulin binding transcription activator 1	Promoter (1-2kb)	1287
chr1	7770706	7772492	805	971	427	236	184	283	281	309	357	370	230	409	645	513	184	1_7770706_7772492	VAMP3	vesicle associated membrane protein 3	Promoter (<=1kb)	0
chr1	7783134	7784628	464	548	248	192	160	250	146	215	266	244	168	257	395	377	104	1_7783134_7784628	PER3	period circadian regulator 3	Promoter (<=1kb)	0
chr1	7851497	7853156	48	51	40	14	12	22	23	34	23	23	14	22	29	14	7	1_7851497_7853156	UTS2	urotensin 2	Promoter (<=1kb)	0
chr1	7902691	7902965	3	13	3	4	2	8	14	14	13	8	2	4	7	6	1	1_7902691_7902965	TNFRSF9	TNF receptor superfamily member 9	Distal Intergenic	32135
chr1	7940871	7941136	12	12	12	5	4	4	9	8	10	2	0	2	4	10	1	1_7940871_7941136	TNFRSF9	TNF receptor superfamily member 9	Promoter (<=1kb)	-32
chr1	7942226	7942864	23	27	8	12	9	16	38	52	38	15	12	7	27	23	17	1_7942226_7942864	TNFRSF9	TNF receptor superfamily member 9	Promoter (<=1kb)	301
chr1	7960695	7962506	1069	1295	691	344	286	400	295	359	418	573	401	618	962	840	293	1_7960695_7962506	PARK7	Parkinsonism associated deglycase	Promoter (<=1kb)	0
chr1	8024940	8027534	1173	1402	670	420	288	472	388	499	580	566	450	649	1136	871	317	1_8024940_8027534	ERRFI1-DT	ERRFI1 divergent transcript	Promoter (<=1kb)	0
chr1	8169579	8169858	3	11	8	14	8	10	3	13	16	3	6	6	11	4	6	1_8169579_8169858	LINC01714	long intergenic non-protein coding RNA 1714	Distal Intergenic	-31660
chr1	8216962	8217940	27	35	16	20	13	28	58	67	86	12	12	23	33	42	10	1_8216962_8217940	LINC01714	long intergenic non-protein coding RNA 1714	Distal Intergenic	8290
chr1	8317433	8318958	551	668	329	172	127	192	204	232	245	292	221	290	566	451	159	1_8317433_8318958	SLC45A1	solute carrier family 45 member 1	Promoter (<=1kb)	0
chr1	8370504	8371413	48	42	30	41	26	39	18	24	38	30	24	33	58	40	24	1_8370504_8371413	RERE	arginine-glutamic acid dipeptide repeats	Intron (ENST00000337907.7/473, intron 13 of 23)	-5666
chr1	8373797	8374165	20	13	14	10	10	13	5	20	14	13	8	12	17	15	2	1_8373797_8374165	RERE	arginine-glutamic acid dipeptide repeats	Intron (ENST00000337907.7/473, intron 13 of 23)	-8959
chr1	8421847	8424511	1079	1229	709	349	257	373	329	392	447	532	395	591	940	704	275	1_8421847_8424511	RERE	arginine-glutamic acid dipeptide repeats	Promoter (<=1kb)	0
chr1	8463278	8463816	14	16	8	19	12	26	9	12	17	21	11	14	14	14	6	1_8463278_8463816	RERE-AS1	RERE antisense RNA 1	Intron (ENST00000337907.7/473, intron 12 of 23)	37640
chr1	8523806	8526186	565	603	357	167	133	200	227	250	259	246	181	308	431	346	124	1_8523806_8526186	RERE	arginine-glutamic acid dipeptide repeats	Promoter (<=1kb)	0
chr1	8578402	8579063	12	27	16	11	8	15	9	10	17	7	12	7	18	10	8	1_8578402_8579063	RERE	arginine-glutamic acid dipeptide repeats	Intron (ENST00000337907.7/473, intron 5 of 23)	11778
chr1	8652100	8652529	20	18	7	8	12	7	15	11	17	7	5	9	9	10	6	1_8652100_8652529	RERE	arginine-glutamic acid dipeptide repeats	Intron (ENST00000337907.7/473, intron 3 of 23)	3842
chr1	8660699	8661025	9	9	7	3	5	11	11	12	10	9	4	8	12	3	0	1_8660699_8661025	RERE	arginine-glutamic acid dipeptide repeats	Intron (ENST00000337907.7/473, intron 2 of 23)	-4328
chr1	8670845	8671072	7	5	6	5	3	11	11	15	20	6	1	2	3	4	2	1_8670845_8671072	RERE	arginine-glutamic acid dipeptide repeats	Intron (ENST00000337907.7/473, intron 2 of 23)	-14474
chr1	8680457	8681010	3	9	4	10	14	6	17	21	20	5	2	8	9	7	4	1_8680457_8681010	RERE	arginine-glutamic acid dipeptide repeats	Intron (ENST00000337907.7/473, intron 2 of 23)	22209
chr1	8700496	8703928	1174	1320	796	365	286	451	373	453	475	578	422	572	926	807	275	1_8700496_8703928	RERE	arginine-glutamic acid dipeptide repeats	Promoter (<=1kb)	0
chr1	8712156	8713002	30	30	22	17	16	19	27	20	43	25	14	26	46	22	11	1_8712156_8713002	RERE	arginine-glutamic acid dipeptide repeats	Intron (ENST00000337907.7/473, intron 2 of 23)	-8937
chr1	8718872	8719280	15	19	7	13	11	13	12	9	8	8	6	7	19	11	1	1_8718872_8719280	RERE	arginine-glutamic acid dipeptide repeats	Intron (ENST00000337907.7/473, intron 2 of 23)	5384
chr1	8734567	8734834	6	3	5	12	14	9	3	5	12	5	1	4	5	6	3	1_8734567_8734834	RERE	arginine-glutamic acid dipeptide repeats	Intron (ENST00000337907.7/473, intron 2 of 23)	-9903
chr1	8753854	8755197	59	49	39	27	23	42	32	35	40	29	25	30	41	28	14	1_8753854_8755197	RERE	arginine-glutamic acid dipeptide repeats	Promoter (<=1kb)	-16
chr1	8814870	8818644	1863	2183	1244	518	393	589	453	535	624	890	673	947	1615	1240	493	1_8814870_8818644	RERE	arginine-glutamic acid dipeptide repeats	Promoter (<=1kb)	0
chr1	8848551	8848859	4	8	1	4	5	6	16	10	11	4	2	2	6	6	2	1_8848551_8848859	RERE	arginine-glutamic acid dipeptide repeats	Promoter (<=1kb)	62
chr1	8877329	8879595	1097	1297	650	379	264	446	365	454	477	610	380	589	1073	823	305	1_8877329_8879595	ENO1-AS1	ENO1 antisense RNA 1	Promoter (<=1kb)	0
chr1	8918116	8918524	9	9	5	9	15	19	11	6	13	4	5	5	16	14	7	1_8918116_8918524	CA6	carbonic anhydrase 6	Distal Intergenic	-27343
chr1	8955510	8955848	15	16	9	11	8	8	11	10	11	4	6	5	20	6	4	1_8955510_8955848	CA6	carbonic anhydrase 6	Intron (ENST00000549778.5/765, intron 2 of 5)	9623
chr1	9070699	9070934	12	7	4	14	5	10	9	9	9	8	6	5	23	19	6	1_9070699_9070934	SLC2A5	solute carrier family 2 member 5	Promoter (<=1kb)	793
chr1	9127976	9129835	145	181	72	60	57	78	179	201	278	70	52	76	112	89	37	1_9127976_9129835	GPR157	G protein-coupled receptor 157	Promoter (<=1kb)	0
chr1	9150126	9150499	6	5	4	3	4	14	15	14	17	5	4	6	7	7	5	1_9150126_9150499	MIR34A	microRNA 34a	Promoter (1-2kb)	1278
chr1	9181202	9183516	517	639	293	229	173	263	300	417	464	203	161	211	278	196	75	1_9181202_9183516	LNCTAM34A	long non coding transcriptional activator of miR34a	Promoter (<=1kb)	0
chr1	9201028	9202612	188	263	111	86	61	100	213	209	238	142	83	126	203	136	49	1_9201028_9202612	LNCTAM34A	long non coding transcriptional activator of miR34a	Distal Intergenic	9990
chr1	9234227	9235855	491	610	334	152	137	214	198	255	283	234	173	276	428	378	126	1_9234227_9235855	H6PD	hexose-6-phosphate dehydrogenase/glucose 1-dehydrogenase	Promoter (<=1kb)	0
chr1	9251003	9251734	12	18	8	12	12	18	24	26	28	7	6	12	26	18	10	1_9251003_9251734	H6PD	hexose-6-phosphate dehydrogenase/glucose 1-dehydrogenase	Intron (ENST00000377403.7/9563, intron 3 of 4)	11159
chr1	9252839	9254024	40	33	25	29	22	34	26	24	26	31	13	31	35	43	11	1_9252839_9254024	H6PD	hexose-6-phosphate dehydrogenase/glucose 1-dehydrogenase	Intron (ENST00000377403.7/9563, intron 3 of 4)	12995
chr1	9280213	9280929	9	9	4	5	7	13	15	29	20	4	2	5	12	11	3	1_9280213_9280929	SPSB1	splA/ryanodine receptor domain and SOCS box containing 1	Distal Intergenic	-11965
chr1	9292080	9294474	899	1129	550	252	226	327	237	297	357	377	267	399	670	575	213	1_9292080_9294474	SPSB1	splA/ryanodine receptor domain and SOCS box containing 1	Promoter (<=1kb)	0
chr1	9303105	9303531	28	14	15	7	6	7	8	11	9	11	6	3	14	4	6	1_9303105_9303531	SPSB1	splA/ryanodine receptor domain and SOCS box containing 1	Intron (ENST00000328089.11/80176, intron 1 of 2)	8577
chr1	9308258	9308527	5	2	1	15	5	12	6	9	3	6	4	2	10	2	4	1_9308258_9308527	SPSB1	splA/ryanodine receptor domain and SOCS box containing 1	Intron (ENST00000328089.11/80176, intron 1 of 2)	13730
chr1	9428329	9429499	193	255	135	94	71	104	137	167	179	131	83	127	187	149	81	1_9428329_9429499	LINC02606	long intergenic non-protein coding RNA 2606	Promoter (<=1kb)	0
chr1	9494932	9495967	11	19	7	7	8	9	28	26	42	12	2	5	22	9	4	1_9494932_9495967	SLC25A33	solute carrier family 25 member 33	Distal Intergenic	-43498
chr1	9539208	9540967	642	718	365	214	164	246	195	234	269	332	236	354	656	474	157	1_9539208_9540967	SLC25A33	solute carrier family 25 member 33	Promoter (<=1kb)	0
chr1	9561529	9561895	10	7	4	12	9	19	9	7	7	6	3	9	17	9	6	1_9561529_9561895	SLC25A33	solute carrier family 25 member 33	Intron (ENST00000302692.7/84275, intron 2 of 6)	22064
chr1	9588394	9591044	693	814	383	268	166	277	303	380	430	359	252	389	655	501	153	1_9588394_9591044	TMEM201	transmembrane protein 201	Promoter (<=1kb)	0
chr1	9626950	9627820	18	17	9	7	9	24	28	40	53	12	9	9	11	16	8	1_9626950_9627820	PIK3CD	phosphatidylinositol-4,5-bisphosphate 3-kinase catalytic subunit delta	Promoter (2-3kb)	-2069
chr1	9651335	9652617	225	303	116	113	75	92	135	207	174	126	82	136	200	184	57	1_9651335_9652617	PIK3CD	phosphatidylinositol-4,5-bisphosphate 3-kinase catalytic subunit delta	Promoter (<=1kb)	0
chr1	9687296	9690689	1066	1302	595	311	210	345	438	568	637	443	354	461	919	755	243	1_9687296_9690689	PIK3CD-AS2	PIK3CD antisense RNA 2	Promoter (<=1kb)	0
chr1	9721304	9721689	7	3	3	8	4	5	8	16	17	4	5	5	9	8	3	1_9721304_9721689	PIK3CD	phosphatidylinositol-4,5-bisphosphate 3-kinase catalytic subunit delta	Promoter (<=1kb)	168
chr1	9822223	9824554	1276	1535	783	382	329	447	319	401	418	637	457	710	1118	920	301	1_9822223_9824554	CLSTN1	calsyntenin 1	Promoter (<=1kb)	0
chr1	9835384	9836208	39	53	24	22	17	26	22	24	36	14	8	23	47	30	13	1_9835384_9836208	CLSTN1	calsyntenin 1	Distal Intergenic	-11400
chr1	9852340	9852954	17	17	7	25	15	21	11	16	23	7	23	12	23	16	8	1_9852340_9852954	CTNNBIP1	catenin beta interacting protein 1	Intron (ENST00000377263.6/56998, intron 5 of 5)	25222
chr1	9874808	9875577	25	37	19	19	11	30	34	36	32	19	18	21	41	34	20	1_9874808_9875577	CTNNBIP1	catenin beta interacting protein 1	Promoter (2-3kb)	2599
chr1	9882258	9883205	8	15	13	24	16	25	12	17	22	6	5	6	15	15	2	1_9882258_9883205	CTNNBIP1	catenin beta interacting protein 1	Intron (ENST00000377263.6/56998, intron 2 of 5)	-4082
chr1	9909064	9911351	1019	1302	623	417	273	446	328	388	453	593	417	579	1044	810	290	1_9909064_9911351	CTNNBIP1	catenin beta interacting protein 1	Promoter (<=1kb)	0
chr1	9916702	9916924	12	12	5	5	6	8	5	4	9	5	8	7	11	12	2	1_9916702_9916924	CTNNBIP1	catenin beta interacting protein 1	Distal Intergenic	-6366
chr1	9922200	9922959	49	57	28	17	19	30	20	20	15	25	17	32	54	40	10	1_9922200_9922959	LZIC	leucine zipper and CTNNBIP1 domain containing	3' UTR	9221
chr1	9942318	9944008	984	1050	582	299	237	354	284	337	367	484	308	539	783	656	263	1_9942318_9944008	NMNAT1	nicotinamide nucleotide adenylyltransferase 1	Promoter (<=1kb)	0
chr1	9950272	9950892	26	22	10	10	15	11	22	32	39	13	8	17	21	14	12	1_9950272_9950892	NMNAT1	nicotinamide nucleotide adenylyltransferase 1	Exon (ENST00000636827.2/113391335, exon 5 of 5)	6784
chr1	9997045	9998405	21	27	12	10	7	29	53	67	85	20	11	22	30	18	2	1_9997045_9998405	RBP7	retinol binding protein 7	Promoter (<=1kb)	0
chr1	10032436	10034893	1579	1872	897	467	366	538	428	515	544	750	513	824	1336	1054	375	1_10032436_10034893	UBE4B	ubiquitination factor E4B	Promoter (<=1kb)	0
chr1	10046937	10047363	20	21	11	10	6	11	3	12	12	12	6	12	14	14	6	1_10046937_10047363	UBE4B	ubiquitination factor E4B	Intron (ENST00000253251.12/10277, intron 1 of 26)	13663
chr1	10108365	10109276	29	33	23	22	23	20	13	11	17	10	12	20	23	16	5	1_10108365_10109276	UBE4B	ubiquitination factor E4B	Intron (ENST00000253251.12/10277, intron 6 of 26)	7504
chr1	10155202	10155709	13	8	4	17	7	17	16	9	17	5	2	16	19	7	3	1_10155202_10155709	UBE4B	ubiquitination factor E4B	Promoter (2-3kb)	-2645
chr1	10178625	10179439	24	32	15	20	21	29	15	23	11	9	7	12	35	24	11	1_10178625_10179439	UBE4B	ubiquitination factor E4B	Promoter (<=1kb)	0
chr1	10209756	10212505	2022	2446	1216	612	511	773	462	638	717	1024	674	1046	2004	1532	557	1_10209756_10212505	KIF1B	kinesin family member 1B	Promoter (<=1kb)	0
chr1	10286963	10287321	7	13	7	15	13	7	7	5	9	6	2	2	5	3	6	1_10286963_10287321	KIF1B	kinesin family member 1B	Exon (ENST00000696507.1/23095, exon 2 of 4)	4513
chr1	10388018	10388564	14	13	5	19	11	13	3	13	13	10	12	11	14	10	3	1_10388018_10388564	PGD	phosphogluconate dehydrogenase	Distal Intergenic	-10028
chr1	10398299	10400611	1224	1472	715	416	321	581	415	468	586	710	484	701	1201	938	353	1_10398299_10400611	PGD	phosphogluconate dehydrogenase	Promoter (<=1kb)	0
chr1	10430028	10431528	505	608	300	225	156	233	201	256	287	298	190	298	488	413	155	1_10430028_10431528	CENPS-CORT	CENPS-CORT readthrough	Promoter (<=1kb)	0
chr1	10451221	10451816	16	11	11	13	12	13	22	23	20	5	1	9	13	12	4	1_10451221_10451816	CORT	cortistatin	Promoter (1-2kb)	1190
chr1	10471794	10472723	620	738	357	212	167	269	191	240	263	327	230	349	574	429	162	1_10471794_10472723	DFFA	DNA fragmentation factor subunit alpha	Promoter (<=1kb)	0
chr1	10474746	10476375	1116	1274	675	307	260	393	300	431	442	483	358	540	930	722	277	1_10474746_10476375	PEX14	peroxisomal biogenesis factor 14	Promoter (<=1kb)	0
chr1	10494596	10496248	68	56	32	41	34	40	65	64	59	22	20	29	55	37	24	1_10494596_10496248	PEX14	peroxisomal biogenesis factor 14	Exon (ENST00000472851.1/5195, exon 2 of 4)	19614
chr1	10507203	10507937	29	33	12	20	11	27	26	26	20	14	10	26	26	21	8	1_10507203_10507937	PEX14	peroxisomal biogenesis factor 14	Intron (ENST00000472851.1/5195, intron 2 of 3)	-27951
chr1	10518858	10519425	17	32	17	12	9	16	19	18	27	16	7	10	23	17	5	1_10518858_10519425	PEX14	peroxisomal biogenesis factor 14	Intron (ENST00000472851.1/5195, intron 3 of 3)	-16463
chr1	10529323	10531093	34	34	15	34	30	32	67	86	93	17	9	21	35	21	10	1_10529323_10531093	PEX14	peroxisomal biogenesis factor 14	Intron (ENST00000472851.1/5195, intron 3 of 3)	-4795
chr1	10555609	10556242	15	22	9	20	17	21	17	17	22	15	6	19	24	20	7	1_10555609_10556242	PEX14	peroxisomal biogenesis factor 14	Intron (ENST00000356607.9/5195, intron 3 of 8)	19721
chr1	10637595	10639183	69	97	40	32	21	35	101	131	135	38	19	37	73	69	25	1_10637595_10639183	CASZ1	castor zinc finger 1	3' UTR	5893
chr1	10663384	10664367	16	37	15	27	14	22	25	30	39	12	17	25	40	29	15	1_10663384_10664367	CASZ1	castor zinc finger 1	Promoter (1-2kb)	-1986
chr1	10679083	10679640	17	12	9	10	11	5	32	28	35	5	3	9	10	13	6	1_10679083_10679640	CASZ1	castor zinc finger 1	Intron (ENST00000377022.8/54897, intron 4 of 20)	14272
chr1	10692408	10695113	332	467	217	139	97	170	222	258	288	169	131	204	280	254	83	1_10692408_10695113	CASZ1	castor zinc finger 1	Promoter (<=1kb)	0
chr1	10702938	10703428	11	13	7	11	7	22	8	9	13	8	5	5	17	10	4	1_10702938_10703428	CASZ1	castor zinc finger 1	Promoter (2-3kb)	2147
chr1	10725666	10726642	23	29	20	13	14	29	43	40	32	20	14	16	44	43	12	1_10725666_10726642	CASZ1	castor zinc finger 1	Intron (ENST00000377022.8/54897, intron 2 of 20)	-20091
chr1	10793344	10796967	1188	1289	646	347	292	416	434	544	559	451	348	465	685	527	205	1_10793344_10796967	CASZ1	castor zinc finger 1	Promoter (<=1kb)	0
chr1	10835609	10836223	6	9	4	7	9	9	24	18	30	0	3	8	16	10	4	1_10835609_10836223	CASZ1	castor zinc finger 1	Distal Intergenic	-38959
chr1	10865727	10868246	300	355	158	119	106	154	227	252	296	137	111	126	264	177	83	1_10865727_10868246	CASZ1	castor zinc finger 1	Distal Intergenic	-69077
chr1	10888428	10890297	47	48	18	46	32	49	81	92	121	18	14	29	39	30	16	1_10888428_10890297	C1orf127	chromosome 1 open reading frame 127	Distal Intergenic	57573
chr1	10941656	10942389	33	10	8	9	8	18	49	61	61	5	4	12	14	11	8	1_10941656_10942389	C1orf127	chromosome 1 open reading frame 127	Distal Intergenic	5481
chr1	10960908	10961317	16	19	6	10	4	6	19	10	22	4	5	7	19	9	1	1_10960908_10961317	C1orf127	chromosome 1 open reading frame 127	Promoter (2-3kb)	2884
chr1	10975774	10976072	10	9	6	11	12	11	6	5	7	4	3	5	8	5	2	1_10975774_10976072	C1orf127	chromosome 1 open reading frame 127	Promoter (<=1kb)	143
chr1	11011802	11013593	854	1036	532	286	264	349	283	359	396	437	274	447	771	617	234	1_11011802_11013593	TARDBP	TAR DNA binding protein	Promoter (<=1kb)	0
chr1	11037549	11037951	15	19	10	16	14	21	10	23	19	14	8	10	22	16	6	1_11037549_11037951	MASP2	MBL associated serine protease 2	3' UTR	5247
chr1	11059061	11061258	685	813	387	244	159	293	255	317	343	345	261	357	651	529	171	1_11059061_11061258	SRM	spermidine synthase	Promoter (<=1kb)	0
chr1	11098640	11100198	793	946	472	231	139	298	237	270	342	386	245	395	659	466	187	1_11098640_11100198	EXOSC10-AS1	EXOSC10 antisense RNA 1	Promoter (<=1kb)	0
chr1	11214886	11215353	23	12	10	18	6	29	12	16	9	24	6	13	26	16	13	1_11214886_11215353	MTOR	mechanistic target of rapamycin kinase	Intron (ENST00000703140.1/2475, intron 18 of 55)	-21156
chr1	11261629	11263063	747	956	490	255	191	293	256	282	338	405	267	418	637	545	201	1_11261629_11263063	MTOR	mechanistic target of rapamycin kinase	Promoter (<=1kb)	0
chr1	11272689	11274259	912	969	544	293	206	317	245	276	328	428	295	470	802	608	195	1_11272689_11274259	UBIAD1	UbiA prenyltransferase domain containing 1	Promoter (<=1kb)	0
chr1	11275668	11276047	16	21	14	14	7	22	50	42	60	9	8	11	30	19	6	1_11275668_11276047	UBIAD1	UbiA prenyltransferase domain containing 1	Promoter (1-2kb)	1734
chr1	11286466	11287327	23	23	12	22	16	26	20	21	17	10	13	9	25	12	8	1_11286466_11287327	UBIAD1	UbiA prenyltransferase domain containing 1	3' UTR	12532
chr1	11316588	11316928	7	14	6	11	7	18	9	16	14	4	7	10	21	11	7	1_11316588_11316928	LOC105376737	uncharacterized LOC105376737	Promoter (2-3kb)	2165
chr1	11337559	11340406	64	53	27	52	29	54	124	154	154	30	24	31	62	42	16	1_11337559_11340406	LOC105376737	uncharacterized LOC105376737	Distal Intergenic	-18466
chr1	11346109	11346480	7	4	1	17	9	7	7	8	12	9	6	8	17	11	3	1_11346109_11346480	LOC105376737	uncharacterized LOC105376737	Distal Intergenic	-27016
chr1	11439172	11439464	12	23	7	7	5	8	6	15	6	12	2	11	14	11	3	1_11439172_11439464	DISP3	dispatched RND transporter family member 3	Distal Intergenic	-39691
chr1	11453601	11454902	48	65	25	23	16	36	71	78	84	30	13	21	34	25	6	1_11453601_11454902	DISP3	dispatched RND transporter family member 3	Distal Intergenic	-24253
chr1	11478643	11481271	1042	1211	597	393	290	471	381	495	587	491	373	536	993	789	276	1_11478643_11481271	DISP3	dispatched RND transporter family member 3	Promoter (<=1kb)	0
chr1	11499852	11500266	12	20	2	12	10	19	14	17	23	6	3	7	11	15	4	1_11499852_11500266	DISP3	dispatched RND transporter family member 3	Intron (ENST00000294484.7/57540, intron 1 of 20)	20686
chr1	11563638	11563965	17	9	3	13	8	11	6	11	10	5	3	5	16	8	4	1_11563638_11563965	DISP3	dispatched RND transporter family member 3	Distal Intergenic	29962
chr1	11585517	11585806	6	10	5	11	8	16	4	6	5	7	8	8	9	9	4	1_11585517_11585806	LINC01647	long intergenic non-protein coding RNA 1647	Distal Intergenic	-23662
chr1	11645938	11646189	6	7	7	8	8	8	4	7	16	1	3	4	7	5	1	1_11645938_11646189	FBXO2	F-box protein 2	Intron (ENST00000642025.1/26232, intron 5 of 6)	4524
chr1	11653473	11655955	1280	1558	719	379	291	467	374	414	492	515	377	536	966	832	256	1_11653473_11655955	FBXO2	F-box protein 2	Promoter (<=1kb)	0
chr1	11663921	11665117	177	182	89	46	41	58	138	161	192	48	50	57	129	110	37	1_11663921_11665117	FBXO6	F-box protein 6	Promoter (<=1kb)	0
chr1	11680350	11682078	832	964	458	265	185	322	258	289	364	355	297	393	692	598	177	1_11680350_11682078	MAD2L2	mitotic arrest deficient 2 like 2	Promoter (<=1kb)	0
chr1	11689791	11692091	807	1030	511	324	233	372	365	421	514	482	333	499	980	856	272	1_11689791_11692091	MAD2L2	mitotic arrest deficient 2 like 2	Promoter (<=1kb)	0
chr1	11700287	11701296	26	31	11	21	26	25	18	21	30	19	12	9	30	23	6	1_11700287_11701296	MAD2L2	mitotic arrest deficient 2 like 2	Intron (ENST00000294485.6/374946, intron 1 of 6)	-8476
chr1	11707703	11708103	16	8	0	10	3	13	18	20	17	11	6	10	10	8	3	1_11707703_11708103	MAD2L2	mitotic arrest deficient 2 like 2	Intron (ENST00000294485.6/374946, intron 2 of 6)	-15892
chr1	11714996	11715473	14	16	7	11	15	17	13	12	19	6	9	3	14	8	6	1_11714996_11715473	AGTRAP	angiotensin II receptor associated protein	Exon (ENST00000294485.6/374946, exon 6 of 7)	-20611
chr1	11719503	11719953	19	18	10	14	8	4	20	16	23	5	7	8	18	7	4	1_11719503_11719953	AGTRAP	angiotensin II receptor associated protein	3' UTR	-16131
chr1	11731660	11732177	16	15	11	16	4	19	34	45	44	7	12	10	15	8	8	1_11731660_11732177	AGTRAP	angiotensin II receptor associated protein	Distal Intergenic	-3907
chr1	11735784	11737520	309	386	213	138	94	157	168	178	239	151	87	141	220	185	68	1_11735784_11737520	AGTRAP	angiotensin II receptor associated protein	Promoter (<=1kb)	0
chr1	11784398	11785557	32	35	26	13	12	26	78	79	102	17	15	14	20	28	14	1_11784398_11785557	C1orf167	chromosome 1 open reading frame 167	Promoter (<=1kb)	0
chr1	11803101	11803867	270	312	158	70	73	107	148	186	237	111	89	91	187	173	48	1_11803101_11803867	MTHFR	methylenetetrahydrofolate reductase	Promoter (<=1kb)	0
chr1	11804834	11806840	1411	1664	810	492	379	536	387	470	537	723	551	731	1288	1004	382	1_11804834_11806840	CLCN6	chloride voltage-gated channel 6	Promoter (<=1kb)	0
chr1	11858506	11859791	12	19	5	16	9	21	65	72	93	13	6	10	31	17	3	1_11858506_11859791	NPPB	natriuretic peptide B	Promoter (<=1kb)	0
chr1	11907908	11909833	434	498	250	133	111	183	118	165	167	231	172	273	434	321	106	1_11907908_11909833	LOC124903843	uncharacterized LOC124903843	Promoter (<=1kb)	0
chr1	11923816	11926693	258	397	208	134	100	142	172	211	266	136	121	161	272	238	79	1_11923816_11926693	KIAA2013	KIAA2013	Promoter (<=1kb)	0
chr1	11933951	11935310	479	497	258	157	120	182	244	273	312	238	175	223	371	347	123	1_11933951_11935310	PLOD1	procollagen-lysine,2-oxoglutarate 5-dioxygenase 1	Promoter (<=1kb)	0
chr1	11944303	11944834	14	22	7	7	13	16	16	25	21	10	7	11	18	8	9	1_11944303_11944834	PLOD1	procollagen-lysine,2-oxoglutarate 5-dioxygenase 1	Exon (ENST00000449038.5/5351, exon 2 of 6)	-9467
chr1	11979678	11981182	586	743	353	229	168	280	212	236	267	315	251	326	571	453	165	1_11979678_11981182	MFN2	mitofusin 2	Promoter (<=1kb)	0
chr1	12019055	12020408	697	802	386	232	158	288	230	290	331	372	269	384	746	562	215	1_12019055_12020408	MIIP	migration and invasion inhibitory protein	Promoter (<=1kb)	0
chr1	12052072	12052752	10	5	8	12	4	22	17	23	21	11	6	8	22	6	6	1_12052072_12052752	TNFRSF8	TNF receptor superfamily member 8	Distal Intergenic	-10551
chr1	12063410	12064005	11	15	1	14	7	15	15	27	25	6	1	7	18	10	3	1_12063410_12064005	TNFRSF8	TNF receptor superfamily member 8	Promoter (<=1kb)	0
chr1	12166809	12167073	3	9	1	3	3	8	8	17	15	3	2	1	1	4	0	1_12166809_12167073	MIR7846	microRNA 7846	Promoter (<=1kb)	0
chr1	12208618	12209264	20	19	11	19	13	26	14	17	25	12	13	12	23	22	4	1_12208618_12209264	TNFRSF1B	TNF receptor superfamily member 1B	3' UTR	16780
chr1	12229740	12231557	955	1121	560	275	230	337	298	297	370	432	330	460	855	664	283	1_12229740_12231557	VPS13D	vacuolar protein sorting 13 homolog D	Promoter (<=1kb)	0
chr1	12433637	12433868	7	4	6	4	18	7	9	8	7	6	3	4	10	7	3	1_12433637_12433868	VPS13D	vacuolar protein sorting 13 homolog D	Intron (ENST00000620676.6/55187, intron 65 of 69)	23799
chr1	12594926	12596575	96	121	49	64	44	72	106	146	181	52	40	44	79	46	22	1_12594926_12596575	DHRS3	dehydrogenase/reductase 3	Promoter (<=1kb)	0
chr1	12615914	12618819	328	363	182	173	121	211	177	227	266	168	109	163	238	171	62	1_12615914_12618819	DHRS3	dehydrogenase/reductase 3	Promoter (<=1kb)	0
chr1	12745896	12746910	18	21	13	6	9	8	30	22	26	9	7	14	23	11	6	1_12745896_12746910	CFAP107	cilia and flagella associated protein 107	Promoter (<=1kb)	0
chr1	13512684	13514310	29	29	9	24	15	21	72	75	84	24	10	17	45	25	14	1_13512684_13514310	LOC107984918	uncharacterized LOC107984918	Promoter (<=1kb)	0
chr1	13583610	13584810	29	29	17	14	10	19	79	127	122	21	10	16	36	19	9	1_13583610_13584810	PDPN	podoplanin	Promoter (<=1kb)	0
chr1	13699468	13701187	579	665	350	184	117	188	178	221	237	295	190	302	583	446	170	1_13699468_13701187	PRDM2	PR/SET domain 2	Promoter (<=1kb)	0
chr1	13737477	13737728	18	8	8	6	7	8	10	12	11	12	9	11	11	7	2	1_13737477_13737728	PRDM2	PR/SET domain 2	Promoter (1-2kb)	-1022
chr1	13748588	13750668	879	981	547	305	210	347	320	340	385	457	291	452	787	598	234	1_13748588_13750668	PRDM2	PR/SET domain 2	Promoter (<=1kb)	0
chr1	13891949	13894267	806	974	466	206	151	232	294	370	424	297	233	326	521	466	147	1_13891949_13894267	KAZN	kazrin, periplakin interacting protein	Promoter (<=1kb)	0
chr1	13965722	13966151	12	21	11	14	10	19	12	18	15	11	8	12	22	20	4	1_13965722_13966151	KAZN	kazrin, periplakin interacting protein	Intron (ENST00000636564.1/23254, intron 1 of 2)	72930
chr1	14080685	14081363	13	17	3	26	18	22	7	11	12	6	12	4	31	14	6	1_14080685_14081363	KAZN	kazrin, periplakin interacting protein	Intron (ENST00000636564.1/23254, intron 1 of 2)	187893
chr1	14113875	14114172	5	9	5	7	9	9	13	12	10	5	3	3	11	2	3	1_14113875_14114172	KAZN	kazrin, periplakin interacting protein	Intron (ENST00000636564.1/23254, intron 1 of 2)	221083
chr1	14282259	14283108	29	36	18	17	10	26	24	39	41	13	10	19	35	25	13	1_14282259_14283108	KAZN-AS1	KAZN antisense RNA 1	Exon (ENST00000449215.2/ENST00000449215.2, exon 2 of 4)	68216
chr1	14540008	14540379	7	12	2	16	6	19	10	7	13	7	7	6	12	9	4	1_14540008_14540379	KAZN	kazrin, periplakin interacting protein	Intron (ENST00000636203.1/23254, intron 2 of 16)	-58306
chr1	14597878	14601101	1980	2164	1097	525	398	634	492	675	685	945	668	974	1550	1364	477	1_14597878_14601101	KAZN	kazrin, periplakin interacting protein	Promoter (<=1kb)	0
chr1	14869172	14869667	12	12	4	10	10	21	11	11	13	11	10	9	16	12	4	1_14869172_14869667	KAZN	kazrin, periplakin interacting protein	Intron (ENST00000636203.1/23254, intron 3 of 16)	-54463
chr1	14923742	14926571	470	540	254	161	118	197	277	317	321	223	191	259	351	294	102	1_14923742_14926571	KAZN	kazrin, periplakin interacting protein	Promoter (<=1kb)	0
chr1	15100584	15100954	10	9	8	7	10	21	7	14	7	6	6	3	15	7	2	1_15100584_15100954	TMEM51-AS1	TMEM51 antisense RNA 1	Intron (ENST00000636203.1/23254, intron 12 of 16)	51504
chr1	15152483	15154581	1009	1134	540	301	203	341	308	425	405	434	360	477	719	588	213	1_15152483_15154581	TMEM51-AS1	TMEM51 antisense RNA 1	Promoter (<=1kb)	0
chr1	15180398	15181017	14	7	7	8	7	6	23	13	25	4	1	4	9	6	3	1_15180398_15181017	TMEM51-AS2	TMEM51 antisense RNA 2	Intron (ENST00000428417.5/55092, intron 1 of 2)	-9081
chr1	15246999	15248277	192	221	114	46	35	62	61	95	112	80	69	91	146	140	42	1_15246999_15248277	FHAD1	forkhead associated phosphopeptide binding domain 1	Promoter (<=1kb)	0
chr1	15272205	15272997	26	32	16	7	4	17	42	41	33	13	9	12	17	18	5	1_15272205_15272997	FHAD1	forkhead associated phosphopeptide binding domain 1	Exon (ENST00000683790.1/114827, exon 3 of 34)	-14048
chr1	15324414	15324840	12	13	6	18	10	13	11	5	8	7	8	9	20	6	4	1_15324414_15324840	FHAD1	forkhead associated phosphopeptide binding domain 1	Promoter (<=1kb)	0
chr1	15409084	15410989	860	1001	511	267	219	305	228	296	337	456	287	449	815	656	251	1_15409084_15410989	EFHD2-AS1	EFHD2 antisense RNA 1	Promoter (<=1kb)	0
chr1	15523754	15525549	1103	1397	707	465	327	532	289	431	459	649	455	649	1117	920	319	1_15523754_15525549	CASP9	caspase 9	Promoter (<=1kb)	0
chr1	15526473	15527593	892	1056	508	324	210	370	249	281	343	471	367	540	868	641	232	1_15526473_15527593	DNAJC16	DnaJ heat shock protein family (Hsp40) member C16	Promoter (<=1kb)	0
chr1	15583944	15585413	59	84	52	19	17	37	128	157	156	40	37	57	82	70	27	1_15583944_15585413	AGMAT	agmatinase (putative)	Promoter (<=1kb)	0
chr1	15602300	15604077	426	514	233	150	108	190	186	228	286	220	165	221	361	310	127	1_15602300_15604077	LOC124903854	uncharacterized LOC124903854	Promoter (<=1kb)	0
chr1	15616760	15618780	883	994	499	274	222	356	229	289	346	456	327	420	737	583	220	1_15616760_15618780	DDI2	DNA damage inducible 1 homolog 2	Promoter (<=1kb)	0
chr1	15683932	15686270	801	915	540	233	168	273	233	314	319	346	250	401	655	559	198	1_15683932_15686270	PLEKHM2	pleckstrin homology and RUN domain containing M2	Promoter (<=1kb)	0
chr1	15733626	15733861	5	5	1	11	10	7	2	5	12	4	2	2	9	2	6	1_15733626_15733861	SLC25A34	solute carrier family 25 member 34	Promoter (2-3kb)	-2397
chr1	15741143	15741515	6	10	1	11	7	6	11	13	18	2	2	3	13	5	5	1_15741143_15741515	TMEM82	transmembrane protein 82	Promoter (<=1kb)	-984
chr1	15757247	15759714	850	1084	499	244	210	316	408	475	534	460	305	425	951	789	287	1_15757247_15759714	FBLIM1	filamin binding LIM protein 1	Promoter (<=1kb)	0
chr1	15833804	15836378	1384	1562	832	451	373	578	402	502	572	694	494	785	1194	972	327	1_15833804_15836378	SPEN	spen family transcriptional repressor	Promoter (<=1kb)	0
chr1	15847144	15850350	1815	2135	1074	561	452	648	430	581	669	890	610	965	1727	1281	470	1_15847144_15850350	SPEN	spen family transcriptional repressor	Promoter (<=1kb)	0
chr1	15885983	15886852	38	38	21	21	17	31	38	39	50	16	15	15	27	30	7	1_15885983_15886852	SPEN	spen family transcriptional repressor	Intron (ENST00000673875.1/23013, intron 4 of 11)	9407
chr1	15953988	15954344	13	16	7	14	13	12	8	10	9	11	10	10	8	5	9	1_15953988_15954344	ZBTB17	zinc finger and BTB domain containing 17	Promoter (1-2kb)	-1015
chr1	15974757	15976347	728	863	423	224	175	254	247	301	332	330	244	387	691	490	198	1_15974757_15976347	ZBTB17	zinc finger and BTB domain containing 17	Promoter (<=1kb)	0
chr1	16008995	16009317	18	14	11	13	7	15	14	13	13	9	8	7	13	15	8	1_16008995_16009317	SRARP	steroid receptor associated and regulated protein	Downstream (<=300bp)	4759
chr1	16012738	16014474	65	95	47	27	33	32	126	167	185	38	20	36	63	63	21	1_16012738_16014474	HSPB7	heat shock protein family B (small) member 7	3' UTR	3351
chr1	16026918	16027543	7	10	7	1	3	3	19	26	39	2	1	3	5	3	2	1_16026918_16027543	CLCNKA	chloride voltage-gated channel Ka	Promoter (<=1kb)	79
chr1	16048659	16049148	12	19	7	5	3	6	32	38	48	3	2	4	13	5	2	1_16048659_16049148	CLCNKB	chloride voltage-gated channel Kb	Promoter (<=1kb)	0
chr1	16072635	16074620	394	513	226	80	50	114	111	141	177	163	134	168	293	214	71	1_16072635_16074620	FAM131C	family with sequence similarity 131 member C	Promoter (<=1kb)	0
chr1	16079080	16079337	15	18	8	6	9	14	13	21	19	6	7	11	13	6	4	1_16079080_16079337	FAM131C	family with sequence similarity 131 member C	Distal Intergenic	-5429
chr1	16111618	16112253	27	16	13	15	16	33	19	21	21	10	10	15	28	12	7	1_16111618_16112253	EPHA2	EPH receptor A2	Distal Intergenic	21309
chr1	16145630	16146185	4	10	5	5	3	14	15	15	25	1	4	3	8	4	4	1_16145630_16146185	EPHA2	EPH receptor A2	Promoter (<=1kb)	265
chr1	16154855	16156388	168	195	94	52	53	67	140	154	211	100	60	93	148	96	38	1_16154855_16156388	EPHA2-AS1	EPHA2 antisense RNA 1	Promoter (<=1kb)	0
chr1	16167234	16168351	165	196	109	58	47	62	97	157	168	71	62	87	170	152	43	1_16167234_16168351	EPHA2	EPH receptor A2	Distal Intergenic	-11165
chr1	16206314	16207596	65	81	37	38	33	57	145	161	168	48	39	35	96	63	13	1_16206314_16207596	ARHGEF19	Rho guanine nucleotide exchange factor 19	Promoter (<=1kb)	0
chr1	16215942	16217505	25	37	16	20	13	15	135	164	179	22	12	12	33	33	14	1_16215942_16217505	ANO7L1	anoctamin 7 like 1 (pseudogene)	Promoter (<=1kb)	0
chr1	16226577	16227798	29	35	8	21	18	20	65	86	104	6	8	11	28	29	12	1_16226577_16227798	ANO7L1	anoctamin 7 like 1 (pseudogene)	Promoter (<=1kb)	229
chr1	16236101	16237704	544	711	347	189	160	224	221	280	321	288	194	296	471	382	119	1_16236101_16237704	CPLANE2	ciliogenesis and planar polarity effector complex subunit 2	Promoter (<=1kb)	0
chr1	16254089	16254606	17	18	9	10	7	18	11	13	17	7	5	13	11	8	2	1_16254089_16254606	FBXO42	F-box protein 42	Promoter (<=1kb)	-496
chr1	16350840	16352909	1330	1648	791	387	307	441	359	397	498	638	448	629	1170	909	339	1_16350840_16352909	SZRD1	SUZ RNA binding domain containing 1	Promoter (<=1kb)	0
chr1	16366994	16368929	992	1216	575	359	261	426	329	389	422	499	366	569	831	693	221	1_16366994_16368929	SZRD1	SUZ RNA binding domain containing 1	Promoter (<=1kb)	0
chr1	16420836	16421083	5	3	3	7	7	6	9	10	14	3	3	6	7	5	3	1_16420836_16421083	SPATA21	spermatogenesis associated 21	Intron (ENST00000466212.5/374955, intron 5 of 16)	10288
chr1	16440249	16441859	732	786	405	224	166	250	233	282	309	306	235	333	580	442	159	1_16440249_16441859	NECAP2	NECAP endocytosis associated 2	Promoter (<=1kb)	0
chr1	16498122	16500018	619	737	383	184	136	232	220	250	307	310	202	300	574	417	167	1_16498122_16500018	CROCCP3	CROCC pseudogene 3	Promoter (<=1kb)	0
chr1	16514505	16515014	19	19	13	9	4	8	4	10	9	6	8	7	11	9	2	1_16514505_16515014	RNU1-1	RNA, U1 small nuclear 1	Promoter (<=1kb)	-220
chr1	16612263	16614051	1134	1271	673	401	301	429	396	478	542	576	423	619	996	794	310	1_16612263_16614051	NBPF1	NBPF member 1	Promoter (<=1kb)	0
chr1	16622423	16622914	6	7	2	18	8	17	14	17	12	4	6	5	15	7	5	1_16622423_16622914	LOC124900584	rootletin-like	Intron (ENST00000639481.1/124900584, intron 2 of 3)	3472
chr1	16643099	16645037	478	579	316	151	122	177	151	199	212	232	160	267	386	310	123	1_16643099_16645037	LOC124900584	rootletin-like	Promoter (<=1kb)	0
chr1	16685783	16686035	9	9	5	2	3	4	10	8	20	6	10	8	17	10	2	1_16685783_16686035	ESPNP	espin pseudogene	Exon (ENST00000419267.1/ENST00000419267.1, exon 1 of 1)	6274
chr1	16724530	16724829	5	3	6	9	7	13	11	12	15	7	4	6	5	4	1	1_16724530_16724829	ESPNP	espin pseudogene	Distal Intergenic	-4373
chr1	16888258	16889481	81	73	54	19	13	21	88	96	113	31	14	38	45	22	12	1_16888258_16889481	LOC105376805	uncharacterized LOC105376805	Promoter (<=1kb)	0
chr1	16894540	16895589	53	58	29	9	9	10	24	35	29	20	10	15	34	29	5	1_16894540_16895589	RNU1-2	RNA, U1 small nuclear 2	Promoter (<=1kb)	-391
chr1	16896677	16897038	15	20	17	7	5	4	10	9	15	12	10	10	14	12	3	1_16896677_16897038	RNU1-2	RNA, U1 small nuclear 2	Promoter (<=1kb)	697
chr1	16903262	16905438	313	288	190	122	82	128	116	148	174	140	122	176	262	206	97	1_16903262_16905438	RNU1-2	RNA, U1 small nuclear 2	Exon (ENST00000703056.1/ENST00000703056.1, exon 1 of 1)	7282
chr1	16913327	16915177	203	297	151	78	62	126	135	170	209	150	102	107	229	188	51	1_16913327_16915177	CROCC	ciliary rootlet coiled-coil, rootletin	Intron (ENST00000466256.6/9696, intron 1 of 8)	-6754
chr1	16921206	16922429	70	122	41	36	20	35	52	79	65	41	23	39	85	65	30	1_16921206_16922429	CROCC	ciliary rootlet coiled-coil, rootletin	Promoter (<=1kb)	0
chr1	16938664	16939741	15	8	5	5	7	2	52	62	61	4	3	7	7	6	5	1_16938664_16939741	CROCC	ciliary rootlet coiled-coil, rootletin	Promoter (<=1kb)	0
chr1	16960193	16961917	283	308	171	79	62	88	126	156	212	61	54	58	231	196	62	1_16960193_16961917	CROCC	ciliary rootlet coiled-coil, rootletin	Exon (ENST00000375541.10/9696, exon 27 of 37)	-4111
chr1	16979060	16980813	61	87	31	29	25	39	125	161	193	32	27	27	73	72	27	1_16979060_16980813	MFAP2	microfibril associated protein 2	Promoter (<=1kb)	0
chr1	17010644	17012666	896	1086	537	262	202	347	267	363	422	414	281	445	814	658	227	1_17010644_17012666	ATP13A2	ATPase cation transporting 13A2	Promoter (<=1kb)	0
chr1	17045871	17046423	12	5	9	12	12	11	29	24	22	15	2	7	14	6	8	1_17045871_17046423	SDHB	succinate dehydrogenase complex iron sulfur subunit B	Promoter (<=1kb)	-589
chr1	17052693	17054487	831	999	548	314	219	339	320	355	387	433	323	423	743	609	222	1_17052693_17054487	SDHB	succinate dehydrogenase complex iron sulfur subunit B	Promoter (<=1kb)	0
chr1	17059639	17060620	18	26	4	32	16	27	26	10	34	17	11	15	26	14	5	1_17059639_17060620	SDHB	succinate dehydrogenase complex iron sulfur subunit B	Distal Intergenic	-5607
chr1	17118899	17120291	141	176	82	77	61	98	97	128	158	100	85	104	192	144	49	1_17118899_17120291	PADI2	peptidyl arginine deiminase 2	Promoter (<=1kb)	0
chr1	17125881	17126148	1	8	7	10	6	11	11	10	12	5	1	11	11	10	1	1_17125881_17126148	PADI2	peptidyl arginine deiminase 2	Distal Intergenic	-6430
chr1	17239614	17240829	25	27	20	21	11	20	25	56	43	15	14	19	36	27	9	1_17239614_17240829	PADI1	peptidyl arginine deiminase 1	Promoter (<=1kb)	0
chr1	17246140	17246376	6	5	4	2	3	5	12	11	8	7	0	2	9	0	2	1_17246140_17246376	PADI3	peptidyl arginine deiminase 3	Promoter (2-3kb)	-2722
chr1	17419944	17420966	22	18	12	23	13	30	11	17	19	16	8	12	37	19	11	1_17419944_17420966	RCC2-AS1	RCC2 antisense RNA 1	Exon (ENST00000375436.9/55920, exon 7 of 13)	13184
chr1	17437236	17439546	862	990	530	254	202	323	258	303	333	376	265	434	675	621	210	1_17437236_17439546	RCC2	regulator of chromosome condensation 2	Promoter (<=1kb)	0
chr1	17440020	17441690	119	112	80	55	52	73	144	212	241	80	57	71	104	88	45	1_17440020_17441690	RCC2	regulator of chromosome condensation 2	Promoter (<=1kb)	-343
chr1	17539802	17541659	1400	1663	869	343	314	471	349	437	516	635	411	631	1252	923	325	1_17539802_17541659	ARHGEF10L	Rho guanine nucleotide exchange factor 10 like	Promoter (<=1kb)	104
chr1	17550902	17552320	16	22	10	23	17	37	52	57	72	8	10	11	36	14	9	1_17550902_17552320	ARHGEF10L	Rho guanine nucleotide exchange factor 10 like	Intron (ENST00000361221.8/55160, intron 1 of 28)	11204
chr1	17574516	17574945	12	9	8	14	9	18	5	14	13	8	4	8	19	6	2	1_17574516_17574945	ARHGEF10L	Rho guanine nucleotide exchange factor 10 like	Intron (ENST00000361221.8/55160, intron 1 of 28)	-5608
chr1	17588382	17588633	15	13	7	10	4	11	5	17	15	3	6	3	8	8	4	1_17588382_17588633	ARHGEF10L	Rho guanine nucleotide exchange factor 10 like	Exon (ENST00000361221.8/55160, exon 4 of 29)	7829
chr1	17602934	17603594	16	12	11	13	6	16	18	24	29	11	5	5	17	10	5	1_17602934_17603594	ARHGEF10L	Rho guanine nucleotide exchange factor 10 like	Promoter (<=1kb)	763
chr1	17661724	17661998	5	7	5	6	4	10	12	16	12	7	5	5	8	11	3	1_17661724_17661998	ARHGEF10L	Rho guanine nucleotide exchange factor 10 like	Intron (ENST00000361221.8/55160, intron 25 of 28)	21971
chr1	17671864	17672472	22	15	9	21	10	20	13	21	23	14	6	14	24	15	7	1_17671864_17672472	ARHGEF10L	Rho guanine nucleotide exchange factor 10 like	Intron (ENST00000361221.8/55160, intron 26 of 28)	-21575
chr1	17806274	17806691	9	15	5	25	9	10	8	10	12	4	6	4	17	12	3	1_17806274_17806691	ACTL8	actin like 8	Intron (ENST00000375406.2/81569, intron 1 of 2)	-16291
chr1	17977351	17977675	8	6	5	9	6	15	12	12	8	2	4	8	8	12	7	1_17977351_17977675	LOC105376812	uncharacterized LOC105376812	Distal Intergenic	-38037
chr1	18064498	18065036	21	15	14	19	13	18	15	19	23	11	10	14	21	19	14	1_18064498_18065036	LINC01654	long intergenic non-protein coding RNA 1654	Promoter (<=1kb)	-621
chr1	18107249	18110667	1696	1962	906	425	302	530	553	742	733	761	501	733	1504	1197	447	1_18107249_18110667	IGSF21	immunoglobin superfamily member 21	Promoter (<=1kb)	0
chr1	18134401	18134709	8	10	1	9	8	11	7	4	8	4	0	1	21	8	3	1_18134401_18134709	IGSF21	immunoglobin superfamily member 21	Intron (ENST00000251296.4/84966, intron 1 of 9)	26603
chr1	18182740	18182960	5	4	0	11	8	16	11	13	11	1	4	4	7	6	5	1_18182740_18182960	IGSF21-AS1	IGSF21 antisense RNA 1	Intron (ENST00000251296.4/84966, intron 1 of 9)	-3394
chr1	18199416	18199663	12	7	2	2	6	9	10	12	9	6	2	3	8	12	2	1_18199416_18199663	IGSF21-AS1	IGSF21 antisense RNA 1	Intron (ENST00000251296.4/84966, intron 1 of 9)	-20070
chr1	18282827	18283608	21	24	10	12	9	20	15	37	38	13	13	15	24	18	4	1_18282827_18283608	IGSF21	immunoglobin superfamily member 21	Intron (ENST00000251296.4/84966, intron 2 of 9)	3982
chr1	18290376	18290596	11	12	6	6	9	7	11	6	11	5	4	5	9	5	3	1_18290376_18290596	IGSF21	immunoglobin superfamily member 21	Intron (ENST00000251296.4/84966, intron 2 of 9)	11531
chr1	18385384	18385922	10	7	4	4	5	11	34	28	30	2	4	8	11	9	0	1_18385384_18385922	LOC124903865	uncharacterized LOC124903865	Promoter (<=1kb)	0
chr1	18413417	18413688	5	5	2	13	8	12	4	3	3	5	0	4	12	1	1	1_18413417_18413688	LOC124903865	uncharacterized LOC124903865	Distal Intergenic	27588
chr1	18542241	18543079	46	31	33	40	29	51	22	14	28	13	17	23	59	51	20	1_18542241_18543079	KLHDC7A	kelch domain containing 7A	Distal Intergenic	61311
chr1	18557646	18559003	64	60	37	25	22	30	94	100	120	28	13	24	42	39	17	1_18557646_18559003	PAX7	paired box 7	Distal Intergenic	-71843
chr1	18597246	18597740	11	17	8	14	16	19	11	7	14	5	3	7	15	11	5	1_18597246_18597740	PAX7	paired box 7	Distal Intergenic	-33106
chr1	18643528	18643829	6	10	9	4	5	14	14	15	11	4	3	6	13	7	5	1_18643528_18643829	PAX7	paired box 7	Intron (ENST00000420770.7/5081, intron 4 of 8)	12004
chr1	18702880	18703585	17	26	9	2	4	7	23	38	29	6	7	7	18	17	9	1_18702880_18703585	PAX7	paired box 7	Exon (ENST00000420770.7/5081, exon 7 of 9)	71356
chr1	18783853	18784491	19	19	19	8	7	9	25	24	26	5	3	5	17	9	9	1_18783853_18784491	TAS1R2	taste 1 receptor member 2	Distal Intergenic	75169
chr1	18884092	18884512	16	17	9	8	14	18	11	15	16	6	8	5	18	7	5	1_18884092_18884512	MIR4695	microRNA 4695	Promoter (<=1kb)	-817
chr1	18901678	18903288	905	1011	538	311	207	380	296	336	398	479	380	520	822	673	237	1_18901678_18903288	ALDH4A1	aldehyde dehydrogenase 4 family member A1	Promoter (<=1kb)	0
chr1	18922634	18923006	12	13	5	9	12	15	12	19	16	5	6	3	15	12	5	1_18922634_18923006	IFFO2	intermediate filament family orphan 2	Intron (ENST00000455833.7/126917, intron 1 of 8)	-10642
chr1	18945151	18945763	26	21	14	22	18	35	19	27	28	14	5	15	27	14	6	1_18945151_18945763	IFFO2	intermediate filament family orphan 2	Intron (ENST00000455833.7/126917, intron 1 of 8)	9935
chr1	18953895	18957313	1162	1462	722	340	285	448	438	566	619	548	373	559	1001	799	299	1_18953895_18957313	IFFO2	intermediate filament family orphan 2	Promoter (<=1kb)	0
chr1	19209031	19211242	1239	1468	793	370	293	452	320	380	440	631	430	707	1106	901	339	1_19209031_19211242	EMC1-AS1	EMC1 antisense RNA 1	Promoter (<=1kb)	0
chr1	19250800	19252533	1298	1530	748	413	310	475	347	404	507	617	461	641	1165	915	309	1_19250800_19252533	EMC1	ER membrane protein complex subunit 1	Promoter (<=1kb)	0
chr1	19310860	19313200	1258	1543	711	411	300	485	415	495	569	578	423	559	1045	913	287	1_19310860_19313200	SLC66A1	solute carrier family 66 member 1	Promoter (<=1kb)	0
chr1	19483925	19486399	1445	1709	838	383	326	513	379	486	567	632	461	630	1224	989	325	1_19483925_19486399	MICOS10	mitochondrial contact site and cristae organizing system subunit 10	Promoter (<=1kb)	0
chr1	19495913	19496137	4	3	0	10	3	11	5	5	7	0	3	3	5	4	1	1_19495913_19496137	CAPZB	capping actin protein of muscle Z-line subunit beta	Intron (ENST00000648702.1/440574, intron 1 of 3)	-10374
chr1	19596200	19597948	1000	1208	617	315	247	393	260	322	352	493	384	482	948	709	273	1_19596200_19597948	MICOS10-NBL1	MICOS10-NBL1 readthrough	Promoter (<=1kb)	0
chr1	19643236	19645682	695	913	446	273	178	297	321	368	417	349	265	390	760	636	184	1_19643236_19645682	NBL1	NBL1, DAN family BMP antagonist	Promoter (<=1kb)	0
chr1	19653747	19654265	18	30	14	14	14	14	23	19	31	13	7	14	26	19	11	1_19653747_19654265	NBL1	NBL1, DAN family BMP antagonist	Intron (ENST00000602662.1/100532736, intron 1 of 3)	6137
chr1	19659691	19660060	32	27	26	16	17	27	25	17	26	17	16	15	45	30	17	1_19659691_19660060	HTR6	5-hydroxytryptamine receptor 6	Distal Intergenic	-4815
chr1	19664381	19665657	204	246	122	55	46	68	76	73	99	98	69	92	172	133	51	1_19664381_19665657	HTR6	5-hydroxytryptamine receptor 6	Promoter (<=1kb)	0
chr1	19682473	19682693	9	9	3	5	8	11	6	4	11	4	6	5	10	13	1	1_19682473_19682693	HTR6	5-hydroxytryptamine receptor 6	3' UTR	17598
chr1	19704265	19705062	34	29	15	15	21	24	33	35	35	16	21	12	32	25	7	1_19704265_19705062	TMCO4	transmembrane and coiled-coil domains 4	Intron (ENST00000375127.5/255104, intron 12 of 15)	-3055
chr1	19715607	19716012	19	14	7	6	1	5	15	16	27	6	4	12	5	11	7	1_19715607_19716012	TMCO4	transmembrane and coiled-coil domains 4	Intron (ENST00000375127.5/255104, intron 12 of 15)	-14397
chr1	19737314	19737985	40	43	18	18	16	20	25	19	24	18	12	19	39	29	6	1_19737314_19737985	TMCO4	transmembrane and coiled-coil domains 4	Promoter (<=1kb)	434
chr1	19799440	19800614	90	127	62	36	30	44	70	82	94	40	31	39	95	84	20	1_19799440_19800614	TMCO4	transmembrane and coiled-coil domains 4	Promoter (<=1kb)	0
chr1	19882223	19884263	931	1056	535	266	213	329	276	336	329	410	287	393	757	555	191	1_19882223_19884263	OTUD3	OTU deubiquitinase 3	Promoter (<=1kb)	0
chr1	20100907	20101212	12	8	10	4	7	16	12	16	13	4	5	4	16	9	4	1_20100907_20101212	PLA2G2D	phospholipase A2 group IID	Distal Intergenic	18324
chr1	20151907	20153261	43	45	18	24	20	26	49	43	60	19	13	20	42	41	8	1_20151907_20153261	LOC117779438	uncharacterized LOC117779438	Promoter (1-2kb)	-1172
chr1	20168554	20168848	6	6	3	11	5	14	7	7	9	4	6	4	7	10	2	1_20168554_20168848	PLA2G2C	phospholipase A2 group IIC	Intron (ENST00000429261.2/391013, intron 3 of 3)	6321
chr1	20185600	20186935	432	465	244	81	59	104	141	226	197	134	117	177	262	244	91	1_20185600_20186935	UBXN10	UBX domain protein 10	Promoter (<=1kb)	0
chr1	20212281	20213447	24	30	18	14	10	31	42	42	49	12	9	8	20	14	5	1_20212281_20213447	PLA2G2C	phospholipase A2 group IIC	Distal Intergenic	-25763
chr1	20223564	20224306	15	18	12	14	8	15	24	27	38	10	11	12	30	16	7	1_20223564_20224306	LINC01757	long intergenic non-protein coding RNA 1757	Distal Intergenic	-18789
chr1	20233615	20234345	24	20	19	16	14	22	21	19	19	20	17	22	39	25	11	1_20233615_20234345	LINC01757	long intergenic non-protein coding RNA 1757	Distal Intergenic	-8750
chr1	20271989	20272277	14	15	10	6	10	12	5	14	11	3	3	9	18	2	7	1_20271989_20272277	LOC105376828	uncharacterized LOC105376828	Promoter (<=1kb)	0
chr1	20276542	20276813	13	9	3	3	5	10	6	11	15	7	2	5	10	3	3	1_20276542_20276813	LOC105376828	uncharacterized LOC105376828	Distal Intergenic	4063
chr1	20290553	20292596	94	122	58	22	28	42	105	159	169	46	36	42	61	51	26	1_20290553_20292596	VWA5B1	von Willebrand factor A domain containing 5B1	Promoter (<=1kb)	0
chr1	20342366	20344314	78	129	43	22	21	30	207	249	276	40	21	29	101	63	30	1_20342366_20344314	VWA5B1	von Willebrand factor A domain containing 5B1	3' UTR	9448
chr1	20365815	20367562	172	218	96	60	43	65	162	204	258	74	64	85	148	121	41	1_20365815_20367562	VWA5B1	von Willebrand factor A domain containing 5B1	Intron (ENST00000426428.5/339505, intron 10 of 11)	32897
chr1	20411286	20411519	13	8	2	6	5	12	10	10	12	5	3	5	6	6	1	1_20411286_20411519	LINC01141	long intergenic non-protein coding RNA 1141	Intron (ENST00000426428.5/339505, intron 1 of 11)	17253
chr1	20440734	20441147	2	8	2	7	8	6	12	17	19	2	1	2	7	9	0	1_20440734_20441147	LINC01141	long intergenic non-protein coding RNA 1141	Distal Intergenic	-9500
chr1	20473265	20473534	15	15	4	9	1	9	20	17	24	3	4	8	13	12	2	1_20473265_20473534	LOC124903871	uncharacterized LOC124903871	Promoter (2-3kb)	-2688
chr1	20476163	20476629	10	9	8	4	9	8	26	37	46	7	5	3	10	11	2	1_20476163_20476629	LOC124903871	uncharacterized LOC124903871	Promoter (<=1kb)	0
chr1	20483640	20487097	2183	2657	1265	614	466	751	532	654	746	1047	690	1076	2048	1595	557	1_20483640_20487097	CAMK2N1	calcium/calmodulin dependent protein kinase II inhibitor 1	Promoter (<=1kb)	0
chr1	20493660	20494740	82	78	50	34	35	46	34	53	63	39	30	43	62	48	12	1_20493660_20494740	CAMK2N1	calcium/calmodulin dependent protein kinase II inhibitor 1	Distal Intergenic	-7450
chr1	20507314	20508568	847	998	467	222	195	270	218	278	275	402	258	420	681	561	205	1_20507314_20508568	MUL1	mitochondrial E3 ubiquitin protein ligase 1	Promoter (<=1kb)	0
chr1	20522296	20522774	20	31	7	16	7	11	18	17	16	11	9	12	35	18	8	1_20522296_20522774	MUL1	mitochondrial E3 ubiquitin protein ligase 1	Distal Intergenic	-14145
chr1	20530653	20531378	11	20	14	11	10	15	7	21	22	13	9	17	16	19	8	1_20530653_20531378	FAM43B	family with sequence similarity 43 member B	Distal Intergenic	-21195
chr1	20551865	20554656	424	560	252	223	185	251	358	452	482	362	246	353	632	535	196	1_20551865_20554656	FAM43B	family with sequence similarity 43 member B	Promoter (<=1kb)	0
chr1	20633313	20635127	993	1193	599	330	257	352	282	365	406	537	378	544	886	678	245	1_20633313_20635127	MIR6084	microRNA 6084	Promoter (<=1kb)	0
chr1	20640122	20640549	10	17	7	3	7	9	11	9	12	12	5	13	8	5	4	1_20640122_20640549	PINK1	PTEN induced kinase 1	Promoter (1-2kb)	1993
chr1	20660502	20662279	1122	1312	603	381	253	461	370	410	535	569	388	575	912	727	250	1_20660502_20662279	DDOST	dolichyl-diphosphooligosaccharide--protein glycosyltransferase non-catalytic subunit	Promoter (<=1kb)	0
chr1	20696306	20698039	196	238	125	60	69	86	116	149	175	75	62	80	156	116	42	1_20696306_20698039	KIF17	kinesin family member 17	Promoter (<=1kb)	400
chr1	20711264	20712312	31	33	26	20	8	24	17	19	23	21	20	14	49	25	11	1_20711264_20712312	KIF17	kinesin family member 17	Intron (ENST00000375044.5/57576, intron 3 of 14)	5179
chr1	20717280	20718420	133	205	116	51	48	73	125	154	185	82	66	89	142	128	37	1_20717280_20718420	KIF17	kinesin family member 17	Promoter (<=1kb)	0
chr1	20731543	20733332	364	439	216	117	115	145	164	186	227	174	103	202	303	243	98	1_20731543_20733332	SH2D5	SH2 domain containing 5	Promoter (<=1kb)	0
chr1	20785422	20788194	1418	1715	869	533	369	588	424	525	595	786	546	744	1289	1032	337	1_20785422_20788194	HP1BP3	heterochromatin protein 1 binding protein 3	Promoter (<=1kb)	0
chr1	21149509	21150160	18	27	13	9	16	19	6	21	16	13	8	13	31	14	9	1_21149509_21150160	EIF4G3	eukaryotic translation initiation factor 4 gamma 3	Intron (ENST00000374935.7/8672, intron 2 of 32)	17879
chr1	21173721	21177559	1402	1533	896	448	333	517	411	539	596	701	469	752	1259	934	351	1_21173721_21177559	EIF4G3	eukaryotic translation initiation factor 4 gamma 3	Promoter (<=1kb)	0
chr1	21194983	21195593	26	25	11	21	9	13	22	16	15	17	7	13	21	11	4	1_21194983_21195593	EIF4G3	eukaryotic translation initiation factor 4 gamma 3	Distal Intergenic	-17698
chr1	21255147	21255640	16	22	15	15	11	18	18	21	20	12	7	10	16	19	6	1_21255147_21255640	ECE1	endothelin converting enzyme 1	Promoter (1-2kb)	1077
chr1	21261845	21262843	37	48	24	22	15	27	24	28	33	17	14	19	51	22	11	1_21261845_21262843	LOC124903872	uncharacterized LOC124903872	Intron (ENST00000415912.6/1889, intron 4 of 18)	-3239
chr1	21289172	21291161	529	632	286	120	93	153	256	298	345	197	148	171	358	313	106	1_21289172_21291161	ECE1	endothelin converting enzyme 1	Promoter (<=1kb)	0
chr1	21324432	21324868	17	21	4	8	13	10	6	14	19	9	12	13	11	8	6	1_21324432_21324868	ECE1	endothelin converting enzyme 1	Intron (ENST00000415912.6/1889, intron 1 of 18)	20269
chr1	21343859	21346835	1226	1476	732	402	345	468	418	546	599	612	433	644	1110	900	295	1_21343859_21346835	ECE1	endothelin converting enzyme 1	Promoter (<=1kb)	0
chr1	21368427	21368950	12	10	4	13	7	12	12	18	29	5	5	7	18	13	2	1_21368427_21368950	ECE1	endothelin converting enzyme 1	Distal Intergenic	-22855
chr1	21436822	21437603	44	67	22	12	9	10	63	89	89	6	7	10	26	24	11	1_21436822_21437603	NBPF3	NBPF member 3	Promoter (2-3kb)	-2525
chr1	21439707	21441222	612	677	352	195	159	217	182	224	217	269	232	333	530	405	139	1_21439707_21441222	NBPF3	NBPF member 3	Promoter (<=1kb)	0
chr1	21508804	21510486	37	42	14	20	14	32	163	194	218	16	6	19	33	33	11	1_21508804_21510486	ALPL	alkaline phosphatase, biomineralization associated	Promoter (<=1kb)	0
chr1	21553387	21553759	11	9	8	6	3	16	11	14	18	5	3	4	7	9	5	1_21553387_21553759	ALPL	alkaline phosphatase, biomineralization associated	Promoter (2-3kb)	2108
chr1	21574205	21574939	14	23	11	12	15	20	24	35	39	12	11	12	23	17	6	1_21574205_21574939	ALPL	alkaline phosphatase, biomineralization associated	Promoter (<=1kb)	0
chr1	21607718	21608214	11	8	6	7	10	9	16	21	23	5	4	3	7	8	7	1_21607718_21608214	RAP1GAP	RAP1 GTPase activating protein	Exon (ENST00000374763.6/5909, exon 14 of 23)	11827
chr1	21620842	21623912	104	125	67	60	60	74	164	170	198	59	44	48	106	86	24	1_21620842_21623912	RAP1GAP	RAP1 GTPase activating protein	Promoter (<=1kb)	0
chr1	21642066	21642396	4	7	3	4	1	4	12	9	15	1	1	4	12	4	0	1_21642066_21642396	RAP1GAP	RAP1 GTPase activating protein	Intron (ENST00000471600.6/5909, intron 2 of 24)	9424
chr1	21650816	21652327	249	323	140	83	69	102	162	198	224	120	98	121	249	196	71	1_21650816_21652327	RAP1GAP	RAP1 GTPase activating protein	Promoter (<=1kb)	0
chr1	21659089	21659938	83	105	62	34	26	54	50	36	47	47	32	46	70	68	21	1_21659089_21659938	RAP1GAP	RAP1 GTPase activating protein	Intron (ENST00000374765.9/5909, intron 1 of 24)	-5782
chr1	21668017	21669929	609	751	332	131	126	165	174	250	275	212	165	242	449	364	135	1_21668017_21669929	RAP1GAP	RAP1 GTPase activating protein	Promoter (<=1kb)	0
chr1	21781801	21783974	1503	1701	847	444	340	543	384	474	542	692	505	743	1265	1023	344	1_21781801_21783974	USP48	ubiquitin specific peptidase 48	Promoter (<=1kb)	0
chr1	21814324	21814643	12	20	7	10	4	9	7	17	12	10	5	6	14	11	6	1_21814324_21814643	LDLRAD2	low density lipoprotein receptor class A domain containing 2	Promoter (1-2kb)	1961
chr1	21936034	21937993	184	223	100	109	68	125	183	193	217	110	101	127	204	194	54	1_21936034_21937993	HSPG2	heparan sulfate proteoglycan 2	Promoter (<=1kb)	0
chr1	22023987	22026411	951	1143	565	329	206	350	330	402	435	437	311	510	807	588	211	1_22023987_22026411	LINC01635	long intergenic non-protein coding RNA 1635	Promoter (<=1kb)	0
chr1	22044830	22045194	10	11	4	13	10	10	6	11	3	14	9	11	17	17	4	1_22044830_22045194	CDC42	cell division cycle 42	Intron (ENST00000695855.1/998, intron 1 of 5)	-7433
chr1	22052422	22054131	898	1063	550	270	190	285	242	252	319	426	258	413	808	630	223	1_22052422_22054131	CDC42	cell division cycle 42	Promoter (<=1kb)	0
chr1	22090884	22091128	3	7	5	10	6	13	4	12	10	1	6	4	3	6	2	1_22090884_22091128	CDC42	cell division cycle 42	3' UTR	12414
chr1	22105584	22105833	6	7	5	7	4	14	3	5	8	2	3	3	13	6	5	1_22105584_22105833	WNT4	Wnt family member 4	Distal Intergenic	24018
chr1	22141400	22143917	965	1132	591	319	217	352	297	381	385	489	379	570	1015	835	287	1_22141400_22143917	LOC105376845	uncharacterized LOC105376845	Promoter (<=1kb)	0
chr1	22253903	22254431	11	8	4	8	7	7	13	11	16	6	3	5	6	7	5	1_22253903_22254431	MIR4418	microRNA 4418	Distal Intergenic	-11808
chr1	22318426	22319110	8	15	8	22	11	19	21	15	24	7	10	9	19	18	4	1_22318426_22319110	MIR4418	microRNA 4418	Distal Intergenic	52187
chr1	22342439	22342901	9	6	2	10	4	14	8	22	24	3	4	3	15	4	4	1_22342439_22342901	MIR4418	microRNA 4418	Distal Intergenic	76200
chr1	22351154	22351703	12	18	3	11	16	17	14	24	14	8	7	13	14	20	3	1_22351154_22351703	ZBTB40	zinc finger and BTB domain containing 40	Distal Intergenic	-77135
chr1	22416528	22417006	17	40	11	7	8	11	19	23	20	15	6	18	29	15	7	1_22416528_22417006	ZBTB40	zinc finger and BTB domain containing 40	Distal Intergenic	-11832
chr1	22420479	22420858	8	17	5	9	10	17	12	18	23	12	5	7	20	8	7	1_22420479_22420858	ZBTB40	zinc finger and BTB domain containing 40	Distal Intergenic	-7980
chr1	22451684	22453373	1012	1132	615	245	225	314	296	354	392	449	315	437	757	595	213	1_22451684_22453373	ZBTB40	zinc finger and BTB domain containing 40	Promoter (<=1kb)	0
chr1	22556368	22557652	46	55	27	25	27	23	22	30	24	21	14	17	54	25	11	1_22556368_22557652	EPHA8	EPH receptor A8	Distal Intergenic	-5837
chr1	22563133	22564761	397	509	265	77	78	133	107	130	149	176	131	152	314	267	87	1_22563133_22564761	EPHA8	EPH receptor A8	Promoter (<=1kb)	0
chr1	22614033	22614488	9	14	5	12	3	8	21	13	22	7	4	5	11	6	7	1_22614033_22614488	MIR6127	microRNA 6127	Distal Intergenic	18878
chr1	22662190	22662540	8	11	2	9	4	8	13	18	17	8	3	5	12	8	1	1_22662190_22662540	C1QB	complement C1q B chain	Promoter (2-3kb)	2791
chr1	22673354	22674045	27	28	14	16	6	12	17	21	26	12	6	19	27	37	9	1_22673354_22674045	C1QB	complement C1q B chain	Distal Intergenic	13955
chr1	22684783	22685083	3	2	4	8	11	8	4	4	7	2	6	8	3	1	2	1_22684783_22685083	C1QB	complement C1q B chain	Distal Intergenic	25384
chr1	22691072	22691457	11	7	6	12	6	4	7	12	13	13	9	10	13	3	5	1_22691072_22691457	EPHB2	EPH receptor B2	Distal Intergenic	-19382
chr1	22704405	22704878	16	18	10	13	10	11	10	21	14	2	4	9	15	15	6	1_22704405_22704878	EPHB2	EPH receptor B2	Distal Intergenic	-5961
chr1	22709654	22712595	939	1171	605	307	230	365	331	445	482	490	303	478	842	679	242	1_22709654_22712595	EPHB2	EPH receptor B2	Promoter (<=1kb)	0
chr1	22800003	22800251	18	6	6	8	2	10	17	14	12	7	3	4	6	14	5	1_22800003_22800251	EPHB2	EPH receptor B2	Promoter (<=1kb)	0
chr1	23013716	23014059	17	12	9	8	6	11	10	10	10	16	8	10	27	14	7	1_23013716_23014059	TEX46	testis expressed 46	Promoter (<=1kb)	35
chr1	23018887	23021279	1684	1929	1093	502	361	608	341	460	543	764	527	789	1461	1143	412	1_23018887_23021279	KDM1A	lysine demethylase 1A	Promoter (<=1kb)	0
chr1	23098630	23099148	16	24	13	13	12	23	28	25	26	9	11	8	27	16	11	1_23098630_23099148	KDM1A	lysine demethylase 1A	Intron (ENST00000302291.9/7798, intron 2 of 3)	19267
chr1	23166183	23168967	1054	1256	657	345	245	375	331	396	431	498	330	552	998	714	276	1_23166183_23168967	LUZP1	leucine zipper protein 1	Promoter (<=1kb)	0
chr1	23177266	23178816	170	232	102	73	46	82	133	163	202	106	61	93	158	135	42	1_23177266_23178816	LUZP1	leucine zipper protein 1	Promoter (<=1kb)	0
chr1	23184441	23184874	22	18	7	6	8	10	17	33	26	10	6	15	22	8	7	1_23184441_23184874	LUZP1	leucine zipper protein 1	Distal Intergenic	-6633
chr1	23216050	23217886	62	84	36	40	41	65	117	142	145	57	48	65	128	100	33	1_23216050_23217886	HTR1D	5-hydroxytryptamine receptor 1D	Promoter (<=1kb)	0
chr1	23342033	23345231	1410	1580	844	462	360	630	437	580	635	742	528	737	1168	986	373	1_23342033_23345231	HNRNPR	heterogeneous nuclear ribonucleoprotein R	Promoter (<=1kb)	0
chr1	23367673	23369937	1897	2232	1151	573	409	676	448	522	653	892	631	974	1699	1356	477	1_23367673_23369937	ZNF436-AS1	ZNF436 antisense RNA 1	Promoter (<=1kb)	0
chr1	23403624	23404371	46	36	23	28	17	24	29	41	56	25	15	31	46	18	4	1_23403624_23404371	TCEA3	transcription elongation factor A3	3' UTR	13927
chr1	23411869	23412093	9	3	2	9	5	4	12	9	11	8	6	1	5	3	3	1_23411869_23412093	TCEA3	transcription elongation factor A3	Intron (ENST00000445848.2/ENST00000445848.2, intron 2 of 2)	6205
chr1	23423199	23425515	57	68	36	47	33	58	126	158	173	27	20	24	57	33	18	1_23423199_23425515	TCEA3	transcription elongation factor A3	Promoter (<=1kb)	0
chr1	23482962	23484825	711	864	458	262	195	316	278	380	426	320	263	382	574	496	177	1_23482962_23484825	ASAP3	ArfGAP with SH3 domain, ankyrin repeat and PH domain 3	Promoter (<=1kb)	0
chr1	23530575	23532035	134	166	76	68	62	77	128	152	198	117	66	99	137	99	32	1_23530575_23532035	E2F2	E2F transcription factor 2	Promoter (<=1kb)	0
chr1	23539506	23540258	43	46	16	20	15	23	38	37	63	24	10	26	39	24	8	1_23539506_23540258	E2F2	E2F transcription factor 2	Distal Intergenic	-8273
chr1	23544668	23545299	20	24	8	20	17	28	21	15	20	10	11	8	24	15	4	1_23544668_23545299	LOC105376859	uncharacterized LOC105376859	Distal Intergenic	5616
chr1	23553935	23555437	179	215	122	101	70	126	151	186	244	101	87	100	203	175	64	1_23553935_23555437	LOC105376859	uncharacterized LOC105376859	Distal Intergenic	-3020
chr1	23558142	23560193	396	451	251	236	185	285	244	334	365	293	212	330	380	329	85	1_23558142_23560193	ID3	inhibitor of DNA binding 3	Promoter (<=1kb)	0
chr1	23567616	23569052	148	184	96	64	43	68	122	124	172	70	55	72	135	130	41	1_23567616_23569052	ID3	inhibitor of DNA binding 3	Distal Intergenic	-8115
chr1	23597735	23599006	18	19	10	18	18	29	48	53	55	12	11	11	25	15	7	1_23597735_23599006	LOC107984928	uncharacterized LOC107984928	Intron (ENST00000477916.5/259283, intron 2 of 6)	-4114
chr1	23619251	23620315	44	45	27	34	18	43	57	74	69	42	33	42	72	76	23	1_23619251_23620315	MDS2	myelodysplastic syndrome 2 translocation associated	Intron (ENST00000477916.5/259283, intron 2 of 6)	-7019
chr1	23634741	23635319	12	9	2	4	6	6	14	22	19	2	2	4	8	7	4	1_23634741_23635319	MDS2	myelodysplastic syndrome 2 translocation associated	Intron (ENST00000477916.5/259283, intron 5 of 6)	7318
chr1	23691499	23692937	897	1004	477	269	203	318	249	273	283	415	283	399	730	501	197	1_23691499_23692937	RPL11	ribosomal protein L11	Promoter (<=1kb)	0
chr1	23742823	23745702	1064	1249	583	344	232	392	300	416	443	509	379	544	847	671	261	1_23742823_23745702	ELOA	elongin A	Promoter (<=1kb)	0
chr1	23772111	23772734	33	24	15	23	14	15	29	34	26	17	12	10	33	19	7	1_23772111_23772734	ELOA-AS1	ELOA antisense RNA 1	Promoter (<=1kb)	0
chr1	23777742	23779445	1043	1216	586	322	226	340	271	325	336	451	360	481	934	717	281	1_23777742_23779445	ELOA-AS1	ELOA antisense RNA 1	Promoter (<=1kb)	0
chr1	23790653	23792594	896	1026	518	254	204	299	294	320	331	369	250	409	683	541	208	1_23790653_23792594	LYPLA2	lysophospholipase 2	Promoter (<=1kb)	0
chr1	23799413	23801529	1071	1222	580	325	256	372	345	427	546	525	342	525	1013	784	277	1_23799413_23801529	GALE	UDP-galactose-4-epimerase	Promoter (<=1kb)	0
chr1	23824463	23825959	758	870	455	224	169	300	252	270	322	333	264	351	515	454	189	1_23824463_23825959	HMGCL	3-hydroxy-3-methylglutaryl-CoA lyase	Promoter (<=1kb)	0
chr1	23866881	23868665	688	737	377	251	161	283	277	335	339	336	247	373	596	435	165	1_23866881_23868665	FUCA1	alpha-L-fucosidase 1	Promoter (<=1kb)	0
chr1	23903004	23903874	17	26	12	18	8	16	30	38	44	17	18	15	34	30	7	1_23903004_23903874	CNR2	cannabinoid receptor 2	Intron (ENST00000374472.5/1269, intron 1 of 1)	9488
chr1	23958870	23961178	1328	1489	819	417	345	491	363	423	442	695	448	721	1177	916	312	1_23958870_23961178	PNRC2	proline rich nuclear receptor coactivator 2	Promoter (<=1kb)	0
chr1	23978777	23981000	965	1110	623	263	224	375	275	353	384	482	330	479	883	657	247	1_23978777_23981000	SRSF10	serine and arginine rich splicing factor 10	Promoter (<=1kb)	0
chr1	24111965	24112721	18	20	8	10	10	16	36	36	34	8	7	16	20	15	2	1_24111965_24112721	MYOM3	myomesin 3	Promoter (<=1kb)	0
chr1	24149993	24151185	30	36	18	19	21	18	61	70	74	20	4	16	43	32	8	1_24149993_24151185	IL22RA1	interleukin 22 receptor subunit alpha 1	Distal Intergenic	-6853
chr1	24186534	24188155	437	551	287	139	90	146	162	208	221	189	120	192	306	258	84	1_24186534_24188155	IFNLR1	interferon lambda receptor 1	Promoter (<=1kb)	0
chr1	24199227	24199693	19	18	15	14	13	20	16	12	22	9	6	9	32	13	6	1_24199227_24199693	GRHL3	grainyhead like transcription factor 3	Promoter (<=1kb)	0
chr1	24319577	24319807	9	6	7	7	5	7	31	36	21	4	5	6	8	7	2	1_24319577_24319807	GRHL3	grainyhead like transcription factor 3	Promoter (<=1kb)	-7
chr1	24320524	24322705	34	54	24	25	13	31	192	242	250	18	15	24	41	39	15	1_24320524_24322705	GRHL3-AS1	GRHL3 antisense RNA 1	Promoter (<=1kb)	0
chr1	24365051	24365340	5	9	4	7	6	10	13	14	12	4	6	1	6	4	3	1_24365051_24365340	STPG1	sperm tail PG-rich repeat containing 1	Intron (ENST00000337248.9/90529, intron 7 of 8)	14483
chr1	24392300	24392538	6	7	4	10	3	13	8	11	16	2	3	6	8	9	2	1_24392300_24392538	STPG1	sperm tail PG-rich repeat containing 1	Promoter (<=1kb)	-229
chr1	24412979	24413960	493	579	324	161	127	208	156	175	210	254	162	253	419	309	139	1_24412979_24413960	STPG1	sperm tail PG-rich repeat containing 1	Promoter (<=1kb)	0
chr1	24415355	24417364	771	882	524	277	203	365	342	429	489	394	286	454	670	504	187	1_24415355_24417364	NIPAL3	NIPA like domain containing 3	Promoter (<=1kb)	0
chr1	24438291	24438836	14	18	6	10	8	12	23	22	29	6	10	6	6	14	11	1_24438291_24438836	NIPAL3	NIPA like domain containing 3	Intron (ENST00000374399.9/57185, intron 2 of 11)	-17330
chr1	24463692	24465841	72	116	67	29	28	62	140	177	172	48	33	57	89	54	27	1_24463692_24465841	NIPAL3	NIPA like domain containing 3	3' UTR	7526
chr1	24468908	24469174	12	24	12	5	10	12	7	8	9	9	8	6	18	14	2	1_24468908_24469174	NIPAL3	NIPA like domain containing 3	Exon (ENST00000374399.9/57185, exon 12 of 12)	12742
chr1	24501481	24504468	1361	1697	768	404	265	404	451	576	574	615	406	667	970	815	312	1_24501481_24504468	RCAN3AS	RCAN3 antisense RNA	Promoter (<=1kb)	0
chr1	24545552	24545877	5	6	2	8	8	18	7	3	7	4	4	5	7	7	3	1_24545552_24545877	NCMAP-DT	NCMAP divergent transcript	Intron (ENST00000577528.1/100506985, intron 2 of 2)	10147
chr1	24555464	24556396	45	38	19	17	19	38	54	57	60	22	24	22	35	20	10	1_24555464_24556396	NCMAP-DT	NCMAP divergent transcript	Promoter (<=1kb)	0
chr1	24635197	24635567	9	14	8	17	10	12	11	14	8	9	7	12	11	16	3	1_24635197_24635567	SRRM1	serine and arginine repetitive matrix 1	Promoter (2-3kb)	2131
chr1	24641676	24644404	1441	1735	845	413	308	506	427	470	593	690	475	706	1327	1011	365	1_24641676_24644404	SRRM1	serine and arginine repetitive matrix 1	Promoter (<=1kb)	0
chr1	24688427	24688952	6	11	5	12	12	7	17	21	17	5	4	7	17	7	4	1_24688427_24688952	SRRM1	serine and arginine repetitive matrix 1	Distal Intergenic	18844
chr1	24735714	24736337	18	17	13	17	10	10	20	18	23	18	11	15	13	19	3	1_24735714_24736337	CLIC4	chloride intracellular channel 4	Distal Intergenic	-9045
chr1	24744774	24747038	1079	1238	639	372	255	427	357	468	465	515	391	573	974	783	271	1_24744774_24747038	CLIC4	chloride intracellular channel 4	Promoter (<=1kb)	0
chr1	24847790	24848997	118	132	52	40	27	38	108	129	147	53	35	52	82	73	16	1_24847790_24848997	MIR6731	microRNA 6731	Distal Intergenic	70419
chr1	24929881	24930763	7	9	2	9	6	8	25	32	44	4	5	6	15	4	1	1_24929881_24930763	RUNX3	RUNX family transcription factor 3	Promoter (<=1kb)	0
chr1	25129186	25129527	5	9	2	10	14	13	9	7	8	4	5	4	13	10	4	1_25129186_25129527	LINC02793	long intergenic non-protein coding RNA 2793	Distal Intergenic	88050
chr1	25167688	25167980	9	10	5	7	7	8	7	9	20	5	3	8	7	8	5	1_25167688_25167980	SYF2	SYF2 pre-mRNA splicing factor	Distal Intergenic	64452
chr1	25231840	25233407	1121	1353	694	337	228	373	296	351	366	580	360	586	995	755	312	1_25231840_25233407	SYF2	SYF2 pre-mRNA splicing factor	Promoter (<=1kb)	0
chr1	25239512	25240843	209	246	128	87	64	111	89	111	132	114	91	128	219	165	73	1_25239512_25240843	RSRP1	arginine and serine rich protein 1	Promoter (2-3kb)	2811
chr1	25245896	25248193	1201	1386	657	362	270	475	361	418	499	560	392	603	1115	875	299	1_25245896_25248193	RSRP1	arginine and serine rich protein 1	Promoter (<=1kb)	0
chr1	25255745	25256129	21	14	14	13	2	11	6	19	13	11	6	12	10	9	5	1_25255745_25256129	RSRP1	arginine and serine rich protein 1	Intron (ENST00000473314.6/57035, intron 1 of 5)	-8288
chr1	25266393	25266965	86	97	72	40	24	36	32	37	40	53	41	60	69	58	14	1_25266393_25266965	RSRP1	arginine and serine rich protein 1	Promoter (<=1kb)	920
chr1	25267841	25268397	28	53	22	15	4	17	21	25	19	22	17	28	39	27	14	1_25267841_25268397	RSRP1	arginine and serine rich protein 1	Promoter (<=1kb)	0
chr1	25336751	25337221	209	195	123	56	43	73	41	43	60	87	60	105	142	99	51	1_25336751_25337221	RSRP1	arginine and serine rich protein 1	Promoter (<=1kb)	0
chr1	25338213	25339728	919	985	587	270	200	323	218	322	281	383	315	434	741	617	228	1_25338213_25339728	TMEM50A	transmembrane protein 50A	Promoter (<=1kb)	0
chr1	25429690	25432517	1707	2002	1083	562	424	599	400	525	574	845	600	895	1653	1238	448	1_25429690_25432517	MACO1	macoilin 1	Promoter (<=1kb)	0
chr1	25442345	25442654	13	8	7	15	10	11	7	6	7	7	4	5	13	9	5	1_25442345_25442654	MACO1	macoilin 1	Intron (ENST00000399766.7/55219, intron 1 of 8)	-6239
chr1	25476543	25476987	11	10	13	13	11	19	8	11	8	2	3	4	11	9	1	1_25476543_25476987	MACO1	macoilin 1	Intron (ENST00000399766.7/55219, intron 4 of 8)	27650
chr1	25522464	25522761	16	13	7	6	7	6	3	8	13	4	5	2	20	6	6	1_25522464_25522761	LDLRAP1	low density lipoprotein receptor adaptor protein 1	Distal Intergenic	-20845
chr1	25543353	25544928	54	61	23	30	15	39	94	109	137	30	16	34	47	31	13	1_25543353_25544928	LDLRAP1	low density lipoprotein receptor adaptor protein 1	Promoter (<=1kb)	0
chr1	25579320	25580365	15	13	6	10	11	15	26	26	24	7	6	9	18	13	4	1_25579320_25580365	LDLRAP1	low density lipoprotein receptor adaptor protein 1	Promoter (1-2kb)	-1113
chr1	25608525	25608808	14	11	9	3	4	10	14	21	24	8	4	6	18	8	5	1_25608525_25608808	MAN1C1	mannosidase alpha class 1C member 1	Distal Intergenic	-7983
chr1	25615826	25617593	600	715	388	216	180	295	218	317	278	322	235	360	626	458	169	1_25615826_25617593	MAN1C1	mannosidase alpha class 1C member 1	Promoter (<=1kb)	0
chr1	25618290	25619551	294	322	230	115	88	157	168	223	234	104	84	138	172	127	49	1_25618290_25619551	MAN1C1	mannosidase alpha class 1C member 1	Promoter (<=1kb)	440
chr1	25713783	25714713	24	19	21	18	15	30	14	18	15	13	10	12	34	20	10	1_25713783_25714713	MAN1C1	mannosidase alpha class 1C member 1	Intron (ENST00000374332.9/57134, intron 2 of 11)	4181
chr1	25743550	25744281	23	20	16	20	12	21	30	28	25	12	9	7	14	12	7	1_25743550_25744281	MAN1C1	mannosidase alpha class 1C member 1	Intron (ENST00000374332.9/57134, intron 2 of 11)	-27788
chr1	25799237	25801156	482	558	289	136	113	173	176	298	327	206	154	228	387	309	112	1_25799237_25801156	SELENON	selenoprotein N	Promoter (<=1kb)	0
chr1	25809765	25810048	7	8	2	12	11	16	6	4	10	4	2	4	6	3	7	1_25809765_25810048	SELENON	selenoprotein N	Promoter (1-2kb)	-1422
chr1	25810798	25811294	24	19	10	14	7	19	16	19	27	10	4	8	25	7	1	1_25810798_25811294	SELENON	selenoprotein N	Promoter (<=1kb)	-176
chr1	25819173	25821768	1284	1587	777	368	310	531	400	523	510	560	426	626	1144	925	301	1_25819173_25821768	MTFR1L	mitochondrial fission regulator 1 like	Promoter (<=1kb)	0
chr1	25858415	25860087	201	203	120	134	86	159	166	201	225	99	95	129	165	161	54	1_25858415_25860087	AUNIP	aurora kinase A and ninein interacting protein	Promoter (<=1kb)	0
chr1	25874373	25876236	767	935	427	235	170	282	280	385	431	348	270	381	645	510	187	1_25874373_25876236	PAQR7	progestin and adipoQ receptor family member 7	Promoter (<=1kb)	0
chr1	25895370	25895867	24	34	12	15	18	27	11	25	17	20	7	17	17	30	8	1_25895370_25895867	STMN1	stathmin 1	Promoter (2-3kb)	-2763
chr1	25904498	25907360	1707	1942	1037	478	333	560	412	544	614	750	549	844	1466	1090	411	1_25904498_25907360	MIR3917	microRNA 3917	Promoter (<=1kb)	0
chr1	25922019	25923979	248	333	163	79	73	132	183	207	251	116	86	118	188	160	60	1_25922019_25923979	STMN1	stathmin 1	Distal Intergenic	-15028
chr1	25927459	25928137	37	34	23	29	28	19	23	31	37	30	18	26	44	30	10	1_25927459_25928137	STMN1	stathmin 1	Distal Intergenic	-20468
chr1	25933235	25934239	23	20	14	21	14	19	19	13	21	27	19	21	37	31	11	1_25933235_25934239	STMN1	stathmin 1	Distal Intergenic	-26244
chr1	25987837	25988406	8	3	6	6	5	10	20	21	24	5	5	2	12	7	2	1_25987837_25988406	PAFAH2	platelet activating factor acetylhydrolase 2	Exon (ENST00000374282.8/5051, exon 4 of 11)	-3728
chr1	25996893	25998659	578	602	340	163	148	223	200	273	272	230	182	282	407	345	140	1_25996893_25998659	PAFAH2	platelet activating factor acetylhydrolase 2	Promoter (<=1kb)	0
chr1	26016683	26016923	9	10	8	10	5	12	15	17	20	2	6	5	16	11	5	1_26016683_26016923	EXTL1	exostosin like glycosyltransferase 1	Promoter (2-3kb)	-2961
chr1	26021644	26023226	182	231	125	84	49	96	150	179	215	87	83	104	200	134	48	1_26021644_26023226	EXTL1	exostosin like glycosyltransferase 1	Promoter (<=1kb)	0
chr1	26034463	26036620	541	621	328	191	139	253	275	363	423	274	213	276	470	375	136	1_26034463_26036620	EXTL1	exostosin like glycosyltransferase 1	Promoter (2-3kb)	2333
chr1	26045676	26047246	24	23	12	20	18	26	68	89	102	22	17	15	30	23	8	1_26045676_26047246	SLC30A2	solute carrier family 30 member 2	Promoter (<=1kb)	0
chr1	26066992	26067263	2	4	2	8	4	5	11	13	17	0	0	4	3	4	2	1_26066992_26067263	TRIM63	tripartite motif containing 63	Promoter (<=1kb)	367
chr1	26094421	26094786	4	7	2	6	5	10	11	22	8	3	2	3	8	6	2	1_26094421_26094786	PDIK1L	PDLIM1 interacting kinase 1 like	Distal Intergenic	-16379
chr1	26104924	26105340	15	14	13	10	7	8	13	17	18	7	11	8	15	12	5	1_26104924_26105340	PDIK1L	PDLIM1 interacting kinase 1 like	Distal Intergenic	-5825
chr1	26110404	26112637	1641	1958	924	524	410	587	427	518	599	819	557	868	1493	1251	400	1_26110404_26112637	PDIK1L	PDLIM1 interacting kinase 1 like	Promoter (<=1kb)	0
chr1	26145011	26145700	23	28	15	9	12	14	31	33	37	15	7	16	25	15	8	1_26145011_26145700	FAM110D	family with sequence similarity 110 member D	Distal Intergenic	-13379
chr1	26154940	26156957	170	201	97	33	20	43	282	342	365	65	33	44	57	43	24	1_26154940_26156957	FAM110D	family with sequence similarity 110 member D	Promoter (2-3kb)	-2122
chr1	26160774	26162248	184	221	102	54	34	72	220	258	308	84	75	83	177	121	56	1_26160774_26162248	FAM110D	family with sequence similarity 110 member D	Promoter (1-2kb)	1695
chr1	26164393	26164976	107	100	39	21	18	30	72	83	94	39	27	33	74	57	14	1_26164393_26164976	C1orf232	chromosome 1 open reading frame 230	Exon (ENST00000634842.2/110806296, exon 4 of 4)	3605
chr1	26169546	26171153	457	517	271	151	131	184	170	221	292	205	158	244	348	293	105	1_26169546_26171153	ZNF593	zinc finger protein 593	Promoter (<=1kb)	0
chr1	26177158	26177549	5	13	6	5	3	8	11	26	17	5	7	1	10	2	2	1_26177158_26177549	CNKSR1	connector enhancer of kinase suppressor of Ras 1	Promoter (<=1kb)	0
chr1	26190488	26190917	4	5	2	4	4	6	12	18	20	3	3	2	8	5	1	1_26190488_26190917	CATSPER4	cation channel sperm associated 4	Promoter (<=1kb)	0
chr1	26203912	26204551	6	5	3	8	5	2	25	32	29	5	0	9	15	6	3	1_26203912_26204551	ZPLD2P	zona pellucida like domain containing 2, pseudogene	Distal Intergenic	-5190
chr1	26224878	26226459	200	241	123	57	45	67	173	243	244	80	56	85	176	134	61	1_26224878_26226459	ZPLD2P	zona pellucida like domain containing 2, pseudogene	Promoter (<=1kb)	0
chr1	26233671	26235505	998	1145	572	364	289	420	402	487	551	527	400	549	952	718	245	1_26233671_26235505	CEP85	centrosomal protein 85	Promoter (<=1kb)	0
chr1	26278911	26280982	633	848	382	215	171	253	271	313	352	304	228	326	536	421	181	1_26278911_26280982	SH3BGRL3	SH3 domain binding glutamate rich protein like 3	Promoter (<=1kb)	0
chr1	26305754	26307104	584	657	315	246	167	250	251	296	302	308	216	297	480	365	134	1_26305754_26307104	UBXN11	UBX domain protein 11	Promoter (<=1kb)	0
chr1	26320893	26321714	13	15	10	8	7	8	34	35	50	9	6	5	16	9	7	1_26320893_26321714	UBXN11	UBX domain protein 11	Promoter (2-3kb)	-2530
chr1	26335718	26337049	357	400	192	134	101	144	135	153	185	190	137	194	372	317	103	1_26335718_26337049	CRYBG2	crystallin beta-gamma domain containing 2	Promoter (<=1kb)	0
chr1	26360105	26361039	14	9	4	9	10	14	31	28	33	7	5	6	32	12	3	1_26360105_26361039	CRYBG2	crystallin beta-gamma domain containing 2	Promoter (<=1kb)	-25
chr1	26408682	26412390	267	307	165	79	64	122	383	493	537	93	79	70	200	192	60	1_26408682_26412390	LIN28A	lin-28 homolog A	Promoter (<=1kb)	0
chr1	26417129	26417696	20	27	16	13	10	18	18	27	12	13	9	19	19	22	5	1_26417129_26417696	LIN28A	lin-28 homolog A	Intron (ENST00000254231.4/79727, intron 2 of 4)	6312
chr1	26420761	26421245	5	4	2	5	5	5	21	24	22	5	4	1	11	5	1	1_26420761_26421245	LIN28A	lin-28 homolog A	Intron (ENST00000254231.4/79727, intron 2 of 4)	9944
chr1	26431718	26433270	909	1060	524	270	239	353	285	338	349	452	326	423	723	609	227	1_26431718_26433270	DHDDS	dehydrodolichyl diphosphate synthase subunit	Promoter (<=1kb)	0
chr1	26471163	26473664	1004	1141	571	320	262	432	344	442	485	473	359	512	876	682	264	1_26471163_26473664	HMGN2	high mobility group nucleosomal binding domain 2	Promoter (<=1kb)	0
chr1	26500113	26501782	717	895	407	260	195	318	296	347	387	410	281	365	703	544	186	1_26500113_26501782	HMGN2	high mobility group nucleosomal binding domain 2	Distal Intergenic	26684
chr1	26529223	26531459	837	940	502	279	213	324	313	373	428	380	283	413	695	578	196	1_26529223_26531459	RPS6KA1	ribosomal protein S6 kinase A1	Promoter (<=1kb)	0
chr1	26602535	26603698	33	23	15	20	7	22	41	38	62	21	13	7	27	17	8	1_26602535_26603698	LOC124904769	U7 small nuclear RNA	Promoter (<=1kb)	-103
chr1	26620040	26622153	769	941	477	328	234	372	315	424	471	471	320	429	726	637	189	1_26620040_26622153	LOC124904769	U7 small nuclear RNA	Exon (ENST00000690093.1/ENST00000690093.1, exon 1 of 1)	-17608
chr1	26677367	26677935	27	15	7	13	4	20	22	25	27	14	5	25	21	11	3	1_26677367_26677935	ARID1A	AT-rich interaction domain 1A	Distal Intergenic	-15301
chr1	26692324	26693461	470	580	299	172	152	246	147	161	217	283	209	338	431	359	125	1_26692324_26693461	ARID1A	AT-rich interaction domain 1A	Promoter (<=1kb)	0
chr1	26695255	26696197	436	573	298	168	112	188	138	186	208	263	158	299	416	393	117	1_26695255_26696197	ARID1A	AT-rich interaction domain 1A	Promoter (<=1kb)	0
chr1	26696934	26700090	1077	1096	642	287	226	345	303	383	402	449	317	465	768	561	253	1_26696934_26700090	ARID1A	AT-rich interaction domain 1A	Promoter (<=1kb)	530
chr1	26723062	26723832	17	24	9	7	9	18	31	29	47	15	7	11	16	15	6	1_26723062_26723832	ARID1A	AT-rich interaction domain 1A	Intron (ENST00000430799.7/8289, intron 1 of 19)	-3876
chr1	26787335	26789569	739	880	469	261	171	262	308	415	460	349	243	361	526	477	143	1_26787335_26789569	PIGV	phosphatidylinositol glycan anchor biosynthesis class V	Promoter (<=1kb)	0
chr1	26799671	26800448	19	18	4	14	13	12	15	33	16	10	12	10	18	7	5	1_26799671_26800448	PIGV	phosphatidylinositol glycan anchor biosynthesis class V	3' UTR	10362
chr1	26825501	26828045	668	834	437	207	188	234	249	303	363	320	222	333	555	502	157	1_26825501_26828045	ZDHHC18	zinc finger DHHC-type palmitoyltransferase 18	Promoter (<=1kb)	0
chr1	26864156	26866118	185	243	122	126	100	144	294	331	371	128	91	129	188	149	60	1_26864156_26866118	SFN	stratifin	Promoter (1-2kb)	1007
chr1	26889407	26890765	357	424	187	124	98	155	135	157	183	161	121	174	347	270	97	1_26889407_26890765	GPN2	GPN-loop GTPase 2	Promoter (<=1kb)	0
chr1	26899292	26901242	873	981	519	267	201	281	253	318	347	421	269	410	640	519	184	1_26899292_26901242	NUDC	nuclear distribution C, dynein complex regulator	Promoter (<=1kb)	0
chr1	26921348	26922792	563	645	324	198	167	219	209	251	273	283	207	305	481	416	169	1_26921348_26922792	NUDC	nuclear distribution C, dynein complex regulator	Promoter (<=1kb)	0
chr1	26959543	26960137	13	16	2	6	4	7	14	22	29	7	3	3	9	7	7	1_26959543_26960137	KDF1	keratinocyte differentiation factor 1	Promoter (<=1kb)	331
chr1	26960155	26960701	14	17	7	12	5	7	7	15	17	15	8	16	24	13	12	1_26960155_26960701	KDF1	keratinocyte differentiation factor 1	Promoter (<=1kb)	0
chr1	26972525	26972868	7	5	5	7	3	9	12	10	10	6	6	13	9	12	4	1_26972525_26972868	KDF1	keratinocyte differentiation factor 1	Distal Intergenic	-12057
chr1	26993027	26995592	1210	1452	695	367	306	454	425	489	587	554	391	631	1071	849	321	1_26993027_26995592	TRNP1	TMF1 regulated nuclear protein 1	Promoter (<=1kb)	0
chr1	26997879	26998128	31	36	24	6	5	7	53	59	79	6	9	16	27	26	9	1_26997879_26998128	TRNP1	TMF1 regulated nuclear protein 1	Intron (ENST00000522111.3/388610, intron 1 of 1)	3560
chr1	27012656	27013547	37	49	26	23	15	33	77	86	94	20	13	14	28	20	12	1_27012656_27013547	TENT5B	terminal nucleotidyltransferase 5B	Promoter (<=1kb)	0
chr1	27031386	27032009	5	10	7	13	11	12	20	32	21	7	2	11	14	14	2	1_27031386_27032009	TENT5B	terminal nucleotidyltransferase 5B	Distal Intergenic	-18536
chr1	27044489	27046057	61	69	33	39	25	31	146	194	201	24	20	27	60	33	21	1_27044489_27046057	TENT5B	terminal nucleotidyltransferase 5B	Distal Intergenic	-31639
chr1	27057915	27058456	13	7	9	10	2	17	13	18	7	9	6	17	27	13	7	1_27057915_27058456	SLC9A1	solute carrier family 9 member A1	Distal Intergenic	44339
chr1	27070942	27071604	24	24	16	19	17	18	18	29	24	17	8	16	37	16	8	1_27070942_27071604	SLC9A1	solute carrier family 9 member A1	Distal Intergenic	31191
chr1	27102603	27102944	9	16	4	9	5	12	17	18	21	5	3	3	12	6	3	1_27102603_27102944	SLC9A1	solute carrier family 9 member A1	Promoter (<=1kb)	0
chr1	27112201	27112504	16	9	9	8	2	5	10	13	12	6	5	7	10	8	3	1_27112201_27112504	SLC9A1	solute carrier family 9 member A1	Intron (ENST00000263980.8/6548, intron 2 of 11)	-8179
chr1	27152534	27155810	556	656	337	173	153	243	378	472	523	255	178	243	415	385	129	1_27152534_27155810	SLC9A1	solute carrier family 9 member A1	Promoter (<=1kb)	0
chr1	27233727	27236222	772	868	466	291	229	335	314	379	449	377	258	427	657	564	177	1_27233727_27236222	WDTC1-DT	WDTC1 divergent transcript	Promoter (<=1kb)	0
chr1	27284702	27284972	14	9	5	15	6	14	7	10	14	7	1	6	13	10	7	1_27284702_27284972	WDTC1	WD and tetratricopeptide repeats 1	Promoter (2-3kb)	-2737
chr1	27299405	27300008	20	34	15	16	11	23	9	19	17	9	8	10	19	18	16	1_27299405_27300008	WDTC1	WD and tetratricopeptide repeats 1	Intron (ENST00000319394.8/23038, intron 12 of 15)	-5006
chr1	27300701	27301276	34	26	10	12	15	25	25	24	28	26	10	21	25	19	15	1_27300701_27301276	WDTC1	WD and tetratricopeptide repeats 1	Exon (ENST00000319394.8/23038, exon 13 of 16)	-3738
chr1	27307048	27307612	22	14	7	14	14	12	12	11	19	10	4	10	26	20	4	1_27307048_27307612	WDTC1	WD and tetratricopeptide repeats 1	Promoter (2-3kb)	2034
chr1	27321841	27323353	996	1148	617	338	269	366	277	345	389	465	323	535	847	727	287	1_27321841_27323353	TMEM222	transmembrane protein 222	Promoter (<=1kb)	0
chr1	27341541	27343344	43	44	24	29	12	28	109	128	140	6	15	16	23	23	12	1_27341541_27343344	SYTL1	synaptotagmin like 1	Promoter (<=1kb)	0
chr1	27349118	27350813	76	86	40	39	21	39	195	268	330	31	25	44	77	73	31	1_27349118_27350813	SYTL1	synaptotagmin like 1	Promoter (<=1kb)	0
chr1	27365277	27367285	532	558	287	137	107	168	288	395	429	201	149	187	302	228	74	1_27365277_27367285	MAP3K6	mitogen-activated protein kinase kinase kinase 6	Promoter (<=1kb)	0
chr1	27391367	27393590	485	588	289	134	95	171	175	223	317	225	147	220	445	363	141	1_27391367_27393590	GPR3	G protein-coupled receptor 3	Promoter (<=1kb)	0
chr1	27402835	27403356	18	11	13	7	8	11	22	13	24	5	8	6	14	11	5	1_27402835_27403356	GPR3	G protein-coupled receptor 3	Distal Intergenic	10213
chr1	27428285	27428727	11	8	4	15	6	8	21	18	21	5	3	5	7	5	3	1_27428285_27428727	GPR3	G protein-coupled receptor 3	Intron (ENST00000618852.5/10163, intron 2 of 8)	35663
chr1	27451256	27451667	23	17	6	13	17	21	13	12	8	8	5	11	24	7	3	1_27451256_27451667	WASF2	WASP family member 2	Intron (ENST00000618852.5/10163, intron 1 of 8)	38384
chr1	27488035	27490781	728	900	475	259	193	294	342	429	476	387	265	367	630	497	205	1_27488035_27490781	WASF2	WASP family member 2	Promoter (<=1kb)	0
chr1	27496664	27497482	33	37	27	11	15	15	22	38	26	19	14	9	38	22	10	1_27496664_27497482	WASF2	WASP family member 2	Distal Intergenic	-6497
chr1	27504581	27504908	7	21	2	10	8	7	11	10	19	5	1	4	14	12	1	1_27504581_27504908	WASF2	WASP family member 2	Distal Intergenic	-14414
chr1	27519182	27519678	18	18	10	9	7	12	10	14	22	17	8	9	13	10	10	1_27519182_27519678	LOC105376892	uncharacterized LOC105376892	Distal Intergenic	-6127
chr1	27526751	27529119	209	278	129	71	74	101	145	167	229	93	76	70	131	93	51	1_27526751_27529119	LOC105376892	uncharacterized LOC105376892	Promoter (<=1kb)	946
chr1	27535966	27537516	31	43	24	35	28	34	45	43	39	14	18	24	46	29	22	1_27535966_27537516	LOC105376892	uncharacterized LOC105376892	Intron (ENST00000247087.10/27245, intron 5 of 5)	10161
chr1	27561740	27562667	36	33	22	22	23	43	21	33	45	25	18	36	51	28	11	1_27561740_27562667	AHDC1	AT-hook DNA binding motif containing 1	Intron (ENST00000247087.10/27245, intron 1 of 5)	-3379
chr1	27567055	27568864	54	57	35	34	29	45	106	127	125	30	22	33	53	41	16	1_27567055_27568864	AHDC1	AT-hook DNA binding motif containing 1	Promoter (<=1kb)	0
chr1	27572275	27573127	43	57	26	30	25	26	63	74	77	34	18	33	45	43	18	1_27572275_27573127	AHDC1	AT-hook DNA binding motif containing 1	Intron (ENST00000247087.10/27245, intron 1 of 5)	-4015
chr1	27575192	27577253	67	78	41	30	25	45	114	159	172	34	23	28	42	48	8	1_27575192_27577253	AHDC1	AT-hook DNA binding motif containing 1	Intron (ENST00000247087.10/27245, intron 1 of 5)	-6932
chr1	27599141	27599499	41	40	24	18	13	22	44	71	72	13	9	16	23	21	7	1_27599141_27599499	AHDC1	AT-hook DNA binding motif containing 1	Intron (ENST00000247087.10/27245, intron 1 of 5)	3915
chr1	27601669	27604821	951	1202	578	306	220	341	273	369	391	469	343	512	901	749	282	1_27601669_27604821	AHDC1	AT-hook DNA binding motif containing 1	Promoter (<=1kb)	0
chr1	27634022	27634538	16	6	7	5	4	8	21	20	30	10	1	5	6	7	1	1_27634022_27634538	FGR	FGR proto-oncogene, Src family tyrosine kinase	Promoter (<=1kb)	596
chr1	27659419	27660971	72	82	44	28	31	51	130	145	170	27	30	29	49	61	18	1_27659419_27660971	LINC02574	long intergenic non-protein coding RNA 2574	Promoter (1-2kb)	1751
chr1	27663064	27663414	29	17	14	12	13	13	14	21	25	8	6	15	23	12	15	1_27663064_27663414	LINC02574	long intergenic non-protein coding RNA 2574	Promoter (<=1kb)	-342
chr1	27669342	27670096	19	24	16	12	6	8	64	70	82	10	4	8	19	15	8	1_27669342_27670096	IFI6	interferon alpha inducible protein 6	Promoter (2-3kb)	2082
chr1	27670806	27672875	152	144	95	66	30	71	160	199	210	42	47	58	94	64	24	1_27670806_27672875	IFI6	interferon alpha inducible protein 6	Promoter (<=1kb)	0
chr1	27725072	27727370	709	807	390	243	194	292	279	331	356	367	245	389	604	491	167	1_27725072_27727370	FAM76A	family with sequence similarity 76 member A	Promoter (<=1kb)	0
chr1	27772753	27774703	978	1159	599	340	235	374	275	366	387	473	343	508	815	642	226	1_27772753_27774703	STX12	syntaxin 12	Promoter (<=1kb)	0
chr1	27830393	27832561	1047	1147	625	344	261	409	329	439	480	476	341	489	851	706	262	1_27830393_27832561	LOC124903885	uncharacterized LOC124903885	Promoter (<=1kb)	0
chr1	27872105	27873474	100	116	48	38	35	52	90	166	172	41	37	43	85	74	21	1_27872105_27873474	THEMIS2	thymocyte selection associated family member 2	Promoter (<=1kb)	0
chr1	27913779	27915176	517	532	311	183	130	218	176	211	255	271	177	311	439	339	124	1_27913779_27915176	RPA2	replication protein A2	Promoter (<=1kb)	0
chr1	27934786	27935974	13	17	10	18	13	18	64	43	68	8	8	13	36	19	9	1_27934786_27935974	SMPDL3B	sphingomyelin phosphodiesterase acid like 3B	Promoter (<=1kb)	0
chr1	27959408	27960620	43	34	17	37	24	50	109	158	182	16	17	17	36	25	13	1_27959408_27960620	XKR8	XK related 8	Promoter (<=1kb)	0
chr1	28087523	28089001	1081	1253	609	344	298	442	318	422	449	526	383	565	931	711	305	1_28087523_28089001	EYA3	EYA transcriptional coactivator and phosphatase 3	Promoter (<=1kb)	0
chr1	28104443	28105657	82	73	39	32	19	40	61	79	79	46	37	42	81	68	27	1_28104443_28105657	EYA3	EYA transcriptional coactivator and phosphatase 3	Distal Intergenic	-15806
chr1	28232337	28233086	427	547	243	137	100	168	116	135	155	233	138	215	391	300	126	1_28232337_28233086	DNAJC8	DnaJ heat shock protein family (Hsp40) member C8	Promoter (<=1kb)	0
chr1	28235736	28237396	1135	1420	668	305	251	422	341	397	415	524	373	557	1121	872	335	1_28235736_28237396	ATP5IF1	ATP synthase inhibitory factor subunit 1	Promoter (<=1kb)	0
chr1	28247153	28247660	43	44	28	26	28	37	51	62	66	24	24	40	49	34	11	1_28247153_28247660	ATP5IF1	ATP synthase inhibitory factor subunit 1	Exon (ENST00000605846.1/ENST00000605846.1, exon 1 of 1)	10999
chr1	28248711	28249229	13	17	11	2	4	13	24	23	33	15	5	11	15	9	2	1_28248711_28249229	SESN2	sestrin 2	Distal Intergenic	-10289
chr1	28259294	28261666	1276	1456	741	376	313	458	374	466	492	548	412	672	1016	835	297	1_28259294_28261666	SESN2	sestrin 2	Promoter (<=1kb)	0
chr1	28296540	28297492	22	20	11	17	11	23	33	46	53	24	7	11	30	8	8	1_28296540_28297492	MED18	mediator complex subunit 18	Distal Intergenic	-31510
chr1	28328409	28329878	530	631	376	154	116	206	178	199	241	265	172	265	481	389	144	1_28328409_28329878	MED18	mediator complex subunit 18	Promoter (<=1kb)	0
chr1	28359671	28360066	14	16	10	15	9	12	13	19	12	9	6	10	22	17	7	1_28359671_28360066	PHACTR4	phosphatase and actin regulator 4	Distal Intergenic	-9516
chr1	28369255	28371251	954	1180	596	312	252	372	323	415	444	491	317	520	813	627	242	1_28369255_28371251	PHACTR4	phosphatase and actin regulator 4	Promoter (<=1kb)	0
chr1	28505415	28507876	1195	1335	723	310	214	392	277	333	431	549	383	607	1056	807	304	1_28505415_28507876	RCC1	regulator of chromosome condensation 1	Promoter (<=1kb)	0
chr1	28517580	28519471	338	408	171	154	106	175	183	219	218	192	137	199	325	300	93	1_28517580_28519471	RCC1	regulator of chromosome condensation 1	Promoter (<=1kb)	0
chr1	28552433	28554067	1038	1229	604	305	240	384	266	368	374	457	375	511	986	738	262	1_28552433_28554067	TRNAU1AP	tRNA selenocysteine 1 associated protein 1	Promoter (<=1kb)	0
chr1	28580425	28583231	1268	1472	723	391	339	477	374	481	501	638	467	643	1166	937	330	1_28580425_28583231	SNORA44	small nucleolar RNA, H/ACA box 44	Promoter (<=1kb)	0
chr1	28591878	28593206	45	53	20	24	19	35	54	51	54	16	12	25	33	35	10	1_28591878_28593206	RAB42	RAB42, member RAS oncogene family	Promoter (<=1kb)	0
chr1	28602884	28603109	10	12	3	5	7	13	12	5	10	6	9	4	13	9	2	1_28602884_28603109	RAB42	RAB42, member RAS oncogene family	3' UTR	10619
chr1	28641989	28644303	903	1071	558	311	203	341	326	407	407	450	299	468	800	603	200	1_28641989_28644303	TAF12-DT	TAF12 divergent transcript	Promoter (<=1kb)	0
chr1	28648007	28649290	170	195	113	80	67	90	100	125	107	105	65	118	168	149	62	1_28648007_28649290	RNU11	RNA, U11 small nuclear	Promoter (<=1kb)	0
chr1	28668133	28670033	710	888	436	206	175	290	240	311	315	368	222	380	670	477	184	1_28668133_28670033	GMEB1	glucocorticoid modulatory element binding protein 1	Promoter (<=1kb)	0
chr1	28736151	28738236	1064	1275	646	338	246	405	343	429	455	521	366	525	994	752	277	1_28736151_28738236	YTHDF2	YTH N6-methyladenosine RNA binding protein F2	Promoter (<=1kb)	0
chr1	28756713	28757200	11	16	8	11	12	12	9	11	14	17	9	16	18	10	6	1_28756713_28757200	YTHDF2	YTH N6-methyladenosine RNA binding protein F2	Intron (ENST00000542507.5/51441, intron 5 of 5)	17622
chr1	28785088	28786004	46	42	29	34	21	28	40	58	53	37	18	24	46	39	14	1_28785088_28786004	OPRD1	opioid receptor delta 1	Distal Intergenic	-26166
chr1	28811433	28812963	41	51	26	29	35	42	97	103	127	30	26	45	45	44	17	1_28811433_28812963	OPRD1	opioid receptor delta 1	Promoter (<=1kb)	0
chr1	28877152	28877613	23	19	12	5	8	10	14	20	22	21	10	10	16	22	5	1_28877152_28877613	EPB41	erythrocyte membrane protein band 4.1	Exon (ENST00000418471.1/ENST00000418471.1, exon 1 of 3)	-9478
chr1	28886705	28888582	1104	1278	649	305	237	349	327	397	421	417	293	460	649	547	196	1_28886705_28888582	EPB41	erythrocyte membrane protein band 4.1	Promoter (<=1kb)	0
chr1	28914143	28916018	889	1092	544	304	219	352	245	325	379	501	341	514	923	787	239	1_28914143_28916018	EPB41	erythrocyte membrane protein band 4.1	Promoter (<=1kb)	0
chr1	28927334	28928902	28	20	19	19	23	24	48	44	45	14	8	21	28	21	9	1_28927334_28928902	EPB41	erythrocyte membrane protein band 4.1	Intron (ENST00000647103.1/2035, intron 1 of 17)	12708
chr1	29033994	29034332	14	11	6	13	13	16	7	7	8	6	2	6	7	8	5	1_29033994_29034332	EPB41	erythrocyte membrane protein band 4.1	Intron (ENST00000647103.1/2035, intron 9 of 17)	-5086
chr1	29121451	29125579	219	274	125	88	66	106	399	467	593	86	75	100	211	157	63	1_29121451_29125579	TMEM200B	transmembrane protein 200B	Promoter (<=1kb)	0
chr1	29179879	29182372	1061	1210	602	345	272	416	348	440	469	498	344	535	857	667	228	1_29179879_29182372	SRSF4	serine and arginine rich splicing factor 4	Promoter (<=1kb)	0
chr1	29202764	29203269	22	23	13	22	8	25	20	17	21	10	8	9	28	20	7	1_29202764_29203269	MECR	mitochondrial trans-2-enoyl-CoA reductase	Promoter (<=1kb)	0
chr1	29212741	29212993	4	3	2	7	1	3	11	15	7	4	3	0	6	3	1	1_29212741_29212993	MECR	mitochondrial trans-2-enoyl-CoA reductase	Intron (ENST00000263702.11/51102, intron 3 of 9)	3036
chr1	29230353	29231738	409	479	257	157	118	191	205	250	265	204	133	225	369	309	108	1_29230353_29231738	MECR	mitochondrial trans-2-enoyl-CoA reductase	Promoter (<=1kb)	0
chr1	29236081	29238743	961	1224	552	255	194	349	338	375	499	399	294	428	755	537	196	1_29236081_29238743	PTPRU	protein tyrosine phosphatase receptor type U	Promoter (<=1kb)	0
chr1	29259340	29260545	39	58	33	20	12	24	64	76	83	19	14	29	46	35	9	1_29259340_29260545	PTPRU	protein tyrosine phosphatase receptor type U	Promoter (<=1kb)	0
chr1	29383544	29383912	16	13	3	10	7	18	8	9	14	2	2	5	18	8	6	1_29383544_29383912	LINC01756	long intergenic non-protein coding RNA 1756	Distal Intergenic	-33430
chr1	29416821	29417088	6	4	3	6	6	11	10	14	10	4	2	2	7	6	1	1_29416821_29417088	LINC01756	long intergenic non-protein coding RNA 1756	Distal Intergenic	-66707
chr1	29478029	29479132	15	29	18	3	5	18	29	26	28	6	5	7	15	8	4	1_29478029_29479132	LINC01756	long intergenic non-protein coding RNA 1756	Distal Intergenic	-127915
chr1	29706463	29707155	10	12	7	7	3	7	20	26	23	5	4	6	14	10	1	1_29706463_29707155	LINC01648	long intergenic non-protein coding RNA 1648	Distal Intergenic	330457
chr1	29793128	29793488	7	8	4	13	12	14	6	11	10	5	0	4	8	5	6	1_29793128_29793488	LINC01648	long intergenic non-protein coding RNA 1648	Distal Intergenic	244124
chr1	29930817	29931912	15	31	16	21	15	22	37	41	44	18	13	12	35	22	7	1_29930817_29931912	LINC01648	long intergenic non-protein coding RNA 1648	Distal Intergenic	105700
chr1	29936116	29936370	7	9	4	10	8	11	7	12	8	8	3	8	5	11	6	1_29936116_29936370	LINC01648	long intergenic non-protein coding RNA 1648	Distal Intergenic	101242
chr1	30085567	30086320	22	19	12	7	10	12	22	31	36	12	6	13	25	14	6	1_30085567_30086320	LINC01648	long intergenic non-protein coding RNA 1648	Distal Intergenic	-47955
chr1	30089083	30089375	12	11	5	13	7	14	23	9	14	9	5	14	18	7	3	1_30089083_30089375	LINC01648	long intergenic non-protein coding RNA 1648	Distal Intergenic	-51471
chr1	30190352	30190696	13	17	4	9	12	19	7	8	10	10	6	9	25	16	9	1_30190352_30190696	LINC01648	long intergenic non-protein coding RNA 1648	Distal Intergenic	-152740
chr1	30250730	30251845	121	130	85	34	22	47	31	23	37	34	25	27	72	43	17	1_30250730_30251845	LINC01648	long intergenic non-protein coding RNA 1648	Distal Intergenic	-213118
chr1	30380309	30380830	13	24	9	24	18	19	13	15	17	10	4	20	26	15	3	1_30380309_30380830	MATN1	matrilin 1	Distal Intergenic	335305
chr1	30600409	30600920	6	7	3	7	1	8	13	21	22	4	2	3	8	9	1	1_30600409_30600920	MATN1	matrilin 1	Distal Intergenic	115215
chr1	30610115	30610580	11	13	4	15	12	18	9	14	24	11	4	5	12	10	3	1_30610115_30610580	MATN1	matrilin 1	Distal Intergenic	105555
chr1	30667759	30667991	7	6	6	3	2	7	10	8	13	3	0	4	3	7	1	1_30667759_30667991	MATN1	matrilin 1	Distal Intergenic	48144
chr1	30684566	30685502	29	33	12	11	9	16	29	43	49	14	0	14	27	9	9	1_30684566_30685502	MATN1	matrilin 1	Distal Intergenic	30633
chr1	30698134	30698658	8	5	4	11	3	11	12	13	15	3	0	3	8	5	1	1_30698134_30698658	MATN1	matrilin 1	Distal Intergenic	17477
chr1	30707904	30708387	21	24	18	16	12	27	15	16	17	14	7	11	34	20	6	1_30707904_30708387	MATN1	matrilin 1	Distal Intergenic	7748
chr1	30717919	30720023	327	405	192	175	102	164	221	288	340	201	147	196	349	250	71	1_30717919_30720023	MATN1-AS1	MATN1 antisense RNA 1	Promoter (<=1kb)	0
chr1	30801372	30802363	30	57	27	21	20	28	39	43	37	21	14	24	45	32	20	1_30801372_30802363	LINC01778	long intergenic non-protein coding RNA 1778	Distal Intergenic	-21854
chr1	30810589	30811207	27	19	20	12	9	14	14	24	14	10	7	9	33	14	8	1_30810589_30811207	LINC01778	long intergenic non-protein coding RNA 1778	Exon (ENST00000440358.1/ENST00000440358.1, exon 2 of 2)	-13010
chr1	30816127	30817262	38	46	29	28	18	29	39	53	46	16	18	29	53	35	13	1_30816127_30817262	LINC01778	long intergenic non-protein coding RNA 1778	Distal Intergenic	-6955
chr1	30823869	30825436	146	193	106	92	63	88	117	161	176	71	65	91	162	135	50	1_30823869_30825436	LINC01778	long intergenic non-protein coding RNA 1778	Promoter (<=1kb)	0
chr1	30854103	30854426	12	7	10	13	5	13	18	11	17	9	1	12	15	14	11	1_30854103_30854426	LOC400748	uncharacterized LOC400748	Distal Intergenic	-3732
chr1	30856457	30856739	14	13	11	7	6	11	6	7	13	9	5	7	10	16	5	1_30856457_30856739	LOC400748	uncharacterized LOC400748	Promoter (1-2kb)	-1419
chr1	30879401	30881095	97	112	62	39	31	52	49	70	85	66	33	46	89	70	26	1_30879401_30881095	SDC3	syndecan 3	Promoter (<=1kb)	0
chr1	30888359	30888719	21	13	8	11	6	15	18	10	8	11	4	7	14	10	1	1_30888359_30888719	SDC3	syndecan 3	Intron (ENST00000339394.7/9672, intron 1 of 4)	-6930
chr1	30906907	30909812	982	1098	513	255	191	293	316	410	446	434	286	436	832	660	249	1_30906907_30909812	SDC3	syndecan 3	Promoter (<=1kb)	0
chr1	30929408	30929791	13	15	6	7	7	7	10	12	7	3	1	7	3	7	5	1_30929408_30929791	PUM1	pumilio RNA binding family member 1	Distal Intergenic	15581
chr1	31010245	31010895	17	7	5	16	18	18	13	17	15	3	10	2	16	9	7	1_31010245_31010895	PUM1	pumilio RNA binding family member 1	Intron (ENST00000424085.6/9698, intron 3 of 17)	-15141
chr1	31062966	31066137	1695	1886	1061	500	395	546	444	577	605	789	566	774	1496	1085	419	1_31062966_31066137	PUM1	pumilio RNA binding family member 1	Promoter (<=1kb)	0
chr1	31122940	31123254	10	13	6	6	9	9	3	9	10	10	6	11	25	11	2	1_31122940_31123254	PUM1	pumilio RNA binding family member 1	Distal Intergenic	-56949
chr1	31154428	31156047	589	658	387	171	126	219	213	240	283	227	206	278	438	374	139	1_31154428_31156047	NKAIN1	sodium/potassium transporting ATPase interacting 1	Distal Intergenic	32106
chr1	31162714	31163096	9	14	8	5	3	2	13	15	19	5	5	6	11	11	6	1_31162714_31163096	NKAIN1	sodium/potassium transporting ATPase interacting 1	Distal Intergenic	25057
chr1	31181636	31182652	77	101	42	14	12	30	76	70	88	12	13	20	49	23	15	1_31181636_31182652	NKAIN1	sodium/potassium transporting ATPase interacting 1	3' UTR	5501
chr1	31215072	31216379	38	28	20	28	23	34	36	32	41	15	13	20	36	30	16	1_31215072_31216379	NKAIN1	sodium/potassium transporting ATPase interacting 1	Intron (ENST00000373736.7/79570, intron 1 of 6)	-21152
chr1	31223927	31224426	21	21	17	11	20	22	12	17	13	13	8	15	31	13	7	1_31223927_31224426	NKAIN1	sodium/potassium transporting ATPase interacting 1	Intron (ENST00000373736.7/79570, intron 1 of 6)	15461
chr1	31238131	31240693	1269	1633	790	378	307	492	431	559	582	639	460	670	1272	1066	345	1_31238131_31240693	NKAIN1	sodium/potassium transporting ATPase interacting 1	Promoter (<=1kb)	0
chr1	31296178	31298319	1743	1988	1005	558	399	553	452	550	582	836	609	862	1512	1170	431	1_31296178_31298319	ZCCHC17	zinc finger CCHC-type containing 17	Promoter (<=1kb)	0
chr1	31371384	31374068	236	276	129	78	56	90	322	461	500	74	69	75	141	106	40	1_31371384_31374068	FABP3	fatty acid binding protein 3	Promoter (<=1kb)	0
chr1	31394386	31395185	38	48	22	18	7	18	58	75	66	25	22	30	58	41	12	1_31394386_31395185	SERINC2	serine incorporator 2	Distal Intergenic	-14380
chr1	31412415	31415020	635	770	338	217	187	309	372	487	539	313	200	285	609	495	176	1_31412415_31415020	SERINC2	serine incorporator 2	Promoter (<=1kb)	0
chr1	31422529	31422948	23	19	11	13	15	11	14	12	13	9	8	10	17	21	7	1_31422529_31422948	SERINC2	serine incorporator 2	Intron (ENST00000373710.5/347735, intron 2 of 10)	8716
chr1	31549027	31550186	129	158	68	35	22	41	100	154	158	56	28	71	83	72	27	1_31549027_31550186	LOC105378626	uncharacterized LOC105378626	Intron (ENST00000639839.1/149086, intron 4 of 4)	25387
chr1	31563002	31563325	1	7	2	4	5	4	13	17	15	4	2	2	6	3	2	1_31563002_31563325	LOC105378626	uncharacterized LOC105378626	Intron (ENST00000639839.1/149086, intron 4 of 4)	12248
chr1	31563956	31564745	38	25	19	12	12	36	30	44	44	16	9	18	34	24	9	1_31563956_31564745	LOC105378626	uncharacterized LOC105378626	Intron (ENST00000639839.1/149086, intron 4 of 4)	10828
chr1	31617144	31618636	517	661	315	124	98	154	224	286	360	205	132	220	372	306	112	1_31617144_31618636	HCRTR1	hypocretin receptor 1	Promoter (<=1kb)	0
chr1	31626418	31626737	15	12	10	11	8	15	16	10	13	8	4	13	16	4	4	1_31626418_31626737	HCRTR1	hypocretin receptor 1	Intron (ENST00000468521.1/3061, intron 8 of 8)	7225
chr1	31643545	31646020	1371	1526	837	411	264	506	415	527	570	669	421	563	1102	924	317	1_31643545_31646020	PEF1-AS1	PEF1 and COL16A1 antisense RNA 1	Promoter (<=1kb)	0
chr1	31669722	31670506	15	14	6	13	7	12	33	39	55	6	5	8	14	7	1	1_31669722_31670506	COL16A1	collagen type XVI alpha 1 chain	Promoter (<=1kb)	96
chr1	31703785	31704824	9	9	6	10	6	11	62	73	65	5	4	9	13	8	8	1_31703785_31704824	COL16A1	collagen type XVI alpha 1 chain	Promoter (<=1kb)	0
chr1	31714297	31716177	95	98	40	26	20	28	193	294	330	26	15	32	39	29	11	1_31714297_31716177	COL16A1	collagen type XVI alpha 1 chain	Distal Intergenic	-9978
chr1	31760540	31761480	225	338	162	58	47	100	131	137	156	116	89	133	193	192	55	1_31760540_31761480	ADGRB2	adhesion G protein-coupled receptor B2	Promoter (<=1kb)	0
chr1	31762529	31765243	1067	1403	635	338	248	397	343	458	515	503	354	587	982	772	267	1_31762529_31765243	ADGRB2	adhesion G protein-coupled receptor B2	Promoter (<=1kb)	0
chr1	31771896	31773467	111	124	73	51	36	66	137	147	179	69	40	67	131	117	44	1_31771896_31773467	ADGRB2	adhesion G protein-coupled receptor B2	Distal Intergenic	-7003
chr1	31782082	31782711	19	24	11	18	11	29	22	18	21	15	8	9	24	20	8	1_31782082_31782711	SPOCD1	SPOC domain containing 1	Distal Intergenic	15904
chr1	31788059	31789870	665	718	398	167	137	200	245	329	387	278	210	280	455	391	127	1_31788059_31789870	SPOCD1	SPOC domain containing 1	Exon (ENST00000527035.1/ENST00000527035.1, exon 1 of 2)	8745
chr1	31811631	31812380	22	14	15	16	15	16	23	20	20	8	5	8	18	21	9	1_31811631_31812380	SPOCD1	SPOC domain containing 1	Promoter (1-2kb)	1749
chr1	31832037	31832799	20	29	16	12	8	14	15	19	20	11	5	10	25	22	7	1_31832037_31832799	SPOCD1	SPOC domain containing 1	Distal Intergenic	-16015
chr1	31912641	31913215	11	19	7	14	16	14	10	4	16	7	3	10	12	13	6	1_31912641_31913215	PTP4A2	protein tyrosine phosphatase 4A2	Promoter (1-2kb)	-1361
chr1	31926957	31927188	5	7	6	2	5	9	17	11	18	1	2	4	6	4	1	1_31926957_31927188	LOC128031832	uncharacterized LOC128031832	Intron (ENST00000647444.2/8073, intron 1 of 5)	-7329
chr1	31936650	31938845	824	985	506	246	198	310	267	309	371	372	268	397	720	580	187	1_31936650_31938845	PTP4A2	protein tyrosine phosphatase 4A2	Promoter (<=1kb)	0
chr1	31944120	31945042	26	30	9	22	10	16	51	45	57	8	7	9	19	19	9	1_31944120_31945042	PTP4A2	protein tyrosine phosphatase 4A2	Promoter (<=1kb)	0
chr1	31952056	31952339	3	12	5	6	5	7	7	13	11	7	3	4	12	6	8	1_31952056_31952339	PTP4A2	protein tyrosine phosphatase 4A2	Distal Intergenic	-7200
chr1	31954865	31955118	7	9	3	4	8	8	15	8	13	2	2	6	8	8	5	1_31954865_31955118	PTP4A2	protein tyrosine phosphatase 4A2	Distal Intergenic	-10009
chr1	31963991	31964683	34	39	23	17	7	17	30	35	33	23	13	24	37	25	12	1_31963991_31964683	PTP4A2	protein tyrosine phosphatase 4A2	Distal Intergenic	-19135
chr1	31970892	31971439	20	20	12	12	15	20	13	11	11	10	6	10	19	15	7	1_31970892_31971439	PTP4A2	protein tyrosine phosphatase 4A2	Distal Intergenic	-26036
chr1	31986776	31987782	42	40	19	24	28	24	24	34	40	21	10	28	29	22	11	1_31986776_31987782	KHDRBS1	KH RNA binding domain containing, signal transduction associated 1	Exon (ENST00000641788.1/ENST00000641788.1, exon 1 of 2)	-26086
chr1	32003334	32003730	11	7	12	4	3	5	13	18	27	4	5	7	11	4	5	1_32003334_32003730	KHDRBS1	KH RNA binding domain containing, signal transduction associated 1	Distal Intergenic	-10138
chr1	32013163	32015848	1623	1952	994	470	340	606	441	491	516	755	562	787	1481	1170	413	1_32013163_32015848	KHDRBS1	KH RNA binding domain containing, signal transduction associated 1	Promoter (<=1kb)	0
chr1	32055548	32055952	22	15	5	14	3	16	5	15	11	5	3	6	13	10	4	1_32055548_32055952	TMEM39B	transmembrane protein 39B	Intron (ENST00000484270.2/10657, intron 10 of 10)	-16079
chr1	32062352	32063773	59	67	38	34	30	41	39	43	49	47	25	40	69	44	16	1_32062352_32063773	TMEM39B	transmembrane protein 39B	Intron (ENST00000366152.3/ENST00000366152.3, intron 1 of 2)	-8258
chr1	32072182	32073886	1114	1308	682	390	272	453	330	406	444	587	440	603	1051	848	296	1_32072182_32073886	TMEM39B	transmembrane protein 39B	Promoter (<=1kb)	0
chr1	32107827	32109476	1068	1177	627	345	231	380	274	380	395	460	344	534	866	685	282	1_32107827_32109476	KPNA6	karyopherin subunit alpha 6	Promoter (<=1kb)	0
chr1	32151360	32151651	7	10	5	7	5	13	12	13	14	5	1	9	8	10	7	1_32151360_32151651	KPNA6	karyopherin subunit alpha 6	Intron (ENST00000373625.8/23633, intron 1 of 13)	-5211
chr1	32179216	32181866	575	705	366	201	160	263	306	437	469	322	233	343	558	463	168	1_32179216_32181866	TXLNA	taxilin alpha	Promoter (<=1kb)	0
chr1	32199133	32201780	997	1079	578	283	239	367	430	460	555	448	322	474	762	625	231	1_32199133_32201780	CCDC28B	coiled-coil domain containing 28B	Promoter (<=1kb)	0
chr1	32205386	32206647	365	415	226	134	81	149	167	192	257	178	109	183	304	278	97	1_32205386_32206647	IQCC	IQ motif containing C	Promoter (<=1kb)	0
chr1	32215404	32216068	20	31	6	14	8	14	21	29	20	23	6	12	27	10	8	1_32215404_32216068	TMEM234	transmembrane protein 234	Promoter (<=1kb)	0
chr1	32220869	32223135	1306	1468	794	382	287	459	415	457	494	569	446	647	1152	871	287	1_32220869_32223135	TMEM234	transmembrane protein 234	Promoter (<=1kb)	0
chr1	32232465	32232903	16	16	6	8	4	8	12	17	13	12	11	11	17	13	7	1_32232465_32232903	EIF3I	eukaryotic translation initiation factor 3 subunit I	Intron (ENST00000678063.1/8668, intron 10 of 11)	4851
chr1	32240162	32242881	94	101	44	60	46	67	215	285	312	51	38	45	112	81	22	1_32240162_32242881	MTMR9LP	myotubularin related protein 9 like, pseudogene	Promoter (<=1kb)	0
chr1	32291577	32292957	305	409	178	122	113	153	179	208	272	140	97	150	185	155	65	1_32291577_32292957	HDAC1	histone deacetylase 1	Promoter (<=1kb)	0
chr1	32334405	32336861	1029	1206	566	284	200	356	259	346	345	433	321	448	873	754	276	1_32334405_32336861	MARCKSL1	MARCKS like 1	Promoter (<=1kb)	0
chr1	32351041	32352781	729	907	415	269	201	317	292	347	433	385	292	341	593	488	162	1_32351041_32352781	LOC124903933	uncharacterized LOC124903933	Promoter (<=1kb)	0
chr1	32361547	32362640	79	81	47	23	23	26	88	93	115	37	18	21	60	55	16	1_32361547_32362640	FAM229A	family with sequence similarity 229 member A	Promoter (<=1kb)	0
chr1	32393368	32395432	1521	1800	927	458	352	555	395	482	509	785	552	781	1363	1106	384	1_32393368_32395432	BSDC1	BSD domain containing 1	Promoter (<=1kb)	0
chr1	32400808	32401425	41	47	20	23	21	25	20	34	48	18	19	16	34	30	8	1_32400808_32401425	BSDC1	BSD domain containing 1	Distal Intergenic	-6077
chr1	32447520	32448782	23	28	7	16	7	20	78	79	91	15	13	14	20	12	6	1_32447520_32448782	ZBTB8A	zinc finger and BTB domain containing 8A	Distal Intergenic	-16275
chr1	32464158	32465985	1058	1217	688	400	308	441	373	368	453	577	411	625	998	793	311	1_32464158_32465985	ZBTB8A	zinc finger and BTB domain containing 8A	Promoter (<=1kb)	0
chr1	32499993	32501412	423	532	255	133	107	148	163	227	228	201	147	192	322	288	92	1_32499993_32501412	ZBTB8B	zinc finger and BTB domain containing 8B	Intron (ENST00000480336.1/653121, intron 4 of 9)	34921
chr1	32538975	32540956	662	785	413	256	181	268	311	374	360	315	232	374	579	478	156	1_32538975_32540956	ZBTB8A	zinc finger and BTB domain containing 8A	Promoter (<=1kb)	0
chr1	32611704	32612952	95	101	41	16	12	31	105	123	151	26	19	39	66	49	15	1_32611704_32612952	ZBTB8OS	zinc finger and BTB domain containing 8 opposite strand	Intron (ENST00000341885.6/339487, intron 1 of 1)	19106
chr1	32649927	32652016	1478	1811	878	469	345	567	378	489	527	691	491	818	1378	1191	413	1_32649927_32652016	ZBTB8OS	zinc finger and BTB domain containing 8 opposite strand	Promoter (<=1kb)	0
chr1	32701745	32703961	485	620	316	102	81	125	264	332	365	181	134	160	334	301	107	1_32701745_32703961	SYNC	syncoilin, intermediate filament protein	Promoter (<=1kb)	0
chr1	32712292	32712523	3	3	2	3	3	6	15	10	19	2	4	1	6	3	0	1_32712292_32712523	SYNC	syncoilin, intermediate filament protein	Distal Intergenic	-8696
chr1	32716500	32717375	20	19	16	8	8	16	43	43	52	7	6	6	24	6	5	1_32716500_32717375	SYNC	syncoilin, intermediate filament protein	Distal Intergenic	-12904
chr1	32740998	32742689	121	151	73	48	18	49	90	132	131	46	20	51	84	77	35	1_32740998_32742689	NHSL3	NHS like 3	Promoter (<=1kb)	0
chr1	32753634	32755591	1251	1461	677	376	292	452	325	458	484	580	428	606	1141	880	301	1_32753634_32755591	NHSL3	NHS like 3	Promoter (<=1kb)	0
chr1	32765097	32767672	1053	1211	671	235	209	354	409	519	542	423	320	483	843	679	236	1_32765097_32767672	NHSL3	NHS like 3	Promoter (<=1kb)	0
chr1	32816394	32818615	1972	2274	1148	581	484	670	495	595	719	922	707	975	1692	1384	512	1_32816394_32818615	S100PBP	S100P binding protein	Promoter (<=1kb)	0
chr1	32869896	32873067	860	914	523	273	213	321	493	616	633	339	264	385	566	475	175	1_32869896_32873067	FNDC5	fibronectin type III domain containing 5	Promoter (<=1kb)	0
chr1	32878164	32878787	23	23	14	12	8	21	15	21	29	17	5	14	32	16	10	1_32878164_32878787	FNDC5	fibronectin type III domain containing 5	Distal Intergenic	-5682
chr1	32886126	32887711	314	358	185	80	76	87	231	275	305	115	67	104	167	161	52	1_32886126_32887711	HPCA	hippocalcin	Promoter (<=1kb)	0
chr1	32892423	32894378	339	461	203	126	106	153	222	292	351	203	153	181	396	328	118	1_32892423_32894378	HPCA	hippocalcin	Promoter (<=1kb)	0
chr1	32900465	32901911	199	236	101	60	44	75	154	170	192	65	42	75	115	80	26	1_32900465_32901911	TMEM54	transmembrane protein 54	Promoter (<=1kb)	0
chr1	32924767	32926278	13	21	5	22	8	15	87	100	92	10	9	13	20	17	7	1_32924767_32926278	TMEM54	transmembrane protein 54	Exon (ENST00000661031.1/ENST00000661031.1, exon 1 of 3)	-23329
chr1	32962101	32965243	1488	1657	819	450	321	479	420	549	623	621	469	720	1229	976	387	1_32962101_32965243	RNF19B	ring finger protein 19B	Promoter (<=1kb)	0
chr1	32972367	32973443	288	298	160	78	68	103	123	133	147	132	113	117	229	184	67	1_32972367_32973443	RNF19B	ring finger protein 19B	Distal Intergenic	-7558
chr1	32984619	32985213	13	19	12	7	4	14	16	13	31	10	4	8	19	8	4	1_32984619_32985213	RNF19B	ring finger protein 19B	Distal Intergenic	-19810
chr1	33035376	33037217	695	745	400	228	180	291	256	313	363	340	248	384	606	470	177	1_33035376_33037217	AK2	adenylate kinase 2	Promoter (<=1kb)	0
chr1	33045659	33045888	3	1	2	9	6	13	9	5	4	3	3	4	5	6	5	1_33045659_33045888	AK2	adenylate kinase 2	Intron (ENST00000548559.1/204, intron 2 of 4)	-8655
chr1	33055088	33055491	7	14	1	12	6	3	14	12	21	4	2	8	5	4	6	1_33055088_33055491	AK2	adenylate kinase 2	Intron (ENST00000548559.1/204, intron 2 of 4)	-18084
chr1	33080298	33082616	783	991	492	245	189	325	277	345	426	433	292	483	721	563	204	1_33080298_33082616	AZIN2	antizyme inhibitor 2	Promoter (<=1kb)	0
chr1	33094513	33095323	16	12	5	13	7	26	12	25	18	8	6	11	22	18	4	1_33094513_33095323	AZIN2	antizyme inhibitor 2	Promoter (<=1kb)	0
chr1	33126548	33127685	188	230	123	31	20	43	69	85	101	92	59	97	25	19	12	1_33126548_33127685	AZIN2	antizyme inhibitor 2	Distal Intergenic	31904
chr1	33161120	33161386	10	12	3	7	8	12	6	12	5	7	9	10	9	4	0	1_33161120_33161386	TRIM62	tripartite motif containing 62	Intron (ENST00000291416.10/55223, intron 2 of 4)	15164
chr1	33180210	33182862	1022	1153	517	350	264	400	312	442	504	475	341	530	860	673	240	1_33180210_33182862	TRIM62	tripartite motif containing 62	Promoter (<=1kb)	0
chr1	33255595	33259447	678	844	477	214	167	276	313	390	439	285	245	344	653	497	184	1_33255595_33259447	ZNF362	zinc finger protein 362	Promoter (<=1kb)	0
chr1	33295417	33295792	10	6	5	9	2	6	9	9	17	3	3	4	8	7	4	1_33295417_33295792	ZNF362	zinc finger protein 362	Intron (ENST00000539719.6/149076, intron 8 of 8)	15067
chr1	33342045	33342369	23	28	6	12	8	15	27	38	34	8	4	18	25	6	4	1_33342045_33342369	PHC2	polyhomeotic homolog 2	Intron (ENST00000630909.2/ENST00000630909.2, intron 1 of 1)	-6789
chr1	33347076	33350681	1108	1287	741	379	284	486	543	631	640	568	403	575	1180	918	334	1_33347076_33350681	PHC2-AS1	PHC2 antisense RNA 1	Promoter (<=1kb)	0
chr1	33362538	33364648	96	116	59	53	37	65	126	178	163	57	46	55	98	79	21	1_33362538_33364648	PHC2	polyhomeotic homolog 2	Exon (ENST00000432703.1/101929464, exon 3 of 3)	-7635
chr1	33382807	33383235	20	20	12	9	13	15	17	10	19	7	5	7	15	16	5	1_33382807_33383235	PHC2	polyhomeotic homolog 2	Intron (ENST00000373422.8/1912, intron 1 of 13)	-7214
chr1	33391172	33393322	390	419	231	122	89	139	239	269	321	223	155	231	441	359	129	1_33391172_33393322	PHC2	polyhomeotic homolog 2	Promoter (<=1kb)	0
chr1	33410004	33410818	48	40	26	24	24	35	21	24	36	31	18	31	50	42	13	1_33410004_33410818	PHC2	polyhomeotic homolog 2	Intron (ENST00000373422.8/1912, intron 1 of 13)	-17239
chr1	33428668	33431393	1493	1642	902	380	276	456	413	480	559	615	444	701	1034	864	326	1_33428668_33431393	PHC2	polyhomeotic homolog 2	Promoter (<=1kb)	0
chr1	33436803	33437108	13	13	11	5	8	7	6	13	8	9	5	4	8	12	5	1_33436803_33437108	PHC2	polyhomeotic homolog 2	Distal Intergenic	-5708
chr1	33455571	33456283	25	25	9	24	9	30	21	35	33	10	17	21	31	18	2	1_33455571_33456283	ZSCAN20	zinc finger and SCAN domain containing 20	Distal Intergenic	-16362
chr1	33472250	33473550	539	635	358	217	145	220	194	254	289	250	161	276	445	375	132	1_33472250_33473550	ZSCAN20	zinc finger and SCAN domain containing 20	Promoter (<=1kb)	0
chr1	33735391	33736065	21	16	10	15	15	18	8	20	17	14	7	16	18	13	3	1_33735391_33736065	CSMD2	CUB and Sushi multiple domains 2	Intron (ENST00000373381.9/114784, intron 15 of 70)	-25887
chr1	33769164	33769447	8	8	4	6	15	11	8	3	6	9	4	4	16	8	4	1_33769164_33769447	CSMD2	CUB and Sushi multiple domains 2	Intron (ENST00000373381.9/114784, intron 13 of 70)	44772
chr1	33903368	33903710	9	8	3	14	5	13	2	6	8	5	3	5	7	8	1	1_33903368_33903710	CSMD2-AS1	CSMD2 antisense RNA 1	Intron (ENST00000373381.9/114784, intron 5 of 70)	27902
chr1	33971414	33971701	7	13	8	10	7	8	13	16	17	6	2	6	11	7	2	1_33971414_33971701	CSMD2-AS1	CSMD2 antisense RNA 1	Intron (ENST00000373381.9/114784, intron 3 of 70)	95948
chr1	34162964	34166463	1385	1592	770	473	370	620	558	587	742	770	583	810	1408	1141	420	1_34162964_34166463	CSMD2	CUB and Sushi multiple domains 2	Promoter (<=1kb)	0
chr1	34266159	34266899	34	26	18	18	15	27	32	37	43	20	8	18	39	28	10	1_34266159_34266899	C1orf94	chromosome 1 open reading frame 94	Distal Intergenic	89252
chr1	34479704	34480106	10	11	3	8	6	7	13	10	18	6	6	3	8	6	5	1_34479704_34480106	MIR552	microRNA 552	Distal Intergenic	189588
chr1	34590138	34590728	21	23	10	27	14	33	16	26	27	20	9	15	40	16	11	1_34590138_34590728	MIR552	microRNA 552	Distal Intergenic	78966
chr1	34683750	34684501	13	12	5	16	14	19	18	16	16	7	11	7	17	16	5	1_34683750_34684501	LOC105378641	uncharacterized LOC105378641	Promoter (1-2kb)	1231
chr1	34705065	34705307	6	8	2	6	5	4	11	11	12	6	3	6	17	5	2	1_34705065_34705307	LOC105378641	uncharacterized LOC105378641	Distal Intergenic	-19333
chr1	34742612	34743113	15	23	13	15	11	24	16	19	22	7	7	21	22	16	7	1_34742612_34743113	GJB5	gap junction protein beta 5	Intron (ENST00000426886.1/105378642, intron 2 of 4)	-11934
chr1	34781199	34781683	15	11	7	7	10	20	17	26	32	5	2	10	13	13	2	1_34781199_34781683	GJB3	gap junction protein beta 3	Promoter (<=1kb)	0
chr1	34786423	34786891	14	24	11	18	5	19	11	17	20	11	5	12	17	14	10	1_34786423_34786891	GJB3	gap junction protein beta 3	Intron (ENST00000426886.1/105378642, intron 2 of 4)	4145
chr1	34852752	34853212	18	33	13	17	5	23	11	18	25	16	10	22	17	20	5	1_34852752_34853212	SMIM12	small integral membrane protein 12	3' UTR	5833
chr1	34858233	34860067	988	1005	588	292	210	311	311	364	389	378	307	434	769	612	225	1_34858233_34860067	LOC105378642	uncharacterized LOC105378642	Promoter (<=1kb)	0
chr1	34866155	34866936	32	33	15	16	10	14	33	55	65	27	15	17	30	32	4	1_34866155_34866936	SMIM12	small integral membrane protein 12	Exon (ENST00000235180.4/58512, exon 10 of 10)	-6400
chr1	34884513	34886313	28	26	15	14	17	31	94	121	143	14	9	17	28	19	8	1_34884513_34886313	DLGAP3	DLG associated protein 3	Exon (ENST00000235180.4/58512, exon 4 of 10)	19070
chr1	34918798	34919325	20	24	6	2	3	14	12	16	20	13	3	8	18	14	4	1_34918798_34919325	DLGAP3	DLG associated protein 3	Intron (ENST00000373347.6/58512, intron 1 of 11)	6169
chr1	34928182	34930898	1419	1763	844	414	311	497	396	488	518	645	493	715	1237	991	337	1_34928182_34930898	DLGAP3	DLG associated protein 3	Promoter (<=1kb)	0
chr1	34984121	34986081	419	482	275	110	80	119	285	300	310	155	116	153	215	187	72	1_34984121_34986081	TMEM35B	transmembrane protein 35B	Promoter (<=1kb)	0
chr1	35029685	35032098	978	1079	568	300	219	374	311	382	476	493	324	446	746	573	230	1_35029685_35032098	ZMYM6	zinc finger MYM-type containing 6	Promoter (<=1kb)	0
chr1	35078731	35080048	569	621	332	201	125	236	167	258	276	262	189	255	464	413	144	1_35078731_35080048	ZMYM1	zinc finger MYM-type containing 1	Promoter (<=1kb)	0
chr1	35190627	35193587	1430	1684	891	439	332	533	342	425	458	637	509	742	1354	1068	371	1_35190627_35193587	SFPQ	splicing factor proline and glutamine rich	Promoter (<=1kb)	0
chr1	35201336	35202748	52	58	47	34	30	55	46	62	58	40	25	51	60	50	25	1_35201336_35202748	SFPQ	splicing factor proline and glutamine rich	Distal Intergenic	-7890
chr1	35210312	35211063	25	44	20	26	26	33	23	41	30	30	14	22	33	29	14	1_35210312_35211063	SFPQ	splicing factor proline and glutamine rich	Distal Intergenic	-16866
chr1	35267720	35270025	956	1048	537	278	244	350	277	391	398	422	311	413	807	584	215	1_35267720_35270025	ZMYM4	zinc finger MYM-type containing 4	Promoter (<=1kb)	0
chr1	35450997	35451348	17	8	9	15	13	13	11	16	20	9	12	11	29	8	7	1_35450997_35451348	KIAA0319L	KIAA0319 like	Promoter (<=1kb)	-991
chr1	35499848	35500399	16	26	15	17	8	16	11	11	17	13	8	12	15	9	8	1_35499848_35500399	KIAA0319L	KIAA0319 like	Intron (ENST00000697000.1/79932, intron 3 of 21)	6468
chr1	35556614	35559065	1716	2080	1069	551	395	616	426	506	622	904	603	945	1606	1349	422	1_35556614_35559065	NCDN	neurochondrin	Promoter (<=1kb)	0
chr1	35572507	35573732	13	18	14	19	15	20	78	97	123	9	7	8	31	19	7	1_35572507_35573732	TFAP2E	transcription factor AP-2 epsilon	Promoter (<=1kb)	0
chr1	35640675	35642729	888	1095	538	239	222	342	212	283	281	443	300	430	787	655	245	1_35640675_35642729	PSMB2	proteasome 20S subunit beta 2	Promoter (<=1kb)	0
chr1	35699877	35700243	2	4	2	1	3	1	9	17	19	5	5	1	9	1	2	1_35699877_35700243	C1orf216	chromosome 1 open reading frame 216	Distal Intergenic	16668
chr1	35707085	35708955	261	353	181	99	72	112	220	273	312	124	93	123	235	226	66	1_35707085_35708955	C1orf216	chromosome 1 open reading frame 216	Distal Intergenic	7956
chr1	35715232	35716491	82	99	45	21	23	43	142	174	204	31	26	34	62	35	21	1_35715232_35716491	C1orf216	chromosome 1 open reading frame 216	Promoter (<=1kb)	420
chr1	35717547	35719366	1361	1574	819	353	307	473	388	465	476	628	430	620	1162	950	326	1_35717547_35719366	C1orf216	chromosome 1 open reading frame 216	Promoter (<=1kb)	0
chr1	35726816	35727385	22	35	16	24	11	19	18	17	19	13	12	11	26	23	10	1_35726816_35727385	C1orf216	chromosome 1 open reading frame 216	Intron (ENST00000251195.9/63967, intron 24 of 24)	-7922
chr1	35768606	35770303	526	625	315	229	184	263	215	285	306	312	277	364	442	395	127	1_35768606_35770303	CLSPN	claspin	Promoter (<=1kb)	0
chr1	35806475	35809365	1010	1143	600	318	215	359	347	434	520	455	310	495	801	651	215	1_35806475_35809365	AGO4	argonaute RISC component 4	Promoter (<=1kb)	0
chr1	35882769	35884498	906	1012	543	241	202	287	234	296	337	378	286	427	737	565	211	1_35882769_35884498	AGO1	argonaute RISC component 1	Promoter (<=1kb)	0
chr1	35885927	35886501	65	51	34	25	17	28	55	70	103	23	17	31	52	32	13	1_35885927_35886501	AGO1	argonaute RISC component 1	Promoter (2-3kb)	-2104
chr1	35930099	35932264	1374	1670	842	424	326	485	376	429	507	651	414	725	1199	897	322	1_35930099_35932264	AGO3	argonaute RISC catalytic component 3	Promoter (<=1kb)	0
chr1	36083811	36084699	197	222	130	67	53	70	134	147	148	115	86	116	183	143	51	1_36083811_36084699	TEKT2	tektin 2	Promoter (<=1kb)	0
chr1	36088537	36090129	563	709	346	189	134	200	205	249	274	235	172	268	475	362	158	1_36088537_36090129	ADPRS	ADP-ribosylserine hydrolase	Promoter (<=1kb)	0
chr1	36123904	36124428	7	5	7	16	12	18	11	12	14	8	4	4	12	9	8	1_36123904_36124428	COL8A2	collagen type VIII alpha 2 chain	Promoter (<=1kb)	794
chr1	36148588	36149888	711	810	451	267	182	301	215	260	343	353	259	415	651	506	188	1_36148588_36149888	TRAPPC3	trafficking protein particle complex subunit 3	Promoter (<=1kb)	0
chr1	36155128	36158038	2002	2395	1148	628	454	742	577	736	745	1014	684	1039	1812	1388	550	1_36155128_36158038	TRAPPC3	trafficking protein particle complex subunit 3	Promoter (<=1kb)	0
chr1	36160941	36161378	42	39	21	18	15	29	57	78	83	24	17	27	31	15	8	1_36160941_36161378	MAP7D1	MAP7 domain containing 1	Intron (ENST00000429533.6/55700, intron 1 of 5)	3726
chr1	36175378	36175881	19	18	17	13	4	16	9	17	13	5	7	13	13	7	6	1_36175378_36175881	MAP7D1	MAP7 domain containing 1	Promoter (<=1kb)	-836
chr1	36187866	36188534	24	29	13	15	13	13	13	16	31	10	9	12	21	20	5	1_36187866_36188534	MAP7D1	MAP7 domain containing 1	Distal Intergenic	8845
chr1	36223388	36225782	1199	1319	697	425	303	466	348	460	539	602	425	612	960	821	245	1_36223388_36225782	THRAP3	thyroid hormone receptor associated protein 3	Promoter (<=1kb)	0
chr1	36306007	36307792	335	373	189	122	95	157	233	255	289	141	97	160	245	210	71	1_36306007_36307792	SH3D21	SH3 domain containing 21	Promoter (<=1kb)	0
chr1	36321476	36322028	14	4	2	12	7	14	42	61	71	8	6	4	15	14	2	1_36321476_36322028	SH3D21	SH3 domain containing 21	Promoter (<=1kb)	872
chr1	36322726	36324505	31	51	12	36	19	33	117	171	196	20	24	10	32	18	7	1_36322726_36324505	EVA1B	eva-1 homolog B	Promoter (<=1kb)	0
chr1	36366054	36366627	20	19	14	21	8	23	22	16	24	12	10	9	24	15	6	1_36366054_36366627	STK40	serine/threonine kinase 40	Promoter (<=1kb)	0
chr1	36373477	36374061	16	28	19	13	12	9	22	20	21	10	8	11	31	17	6	1_36373477_36374061	STK40	serine/threonine kinase 40	Intron (ENST00000373129.7/83931, intron 1 of 11)	-7405
chr1	36384565	36387003	1253	1457	718	379	338	513	416	494	570	651	432	610	1166	848	304	1_36384565_36387003	STK40	serine/threonine kinase 40	Promoter (<=1kb)	0
chr1	36396528	36398261	886	976	520	261	192	312	258	335	368	423	332	406	761	593	221	1_36396528_36398261	LSM 10.00	LSM10, U7 small nuclear RNA associated	Promoter (<=1kb)	0
chr1	36400788	36401839	396	489	220	110	93	113	153	204	239	196	132	203	294	258	95	1_36400788_36401839	LSM 10.00	LSM10, U7 small nuclear RNA associated	Promoter (2-3kb)	-2880
chr1	36420722	36421314	19	15	16	13	8	25	9	22	27	20	10	14	32	13	7	1_36420722_36421314	OSCP1	organic solute carrier partner 1	Promoter (<=1kb)	867
chr1	36448614	36448969	33	30	20	9	5	16	38	46	44	16	7	15	31	32	7	1_36448614_36448969	OSCP1	organic solute carrier partner 1	Promoter (1-2kb)	1310
chr1	36449586	36451162	629	773	384	207	147	251	206	285	347	331	264	317	559	478	154	1_36449586_36451162	OSCP1	organic solute carrier partner 1	Promoter (<=1kb)	0
chr1	36463345	36464939	997	1125	577	277	224	326	293	342	401	414	309	483	841	644	229	1_36463345_36464939	MRPS15	mitochondrial ribosomal protein S15	Promoter (<=1kb)	0
chr1	36475643	36475923	15	14	5	7	9	8	7	12	13	5	4	13	17	11	4	1_36475643_36475923	CSF3R	colony stimulating factor 3 receptor	Promoter (<=1kb)	404
chr1	36566506	36566825	6	3	3	3	2	6	14	14	24	2	2	2	11	4	2	1_36566506_36566825	CSF3R	colony stimulating factor 3 receptor	Distal Intergenic	-83228
chr1	36567677	36568469	33	23	9	7	6	23	34	21	34	8	8	9	25	15	4	1_36567677_36568469	CSF3R	colony stimulating factor 3 receptor	Distal Intergenic	-84399
chr1	36575987	36576536	28	28	11	19	9	18	27	29	25	8	11	6	41	19	7	1_36575987_36576536	CSF3R	colony stimulating factor 3 receptor	Distal Intergenic	-92709
chr1	36586355	36586727	9	8	4	6	2	12	15	20	18	5	5	4	10	7	3	1_36586355_36586727	CSF3R	colony stimulating factor 3 receptor	Distal Intergenic	-103077
chr1	36601135	36601419	7	4	5	9	2	9	6	11	12	3	4	11	11	2	1	1_36601135_36601419	CSF3R	colony stimulating factor 3 receptor	Distal Intergenic	-117857
chr1	36601481	36602216	14	20	9	10	8	24	27	38	40	4	7	7	17	13	6	1_36601481_36602216	CSF3R	colony stimulating factor 3 receptor	Distal Intergenic	-118203
chr1	36703463	36704372	17	20	12	11	8	17	30	44	40	10	5	11	33	17	7	1_36703463_36704372	LOC124904023	uncharacterized LOC124904023	Exon (ENST00000641463.1/ENST00000641463.1, exon 1 of 2)	65353
chr1	36851119	36851474	9	9	8	17	15	14	13	9	7	6	6	9	22	8	5	1_36851119_36851474	GRIK3	glutamate ionotropic receptor kainate type subunit 3	Promoter (2-3kb)	2213
chr1	36922756	36923042	5	7	3	10	10	9	5	9	11	2	2	1	9	6	1	1_36922756_36923042	GRIK3	glutamate ionotropic receptor kainate type subunit 3	Intron (ENST00000373091.8/2899, intron 1 of 15)	-63620
chr1	37031530	37035116	1010	1189	611	306	240	420	489	583	641	502	384	490	1058	913	337	1_37031530_37035116	GRIK3	glutamate ionotropic receptor kainate type subunit 3	Promoter (<=1kb)	0
chr1	37068887	37069255	8	10	8	6	7	13	18	18	15	5	5	5	9	6	4	1_37068887_37069255	GRIK3	glutamate ionotropic receptor kainate type subunit 3	Distal Intergenic	-34372
chr1	37070324	37070551	2	4	1	9	11	11	5	8	8	2	2	4	7	5	3	1_37070324_37070551	GRIK3	glutamate ionotropic receptor kainate type subunit 3	Distal Intergenic	-35809
chr1	37255532	37255904	9	13	10	8	7	7	10	21	21	13	3	6	23	11	7	1_37255532_37255904	MIR4255	microRNA 4255	Intron (ENST00000657513.1/ENST00000657513.1, intron 2 of 3)	93969
chr1	37395348	37395694	5	12	6	12	7	11	7	18	15	4	5	3	14	11	9	1_37395348_37395694	LOC107984942	uncharacterized LOC107984942	Intron (ENST00000668045.1/107984942, intron 1 of 1)	78692
chr1	37434404	37434653	13	12	8	8	3	2	10	15	15	5	4	8	12	7	4	1_37434404_37434653	LOC107984942	uncharacterized LOC107984942	Intron (ENST00000668045.1/107984942, intron 1 of 1)	39733
chr1	37473544	37475222	204	273	119	73	55	74	182	230	253	89	63	87	130	113	42	1_37473544_37475222	LOC107984942	uncharacterized LOC107984942	Promoter (<=1kb)	0
chr1	37487384	37487750	10	7	9	10	9	10	10	15	19	4	6	8	10	5	5	1_37487384_37487750	ZC3H12A	zinc finger CCCH-type containing 12A	Distal Intergenic	5694
chr1	37513403	37515454	1092	1375	658	405	276	440	342	406	499	558	445	593	1032	814	261	1_37513403_37515454	MEAF6	MYST/Esa1 associated factor 6	Promoter (<=1kb)	0
chr1	37553546	37554502	324	406	166	106	72	112	104	123	121	148	108	171	229	207	85	1_37553546_37554502	SNIP1	Smad nuclear interacting protein 1	Promoter (<=1kb)	0
chr1	37556637	37557672	247	298	155	74	66	98	143	152	159	155	81	124	253	217	83	1_37556637_37557672	DNALI1	dynein axonemal light intermediate chain 1	Promoter (<=1kb)	0
chr1	37595209	37596525	658	732	377	239	175	238	214	272	288	320	228	323	524	405	150	1_37595209_37596525	GNL2	G protein nucleolar 2	Promoter (<=1kb)	0
chr1	37634289	37635078	28	24	13	18	12	24	30	44	43	16	12	13	23	22	8	1_37634289_37635078	RSPO1	R-spondin 1	Promoter (<=1kb)	0
chr1	37666899	37667573	27	20	11	15	7	10	19	23	28	12	10	11	17	12	5	1_37666899_37667573	AIRIM	AFG2 interacting ribosome maturation factor	Distal Intergenic	22116
chr1	37689724	37690908	562	659	342	189	129	243	197	267	293	294	213	295	469	350	145	1_37689724_37690908	AIRIM	AFG2 interacting ribosome maturation factor	Promoter (<=1kb)	0
chr1	37691466	37692736	932	1005	490	329	290	419	321	382	460	504	352	526	828	609	221	1_37691466_37692736	AIRIM	AFG2 interacting ribosome maturation factor	Promoter (<=1kb)	0
chr1	37726446	37727281	23	32	15	22	18	29	20	24	28	12	12	24	40	20	15	1_37726446_37727281	EPHA10	EPH receptor A10	3' UTR	4213
chr1	37752078	37753654	194	263	121	87	64	105	167	242	252	90	50	72	146	91	35	1_37752078_37753654	EPHA10	EPH receptor A10	Promoter (<=1kb)	0
chr1	37763896	37766391	1426	1622	785	495	376	615	457	555	599	779	604	829	1440	1170	393	1_37763896_37766391	EPHA10	EPH receptor A10	Promoter (<=1kb)	0
chr1	37792981	37795628	1215	1559	757	370	293	422	350	430	483	572	363	576	1152	910	337	1_37792981_37795628	MANEAL	mannosidase endo-alpha like	Promoter (<=1kb)	0
chr1	37807109	37809302	1144	1391	706	358	252	452	289	360	391	565	398	528	973	808	257	1_37807109_37809302	C1orf122	chromosome 1 open reading frame 122	Promoter (<=1kb)	0
chr1	37858527	37860292	1097	1243	604	343	251	450	292	400	406	525	385	585	905	687	262	1_37858527_37860292	MTF1	metal regulatory transcription factor 1	Promoter (<=1kb)	0
chr1	37931238	37932331	147	204	80	81	62	94	117	108	170	106	82	105	177	119	54	1_37931238_37932331	INPP5B	inositol polyphosphate-5-phosphatase B	Promoter (<=1kb)	0
chr1	37946023	37947320	723	905	458	203	173	273	217	292	308	353	254	372	602	485	163	1_37946023_37947320	INPP5B	inositol polyphosphate-5-phosphatase B	Promoter (<=1kb)	0
chr1	37988982	37990516	656	738	363	218	153	281	226	316	311	312	226	346	628	456	180	1_37988982_37990516	SF3A3	splicing factor 3a subunit 3	Promoter (<=1kb)	0
chr1	37995777	37996427	10	12	5	9	9	9	36	40	50	6	2	4	8	5	2	1_37995777_37996427	FHL3	four and a half LIM domains 3	Distal Intergenic	3005
chr1	38003944	38006012	562	685	362	179	123	226	280	374	376	280	176	254	510	386	145	1_38003944_38006012	FHL3	four and a half LIM domains 3	Promoter (<=1kb)	0
chr1	38012248	38013679	749	879	427	227	160	278	221	264	279	358	250	410	652	534	177	1_38012248_38013679	UTP11	UTP11 small subunit processome component	Promoter (<=1kb)	0
chr1	38029071	38030755	49	71	22	29	25	38	30	47	43	23	20	28	51	37	15	1_38029071_38030755	UTP11	UTP11 small subunit processome component	Distal Intergenic	12488
chr1	38044362	38045625	204	219	122	67	33	73	71	127	119	87	53	75	94	93	28	1_38044362_38045625	POU3F1	POU class 3 homeobox 1	Promoter (1-2kb)	1168
chr1	38046528	38049028	767	915	441	220	184	284	361	456	459	327	223	300	396	313	140	1_38046528_38049028	MIR3659HG	MIR3659 host gene	Promoter (<=1kb)	0
chr1	38097060	38097934	15	11	3	14	11	6	22	28	28	8	6	12	20	10	4	1_38097060_38097934	MIR3659	microRNA 3659	Intron (ENST00000432922.5/105378653, intron 1 of 3)	7829
chr1	38141220	38141497	10	11	4	7	7	14	8	4	10	3	6	4	14	5	6	1_38141220_38141497	LINC02786	long intergenic non-protein coding RNA 2786	Promoter (<=1kb)	-627
chr1	38175289	38175526	3	9	3	7	6	4	11	14	10	2	1	4	12	5	4	1_38175289_38175526	LOC105378654	uncharacterized LOC105378654	Distal Intergenic	-18093
chr1	38273282	38273537	8	5	6	17	7	6	5	9	7	3	4	2	8	5	3	1_38273282_38273537	LINC01343	long intergenic non-protein coding RNA 1343	Distal Intergenic	-58476
chr1	38283519	38284475	29	27	15	22	14	32	12	27	29	11	10	22	46	24	8	1_38283519_38284475	LINC01343	long intergenic non-protein coding RNA 1343	Distal Intergenic	-68713
chr1	38292082	38292716	5	6	6	10	3	5	23	16	26	5	3	7	5	3	4	1_38292082_38292716	LINC01343	long intergenic non-protein coding RNA 1343	Distal Intergenic	-77276
chr1	38336130	38336362	12	7	2	11	10	12	8	9	13	2	6	8	9	10	3	1_38336130_38336362	LINC01343	long intergenic non-protein coding RNA 1343	Distal Intergenic	-121324
chr1	38475495	38477257	58	71	45	28	27	41	101	117	137	27	15	21	31	28	16	1_38475495_38477257	LINC01685	long intergenic non-protein coding RNA 1685	Promoter (<=1kb)	578
chr1	38534567	38534833	9	8	3	11	9	14	9	4	11	7	0	9	21	7	3	1_38534567_38534833	LINC01685	long intergenic non-protein coding RNA 1685	Distal Intergenic	59650
chr1	38558085	38558757	22	26	14	15	18	25	18	20	20	14	7	15	30	18	6	1_38558085_38558757	LINC01685	long intergenic non-protein coding RNA 1685	Distal Intergenic	83168
chr1	38578120	38579125	51	72	30	28	15	34	59	74	73	16	25	31	48	33	14	1_38578120_38579125	LINC01685	long intergenic non-protein coding RNA 1685	Distal Intergenic	103203
chr1	38728192	38728458	7	5	4	8	3	8	17	11	10	8	3	3	7	6	2	1_38728192_38728458	RRAGC	Ras related GTP binding C	Distal Intergenic	119616
chr1	38746784	38747096	9	5	6	9	2	3	6	15	18	3	7	8	19	5	3	1_38746784_38747096	RRAGC	Ras related GTP binding C	Distal Intergenic	100978
chr1	38803606	38804845	67	79	34	30	22	43	72	97	96	41	24	31	63	40	32	1_38803606_38804845	RRAGC	Ras related GTP binding C	Exon (ENST00000641963.1/ENST00000641963.1, exon 1 of 3)	43229
chr1	38817714	38819253	68	106	45	33	29	47	153	177	184	35	25	30	64	42	23	1_38817714_38819253	RRAGC	Ras related GTP binding C	Distal Intergenic	28821
chr1	38835184	38835578	11	13	5	11	14	13	5	14	17	15	5	9	16	13	3	1_38835184_38835578	RRAGC	Ras related GTP binding C	Distal Intergenic	12496
chr1	38858744	38860885	1514	1841	887	501	323	570	398	454	578	753	510	801	1284	967	370	1_38858744_38860885	LOC105378662	uncharacterized LOC105378662	Promoter (<=1kb)	0
chr1	38872742	38874798	684	747	399	252	209	341	259	357	337	391	252	376	636	506	162	1_38872742_38874798	RRAGC-DT	RRAGC divergent transcript	Promoter (<=1kb)	0
chr1	38990619	38992998	1290	1505	792	416	307	483	361	422	424	588	433	681	1161	935	349	1_38990619_38992998	AKIRIN1	akirin 1	Promoter (<=1kb)	0
chr1	39025585	39027389	1061	1196	616	330	210	370	329	446	438	499	347	488	921	706	271	1_39025585_39027389	NDUFS5	NADH:ubiquinone oxidoreductase subunit S5	Promoter (<=1kb)	0
chr1	39080575	39083084	1467	1746	893	436	323	533	404	552	568	714	517	683	1338	1054	382	1_39080575_39083084	MACF1	microtubule actin crosslinking factor 1	Promoter (<=1kb)	0
chr1	39090270	39090812	16	20	11	9	6	12	11	6	13	7	3	3	11	8	0	1_39090270_39090812	MACF1	microtubule actin crosslinking factor 1	Intron (ENST00000484793.5/23499, intron 3 of 3)	5888
chr1	39098470	39099055	33	36	18	11	12	18	21	11	20	10	12	14	25	21	7	1_39098470_39099055	MACF1	microtubule actin crosslinking factor 1	Intron (ENST00000484793.5/23499, intron 3 of 3)	-6356
chr1	39104506	39108352	329	393	196	162	130	191	363	495	500	160	112	146	226	186	86	1_39104506_39108352	MACF1	microtubule actin crosslinking factor 1	Promoter (<=1kb)	0
chr1	39142475	39142730	6	7	1	6	4	7	17	11	9	3	1	4	6	5	3	1_39142475_39142730	MACF1	microtubule actin crosslinking factor 1	Intron (ENST00000361689.7/23499, intron 2 of 93)	-16134
chr1	39158321	39161068	93	108	80	35	31	44	207	290	270	17	17	24	45	24	8	1_39158321_39161068	MACF1	microtubule actin crosslinking factor 1	Promoter (<=1kb)	0
chr1	39204723	39206261	53	48	33	27	19	32	54	68	69	11	9	21	28	16	14	1_39204723_39206261	MACF1	microtubule actin crosslinking factor 1	Promoter (<=1kb)	28
chr1	39268167	39270982	434	487	277	164	129	216	342	439	395	225	183	259	435	359	135	1_39268167_39270982	MACF1	microtubule actin crosslinking factor 1	Promoter (<=1kb)	0
chr1	39398577	39399158	25	26	10	13	11	14	18	17	23	8	10	13	18	14	6	1_39398577_39399158	MACF1	microtubule actin crosslinking factor 1	Intron (ENST00000361689.7/23499, intron 53 of 93)	-10345
chr1	39408043	39410220	1033	1157	578	340	262	405	294	407	481	526	363	561	818	686	225	1_39408043_39410220	MACF1	microtubule actin crosslinking factor 1	Promoter (<=1kb)	0
chr1	39490782	39492146	110	121	51	36	30	64	119	110	169	38	41	55	67	61	25	1_39490782_39492146	BMP8A	bone morphogenetic protein 8a	Promoter (<=1kb)	0
chr1	39574328	39577205	690	811	382	210	169	278	250	304	322	334	231	393	591	436	208	1_39574328_39577205	PABPC4	poly(A) binding protein cytoplasmic 4	Promoter (<=1kb)	0
chr1	39606121	39606591	26	22	8	14	9	11	15	14	22	13	8	17	21	11	7	1_39606121_39606591	PABPC4	poly(A) binding protein cytoplasmic 4	Distal Intergenic	-29331
chr1	39625472	39625697	10	4	3	12	3	10	2	7	10	3	4	5	8	2	1	1_39625472_39625697	HEYL	hes related family bHLH transcription factor with YRPW motif like	3' UTR	13946
chr1	39632373	39632987	7	11	2	10	4	12	45	39	46	2	2	4	14	8	3	1_39632373_39632987	HEYL	hes related family bHLH transcription factor with YRPW motif like	Exon (ENST00000372852.4/26508, exon 2 of 5)	6656
chr1	39639260	39640302	12	18	8	15	8	12	109	144	118	7	5	9	25	14	4	1_39639260_39640302	HEYL	hes related family bHLH transcription factor with YRPW motif like	Promoter (<=1kb)	0
chr1	39646436	39646994	7	10	6	7	4	10	14	15	27	3	6	2	21	6	6	1_39646436_39646994	HEYL	hes related family bHLH transcription factor with YRPW motif like	Distal Intergenic	-6793
chr1	39653524	39654148	27	25	12	17	15	17	19	29	31	12	6	10	28	23	3	1_39653524_39654148	HEYL	hes related family bHLH transcription factor with YRPW motif like	3' UTR	-13881
chr1	39657460	39658181	18	13	7	10	5	9	65	55	70	10	6	4	10	12	5	1_39657460_39658181	NT5C1A	5'-nucleotidase, cytosolic IA	3' UTR	13926
chr1	39671386	39673038	285	323	172	68	63	96	117	164	187	122	98	130	241	252	74	1_39671386_39673038	NT5C1A	5'-nucleotidase, cytosolic IA	Promoter (<=1kb)	0
chr1	39689908	39692838	1089	1251	649	342	250	386	329	360	480	671	468	663	1242	1041	376	1_39689908_39692838	PPIE	peptidylprolyl isomerase E	Promoter (<=1kb)	0
chr1	39701139	39702076	30	29	5	12	10	29	25	31	25	19	14	20	26	26	11	1_39701139_39702076	PPIE	peptidylprolyl isomerase E	Intron (ENST00000470018.5/10450, intron 1 of 7)	8957
chr1	39720246	39720476	6	7	6	8	1	7	10	13	11	15	3	9	19	11	4	1_39720246_39720476	PPIE	peptidylprolyl isomerase E	Intron (ENST00000470018.5/10450, intron 1 of 7)	-18403
chr1	39738592	39740191	457	552	317	188	126	179	193	255	272	222	179	251	416	342	119	1_39738592_39740191	PPIE	peptidylprolyl isomerase E	Promoter (<=1kb)	0
chr1	39788440	39789691	38	47	38	16	18	29	130	181	175	21	17	22	36	35	12	1_39788440_39789691	LOC101929536	uncharacterized LOC101929536	Promoter (<=1kb)	0
chr1	39881427	39883733	1080	1209	677	250	210	310	300	388	420	490	337	507	928	683	301	1_39881427_39883733	TRIT1	tRNA isopentenyltransferase 1	Promoter (<=1kb)	0
chr1	39898715	39899061	25	30	18	9	12	19	44	65	63	14	13	15	41	39	11	1_39898715_39899061	MYCL-AS1	MYCL antisense RNA 1	Promoter (<=1kb)	970
chr1	39900811	39902893	594	717	329	263	177	271	290	303	354	312	236	305	589	499	172	1_39900811_39902893	MYCL	MYCL proto-oncogene, bHLH transcription factor	Promoter (<=1kb)	0
chr1	39922265	39922793	5	10	2	8	4	12	17	34	39	4	6	7	11	8	5	1_39922265_39922793	MYCL	MYCL proto-oncogene, bHLH transcription factor	Distal Intergenic	-20009
chr1	39954867	39956398	441	519	270	183	132	210	154	210	213	254	208	304	557	422	142	1_39954867_39956398	MFSD2A	MFSD2 lysolipid transporter A, lysophospholipid	Promoter (<=1kb)	0
chr1	40039478	40041661	1511	1784	872	500	367	505	408	463	522	722	514	768	1223	1038	362	1_40039478_40041661	CAP1	cyclase associated actin cytoskeleton regulatory protein 1	Promoter (<=1kb)	0
chr1	40096577	40097951	728	893	501	241	195	328	212	286	292	377	267	410	727	579	176	1_40096577_40097951	PPT1	palmitoyl-protein thioesterase 1	Promoter (<=1kb)	0
chr1	40153062	40153345	12	11	8	10	10	19	5	11	11	6	8	10	17	10	1	1_40153062_40153345	RLF	RLF zinc finger	Distal Intergenic	-8042
chr1	40161042	40164287	1365	1636	866	427	311	507	444	550	588	666	454	703	1074	877	334	1_40161042_40164287	RLF	RLF zinc finger	Promoter (<=1kb)	0
chr1	40256782	40258810	1882	2082	1078	503	396	625	397	485	532	900	604	891	1714	1324	469	1_40256782_40258810	ZMPSTE24	zinc metallopeptidase STE24	Promoter (<=1kb)	0
chr1	40315186	40317945	54	60	26	38	34	55	336	429	504	32	31	28	77	53	26	1_40315186_40317945	COL9A2	collagen type IX alpha 2 chain	Promoter (<=1kb)	0
chr1	40373410	40375726	1260	1448	769	381	274	434	285	376	445	597	420	629	1127	803	294	1_40373410_40375726	SMAP2	small ArfGAP2	Promoter (<=1kb)	0
chr1	40449546	40451573	948	1092	583	316	241	408	365	422	487	485	314	525	945	761	290	1_40449546_40451573	ZFP69B	ZFP69 zinc finger protein B	Promoter (<=1kb)	0
chr1	40476844	40479308	730	828	468	236	166	300	289	405	406	325	233	364	645	495	162	1_40476844_40479308	ZFP69	ZFP69 zinc finger protein	Promoter (<=1kb)	0
chr1	40508259	40509807	866	896	486	286	217	342	266	329	407	331	290	400	731	543	202	1_40508259_40509807	EXO5-DT	EXO5 divergent transcript	Promoter (<=1kb)	0
chr1	40530791	40532307	849	920	534	312	227	342	247	317	369	445	348	512	751	558	212	1_40530791_40532307	ZNF684	zinc finger protein 684	Promoter (<=1kb)	0
chr1	40612483	40612735	7	6	5	5	8	14	7	11	15	2	3	7	17	3	1	1_40612483_40612735	LOC105378675	uncharacterized LOC105378675	Distal Intergenic	-47113
chr1	40653689	40655158	56	73	41	36	31	41	70	73	80	33	31	35	92	49	25	1_40653689_40655158	LOC105378675	uncharacterized LOC105378675	Intron (ENST00000372684.8/9783, intron 1 of 7)	-4690
chr1	40663863	40666583	1291	1441	740	335	243	416	451	524	586	528	381	537	978	785	275	1_40663863_40666583	RIMS3	regulating synaptic membrane exocytosis 3	Promoter (<=1kb)	0
chr1	40690819	40692967	1358	1552	787	429	320	471	377	450	519	673	480	715	1151	915	337	1_40690819_40692967	NFYC-AS1	NFYC antisense RNA 1	Promoter (<=1kb)	0
chr1	40708781	40712130	1391	1482	979	389	295	481	424	506	513	614	442	711	1152	909	363	1_40708781_40712130	NFYC	nuclear transcription factor Y subunit gamma	Promoter (<=1kb)	0
chr1	40765771	40766323	19	18	9	13	13	16	15	30	22	10	5	12	28	9	6	1_40765771_40766323	NFYC	nuclear transcription factor Y subunit gamma	Promoter (<=1kb)	0
chr1	40782383	40784578	172	203	98	66	46	100	108	186	194	71	61	100	130	118	51	1_40782383_40784578	KCNQ4	potassium voltage-gated channel subfamily Q member 4	Promoter (<=1kb)	0
chr1	40818456	40819056	11	18	11	9	4	17	31	32	41	9	7	10	19	24	6	1_40818456_40819056	KCNQ4	potassium voltage-gated channel subfamily Q member 4	Promoter (<=1kb)	0
chr1	40849952	40850296	12	18	9	10	5	12	13	17	25	7	9	12	19	19	4	1_40849952_40850296	CITED4	Cbp/p300 interacting transactivator with Glu/Asp rich carboxy-terminal domain 4	Distal Intergenic	12067
chr1	40860801	40862733	260	286	132	115	76	113	231	296	345	159	102	133	248	207	60	1_40860801_40862733	CITED4	Cbp/p300 interacting transactivator with Glu/Asp rich carboxy-terminal domain 4	Promoter (<=1kb)	0
chr1	40979088	40981294	921	1187	599	354	242	412	367	500	560	563	371	548	915	747	256	1_40979088_40981294	CTPS1	CTP synthase 1	Promoter (<=1kb)	0
chr1	41226794	41227072	8	9	1	10	1	4	7	13	14	3	3	2	3	4	0	1_41226794_41227072	SCMH1-DT	SCMH1 divergent transcript	Intron (ENST00000337495.9/22955, intron 1 of 14)	-14700
chr1	41240905	41243910	996	1255	594	311	247	367	413	510	575	526	309	475	941	696	296	1_41240905_41243910	SCMH1-DT	SCMH1 divergent transcript	Promoter (<=1kb)	0
chr1	41268290	41268648	15	20	12	15	10	20	10	11	21	11	8	12	30	20	10	1_41268290_41268648	SCMH1-DT	SCMH1 divergent transcript	Intron (ENST00000657314.1/102723924, intron 1 of 1)	7509
chr1	41286264	41286973	13	10	5	22	11	18	16	14	14	12	10	19	36	13	15	1_41286264_41286973	LOC124904158	uncharacterized LOC124904158	Intron (ENST00000657314.1/102723924, intron 1 of 1)	18970
chr1	41315037	41315783	22	16	11	16	8	20	9	16	16	12	10	10	25	16	7	1_41315037_41315783	LOC124904158	uncharacterized LOC124904158	Intron (ENST00000657314.1/102723924, intron 1 of 1)	-8889
chr1	41360827	41363547	1096	1324	629	362	274	434	412	520	609	561	363	578	1032	797	289	1_41360827_41363547	FOXO6	forkhead box O6	Promoter (<=1kb)	0
chr1	41380519	41381986	38	55	28	37	27	30	63	84	104	22	18	31	42	27	15	1_41380519_41381986	FOXO6-AS1	FOXO6 antisense RNA 1	Exon (ENST00000372591.1/100132074, exon 2 of 2)	-4850
chr1	41382746	41383334	13	12	3	3	6	8	49	40	65	6	7	5	20	14	5	1_41382746_41383334	FOXO6-AS1	FOXO6 antisense RNA 1	Exon (ENST00000372591.1/100132074, exon 2 of 2)	-7077
chr1	41394073	41395487	22	36	18	21	14	30	41	64	71	27	16	26	27	24	20	1_41394073_41395487	FOXO6-AS1	FOXO6 antisense RNA 1	Distal Intergenic	-18404
chr1	41404174	41404932	22	31	12	18	8	21	28	40	45	17	9	19	26	24	8	1_41404174_41404932	FOXO6-AS1	FOXO6 antisense RNA 1	Distal Intergenic	-28505
chr1	41474779	41475092	5	0	2	8	14	7	5	11	11	1	4	3	10	4	1	1_41474779_41475092	EDN2	endothelin 2	Distal Intergenic	8993
chr1	41486801	41487231	8	15	7	11	7	14	15	19	24	7	4	8	10	12	5	1_41486801_41487231	EDN2	endothelin 2	Promoter (2-3kb)	-2118
chr1	41495522	41496789	39	38	20	14	5	23	60	59	65	23	12	14	33	39	19	1_41495522_41496789	EDN2	endothelin 2	Distal Intergenic	-10839
chr1	41515811	41516765	34	37	13	11	12	19	28	50	54	21	18	14	29	21	5	1_41515811_41516765	EDN2	endothelin 2	Intron (ENST00000643665.1/59269, intron 6 of 7)	-31128
chr1	41573852	41574477	26	23	16	23	18	23	18	27	19	9	7	15	33	20	4	1_41573852_41574477	HIVEP3	HIVEP zinc finger 3	Intron (ENST00000643665.1/59269, intron 4 of 7)	5423
chr1	41611550	41612096	2	5	3	14	6	7	12	19	28	2	3	5	11	7	2	1_41611550_41612096	HIVEP3	HIVEP zinc finger 3	Intron (ENST00000643665.1/59269, intron 2 of 7)	16720
chr1	41660822	41663110	555	658	300	154	110	168	249	308	357	205	158	236	418	353	118	1_41660822_41663110	HIVEP3	HIVEP zinc finger 3	Promoter (<=1kb)	0
chr1	41713972	41714329	8	10	6	2	7	13	13	16	12	12	8	9	20	12	8	1_41713972_41714329	HIVEP3	HIVEP zinc finger 3	Intron (ENST00000372584.5/59269, intron 1 of 7)	-51647
chr1	41882264	41882607	7	8	7	15	9	14	8	5	9	5	2	8	9	6	5	1_41882264_41882607	HIVEP3	HIVEP zinc finger 3	Intron (ENST00000372584.5/59269, intron 1 of 7)	-12634
chr1	41916370	41920203	1689	1913	1014	506	382	577	535	676	788	834	629	926	1496	1267	437	1_41916370_41920203	HIVEP3	HIVEP zinc finger 3	Promoter (<=1kb)	0
chr1	42034486	42036714	1206	1458	730	460	307	518	413	477	573	601	435	632	1069	829	292	1_42034486_42036714	LOC124904161	uncharacterized LOC124904161	Promoter (<=1kb)	0
chr1	42046786	42047325	19	23	8	7	16	16	12	23	13	12	6	10	22	15	6	1_42046786_42047325	LOC124904161	uncharacterized LOC124904161	Intron (ENST00000670076.1/124904161, intron 2 of 3)	10643
chr1	42165492	42165929	3	8	2	13	9	10	13	11	10	8	0	4	13	6	3	1_42165492_42165929	GUCA2A	guanylate cyclase activator 2A	Promoter (<=1kb)	-747
chr1	42173283	42173709	22	24	5	7	6	15	5	17	14	10	5	5	12	14	5	1_42173283_42173709	GUCA2A	guanylate cyclase activator 2A	Distal Intergenic	-8538
chr1	42333666	42336324	1863	2268	1085	548	440	694	515	626	648	843	597	876	1555	1239	448	1_42333666_42336324	FOXJ3	forkhead box J3	Promoter (<=1kb)	0
chr1	42348592	42348943	15	17	11	6	7	6	8	8	8	4	9	10	15	15	3	1_42348592_42348943	FOXJ3	forkhead box J3	Distal Intergenic	-12715
chr1	42379806	42382043	1152	1402	734	331	269	413	322	454	454	570	381	581	1020	846	269	1_42379806_42382043	RIMKLA	ribosomal modification protein rimK like family member A	Promoter (<=1kb)	0
chr1	42415073	42415718	26	29	12	28	14	33	6	18	10	15	7	10	30	15	9	1_42415073_42415718	ZMYND12	zinc finger MYND-type containing 12	3' UTR	19804
chr1	42420891	42421488	14	23	27	21	16	21	20	37	38	19	10	23	21	16	11	1_42420891_42421488	ZMYND12	zinc finger MYND-type containing 12	3' UTR	14034
chr1	42455645	42457251	891	1022	516	270	228	344	242	350	363	427	305	421	796	683	222	1_42455645_42457251	PPCS	phosphopantothenoylcysteine synthetase	Promoter (<=1kb)	0
chr1	42462866	42465220	964	1034	584	300	237	361	349	422	435	522	361	541	852	699	249	1_42462866_42465220	CCDC30	coiled-coil domain containing 30	Promoter (<=1kb)	0
chr1	42657894	42659559	880	1048	506	303	259	380	304	329	387	438	329	510	743	596	230	1_42657894_42659559	PPIH	peptidylprolyl isomerase H	Promoter (<=1kb)	0
chr1	42680871	42684528	2040	2232	1298	570	406	667	550	725	743	980	676	1070	1857	1420	511	1_42680871_42684528	LOC124904162	uncharacterized LOC124904162	Promoter (<=1kb)	0
chr1	42747790	42748143	8	4	1	3	6	9	14	14	11	3	2	2	17	6	0	1_42747790_42748143	P3H1	prolyl 3-hydroxylase 1	Promoter (<=1kb)	0
chr1	42757137	42757418	6	10	7	9	10	13	8	7	8	9	6	5	7	5	2	1_42757137_42757418	P3H1	prolyl 3-hydroxylase 1	Promoter (1-2kb)	-1928
chr1	42764920	42768102	2435	2803	1482	800	544	912	635	790	893	1174	831	1324	2162	1643	608	1_42764920_42768102	P3H1	prolyl 3-hydroxylase 1	Promoter (<=1kb)	0
chr1	42815860	42817816	1129	1309	740	344	280	417	374	434	508	552	373	539	981	825	293	1_42815860_42817816	ERMAP	erythroblast membrane associated protein (Scianna blood group)	Promoter (<=1kb)	0
chr1	42846068	42847710	881	1065	513	284	211	340	370	447	467	415	268	440	749	564	236	1_42846068_42847710	LOC124904163	uncharacterized LOC124904163	Promoter (<=1kb)	0
chr1	42923223	42925363	731	955	461	245	177	265	220	324	364	384	270	416	627	486	172	1_42923223_42925363	SLC2A1	solute carrier family 2 member 1	3' UTR	4136
chr1	42957172	42959683	1404	1534	805	423	312	531	468	579	668	688	455	713	1145	926	338	1_42957172_42959683	SLC2A1-DT	SLC2A1 divergent transcript	Promoter (<=1kb)	0
chr1	42983347	42984094	20	17	12	20	17	33	17	19	18	12	8	10	18	19	5	1_42983347_42984094	SLC2A1-DT	SLC2A1 divergent transcript	Exon (ENST00000431759.6/440584, exon 4 of 4)	24247
chr1	43073549	43074072	22	24	14	15	14	24	19	12	26	14	9	15	42	18	5	1_43073549_43074072	CFAP144	cilia and flagella associated protein 144	Distal Intergenic	-71081
chr1	43120082	43121420	11	17	12	10	6	10	59	62	70	9	9	7	23	22	10	1_43120082_43121420	CFAP144	cilia and flagella associated protein 144	Distal Intergenic	-23733
chr1	43147424	43148814	146	162	71	69	40	100	81	98	143	104	64	111	153	136	49	1_43147424_43148814	CFAP144	cilia and flagella associated protein 144	Promoter (<=1kb)	0
chr1	43171364	43172896	581	681	328	233	195	266	231	274	292	327	222	333	527	365	123	1_43171364_43172896	MIR6733	microRNA 6733	Promoter (<=1kb)	0
chr1	43227253	43227561	13	15	7	14	8	11	7	19	13	11	3	5	23	13	0	1_43227253_43227561	CFAP57	cilia and flagella associated protein 57	Intron (ENST00000610710.4/149465, intron 18 of 23)	11897
chr1	43270440	43271259	13	20	6	6	6	9	32	38	46	5	4	6	10	10	6	1_43270440_43271259	EBNA1BP2	EBNA1 binding protein 2	Promoter (<=1kb)	0
chr1	43290607	43290832	0	4	2	1	3	3	8	13	15	3	1	2	6	2	2	1_43290607_43290832	C1orf210	chromosome 1 open reading frame 210	Distal Intergenic	-4990
chr1	43347903	43349829	258	294	154	111	58	114	277	322	371	115	87	119	239	197	75	1_43347903_43349829	MPL	MPL proto-oncogene, thrombopoietin receptor	Promoter (<=1kb)	0
chr1	43357878	43359165	441	498	284	166	127	219	207	222	233	215	156	258	362	269	121	1_43357878_43359165	CDC20-DT	CDC20 divergent transcript	Promoter (<=1kb)	0
chr1	43366910	43368942	863	1062	511	191	137	251	275	343	441	218	169	248	487	336	124	1_43366910_43368942	ELOVL1	ELOVL fatty acid elongase 1	Promoter (<=1kb)	0
chr1	43388607	43390837	1498	1782	888	403	308	525	387	501	518	704	508	719	1292	1007	388	1_43388607_43390837	MED8	mediator complex subunit 8	Promoter (<=1kb)	0
chr1	43453035	43455042	173	196	117	140	109	147	214	265	236	102	89	108	183	130	66	1_43453035_43455042	HYI-AS1	HYI antisense RNA 1	Promoter (<=1kb)	0
chr1	43529382	43532998	1051	1249	587	320	257	370	399	495	610	511	334	509	828	686	239	1_43529382_43532998	PTPRF	protein tyrosine phosphatase receptor type F	Promoter (<=1kb)	0
chr1	43549901	43550444	16	14	5	9	6	9	31	30	36	7	5	9	21	8	2	1_43549901_43550444	PTPRF	protein tyrosine phosphatase receptor type F	Intron (ENST00000496043.5/5792, intron 4 of 4)	4825
chr1	43558171	43559959	59	68	36	37	32	43	85	78	123	31	20	31	55	30	21	1_43558171_43559959	PTPRF	protein tyrosine phosphatase receptor type F	Intron (ENST00000617451.4/5792, intron 5 of 7)	13095
chr1	43565388	43566137	28	46	19	15	13	19	28	41	43	15	7	13	28	26	9	1_43565388_43566137	PTPRF	protein tyrosine phosphatase receptor type F	Intron (ENST00000617451.4/5792, intron 5 of 7)	-16343
chr1	43649420	43651789	1575	1903	961	532	395	604	494	595	670	905	620	920	1496	1155	439	1_43649420_43651789	KDM4A	lysine demethylase 4A	Promoter (<=1kb)	0
chr1	43706401	43708829	902	1015	501	346	273	362	356	449	445	472	326	460	829	678	237	1_43706401_43708829	KDM4A-AS1	KDM4A antisense RNA 1	Promoter (<=1kb)	0
chr1	43763362	43764069	33	35	29	19	24	28	28	35	28	21	19	33	43	23	7	1_43763362_43764069	ST3GAL3	ST3 beta-galactoside alpha-2,3-sialyltransferase 3	Intron (ENST00000645057.1/9682, intron 16 of 25)	26993
chr1	43836247	43836532	3	3	1	4	2	5	9	14	12	3	1	0	4	7	2	1_43836247_43836532	ST3GAL3	ST3 beta-galactoside alpha-2,3-sialyltransferase 3	Promoter (1-2kb)	-1718
chr1	43935698	43937186	203	262	131	88	62	110	172	219	242	119	86	97	209	202	51	1_43935698_43937186	ARTN	artemin	Promoter (<=1kb)	0
chr1	43945832	43948403	1548	1887	916	496	428	645	521	674	729	739	517	820	1367	1147	421	1_43945832_43948403	LOC101929609	uncharacterized LOC101929609	Promoter (<=1kb)	0
chr1	43952845	43953582	78	74	39	56	39	64	59	74	64	48	50	56	106	80	23	1_43952845_43953582	IPO13	importin 13	Promoter (<=1kb)	0
chr1	43969708	43970762	472	526	247	171	117	219	181	196	231	274	207	298	419	308	123	1_43969708_43970762	DPH2	diphthamide biosynthesis 2	Promoter (<=1kb)	0
chr1	43974223	43976101	1166	1358	671	351	268	422	348	491	508	557	395	565	980	814	298	1_43974223_43976101	LOC124904167	uncharacterized LOC124904167	Promoter (<=1kb)	0
chr1	43978786	43980334	532	671	352	180	136	200	177	197	250	275	223	305	549	436	155	1_43978786_43980334	B4GALT2	beta-1,4-galactosyltransferase 2	Promoter (<=1kb)	0
chr1	43991132	43992872	727	898	433	289	193	269	277	329	411	362	259	342	612	548	188	1_43991132_43992872	CCDC24	coiled-coil domain containing 24	Promoter (<=1kb)	0
chr1	44005633	44006008	8	5	5	9	2	12	19	9	13	8	2	7	14	8	6	1_44005633_44006008	CCDC24	coiled-coil domain containing 24	Intron (ENST00000372307.7/6536, intron 4 of 11)	10240
chr1	44029336	44031817	1533	1871	887	483	366	524	441	476	581	765	533	775	1323	1160	375	1_44029336_44031817	LOC107984948	uncharacterized LOC107984948	Promoter (<=1kb)	0
chr1	44036823	44037238	4	10	10	3	6	4	18	16	20	6	9	6	9	6	2	1_44036823_44037238	KLF17	KLF transcription factor 17	Promoter (<=1kb)	697
chr1	44047611	44048134	9	15	5	11	5	13	20	12	30	5	5	10	13	7	5	1_44047611_44048134	KLF17	KLF transcription factor 17	Promoter (<=1kb)	0
chr1	44212133	44214368	655	741	392	200	186	252	307	352	407	317	262	317	530	443	168	1_44212133_44214368	DMAP1	DNA methyltransferase 1 associated protein 1	Promoter (<=1kb)	0
chr1	44237749	44238578	14	21	10	13	7	18	51	46	42	4	6	8	18	11	2	1_44237749_44238578	ERI3-IT1	ERI3 intronic transcript 1	Intron (ENST00000456170.6/79033, intron 6 of 6)	5695
chr1	44270789	44271009	5	5	6	11	6	13	7	9	9	4	4	1	7	6	3	1_44270789_44271009	ERI3	ERI1 exoribonuclease family member 3	Intron (ENST00000456170.6/79033, intron 5 of 6)	-13868
chr1	44305137	44306178	17	13	6	15	12	19	14	39	35	5	5	10	20	5	8	1_44305137_44306178	ERI3	ERI1 exoribonuclease family member 3	Intron (ENST00000456170.6/79033, intron 3 of 6)	13566
chr1	44353916	44355799	485	552	295	132	144	198	191	229	240	255	152	274	413	348	106	1_44353916_44355799	ERI3	ERI1 exoribonuclease family member 3	Promoter (<=1kb)	0
chr1	44404905	44409105	1188	1346	689	296	212	382	410	571	605	358	246	394	638	490	195	1_44404905_44409105	RNF220	ring finger protein 220	Promoter (<=1kb)	0
chr1	44417124	44418499	130	216	86	71	49	97	131	180	201	65	77	80	173	144	49	1_44417124_44418499	RNF220	ring finger protein 220	Intron (ENST00000355387.6/55182, intron 2 of 14)	4426
chr1	44437120	44437821	24	35	18	16	14	20	11	13	18	8	11	10	34	17	11	1_44437120_44437821	RNF220	ring finger protein 220	Intron (ENST00000355387.6/55182, intron 2 of 14)	24422
chr1	44500362	44501904	34	41	27	32	21	29	35	49	63	30	10	22	44	25	7	1_44500362_44501904	MIR5584	microRNA 5584	Intron (ENST00000355387.6/55182, intron 2 of 14)	-43589
chr1	44523863	44524663	34	30	24	18	9	23	20	25	29	11	11	18	26	17	7	1_44523863_44524663	MIR5584	microRNA 5584	Intron (ENST00000355387.6/55182, intron 2 of 14)	-20830
chr1	44542629	44543243	9	11	5	13	1	9	30	25	21	7	5	6	10	9	8	1_44542629_44543243	MIR5584	microRNA 5584	Promoter (2-3kb)	-2250
chr1	44546686	44547156	10	8	3	14	5	20	8	11	12	5	2	6	9	9	3	1_44546686_44547156	MIR5584	microRNA 5584	Promoter (1-2kb)	1193
chr1	44616578	44617957	112	118	54	39	32	41	85	94	119	27	21	21	51	46	13	1_44616578_44617957	RNF220	ring finger protein 220	Promoter (2-3kb)	2313
chr1	44621732	44622032	22	26	12	8	9	15	9	11	12	14	9	6	16	19	7	1_44621732_44622032	RNF220	ring finger protein 220	Intron (ENST00000355387.6/55182, intron 3 of 14)	-4294
chr1	44631338	44632914	386	536	286	128	103	176	112	155	156	246	180	229	426	356	120	1_44631338_44632914	RNF220	ring finger protein 220	Promoter (<=1kb)	0
chr1	44652795	44653406	34	28	20	13	11	12	11	24	23	8	14	12	21	20	3	1_44652795_44653406	RNF220	ring finger protein 220	3' UTR	4487
chr1	44673469	44675427	1429	1600	916	502	382	582	429	566	613	737	551	805	1363	1078	364	1_44673469_44675427	LOC107984950	uncharacterized LOC107984950	Promoter (<=1kb)	0
chr1	44684637	44684915	2	7	2	4	1	6	12	8	18	2	4	3	8	7	1	1_44684637_44684915	ARMH1	armadillo like helical domain containing 1	5' UTR	-4919
chr1	44715143	44715407	14	19	8	3	7	8	6	7	17	0	7	11	10	7	7	1_44715143_44715407	RNU5F-1	RNA, U5F small nuclear 1	Intron (ENST00000424484.5/339541, intron 4 of 5)	6495
chr1	44730829	44731424	25	29	24	19	10	15	19	25	27	16	17	15	32	23	18	1_44730829_44731424	RNU5D-1	RNA, U5D small nuclear 1	Promoter (<=1kb)	0
chr1	44739262	44740462	245	271	140	103	84	127	114	158	177	124	88	144	206	160	73	1_44739262_44740462	KIF2C	kinesin family member 2C	Promoter (<=1kb)	0
chr1	44774905	44776768	1190	1427	740	353	253	422	278	373	442	556	348	566	1055	815	318	1_44774905_44776768	SNORD55	small nucleolar RNA, C/D box 55	Promoter (<=1kb)	0
chr1	44783697	44785349	140	162	69	47	30	60	232	265	297	57	48	71	139	124	41	1_44783697_44785349	BEST4	bestrophin 4	Promoter (2-3kb)	2821
chr1	44786324	44786685	28	34	9	15	7	5	30	56	52	7	10	10	18	16	3	1_44786324_44786685	BEST4	bestrophin 4	Promoter (1-2kb)	1485
chr1	44799777	44802528	1100	1290	645	323	266	380	358	500	538	529	345	539	956	772	278	1_44799777_44802528	PLK3	polo like kinase 3	Promoter (<=1kb)	0
chr1	44807715	44809593	64	72	32	41	28	31	73	120	132	35	26	28	50	39	15	1_44807715_44809593	BTBD19	BTB domain containing 19	Promoter (<=1kb)	0
chr1	44813327	44814128	105	130	47	39	31	32	40	59	72	45	31	53	87	83	19	1_44813327_44814128	BTBD19	BTB domain containing 19	Promoter (<=1kb)	0
chr1	44835789	44836295	21	32	16	10	6	15	16	13	25	8	12	14	27	15	10	1_44835789_44836295	PTCH2	patched 2	Intron (ENST00000447098.6/8643, intron 2 of 22)	6649
chr1	44841653	44843644	598	734	339	193	161	243	284	342	372	295	237	321	552	467	185	1_44841653_44843644	PTCH2	patched 2	Promoter (<=1kb)	0
chr1	44985241	44986997	651	724	352	227	149	296	265	311	353	331	243	342	517	414	156	1_44985241_44986997	EIF2B3	eukaryotic translation initiation factor 2B subunit gamma	Promoter (<=1kb)	0
chr1	45010203	45012992	1450	1740	782	396	387	524	433	546	623	693	465	714	1224	943	328	1_45010203_45012992	UROD	uroporphyrinogen decarboxylase	Promoter (<=1kb)	0
chr1	45203825	45207188	1838	2000	1178	510	426	672	409	564	615	882	640	912	1517	1184	456	1_45203825_45207188	ZSWIM5	zinc finger SWIM-type containing 5	Promoter (<=1kb)	0
chr1	45303187	45304931	759	896	429	269	184	297	284	320	419	377	266	388	673	568	177	1_45303187_45304931	LINC01144	long intergenic non-protein coding RNA 1144	Promoter (<=1kb)	0
chr1	45326419	45327533	19	25	12	31	16	27	96	110	108	10	14	11	27	25	13	1_45326419_45327533	HPDL	4-hydroxyphenylpyruvate dioxygenase like	Promoter (<=1kb)	0
chr1	45339285	45341147	1211	1430	719	389	263	436	402	430	480	586	411	644	1140	853	298	1_45339285_45341147	TOE1	target of EGR1, exonuclease	Promoter (<=1kb)	0
chr1	45360378	45360724	9	6	4	10	4	8	10	15	16	2	3	5	5	3	2	1_45360378_45360724	TOE1	target of EGR1, exonuclease	Intron (ENST00000671898.1/4595, intron 4 of 20)	19082
chr1	45490130	45491786	656	706	332	282	241	366	291	358	401	367	265	377	524	415	152	1_45490130_45491786	TESK2	testis associated actin remodelling kinase 2	Promoter (<=1kb)	0
chr1	45499236	45501293	650	762	371	232	182	280	266	356	404	358	265	379	577	482	170	1_45499236_45501293	CCDC163	CCDC163 homolog	Promoter (<=1kb)	0
chr1	45520941	45523063	914	1052	551	275	194	298	306	379	404	415	286	446	737	602	208	1_45520941_45523063	PRDX1	peroxiredoxin 1	Promoter (<=1kb)	0
chr1	45550429	45551979	741	871	456	278	217	321	288	314	329	354	282	416	629	546	189	1_45550429_45551979	AKR1A1	aldo-keto reductase family 1 member A1	Promoter (<=1kb)	0
chr1	45569996	45570481	23	17	11	17	9	20	17	20	17	15	6	11	17	13	7	1_45569996_45570481	AKR1A1	aldo-keto reductase family 1 member A1	Promoter (<=1kb)	946
chr1	45583262	45585378	1549	1738	883	564	437	604	445	530	616	807	532	925	1421	1082	385	1_45583262_45585378	NASP	nuclear autoantigenic sperm protein	Promoter (<=1kb)	0
chr1	45685351	45688613	2238	2625	1345	770	588	843	646	762	811	1142	820	1203	1973	1570	638	1_45685351_45688613	TMEM69	transmembrane protein 69	Promoter (<=1kb)	0
chr1	45749857	45751235	652	734	393	233	170	260	237	297	326	363	218	325	579	484	174	1_45749857_45751235	IPP	intracisternal A particle-promoted polypeptide	Promoter (<=1kb)	0
chr1	45803049	45805656	918	981	547	281	251	356	289	348	402	470	348	493	826	631	255	1_45803049_45805656	MAST2	microtubule associated serine/threonine kinase 2	Promoter (<=1kb)	0
chr1	45863242	45863609	19	21	12	15	6	12	11	13	13	13	5	8	18	13	2	1_45863242_45863609	MAST2	microtubule associated serine/threonine kinase 2	Intron (ENST00000470809.1/23139, intron 3 of 4)	-49979
chr1	45864974	45866623	44	29	19	25	26	24	60	75	92	14	10	16	38	36	7	1_45864974_45866623	MAST2	microtubule associated serine/threonine kinase 2	Intron (ENST00000470809.1/23139, intron 3 of 4)	-46965
chr1	46129587	46133648	2869	3189	1844	797	611	933	629	858	915	1398	1050	1491	2673	2082	755	1_46129587_46133648	PIK3R3	phosphoinositide-3-kinase regulatory subunit 3	Promoter (<=1kb)	0
chr1	46173239	46174357	54	67	32	35	35	38	45	72	68	43	35	33	67	41	18	1_46173239_46174357	TSPAN1	tetraspanin 1	Promoter (<=1kb)	-716
chr1	46179465	46181592	50	53	35	42	28	36	139	165	160	37	17	32	54	43	16	1_46179465_46181592	TSPAN1	tetraspanin 1	Promoter (1-2kb)	-1841
chr1	46197796	46198988	611	723	367	191	117	167	177	226	233	270	205	243	496	381	155	1_46197796_46198988	POMGNT1	protein O-linked mannose N-acetylglucosaminyltransferase 1 (beta 1,2-)	Promoter (<=1kb)	0
chr1	46203013	46204440	603	758	329	112	88	139	184	282	287	208	146	209	321	274	95	1_46203013_46204440	LURAP1	leucine rich adaptor protein 1	Promoter (<=1kb)	0
chr1	46218672	46218908	6	8	3	3	4	4	6	14	17	4	4	3	6	4	2	1_46218672_46218908	POMGNT1	protein O-linked mannose N-acetylglucosaminyltransferase 1 (beta 1,2-)	Promoter (1-2kb)	1394
chr1	46219662	46220096	13	8	3	2	4	13	12	21	23	3	4	3	2	11	2	1_46219662_46220096	POMGNT1	protein O-linked mannose N-acetylglucosaminyltransferase 1 (beta 1,2-)	Promoter (<=1kb)	206
chr1	46223632	46223895	14	18	9	6	9	11	9	10	15	5	16	12	10	13	6	1_46223632_46223895	POMGNT1	protein O-linked mannose N-acetylglucosaminyltransferase 1 (beta 1,2-)	Distal Intergenic	-3327
chr1	46246646	46248243	373	407	215	162	108	173	163	216	227	210	145	247	309	242	79	1_46246646_46248243	RAD54L	RAD54 like	Promoter (<=1kb)	0
chr1	46301031	46304338	2469	3035	1453	787	530	842	606	815	827	1197	848	1303	2274	1811	672	1_46301031_46304338	LRRC41	leucine rich repeat containing 41	Promoter (<=1kb)	0
chr1	46339645	46341702	925	1133	540	256	185	319	277	360	354	493	333	447	790	665	245	1_46339645_46341702	NSUN4	NOP2/Sun RNA methyltransferase 4	Promoter (<=1kb)	0
chr1	46393181	46395639	795	1038	503	233	179	266	268	363	367	430	295	424	672	556	199	1_46393181_46395639	FAAH	fatty acid amide hydrolase	Promoter (<=1kb)	0
chr1	46406492	46407138	11	13	6	17	10	12	23	22	37	13	12	12	28	21	6	1_46406492_46407138	FAAH	fatty acid amide hydrolase	Promoter (<=1kb)	454
chr1	46442564	46443219	14	17	11	11	7	15	33	34	40	4	4	6	14	12	5	1_46442564_46443219	FAAHP1	fatty acid amide hydrolase pseudogene 1	Promoter (<=1kb)	0
chr1	46447965	46448950	19	26	11	20	13	20	41	40	57	8	11	16	26	18	8	1_46447965_46448950	LINC01398	long intergenic non-protein coding RNA 1398	Promoter (<=1kb)	754
chr1	46465852	46467455	111	126	60	49	33	61	146	175	171	64	50	64	92	66	26	1_46465852_46467455	LINC01398	long intergenic non-protein coding RNA 1398	Intron (ENST00000635606.3/729041, intron 1 of 1)	-14535
chr1	46532958	46533997	48	70	29	24	19	37	53	91	106	36	23	30	62	50	19	1_46532958_46533997	TMEM275	transmembrane protein 275	Promoter (1-2kb)	1518
chr1	46543515	46544392	34	63	26	11	8	24	21	20	30	9	14	15	56	37	14	1_46543515_46544392	TMEM275	transmembrane protein 275	Promoter (<=1kb)	0
chr1	46549523	46551061	64	86	48	38	26	40	96	121	134	35	35	72	78	73	20	1_46549523_46551061	KNCN	kinocilin	Promoter (<=1kb)	0
chr1	46558032	46558669	22	21	12	17	12	23	5	11	21	6	9	10	24	15	12	1_46558032_46558669	MKNK1	MAPK interacting serine/threonine kinase 1	3' UTR	4366
chr1	46582912	46583959	48	44	22	26	17	39	23	21	22	17	13	23	43	27	16	1_46582912_46583959	MKNK1	MAPK interacting serine/threonine kinase 1	Promoter (1-2kb)	1601
chr1	46602946	46604985	776	969	480	263	203	290	317	382	475	377	296	401	607	568	194	1_46602946_46604985	MKNK1	MAPK interacting serine/threonine kinase 1	Promoter (<=1kb)	0
chr1	46615862	46617285	416	450	256	102	99	140	164	256	229	161	133	159	306	231	101	1_46615862_46617285	MOB3C	MOB kinase activator 3C	Promoter (<=1kb)	0
chr1	46667017	46668801	865	1021	538	283	229	348	279	361	407	446	288	426	742	616	247	1_46667017_46668801	ATPAF1	ATP synthase mitochondrial F1 complex assembly factor 1	Promoter (<=1kb)	0
chr1	46717173	46719796	716	866	431	248	215	279	337	352	421	357	247	376	614	496	184	1_46717173_46719796	EFCAB14	EF-hand calcium binding domain 14	Promoter (<=1kb)	0
chr1	46724973	46725531	29	21	11	12	12	21	18	13	20	15	14	19	18	18	8	1_46724973_46725531	EFCAB14	EF-hand calcium binding domain 14	Distal Intergenic	-5827
chr1	47023171	47025934	999	1115	580	292	233	336	322	462	442	462	315	490	843	703	236	1_47023171_47025934	CYP4X1	cytochrome P450 family 4 subfamily X member 1	Promoter (<=1kb)	0
chr1	47175180	47175578	12	22	9	11	16	18	27	30	40	19	7	16	24	10	6	1_47175180_47175578	LINC00853	long intergenic non-protein coding RNA 853	Intron (ENST00000444042.2/105378701, intron 3 of 3)	-3672
chr1	47178684	47180269	61	70	45	31	19	45	137	191	198	28	17	20	55	42	13	1_47178684_47180269	LINC00853	long intergenic non-protein coding RNA 853	Promoter (<=1kb)	0
chr1	47192871	47193300	12	15	5	7	8	19	12	14	24	9	4	4	14	5	3	1_47192871_47193300	PDZK1IP1	PDZK1 interacting protein 1	Promoter (1-2kb)	-1827
chr1	47224943	47226194	22	24	17	20	17	16	43	54	43	16	11	5	26	20	7	1_47224943_47226194	TAL1	TAL bHLH transcription factor 1, erythroid differentiation factor	Promoter (<=1kb)	-867
chr1	47231565	47232303	8	15	12	8	7	15	21	16	21	7	8	12	19	20	3	1_47231565_47232303	TAL1	TAL bHLH transcription factor 1, erythroid differentiation factor	Promoter (<=1kb)	0
chr1	47313391	47314860	504	523	341	196	145	246	183	240	303	260	212	301	431	318	127	1_47313391_47314860	STIL	STIL centriolar assembly protein	Promoter (<=1kb)	0
chr1	47332123	47335191	1472	1702	859	471	369	551	471	590	667	722	530	704	1376	1076	391	1_47332123_47335191	CMPK1	cytidine/uridine monophosphate kinase 1	Promoter (<=1kb)	0
chr1	47416565	47417091	20	16	11	16	9	15	18	26	21	10	7	13	21	17	3	1_47416565_47417091	FOXE3	forkhead box E3	Promoter (<=1kb)	280
chr1	47432560	47432811	16	12	11	8	7	7	18	27	24	4	9	8	14	12	5	1_47432560_47432811	FOXD2-AS1	FOXD2 adjacent opposite strand RNA 1	Promoter (1-2kb)	1830
chr1	47436708	47438824	95	108	57	43	31	57	170	231	265	37	28	43	61	41	15	1_47436708_47438824	FOXD2	forkhead box D2	Promoter (<=1kb)	0
chr1	47444598	47445202	11	10	3	22	14	10	17	13	16	6	5	8	12	6	5	1_47444598_47445202	FOXD2	forkhead box D2	Distal Intergenic	6554
chr1	47507806	47509136	221	247	152	73	48	83	117	124	157	105	71	126	223	152	63	1_47507806_47509136	FOXD2	forkhead box D2	Distal Intergenic	69762
chr1	47532981	47534759	69	69	52	34	20	42	98	104	98	27	28	29	55	65	25	1_47532981_47534759	FOXD2	forkhead box D2	Distal Intergenic	94937
chr1	47592901	47593521	18	23	9	15	6	16	21	31	35	7	9	8	21	26	6	1_47592901_47593521	LINC01738	long intergenic non-protein coding RNA 1738	Distal Intergenic	-94942
chr1	47708656	47710584	112	144	79	57	57	85	232	298	331	90	62	73	128	104	34	1_47708656_47710584	LINC01738	long intergenic non-protein coding RNA 1738	Distal Intergenic	20193
chr1	47724754	47726600	72	79	32	50	34	42	109	127	147	29	25	40	67	48	24	1_47724754_47726600	LINC01738	long intergenic non-protein coding RNA 1738	Distal Intergenic	36291
chr1	47823065	47823545	12	6	4	13	8	14	15	17	20	9	4	5	17	10	0	1_47823065_47823545	TRABD2B	TraB domain containing 2B	Intron (ENST00000606738.3/388630, intron 2 of 6)	-57518
chr1	47934481	47934906	10	7	9	10	4	6	10	14	21	3	2	4	14	3	3	1_47934481_47934906	TRABD2B	TraB domain containing 2B	Intron (ENST00000606738.3/388630, intron 2 of 6)	59306
chr1	47943882	47944186	11	3	5	10	11	15	8	5	9	3	2	5	14	3	2	1_47943882_47944186	TRABD2B	TraB domain containing 2B	Intron (ENST00000606738.3/388630, intron 2 of 6)	50026
chr1	47983978	47984794	9	16	6	9	12	12	42	34	50	11	8	8	16	15	6	1_47983978_47984794	TRABD2B	TraB domain containing 2B	Intron (ENST00000606738.3/388630, intron 2 of 6)	9418
chr1	47996162	47998364	191	240	107	95	63	110	121	136	156	75	56	81	131	112	42	1_47996162_47998364	TRABD2B	TraB domain containing 2B	Promoter (<=1kb)	0
chr1	48025023	48025471	13	22	10	21	17	14	10	13	11	5	1	9	15	17	10	1_48025023_48025471	LINC02794	long intergenic non-protein coding RNA 2794	Distal Intergenic	-25188
chr1	48093919	48094299	25	15	15	8	2	8	15	16	11	11	4	11	10	15	3	1_48093919_48094299	SKINT1L	Skint1 like (pseudogene)	Distal Intergenic	33649
chr1	48202172	48202583	6	14	5	17	9	15	7	12	14	7	6	8	14	13	2	1_48202172_48202583	SKINT1L	Skint1 like (pseudogene)	Intron (ENST00000431986.2/ENST00000431986.2, intron 2 of 4)	-19744
chr1	48236786	48237028	11	6	9	9	8	3	3	9	12	10	8	7	19	11	3	1_48236786_48237028	SLC5A9	solute carrier family 5 member 9	Promoter (1-2kb)	-1398
chr1	48471144	48473406	780	869	498	265	189	298	338	408	418	376	256	409	656	493	180	1_48471144_48473406	SPATA6	spermatogenesis associated 6	Promoter (<=1kb)	0
chr1	48526036	48526532	11	15	10	10	15	22	14	17	15	7	9	13	26	20	4	1_48526036_48526532	SPATA6	spermatogenesis associated 6	Distal Intergenic	-53828
chr1	48572646	48573048	15	15	16	6	8	12	10	16	12	6	1	7	26	16	5	1_48572646_48573048	SPATA6	spermatogenesis associated 6	Intron (ENST00000371839.6/84871, intron 11 of 13)	-100438
chr1	48619642	48620063	6	9	3	9	4	8	15	23	20	3	5	2	4	6	0	1_48619642_48620063	BEND5	BEN domain containing 5	Intron (ENST00000371839.6/84871, intron 9 of 13)	138870
chr1	48627485	48627890	8	6	6	4	7	15	10	8	9	9	11	11	12	10	5	1_48627485_48627890	BEND5	BEN domain containing 5	Intron (ENST00000371839.6/84871, intron 9 of 13)	131043
chr1	48695077	48695730	20	14	11	26	21	20	9	15	10	9	6	12	21	16	6	1_48695077_48695730	BEND5	BEN domain containing 5	Intron (ENST00000371839.6/84871, intron 6 of 13)	63203
chr1	48775597	48778371	1555	1736	941	442	325	495	432	563	625	693	513	775	1331	999	428	1_48775597_48778371	BEND5	BEN domain containing 5	Promoter (<=1kb)	0
chr1	48875568	48875960	10	9	4	13	12	14	5	8	13	6	0	7	11	4	3	1_48875568_48875960	BEND5	BEN domain containing 5	Intron (ENST00000371839.6/84871, intron 5 of 13)	-98599
chr1	48916019	48916741	19	30	18	16	15	17	22	16	22	16	12	11	24	19	5	1_48916019_48916741	LOC105378706	uncharacterized LOC105378706	Intron (ENST00000371839.6/84871, intron 5 of 13)	-108854
chr1	48917870	48918270	21	17	14	11	9	11	14	14	12	12	9	8	20	7	7	1_48917870_48918270	LOC105378706	uncharacterized LOC105378706	Intron (ENST00000371839.6/84871, intron 5 of 13)	-107325
chr1	48948221	48948491	13	7	5	8	5	12	7	10	18	6	8	10	12	10	6	1_48948221_48948491	LOC105378706	uncharacterized LOC105378706	Intron (ENST00000371839.6/84871, intron 5 of 13)	-77104
chr1	49606129	49606735	20	21	14	20	15	14	7	11	10	4	8	9	16	23	4	1_49606129_49606735	AGBL4-IT1	AGBL4 intronic transcript 1	Intron (ENST00000371839.6/84871, intron 3 of 13)	-134044
chr1	50022742	50024550	618	695	381	212	152	227	212	274	326	292	220	320	490	395	131	1_50022742_50024550	ELAVL4	ELAV like RNA binding protein 4	Promoter (<=1kb)	0
chr1	50047116	50049000	259	329	165	89	68	107	99	133	148	122	82	111	170	140	46	1_50047116_50049000	ELAVL4	ELAV like RNA binding protein 4	Promoter (<=1kb)	0
chr1	50103168	50104088	80	94	54	27	20	29	90	93	114	29	19	40	54	36	19	1_50103168_50104088	ELAVL4	ELAV like RNA binding protein 4	Promoter (<=1kb)	0
chr1	50106023	50106590	188	201	133	47	35	55	71	91	103	67	71	65	127	96	38	1_50106023_50106590	ELAVL4	ELAV like RNA binding protein 4	Promoter (<=1kb)	0
chr1	50109614	50111998	880	940	579	271	216	286	213	301	326	436	293	440	1121	865	330	1_50109614_50111998	ELAVL4	ELAV like RNA binding protein 4	Promoter (<=1kb)	0
chr1	50114496	50115193	115	119	74	37	37	47	109	117	174	46	34	62	107	94	30	1_50114496_50115193	ELAVL4	ELAV like RNA binding protein 4	Exon (ENST00000456070.1/ENST00000456070.1, exon 1 of 1)	4659
chr1	50174292	50175876	102	117	71	17	15	26	27	42	54	27	22	28	24	16	12	1_50174292_50175876	ELAVL4-AS1	ELAVL4 antisense RNA 1	Promoter (<=1kb)	0
chr1	50178766	50179272	23	25	13	20	19	20	8	18	16	13	10	15	26	26	8	1_50178766_50179272	ELAVL4	ELAV like RNA binding protein 4	Promoter (1-2kb)	1636
chr1	50251550	50252303	23	32	15	11	12	14	22	31	21	15	9	9	29	24	7	1_50251550_50252303	LINC02808	long intergenic non-protein coding RNA 2808	Intron (ENST00000641749.1/105378711, intron 9 of 11)	27872
chr1	50271672	50272048	20	12	8	10	4	8	14	14	13	5	3	6	7	3	2	1_50271672_50272048	LINC02808	long intergenic non-protein coding RNA 2808	Intron (ENST00000641749.1/105378711, intron 5 of 11)	8127
chr1	50275410	50276074	27	30	20	24	12	28	18	24	30	20	9	14	31	21	5	1_50275410_50276074	LINC02808	long intergenic non-protein coding RNA 2808	Intron (ENST00000641749.1/105378711, intron 5 of 11)	4101
chr1	50332164	50334039	84	137	44	27	21	29	124	156	167	37	32	44	112	76	23	1_50332164_50334039	LINC02808	long intergenic non-protein coding RNA 2808	Distal Intergenic	-10972
chr1	50348652	50349143	13	16	13	16	15	16	8	14	22	7	5	7	33	8	11	1_50348652_50349143	LINC02808	long intergenic non-protein coding RNA 2808	Distal Intergenic	-27460
chr1	50368235	50368865	20	28	11	15	13	15	9	14	22	10	6	10	28	13	6	1_50368235_50368865	LINC02808	long intergenic non-protein coding RNA 2808	Distal Intergenic	-47043
chr1	50418383	50419457	27	28	14	14	7	16	41	77	97	8	13	15	28	21	5	1_50418383_50419457	DMRTA2	DMRT like family A2	Promoter (2-3kb)	2175
chr1	50427248	50427492	4	2	1	2	7	2	11	17	20	1	2	4	3	9	2	1_50427248_50427492	LOC105378714	uncharacterized LOC105378714	Distal Intergenic	3245
chr1	50873565	50873991	6	9	1	2	5	6	15	21	16	3	1	3	8	8	7	1_50873565_50873991	FAF1	Fas associated factor 1	Intron (ENST00000396153.7/11124, intron 1 of 18)	85747
chr1	50958839	50960898	1146	1443	748	370	242	431	320	398	408	592	407	563	1014	787	269	1_50958839_50960898	CDKN2C	cyclin dependent kinase inhibitor 2C	Promoter (<=1kb)	0
chr1	50967994	50970498	871	983	475	369	291	430	434	524	604	464	349	462	750	515	167	1_50967994_50970498	CDKN2C	cyclin dependent kinase inhibitor 2C	Promoter (<=1kb)	0
chr1	50976685	50978727	103	91	56	58	42	73	186	217	239	53	39	47	79	53	19	1_50976685_50978727	CDKN2C	cyclin dependent kinase inhibitor 2C	Distal Intergenic	6440
chr1	51235575	51238518	1817	2109	1103	507	411	611	478	548	609	848	599	856	1649	1316	493	1_51235575_51238518	RNF11	ring finger protein 11	Promoter (<=1kb)	0
chr1	51296461	51297741	28	26	22	18	12	17	50	58	78	9	10	14	25	14	10	1_51296461_51297741	TTC39A	tetratricopeptide repeat domain 39A	Promoter (<=1kb)	0
chr1	51329821	51332571	406	490	271	94	67	116	276	331	363	136	101	149	284	231	61	1_51329821_51332571	TTC39A	tetratricopeptide repeat domain 39A	Promoter (<=1kb)	0
chr1	51344794	51345374	8	15	3	10	8	9	18	27	25	7	4	5	21	8	3	1_51344794_51345374	TTC39A	tetratricopeptide repeat domain 39A	Promoter (<=1kb)	0
chr1	51419560	51422443	1372	1503	989	361	293	416	331	437	411	613	515	762	1321	964	427	1_51419560_51422443	EPS15	epidermal growth factor receptor pathway substrate 15	Promoter (<=1kb)	0
chr1	51517437	51519585	1014	1225	608	267	187	267	363	428	474	388	251	375	538	442	132	1_51517437_51519585	EPS15-AS1	EPS15 antisense RNA 1	Promoter (<=1kb)	0
chr1	51572032	51572588	18	24	10	19	15	16	9	12	16	10	12	11	22	15	2	1_51572032_51572588	OSBPL9	oxysterol binding protein like 9	Intron (ENST00000431943.1/441884, intron 2 of 6)	-4591
chr1	51616433	51618295	1213	1425	707	351	275	408	318	426	479	555	382	582	1090	895	324	1_51616433_51618295	OSBPL9	oxysterol binding protein like 9	Promoter (<=1kb)	0
chr1	51669052	51670984	263	242	197	54	58	70	78	82	87	89	73	99	240	184	74	1_51669052_51670984	OSBPL9	oxysterol binding protein like 9	3' UTR	-43019
chr1	51671755	51672409	26	25	16	13	12	22	36	35	49	12	7	10	27	23	6	1_51671755_51672409	OSBPL9	oxysterol binding protein like 9	Intron (ENST00000371714.5/114883, intron 6 of 25)	-41594
chr1	51687436	51687794	11	7	1	8	12	10	7	7	7	4	1	2	7	4	2	1_51687436_51687794	OSBPL9	oxysterol binding protein like 9	Intron (ENST00000371714.5/114883, intron 6 of 25)	-26209
chr1	51728662	51730580	1257	1345	753	399	267	413	350	440	493	615	442	659	1088	853	322	1_51728662_51730580	OSBPL9	oxysterol binding protein like 9	Promoter (<=1kb)	0
chr1	51877372	51879652	1600	1812	970	438	355	580	378	469	469	750	524	781	1419	1075	402	1_51877372_51879652	NRDC	nardilysin convertase	Promoter (<=1kb)	0
chr1	51966293	51966952	22	21	17	19	24	21	14	16	18	11	9	12	23	13	4	1_51966293_51966952	RAB3B	RAB3B, member RAS oncogene family	Intron (ENST00000371655.4/5865, intron 2 of 4)	23748
chr1	51989315	51991068	863	1056	515	225	173	270	184	250	326	355	235	402	758	642	223	1_51989315_51991068	RAB3B	RAB3B, member RAS oncogene family	Promoter (<=1kb)	0
chr1	52002175	52002414	13	12	3	3	3	9	4	7	9	15	7	3	7	6	5	1_52002175_52002414	RAB3B	RAB3B, member RAS oncogene family	Distal Intergenic	-11475
chr1	52032354	52034072	699	746	411	198	158	285	234	289	283	169	101	160	584	452	151	1_52032354_52034072	KTI12	KTI12 chromatin associated homolog	Promoter (<=1kb)	0
chr1	52054618	52057754	2312	2743	1425	680	539	760	572	703	703	1129	822	1184	2157	1614	578	1_52054618_52057754	TXNDC12	thioredoxin domain containing 12	Promoter (<=1kb)	0
chr1	52127591	52127861	8	11	6	7	7	20	8	5	11	8	10	8	17	11	4	1_52127591_52127861	ZFYVE9	zinc finger FYVE-type containing 9	Distal Intergenic	-14228
chr1	52141248	52143384	1419	1683	875	409	341	489	348	461	534	653	460	699	1245	1027	352	1_52141248_52143384	ZFYVE9	zinc finger FYVE-type containing 9	Promoter (<=1kb)	0
chr1	52364989	52366705	1060	1233	597	331	193	367	330	409	442	519	349	566	915	691	238	1_52364989_52366705	CC2D1B	coiled-coil and C2 domain containing 1B	Promoter (<=1kb)	0
chr1	52368558	52369109	131	168	111	48	36	56	81	112	106	58	63	77	152	132	35	1_52368558_52369109	CC2D1B	coiled-coil and C2 domain containing 1B	Promoter (2-3kb)	-2353
chr1	52403543	52405648	1057	1159	613	352	279	431	339	391	435	494	396	566	881	692	279	1_52403543_52405648	ORC1	origin recognition complex subunit 1	Promoter (<=1kb)	0
chr1	52551660	52554737	2165	2572	1273	627	466	750	517	679	710	1038	761	1103	1960	1468	553	1_52551660_52554737	TUT4	terminal uridylyl transferase 4	Promoter (<=1kb)	0
chr1	52589981	52590517	9	10	7	10	16	13	5	11	22	2	4	7	10	12	5	1_52589981_52590517	GPX7	glutathione peroxidase 7	Distal Intergenic	-11854
chr1	52601503	52603227	166	188	101	42	48	51	86	137	128	76	36	53	117	84	29	1_52601503_52603227	GPX7	glutathione peroxidase 7	Promoter (<=1kb)	0
chr1	52631815	52633918	169	196	88	59	50	58	233	313	338	98	67	99	186	166	59	1_52631815_52633918	SHISAL2A	shisa like 2A	Promoter (<=1kb)	0
chr1	52660142	52660536	17	22	7	14	12	24	14	15	17	21	9	12	26	20	5	1_52660142_52660536	SHISAL2A	shisa like 2A	Intron (ENST00000440303.5/348378, intron 3 of 4)	26549
chr1	52662761	52663387	34	50	28	26	14	19	30	35	35	32	17	28	46	28	25	1_52662761_52663387	SHISAL2A	shisa like 2A	Intron (ENST00000440303.5/348378, intron 3 of 4)	29168
chr1	52686226	52686548	17	16	10	14	12	8	15	2	22	10	3	8	13	3	9	1_52686226_52686548	COA7	cytochrome c oxidase assembly factor 7	3' UTR	11520
chr1	52697711	52698981	472	564	305	201	123	205	198	259	281	214	207	279	455	376	95	1_52697711_52698981	COA7	cytochrome c oxidase assembly factor 7	Promoter (<=1kb)	0
chr1	52702938	52703761	249	297	126	76	57	89	137	157	166	121	83	115	211	175	69	1_52702938_52703761	COA7	cytochrome c oxidase assembly factor 7	Distal Intergenic	-4591
chr1	52726112	52727915	1275	1452	768	357	267	450	315	439	460	596	420	679	1210	926	360	1_52726112_52727915	ZYG11B	zyg-11 family member B, cell cycle regulator	Promoter (<=1kb)	0
chr1	52728746	52729343	43	40	25	13	11	20	79	96	85	30	8	18	30	17	5	1_52728746_52729343	ZYG11B	zyg-11 family member B, cell cycle regulator	Promoter (2-3kb)	2279
chr1	52841977	52843585	77	103	50	32	45	70	92	119	147	59	46	65	111	93	29	1_52841977_52843585	ZYG11A	zyg-11 family member A, cell cycle regulator	Promoter (<=1kb)	0
chr1	52920979	52921903	19	12	12	12	7	14	25	36	40	10	6	8	21	13	6	1_52920979_52921903	ECHDC2	enoyl-CoA hydratase domain containing 2	Promoter (<=1kb)	0
chr1	52926847	52928406	632	716	346	185	131	224	238	326	377	280	198	284	650	529	170	1_52926847_52928406	ECHDC2	enoyl-CoA hydratase domain containing 2	Promoter (<=1kb)	0
chr1	53014591	53016838	846	948	543	285	224	347	288	330	370	417	285	425	615	508	188	1_53014591_53016838	SCP2	sterol carrier protein 2	Promoter (<=1kb)	0
chr1	53061783	53063243	165	199	109	59	44	55	102	131	152	72	77	93	156	127	45	1_53061783_53063243	PODN	podocan	Promoter (<=1kb)	0
chr1	53176967	53177196	8	8	4	3	2	2	12	11	9	7	3	4	9	2	2	1_53176967_53177196	CPT2	carnitine palmitoyltransferase 2	Distal Intergenic	-19596
chr1	53196115	53197701	785	910	500	232	193	280	230	291	324	356	276	389	709	544	177	1_53196115_53197701	CPT2	carnitine palmitoyltransferase 2	Promoter (<=1kb)	0
chr1	53219536	53221267	712	828	475	276	180	308	261	362	367	371	259	385	596	472	178	1_53219536_53221267	CZIB	CXXC motif containing zinc binding protein	Promoter (<=1kb)	0
chr1	53237760	53239366	815	919	497	236	182	279	201	306	298	350	277	385	668	530	182	1_53237760_53239366	MAGOH-DT	MAGOH divergent transcript	Promoter (<=1kb)	0
chr1	53325951	53329110	1399	1631	840	381	321	447	464	590	688	693	448	708	1282	1028	376	1_53325951_53329110	LRP8-DT	LRP8 divergent transcript	Promoter (<=1kb)	0
chr1	53393455	53394009	17	10	11	20	9	15	12	16	15	13	11	9	15	11	9	1_53393455_53394009	LINC02812	long intergenic non-protein coding RNA 2812	Distal Intergenic	-25210
chr1	53431466	53432029	4	5	4	9	15	13	11	8	7	3	3	3	8	5	3	1_53431466_53432029	SLC25A3P1	solute carrier family 25 member 3 pseudogene 1	Intron (ENST00000563752.5/163742, intron 1 of 2)	7540
chr1	53572410	53572901	22	15	5	8	12	22	7	17	17	10	4	8	19	13	4	1_53572410_53572901	DMRTB1	DMRT like family B with proline rich C-terminal 1	Intron (ENST00000312233.4/148979, intron 3 of 9)	112434
chr1	53593824	53594493	3	8	6	5	5	12	13	27	26	6	1	1	13	12	3	1_53593824_53594493	DMRTB1	DMRT like family B with proline rich C-terminal 1	Exon (ENST00000312233.4/148979, exon 3 of 10)	133848
chr1	53682079	53682302	6	8	6	12	7	8	13	8	12	6	2	9	14	5	3	1_53682079_53682302	GLIS1	GLIS family zinc finger 1	Intron (ENST00000312233.4/148979, intron 1 of 9)	51902
chr1	53738292	53740157	185	191	122	87	65	117	165	247	250	101	78	122	161	138	48	1_53738292_53740157	GLIS1	GLIS family zinc finger 1	Promoter (<=1kb)	0
chr1	53837536	53838848	725	869	436	312	226	372	224	290	318	483	308	430	746	550	172	1_53837536_53838848	NDC1	NDC1 transmembrane nucleoporin	Promoter (<=1kb)	0
chr1	53889076	53890836	476	510	279	180	123	197	200	224	235	249	198	303	427	388	147	1_53889076_53890836	YIPF1	Yip1 domain family member 1	Promoter (<=1kb)	0
chr1	53901363	53901623	9	8	8	11	6	13	10	8	6	6	5	6	10	7	2	1_53901363_53901623	DIO1	iodothyronine deiodinase 1	Intron (ENST00000534069.5/1733, intron 2 of 4)	7152
chr1	53913071	53914420	46	44	28	22	14	23	71	99	105	14	9	25	26	23	13	1_53913071_53914420	IFT25	intraflagellar transport 25	Distal Intergenic	14580
chr1	53921315	53921911	19	24	11	13	12	18	7	10	8	9	5	11	11	14	4	1_53921315_53921911	IFT25	intraflagellar transport 25	3' UTR	7089
chr1	53944713	53947398	1876	2238	1072	599	454	666	522	661	691	875	667	957	1647	1281	474	1_53944713_53947398	LRRC42	leucine rich repeat containing 42	Promoter (<=1kb)	0
chr1	53954190	53954823	7	7	8	8	0	8	13	34	27	7	4	1	9	7	2	1_53954190_53954823	LRRC42	leucine rich repeat containing 42	Intron (ENST00000371368.5/115353, intron 4 of 4)	-7130
chr1	53982410	53982785	6	7	4	5	9	10	11	24	19	4	2	6	13	4	4	1_53982410_53982785	LRRC42	leucine rich repeat containing 42	Distal Intergenic	20457
chr1	54051959	54054544	2279	2502	1213	741	504	822	525	660	773	1076	787	1167	2022	1549	560	1_54051959_54054544	MIR4781	microRNA 4781	Promoter (<=1kb)	0
chr1	54069910	54070670	25	24	18	11	10	15	19	19	24	22	13	26	22	23	7	1_54069910_54070670	TCEANC2	transcription elongation factor A N-terminal and central domain containing 2	Intron (ENST00000648983.1/127428, intron 3 of 5)	15776
chr1	54096507	54096738	6	4	3	8	7	2	11	10	14	2	2	8	10	5	3	1_54096507_54096738	TCEANC2	transcription elongation factor A N-terminal and central domain containing 2	3' UTR	42373
chr1	54121299	54122296	63	65	40	21	18	38	67	103	106	37	15	29	71	45	25	1_54121299_54122296	CDCP2	CUB domain containing protein 2	Distal Intergenic	30704
chr1	54153541	54153969	12	14	13	11	11	13	12	16	15	8	7	11	14	9	1	1_54153541_54153969	CDCP2	CUB domain containing protein 2	Promoter (<=1kb)	0
chr1	54181079	54181430	6	4	2	7	4	11	8	12	18	2	3	7	3	4	5	1_54181079_54181430	MRPL37	mitochondrial ribosomal protein L37	Promoter (2-3kb)	-2611
chr1	54199291	54201567	1316	1492	805	450	289	550	428	498	570	646	432	707	1156	860	312	1_54199291_54201567	MRPL37	mitochondrial ribosomal protein L37	Promoter (<=1kb)	0
chr1	54272801	54273877	32	53	29	13	28	34	23	24	33	20	20	15	44	27	15	1_54272801_54273877	SSBP3	single stranded DNA binding protein 3	Intron (ENST00000610401.6/23648, intron 5 of 17)	-15535
chr1	54314179	54314886	11	10	9	9	6	21	22	40	29	7	3	9	11	9	4	1_54314179_54314886	SSBP3	single stranded DNA binding protein 3	Intron (ENST00000610401.6/23648, intron 4 of 17)	10553
chr1	54342423	54342850	13	27	8	9	7	15	18	17	20	13	5	10	16	10	5	1_54342423_54342850	SSBP3	single stranded DNA binding protein 3	Intron (ENST00000610401.6/23648, intron 4 of 17)	-6542
chr1	54356594	54357143	9	7	8	15	10	10	24	28	42	8	7	8	20	16	9	1_54356594_54357143	SSBP3	single stranded DNA binding protein 3	Promoter (<=1kb)	0
chr1	54377214	54377544	13	7	4	5	2	11	16	18	15	6	3	5	10	4	4	1_54377214_54377544	SSBP3	single stranded DNA binding protein 3	Intron (ENST00000610401.6/23648, intron 4 of 17)	-20396
chr1	54402829	54407651	1800	2013	1081	595	390	617	557	698	806	881	630	916	1611	1361	505	1_54402829_54407651	SSBP3	single stranded DNA binding protein 3	Promoter (<=1kb)	0
chr1	54459310	54460487	61	61	30	28	30	29	57	70	69	13	15	21	45	34	13	1_54459310_54460487	SSBP3	single stranded DNA binding protein 3	Distal Intergenic	-45831
chr1	54463652	54463924	4	4	0	4	1	2	16	21	22	3	2	5	4	3	2	1_54463652_54463924	SSBP3	single stranded DNA binding protein 3	Distal Intergenic	-50173
chr1	54474156	54476169	68	107	41	37	32	43	138	189	185	40	19	38	68	63	33	1_54474156_54476169	LOC105378735	uncharacterized LOC105378735	Distal Intergenic	-38248
chr1	54486931	54489769	335	331	216	134	116	137	182	236	275	216	117	230	309	313	110	1_54486931_54489769	LOC105378735	uncharacterized LOC105378735	Distal Intergenic	-24648
chr1	54498417	54500254	98	127	66	40	31	58	139	158	162	63	54	64	136	127	47	1_54498417_54500254	LOC105378735	uncharacterized LOC105378735	Distal Intergenic	-14163
chr1	54540878	54542806	62	64	30	28	18	42	91	143	115	26	15	25	49	52	25	1_54540878_54542806	ACOT11	acyl-CoA thioesterase 11	Promoter (<=1kb)	0
chr1	54549530	54549995	10	5	3	12	9	18	7	7	15	8	5	4	7	10	4	1_54549530_54549995	ACOT11	acyl-CoA thioesterase 11	Promoter (1-2kb)	1302
chr1	54715213	54716592	542	625	349	179	146	232	192	250	250	307	201	296	490	375	152	1_54715213_54716592	TTC4	tetratricopeptide repeat domain 4	Promoter (<=1kb)	0
chr1	54763634	54765082	658	728	395	248	198	297	217	234	273	372	232	416	613	496	160	1_54763634_54765082	PARS2	prolyl-tRNA synthetase 2, mitochondrial	Promoter (<=1kb)	0
chr1	54781034	54781802	6	5	2	10	4	11	14	28	31	8	6	5	12	9	6	1_54781034_54781802	TTC22	tetratricopeptide repeat domain 22	3' UTR	5990
chr1	54792775	54793165	10	10	11	16	10	11	13	20	23	14	10	10	17	7	5	1_54792775_54793165	LOC124904182	uncharacterized LOC124904182	Promoter (<=1kb)	0
chr1	54810413	54810897	29	26	11	12	14	18	13	26	21	11	7	9	20	21	5	1_54810413_54810897	CIMAP2	ciliary microtubule associated protein 2	Intron (ENST00000358193.7/163747, intron 4 of 10)	4350
chr1	54885703	54888127	957	1138	547	304	222	353	406	455	507	365	275	407	1003	768	312	1_54885703_54888127	LOC124904184	uncharacterized LOC124904184	Promoter (<=1kb)	0
chr1	54950167	54950838	27	28	18	15	9	17	20	31	28	15	7	16	30	21	10	1_54950167_54950838	LOC105378736	uncharacterized LOC105378736	Intron (ENST00000689429.1/124904184, intron 1 of 1)	29614
chr1	54980390	54981191	47	56	30	22	18	24	21	25	40	32	11	24	49	48	16	1_54980390_54981191	LOC105378736	uncharacterized LOC105378736	Promoter (<=1kb)	0
chr1	54996618	54997797	22	16	18	11	8	16	40	32	66	10	10	10	24	15	6	1_54996618_54997797	BSND	barttin CLCNK type accessory subunit beta	Promoter (1-2kb)	-1136
chr1	55039330	55040624	33	17	15	22	8	33	58	76	100	18	5	14	34	33	13	1_55039330_55040624	PCSK9	proprotein convertase subtilisin/kexin type 9	Promoter (<=1kb)	0
chr1	55213459	55216117	2541	2980	1465	617	488	853	550	732	780	1109	803	1152	2309	1816	671	1_55213459_55216117	USP24	ubiquitin specific peptidase 24	Promoter (<=1kb)	0
chr1	55277451	55277758	13	14	12	9	5	10	8	9	15	2	1	8	8	8	5	1_55277451_55277758	MIR4422	microRNA 4422	Intron (ENST00000643232.1/109729135, intron 1 of 1)	51810
chr1	55337949	55338540	7	9	7	5	3	5	17	32	27	3	6	9	9	11	2	1_55337949_55338540	MIR4422	microRNA 4422	Intron (ENST00000643167.1/ENST00000643167.1, intron 1 of 3)	112308
chr1	56358295	56358624	5	6	4	11	11	23	11	5	9	4	3	5	18	11	5	1_56358295_56358624	LOC124904186	uncharacterized LOC124904186	Intron (ENST00000641611.1/124904188, intron 1 of 7)	16641
chr1	56374381	56374780	1	6	2	5	7	8	11	19	19	6	3	5	9	5	0	1_56374381_56374780	LOC124904186	uncharacterized LOC124904186	Promoter (<=1kb)	485
chr1	56375459	56375800	1	7	4	12	7	6	16	24	14	7	4	7	6	4	2	1_56375459_56375800	LOC124904186	uncharacterized LOC124904186	Promoter (<=1kb)	-88
chr1	56477088	56478461	78	91	46	38	31	40	79	85	106	36	30	48	78	52	14	1_56477088_56478461	LOC124904185	uncharacterized LOC124904185	Promoter (<=1kb)	0
chr1	56510042	56510435	9	6	5	7	5	5	15	20	10	1	3	3	8	3	3	1_56510042_56510435	LOC124904185	uncharacterized LOC124904185	Promoter (1-2kb)	1604
chr1	56527935	56528241	7	8	4	5	11	8	7	9	12	10	6	6	11	6	3	1_56527935_56528241	PLPP3	phospholipid phosphatase 3	Intron (ENST00000371250.4/8613, intron 2 of 5)	-3440
chr1	56578207	56579702	686	855	381	274	199	326	264	330	393	321	234	352	558	459	147	1_56578207_56579702	PLPP3	phospholipid phosphatase 3	Promoter (<=1kb)	0
chr1	56644497	56646507	1408	1664	896	396	294	463	346	435	527	621	483	662	1198	949	328	1_56644497_56646507	LOC101929935	uncharacterized LOC101929935	Promoter (<=1kb)	0
chr1	56831435	56832181	22	27	13	24	19	22	20	19	23	12	6	18	38	25	5	1_56831435_56832181	FYB2	FYN binding protein 2	Distal Intergenic	-11739
chr1	56898936	56899380	5	13	8	11	12	16	4	13	12	7	6	4	22	7	4	1_56898936_56899380	C8A	complement C8 alpha chain	Intron (ENST00000695677.1/731, intron 7 of 10)	-12465
chr1	57163138	57163497	11	8	2	7	10	11	10	6	8	6	5	7	13	10	5	1_57163138_57163497	DAB1	DAB adaptor protein 1	Intron (ENST00000371236.7/1600, intron 2 of 14)	-26555
chr1	57243087	57243449	16	8	11	16	12	15	11	13	11	8	8	9	27	18	10	1_57243087_57243449	DAB1	DAB adaptor protein 1	Intron (ENST00000371236.7/1600, intron 2 of 14)	47616
chr1	57265694	57266026	6	9	4	6	4	11	7	15	14	3	3	8	6	5	2	1_57265694_57266026	DAB1	DAB adaptor protein 1	Intron (ENST00000371236.7/1600, intron 2 of 14)	25039
chr1	57340166	57340684	14	16	7	18	9	14	14	17	22	11	0	9	26	12	4	1_57340166_57340684	DAB1	DAB adaptor protein 1	Intron (ENST00000371236.7/1600, intron 1 of 14)	-32802
chr1	57388475	57388750	4	5	4	4	2	4	11	12	12	5	3	5	6	4	2	1_57388475_57388750	DAB1	DAB adaptor protein 1	Intron (ENST00000371236.7/1600, intron 1 of 14)	35307
chr1	57421460	57424895	2062	2372	1167	545	395	669	488	608	695	900	664	995	1787	1387	527	1_57421460_57424895	DAB1	DAB adaptor protein 1	Promoter (<=1kb)	0
chr1	57431272	57431684	9	12	18	14	3	15	16	14	12	8	9	4	8	8	3	1_57431272_57431684	DAB1	DAB adaptor protein 1	Intron (ENST00000485760.5/1600, intron 7 of 20)	-7212
chr1	57491876	57492221	3	4	2	16	5	11	2	7	5	5	1	4	6	5	0	1_57491876_57492221	DAB1	DAB adaptor protein 1	Intron (ENST00000485760.5/1600, intron 7 of 20)	-67816
chr1	57623172	57623725	8	9	3	10	9	8	10	14	33	4	2	4	11	7	3	1_57623172_57623725	DAB1	DAB adaptor protein 1	Intron (ENST00000485760.5/1600, intron 7 of 20)	-199112
chr1	57908358	57908720	17	16	7	10	13	14	9	10	11	11	1	6	32	13	6	1_57908358_57908720	DAB1	DAB adaptor protein 1	Intron (ENST00000485760.5/1600, intron 5 of 20)	-24273
chr1	58247694	58250731	1676	1924	1010	420	313	470	438	544	563	784	611	857	1625	1179	429	1_58247694_58250731	OMA1	OMA1 zinc metallopeptidase	Intron (ENST00000485760.5/1600, intron 4 of 20)	255468
chr1	58396099	58396596	13	17	9	18	14	17	9	15	20	6	4	13	17	15	6	1_58396099_58396596	OMA1	OMA1 zinc metallopeptidase	Intron (ENST00000485760.5/1600, intron 3 of 20)	109603
chr1	58435508	58435842	6	2	2	13	10	10	4	4	4	6	8	8	5	1	4	1_58435508_58435842	OMA1	OMA1 zinc metallopeptidase	Intron (ENST00000485760.5/1600, intron 3 of 20)	70357
chr1	58545096	58547298	821	950	512	317	220	357	298	343	450	458	332	484	787	603	191	1_58545096_58547298	OMA1	OMA1 zinc metallopeptidase	Promoter (<=1kb)	0
chr1	58652580	58652857	7	16	2	10	9	15	7	11	9	8	11	12	17	13	1	1_58652580_58652857	MYSM1	Myb like, SWIRM and MPN domains 1	Intron (ENST00000655340.1/114803, intron 19 of 20)	8837
chr1	58698827	58700315	822	912	477	210	156	251	243	268	292	370	241	376	655	534	163	1_58698827_58700315	MYSM1	Myb like, SWIRM and MPN domains 1	Promoter (<=1kb)	0
chr1	58718327	58718989	9	11	0	22	10	16	14	12	20	14	5	5	21	13	4	1_58718327_58718989	LOC105378751	uncharacterized LOC105378751	Promoter (<=1kb)	0
chr1	58740030	58740255	6	7	11	7	9	7	3	7	6	6	1	4	11	13	4	1_58740030_58740255	LOC105378751	uncharacterized LOC105378751	Intron (ENST00000637377.1/112268263, intron 3 of 6)	21610
chr1	58781598	58785715	1899	2192	1113	631	473	739	542	617	728	965	671	967	1656	1301	458	1_58781598_58785715	JUN-DT	JUN divergent transcript	Promoter (<=1kb)	0
chr1	58815631	58817193	228	254	120	66	63	77	128	146	178	86	75	102	161	144	43	1_58815631_58817193	LOC101926907	uncharacterized LOC101926907	Promoter (1-2kb)	1196
chr1	58903277	58904433	111	146	88	45	34	42	115	135	144	66	34	48	115	96	33	1_58903277_58904433	LINC02777	long intergenic non-protein coding RNA 2777	Promoter (<=1kb)	0
chr1	59146369	59147540	34	24	12	14	10	13	63	94	121	9	4	12	24	15	6	1_59146369_59147540	HSD52	uncharacterized LOC729467	Promoter (<=1kb)	0
chr1	59150753	59151299	13	22	11	20	9	20	31	32	30	11	14	8	27	10	10	1_59150753_59151299	HSD52	uncharacterized LOC729467	Promoter (<=1kb)	0
chr1	59156643	59157268	25	18	11	8	4	10	15	23	14	14	7	8	17	10	10	1_59156643_59157268	HSD52	uncharacterized LOC729467	Intron (ENST00000625548.1/ENST00000625548.1, intron 1 of 4)	-5402
chr1	59295596	59297634	699	830	433	257	164	268	250	251	292	390	284	379	686	573	198	1_59295596_59297634	FGGY-DT	FGGY divergent transcript	Promoter (<=1kb)	0
chr1	59393070	59393715	15	33	15	22	16	24	12	14	26	11	13	27	34	29	13	1_59393070_59393715	FGGY	FGGY carbohydrate kinase domain containing	Promoter (<=1kb)	0
chr1	59635368	59635828	12	12	9	14	13	17	5	12	12	11	8	7	20	16	7	1_59635368_59635828	FGGY	FGGY carbohydrate kinase domain containing	Promoter (2-3kb)	-2400
chr1	59697786	59699326	24	36	23	24	9	23	37	30	42	13	8	16	29	19	9	1_59697786_59699326	FGGY	FGGY carbohydrate kinase domain containing	3' UTR	24100
chr1	59759284	59759861	18	31	16	13	5	17	20	22	38	15	5	13	28	11	6	1_59759284_59759861	FGGY	FGGY carbohydrate kinase domain containing	Intron (ENST00000634606.1/55277, intron 13 of 16)	3612
chr1	59814290	59816490	1319	1525	767	424	307	490	365	454	478	672	471	705	1303	948	371	1_59814290_59816490	HOOK1	hook microtubule tethering protein 1	Promoter (<=1kb)	0
chr1	59926340	59927518	66	75	50	27	24	32	125	173	135	21	26	26	53	35	17	1_59926340_59927518	CYP2J2	cytochrome P450 family 2 subfamily J member 2	Promoter (<=1kb)	0
chr1	59947389	59947706	8	11	8	7	7	11	16	15	14	1	5	6	13	11	1	1_59947389_59947706	CYP2J2	cytochrome P450 family 2 subfamily J member 2	Distal Intergenic	-20616
chr1	59971533	59972210	26	37	22	14	8	13	37	36	62	16	14	16	33	19	8	1_59971533_59972210	C1orf87	chromosome 1 open reading frame 87	Distal Intergenic	36635
chr1	60156126	60156381	13	15	8	6	4	11	5	3	5	3	2	6	8	6	1	1_60156126_60156381	LOC107984963	uncharacterized LOC107984963	Distal Intergenic	26128
chr1	60281075	60281893	29	34	23	18	19	22	23	34	32	19	15	13	36	19	8	1_60281075_60281893	LOC107984963	uncharacterized LOC107984963	Distal Intergenic	151077
chr1	60670388	60670715	13	12	9	8	12	15	6	10	12	3	3	11	14	10	4	1_60670388_60670715	LINC01748	long intergenic non-protein coding RNA 1748	Intron (ENST00000423403.1/101926964, intron 4 of 5)	-29881
chr1	60887071	60887404	12	12	2	10	4	9	12	12	17	7	6	7	16	7	6	1_60887071_60887404	LOC101926964	uncharacterized LOC101926964	Intron (ENST00000371191.5/4774, intron 1 of 10)	-19062
chr1	60969983	60970785	30	44	17	22	16	37	15	22	24	16	16	15	28	18	13	1_60969983_60970785	NFIA-AS2	NFIA antisense RNA 2	Promoter (<=1kb)	0
chr1	60978563	60978925	8	9	6	17	11	9	6	12	8	5	2	4	8	6	3	1_60978563_60978925	NFIA-AS2	NFIA antisense RNA 2	Intron (ENST00000371191.5/4774, intron 1 of 10)	-7787
chr1	61005763	61006381	39	35	26	17	11	21	20	19	25	10	14	15	36	20	8	1_61005763_61006381	NFIA-AS2	NFIA antisense RNA 2	Intron (ENST00000371191.5/4774, intron 1 of 10)	-34987
chr1	61042735	61043563	25	24	8	11	13	12	28	34	28	6	6	5	19	9	5	1_61042735_61043563	NFIA	nuclear factor I A	Intron (ENST00000371191.5/4774, intron 1 of 10)	-10267
chr1	61049840	61051481	768	910	472	220	177	263	232	290	344	330	278	397	662	521	207	1_61049840_61051481	NFIA	nuclear factor I A	Promoter (2-3kb)	-2349
chr1	61053900	61054155	20	20	13	7	12	10	57	63	76	10	6	6	26	14	7	1_61053900_61054155	NFIA	nuclear factor I A	Promoter (<=1kb)	70
chr1	61056627	61058091	621	688	404	178	145	219	172	233	253	305	190	305	548	483	196	1_61056627_61058091	LOC105378764	uncharacterized LOC105378764	Promoter (<=1kb)	0
chr1	61076544	61078310	506	568	341	168	150	213	153	180	215	271	195	315	477	367	149	1_61076544_61078310	NFIA	nuclear factor I A	Promoter (<=1kb)	0
chr1	61081646	61084788	976	1162	562	286	209	362	319	402	472	435	340	512	826	611	241	1_61081646_61084788	NFIA	nuclear factor I A	Promoter (<=1kb)	0
chr1	61167256	61167684	12	22	7	10	7	13	12	9	11	6	6	6	14	6	3	1_61167256_61167684	NFIA	nuclear factor I A	Intron (ENST00000371191.5/4774, intron 2 of 10)	-35839
chr1	61439091	61439630	20	22	8	16	17	19	17	14	18	10	13	15	35	17	16	1_61439091_61439630	NFIA	nuclear factor I A	Exon (ENST00000493627.1/4774, exon 2 of 3)	32419
chr1	61453437	61454179	27	27	14	19	17	20	10	18	19	12	10	14	35	21	6	1_61453437_61454179	NFIA	nuclear factor I A	Intron (ENST00000371191.5/4774, intron 10 of 10)	46765
chr1	61724373	61725809	977	1184	656	271	225	336	268	359	387	490	343	489	901	707	246	1_61724373_61725809	TM2D1	TM2 domain containing 1	Promoter (<=1kb)	0
chr1	61741598	61743752	1490	1705	876	388	311	508	339	451	524	649	455	695	1311	1044	384	1_61741598_61743752	PATJ	PATJ crumbs cell polarity complex component	Promoter (<=1kb)	0
chr1	61951800	61954150	805	853	595	165	123	187	193	272	280	340	237	408	780	596	241	1_61951800_61954150	PATJ	PATJ crumbs cell polarity complex component	Promoter (<=1kb)	0
chr1	62175669	62175890	3	14	6	10	13	9	9	10	10	5	5	6	16	9	2	1_62175669_62175890	L1TD1	LINE1 type transposase domain containing 1	Intron (ENST00000635137.1/10207, intron 16 of 16)	-18959
chr1	62285993	62287564	33	37	17	32	18	37	73	90	106	21	15	25	37	26	13	1_62285993_62287564	KANK4	KN motif and ankyrin repeat domains 4	Intron (ENST00000371153.9/163782, intron 1 of 9)	-13202
chr1	62318627	62319689	74	86	47	36	30	41	35	62	66	55	43	36	57	57	20	1_62318627_62319689	KANK4	KN motif and ankyrin repeat domains 4	Promoter (<=1kb)	0
chr1	62435533	62438502	1584	1733	906	527	395	610	486	580	615	760	578	793	1506	1134	385	1_62435533_62438502	USP1	ubiquitin specific peptidase 1	Promoter (<=1kb)	0
chr1	62687253	62689125	1584	1764	896	435	321	493	375	474	461	691	507	807	1454	1189	447	1_62687253_62689125	DOCK7	dedicator of cytokinesis 7	Promoter (<=1kb)	0
chr1	62783757	62785349	1347	1513	830	396	338	495	293	396	455	666	482	687	1182	905	350	1_62783757_62785349	ATG4C	autophagy related 4C cysteine peptidase	Promoter (<=1kb)	0
chr1	62841712	62842011	13	8	9	11	9	14	8	8	10	3	6	12	14	8	2	1_62841712_62842011	ATG4C	autophagy related 4C cysteine peptidase	Intron (ENST00000317868.9/84938, intron 10 of 10)	20529
chr1	63317076	63317993	75	84	39	34	19	40	72	103	109	24	24	34	59	44	23	1_63317076_63317993	LINC00466	long intergenic non-protein coding RNA 466	Promoter (<=1kb)	0
chr1	63322152	63324702	114	120	49	38	30	75	295	374	451	59	46	77	100	76	35	1_63322152_63324702	FOXD3-AS1	FOXD3 antisense RNA 1	Promoter (<=1kb)	0
chr1	63366941	63368475	896	1039	525	320	209	354	320	410	451	407	306	478	789	617	212	1_63366941_63368475	ALG6	ALG6 alpha-1,3-glucosyltransferase	Promoter (<=1kb)	0
chr1	63522634	63524847	1529	1676	923	444	333	540	370	480	485	745	552	801	1483	1112	394	1_63522634_63524847	ITGB3BP	integrin subunit beta 3 binding protein	Promoter (<=1kb)	0
chr1	63592765	63594612	1421	1621	773	372	287	432	364	477	515	605	406	622	1260	915	338	1_63592765_63594612	ITGB3BP	integrin subunit beta 3 binding protein	Promoter (<=1kb)	0
chr1	63691954	63692197	5	7	5	10	10	9	9	10	7	6	2	3	11	7	3	1_63691954_63692197	PGM1	phosphoglucomutase 1	Distal Intergenic	40599
chr1	63773671	63775980	836	959	491	322	259	393	331	385	501	402	301	414	629	466	175	1_63773671_63775980	ROR1	receptor tyrosine kinase like orphan receptor 1	Promoter (<=1kb)	0
chr1	63788000	63788225	6	9	2	7	11	13	5	7	6	8	3	6	14	4	7	1_63788000_63788225	ROR1	receptor tyrosine kinase like orphan receptor 1	Intron (ENST00000371079.6/4919, intron 1 of 8)	12710
chr1	64097739	64098416	12	11	9	18	14	24	15	18	16	7	4	3	13	11	8	1_64097739_64098416	ROR1-AS1	ROR1 antisense RNA 1	Intron (ENST00000371079.6/4919, intron 4 of 8)	9945
chr1	64287100	64287641	13	20	14	15	16	23	7	19	8	15	6	9	26	18	7	1_64287100_64287641	UBE2U	ubiquitin conjugating enzyme E2 U	Distal Intergenic	66236
chr1	64469364	64473087	1378	1579	811	408	296	484	498	648	703	540	388	518	910	765	291	1_64469364_64473087	CACHD1	cache domain containing 1	Promoter (<=1kb)	0
chr1	64505105	64508146	673	819	423	122	113	163	376	537	567	204	149	223	423	368	135	1_64505105_64508146	CACHD1	cache domain containing 1	Promoter (<=1kb)	0
chr1	64623942	64624245	11	3	8	15	14	15	4	12	15	7	5	8	18	10	2	1_64623942_64624245	CACHD1	cache domain containing 1	Intron (ENST00000651257.2/57685, intron 4 of 26)	-39955
chr1	64744139	64746802	1384	1474	743	364	283	481	362	501	558	578	432	622	1006	792	280	1_64744139_64746802	RAVER2	ribonucleoprotein, PTB binding 2	Promoter (<=1kb)	0
chr1	64824087	64824371	19	13	2	13	11	9	10	20	9	8	5	16	21	11	2	1_64824087_64824371	JAK1	Janus kinase 1	Intron (ENST00000294428.8/55225, intron 11 of 11)	16887
chr1	64875843	64876093	3	7	1	3	3	4	6	15	19	3	4	6	8	5	3	1_64875843_64876093	JAK1	Janus kinase 1	3' UTR	-6435
chr1	64890837	64891958	39	51	23	25	26	26	39	41	55	30	12	21	34	21	11	1_64890837_64891958	JAK1	Janus kinase 1	Intron (ENST00000342505.5/3716, intron 1 of 24)	-21429
chr1	64963955	64967075	1669	1870	1075	504	366	616	458	561	654	816	584	865	1412	1087	395	1_64963955_64967075	JAK1	Janus kinase 1	Promoter (<=1kb)	0
chr1	64978545	64978818	4	15	3	13	7	17	9	8	9	6	3	8	16	9	5	1_64978545_64978818	LINC01359	long intergenic non-protein coding RNA 1359	Exon (ENST00000654680.1/101927084, exon 5 of 5)	11244
chr1	65001135	65003757	123	145	79	59	52	54	222	284	293	64	39	57	93	88	35	1_65001135_65003757	LINC01359	long intergenic non-protein coding RNA 1359	Promoter (<=1kb)	0
chr1	65065556	65069257	2071	2426	1218	639	454	710	554	700	758	900	649	977	1915	1457	533	1_65065556_65069257	JAK1	Janus kinase 1	Promoter (<=1kb)	0
chr1	65146873	65149590	1165	1291	640	362	282	384	380	486	547	524	396	553	775	631	225	1_65146873_65149590	AK4	adenylate kinase 4	Promoter (<=1kb)	0
chr1	65254114	65256380	1627	1865	982	471	353	514	414	476	581	768	538	827	1467	1157	370	1_65254114_65256380	DNAJC6	DnaJ heat shock protein family (Hsp40) member C6	Promoter (<=1kb)	0
chr1	65257112	65257462	60	72	48	25	12	22	70	78	60	21	12	38	44	30	13	1_65257112_65257462	DNAJC6	DnaJ heat shock protein family (Hsp40) member C6	Promoter (2-3kb)	2650
chr1	65264649	65266644	747	883	493	227	186	276	222	285	288	366	302	421	809	646	221	1_65264649_65266644	DNAJC6	DnaJ heat shock protein family (Hsp40) member C6	Promoter (<=1kb)	0
chr1	65267439	65267985	32	19	18	17	13	17	61	59	65	12	11	16	17	19	8	1_65267439_65267985	DNAJC6	DnaJ heat shock protein family (Hsp40) member C6	Promoter (2-3kb)	2675
chr1	65278925	65279813	14	26	16	14	14	18	27	35	27	13	8	11	25	13	3	1_65278925_65279813	DNAJC6	DnaJ heat shock protein family (Hsp40) member C6	Exon (ENST00000435739.1/102724416, exon 2 of 2)	14161
chr1	65308668	65310991	1259	1339	758	368	258	417	363	409	479	640	428	633	1231	915	318	1_65308668_65310991	LOC112268227	uncharacterized LOC112268227	Promoter (<=1kb)	0
chr1	65311938	65312276	24	24	18	6	9	8	50	70	67	12	9	13	20	18	5	1_65311938_65312276	LOC112268227	uncharacterized LOC112268227	Promoter (1-2kb)	1636
chr1	65419791	65422832	1687	1855	1052	543	360	597	454	515	578	787	530	789	1451	1093	410	1_65419791_65422832	LEPR	leptin receptor	Promoter (<=1kb)	0
chr1	65524775	65526499	394	405	210	89	85	108	153	183	217	140	110	146	233	187	90	1_65524775_65526499	LEPR	leptin receptor	Promoter (<=1kb)	0
chr1	65550407	65550929	3	6	1	4	3	6	14	22	22	1	0	6	4	2	5	1_65550407_65550929	LEPR	leptin receptor	Intron (ENST00000371059.7/3953, intron 2 of 19)	-14617
chr1	65564472	65565272	29	30	14	8	3	16	39	44	52	12	9	7	13	21	4	1_65564472_65565272	LEPR	leptin receptor	Promoter (<=1kb)	-274
chr1	65687770	65688040	15	9	5	13	11	14	9	13	9	8	9	7	17	10	3	1_65687770_65688040	LEPR	leptin receptor	Distal Intergenic	67830
chr1	65792077	65794639	1982	2370	1126	442	313	519	467	594	720	806	661	901	1642	1268	441	1_65792077_65794639	PDE4B	phosphodiesterase 4B	Promoter (<=1kb)	0
chr1	65911611	65911894	16	15	6	6	5	7	8	10	10	5	0	4	10	9	3	1_65911611_65911894	PDE4B	phosphodiesterase 4B	Intron (ENST00000329654.8/5142, intron 1 of 16)	-80528
chr1	65979271	65980014	26	41	20	21	17	27	8	17	11	18	7	17	50	28	14	1_65979271_65980014	PDE4B	phosphodiesterase 4B	Intron (ENST00000329654.8/5142, intron 3 of 16)	-12408
chr1	65985903	65986134	6	9	1	6	7	11	2	2	5	10	5	6	6	3	1	1_65985903_65986134	PDE4B	phosphodiesterase 4B	Intron (ENST00000329654.8/5142, intron 3 of 16)	-6288
chr1	65992417	65995744	1000	1076	734	154	136	204	142	168	189	279	245	375	657	483	222	1_65992417_65995744	PDE4B	phosphodiesterase 4B	Promoter (<=1kb)	0
chr1	66242788	66243146	16	17	9	16	7	14	8	16	12	11	7	11	21	17	8	1_66242788_66243146	PDE4B	phosphodiesterase 4B	Intron (ENST00000329654.8/5142, intron 3 of 16)	-14219
chr1	66331752	66333661	180	231	151	64	54	56	119	135	150	107	68	113	186	131	60	1_66331752_66333661	PDE4B	phosphodiesterase 4B	Promoter (<=1kb)	0
chr1	66353278	66357061	1452	1619	1045	435	332	501	367	413	505	811	570	840	1548	1262	493	1_66353278_66357061	PDE4B	phosphodiesterase 4B	Promoter (<=1kb)	0
chr1	66446123	66446868	45	32	32	12	24	18	20	24	20	17	9	21	36	29	13	1_66446123_66446868	PDE4B	phosphodiesterase 4B	Distal Intergenic	78629
chr1	66490361	66490660	4	5	3	11	7	10	8	9	7	6	2	1	11	1	3	1_66490361_66490660	SGIP1	SH3GL interacting endocytic adaptor 1	Distal Intergenic	-42607
chr1	66532643	66536326	2660	2920	1635	662	490	767	572	675	787	1204	803	1228	2430	1869	683	1_66532643_66536326	SGIP1	SH3GL interacting endocytic adaptor 1	Promoter (<=1kb)	0
chr1	66751894	66753326	169	201	102	47	30	61	157	170	190	67	44	69	148	140	44	1_66751894_66753326	DYNLT5	dynein light chain Tctex-type family member 5	Promoter (<=1kb)	0
chr1	66923961	66926254	1914	2190	1165	605	441	739	490	530	583	942	640	969	1748	1399	506	1_66923961_66926254	MIER1	MIER1 transcriptional regulator	Promoter (<=1kb)	0
chr1	66930020	66932588	787	931	518	241	196	304	318	392	439	350	256	343	548	444	192	1_66930020_66932588	MIER1	MIER1 transcriptional regulator	Promoter (<=1kb)	0
chr1	67052317	67054671	1349	1567	824	364	296	484	355	487	527	600	454	687	1137	856	327	1_67052317_67054671	SLC35D1	solute carrier family 35 member D1	Promoter (<=1kb)	0
chr1	67134413	67135305	33	48	30	21	14	19	30	30	41	12	14	12	18	25	15	1_67134413_67135305	C1orf141	chromosome 1 open reading frame 141	Promoter (<=1kb)	0
chr1	67307119	67308419	113	150	79	39	28	59	71	81	103	60	56	72	110	88	34	1_67307119_67308419	IL12RB2	interleukin 12 receptor subunit beta 2	Promoter (<=1kb)	0
chr1	67428044	67431340	1950	2156	1147	603	476	751	514	660	763	982	726	1098	1783	1327	472	1_67428044_67431340	SERBP1	SERPINE1 mRNA binding protein 1	Promoter (<=1kb)	0
chr1	67500399	67500644	16	10	10	6	7	4	6	11	10	4	7	3	12	8	6	1_67500399_67500644	LINC01702	long intergenic non-protein coding RNA 1702	Distal Intergenic	-21655
chr1	67532483	67532771	14	16	8	10	12	17	10	12	10	8	4	9	12	14	1	1_67532483_67532771	LINC01702	long intergenic non-protein coding RNA 1702	Exon (ENST00000635350.1/102724481, exon 4 of 4)	10116
chr1	67646162	67646695	17	23	9	23	12	25	9	11	12	16	4	9	21	10	11	1_67646162_67646695	GADD45A	growth arrest and DNA damage inducible alpha	Distal Intergenic	-38506
chr1	67666790	67667263	9	13	7	12	13	24	8	2	8	5	10	8	37	6	5	1_67666790_67667263	GADD45A	growth arrest and DNA damage inducible alpha	Distal Intergenic	-17938
chr1	67684870	67687402	1548	1701	874	441	358	521	375	456	502	682	491	768	1388	1057	379	1_67684870_67687402	GADD45A	growth arrest and DNA damage inducible alpha	Promoter (<=1kb)	0
chr1	67759968	67760668	19	13	9	15	8	18	18	21	27	16	11	12	19	18	8	1_67759968_67760668	GNG12-AS1	GNG12, DIRAS3 and WLS antisense RNA 1	Intron (ENST00000370982.4/55970, intron 2 of 3)	-71625
chr1	67765979	67766753	23	30	7	14	17	10	23	37	30	15	4	8	26	17	2	1_67765979_67766753	GNG12-AS1	GNG12, DIRAS3 and WLS antisense RNA 1	Intron (ENST00000370982.4/55970, intron 2 of 3)	-65540
chr1	67824903	67825139	12	4	3	10	6	14	6	6	13	4	1	5	12	6	4	1_67824903_67825139	GNG12-AS1	GNG12, DIRAS3 and WLS antisense RNA 1	Intron (ENST00000370982.4/55970, intron 1 of 3)	-7154
chr1	67831387	67833583	341	399	228	102	85	127	237	302	324	226	165	228	269	234	72	1_67831387_67833583	GNG12-AS1	GNG12, DIRAS3 and WLS antisense RNA 1	Promoter (<=1kb)	0
chr1	67919507	67919903	12	18	4	10	13	10	9	13	4	7	15	5	17	10	2	1_67919507_67919903	LOC124900403	uncharacterized LOC124900403	Intron (ENST00000420587.5/100289178, intron 1 of 9)	-35502
chr1	68050218	68051931	71	65	54	31	22	35	79	117	122	40	32	42	74	78	27	1_68050218_68051931	DIRAS3	DIRAS family GTPase 3	Promoter (<=1kb)	0
chr1	68111890	68112109	14	16	3	13	2	7	9	11	16	8	9	10	21	13	7	1_68111890_68112109	WLS	Wnt ligand secretion mediator	Intron (ENST00000420587.5/100289178, intron 6 of 9)	26053
chr1	68173330	68173670	12	12	4	12	10	12	4	3	10	6	3	3	12	7	3	1_68173330_68173670	WLS	Wnt ligand secretion mediator	Promoter (2-3kb)	2707
chr1	68230250	68233115	303	395	183	171	128	263	247	291	318	228	197	268	596	435	169	1_68230250_68233115	WLS	Wnt ligand secretion mediator	Promoter (<=1kb)	0
chr1	68293188	68293787	10	15	7	14	7	13	17	26	19	7	3	14	14	10	4	1_68293188_68293787	WLS	Wnt ligand secretion mediator	Distal Intergenic	-60068
chr1	68320065	68320521	6	4	2	12	9	18	11	4	9	5	8	10	13	9	3	1_68320065_68320521	WLS	Wnt ligand secretion mediator	Distal Intergenic	-86945
chr1	68495698	68497732	436	487	255	165	129	203	193	246	293	248	188	275	402	292	116	1_68495698_68497732	DEPDC1-AS1	DEPDC1 antisense RNA 1	Promoter (<=1kb)	0
chr1	68558294	68558882	13	20	13	22	17	19	9	5	22	6	10	10	41	16	10	1_68558294_68558882	DEPDC1	DEP domain containing 1	Distal Intergenic	-61073
chr1	69567059	69570616	2642	3216	1604	729	553	892	575	757	829	1312	938	1454	2997	2217	836	1_69567059_69570616	LRRC7	leucine rich repeat containing 7	Promoter (<=1kb)	0
chr1	70204525	70206409	1932	2240	1237	553	414	624	393	501	540	922	573	995	1868	1473	529	1_70204525_70206409	LRRC40	leucine rich repeat containing 40	Promoter (<=1kb)	0
chr1	70221092	70222685	824	949	520	243	166	285	212	248	274	394	307	423	761	584	244	1_70221092_70222685	SRSF11	serine and arginine rich splicing factor 11	Promoter (<=1kb)	0
chr1	70223322	70223603	42	37	30	13	14	17	37	52	51	21	17	19	23	20	4	1_70223322_70223603	SRSF11	serine and arginine rich splicing factor 11	Promoter (1-2kb)	1598
chr1	70352916	70355287	1909	2272	1138	514	410	603	425	543	608	853	565	886	1611	1306	480	1_70352916_70355287	ANKRD13C-DT	ANKRD13C divergent transcript	Promoter (<=1kb)	0
chr1	70361442	70362381	39	49	29	12	34	30	25	34	27	33	23	23	48	29	10	1_70361442_70362381	LINC03102	long intergenic non-protein coding RNA 3102	Promoter (1-2kb)	-1005
chr1	70400308	70400738	11	8	7	6	6	8	4	7	4	19	3	14	12	19	7	1_70400308_70400738	CTH	cystathionine gamma-lyase	Distal Intergenic	-10480
chr1	70410390	70413058	1550	1651	918	417	325	508	447	583	625	732	540	819	1344	1012	359	1_70410390_70413058	CTH	cystathionine gamma-lyase	Promoter (<=1kb)	0
chr1	70706240	70707494	101	110	56	29	24	49	52	48	62	20	18	24	64	72	19	1_70706240_70707494	LINC01788	long intergenic non-protein coding RNA 1788	Promoter (<=1kb)	0
chr1	70987594	70987858	12	16	10	11	14	13	4	7	4	7	3	7	14	10	4	1_70987594_70987858	PTGER3	prostaglandin E receptor 3	Intron (ENST00000370931.7/5733, intron 2 of 4)	59775
chr1	71047236	71048330	283	367	168	89	60	89	133	143	177	124	84	120	243	206	73	1_71047236_71048330	PTGER3	prostaglandin E receptor 3	Promoter (<=1kb)	0
chr1	71079769	71081944	1064	1175	682	356	249	374	307	383	366	535	333	539	930	704	248	1_71079769_71081944	ZRANB2-DT	ZRANB2 divergent transcript	Promoter (<=1kb)	0
chr1	71228791	71229453	17	22	13	9	8	11	20	37	23	9	4	6	7	9	6	1_71228791_71229453	ZRANB2-DT	ZRANB2 divergent transcript	Intron (ENST00000455406.6/100852410, intron 3 of 3)	26703
chr1	72280902	72285495	3512	3982	2169	975	797	1135	778	966	1001	1702	1161	1810	3277	2519	921	1_72280902_72285495	LOC105378797	uncharacterized LOC105378797	Promoter (<=1kb)	0
chr1	72474814	72475059	9	15	8	11	8	7	8	8	4	3	1	1	13	3	4	1_72474814_72475059	LOC105378797	uncharacterized LOC105378797	Intron (ENST00000653965.1/105378797, intron 2 of 6)	-58705
chr1	72547055	72547676	19	24	13	11	6	12	25	18	33	6	8	9	18	7	6	1_72547055_72547676	LOC105378797	uncharacterized LOC105378797	Intron (ENST00000653965.1/105378797, intron 3 of 6)	-10243
chr1	72623307	72623761	32	43	22	10	6	13	20	22	22	9	5	11	17	11	7	1_72623307_72623761	LOC105378797	uncharacterized LOC105378797	Intron (ENST00000665984.1/105378797, intron 4 of 6)	65371
chr1	73065396	73066185	21	36	18	24	26	37	23	23	24	36	12	34	65	41	19	1_73065396_73066185	LOC105378798	uncharacterized LOC105378798	Distal Intergenic	-166160
chr1	73860592	73860867	4	4	4	7	6	14	10	6	7	9	4	5	15	12	5	1_73860592_73860867	LINC02238	long intergenic non-protein coding RNA 2238	Intron (ENST00000649962.1/ENST00000649962.1, intron 2 of 3)	151224
chr1	73998619	73998993	10	4	4	8	5	5	4	4	10	5	10	12	20	4	5	1_73998619_73998993	LRRIQ3	leucine rich repeats and IQ motif containing 3	Distal Intergenic	75797
chr1	74197610	74199317	418	478	262	264	215	306	248	274	306	355	241	370	589	421	182	1_74197610_74199317	FPGT-TNNI3K	FPGT-TNNI3K readthrough	Promoter (<=1kb)	0
chr1	74343234	74343726	3	3	4	11	9	11	16	15	24	11	11	7	14	14	3	1_74343234_74343726	FPGT-TNNI3K	FPGT-TNNI3K readthrough	Intron (ENST00000557284.7/100526835, intron 11 of 26)	7107
chr1	74503815	74504448	10	8	3	13	5	24	21	16	28	8	7	16	17	14	7	1_74503815_74504448	LRRC53	leucine rich repeat containing 53	Intron (ENST00000557284.7/100526835, intron 25 of 26)	8163
chr1	74522336	74522673	7	6	4	11	14	15	11	10	4	7	3	10	17	2	5	1_74522336_74522673	LRRC53	leucine rich repeat containing 53	Intron (ENST00000557284.7/100526835, intron 25 of 26)	-9725
chr1	74672830	74674646	137	160	68	48	40	53	197	240	277	95	66	90	184	146	49	1_74672830_74674646	ERICH3	glutamate rich 3	Promoter (<=1kb)	0
chr1	74689918	74690377	7	7	3	17	8	21	6	11	14	14	10	8	24	17	6	1_74689918_74690377	ERICH3	glutamate rich 3	Distal Intergenic	-16126
chr1	74732497	74734699	790	893	490	379	284	415	417	537	547	577	432	634	1002	750	275	1_74732497_74734699	TYW3	tRNA-yW synthesizing protein 3 homolog	Promoter (<=1kb)	0
chr1	75134526	75137678	677	708	394	30	23	37	66	74	88	21	16	11	37	15	18	1_75134526_75137678	LHX8	LIM homeobox 8	Promoter (<=1kb)	138
chr1	75203553	75203815	18	15	11	5	4	6	2	7	7	5	3	9	18	9	4	1_75203553_75203815	LHX8	LIM homeobox 8	3' UTR	69165
chr1	75273332	75275387	52	67	33	36	33	27	88	71	81	31	11	29	36	33	13	1_75273332_75275387	LHX8	LIM homeobox 8	Exon (ENST00000370859.8/204962, exon 6 of 24)	138944
chr1	75342676	75343199	15	22	11	15	9	21	12	17	18	6	9	12	24	8	6	1_75342676_75343199	LHX8	LIM homeobox 8	Intron (ENST00000370859.8/204962, intron 3 of 23)	208288
chr1	75614433	75617109	1980	2363	1128	572	485	681	503	640	686	994	666	973	1755	1371	498	1_75614433_75617109	SLC44A5	solute carrier family 44 member 5	Distal Intergenic	-3319
chr1	75676989	75678127	14	19	10	12	10	12	50	54	46	9	4	12	13	16	9	1_75676989_75678127	SLC44A5	solute carrier family 44 member 5	Intron (ENST00000648424.1/204962, intron 2 of 2)	45884
chr1	75723922	75726740	1540	1744	972	431	351	485	410	506	560	718	500	782	1396	1127	409	1_75723922_75726740	SLC44A5	solute carrier family 44 member 5	Promoter (<=1kb)	0
chr1	75785583	75787908	1285	1449	856	370	316	400	332	394	429	600	429	665	1169	883	337	1_75785583_75787908	SNORD45A	small nucleolar RNA, C/D box 45A	Promoter (<=1kb)	0
chr1	75991496	75992004	18	18	12	16	9	20	10	12	21	12	8	14	20	14	4	1_75991496_75992004	LOC101927342	uncharacterized LOC101927342	Intron (ENST00000663316.1/101927342, intron 4 of 7)	-10994
chr1	76052923	76053358	19	21	8	6	10	12	14	12	16	7	1	9	17	11	6	1_76052923_76053358	LOC124904200	uncharacterized LOC124904200	Promoter (<=1kb)	373
chr1	76074373	76076524	741	887	484	281	214	325	304	391	466	340	264	359	664	533	175	1_76074373_76076524	ST6GALNAC3	ST6 N-acetylgalactosaminide alpha-2,6-sialyltransferase 3	Promoter (<=1kb)	0
chr1	76136110	76136500	9	9	7	13	10	16	15	11	18	1	3	7	9	7	2	1_76136110_76136500	ST6GALNAC3	ST6 N-acetylgalactosaminide alpha-2,6-sialyltransferase 3	Intron (ENST00000328299.4/256435, intron 1 of 4)	61364
chr1	76154033	76154936	92	88	38	33	28	32	33	49	40	30	19	26	57	41	20	1_76154033_76154936	ST6GALNAC3	ST6 N-acetylgalactosaminide alpha-2,6-sialyltransferase 3	Intron (ENST00000328299.4/256435, intron 1 of 4)	79287
chr1	76238145	76238503	7	10	7	10	6	10	7	20	15	8	5	14	12	12	6	1_76238145_76238503	ST6GALNAC3	ST6 N-acetylgalactosaminide alpha-2,6-sialyltransferase 3	Intron (ENST00000328299.4/256435, intron 1 of 4)	-75410
chr1	76295927	76296647	14	6	5	4	5	11	19	32	35	1	3	3	8	2	4	1_76295927_76296647	ST6GALNAC3	ST6 N-acetylgalactosaminide alpha-2,6-sialyltransferase 3	Intron (ENST00000328299.4/256435, intron 1 of 4)	-17266
chr1	76568577	76568952	16	5	11	14	8	21	8	12	13	6	5	10	18	7	5	1_76568577_76568952	LINC02567	long intergenic non-protein coding RNA 2567	Intron (ENST00000328299.4/256435, intron 3 of 4)	210315
chr1	76625786	76626178	15	13	2	9	10	19	10	9	9	5	4	5	13	8	3	1_76625786_76626178	LINC02567	long intergenic non-protein coding RNA 2567	Intron (ENST00000328299.4/256435, intron 3 of 4)	153089
chr1	76687351	76687999	25	36	14	15	14	28	16	17	28	16	8	9	17	15	8	1_76687351_76687999	LINC02567	long intergenic non-protein coding RNA 2567	Distal Intergenic	91268
chr1	76867188	76869810	1811	2159	1083	491	370	531	419	523	595	810	514	830	1465	1138	437	1_76867188_76869810	ST6GALNAC5	ST6 N-acetylgalactosaminide alpha-2,6-sialyltransferase 5	Promoter (<=1kb)	0
chr1	77038431	77038746	3	5	0	9	5	20	4	6	5	5	5	3	9	4	0	1_77038431_77038746	MIR7156	microRNA 7156	Intron (ENST00000318803.6/81849, intron 2 of 4)	-21397
chr1	77121069	77121908	29	21	12	13	16	13	11	15	18	10	13	12	18	9	6	1_77121069_77121908	PIGK	phosphatidylinositol glycan anchor biosynthesis class K	Intron (ENST00000370812.8/10026, intron 10 of 10)	47411
chr1	77126219	77126523	11	14	10	12	2	14	9	10	12	11	5	9	11	11	6	1_77126219_77126523	PIGK	phosphatidylinositol glycan anchor biosynthesis class K	Intron (ENST00000370812.8/10026, intron 9 of 10)	42796
chr1	77218508	77220412	1154	1369	792	333	300	419	265	361	357	553	386	573	1096	849	314	1_77218508_77220412	PIGK	phosphatidylinositol glycan anchor biosynthesis class K	Promoter (<=1kb)	0
chr1	77281536	77283442	1178	1422	694	347	277	408	361	445	488	556	423	575	1155	946	308	1_77281536_77283442	AK5	adenylate kinase 5	Promoter (<=1kb)	0
chr1	77681596	77684166	1770	2189	1094	538	389	651	429	572	608	934	609	885	1678	1266	481	1_77681596_77684166	ZZZ3	zinc finger ZZ-type containing 3	Promoter (<=1kb)	0
chr1	77757324	77760138	1241	1460	774	334	261	422	359	427	481	583	377	590	1139	894	306	1_77757324_77760138	USP33	ubiquitin specific peptidase 33	Promoter (<=1kb)	0
chr1	77779161	77780711	975	1101	544	275	188	314	265	293	301	421	293	406	765	663	232	1_77779161_77780711	MIGA1	mitoguardin 1	Promoter (<=1kb)	0
chr1	77888198	77889855	261	293	159	101	109	166	218	289	338	135	98	142	198	206	56	1_77888198_77889855	NEXN-AS1	NEXN antisense RNA 1	Promoter (<=1kb)	0
chr1	77977990	77980666	2382	2597	1403	674	453	747	467	593	666	1071	755	1165	2251	1725	676	1_77977990_77980666	DNAJB4	DnaJ heat shock protein family (Hsp40) member B4	Promoter (<=1kb)	0
chr1	78004559	78006940	969	1015	662	182	135	231	258	276	317	386	270	417	665	507	218	1_78004559_78006940	DNAJB4	DnaJ heat shock protein family (Hsp40) member B4	Promoter (<=1kb)	0
chr1	78045812	78047109	32	31	20	37	34	35	58	101	119	27	23	39	63	35	19	1_78045812_78047109	GIPC2	GIPC PDZ domain containing family member 2	Promoter (<=1kb)	0
chr1	78114152	78114666	23	31	15	17	10	24	17	12	22	15	12	19	24	19	3	1_78114152_78114666	GIPC2	GIPC PDZ domain containing family member 2	Intron (ENST00000370759.4/54810, intron 3 of 5)	68186
chr1	78144864	78145390	15	12	6	12	11	17	13	20	11	9	6	9	20	10	3	1_78144864_78145390	MGC27382	uncharacterized MGC27382	Distal Intergenic	-84209
chr1	78472010	78472293	8	14	10	9	10	12	14	8	16	10	8	9	8	9	4	1_78472010_78472293	PTGFR	prostaglandin F receptor	Intron (ENST00000370758.5/5737, intron 2 of 3)	-18681
chr1	78490496	78492181	766	873	427	190	137	211	271	394	393	259	187	286	591	434	179	1_78490496_78492181	PTGFR	prostaglandin F receptor	Promoter (<=1kb)	0
chr1	78649692	78650504	4	13	5	6	7	18	36	58	57	7	3	5	7	5	3	1_78649692_78650504	IFI44	interferon induced protein 44	Promoter (<=1kb)	0
chr1	78840759	78841428	25	16	11	15	7	14	8	13	8	9	7	6	17	12	1	1_78840759_78841428	ADGRL4	adhesion G protein-coupled receptor L4	Distal Intergenic	76457
chr1	79006161	79006914	7	10	5	5	4	7	28	30	37	2	3	4	14	6	6	1_79006161_79006914	ADGRL4	adhesion G protein-coupled receptor L4	Promoter (<=1kb)	0
chr1	79657907	79658227	5	6	1	5	16	14	5	4	7	3	2	3	8	2	2	1_79657907_79658227	LINC02792	long intergenic non-protein coding RNA 2792	Distal Intergenic	332899
chr1	80217105	80217520	5	9	8	8	7	9	6	6	12	10	8	9	16	7	1	1_80217105_80217520	LINC01781	long intergenic non-protein coding RNA 1781	Distal Intergenic	-318235
chr1	81304940	81308535	715	838	509	253	187	310	218	282	272	456	310	503	1175	908	320	1_81304940_81308535	ADGRL2	adhesion G protein-coupled receptor L2	Promoter (<=1kb)	0
chr1	81464179	81464411	4	6	3	7	12	10	4	5	2	4	5	3	11	8	3	1_81464179_81464411	ADGRL2	adhesion G protein-coupled receptor L2	Intron (ENST00000674378.1/23266, intron 3 of 5)	49904
chr1	81800058	81804007	3313	3864	1971	889	657	1092	737	909	1006	1483	1035	1627	3075	2354	853	1_81800058_81804007	ADGRL2	adhesion G protein-coupled receptor L2	Promoter (<=1kb)	0
chr1	81836425	81836772	9	9	1	8	3	14	4	5	5	4	3	3	5	7	2	1_81836425_81836772	ADGRL2	adhesion G protein-coupled receptor L2	Intron (ENST00000370721.5/23266, intron 4 of 24)	35427
chr1	81836787	81837349	10	14	18	5	2	8	7	6	12	4	2	9	9	4	4	1_81836787_81837349	ADGRL2	adhesion G protein-coupled receptor L2	5' UTR	35789
chr1	81848914	81850199	24	17	16	19	15	34	29	32	43	13	7	13	32	16	7	1_81848914_81850199	ADGRL2	adhesion G protein-coupled receptor L2	Intron (ENST00000370721.5/23266, intron 5 of 24)	47916
chr1	81899519	81899883	6	13	4	14	10	18	12	12	14	10	7	11	20	14	4	1_81899519_81899883	ADGRL2	adhesion G protein-coupled receptor L2	Intron (ENST00000370721.5/23266, intron 5 of 24)	-43086
chr1	81920266	81921167	14	30	10	8	9	12	48	55	63	2	2	4	13	6	3	1_81920266_81921167	ADGRL2	adhesion G protein-coupled receptor L2	Intron (ENST00000370721.5/23266, intron 6 of 24)	-21802
chr1	82485448	82485933	6	16	4	6	8	11	15	15	26	7	4	16	21	9	2	1_82485448_82485933	LOC124904204	uncharacterized LOC124904204	Exon (ENST00000649182.1/124904204, exon 4 of 5)	69618
chr1	83181654	83182458	68	87	62	9	9	13	33	49	35	17	5	14	44	34	4	1_83181654_83182458	LINC01361	long intergenic non-protein coding RNA 1361	Distal Intergenic	-195446
chr1	83263778	83264056	21	16	13	5	3	3	6	4	13	7	2	8	4	9	3	1_83263778_83264056	LINC01712	long intergenic non-protein coding RNA 1712	Distal Intergenic	-181911
chr1	83692601	83694740	70	107	55	44	32	35	121	155	153	29	35	36	66	31	7	1_83692601_83694740	LINC01725	long intergenic non-protein coding RNA 1725	Intron (ENST00000417975.1/101927587, intron 2 of 2)	57775
chr1	83839713	83840103	10	8	6	17	11	10	11	8	11	4	1	10	10	2	5	1_83839713_83840103	LOC101927560	uncharacterized LOC101927560	Intron (ENST00000417975.1/101927587, intron 1 of 2)	20443
chr1	83860390	83861261	48	66	32	22	17	21	48	37	44	12	7	13	44	22	13	1_83860390_83861261	LOC101927560	uncharacterized LOC101927560	Promoter (<=1kb)	0
chr1	83997252	84000602	2011	2362	1298	562	400	646	550	700	718	874	596	998	1882	1418	564	1_83997252_84000602	TTLL7	tubulin tyrosine ligase like 7	Promoter (<=1kb)	0
chr1	84076810	84079245	1876	2197	1145	569	436	691	467	605	642	911	635	909	1788	1331	520	1_84076810_84079245	PRKACB	protein kinase cAMP-activated catalytic subunit beta	Promoter (<=1kb)	0
chr1	84164122	84167141	1664	1762	1341	406	312	448	287	375	361	797	513	930	1717	1298	527	1_84164122_84167141	PRKACB	protein kinase cAMP-activated catalytic subunit beta	Promoter (<=1kb)	0
chr1	84298198	84299527	405	499	259	145	124	176	181	273	283	209	161	243	373	307	119	1_84298198_84299527	SAMD13	sterile alpha motif domain containing 13	Promoter (<=1kb)	0
chr1	84301411	84303545	551	637	373	169	142	210	256	339	352	330	238	343	595	461	173	1_84301411_84303545	SAMD13	sterile alpha motif domain containing 13	Promoter (<=1kb)	0
chr1	84385357	84385765	18	16	9	13	7	20	12	11	18	10	5	10	16	8	7	1_84385357_84385765	UOX	urate oxidase (pseudogene)	Promoter (<=1kb)	-556
chr1	84433195	84434172	62	73	49	33	20	35	32	46	54	40	21	35	68	51	25	1_84433195_84434172	DNASE2B	deoxyribonuclease 2 beta	Distal Intergenic	24965
chr1	84479069	84481590	994	1104	617	276	211	343	330	376	441	412	263	457	765	596	249	1_84479069_84481590	RPF1	ribosome production factor 1 homolog	Promoter (<=1kb)	0
chr1	84504937	84507089	1114	1273	680	412	264	429	357	443	484	461	351	517	751	600	218	1_84504937_84507089	SPATA1	spermatogenesis associated 1	Promoter (<=1kb)	0
chr1	84572965	84575002	574	655	329	205	158	222	246	296	365	295	198	302	453	345	124	1_84572965_84575002	LOC105378819	uncharacterized LOC105378819	Promoter (<=1kb)	0
chr1	84619679	84621291	210	263	146	56	43	84	145	210	207	98	48	85	167	125	48	1_84619679_84621291	LINC01461	long intergenic non-protein coding RNA 1461	Promoter (<=1kb)	0
chr1	84688729	84691332	1354	1588	854	473	318	493	459	534	549	645	484	671	1227	967	340	1_84688729_84691332	SSX2IP	SSX family member 2 interacting protein	Promoter (<=1kb)	0
chr1	84715714	84716049	10	9	12	10	6	10	14	5	24	8	10	11	10	11	9	1_84715714_84716049	SSX2IP	SSX family member 2 interacting protein	Distal Intergenic	-24911
chr1	84749782	84751055	42	56	14	27	21	34	16	16	36	26	14	27	53	25	10	1_84749782_84751055	SSX2IP	SSX family member 2 interacting protein	Distal Intergenic	-58979
chr1	84753486	84753818	15	16	12	9	12	10	11	12	18	9	5	11	16	11	8	1_84753486_84753818	SSX2IP	SSX family member 2 interacting protein	Distal Intergenic	-62683
chr1	84759225	84759650	3	12	4	11	3	8	13	21	23	5	3	3	9	3	1	1_84759225_84759650	SSX2IP	SSX family member 2 interacting protein	Distal Intergenic	-68422
chr1	84772500	84773260	29	24	15	26	12	20	13	11	16	7	11	10	26	21	14	1_84772500_84773260	SSX2IP	SSX family member 2 interacting protein	Distal Intergenic	-81697
chr1	84782083	84782378	7	16	8	4	5	5	11	12	9	3	2	3	10	3	1	1_84782083_84782378	LPAR3	lysophosphatidic acid receptor 3	Distal Intergenic	83766
chr1	84892387	84893663	49	83	38	38	28	53	97	133	132	33	28	47	68	48	25	1_84892387_84893663	LPAR3	lysophosphatidic acid receptor 3	Promoter (<=1kb)	0
chr1	84935858	84936552	22	40	28	20	9	25	25	24	31	19	13	14	34	16	10	1_84935858_84936552	MCOLN2	mucolipin TRP cation channel 2	Intron (ENST00000370608.8/255231, intron 11 of 13)	-6014
chr1	84944762	84945562	60	71	48	44	18	26	37	46	57	31	25	38	57	38	19	1_84944762_84945562	MCOLN2	mucolipin TRP cation channel 2	Intron (ENST00000370608.8/255231, intron 7 of 13)	-14918
chr1	84996573	84999165	387	410	230	150	93	184	255	268	337	189	125	190	247	203	78	1_84996573_84999165	DNAI3	dynein axonemal intermediate chain 3	Promoter (<=1kb)	0
chr1	85047837	85049060	68	90	51	62	54	71	115	146	143	46	36	58	79	71	19	1_85047837_85049060	MCOLN3	mucolipin TRP cation channel 3	Promoter (<=1kb)	0
chr1	85061653	85063454	311	360	207	145	102	166	189	232	245	159	119	177	255	230	64	1_85061653_85063454	DNAI3	dynein axonemal intermediate chain 3	Promoter (<=1kb)	0
chr1	85199978	85202237	1161	1401	642	343	238	401	411	561	581	428	349	492	619	500	165	1_85199978_85202237	SYDE2	synapse defective Rho GTPase homolog 2	Promoter (<=1kb)	0
chr1	85258403	85260043	637	703	323	210	163	217	203	210	250	283	202	325	584	431	152	1_85258403_85260043	C1orf52	chromosome 1 open reading frame 52	Promoter (<=1kb)	0
chr1	85275093	85277160	1394	1552	793	411	290	516	392	466	492	637	442	716	1325	976	369	1_85275093_85277160	BCL10-AS1	BCL10 antisense RNA 1	Promoter (<=1kb)	0
chr1	85308067	85309291	42	28	25	16	24	27	73	83	85	15	12	28	44	26	14	1_85308067_85309291	BCL10-AS1	BCL10 antisense RNA 1	Intron (ENST00000654182.1/646626, intron 2 of 2)	31352
chr1	85403416	85404683	15	20	10	39	29	50	18	21	15	17	9	19	18	14	6	1_85403416_85404683	DDAH1	dimethylarginine dimethylaminohydrolase 1	Promoter (<=1kb)	0
chr1	85462215	85465588	1363	1666	809	405	306	514	448	583	597	638	486	687	1243	1011	356	1_85462215_85465588	DDAH1	dimethylarginine dimethylaminohydrolase 1	Promoter (<=1kb)	0
chr1	85494274	85495064	24	19	13	28	12	23	22	26	24	9	7	11	19	14	7	1_85494274_85495064	DDAH1	dimethylarginine dimethylaminohydrolase 1	Promoter (1-2kb)	1217
chr1	85576267	85578270	623	733	358	224	143	270	343	498	521	314	236	325	475	383	124	1_85576267_85578270	LOC124904208	uncharacterized LOC124904208	Promoter (<=1kb)	0
chr1	85580688	85581617	218	231	108	63	56	90	130	177	202	109	76	104	112	87	41	1_85580688_85581617	CCN1	cellular communication network factor 1	Promoter (<=1kb)	0
chr1	85706315	85708665	1428	1619	852	437	315	485	324	366	492	628	516	686	1333	912	374	1_85706315_85708665	ZNHIT6	zinc finger HIT-type containing 6	Promoter (<=1kb)	0
chr1	86154769	86157226	117	150	85	116	70	123	299	351	389	73	61	61	156	107	48	1_86154769_86157226	COL24A1	collagen type XXIV alpha 1 chain	Promoter (<=1kb)	0
chr1	86218031	86218441	12	22	10	16	12	16	20	14	8	9	5	10	26	16	9	1_86218031_86218441	COL24A1	collagen type XXIV alpha 1 chain	Distal Intergenic	-61088
chr1	86395266	86396962	1613	1828	954	439	333	500	370	449	480	751	509	740	1558	1196	435	1_86395266_86396962	ODF2L	outer dense fiber of sperm tails 2 like	Promoter (<=1kb)	0
chr1	86502108	86504355	29	40	16	21	18	28	170	182	196	10	6	13	17	14	3	1_86502108_86504355	CLCA1	chloride channel accessory 1	Distal Intergenic	33181
chr1	86703563	86706620	2443	2702	1488	636	512	758	545	625	739	1146	789	1160	2292	1680	622	1_86703563_86706620	CLCA4-AS1	CLCA4 antisense RNA 1	Promoter (<=1kb)	0
chr1	86788513	86789166	19	8	9	18	14	13	14	10	20	9	6	10	15	10	3	1_86788513_86789166	LOC105378831	uncharacterized LOC105378831	Distal Intergenic	45003
chr1	86913391	86916318	2465	2831	1407	723	526	878	529	703	775	1198	854	1270	2300	1709	638	1_86913391_86916318	SELENOF	selenoprotein F	Promoter (<=1kb)	0
chr1	87131679	87132883	79	99	60	42	36	41	58	76	89	46	41	32	77	73	25	1_87131679_87132883	LINC01140	long intergenic non-protein coding RNA 1140	Promoter (<=1kb)	0
chr1	87151611	87152499	30	41	22	18	16	20	33	51	53	20	11	18	28	24	9	1_87151611_87152499	LINC01140	long intergenic non-protein coding RNA 1140	Intron (ENST00000370548.3/339524, intron 7 of 7)	19556
chr1	87327785	87332205	1930	2100	1178	547	406	636	501	617	678	953	630	931	1584	1295	499	1_87327785_87332205	LMO4	LIM domain only 4	Promoter (<=1kb)	0
chr1	87334325	87335729	511	599	307	127	107	187	144	218	211	227	164	221	417	339	126	1_87334325_87335729	LMO4	LIM domain only 4	Promoter (2-3kb)	2544
chr1	88180674	88181621	18	17	20	23	8	15	21	22	30	6	4	13	13	14	7	1_88180674_88181621	LOC107985518	uncharacterized LOC107985518	Intron (ENST00000642677.1/107985518, intron 1 of 6)	46676
chr1	88226802	88228344	25	18	10	10	9	9	55	57	71	14	14	11	21	10	8	1_88226802_88228344	LOC107985518	uncharacterized LOC107985518	Promoter (<=1kb)	0
chr1	88302692	88303303	16	12	9	6	12	16	22	17	17	13	4	13	24	16	1	1_88302692_88303303	LINC01773	long intergenic non-protein coding RNA 1773	Intron (ENST00000645056.1/ENST00000645056.1, intron 3 of 5)	25780
chr1	88462259	88463456	227	248	133	68	54	86	98	114	127	94	63	101	210	175	57	1_88462259_88463456	LOC105378839	uncharacterized LOC105378839	Promoter (<=1kb)	0
chr1	88683159	88685613	1765	2015	1073	555	409	612	448	570	604	786	551	875	1543	1232	476	1_88683159_88685613	PKN2-AS1	PKN2 antisense RNA 1	Promoter (<=1kb)	0
chr1	88890268	88892284	1284	1450	764	386	313	400	294	368	452	572	405	665	1103	889	304	1_88890268_88892284	GTF2B	general transcription factor IIB	Promoter (<=1kb)	0
chr1	88991516	88993857	1628	1867	992	497	397	653	456	539	607	760	603	835	1545	1227	396	1_88991516_88993857	RBMXL1	RBMX like 1	Promoter (<=1kb)	0
chr1	89148275	89149355	4	9	3	14	8	14	22	33	33	3	2	6	19	9	3	1_89148275_89149355	GBP2	guanylate binding protein 2	Promoter (1-2kb)	1101
chr1	89418305	89418573	5	5	3	1	1	2	8	15	11	1	0	0	4	1	1	1_89418305_89418573	GBP1P1	guanylate binding protein 1 pseudogene 1	Intron (ENST00000513638.5/400759, intron 2 of 4)	7986
chr1	89455082	89455303	17	11	7	6	6	10	7	8	10	4	0	9	15	9	4	1_89455082_89455303	GBP1P1	guanylate binding protein 1 pseudogene 1	Intron (ENST00000671515.1/105378844, intron 5 of 5)	44763
chr1	89483199	89483652	13	21	11	8	11	14	19	14	23	9	8	7	31	13	8	1_89483199_89483652	LRRC8B	leucine rich repeat containing 8 VRAC subunit B	Intron (ENST00000671515.1/105378844, intron 1 of 5)	-41177
chr1	89523925	89525849	1316	1407	746	402	279	480	376	482	518	570	428	636	1225	898	315	1_89523925_89525849	LOC105378844	uncharacterized LOC105378844	Promoter (<=1kb)	0
chr1	89566389	89567051	11	11	8	8	2	5	21	23	22	4	3	7	8	12	4	1_89566389_89567051	LOC128092251	uncharacterized LOC128092251	Intron (ENST00000439853.6/23507, intron 1 of 6)	-12541
chr1	89632169	89634607	1787	2148	1021	550	393	663	478	657	671	854	569	893	1664	1278	452	1_89632169_89634607	LRRC8C-DT	LRRC8C divergent transcript	Promoter (<=1kb)	0
chr1	89762127	89763760	232	296	140	90	44	76	210	272	294	112	75	99	238	180	64	1_89762127_89763760	LOC101927975	uncharacterized LOC101927975	Exon (ENST00000479252.1/84230, exon 4 of 4)	-25154
chr1	89804629	89805011	9	11	10	12	3	12	15	15	14	4	3	10	20	7	1	1_89804629_89805011	LOC101927975	uncharacterized LOC101927975	Intron (ENST00000370453.5/55144, intron 2 of 3)	15715
chr1	89819774	89822712	1403	1575	810	398	300	496	405	518	549	655	426	661	1247	972	343	1_89819774_89822712	LRRC8D	leucine rich repeat containing 8 VRAC subunit D	Promoter (<=1kb)	0
chr1	89831471	89832234	15	13	6	8	12	16	45	58	49	8	7	16	29	14	8	1_89831471_89832234	LRRC8D	leucine rich repeat containing 8 VRAC subunit D	Promoter (1-2kb)	-1459
chr1	89842419	89844519	539	631	322	117	91	162	258	298	306	223	135	205	418	332	106	1_89842419_89844519	LRRC8D	leucine rich repeat containing 8 VRAC subunit D	Promoter (<=1kb)	0
chr1	89986125	89986403	14	12	12	6	4	4	10	9	8	5	1	7	12	5	4	1_89986125_89986403	GEMIN8P4	gem nuclear organelle associated protein 8 pseudogene 4	Distal Intergenic	7918
chr1	89987175	89987578	19	10	18	12	11	16	16	15	17	6	9	13	20	16	5	1_89987175_89987578	GEMIN8P4	gem nuclear organelle associated protein 8 pseudogene 4	Distal Intergenic	6743
chr1	89994671	89997469	1297	1401	742	402	303	444	426	490	546	625	402	648	1125	877	313	1_89994671_89997469	ZNF326	zinc finger protein 326	Promoter (<=1kb)	0
chr1	90219306	90221417	237	250	178	76	59	74	149	173	216	83	45	78	190	144	54	1_90219306_90221417	LOC105378849	uncharacterized LOC105378849	Distal Intergenic	-20671
chr1	90313632	90314060	9	11	9	13	7	8	5	9	7	13	6	12	21	11	7	1_90313632_90314060	LOC105378849	uncharacterized LOC105378849	Distal Intergenic	71544
chr1	90383931	90384511	11	9	3	13	12	20	9	6	14	6	2	7	11	3	7	1_90383931_90384511	LOC105378850	uncharacterized LOC105378850	Distal Intergenic	16470
chr1	90458195	90458578	5	10	5	13	12	12	4	8	13	7	5	8	14	5	1	1_90458195_90458578	LOC105378850	uncharacterized LOC105378850	Distal Intergenic	-38048
chr1	90706148	90707462	55	49	14	29	17	41	104	124	150	23	25	25	57	45	19	1_90706148_90707462	BARHL2	BarH like homeobox 2	Distal Intergenic	9840
chr1	90716889	90719401	322	382	204	140	112	170	265	351	386	186	139	217	553	449	170	1_90716889_90719401	BARHL2	BarH like homeobox 2	Promoter (<=1kb)	0
chr1	90723791	90726020	214	225	122	50	45	58	208	257	282	68	61	75	194	165	68	1_90723791_90726020	BARHL2	BarH like homeobox 2	Exon (ENST00000660766.1/ENST00000660766.1, exon 2 of 3)	-6489
chr1	90729584	90731045	109	88	63	25	34	34	82	99	130	42	33	43	110	63	18	1_90729584_90731045	BARHL2	BarH like homeobox 2	Distal Intergenic	-12282
chr1	90834591	90836280	24	23	13	19	12	18	42	58	54	18	16	10	28	21	8	1_90834591_90836280	LINC02609	long intergenic non-protein coding RNA 2609	Promoter (<=1kb)	0
chr1	90850317	90852307	1060	1255	619	338	250	376	356	470	463	422	362	516	1020	825	282	1_90850317_90852307	LINC02609	long intergenic non-protein coding RNA 2609	Promoter (<=1kb)	0
chr1	91020639	91022686	1241	1444	798	344	279	420	326	423	445	564	387	591	1121	896	324	1_91020639_91022686	ZNF644	zinc finger protein 644	Promoter (<=1kb)	0
chr1	91286386	91286614	4	1	0	0	3	7	9	10	11	1	3	1	4	1	0	1_91286386_91286614	HFM1	helicase for meiosis 1	Intron (ENST00000462405.5/164045, intron 13 of 20)	42323
chr1	91403892	91405162	903	1114	578	280	203	317	242	306	355	449	293	429	836	659	238	1_91403892_91405162	HFM1	helicase for meiosis 1	Promoter (<=1kb)	0
chr1	91500008	91503038	1560	1736	1015	496	363	531	480	597	608	779	551	853	1428	1145	421	1_91500008_91503038	CDC7	cell division cycle 7	Promoter (<=1kb)	0
chr1	91884502	91886802	611	775	380	212	144	264	315	361	384	264	216	301	518	381	143	1_91884502_91886802	TGFBR3	transforming growth factor beta receptor 3	Promoter (<=1kb)	0
chr1	92029331	92031923	549	670	340	188	146	234	285	354	388	288	203	310	443	435	160	1_92029331_92031923	EPHX4	epoxide hydrolase 4	Promoter (<=1kb)	0
chr1	92079757	92081257	965	1139	602	303	210	328	282	329	373	447	317	474	955	752	234	1_92079757_92081257	BTBD8	BTB domain containing 8	Promoter (<=1kb)	0
chr1	92168624	92171319	1466	1593	1064	307	258	345	254	300	315	636	450	687	1444	1126	458	1_92168624_92171319	BTBD8	BTB domain containing 8	Promoter (<=1kb)	0
chr1	92298315	92300173	1537	1768	993	443	335	511	392	488	500	736	499	761	1324	1061	378	1_92298315_92300173	GLMN	glomulin, FKBP associated protein	Promoter (<=1kb)	0
chr1	92340413	92340703	11	12	11	7	5	6	3	8	5	2	4	4	10	4	1	1_92340413_92340703	RPAP2	RNA polymerase II associated protein 2	Intron (ENST00000610020.2/79871, intron 10 of 12)	7171
chr1	92484784	92486424	35	51	14	39	32	46	98	129	172	26	20	20	32	28	19	1_92484784_92486424	GFI1	growth factor independent 1 transcriptional repressor	Promoter (<=1kb)	0
chr1	92784011	92785675	768	828	445	281	213	317	249	303	345	365	308	451	689	553	203	1_92784011_92785675	EVI5	ecotropic viral integration site 5	Promoter (<=1kb)	0
chr1	92791540	92793274	117	129	81	41	35	64	125	167	147	51	24	33	108	93	39	1_92791540_92793274	EVI5	ecotropic viral integration site 5	Promoter (<=1kb)	0
chr1	92831881	92833281	1066	1249	621	312	233	363	250	319	353	489	332	547	1029	761	287	1_92831881_92833281	RPL5	ribosomal protein L5	Promoter (<=1kb)	0
chr1	92858720	92859381	24	28	16	16	16	34	23	22	23	22	12	22	38	25	6	1_92858720_92859381	DIPK1A	divergent protein kinase domain 1A	Intron (ENST00000615519.4/388650, intron 2 of 4)	17769
chr1	92960274	92962432	1392	1620	862	440	314	504	355	448	504	651	456	689	1308	1045	363	1_92960274_92962432	DIPK1A	divergent protein kinase domain 1A	Promoter (<=1kb)	0
chr1	92968342	92968593	16	14	5	7	5	5	8	2	4	8	4	7	11	4	1	1_92968342_92968593	DIPK1A	divergent protein kinase domain 1A	Distal Intergenic	-6820
chr1	93078374	93081343	1715	1967	1073	461	384	527	408	489	552	818	537	871	1525	1203	451	1_93078374_93081343	MTF2	metal response element binding transcription factor 2	Promoter (<=1kb)	0
chr1	93081511	93081835	100	105	69	29	34	37	47	49	44	69	41	45	108	72	22	1_93081511_93081835	MTF2	metal response element binding transcription factor 2	Promoter (2-3kb)	2200
chr1	93178090	93178339	33	39	23	18	10	19	50	52	56	16	7	15	15	19	9	1_93178090_93178339	CCDC18	coiled-coil domain containing 18	Promoter (1-2kb)	-1580
chr1	93179107	93181434	1389	1626	822	498	349	614	432	485	503	752	537	748	1298	969	361	1_93179107_93181434	CCDC18	coiled-coil domain containing 18	Promoter (<=1kb)	0
chr1	93304606	93305089	14	14	7	13	3	15	10	12	9	15	3	13	17	12	2	1_93304606_93305089	CCDC18-AS1	CCDC18 antisense RNA 1	Intron (ENST00000413606.5/100131564, intron 6 of 6)	19560
chr1	93345137	93348629	2615	2861	1618	736	561	780	592	699	767	1194	819	1235	2225	1676	670	1_93345137_93348629	CCDC18-AS1	CCDC18 antisense RNA 1	Promoter (<=1kb)	0
chr1	93447238	93449822	2009	2335	1170	576	465	684	486	575	618	935	694	968	1989	1481	530	1_93447238_93449822	FNBP1L	formin binding protein 1 like	Promoter (<=1kb)	0
chr1	93576339	93576691	10	7	7	15	8	19	11	12	13	12	8	7	22	8	6	1_93576339_93576691	BCAR3	BCAR3 adaptor protein, NSP family member	Intron (ENST00000260502.11/8412, intron 7 of 11)	-8212
chr1	93591910	93592155	9	7	2	13	10	11	10	11	12	6	4	3	21	6	3	1_93591910_93592155	BCAR3-AS1	BCAR3 antisense RNA 1	Promoter (<=1kb)	0
chr1	93616265	93616566	17	13	8	14	9	13	6	22	10	14	7	17	27	12	7	1_93616265_93616566	BCAR3	BCAR3 adaptor protein, NSP family member	Promoter (2-3kb)	-2168
chr1	93617917	93618634	30	51	24	27	24	30	18	25	16	16	21	22	45	32	12	1_93617917_93618634	BCAR3	BCAR3 adaptor protein, NSP family member	Intron (ENST00000260502.11/8412, intron 3 of 11)	-3820
chr1	93638753	93639170	9	5	6	8	5	8	13	5	7	12	9	8	6	13	2	1_93638753_93639170	BCAR3	BCAR3 adaptor protein, NSP family member	Intron (ENST00000260502.11/8412, intron 3 of 11)	9652
chr1	93680471	93682428	409	429	229	138	116	218	271	336	353	212	157	207	396	321	116	1_93680471_93682428	BCAR3	BCAR3 adaptor protein, NSP family member	Promoter (<=1kb)	0
chr1	93708966	93709399	8	8	2	10	18	19	6	9	11	4	5	8	16	9	2	1_93708966_93709399	BCAR3	BCAR3 adaptor protein, NSP family member	Intron (ENST00000370244.5/8412, intron 2 of 13)	-27129
chr1	93814222	93814472	10	14	9	8	7	18	6	16	13	11	1	5	21	9	6	1_93814222_93814472	BCAR3	BCAR3 adaptor protein, NSP family member	Intron (ENST00000370244.5/8412, intron 2 of 13)	31240
chr1	93845630	93848352	1298	1518	779	381	305	458	382	486	531	573	443	619	1107	920	363	1_93845630_93848352	MIR760	microRNA 760	Promoter (<=1kb)	0
chr1	93878272	93880007	966	1142	626	276	223	344	277	343	380	465	356	482	891	707	265	1_93878272_93880007	DNTTIP2	deoxynucleotidyltransferase terminal interacting protein 2	Promoter (<=1kb)	0
chr1	93907688	93910116	1073	1220	598	366	264	408	309	356	399	477	341	558	930	719	280	1_93907688_93910116	GCLM	glutamate-cysteine ligase modifier subunit	Promoter (<=1kb)	0
chr1	94045666	94046121	30	38	18	14	8	20	26	28	24	19	11	18	33	30	5	1_94045666_94046121	ABCA4	ATP binding cassette subfamily A member 4	3' UTR	15318
chr1	94236750	94238627	674	844	424	218	175	281	272	353	401	329	240	360	627	473	157	1_94236750_94238627	ARHGAP29	Rho GTPase activating protein 29	Promoter (<=1kb)	0
chr1	94246812	94248324	253	293	173	99	84	87	116	149	155	105	75	109	175	153	50	1_94246812_94248324	ARHGAP29-AS1	ARHGAP29 antisense RNA 1	Promoter (<=1kb)	0
chr1	94265031	94265339	6	11	4	15	10	8	8	8	1	8	4	5	8	6	4	1_94265031_94265339	ARHGAP29	Rho GTPase activating protein 29	Intron (ENST00000660441.1/107985092, intron 2 of 3)	9729
chr1	94384461	94384875	7	3	2	7	7	16	7	4	2	3	1	3	11	4	2	1_94384461_94384875	ABCD3	ATP binding cassette subfamily D member 3	Intron (ENST00000656153.1/107985092, intron 6 of 6)	-33514
chr1	94417470	94420296	1460	1638	888	491	388	556	443	549	582	760	514	707	1303	1048	382	1_94417470_94420296	ABCD3	ATP binding cassette subfamily D member 3	Promoter (<=1kb)	0
chr1	94540991	94542883	501	550	273	149	107	203	225	305	320	239	157	200	391	315	97	1_94540991_94542883	LOC124904223	uncharacterized LOC124904223	Promoter (<=1kb)	0
chr1	94801684	94802359	12	19	7	12	9	11	24	20	40	6	8	9	10	16	3	1_94801684_94802359	SLC44A3-AS1	SLC44A3 antisense RNA 1	Intron (ENST00000634870.1/101928079, intron 1 of 5)	17737
chr1	94819220	94821417	628	762	400	170	120	197	218	283	340	279	190	292	459	373	135	1_94819220_94821417	SLC44A3-AS1	SLC44A3 antisense RNA 1	Promoter (<=1kb)	0
chr1	94854620	94855222	33	31	15	8	15	14	40	51	52	4	4	6	11	17	6	1_94854620_94855222	SLC44A3-AS1	SLC44A3 antisense RNA 1	Promoter (<=1kb)	199
chr1	94919337	94919652	16	16	9	12	10	13	11	16	13	9	5	10	13	11	5	1_94919337_94919652	CNN3	calponin 3	Intron (ENST00000545882.5/1266, intron 1 of 6)	4795
chr1	94925238	94928281	2091	2318	1193	564	439	652	579	716	778	804	600	843	1778	1383	514	1_94925238_94928281	CNN3	calponin 3	Promoter (<=1kb)	0
chr1	94980686	94981053	6	7	1	13	13	12	7	4	12	2	1	3	7	5	4	1_94980686_94981053	ALG14	ALG14 UDP-N-acetylglucosaminyltransferase subunit	3' UTR	46150
chr1	95043292	95043861	21	22	21	13	13	23	20	36	22	17	11	12	23	25	7	1_95043292_95043861	ALG14	ALG14 UDP-N-acetylglucosaminyltransferase subunit	Intron (ENST00000370205.6/199857, intron 2 of 3)	-16089
chr1	95072042	95073720	1010	1205	684	310	260	365	281	346	408	527	363	556	938	806	263	1_95072042_95073720	ALG14	ALG14 UDP-N-acetylglucosaminyltransferase subunit	Promoter (<=1kb)	0
chr1	95115759	95118371	1016	1191	588	311	245	414	333	417	441	521	372	534	969	750	268	1_95115759_95118371	TLCD4-RWDD3	TLCD4-RWDD3 readthrough	Promoter (<=1kb)	0
chr1	95141863	95142161	11	10	7	9	6	18	2	4	12	9	8	15	24	9	2	1_95141863_95142161	TLCD4-RWDD3	TLCD4-RWDD3 readthrough	Promoter (1-2kb)	1191
chr1	95232943	95234928	1009	1199	602	315	208	369	370	484	512	480	339	469	925	679	247	1_95232943_95234928	RWDD3-DT	RWDD3 divergent transcript	Promoter (<=1kb)	0
chr1	95308981	95309489	20	20	18	16	8	9	15	12	12	8	13	17	23	22	9	1_95308981_95309489	LINC01760	long intergenic non-protein coding RNA 1760	Distal Intergenic	8774
chr1	95407404	95408267	11	28	8	23	12	17	25	57	48	12	10	9	21	12	3	1_95407404_95408267	LINC01650	long intergenic non-protein coding RNA 1650	Distal Intergenic	-54728
chr1	95889008	95890092	5	8	1	6	11	16	24	46	44	11	7	9	15	7	3	1_95889008_95890092	LINC02790	long intergenic non-protein coding RNA 2790	Distal Intergenic	-47809
chr1	95948650	95948902	3	5	3	10	5	13	1	3	3	2	2	4	8	1	1	1_95948650_95948902	LINC02790	long intergenic non-protein coding RNA 2790	Intron (ENST00000442558.5/102723661, intron 1 of 1)	10749
chr1	96235946	96236607	21	17	16	14	16	26	7	10	17	12	14	14	26	11	8	1_96235946_96236607	LINC01787	long intergenic non-protein coding RNA 1787	Distal Intergenic	137518
chr1	96721070	96723389	1602	1874	980	488	355	564	450	505	594	787	555	808	1521	1195	467	1_96721070_96723389	PTBP2	polypyrimidine tract binding protein 2	Promoter (<=1kb)	0
chr1	97137290	97137785	7	13	1	14	14	11	9	7	11	3	8	3	15	1	3	1_97137290_97137785	DPYD-AS1	DPYD antisense RNA 1	Intron (ENST00000422980.1/100873932, intron 1 of 4)	41367
chr1	97919848	97921817	1111	1251	672	292	246	377	318	355	450	485	366	518	817	663	245	1_97919848_97921817	DPYD	dihydropyrimidine dehydrogenase	Promoter (<=1kb)	0
chr1	98044784	98045042	123	141	83	35	16	32	60	76	82	48	37	61	79	83	33	1_98044784_98045042	MIR137HG	MIR137 host gene	Promoter (<=1kb)	263
chr1	98046040	98049907	2760	3172	1942	622	447	682	528	623	690	1283	833	1270	2587	1946	743	1_98046040_98049907	LINC01930	long intergenic non-protein coding RNA 1930	Promoter (<=1kb)	0
chr1	98053269	98054580	594	678	355	146	116	148	251	319	331	237	185	227	452	366	127	1_98053269_98054580	MIR137HG	MIR137 host gene	Exon (ENST00000648602.1/ENST00000648602.1, exon 1 of 2)	-3398
chr1	98661027	98663838	920	1102	562	293	208	364	326	397	446	407	303	455	720	531	207	1_98661027_98663838	SNX7	sorting nexin 7	Promoter (<=1kb)	0
chr1	98704670	98705010	16	11	13	6	10	10	11	17	14	9	13	13	25	4	10	1_98704670_98705010	SNX7	sorting nexin 7	Intron (ENST00000529992.5/51375, intron 6 of 7)	42447
chr1	99003504	99006265	2130	2462	1291	501	390	626	485	554	615	978	701	1050	2123	1685	559	1_99003504_99006265	PLPPR5-AS1	PLPPR5 antisense RNA 1	Promoter (<=1kb)	0
chr1	99180375	99180747	11	19	11	15	10	16	15	13	14	22	13	11	31	20	4	1_99180375_99180747	PLPPR5	phospholipid phosphatase related 5	Intron (ENST00000660510.1/100129620, intron 2 of 4)	47182
chr1	99263736	99266414	1886	2162	1186	410	306	481	413	580	602	821	541	843	1812	1401	523	1_99263736_99266414	PLPPR4	phospholipid phosphatase related 4	Promoter (<=1kb)	0
chr1	99481354	99481636	9	12	18	9	7	9	4	7	10	5	3	6	5	8	2	1_99481354_99481636	LINC01708	long intergenic non-protein coding RNA 1708	Intron (ENST00000634316.1/101928270, intron 3 of 4)	11513
chr1	99645775	99646658	37	34	26	35	27	43	59	72	90	22	24	30	30	35	14	1_99645775_99646658	PALMD	palmdelphin	Promoter (<=1kb)	0
chr1	99647489	99647911	9	11	2	7	6	14	31	42	44	7	7	10	8	9	1	1_99647489_99647911	PALMD	palmdelphin	Promoter (1-2kb)	1296
chr1	99727766	99728132	6	8	7	6	1	3	8	12	16	1	0	3	9	7	3	1_99727766_99728132	FRRS1	ferric chelate reductase 1	Intron (ENST00000646001.2/391059, intron 9 of 16)	-12107
chr1	99766267	99766871	12	24	14	17	13	14	31	40	42	12	8	13	16	11	6	1_99766267_99766871	FRRS1	ferric chelate reductase 1	Promoter (<=1kb)	0
chr1	99808581	99809131	32	33	18	15	9	12	17	19	15	28	10	16	26	23	9	1_99808581_99809131	AGL	amylo-alpha-1, 6-glucosidase, 4-alpha-glucanotransferase	Distal Intergenic	-41230
chr1	99849319	99851145	1379	1530	782	377	295	448	344	493	496	627	423	613	1192	940	345	1_99849319_99851145	AGL	amylo-alpha-1, 6-glucosidase, 4-alpha-glucanotransferase	Promoter (<=1kb)	0
chr1	99969283	99971090	1074	1172	585	291	210	366	287	395	393	473	318	493	881	712	243	1_99969283_99971090	SLC35A3	solute carrier family 35 member A3	Promoter (<=1kb)	0
chr1	100036872	100039483	2078	2335	1268	511	441	695	433	568	606	858	626	905	1841	1415	515	1_100036872_100039483	MFSD14A	major facilitator superfamily domain containing 14A	Promoter (<=1kb)	0
chr1	100132323	100133960	1215	1442	709	386	281	478	315	391	412	641	408	630	1173	907	334	1_100132323_100133960	SASS6	SAS-6 centriolar assembly protein	Promoter (<=1kb)	0
chr1	100176561	100178484	125	135	110	32	29	53	94	101	113	45	40	51	93	38	28	1_100176561_100178484	LRRC39	leucine rich repeat containing 39	Promoter (<=1kb)	0
chr1	100248742	100250364	1058	1164	630	347	232	350	266	390	392	479	363	571	984	757	258	1_100248742_100250364	DBT	dihydrolipoamide branched chain transacylase E2	Promoter (<=1kb)	0
chr1	100265143	100267254	1564	1656	899	419	334	514	399	539	505	659	462	710	1349	967	379	1_100265143_100267254	RTCA-AS1	RTCA antisense RNA 1	Promoter (<=1kb)	0
chr1	100350971	100353591	1547	1836	951	475	354	552	429	589	620	624	499	670	1199	843	318	1_100350971_100353591	CDC14A	cell division cycle 14A	Promoter (<=1kb)	0
chr1	100459267	100459855	14	25	11	19	19	19	11	16	26	9	5	14	24	13	3	1_100459267_100459855	CDC14A	cell division cycle 14A	Intron (ENST00000644844.1/8556, intron 8 of 15)	35535
chr1	100463928	100464294	4	12	8	5	2	7	17	14	15	3	4	2	11	8	4	1_100463928_100464294	CDC14A	cell division cycle 14A	Intron (ENST00000644844.1/8556, intron 9 of 15)	40196
chr1	100538103	100540296	311	385	171	124	85	146	257	297	341	165	131	155	340	282	99	1_100538103_100540296	GPR88	G protein-coupled receptor 88	Promoter (<=1kb)	0
chr1	100565684	100566870	42	53	31	26	21	18	35	45	38	25	21	20	41	22	13	1_100565684_100566870	GPR88	G protein-coupled receptor 88	Distal Intergenic	27545
chr1	100847525	100847824	5	6	1	4	3	9	14	10	16	4	5	6	5	5	1	1_100847525_100847824	EXTL2	exostosin like glycosyltransferase 2	Distal Intergenic	46840
chr1	100894454	100897088	2303	2568	1355	667	505	830	509	642	720	1107	779	1180	2184	1649	616	1_100894454_100897088	SLC30A7	solute carrier family 30 member 7	Promoter (<=1kb)	0
chr1	101024980	101026827	1507	1722	955	420	318	497	408	492	531	725	499	795	1421	1097	363	1_101024980_101026827	DPH5-DT	DPH5 divergent transcript	Promoter (<=1kb)	0
chr1	101235797	101238362	264	279	152	115	101	126	157	245	227	142	106	139	176	131	64	1_101235797_101238362	S1PR1-DT	S1PR1 divergent transcript	Promoter (<=1kb)	0
chr1	101309365	101310242	66	71	51	28	25	33	46	68	63	40	31	41	67	50	16	1_101309365_101310242	LINC01307	long intergenic non-protein coding RNA 1307	Distal Intergenic	-13095
chr1	101332858	101333146	9	12	8	15	15	11	11	14	3	6	8	5	19	7	4	1_101332858_101333146	LINC01307	long intergenic non-protein coding RNA 1307	Intron (ENST00000454466.1/104355286, intron 1 of 1)	9021
chr1	101845686	101847359	139	139	91	70	50	72	73	101	90	48	31	50	73	47	22	1_101845686_101847359	OLFM3	olfactomedin 3	Promoter (<=1kb)	0
chr1	101995342	101997592	1957	2198	1276	452	393	560	355	391	438	841	604	946	1915	1369	518	1_101995342_101997592	OLFM3	olfactomedin 3	Promoter (<=1kb)	0
chr1	102518268	102518579	9	15	5	12	14	9	9	15	5	4	5	8	21	13	7	1_102518268_102518579	LOC112268286	uncharacterized LOC112268286	Distal Intergenic	335263
chr1	103105861	103109006	435	488	245	64	53	96	237	275	268	162	94	189	186	147	56	1_103105861_103109006	COL11A1	collagen type XI alpha 1 chain	Promoter (<=1kb)	0
chr1	103514876	103515192	9	11	9	12	9	15	5	12	10	6	11	3	18	9	2	1_103514876_103515192	RNPC3-DT	RNPC3 divergent transcript	Intron (ENST00000662345.1/101928436, intron 1 of 3)	10312
chr1	103525182	103529034	1191	1303	799	319	276	416	389	495	550	537	351	611	945	693	284	1_103525182_103529034	RNPC3-DT	RNPC3 divergent transcript	Promoter (<=1kb)	0
chr1	106080862	106081383	2	2	3	5	2	5	26	19	21	1	3	1	7	2	0	1_106080862_106081383	LOC105378886	uncharacterized LOC105378886	Exon (ENST00000657711.1/ENST00000657711.1, exon 1 of 2)	42315
chr1	106702094	106702524	7	5	6	14	10	11	6	9	8	5	3	4	6	5	1	1_106702094_106702524	LINC01661	long intergenic non-protein coding RNA 1661	Distal Intergenic	-115700
chr1	106889600	106889908	5	15	4	8	9	21	7	7	11	3	1	3	12	5	2	1_106889600_106889908	LINC01661	long intergenic non-protein coding RNA 1661	Distal Intergenic	71339
chr1	107056396	107058534	1312	1553	803	359	270	381	335	442	509	592	413	648	1255	1019	351	1_107056396_107058534	PRMT6	protein arginine methyltransferase 6	Promoter (<=1kb)	0
chr1	107139872	107142523	1368	1490	795	419	352	452	351	427	463	633	523	764	1248	931	303	1_107139872_107142523	NTNG1	netrin G1	Promoter (<=1kb)	0
chr1	107572907	107574323	18	30	14	19	15	16	69	94	108	10	9	15	21	16	6	1_107572907_107574323	VAV3	vav guanine nucleotide exchange factor 3	3' UTR	99326
chr1	107726364	107726636	12	17	8	11	11	12	6	8	6	6	3	2	18	11	5	1_107726364_107726636	VAV3	vav guanine nucleotide exchange factor 3	Intron (ENST00000370056.9/10451, intron 15 of 26)	22872
chr1	107877151	107877430	5	5	4	5	10	17	2	6	7	7	7	6	12	9	3	1_107877151_107877430	MIR7852	microRNA 7852	Intron (ENST00000370056.9/10451, intron 1 of 26)	-19793
chr1	107962629	107965889	1433	1705	904	503	383	535	484	564	622	694	514	841	1527	1135	418	1_107962629_107965889	VAV3-AS1	VAV3 antisense RNA 1	Promoter (<=1kb)	0
chr1	108051583	108051948	22	15	8	12	6	12	13	9	16	10	5	8	16	10	3	1_108051583_108051948	LINC02785	long intergenic non-protein coding RNA 2785	Promoter (1-2kb)	1162
chr1	108125485	108125950	19	19	11	18	10	18	7	7	15	12	8	8	20	14	5	1_108125485_108125950	LINC02785	long intergenic non-protein coding RNA 2785	Distal Intergenic	53114
chr1	108148614	108148986	8	23	8	14	12	11	6	6	10	6	6	9	17	9	6	1_108148614_108148986	SLC25A24	solute carrier family 25 member 24	Intron (ENST00000565488.6/29957, intron 6 of 9)	43832
chr1	108199044	108201217	1844	2097	1141	482	367	621	402	523	619	822	541	887	1688	1326	483	1_108199044_108201217	SLC25A24	solute carrier family 25 member 24	Promoter (<=1kb)	0
chr1	108511996	108512878	32	35	28	12	7	14	12	19	22	13	6	20	33	33	13	1_108511996_108512878	EEIG2	EEIG family member 2	Distal Intergenic	-47211
chr1	108559500	108562712	1138	1312	797	325	268	429	400	476	557	490	388	585	993	823	307	1_108559500_108562712	EEIG2	EEIG family member 2	Promoter (<=1kb)	0
chr1	108585380	108585782	8	18	6	14	8	18	9	9	14	6	5	9	13	16	4	1_108585380_108585782	EEIG2	EEIG family member 2	Intron (ENST00000405454.1/284611, intron 1 of 10)	25280
chr1	108660866	108662375	317	373	173	115	76	146	178	194	250	150	111	151	299	249	82	1_108660866_108662375	LOC105378890	uncharacterized LOC105378890	Promoter (<=1kb)	0
chr1	108691424	108693782	1944	2182	1155	569	433	651	459	529	603	895	584	951	1875	1391	466	1_108691424_108693782	PRPF38B	pre-mRNA processing factor 38B	Promoter (<=1kb)	0
chr1	108746299	108747732	817	959	490	281	185	303	263	289	345	383	277	414	733	547	205	1_108746299_108747732	STXBP3	syntaxin binding protein 3	Promoter (<=1kb)	0
chr1	108769894	108770137	3	4	3	5	3	3	9	13	11	3	3	3	6	3	3	1_108769894_108770137	STXBP3	syntaxin binding protein 3	Intron (ENST00000370008.4/6814, intron 6 of 18)	9841
chr1	108815885	108816973	45	36	28	43	29	41	33	39	41	48	21	43	71	47	26	1_108815885_108816973	AKNAD1	AKNA domain containing 1	Promoter (<=1kb)	481
chr1	108857119	108858219	11	7	8	17	6	16	26	28	27	8	7	6	12	12	4	1_108857119_108858219	SPATA42	spermatogenesis associated 42	Promoter (<=1kb)	0
chr1	108876678	108878273	470	551	284	167	126	207	238	261	342	249	167	243	405	306	115	1_108876678_108878273	GPSM2	G protein signaling modulator 2	Promoter (<=1kb)	0
chr1	108898077	108898403	15	14	6	11	8	11	17	16	8	8	6	7	12	10	3	1_108898077_108898403	GPSM2	G protein signaling modulator 2	Promoter (<=1kb)	541
chr1	108947901	108949304	30	44	28	25	18	32	35	54	65	32	30	26	45	44	13	1_108947901_108949304	CLCC1	chloride channel CLIC like 1	Promoter (<=1kb)	0
chr1	108962071	108963940	614	720	358	198	145	243	210	260	302	293	216	320	514	440	167	1_108962071_108963940	CLCC1	chloride channel CLIC like 1	Promoter (<=1kb)	0
chr1	109040124	109042628	1717	1978	1052	476	344	527	369	470	453	776	536	833	1631	1322	411	1_109040124_109042628	WDR47	WD repeat domain 47	Promoter (<=1kb)	0
chr1	109074900	109076436	645	746	444	197	150	266	194	249	240	322	200	344	598	432	179	1_109074900_109076436	TAF13	TATA-box binding protein associated factor 13	Promoter (<=1kb)	0
chr1	109090326	109092279	1109	1285	703	313	249	399	357	396	437	503	348	565	968	738	273	1_109090326_109092279	TMEM167B	transmembrane protein 167B	Promoter (<=1kb)	0
chr1	109099824	109101284	651	737	393	219	160	243	206	247	254	343	220	380	630	539	194	1_109099824_109101284	SCARNA2	small Cajal body-specific RNA 2	Promoter (<=1kb)	0
chr1	109112912	109116154	936	1089	573	274	202	334	378	424	473	432	323	503	809	670	214	1_109112912_109116154	CFAP276	cilia and flagella associated protein 276	Promoter (<=1kb)	0
chr1	109149070	109150192	12	17	9	23	8	23	14	18	23	9	5	11	20	17	8	1_109149070_109150192	ELAPOR1	endosome-lysosome associated apoptosis and autophagy regulator 1	Intron (ENST00000533147.5/57535, intron 2 of 2)	-11414
chr1	109166899	109167541	29	30	13	16	12	16	11	18	18	13	12	14	30	21	13	1_109166899_109167541	ELAPOR1	endosome-lysosome associated apoptosis and autophagy regulator 1	Intron (ENST00000531664.5/57535, intron 4 of 4)	5293
chr1	109213462	109215483	1265	1418	741	323	245	423	319	421	438	560	461	588	1181	905	313	1_109213462_109215483	SARS1	seryl-tRNA synthetase 1	Promoter (<=1kb)	0
chr1	109249290	109250553	313	422	220	112	88	153	107	117	145	154	100	179	376	277	107	1_109249290_109250553	CELSR2	cadherin EGF LAG seven-pass G-type receptor 2	Promoter (<=1kb)	0
chr1	109253436	109255904	228	276	155	89	51	98	305	400	421	130	96	110	245	205	69	1_109253436_109255904	CELSR2	cadherin EGF LAG seven-pass G-type receptor 2	Intron (ENST00000271332.4/1952, intron 1 of 33)	3897
chr1	109277360	109277754	24	27	19	13	6	12	18	24	23	10	12	6	30	16	6	1_109277360_109277754	PSRC1	proline and serine rich coiled-coil 1	Distal Intergenic	3925
chr1	109282118	109284190	550	693	369	226	184	271	275	378	380	305	248	309	494	438	140	1_109282118_109284190	PSRC1	proline and serine rich coiled-coil 1	Promoter (<=1kb)	0
chr1	109307763	109308005	15	11	7	11	13	7	5	2	9	3	3	7	16	5	9	1_109307763_109308005	MYBPHL	myosin binding protein H like	Promoter (<=1kb)	-752
chr1	109396410	109398944	858	960	530	326	215	373	340	446	439	464	313	456	817	653	234	1_109396410_109398944	SORT1	sortilin 1	Promoter (<=1kb)	0
chr1	109425686	109427212	1119	1250	684	389	279	459	310	383	416	605	399	643	1055	841	302	1_109425686_109427212	PSMA5	proteasome 20S subunit alpha 5	Promoter (<=1kb)	0
chr1	109466140	109467342	38	60	20	37	24	41	111	125	145	20	26	26	34	30	5	1_109466140_109467342	SYPL2	synaptophysin like 2	Promoter (<=1kb)	0
chr1	109482967	109485659	1486	1729	922	460	345	605	442	518	589	759	528	789	1421	1162	437	1_109482967_109485659	ATXN7L2	ataxin 7 like 2	Promoter (<=1kb)	0
chr1	109493760	109495691	306	316	160	54	61	83	180	214	277	87	61	89	124	89	41	1_109493760_109495691	CYB561D1	cytochrome b561 family member D1	Promoter (<=1kb)	0
chr1	109508821	109510746	450	543	257	146	114	163	197	223	236	181	156	223	391	308	97	1_109508821_109510746	AMIGO1	adhesion molecule with Ig like domain 1	Promoter (<=1kb)	0
chr1	109530128	109531089	50	75	32	39	20	40	37	44	40	25	20	40	63	39	14	1_109530128_109531089	GPR61	G protein-coupled receptor 61	Distal Intergenic	-8783
chr1	109532024	109532973	32	48	23	25	19	24	25	52	54	22	19	23	42	30	12	1_109532024_109532973	GPR61	G protein-coupled receptor 61	Distal Intergenic	-6899
chr1	109539684	109541596	552	645	335	161	121	219	248	283	351	258	199	261	515	410	135	1_109539684_109541596	GPR61	G protein-coupled receptor 61	Promoter (<=1kb)	0
chr1	109546522	109549890	1527	1653	937	414	305	484	491	563	579	714	462	718	1281	1025	353	1_109546522_109549890	GNAI3	G protein subunit alpha i3	Promoter (<=1kb)	0
chr1	109619372	109622061	1456	1579	800	433	318	501	463	548	561	664	471	707	1260	956	372	1_109619372_109622061	AMPD2	adenosine monophosphate deaminase 2	Promoter (<=1kb)	0
chr1	109654629	109656865	409	503	242	108	103	125	224	250	314	175	125	184	312	230	92	1_109654629_109656865	GSTM4	glutathione S-transferase mu 4	Promoter (<=1kb)	0
chr1	109667372	109668782	187	257	125	37	46	39	83	110	124	42	24	43	72	58	26	1_109667372_109668782	GSTM2	glutathione S-transferase mu 2	Promoter (<=1kb)	0
chr1	109739011	109741010	945	1234	598	329	216	378	355	456	459	531	335	553	1132	801	289	1_109739011_109741010	GSTM3	glutathione S-transferase mu 3	Promoter (<=1kb)	0
chr1	109767254	109767633	11	20	6	8	5	7	9	13	11	6	6	6	11	13	10	1_109767254_109767633	EPS8L3	EPS8 signaling adaptor L3	Intron (ENST00000429410.2/124904258, intron 1 of 1)	-3227
chr1	109773602	109774010	18	24	14	16	7	14	6	9	15	7	8	9	16	13	4	1_109773602_109774010	EPS8L3	EPS8 signaling adaptor L3	Intron (ENST00000429410.2/124904258, intron 1 of 1)	-9575
chr1	109776811	109777522	46	32	17	17	11	24	30	25	37	11	10	15	30	23	10	1_109776811_109777522	EPS8L3	EPS8 signaling adaptor L3	Distal Intergenic	-12784
chr1	109792130	109792424	7	7	3	8	3	15	9	15	19	4	10	7	8	7	2	1_109792130_109792424	EPS8L3	EPS8 signaling adaptor L3	Distal Intergenic	-28103
chr1	109909679	109912299	371	480	228	187	136	229	353	381	428	199	165	204	278	236	106	1_109909679_109912299	CSF1	colony stimulating factor 1	Promoter (<=1kb)	0
chr1	109984519	109987481	1205	1423	716	380	281	429	431	481	575	525	399	589	1027	820	288	1_109984519_109987481	AHCYL1	adenosylhomocysteinase like 1	Promoter (<=1kb)	0
chr1	110034326	110036627	1026	1231	617	328	195	336	303	374	403	436	309	467	942	737	268	1_110034326_110036627	LOC105378895	uncharacterized LOC105378895	Promoter (<=1kb)	0
chr1	110084198	110084564	3	5	4	3	3	6	9	11	16	5	2	3	3	7	4	1_110084198_110084564	LINC01397	long intergenic non-protein coding RNA 1397	Promoter (1-2kb)	1476
chr1	110084687	110084968	4	8	1	6	9	12	1	4	5	5	2	4	11	6	3	1_110084687_110084968	LINC01397	long intergenic non-protein coding RNA 1397	Promoter (1-2kb)	1965
chr1	110108800	110109382	22	21	11	15	7	19	15	11	13	11	1	14	25	14	5	1_110108800_110109382	UBL4B	ubiquitin like 4B	Exon (ENST00000554808.1/104355139, exon 2 of 4)	-3061
chr1	110136802	110137501	27	23	12	13	18	23	31	28	35	18	12	25	38	25	15	1_110136802_110137501	SLC6A17	solute carrier family 6 member 17	Distal Intergenic	-12993
chr1	110150084	110152328	742	870	402	150	153	230	256	274	329	330	238	310	695	618	196	1_110150084_110152328	SLC6A17	solute carrier family 6 member 17	Promoter (<=1kb)	0
chr1	110171430	110171769	11	18	4	19	12	19	9	5	14	9	7	15	18	8	7	1_110171430_110171769	SLC6A17-AS1	SLC6A17 antisense RNA 1	Promoter (<=1kb)	720
chr1	110209439	110211499	731	945	449	231	193	255	306	416	488	414	290	401	664	576	214	1_110209439_110211499	KCNC4-DT	KCNC4 divergent transcript	Promoter (<=1kb)	0
chr1	110212182	110212925	190	190	99	50	40	67	116	158	150	95	61	98	143	116	37	1_110212182_110212925	KCNC4	potassium voltage-gated channel subfamily C member 4	Promoter (<=1kb)	34
chr1	110235148	110235716	11	12	5	8	10	14	19	26	24	7	8	4	12	7	3	1_110235148_110235716	KCNC4	potassium voltage-gated channel subfamily C member 4	3' UTR	11318
chr1	110255365	110255727	12	13	8	10	10	11	11	6	13	7	5	12	16	11	2	1_110255365_110255727	KCNC4	potassium voltage-gated channel subfamily C member 4	Intron (ENST00000412512.2/3749, intron 1 of 2)	31535
chr1	110282352	110282635	3	7	2	7	6	8	12	14	15	2	4	6	9	7	2	1_110282352_110282635	RBM15	RNA binding motif protein 15	Exon (ENST00000412512.2/3749, exon 2 of 3)	-55871
chr1	110291961	110292803	30	31	22	21	18	22	16	22	30	27	5	22	29	24	7	1_110291961_110292803	RBM15	RNA binding motif protein 15	Exon (ENST00000449169.1/440600, exon 3 of 4)	-45703
chr1	110310254	110313024	64	70	33	63	40	54	139	168	178	42	24	42	58	32	23	1_110310254_110313024	RBM15	RNA binding motif protein 15	Intron (ENST00000449169.1/440600, intron 2 of 3)	-25482
chr1	110337620	110340521	1633	1886	959	524	416	593	409	539	605	904	573	866	1436	1132	371	1_110337620_110340521	RBM15-AS1	RBM15 antisense RNA 1	Promoter (<=1kb)	0
chr1	110406873	110408376	934	1071	592	231	178	282	227	314	339	398	285	432	769	619	249	1_110406873_110408376	LAMTOR5-AS1	LAMTOR5 and SLC16A4 antisense RNA 1	Promoter (<=1kb)	0
chr1	110447929	110448355	6	21	1	7	6	5	12	21	16	4	6	5	7	10	9	1_110447929_110448355	PROK1	prokineticin 1	Promoter (2-3kb)	-2794
chr1	110487903	110488137	4	4	3	9	7	13	5	4	6	3	1	2	10	1	3	1_110487903_110488137	CYMP	chymosin, pseudogene	Promoter (<=1kb)	-392
chr1	110524345	110525273	29	34	19	16	21	30	15	33	37	13	16	16	45	33	11	1_110524345_110525273	KCNA10	potassium voltage-gated channel subfamily A member 10	Intron (ENST00000640680.1/3737, intron 6 of 8)	-5170
chr1	110554946	110556051	59	60	37	25	18	23	77	75	90	27	28	30	59	58	18	1_110554946_110556051	KCNA10	potassium voltage-gated channel subfamily A member 10	Intron (ENST00000640680.1/3737, intron 3 of 8)	-35771
chr1	110581847	110582399	12	20	9	16	11	18	14	21	17	12	5	11	20	12	5	1_110581847_110582399	KCNA2	potassium voltage-gated channel subfamily A member 2	Intron (ENST00000640680.1/3737, intron 2 of 8)	23172
chr1	110593876	110595394	87	90	57	27	24	53	54	85	76	36	25	35	55	29	17	1_110593876_110595394	KCNA2	potassium voltage-gated channel subfamily A member 2	3' UTR	10177
chr1	110604987	110607827	1544	1678	783	395	315	474	444	601	624	633	499	694	1347	1027	363	1_110604987_110607827	KCNA2	potassium voltage-gated channel subfamily A member 2	Promoter (<=1kb)	0
chr1	110615704	110615995	12	20	3	7	13	12	11	17	12	13	8	12	24	8	8	1_110615704_110615995	KCNA2	potassium voltage-gated channel subfamily A member 2	Exon (ENST00000674674.1/ENST00000674674.1, exon 2 of 2)	-7679
chr1	110618938	110620075	80	108	57	37	34	40	55	72	79	41	29	52	79	65	22	1_110618938_110620075	KCNA2	potassium voltage-gated channel subfamily A member 2	Intron (ENST00000369770.7/3737, intron 1 of 4)	-10913
chr1	110638302	110638527	4	6	5	6	4	9	10	11	11	8	3	3	16	8	5	1_110638302_110638527	KCNA2	potassium voltage-gated channel subfamily A member 2	Distal Intergenic	-6828
chr1	110643669	110644230	17	18	17	7	8	12	8	12	16	20	5	19	35	25	7	1_110643669_110644230	KCNA2	potassium voltage-gated channel subfamily A member 2	Distal Intergenic	-12195
chr1	110668693	110668993	30	29	23	8	10	7	51	49	41	13	18	26	43	52	14	1_110668693_110668993	KCNA3	potassium voltage-gated channel subfamily A member 3	Intron (ENST00000685980.2/3738, intron 1 of 2)	5937
chr1	110669637	110672245	561	550	418	143	94	168	245	257	310	297	251	328	712	526	203	1_110669637_110672245	KCNA3	potassium voltage-gated channel subfamily A member 3	Promoter (2-3kb)	2685
chr1	110674364	110675991	545	674	301	132	120	192	283	325	406	280	187	269	574	462	140	1_110674364_110675991	KCNA3	potassium voltage-gated channel subfamily A member 3	Promoter (<=1kb)	0
chr1	110714378	110715044	15	24	8	11	12	15	31	22	28	23	15	12	28	19	8	1_110714378_110715044	KCNA3	potassium voltage-gated channel subfamily A member 3	Distal Intergenic	-39438
chr1	110780494	110781384	27	40	17	27	18	19	23	42	56	18	10	21	40	26	9	1_110780494_110781384	CD53	CD53 molecule	Distal Intergenic	-89804
chr1	110783312	110783644	11	17	9	13	14	15	15	14	18	8	10	6	14	9	14	1_110783312_110783644	CD53	CD53 molecule	Distal Intergenic	-87544
chr1	110963017	110964646	887	986	522	277	199	316	231	282	318	426	312	434	746	632	198	1_110963017_110964646	LRIF1	ligand dependent nuclear receptor interacting factor 1	Promoter (<=1kb)	0
chr1	111139251	111141334	1755	2012	1076	553	430	643	459	524	596	815	606	911	1669	1294	458	1_111139251_111141334	CEPT1	choline/ethanolamine phosphotransferase 1	Promoter (<=1kb)	0
chr1	111204084	111204393	11	25	8	3	2	6	3	3	6	6	1	7	7	4	1	1_111204084_111204393	DENND2D	DENN domain containing 2D	Promoter (<=1kb)	0
chr1	111345855	111346954	351	379	186	134	115	158	149	167	183	189	119	181	324	269	93	1_111345855_111346954	CIMAP3	ciliary microtubule associated protein 3	Promoter (<=1kb)	0
chr1	111448157	111450266	1619	1767	930	473	338	530	379	494	468	809	541	783	1446	1117	450	1_111448157_111450266	ATP5PB	ATP synthase peripheral stalk-membrane subunit b	Promoter (<=1kb)	0
chr1	111481784	111482069	13	18	11	0	5	13	4	8	18	6	3	8	16	18	5	1_111481784_111482069	TMIGD3	transmembrane and immunoglobulin domain containing 3	Distal Intergenic	6755
chr1	111507588	111508701	78	94	47	42	30	54	37	48	64	58	40	65	84	55	24	1_111507588_111508701	TMIGD3	transmembrane and immunoglobulin domain containing 3	Intron (ENST00000369717.8/57413, intron 1 of 5)	-3955
chr1	111619035	111621282	1265	1428	714	401	276	452	395	456	579	580	432	620	1092	889	279	1_111619035_111621282	RAP1A	RAP1A, member of RAS oncogene family	Promoter (<=1kb)	0
chr1	111738130	111740632	1144	1354	597	365	284	453	453	491	610	590	420	592	934	801	265	1_111738130_111740632	INKA2-AS1	INKA2 antisense RNA 1	Promoter (<=1kb)	0
chr1	111748457	111749211	25	32	13	15	26	17	18	18	23	10	7	15	24	11	6	1_111748457_111749211	DDX20	DEAD-box helicase 20	Intron (ENST00000444059.2/55924, intron 1 of 1)	-5621
chr1	111754759	111756887	1557	1888	926	440	329	491	357	431	538	660	486	708	1418	1072	420	1_111754759_111756887	LOC101928718	uncharacterized LOC101928718	Promoter (<=1kb)	0
chr1	111818133	111818685	9	10	5	11	7	8	15	16	20	1	5	7	16	15	6	1_111818133_111818685	KCND3	potassium voltage-gated channel subfamily D member 3	Intron (ENST00000369697.5/3752, intron 1 of 5)	-35382
chr1	111856634	111857472	18	44	16	19	15	28	26	19	20	11	9	15	17	14	10	1_111856634_111857472	KCND3-IT1	KCND3 intronic transcript 1	Promoter (<=1kb)	0
chr1	111881311	111881632	12	8	2	7	12	14	8	7	8	8	2	1	4	4	2	1_111881311_111881632	KCND3-IT1	KCND3 intronic transcript 1	Intron (ENST00000369697.5/3752, intron 1 of 5)	-24406
chr1	111904525	111905280	50	50	32	15	12	24	18	30	31	15	13	23	36	28	13	1_111904525_111905280	KCND3-AS1	KCND3 antisense RNA 1	Intron (ENST00000369697.5/3752, intron 1 of 5)	-4056
chr1	111948348	111949078	13	21	15	18	13	22	19	25	24	10	11	16	21	11	5	1_111948348_111949078	KCND3	potassium voltage-gated channel subfamily D member 3	Intron (ENST00000369697.5/3752, intron 1 of 5)	33718
chr1	111956118	111956410	8	12	4	19	13	11	13	6	10	5	5	5	15	9	2	1_111956118_111956410	KCND3	potassium voltage-gated channel subfamily D member 3	Intron (ENST00000369697.5/3752, intron 1 of 5)	26386
chr1	111987909	111991509	1471	1733	827	382	301	479	427	524	626	665	459	642	1220	994	390	1_111987909_111991509	KCND3	potassium voltage-gated channel subfamily D member 3	Promoter (<=1kb)	0
chr1	112369339	112370000	15	27	16	14	4	15	20	42	34	12	5	13	19	15	6	1_112369339_112370000	LOC124904812	small nucleolar RNA U13	Promoter (1-2kb)	-1004
chr1	112391032	112391774	190	242	123	32	25	52	103	157	164	74	42	64	130	122	49	1_112391032_112391774	CTTNBP2NL	CTTNBP2 N-terminal like	Distal Intergenic	-4440
chr1	112395390	112397774	1659	1856	1039	504	365	583	495	587	614	829	580	856	1526	1227	448	1_112395390_112397774	CTTNBP2NL	CTTNBP2 N-terminal like	Promoter (<=1kb)	0
chr1	112460400	112460933	15	16	10	21	10	17	14	13	17	8	4	10	13	5	10	1_112460400_112460933	MIR4256	microRNA 4256	Promoter (<=1kb)	900
chr1	112465887	112467380	78	95	62	49	47	54	102	113	102	62	36	53	84	71	22	1_112465887_112467380	WNT2B	Wnt family member 2B	Promoter (<=1kb)	0
chr1	112501330	112502877	190	231	92	71	70	87	153	181	197	105	91	102	177	163	54	1_112501330_112502877	WNT2B	Wnt family member 2B	Intron (ENST00000256640.9/7482, intron 1 of 4)	-6088
chr1	112508020	112509198	113	147	93	63	39	59	162	203	257	64	58	80	104	103	38	1_112508020_112509198	WNT2B	Wnt family member 2B	Promoter (<=1kb)	0
chr1	112618116	112620874	2369	2772	1441	658	455	789	562	668	737	1058	799	1133	2132	1694	613	1_112618116_112620874	ST7L	suppression of tumorigenicity 7 like	Promoter (<=1kb)	0
chr1	112674121	112676365	683	823	375	222	182	247	306	383	414	304	241	325	484	389	135	1_112674121_112676365	MOV10	Mov10 RNA helicase	Promoter (<=1kb)	0
chr1	112704371	112707735	943	1093	497	246	217	292	458	583	697	315	218	297	519	443	135	1_112704371_112707735	RHOC	ras homolog family member C	Promoter (<=1kb)	0
chr1	112714268	112716420	980	1174	560	335	252	420	293	359	390	574	377	566	1102	861	301	1_112714268_112716420	PPM1J	protein phosphatase, Mg2+/Mn2+ dependent 1J	Promoter (<=1kb)	0
chr1	112722272	112723485	18	23	13	20	26	23	44	54	72	16	12	15	28	18	9	1_112722272_112723485	TAFA3	TAFA chemokine like family member 3	Promoter (1-2kb)	1853
chr1	112762523	112763413	28	28	16	13	15	19	18	20	23	11	7	13	23	16	4	1_112762523_112763413	NUTF2P4	nuclear transport factor 2 pseudogene 4	Distal Intergenic	14428
chr1	112809273	112809775	17	27	2	8	3	12	20	23	19	11	3	5	18	12	8	1_112809273_112809775	LINC01356	long intergenic non-protein coding RNA 1356	Distal Intergenic	15966
chr1	112849287	112850524	237	276	128	130	95	142	78	77	116	149	121	164	340	295	99	1_112849287_112850524	LINC01356	long intergenic non-protein coding RNA 1356	Promoter (<=1kb)	0
chr1	112877899	112878130	2	7	2	9	9	11	4	10	3	3	1	9	9	9	2	1_112877899_112878130	LINC01356	long intergenic non-protein coding RNA 1356	Distal Intergenic	-27256
chr1	112955158	112957897	1596	1877	956	531	402	619	485	575	718	824	597	840	1436	1151	414	1_112955158_112957897	SLC16A1-AS1	SLC16A1 antisense RNA 1	Promoter (<=1kb)	0
chr1	113041873	113043050	23	30	17	18	22	28	23	23	32	14	14	19	36	13	6	1_113041873_113043050	LRIG2-DT	LRIG2 divergent transcript	Intron (ENST00000627431.2/100506392, intron 5 of 5)	30063
chr1	113072449	113074461	1488	1718	898	421	370	582	375	477	534	726	540	821	1364	1062	424	1_113072449_113074461	LRIG2-DT	LRIG2 divergent transcript	Promoter (<=1kb)	0
chr1	113086493	113086826	10	16	11	13	12	18	7	4	6	8	4	9	20	8	2	1_113086493_113086826	LRIG2	leucine rich repeats and immunoglobulin like domains 2	Intron (ENST00000361127.6/9860, intron 1 of 17)	-11897
chr1	113140713	113141311	18	27	14	23	13	14	19	15	32	12	14	18	33	25	8	1_113140713_113141311	LRIG2	leucine rich repeats and immunoglobulin like domains 2	Distal Intergenic	37512
chr1	113389633	113392758	2378	2708	1443	720	532	824	630	749	755	1176	869	1234	2211	1695	597	1_113389633_113392758	MAGI3	membrane associated guanylate kinase, WW and PDZ domain containing 3	Promoter (<=1kb)	0
chr1	113403138	113403359	16	11	5	6	4	9	3	8	4	3	2	2	9	6	2	1_113403138_113403359	MAGI3	membrane associated guanylate kinase, WW and PDZ domain containing 3	Intron (ENST00000307546.14/260425, intron 1 of 20)	11877
chr1	113508332	113508894	23	23	14	15	15	22	18	8	12	8	13	16	25	9	8	1_113508332_113508894	MAGI3	membrane associated guanylate kinase, WW and PDZ domain containing 3	Intron (ENST00000307546.14/260425, intron 1 of 20)	117071
chr1	113677883	113678146	4	3	2	9	9	15	3	2	5	5	1	10	8	9	5	1_113677883_113678146	PHTF1	putative homeodomain transcription factor 1	Intron (ENST00000307546.14/260425, intron 19 of 20)	27835
chr1	113757521	113760163	1500	1799	957	452	330	503	374	546	528	770	566	804	1418	1117	412	1_113757521_113760163	PHTF1	putative homeodomain transcription factor 1	Promoter (<=1kb)	0
chr1	113810815	113812745	1408	1638	858	440	307	505	342	413	448	704	474	795	1437	1075	391	1_113810815_113812745	AP4B1-AS1	AP4B1 antisense RNA 1	Promoter (<=1kb)	0
chr1	113903999	113905905	1466	1751	832	500	352	578	370	483	522	784	519	830	1423	1165	380	1_113903999_113905905	AP4B1	adaptor related protein complex 4 subunit beta 1	Promoter (<=1kb)	0
chr1	113928729	113930957	1990	2277	1262	578	459	675	451	590	653	919	657	984	1813	1313	457	1_113928729_113930957	HIPK1-AS1	HIPK1 antisense RNA 1	Promoter (<=1kb)	0
chr1	113978976	113980901	34	41	21	31	24	34	93	110	127	20	15	23	35	30	10	1_113978976_113980901	OLFML3	olfactomedin like 3	Promoter (<=1kb)	0
chr1	114151585	114154398	998	1106	608	370	281	458	392	509	513	521	379	578	1060	807	360	1_114151585_114154398	SYT6	synaptotagmin 6	Promoter (<=1kb)	0
chr1	114173614	114174129	10	26	2	18	11	19	13	10	25	19	11	16	26	15	9	1_114173614_114174129	SYT6	synaptotagmin 6	Distal Intergenic	-19734
chr1	114175622	114176125	12	14	11	10	20	18	15	15	12	11	12	10	16	9	5	1_114175622_114176125	SYT6	synaptotagmin 6	Distal Intergenic	-21742
chr1	114345732	114346853	153	144	79	56	33	56	84	88	117	73	46	50	105	91	34	1_114345732_114346853	TRIM33	tripartite motif containing 33	Distal Intergenic	52756
chr1	114352561	114353754	31	33	14	17	15	36	34	48	51	15	11	19	21	26	6	1_114352561_114353754	TRIM33	tripartite motif containing 33	Distal Intergenic	45855
chr1	114508370	114512198	2146	2468	1236	593	479	698	597	723	761	1036	696	1017	1945	1460	539	1_114508370_114512198	TRIM33	tripartite motif containing 33	Promoter (<=1kb)	0
chr1	114580851	114582350	726	850	475	231	167	269	201	274	290	375	268	374	640	531	211	1_114580851_114582350	BCAS2	BCAS2 pre-mRNA processing factor	Promoter (<=1kb)	0
chr1	114669192	114670647	425	482	223	186	133	206	262	300	381	215	160	216	298	251	94	1_114669192_114670647	DENND2C	DENN domain containing 2C	Promoter (<=1kb)	0
chr1	114714098	114716925	616	703	376	167	151	199	247	290	298	255	185	281	524	409	190	1_114714098_114716925	NRAS	NRAS proto-oncogene, GTPase	Promoter (<=1kb)	0
chr1	114756557	114758366	1353	1575	786	417	277	447	323	448	454	652	472	682	1336	1073	405	1_114756557_114758366	CSDE1	cold shock domain containing E1	Promoter (<=1kb)	0
chr1	114779718	114781131	794	949	488	253	189	252	226	267	280	370	264	432	754	553	178	1_114779718_114781131	SIKE1	suppressor of IKBKE 1	Promoter (<=1kb)	0
chr1	114901877	114902642	10	11	6	10	4	12	19	16	29	2	3	1	15	4	4	1_114901877_114902642	SYCP1	synaptonemal complex protein 1	Intron (ENST00000369522.8/6847, intron 16 of 31)	-7437
chr1	115056470	115056874	13	25	19	13	11	21	6	11	14	9	9	10	34	21	10	1_115056470_115056874	TSPAN2	tetraspanin 2	Promoter (1-2kb)	1551
chr1	115078902	115079480	23	27	14	14	22	19	20	23	20	14	8	22	26	18	4	1_115078902_115079480	TSPAN2	tetraspanin 2	Intron (ENST00000369516.7/10100, intron 1 of 7)	9934
chr1	115088398	115090685	1128	1300	654	255	231	350	285	356	397	473	333	463	1043	811	264	1_115088398_115090685	TSPAN2	tetraspanin 2	Promoter (<=1kb)	0
chr1	115112865	115113165	7	12	7	5	8	9	12	9	16	3	5	2	14	6	3	1_115112865_115113165	LINC01765	long intergenic non-protein coding RNA 1765	Distal Intergenic	13285
chr1	115147659	115148268	22	23	14	11	3	6	21	38	32	13	5	6	13	18	6	1_115147659_115148268	LINC01765	long intergenic non-protein coding RNA 1765	Distal Intergenic	48079
chr1	115337325	115338452	212	233	111	76	52	92	88	85	122	104	79	107	192	145	44	1_115337325_115338452	NGF	nerve growth factor	Promoter (<=1kb)	0
chr1	115437428	115437904	15	4	3	11	12	13	6	7	8	4	1	3	16	9	4	1_115437428_115437904	LOC112268234	uncharacterized LOC112268234	Distal Intergenic	-72531
chr1	115595725	115596214	15	19	9	14	9	25	8	24	23	9	7	14	37	13	8	1_115595725_115596214	LOC124900438	small nucleolar RNA SNORA42/SNORA80 family	Distal Intergenic	25791
chr1	115641465	115644069	858	992	508	307	213	341	311	380	416	402	300	447	691	579	195	1_115641465_115644069	VANGL1	VANGL planar cell polarity protein 1	Promoter (<=1kb)	0
chr1	115771625	115772351	33	34	12	13	15	19	27	26	26	14	8	8	33	17	6	1_115771625_115772351	CASQ2	calsequestrin 2	Promoter (2-3kb)	-2741
chr1	115826081	115829165	407	515	301	130	114	165	265	328	366	202	158	186	442	313	118	1_115826081_115829165	NHLH2	nescient helix-loop-helix 2	Distal Intergenic	11576
chr1	115837426	115841136	2429	2933	1586	626	484	770	528	688	708	1137	731	1130	2416	2047	779	1_115837426_115841136	NHLH2	nescient helix-loop-helix 2	Promoter (<=1kb)	0
chr1	115883633	115883997	8	8	2	11	11	19	9	11	11	8	4	4	12	10	4	1_115883633_115883997	LINC01649	long intergenic non-protein coding RNA 1649	Distal Intergenic	-20858
chr1	115922317	115924797	84	73	61	37	34	42	121	133	152	26	24	36	63	33	18	1_115922317_115924797	LINC01649	long intergenic non-protein coding RNA 1649	Promoter (2-3kb)	2680
chr1	115969112	115970643	62	59	41	20	21	34	43	39	53	36	23	42	58	39	20	1_115969112_115970643	SLC22A15	solute carrier family 22 member 15	Distal Intergenic	-5870
chr1	115975755	115977742	1738	1904	1080	423	347	494	362	421	545	727	474	741	1488	1193	424	1_115975755_115977742	SLC22A15	solute carrier family 22 member 15	Promoter (<=1kb)	0
chr1	116138964	116139510	26	30	20	22	12	21	20	27	27	18	15	25	30	30	16	1_116138964_116139510	MAB21L3	mab-21 like 3	Distal Intergenic	15091
chr1	116151557	116152904	84	84	45	26	15	23	92	118	123	24	19	24	49	55	17	1_116151557_116152904	MAB21L3	mab-21 like 3	Distal Intergenic	27684
chr1	116167809	116169328	65	79	36	17	16	20	68	99	109	22	11	29	46	35	12	1_116167809_116169328	MAB21L3	mab-21 like 3	Distal Intergenic	43936
chr1	116224763	116225265	10	7	2	5	5	10	12	19	21	5	3	7	7	6	2	1_116224763_116225265	LOC124904669	small nucleolar RNA U3	Distal Intergenic	-53341
chr1	116255234	116255939	20	21	8	14	11	18	15	12	22	25	10	13	41	22	8	1_116255234_116255939	LOC124904669	small nucleolar RNA U3	Distal Intergenic	-22667
chr1	116365638	116365936	4	11	3	10	9	13	7	8	11	7	5	8	7	5	3	1_116365638_116365936	ATP1A1	ATPase Na+/K+ transporting subunit alpha 1	Distal Intergenic	-6732
chr1	116372541	116375734	1842	2174	1121	483	397	638	457	620	646	850	605	884	1736	1375	493	1_116372541_116375734	ATP1A1	ATPase Na+/K+ transporting subunit alpha 1	Promoter (<=1kb)	0
chr1	116417647	116419130	672	778	414	208	162	217	210	334	320	301	192	304	544	419	129	1_116417647_116419130	ATP1A1-AS1	ATP1A1 antisense RNA 1	Promoter (<=1kb)	0
chr1	116451611	116452176	31	32	27	18	21	31	11	25	22	13	13	19	45	28	11	1_116451611_116452176	LINC01762	long intergenic non-protein coding RNA 1762	Intron (ENST00000423907.5/101929023, intron 2 of 3)	14310
chr1	116472195	116472921	12	16	13	21	13	19	12	10	19	6	7	10	12	10	7	1_116472195_116472921	LINC01762	long intergenic non-protein coding RNA 1762	Intron (ENST00000423907.5/101929023, intron 2 of 3)	5306
chr1	116485020	116485611	16	21	8	8	2	11	15	32	31	2	8	10	19	16	3	1_116485020_116485611	LINC01762	long intergenic non-protein coding RNA 1762	Distal Intergenic	-6178
chr1	116498679	116499390	13	15	13	16	14	18	26	44	32	13	6	9	28	21	7	1_116498679_116499390	LOC112268235	uncharacterized LOC112268235	Exon (ENST00000456414.2/ENST00000456414.2, exon 1 of 2)	5329
chr1	116569902	116571884	590	723	360	167	134	206	217	282	336	208	183	234	433	370	131	1_116569902_116571884	CD58	CD58 molecule	Promoter (<=1kb)	0
chr1	116596029	116596388	16	15	12	4	2	6	7	7	14	2	1	9	14	7	7	1_116596029_116596388	CD58	CD58 molecule	Intron (ENST00000369483.5/3321, intron 8 of 11)	-24990
chr1	116664042	116668157	1906	2248	1167	526	391	613	611	786	821	867	640	938	1781	1454	552	1_116664042_116668157	IGSF3	immunoglobulin superfamily member 3	Promoter (<=1kb)	0
chr1	116734056	116734335	14	27	6	8	3	9	6	8	14	6	3	5	10	7	6	1_116734056_116734335	CD2	CD2 molecule	Distal Intergenic	-20095
chr1	116853756	116854390	21	23	20	13	9	13	16	12	24	12	10	21	25	22	11	1_116853756_116854390	PTGFRN	prostaglandin F2 receptor inhibitor	Distal Intergenic	-55526
chr1	116855052	116855298	6	4	5	16	8	5	11	4	8	8	3	4	12	10	4	1_116855052_116855298	PTGFRN	prostaglandin F2 receptor inhibitor	Distal Intergenic	-54618
chr1	116877306	116879877	229	210	156	93	55	103	136	157	201	94	68	100	153	145	34	1_116877306_116879877	PTGFRN	prostaglandin F2 receptor inhibitor	Distal Intergenic	-30039
chr1	116909291	116911869	1253	1451	678	331	260	445	375	471	571	546	412	565	1094	830	281	1_116909291_116911869	PTGFRN	prostaglandin F2 receptor inhibitor	Promoter (<=1kb)	0
chr1	117032763	117033340	25	20	14	14	9	11	7	11	23	12	12	13	18	10	4	1_117032763_117033340	CD101	CD101 molecule	Promoter (<=1kb)	0
chr1	117059333	117061112	1044	1102	611	369	272	458	332	410	441	526	420	608	977	736	276	1_117059333_117061112	CD101-AS1	CD101 antisense RNA 1	Promoter (<=1kb)	0
chr1	117067753	117068215	9	24	10	8	9	8	8	12	8	6	5	12	17	7	3	1_117067753_117068215	TTF2	transcription termination factor 2	Intron (ENST00000369466.9/8458, intron 3 of 22)	-7080
chr1	117093047	117093637	10	21	16	19	15	14	13	15	22	7	4	10	20	14	6	1_117093047_117093637	TTF2	transcription termination factor 2	Promoter (<=1kb)	260
chr1	117097393	117097832	13	6	4	7	5	10	4	12	7	8	11	16	5	11	6	1_117097393_117097832	TTF2	transcription termination factor 2	Promoter (<=1kb)	-414
chr1	117120718	117122858	816	1031	495	298	265	391	326	385	484	431	289	464	851	649	207	1_117120718_117122858	TRIM45	tripartite motif containing 45	Promoter (<=1kb)	0
chr1	117128569	117130262	26	24	22	13	23	25	70	68	89	19	8	15	41	19	11	1_117128569_117130262	TRIM45	tripartite motif containing 45	Distal Intergenic	-5982
chr1	117146881	117147150	6	4	7	8	4	7	4	6	7	8	6	12	11	7	6	1_117146881_117147150	TRIM45	tripartite motif containing 45	Intron (ENST00000359008.8/79679, intron 5 of 5)	-24294
chr1	117282724	117283531	17	14	4	10	7	12	28	37	32	6	3	8	9	5	1	1_117282724_117283531	LINC01525	long intergenic non-protein coding RNA 1525	Intron (ENST00000664471.1/104355292, intron 1 of 2)	10542
chr1	117284142	117284756	18	27	10	11	7	11	35	56	38	10	3	8	24	10	6	1_117284142_117284756	LINC01525	long intergenic non-protein coding RNA 1525	Intron (ENST00000664471.1/104355292, intron 1 of 2)	-10688
chr1	117365882	117369281	2474	2912	1542	688	571	804	584	779	784	1201	791	1241	2159	1795	698	1_117365882_117369281	MAN1A2	mannosidase alpha class 1A member 2	Promoter (<=1kb)	0
chr1	117604881	117606835	581	626	339	216	162	268	268	288	325	277	229	286	435	331	132	1_117604881_117606835	TENT5C-DT	TENT5C divergent transcript	Promoter (<=1kb)	0
chr1	117758411	117759445	84	120	43	31	28	29	64	92	109	33	32	48	82	69	17	1_117758411_117759445	LOC124900444	small nucleolar RNA SNORA40	Distal Intergenic	-69669
chr1	117928436	117930879	2313	2676	1293	746	495	835	510	687	721	1037	833	1212	2145	1611	598	1_117928436_117930879	WDR3	WD repeat domain 3	Promoter (<=1kb)	0
chr1	118184326	118185748	223	264	141	49	52	60	194	232	256	62	46	77	142	110	33	1_118184326_118185748	LOC105378930	uncharacterized LOC105378930	Promoter (<=1kb)	0
chr1	118842399	118842691	11	12	5	15	7	11	6	12	9	2	5	5	8	8	5	1_118842399_118842691	TBX15	T-box transcription factor 15	Distal Intergenic	71434
chr1	118986527	118988128	24	33	17	37	29	51	213	194	232	24	12	15	32	30	8	1_118986527_118988128	TBX15	T-box transcription factor 15	Promoter (<=1kb)	215
chr1	119000297	119001107	13	17	10	7	13	16	58	36	31	11	7	10	11	15	8	1_119000297_119001107	LOC105378933	uncharacterized LOC105378933	Promoter (<=1kb)	285
chr1	119006526	119007233	10	11	5	10	9	13	40	39	57	4	5	9	29	21	2	1_119006526_119007233	LOC105378933	uncharacterized LOC105378933	Distal Intergenic	-5121
chr1	119007864	119008899	32	35	16	22	14	18	50	71	64	13	12	16	22	28	9	1_119007864_119008899	LOC105378933	uncharacterized LOC105378933	Distal Intergenic	-6459
chr1	119139466	119141414	1096	1254	741	357	294	423	318	433	428	503	372	530	966	780	283	1_119139466_119141414	WARS2-AS1	WARS2 antisense RNA 1	Promoter (<=1kb)	0
chr1	119217313	119217922	11	21	8	17	13	19	9	9	12	5	6	7	22	6	4	1_119217313_119217922	WARS2-AS1	WARS2 antisense RNA 1	Intron (ENST00000667138.1/101929147, intron 3 of 3)	70904
chr1	119227345	119228046	22	30	16	19	10	23	23	18	30	12	7	9	30	13	11	1_119227345_119228046	WARS2-AS1	WARS2 antisense RNA 1	Intron (ENST00000667138.1/101929147, intron 3 of 3)	80936
chr1	119326831	119328410	373	393	205	54	65	84	178	239	270	148	91	124	242	199	73	1_119326831_119328410	LINC01780	long intergenic non-protein coding RNA 1780	Promoter (<=1kb)	0
chr1	119631480	119631818	15	15	5	12	1	6	23	16	16	1	7	5	10	7	5	1_119631480_119631818	ZNF697	zinc finger protein 697	Intron (ENST00000421812.3/90874, intron 1 of 2)	16448
chr1	119645891	119648734	2181	2504	1271	563	447	713	555	747	814	1012	711	1088	2044	1485	574	1_119645891_119648734	PHGDH	phosphoglycerate dehydrogenase	Promoter (<=1kb)	0
chr1	119675151	119675950	53	63	32	21	17	19	59	50	60	25	24	26	47	35	9	1_119675151_119675950	PHGDH	phosphoglycerate dehydrogenase	Intron (ENST00000641597.1/26227, intron 3 of 14)	15353
chr1	119711662	119713351	817	1012	505	245	206	328	257	303	351	383	307	408	624	521	179	1_119711662_119713351	PHGDH	phosphoglycerate dehydrogenase	Promoter (<=1kb)	0
chr1	119808924	119809778	20	39	21	16	14	26	27	27	33	17	16	25	35	29	11	1_119808924_119809778	REG4	regenerating family member 4	Promoter (<=1kb)	-119
chr1	120069007	120069662	79	90	36	43	23	35	33	36	30	43	24	34	74	72	18	1_120069007_120069662	NOTCH2	notch receptor 2	Promoter (<=1kb)	0
chr1	120175564	120176868	683	753	373	227	156	224	182	232	260	294	241	345	601	448	171	1_120175564_120176868	SEC22B	SEC22 homolog B, vesicle trafficking protein	Promoter (<=1kb)	0
chr1	120197309	120197794	184	207	114	26	24	27	32	39	40	78	45	87	138	146	57	1_120197309_120197794	SEC22B	SEC22 homolog B, vesicle trafficking protein	Exon (ENST00000612320.1/ENST00000612320.1, exon 1 of 6)	-20789
chr1	120341724	120342719	56	66	40	15	12	22	15	19	15	36	26	32	56	45	15	1_120341724_120342719	LOC124904631	U1 spliceosomal RNA	Exon (ENST00000616141.4/ENST00000616141.4, exon 1 of 3)	-12268
chr1	120415216	120416059	197	223	119	51	35	50	39	70	45	87	65	118	182	114	48	1_120415216_120416059	NBPF8	NBPF member 8	Promoter (<=1kb)	181
chr1	120556689	120556983	28	24	31	6	12	13	10	13	8	15	11	20	17	21	6	1_120556689_120556983	PDE4DIPP2	PDE4DIP pseudogene 2	Intron (ENST00000612480.2/100996724, intron 7 of 41)	-8332
chr1	120558725	120558955	24	15	9	7	2	2	2	4	5	3	4	9	15	15	10	1_120558725_120558955	PDE4DIPP2	PDE4DIP pseudogene 2	Intron (ENST00000612480.2/100996724, intron 7 of 41)	-10368
chr1	120850771	120851210	51	54	23	14	8	17	14	19	18	22	15	23	47	34	13	1_120850771_120851210	RNVU1-19	RNA, variant U1 small nuclear 19	Promoter (<=1kb)	0
chr1	120914013	120914236	20	26	15	5	8	5	2	7	4	9	4	11	20	10	4	1_120914013_120914236	LOC100996720	uncharacterized LOC100996720	Promoter (<=1kb)	2
chr1	120942066	120942819	41	62	41	14	10	16	26	25	34	23	22	20	39	32	7	1_120942066_120942819	RNVU1-4	RNA, variant U1 small nuclear 4	Promoter (<=1kb)	0
chr1	121097711	121098100	14	14	7	3	3	4	4	0	6	12	1	6	6	7	1	1_121097711_121098100	LOC100996318	uncharacterized LOC100996318	Promoter (<=1kb)	-56
chr1	121184508	121185376	117	127	52	38	32	44	28	34	39	80	44	82	126	104	43	1_121184508_121185376	SRGAP2C	SLIT-ROBO Rho GTPase activating protein 2C	Promoter (<=1kb)	0
chr1	121395785	121396098	37	64	31	15	10	21	11	13	10	24	30	27	48	45	23	1_121395785_121396098	LINC02798	long intergenic non-protein coding RNA 2798	Promoter (<=1kb)	-656
chr1	121401578	121401809	9	17	8	8	3	6	4	19	9	2	2	1	4	2	1	1_121401578_121401809	SRGAP2-AS1	SRGAP2 antisense RNA 1	Promoter (2-3kb)	-2772
chr1	121518535	121520477	763	887	451	198	158	225	220	255	296	383	280	373	678	544	208	1_121518535_121520477	EMBP1	embigin pseudogene 1	Promoter (<=1kb)	0
chr1	125180073	125180419	22	23	10	34	28	33	27	37	51	11	13	26	35	27	10	1_125180073_125180419	EMBP1	embigin pseudogene 1	Distal Intergenic	3660728
chr1	143730737	143730964	10	16	9	3	3	7	8	9	11	3	3	5	9	9	4	1_143730737_143730964	RNVU1-18	RNA, variant U1 small nuclear 18	Promoter (1-2kb)	-1167
chr1	143735917	143737392	287	332	186	82	61	94	86	146	120	165	109	159	284	234	77	1_143735917_143737392	RNVU1-18	RNA, variant U1 small nuclear 18	Exon (ENST00000692327.1/ENST00000692327.1, exon 1 of 2)	-6347
chr1	143905589	143905821	11	17	6	1	0	1	1	3	1	2	0	0	2	0	0	1_143905589_143905821	H3-7	H3.7 histone (putative)	Promoter (<=1kb)	0
chr1	144077209	144077698	45	70	27	17	12	8	17	21	19	40	14	23	69	42	11	1_144077209_144077698	SRGAP2D	SLIT-ROBO Rho GTPase activating protein 2D (pseudogene)	Distal Intergenic	102122
chr1	144103165	144104727	22	21	12	39	21	39	52	47	57	11	17	20	50	28	13	1_144103165_144104727	SRGAP2D	SLIT-ROBO Rho GTPase activating protein 2D (pseudogene)	Distal Intergenic	128078
chr1	144412085	144413414	146	161	74	60	35	53	43	48	49	56	56	65	132	103	38	1_144412085_144413414	RNVU1-15	RNA, variant U1 small nuclear 15	Promoter (<=1kb)	0
chr1	144418880	144419303	110	136	51	26	13	36	28	45	48	47	28	47	84	56	25	1_144418880_144419303	RNVU1-15	RNA, variant U1 small nuclear 15	Exon (ENST00000432512.1/ENST00000432512.1, exon 1 of 1)	6304
chr1	144461061	144462293	80	95	47	25	18	26	19	22	30	39	25	28	82	43	12	1_144461061_144462293	NBPF15	NBPF member 15	Promoter (<=1kb)	0
chr1	144546378	144546839	77	92	41	31	29	34	20	35	38	44	36	47	85	61	24	1_144546378_144546839	RNVU1-2A	RNA, variant U1 small nuclear 2A	Exon (ENST00000703054.1/ENST00000703054.1, exon 1 of 1)	5104
chr1	144551146	144552545	560	642	366	180	163	242	158	222	222	297	249	319	540	471	157	1_144551146_144552545	RNVU1-2A	RNA, variant U1 small nuclear 2A	Promoter (<=1kb)	0
chr1	144560178	144561176	120	131	75	32	30	50	35	43	42	73	43	64	121	100	45	1_144560178_144561176	RNVU1-28	RNA, variant U1 small nuclear 28	Promoter (<=1kb)	0
chr1	144562342	144562993	3	2	1	1	1	1	11	18	18	2	2	6	5	4	2	1_144562342_144562993	RNVU1-28	RNA, variant U1 small nuclear 28	Promoter (1-2kb)	-1513
chr1	144813722	144813959	11	17	16	6	3	3	4	3	9	11	6	12	25	15	3	1_144813722_144813959	LSP1P5	LSP1 pseudogene 5	Intron (ENST00000441760.2/ENST00000441760.2, intron 2 of 3)	97649
chr1	145215859	145216262	41	45	17	7	9	6	11	4	10	20	8	12	27	27	10	1_145215859_145216262	LINC01145	long intergenic non-protein coding RNA 1145	Promoter (<=1kb)	0
chr1	145232885	145233298	5	14	6	8	4	9	18	21	12	7	6	7	15	6	5	1_145232885_145233298	PPIAL4D	peptidylprolyl isomerase A like 4D	Exon (ENST00000433527.1/ENST00000433527.1, exon 1 of 1)	8876
chr1	145281088	145281842	67	76	38	32	27	36	15	28	29	40	21	37	79	47	12	1_145281088_145281842	RNVU1-14	RNA, variant U1 small nuclear 14	Promoter (<=1kb)	0
[truncated: 33,617 more rows]

## Sheet: QR2
chr_ucsc	start	end	WT_QR2_1	WT_QR2_2	WT_QR2_3	I129EI195R_QR2_1	I129EI195R_QR2_2	I129EI195R_QR2_3	TG2C277A_QR2_1	TG2C277A_QR2_2	TG2C277A_QR2_3	H3F3BQ5A_QR2_1	H3F3BQ5A_QR2_2	H3F3BQ5A_QR2_3	H3F3BQ5N_QR2_1	H3F3BQ5N_QR2_2	H3F3BQ5N_QR2_3	peak_id	SYMBOL	GENENAME	annotation	distanceToTSS
chr1	1019418	1019625	3	9	7	2	0	0	0	0	0	0	1	1	0	2	1	1_1019418_1019625	AGRN	agrin	Promoter (<=1kb)	-495
chr1	1116135	1116388	2	15	16	0	1	0	0	0	1	0	0	1	3	10	8	1_1116135_1116388	C1orf159	chromosome 1 open reading frame 159	Promoter (<=1kb)	0
chr1	1231429	1231961	42	4	13	0	1	0	0	0	1	0	0	0	0	3	3	1_1231429_1231961	SDF4	stromal cell derived factor 4	Promoter (<=1kb)	7
chr1	1232099	1232277	3	11	8	0	2	1	0	0	0	1	0	0	2	4	2	1_1232099_1232277	B3GALT6	beta-1,3-galactosyltransferase 6	Promoter (<=1kb)	0
chr1	1274053	1274247	19	1	3	0	0	0	0	0	0	1	1	0	1	1	3	1_1274053_1274247	UBE2J2	ubiquitin conjugating enzyme E2 J2	Promoter (<=1kb)	-189
chr1	1308416	1308605	5	16	13	0	0	0	0	0	0	0	0	0	1	2	1	1_1308416_1308605	PUSL1	pseudouridine synthase like 1	Promoter (<=1kb)	0
chr1	1324361	1324561	16	5	3	1	0	1	0	0	0	0	0	0	2	4	4	1_1324361_1324561	INTS11	integrator complex subunit 11	Promoter (<=1kb)	42
chr1	1348277	1348921	42	4	2	0	0	0	0	0	1	0	0	0	1	0	2	1_1348277_1348921	DVL1	dishevelled segment polarity protein 1	Promoter (<=1kb)	34
chr1	1374573	1374830	25	1	2	0	0	0	0	0	0	0	0	0	2	3	3	1_1374573_1374830	AURKAIP1	aurora kinase A interacting protein 1	Promoter (<=1kb)	314
chr1	1375354	1375541	4	13	11	0	0	0	0	0	0	0	0	0	4	2	8	1_1375354_1375541	AURKAIP1	aurora kinase A interacting protein 1	Promoter (<=1kb)	-147
chr1	1398777	1399482	51	7	5	0	0	0	0	0	1	0	0	1	5	3	7	1_1398777_1399482	CCNL2	cyclin L2	Promoter (<=1kb)	0
chr1	1407108	1407871	32	8	9	0	1	0	0	0	0	0	0	0	3	5	5	1_1407108_1407871	MRPL20	mitochondrial ribosomal protein L20	Promoter (<=1kb)	0
chr1	1511778	1511959	20	3	10	0	1	1	0	0	0	0	0	0	4	2	3	1_1511778_1511959	ATAD3A	ATPase family AAA domain containing 3A	Promoter (<=1kb)	-203
chr1	1574062	1575161	62	39	25	0	3	0	0	0	0	1	1	0	6	4	10	1_1574062_1575161	SSU72	SSU72 homolog, RNA polymerase II CTD phosphatase	Promoter (<=1kb)	0
chr1	1615263	1615812	18	18	12	0	0	0	1	1	0	0	3	1	5	7	5	1_1615263_1615812	MIB2	MIB E3 ubiquitin protein ligase 2	Promoter (<=1kb)	0
chr1	1616122	1616639	40	4	3	0	0	0	0	0	1	0	0	0	0	4	1	1_1616122_1616639	MIB2	MIB E3 ubiquitin protein ligase 2	Promoter (<=1kb)	0
chr1	1891106	1891280	11	17	7	1	0	0	0	0	1	0	0	0	3	3	3	1_1891106_1891280	GNB1-DT	GNB1 divergent transcript	Promoter (<=1kb)	0
chr1	2229190	2230251	88	2	4	2	0	0	0	1	0	0	0	0	5	4	3	1_2229190_2230251	SKI	SKI proto-oncogene	Promoter (<=1kb)	871
chr1	2391204	2391488	26	7	4	0	0	0	0	1	0	0	0	0	0	1	1	1_2391204_2391488	MORN1	MORN repeat containing 1	Promoter (<=1kb)	66
chr1	2391634	2391854	14	13	10	1	1	0	0	0	0	0	0	0	1	1	3	1_2391634_2391854	RER1	retention in endoplasmic reticulum sorting receptor 1	Promoter (<=1kb)	0
chr1	2412522	2412753	13	21	14	2	0	0	0	0	0	0	1	0	3	3	5	1_2412522_2412753	PEX10	peroxisomal biogenesis factor 10	Promoter (<=1kb)	0
chr1	2525713	2525981	21	3	2	0	0	0	0	2	0	0	0	0	2	1	0	1_2525713_2525981	PANK4	pantothenate kinase 4 (inactive)	Promoter (<=1kb)	206
chr1	2586414	2586767	6	21	15	0	1	0	0	0	1	0	1	0	2	3	4	1_2586414_2586767	PRXL2B	peroxiredoxin like 2B	Promoter (<=1kb)	0
chr1	3624624	3624995	15	14	15	0	0	0	0	0	0	0	0	0	1	4	5	1_3624624_3624995	MEGF6	multiple EGF like domains 6	Promoter (<=1kb)	0
chr1	3857029	3857834	59	16	12	0	0	2	0	0	0	1	0	1	7	7	6	1_3857029_3857834	DFFB	DNA fragmentation factor subunit beta	Promoter (<=1kb)	0
chr1	3900018	3901167	50	23	27	0	0	1	0	2	2	0	3	0	10	8	10	1_3900018_3901167	LINC01134	long intergenic non-protein coding RNA 1134	Promoter (<=1kb)	0
chr1	6198946	6199555	40	3	3	0	0	0	0	0	0	0	1	0	0	3	6	1_6198946_6199555	RPL22	ribosomal protein L22	Promoter (<=1kb)	0
chr1	6199558	6199779	3	5	9	0	0	0	0	0	0	0	0	0	3	3	4	1_6199558_6199779	RPL22	ribosomal protein L22	Promoter (<=1kb)	0
chr1	6206124	6206425	30	3	0	1	0	0	0	0	0	0	0	0	1	2	3	1_6206124_6206425	RNF207	ring finger protein 207	Promoter (<=1kb)	0
chr1	6235151	6235835	35	3	4	0	0	0	0	1	0	0	0	0	2	5	2	1_6235151_6235835	ICMT	isoprenylcysteine carboxyl methyltransferase	Promoter (<=1kb)	129
chr1	6553915	6554492	36	9	6	1	0	0	0	0	1	0	0	1	5	3	7	1_6553915_6554492	NOL9	nucleolar protein 9	Promoter (<=1kb)	8
chr1	6580056	6580266	14	5	3	0	0	0	0	0	1	1	0	0	1	4	1	1_6580056_6580266	ZBTB48	zinc finger and BTB domain containing 48	Promoter (<=1kb)	0
chr1	6601930	6602396	53	2	3	0	0	0	0	0	0	0	0	0	4	4	2	1_6601930_6602396	KLHL21	kelch like family member 21	Promoter (<=1kb)	473
chr1	6613569	6614259	38	18	13	1	1	2	1	0	0	0	0	0	6	3	6	1_6613569_6614259	PHF13	PHD finger protein 13	Promoter (<=1kb)	0
chr1	6701140	6701450	30	6	11	0	0	0	0	0	0	1	1	0	2	2	2	1_6701140_6701450	DNAJC11	DnaJ heat shock protein family (Hsp40) member C11	Promoter (<=1kb)	352
chr1	7771195	7771858	25	19	13	1	1	0	0	0	0	0	0	0	3	2	2	1_7771195_7771858	VAMP3	vesicle associated membrane protein 3	Promoter (<=1kb)	0
chr1	7783869	7784279	3	10	12	1	0	0	0	0	0	0	1	0	5	5	8	1_7783869_7784279	PER3	period circadian regulator 3	Promoter (<=1kb)	-12
chr1	7961435	7961783	24	15	15	0	0	0	1	0	0	1	0	0	6	2	4	1_7961435_7961783	PARK7	Parkinsonism associated deglycase	Promoter (<=1kb)	0
chr1	9127898	9128648	39	1	0	0	1	0	0	0	0	0	1	0	2	0	1	1_9127898_9128648	GPR157	G protein-coupled receptor 157	Promoter (<=1kb)	133
chr1	9234642	9234938	5	5	8	0	0	0	0	0	1	0	0	0	0	0	1	1_9234642_9234938	H6PD	hexose-6-phosphate dehydrogenase/glucose 1-dehydrogenase	Promoter (<=1kb)	0
chr1	9293776	9293952	17	1	2	0	0	1	0	0	0	0	0	0	1	0	1	1_9293776_9293952	SPSB1	splA/ryanodine receptor domain and SOCS box containing 1	Promoter (<=1kb)	-576
chr1	9428930	9429145	4	17	10	0	0	0	0	0	0	0	0	1	4	4	5	1_9428930_9429145	LINC02606	long intergenic non-protein coding RNA 2606	Promoter (<=1kb)	0
chr1	9539321	9539534	0	9	11	0	0	0	0	0	0	0	1	0	1	3	1	1_9539321_9539534	SLC25A33	solute carrier family 25 member 33	Promoter (<=1kb)	0
chr1	9539916	9540298	23	5	4	0	0	0	0	0	1	0	0	0	4	3	1	1_9539916_9540298	SLC25A33	solute carrier family 25 member 33	Promoter (<=1kb)	451
chr1	9823111	9823759	36	5	4	0	0	0	0	0	0	0	0	0	1	3	1	1_9823111_9823759	CLSTN1	calsyntenin 1	Promoter (<=1kb)	0
chr1	9910386	9910722	8	9	14	0	0	0	0	0	0	1	0	1	8	7	7	1_9910386_9910722	CTNNBIP1	catenin beta interacting protein 1	Promoter (<=1kb)	-50
chr1	9942925	9943593	21	10	6	2	1	0	0	0	0	0	0	0	3	0	3	1_9942925_9943593	NMNAT1	nicotinamide nucleotide adenylyltransferase 1	Promoter (<=1kb)	0
chr1	10032733	10033724	55	25	24	2	0	1	0	0	0	1	1	0	4	13	6	1_10032733_10033724	UBE4B	ubiquitination factor E4B	Promoter (<=1kb)	0
chr1	10210368	10210566	7	15	6	0	1	0	0	0	0	1	0	0	1	3	4	1_10210368_10210566	KIF1B	kinesin family member 1B	Promoter (<=1kb)	-4
chr1	10398902	10399224	13	17	22	0	1	0	0	0	0	1	1	0	4	7	8	1_10398902_10399224	PGD	phosphogluconate dehydrogenase	Promoter (<=1kb)	0
chr1	10430409	10430847	7	20	22	0	0	1	0	0	0	0	1	1	2	4	7	1_10430409_10430847	CENPS-CORT	CENPS-CORT readthrough	Promoter (<=1kb)	0
chr1	10471988	10472635	39	14	15	1	0	0	0	0	0	1	0	1	5	6	2	1_10471988_10472635	DFFA	DNA fragmentation factor subunit alpha	Promoter (<=1kb)	0
chr1	10475005	10475560	53	11	6	0	0	0	0	0	2	1	1	0	3	2	4	1_10475005_10475560	PEX14	peroxisomal biogenesis factor 14	Promoter (<=1kb)	23
chr1	11012292	11012540	7	9	8	1	0	0	0	0	0	0	0	0	4	3	3	1_11012292_11012540	TARDBP	TAR DNA binding protein	Promoter (<=1kb)	0
chr1	11012864	11013311	33	8	2	0	0	0	0	0	0	0	0	0	1	1	3	1_11012864_11013311	TARDBP	TAR DNA binding protein	Promoter (<=1kb)	194
chr1	11059416	11060403	59	7	7	0	0	1	0	2	0	1	0	0	4	7	8	1_11059416_11060403	SRM	spermidine synthase	Promoter (<=1kb)	0
chr1	11099460	11099983	36	8	8	2	0	0	0	0	0	0	1	0	2	2	4	1_11099460_11099983	EXOSC10-AS1	EXOSC10 antisense RNA 1	Promoter (<=1kb)	0
chr1	11262329	11262860	23	15	9	1	0	1	1	0	0	0	0	0	3	13	5	1_11262329_11262860	MTOR	mechanistic target of rapamycin kinase	Promoter (<=1kb)	0
chr1	11736373	11736728	17	4	1	0	1	0	0	0	1	0	1	0	1	4	0	1_11736373_11736728	AGTRAP	angiotensin II receptor associated protein	Promoter (<=1kb)	198
chr1	11805725	11806348	28	18	21	0	0	0	1	0	0	0	0	0	3	8	1	1_11805725_11806348	CLCN6	chloride voltage-gated channel 6	Promoter (<=1kb)	0
chr1	11926403	11926592	0	3	9	0	0	0	0	0	0	0	1	1	5	3	5	1_11926403_11926592	KIAA2013	KIAA2013	Promoter (<=1kb)	0
chr1	11934780	11935091	21	2	2	0	0	0	0	0	0	1	0	0	2	3	5	1_11934780_11935091	PLOD1	procollagen-lysine,2-oxoglutarate 5-dioxygenase 1	Promoter (<=1kb)	37
chr1	11980048	11980859	29	26	19	0	0	1	0	0	0	1	0	1	6	6	9	1_11980048_11980859	MFN2	mitofusin 2	Promoter (<=1kb)	0
chr1	12019262	12019492	6	10	5	0	0	1	0	0	0	0	0	0	1	3	1	1_12019262_12019492	MIIP	migration and invasion inhibitory protein	Promoter (<=1kb)	0
chr1	12019536	12019713	18	3	0	0	0	0	0	0	0	0	0	0	2	0	1	1_12019536_12019713	MIIP	migration and invasion inhibitory protein	Promoter (<=1kb)	38
chr1	12230082	12230776	45	3	1	0	0	0	0	0	0	0	1	0	2	3	3	1_12230082_12230776	VPS13D	vacuolar protein sorting 13 homolog D	Promoter (<=1kb)	15
chr1	12616591	12617127	24	0	5	0	0	0	1	0	0	0	0	0	1	1	1	1_12616591_12617127	DHRS3	dehydrogenase/reductase 3	Promoter (<=1kb)	0
chr1	15526538	15526830	6	12	17	0	0	0	0	0	0	0	0	1	2	6	5	1_15526538_15526830	DNAJC16	DnaJ heat shock protein family (Hsp40) member C16	Promoter (<=1kb)	0
chr1	15526918	15527241	25	5	2	1	1	0	0	0	0	0	1	0	1	0	4	1_15526918_15527241	DNAJC16	DnaJ heat shock protein family (Hsp40) member C16	Promoter (<=1kb)	70
chr1	15603363	15603586	13	1	4	0	0	0	1	0	0	1	0	0	3	4	3	1_15603363_15603586	LOC124903854	uncharacterized LOC124903854	Promoter (<=1kb)	40
chr1	15617262	15617508	3	19	9	0	0	0	0	0	0	0	0	0	4	0	5	1_15617262_15617508	DDI2	DNA damage inducible 1 homolog 2	Promoter (<=1kb)	0
chr1	15617534	15618186	34	4	7	0	0	0	0	0	0	0	0	1	2	0	5	1_15617534_15618186	DDI2	DNA damage inducible 1 homolog 2	Promoter (<=1kb)	0
chr1	15684870	15685122	18	3	4	0	0	0	0	0	0	0	0	1	0	2	1	1_15684870_15685122	PLEKHM2	pleckstrin homology and RUN domain containing M2	Promoter (<=1kb)	314
chr1	15834934	15836111	24	41	26	0	2	0	3	0	0	0	1	1	15	5	6	1_15834934_15836111	SPEN	spen family transcriptional repressor	Promoter (<=1kb)	0
chr1	15848668	15849265	30	5	5	0	0	0	0	0	0	0	0	0	8	2	5	1_15848668_15849265	SPEN-AS1	SPEN antisense RNA 1	Promoter (<=1kb)	-521
chr1	15975386	15976055	34	8	12	0	0	0	2	0	0	1	0	0	5	1	3	1_15975386_15976055	ZBTB17	zinc finger and BTB domain containing 17	Promoter (<=1kb)	24
chr1	16155589	16156064	39	2	2	0	1	0	0	0	0	0	1	0	1	4	4	1_16155589_16156064	EPHA2	EPH receptor A2	Promoter (<=1kb)	0
chr1	16237103	16237284	6	9	8	0	0	0	0	0	0	0	1	0	5	2	3	1_16237103_16237284	CPLANE2	ciliogenesis and planar polarity effector complex subunit 2	Promoter (<=1kb)	0
chr1	16352442	16352626	15	9	11	0	0	0	0	0	0	0	0	0	2	2	6	1_16352442_16352626	SZRD1	SUZ RNA binding domain containing 1	Promoter (<=1kb)	0
chr1	16367060	16367839	50	13	26	0	2	0	0	2	0	0	0	0	4	11	4	1_16367060_16367839	SZRD1	SUZ RNA binding domain containing 1	Promoter (<=1kb)	0
chr1	16440740	16441451	30	10	5	1	0	0	0	0	0	0	0	0	5	6	4	1_16440740_16441451	NECAP2	NECAP endocytosis associated 2	Promoter (<=1kb)	0
chr1	16498912	16499518	25	15	12	0	0	0	0	0	0	0	0	0	5	3	3	1_16498912_16499518	CROCCP3	CROCC pseudogene 3	Promoter (<=1kb)	0
chr1	16613333	16613545	30	14	12	0	0	0	0	0	2	0	0	0	0	7	2	1_16613333_16613545	NBPF1	NBPF member 1	Promoter (<=1kb)	0
chr1	16644066	16644461	14	3	3	1	0	0	0	0	0	2	0	0	2	1	1	1_16644066_16644461	LOC124900584	rootletin-like	Promoter (<=1kb)	211
chr1	16888854	16889322	15	2	1	1	0	0	0	0	0	0	0	0	0	0	0	1_16888854_16889322	LOC105376805	uncharacterized LOC105376805	Promoter (<=1kb)	51
chr1	16904148	16904772	23	4	4	0	0	0	0	0	0	0	0	0	4	1	2	1_16904148_16904772	RNU1-2	RNA, U1 small nuclear 2	Exon (ENST00000606899.1/ENST00000606899.1, exon 1 of 1)	8168
chr1	16914024	16914198	6	6	5	0	0	0	0	1	0	0	1	0	0	3	2	1_16914024_16914198	CROCC	ciliary rootlet coiled-coil, rootletin	Intron (ENST00000466256.6/9696, intron 1 of 8)	-7733
chr1	16914458	16914673	13	0	1	0	0	0	0	0	1	0	0	0	0	1	0	1_16914458_16914673	CROCC	ciliary rootlet coiled-coil, rootletin	Intron (ENST00000466256.6/9696, intron 1 of 8)	-7258
chr1	16980499	16980679	5	0	0	0	0	0	0	0	0	0	0	0	0	1	2	1_16980499_16980679	MFAP2	microfibril associated protein 2	Promoter (<=1kb)	0
chr1	17053818	17054026	29	5	5	0	0	0	0	0	0	0	0	0	3	1	0	1_17053818_17054026	SDHB	succinate dehydrogenase complex iron sulfur subunit B	Promoter (<=1kb)	0
chr1	17054140	17054315	2	5	9	0	0	0	0	1	0	0	0	0	4	1	1	1_17054140_17054315	SDHB	succinate dehydrogenase complex iron sulfur subunit B	Promoter (<=1kb)	-108
chr1	18458758	18459011	0	8	8	0	1	0	0	0	0	1	0	0	2	1	1	1_18458758_18459011	KLHDC7A	kelch domain containing 7A	Distal Intergenic	-21919
chr1	18956660	18956896	9	10	11	1	1	0	0	0	1	0	1	0	0	5	0	1_18956660_18956896	IFFO2	intermediate filament family orphan 2	Promoter (<=1kb)	0
chr1	19209573	19209893	29	6	7	0	0	0	0	0	0	1	0	1	1	4	2	1_19209573_19209893	UBR4	ubiquitin protein ligase E3 component n-recognin 4	Promoter (<=1kb)	373
chr1	19210314	19210569	11	13	13	0	0	0	0	0	0	0	0	0	2	5	1	1_19210314_19210569	EMC1-AS1	EMC1 antisense RNA 1	Promoter (<=1kb)	0
chr1	19251844	19252025	23	3	0	0	0	0	0	0	0	0	0	1	0	2	5	1_19251844_19252025	MRTO4	MRT4 homolog, ribosome maturation factor	Promoter (<=1kb)	9
chr1	19484561	19485356	60	8	9	0	0	0	0	0	0	1	0	0	2	5	1	1_19484561_19485356	CAPZB	capping actin protein of muscle Z-line subunit beta	Promoter (<=1kb)	0
chr1	19596861	19597693	46	19	16	0	0	1	0	0	0	0	2	0	7	5	5	1_19596861_19597693	MICOS10-NBL1	MICOS10-NBL1 readthrough	Promoter (<=1kb)	0
chr1	19882461	19883277	30	17	7	0	0	1	0	0	0	1	0	0	4	3	6	1_19882461_19883277	OTUD3	OTU deubiquitinase 3	Promoter (<=1kb)	66
chr1	20507403	20508096	42	3	6	0	0	1	0	0	0	0	0	1	2	1	1	1_20507403_20508096	MUL1	mitochondrial E3 ubiquitin protein ligase 1	Promoter (<=1kb)	55
chr1	20661538	20661841	11	8	10	0	0	0	0	0	0	0	0	0	3	2	7	1_20661538_20661841	DDOST	dolichyl-diphosphooligosaccharide--protein glycosyltransferase non-catalytic subunit	Promoter (<=1kb)	0
chr1	20786099	20786636	49	5	7	0	0	0	0	1	0	0	0	1	1	4	1	1_20786099_20786636	HP1BP3	heterochromatin protein 1 binding protein 3	Promoter (<=1kb)	0
chr1	20786763	20787489	19	21	18	1	0	0	0	0	1	1	1	0	6	10	9	1_20786763_20787489	HP1BP3	heterochromatin protein 1 binding protein 3	Promoter (<=1kb)	0
chr1	21344742	21345511	43	3	4	0	0	0	0	0	0	0	1	0	1	5	5	1_21344742_21345511	ECE1	endothelin converting enzyme 1	Promoter (<=1kb)	0
chr1	21782124	21782843	41	6	7	0	0	0	0	0	0	0	1	0	2	2	5	1_21782124_21782843	USP48	ubiquitin specific peptidase 48	Promoter (<=1kb)	100
chr1	21783105	21783683	14	26	15	0	1	1	0	1	1	0	0	1	4	12	1	1_21783105_21783683	USP48	ubiquitin specific peptidase 48	Promoter (<=1kb)	0
chr1	21936571	21936780	24	2	3	0	0	0	0	0	0	0	1	0	2	2	1	1_21936571_21936780	HSPG2	heparan sulfate proteoglycan 2	Promoter (<=1kb)	530
chr1	22053112	22053495	19	11	5	1	0	0	0	0	0	0	0	0	2	1	4	1_22053112_22053495	CDC42	cell division cycle 42	Promoter (<=1kb)	0
chr1	22452147	22452439	34	4	3	0	0	0	0	0	1	0	0	0	4	3	2	1_22452147_22452439	ZBTB40	zinc finger and BTB domain containing 40	Promoter (<=1kb)	280
chr1	23019352	23020111	41	13	17	0	0	0	1	0	0	0	0	0	3	7	3	1_23019352_23020111	KDM1A	lysine demethylase 1A	Promoter (<=1kb)	0
chr1	23343469	23343951	35	7	7	0	0	0	0	0	0	0	0	0	2	4	3	1_23343469_23343951	HNRNPR	heterogeneous nuclear ribonucleoprotein R	Promoter (<=1kb)	330
chr1	23344429	23344764	9	17	22	1	0	0	0	0	0	0	0	0	5	7	8	1_23344429_23344764	HNRNPR	heterogeneous nuclear ribonucleoprotein R	Promoter (<=1kb)	-93
chr1	23368991	23369592	56	12	8	0	0	0	1	0	0	0	0	0	2	2	7	1_23368991_23369592	ZNF436-AS1	ZNF436 antisense RNA 1	Promoter (<=1kb)	0
chr1	23483920	23484176	15	4	2	0	0	1	0	0	0	0	0	0	2	2	2	1_23483920_23484176	ASAP3	ArfGAP with SH3 domain, ankyrin repeat and PH domain 3	Promoter (<=1kb)	3
chr1	23692035	23692345	21	6	4	0	0	0	0	0	0	0	0	1	1	2	3	1_23692035_23692345	RPL11	ribosomal protein L11	Promoter (<=1kb)	0
chr1	23778092	23779021	50	9	10	1	2	0	0	0	1	0	0	0	3	3	1	1_23778092_23779021	ELOA-AS1	ELOA antisense RNA 1	Promoter (<=1kb)	0
chr1	23800541	23800756	20	3	3	0	0	0	0	0	0	0	1	0	2	3	6	1_23800541_23800756	GALE	UDP-galactose-4-epimerase	Promoter (<=1kb)	0
chr1	23824883	23825266	23	5	1	0	0	0	0	0	0	0	0	0	2	3	0	1_23824883_23825266	HMGCL	3-hydroxy-3-methylglutaryl-CoA lyase	Promoter (<=1kb)	136
chr1	23825396	23825581	2	4	5	0	0	0	0	0	0	0	1	0	2	3	1	1_23825396_23825581	HMGCL	3-hydroxy-3-methylglutaryl-CoA lyase	Promoter (<=1kb)	0
chr1	23959842	23960577	42	9	9	0	0	0	0	0	0	0	0	1	1	4	1	1_23959842_23960577	PNRC2	proline rich nuclear receptor coactivator 2	Promoter (<=1kb)	14
chr1	23980356	23980552	4	13	11	1	0	0	0	0	0	0	0	0	5	1	2	1_23980356_23980552	SRSF10	serine and arginine rich splicing factor 10	Promoter (<=1kb)	0
chr1	24415684	24415938	10	5	14	2	0	0	1	1	0	0	0	0	1	2	2	1_24415684_24415938	NIPAL3	NIPA like domain containing 3	Promoter (<=1kb)	0
chr1	24502204	24502490	17	0	3	0	0	0	1	0	0	0	2	0	6	4	3	1_24502204_24502490	RCAN3AS	RCAN3 antisense RNA	Promoter (<=1kb)	0
chr1	24642944	24643312	6	11	22	0	2	0	0	0	0	1	0	0	5	9	6	1_24642944_24643312	SRRM1	serine and arginine repetitive matrix 1	Promoter (<=1kb)	0
chr1	24643356	24644268	43	6	5	2	0	0	0	0	0	0	0	0	2	5	2	1_24643356_24644268	SRRM1	serine and arginine repetitive matrix 1	Promoter (<=1kb)	0
chr1	24745147	24745360	6	8	14	0	0	1	0	0	0	1	2	0	4	4	1	1_24745147_24745360	CLIC4	chloride intracellular channel 4	Promoter (<=1kb)	-22
chr1	25232110	25232815	39	10	5	0	0	1	0	0	0	2	0	0	2	4	7	1_25232110_25232815	SYF2	SYF2 pre-mRNA splicing factor	Promoter (<=1kb)	0
chr1	25239983	25240185	13	2	6	0	0	0	0	0	0	0	0	2	2	0	3	1_25239983_25240185	RSRP1	arginine and serine rich protein 1	Exon (ENST00000641059.1/ENST00000641059.1, exon 1 of 1)	3469
chr1	25246681	25247330	38	8	6	2	0	0	0	0	0	0	0	0	5	2	4	1_25246681_25247330	RSRP1	arginine and serine rich protein 1	Promoter (<=1kb)	-41
chr1	25338506	25338855	26	7	10	0	1	0	0	0	1	0	0	1	2	4	0	1_25338506_25338855	TMEM50A	transmembrane protein 50A	Promoter (<=1kb)	46
chr1	25430737	25431579	35	8	12	2	0	0	0	0	0	0	1	0	5	2	3	1_25430737_25431579	MACO1	macoilin 1	Promoter (<=1kb)	0
chr1	25819624	25819878	22	2	1	0	1	0	0	0	0	0	0	0	1	2	2	1_25819624_25819878	MTFR1L	mitochondrial fission regulator 1 like	Promoter (<=1kb)	-48
chr1	25858964	25859354	22	6	7	0	0	0	0	0	0	1	0	0	2	1	2	1_25858964_25859354	AUNIP	aurora kinase A and ninein interacting protein	Promoter (<=1kb)	103
chr1	25905575	25906390	44	19	26	2	0	0	2	0	0	1	0	1	5	4	5	1_25905575_25906390	STMN1	stathmin 1	Promoter (<=1kb)	0
chr1	25998100	25998370	3	13	24	0	1	0	0	0	0	0	1	1	0	6	5	1_25998100_25998370	PAFAH2	platelet activating factor acetylhydrolase 2	Promoter (<=1kb)	0
chr1	26234041	26234750	44	17	20	0	0	1	2	1	1	0	1	1	7	6	17	1_26234041_26234750	CEP85	centrosomal protein 85	Promoter (<=1kb)	0
chr1	26306242	26306747	45	9	7	1	0	0	0	0	0	0	0	0	2	4	7	1_26306242_26306747	UBXN11	UBX domain protein 11	Promoter (<=1kb)	0
chr1	26432147	26432604	19	14	13	0	0	1	0	0	0	0	1	0	5	5	6	1_26432147_26432604	DHDDS	dehydrodolichyl diphosphate synthase subunit	Promoter (<=1kb)	0
chr1	26472629	26472812	21	4	4	0	0	0	0	0	0	2	1	0	3	0	2	1_26472629_26472812	HMGN2	high mobility group nucleosomal binding domain 2	Promoter (<=1kb)	112
chr1	26473062	26473322	9	7	12	1	0	0	0	0	0	1	0	0	4	0	3	1_26473062_26473322	HMGN2	high mobility group nucleosomal binding domain 2	Promoter (<=1kb)	0
chr1	26500872	26501273	17	8	5	0	1	0	0	1	0	0	0	0	2	4	2	1_26500872_26501273	HMGN2	high mobility group nucleosomal binding domain 2	Distal Intergenic	27443
chr1	26620395	26620651	6	12	10	1	0	0	0	0	0	0	1	0	4	1	5	1_26620395_26620651	LOC124904769	U7 small nuclear RNA	Distal Intergenic	-17963
chr1	26696890	26697539	54	1	1	0	0	0	1	0	0	0	0	0	2	1	0	1_26696890_26697539	ARID1A	AT-rich interaction domain 1A	Promoter (<=1kb)	486
chr1	26899891	26900441	25	7	2	0	0	0	0	0	1	0	0	0	1	2	1	1_26899891_26900441	NUDC	nuclear distribution C, dynein complex regulator	Promoter (<=1kb)	0
chr1	26921601	26922311	39	10	11	0	0	0	0	0	0	0	0	0	11	5	8	1_26921601_26922311	NUDC	nuclear distribution C, dynein complex regulator	Promoter (<=1kb)	0
chr1	26993411	26993797	4	13	8	1	0	0	0	0	1	0	0	1	2	0	1	1_26993411_26993797	TRNP1	TMF1 regulated nuclear protein 1	Promoter (<=1kb)	0
chr1	27322048	27322243	1	6	4	1	0	3	0	0	0	0	0	0	3	3	3	1_27322048_27322243	TMEM222	transmembrane protein 222	Promoter (<=1kb)	0
chr1	27322310	27323021	54	4	4	0	1	0	0	0	0	0	1	1	3	4	3	1_27322310_27323021	TMEM222	transmembrane protein 222	Promoter (<=1kb)	10
chr1	27366129	27366918	33	6	8	2	0	0	0	0	0	0	2	1	3	5	5	1_27366129_27366918	MAP3K6	mitogen-activated protein kinase kinase kinase 6	Promoter (<=1kb)	0
chr1	27489575	27490134	46	4	12	1	0	0	0	0	0	0	0	0	3	3	5	1_27489575_27490134	WASF2	WASP family member 2	Promoter (<=1kb)	0
chr1	27725640	27726041	9	12	17	0	0	0	1	0	0	0	0	0	9	7	8	1_27725640_27726041	FAM76A	family with sequence similarity 76 member A	Promoter (<=1kb)	0
chr1	27773066	27773294	4	12	9	0	0	2	0	0	0	0	0	1	5	4	3	1_27773066_27773294	STX12	syntaxin 12	Promoter (<=1kb)	0
chr1	27773475	27773849	24	1	2	1	0	0	0	1	0	2	0	0	3	1	4	1_27773475_27773849	STX12	syntaxin 12	Promoter (<=1kb)	220
chr1	27830862	27831242	31	8	3	1	0	1	0	0	1	0	0	0	2	2	2	1_27830862_27831242	LOC124903885	uncharacterized LOC124903885	Promoter (<=1kb)	0
chr1	27914365	27914953	20	17	18	0	1	1	0	0	0	0	2	0	3	7	5	1_27914365_27914953	RPA2	replication protein A2	Promoter (<=1kb)	0
chr1	28087709	28088554	64	4	3	0	0	1	0	0	0	1	0	1	6	5	6	1_28087709_28088554	EYA3	EYA transcriptional coactivator and phosphatase 3	Promoter (<=1kb)	10
chr1	28088661	28088842	8	7	4	0	0	1	0	0	0	1	0	1	2	2	2	1_28088661_28088842	EYA3	EYA transcriptional coactivator and phosphatase 3	Promoter (<=1kb)	-24
chr1	28235962	28236380	45	10	5	1	0	0	0	0	2	0	0	0	3	7	6	1_28235962_28236380	ATP5IF1	ATP synthase inhibitory factor subunit 1	Promoter (<=1kb)	0
chr1	28259299	28259496	2	5	8	0	0	0	1	0	0	0	1	0	3	3	1	1_28259299_28259496	SESN2	sestrin 2	Promoter (<=1kb)	-22
chr1	28259557	28260393	43	7	12	0	0	0	0	0	0	0	0	0	4	5	6	1_28259557_28260393	SESN2	sestrin 2	Promoter (<=1kb)	39
chr1	28328787	28329064	1	9	9	0	1	0	0	0	0	0	0	0	1	1	3	1_28328787_28329064	MED18	mediator complex subunit 18	Promoter (<=1kb)	0
chr1	28329121	28329800	15	3	5	0	0	0	0	0	0	0	0	0	1	1	2	1_28329121_28329800	MED18	mediator complex subunit 18	Promoter (<=1kb)	59
chr1	28369770	28369965	17	6	4	0	0	0	0	0	0	0	1	1	1	1	6	1_28369770_28369965	PHACTR4	phosphatase and actin regulator 4	Promoter (<=1kb)	26
chr1	28505945	28506201	6	11	8	1	0	0	0	0	0	0	0	0	4	2	3	1_28505945_28506201	RCC1	regulator of chromosome condensation 1	Promoter (<=1kb)	0
chr1	28518730	28519017	21	1	5	0	0	0	0	0	0	1	0	0	4	3	1	1_28518730_28519017	RCC1	regulator of chromosome condensation 1	Promoter (<=1kb)	35
chr1	28553171	28553650	44	4	6	0	0	1	2	0	0	1	0	1	2	1	4	1_28553171_28553650	TRNAU1AP	tRNA selenocysteine 1 associated protein 1	Promoter (<=1kb)	0
chr1	28581045	28581465	27	0	2	0	0	0	0	0	0	0	0	0	0	1	1	1_28581045_28581465	SNORA16A	small nucleolar RNA, H/ACA box 16A	Promoter (<=1kb)	0
chr1	28581546	28581996	10	18	19	0	1	0	0	1	0	0	0	0	4	0	5	1_28581546_28581996	SNHG12	small nucleolar RNA host gene 12	Promoter (<=1kb)	0
chr1	28642631	28642994	28	7	8	0	0	0	0	1	0	1	0	0	2	2	1	1_28642631_28642994	TAF12	TATA-box binding protein associated factor 12	Promoter (<=1kb)	11
chr1	28648904	28649095	3	7	9	1	0	0	1	0	0	0	0	1	3	2	0	1_28648904_28649095	RNU11	RNA, U11 small nuclear	Promoter (<=1kb)	304
chr1	28669383	28669693	24	0	1	0	0	0	0	0	0	0	0	0	2	2	3	1_28669383_28669693	GMEB1	glucocorticoid modulatory element binding protein 1	Promoter (<=1kb)	599
chr1	28736703	28736896	1	8	8	0	0	0	0	0	0	0	0	0	1	1	3	1_28736703_28736896	YTHDF2	YTH N6-methyladenosine RNA binding protein F2	Promoter (<=1kb)	-44
chr1	28736939	28737349	38	4	5	0	0	0	0	1	0	1	0	0	0	0	1	1_28736939_28737349	YTHDF2	YTH N6-methyladenosine RNA binding protein F2	Promoter (<=1kb)	0
chr1	29180706	29181503	47	4	6	0	0	1	0	1	0	0	1	0	1	6	1	1_29180706_29181503	SRSF4	serine and arginine rich splicing factor 4	Promoter (<=1kb)	377
chr1	29181969	29182158	2	11	12	1	0	1	0	0	0	0	0	2	2	3	2	1_29181969_29182158	SRSF4	serine and arginine rich splicing factor 4	Promoter (<=1kb)	-69
chr1	29230624	29230904	10	2	0	0	0	1	0	0	1	0	0	0	1	3	0	1_29230624_29230904	MECR	mitochondrial trans-2-enoyl-CoA reductase	Promoter (<=1kb)	0
chr1	29230915	29231089	1	6	3	0	0	0	0	0	0	0	0	0	0	1	2	1_29230915_29231089	MECR	mitochondrial trans-2-enoyl-CoA reductase	Promoter (<=1kb)	0
chr1	30718401	30718595	0	9	12	0	0	0	0	0	0	0	3	1	11	6	8	1_30718401_30718595	MATN1-AS1	MATN1 antisense RNA 1	Promoter (<=1kb)	0
chr1	31064842	31065237	19	10	2	0	0	0	0	0	0	1	0	0	0	0	0	1_31064842_31065237	PUM1	pumilio RNA binding family member 1	Promoter (<=1kb)	439
chr1	31065285	31065877	13	13	17	0	1	0	0	0	0	1	0	0	4	7	4	1_31065285_31065877	PUM1	pumilio RNA binding family member 1	Promoter (<=1kb)	0
chr1	31154910	31155097	1	5	4	0	1	0	0	0	0	0	0	0	0	1	1	1_31154910_31155097	NKAIN1	sodium/potassium transporting ATPase interacting 1	Distal Intergenic	33056
chr1	31296549	31297535	79	20	20	1	1	1	0	2	0	0	1	0	6	5	7	1_31296549_31297535	ZCCHC17	zinc finger CCHC-type containing 17	Promoter (<=1kb)	0
chr1	31376889	31377127	2	19	21	0	1	0	0	0	0	0	0	0	2	2	3	1_31376889_31377127	FABP3	fatty acid binding protein 3	Promoter (<=1kb)	-39
chr1	31413585	31413937	20	4	3	0	0	0	0	0	0	0	0	1	1	1	5	1_31413585_31413937	SERINC2	serine incorporator 2	Promoter (<=1kb)	0
chr1	31483498	31483676	1	6	4	0	1	0	1	0	0	0	0	0	1	2	1	1_31483498_31483676	LDC1P	leucine decarboxylase 1, pseudogene	Distal Intergenic	-16409
chr1	31576788	31577082	17	1	0	0	0	0	0	1	0	0	0	0	1	0	0	1_31576788_31577082	TINAGL1	tubulointerstitial nephritis antigen like 1	Promoter (<=1kb)	0
chr1	31644239	31644841	28	6	10	0	0	0	2	0	0	0	0	0	2	3	4	1_31644239_31644841	PEF1-AS1	PEF1 and COL16A1 antisense RNA 1	Promoter (<=1kb)	0
chr1	31644853	31645277	12	10	14	1	0	0	0	0	0	0	0	0	2	2	1	1_31644853_31645277	PEF1-AS1	PEF1 and COL16A1 antisense RNA 1	Promoter (<=1kb)	0
chr1	31762935	31763867	58	4	2	0	0	0	1	0	0	0	0	0	1	0	4	1_31762935_31763867	ADGRB2	adhesion G protein-coupled receptor B2	Promoter (<=1kb)	55
chr1	31937367	31937793	27	6	2	0	0	0	0	0	1	0	1	0	2	1	1	1_31937367_31937793	PTP4A2	protein tyrosine phosphatase 4A2	Promoter (<=1kb)	0
chr1	32013557	32013855	8	13	16	0	0	0	0	0	0	0	0	1	4	3	3	1_32013557_32013855	KHDRBS1	KH RNA binding domain containing, signal transduction associated 1	Promoter (<=1kb)	-13
chr1	32014425	32014837	50	7	6	0	0	0	0	0	0	0	0	0	0	1	1	1_32014425_32014837	KHDRBS1	KH RNA binding domain containing, signal transduction associated 1	Promoter (<=1kb)	243
chr1	32072542	32073491	38	20	22	1	0	0	0	0	0	1	0	0	7	5	14	1_32072542_32073491	TMEM39B	transmembrane protein 39B	Promoter (<=1kb)	0
chr1	32108085	32108784	59	10	4	0	0	0	0	1	0	0	0	1	5	5	5	1_32108085_32108784	KPNA6	karyopherin subunit alpha 6	Promoter (<=1kb)	27
chr1	32179781	32179979	8	8	7	1	0	0	0	1	0	0	0	0	1	1	1	1_32179781_32179979	TXLNA	taxilin alpha	Promoter (<=1kb)	-86
chr1	32200485	32200767	15	8	10	0	0	1	0	1	1	0	0	0	3	4	6	1_32200485_32200767	CCDC28B	coiled-coil domain containing 28B	Promoter (<=1kb)	0
chr1	32205689	32206008	20	2	3	0	1	0	0	0	0	0	0	0	2	2	3	1_32205689_32206008	IQCC	IQ motif containing C	Promoter (<=1kb)	18
chr1	32222432	32222786	33	10	7	0	0	1	0	0	0	1	0	0	2	2	5	1_32222432_32222786	EIF3I	eukaryotic translation initiation factor 3 subunit I	Promoter (<=1kb)	0
chr1	32394206	32394382	17	2	4	1	0	0	0	0	0	0	0	0	1	1	2	1_32394206_32394382	BSDC1	BSD domain containing 1	Promoter (<=1kb)	43
chr1	32394564	32394838	9	12	16	0	0	1	0	2	0	0	0	0	4	9	4	1_32394564_32394838	BSDC1	BSD domain containing 1	Promoter (<=1kb)	0
chr1	32650337	32650539	21	8	4	0	0	1	0	0	0	0	0	0	2	1	3	1_32650337_32650539	ZBTB8OS	zinc finger and BTB domain containing 8 opposite strand	Promoter (<=1kb)	0
chr1	32650934	32651231	20	12	18	0	0	0	0	0	0	0	1	0	7	8	7	1_32650934_32651231	RBBP4	RB binding protein 4, chromatin remodeling factor	Promoter (<=1kb)	0
chr1	32816794	32817966	86	30	14	0	0	0	0	3	0	0	1	0	6	6	10	1_32816794_32817966	S100PBP	S100P binding protein	Promoter (<=1kb)	0
chr1	32963250	32964007	29	7	8	1	0	0	0	0	0	0	1	0	2	2	2	1_32963250_32964007	RNF19B	ring finger protein 19B	Promoter (<=1kb)	678
chr1	32964864	32965052	4	11	8	1	0	0	0	0	0	1	0	0	5	0	5	1_32964864_32965052	RNF19B	ring finger protein 19B	Promoter (<=1kb)	-55
chr1	33036350	33037092	38	11	17	0	0	0	1	0	0	0	0	0	5	1	7	1_33036350_33037092	AK2	adenylate kinase 2	Promoter (<=1kb)	0
chr1	33349109	33349381	27	5	1	0	0	0	0	0	0	0	0	0	4	1	1	1_33349109_33349381	PHC2	polyhomeotic homolog 2	Promoter (<=1kb)	269
chr1	33410331	33410638	0	10	7	0	1	0	0	0	0	0	0	1	4	3	1	1_33410331_33410638	PHC2	polyhomeotic homolog 2	Intron (ENST00000373422.8/1912, intron 1 of 13)	-17566
chr1	33431079	33431261	2	6	6	0	0	0	0	1	1	0	0	0	1	2	1	1_33431079_33431261	PHC2	polyhomeotic homolog 2	Promoter (<=1kb)	0
chr1	34859215	34859573	30	1	2	1	0	0	0	0	0	0	0	0	3	3	2	1_34859215_34859573	SMIM12	small integral membrane protein 12	Promoter (<=1kb)	144
chr1	35031068	35031618	22	9	1	1	0	0	1	0	0	0	0	0	2	3	0	1_35031068_35031618	ZMYM6	zinc finger MYM-type containing 6	Promoter (<=1kb)	14
chr1	35031803	35032074	8	22	19	0	0	0	0	0	0	0	0	0	5	0	6	1_35031803_35032074	ZMYM6	zinc finger MYM-type containing 6	Promoter (<=1kb)	0
chr1	35191933	35192880	69	10	8	1	0	0	0	0	2	1	0	0	2	4	1	1_35191933_35192880	SFPQ	splicing factor proline and glutamine rich	Promoter (<=1kb)	265
chr1	35268970	35269238	20	6	5	0	0	0	0	0	0	0	0	0	3	3	3	1_35268970_35269238	ZMYM4	zinc finger MYM-type containing 4	Promoter (<=1kb)	0
chr1	35557460	35557650	21	10	8	0	0	0	0	0	0	0	1	0	3	1	4	1_35557460_35557650	NCDN	neurochondrin	Promoter (<=1kb)	0
chr1	35641485	35641733	15	10	15	0	1	1	0	0	0	0	0	0	0	2	2	1_35641485_35641733	PSMB2	proteasome 20S subunit beta 2	Promoter (<=1kb)	0
chr1	35718077	35718611	36	2	2	0	0	1	0	0	0	0	0	1	0	0	5	1_35718077_35718611	C1orf216	chromosome 1 open reading frame 216	Promoter (<=1kb)	273
chr1	35769290	35770164	39	11	10	1	0	2	0	0	0	0	1	1	6	5	4	1_35769290_35770164	CLSPN	claspin	Promoter (<=1kb)	0
chr1	35808720	35809010	17	4	1	0	0	0	0	0	0	0	0	0	1	1	3	1_35808720_35809010	AGO4	argonaute RISC component 4	Promoter (<=1kb)	704
chr1	35930799	35931849	55	9	11	0	0	0	1	1	0	0	1	1	1	4	3	1_35930799_35931849	AGO3	argonaute RISC catalytic component 3	Promoter (<=1kb)	0
chr1	36089138	36089581	28	5	4	1	0	1	0	0	0	0	0	0	5	1	4	1_36089138_36089581	ADPRS	ADP-ribosylserine hydrolase	Promoter (<=1kb)	246
chr1	36149066	36149636	46	24	22	0	0	0	0	0	0	1	2	0	3	5	6	1_36149066_36149636	TRAPPC3	trafficking protein particle complex subunit 3	Promoter (<=1kb)	0
chr1	36156638	36157001	44	4	4	2	0	0	0	0	0	0	0	1	1	6	2	1_36156638_36157001	MAP7D1	MAP7 domain containing 1	Promoter (<=1kb)	-214
chr1	36224156	36224392	3	10	14	0	0	1	0	0	0	1	1	0	5	4	5	1_36224156_36224392	THRAP3	thyroid hormone receptor associated protein 3	Promoter (<=1kb)	-40
chr1	36224497	36224899	44	2	2	0	0	0	0	0	0	0	0	0	2	2	2	1_36224497_36224899	THRAP3	thyroid hormone receptor associated protein 3	Promoter (<=1kb)	54
chr1	36385969	36386228	2	12	16	0	0	0	0	0	0	0	2	0	3	3	9	1_36385969_36386228	STK40	serine/threonine kinase 40	Promoter (<=1kb)	-45
chr1	36397384	36397639	23	1	6	1	0	0	0	1	0	0	0	0	1	5	4	1_36397384_36397639	LSM 10.00	LSM10, U7 small nuclear RNA associated	Promoter (<=1kb)	239
chr1	36463619	36464322	47	12	9	0	0	0	0	0	0	2	0	1	5	2	4	1_36463619_36464322	MRPS15	mitochondrial ribosomal protein S15	Promoter (<=1kb)	23
chr1	36857842	36858018	1	9	3	0	0	0	1	0	0	0	0	0	0	0	1	1_36857842_36858018	GRIK3	glutamate ionotropic receptor kainate type subunit 3	Promoter (1-2kb)	1118
chr1	37514001	37514707	31	8	4	0	2	0	0	0	0	1	0	0	3	3	4	1_37514001_37514707	MEAF6	MYST/Esa1 associated factor 6	Promoter (<=1kb)	0
chr1	37553887	37554228	19	2	1	1	0	0	0	0	0	0	0	0	1	1	3	1_37553887_37554228	SNIP1	Smad nuclear interacting protein 1	Promoter (<=1kb)	20
chr1	37595482	37595691	20	5	1	0	0	0	0	0	0	0	0	0	0	3	2	1_37595482_37595691	GNL2	G protein nucleolar 2	Promoter (<=1kb)	244
chr1	37690500	37690714	8	16	13	3	0	0	0	0	0	0	0	0	0	4	5	1_37690500_37690714	AIRIM	AFG2 interacting ribosome maturation factor	Promoter (<=1kb)	0
chr1	37692005	37692897	78	16	16	1	0	0	0	0	1	0	0	0	3	8	7	1_37692005_37692897	AIRIM	AFG2 interacting ribosome maturation factor	Promoter (<=1kb)	0
chr1	37794550	37794948	16	3	0	1	0	0	0	0	0	0	0	0	3	4	2	1_37794550_37794948	MANEAL	mannosidase endo-alpha like	Promoter (<=1kb)	67
chr1	37807455	37807835	34	2	3	0	0	0	0	0	1	0	1	1	1	0	1	1_37807455_37807835	C1orf122	chromosome 1 open reading frame 122	Promoter (<=1kb)	0
chr1	37946618	37947022	26	5	11	1	1	1	0	0	0	0	0	0	3	3	3	1_37946618_37947022	INPP5B	inositol polyphosphate-5-phosphatase B	Promoter (<=1kb)	29
chr1	37989709	37989962	33	4	3	0	0	0	0	0	0	0	0	0	0	5	0	1_37989709_37989962	SF3A3	splicing factor 3a subunit 3	Promoter (<=1kb)	11
chr1	38004781	38005037	22	1	0	0	0	0	0	1	0	0	0	0	1	3	1	1_38004781_38005037	FHL3	four and a half LIM domains 3	Promoter (<=1kb)	465
chr1	38012733	38012919	19	2	5	0	0	0	0	0	0	0	0	0	2	3	0	1_38012733_38012919	UTP11	UTP11 small subunit processome component	Promoter (<=1kb)	0
chr1	38858977	38859152	13	3	1	0	2	1	0	0	0	0	0	0	2	1	0	1_38858977_38859152	RRAGC	Ras related GTP binding C	Promoter (<=1kb)	620
chr1	38859779	38859994	8	12	6	0	1	0	1	0	0	0	0	1	2	3	3	1_38859779_38859994	LOC105378662	uncharacterized LOC105378662	Promoter (<=1kb)	0
chr1	38873311	38873499	10	11	10	0	0	0	0	0	0	0	0	0	3	1	2	1_38873311_38873499	RRAGC-DT	RRAGC divergent transcript	Promoter (<=1kb)	0
chr1	38991723	38992263	35	4	6	0	0	0	0	0	0	0	1	0	2	0	2	1_38991723_38992263	AKIRIN1	akirin 1	Promoter (<=1kb)	227
chr1	39026382	39027087	42	2	7	1	1	2	0	0	0	1	0	0	3	6	7	1_39026382_39027087	NDUFS5	NADH:ubiquinone oxidoreductase subunit S5	Promoter (<=1kb)	32
chr1	39408717	39409361	29	19	18	0	0	0	0	0	0	0	0	1	7	5	4	1_39408717_39409361	MACF1	microtubule actin crosslinking factor 1	Promoter (<=1kb)	-142
chr1	39559452	39559636	11	0	2	0	0	1	0	0	1	0	0	0	1	0	0	1_39559452_39559636	PPIEL	peptidylprolyl isomerase E like (pseudogene)	Promoter (<=1kb)	21
chr1	39575640	39576138	28	1	1	0	0	0	1	0	0	0	0	0	3	0	2	1_39575640_39576138	PABPC4	poly(A) binding protein cytoplasmic 4	Promoter (<=1kb)	0
chr1	39738949	39739301	20	7	5	0	0	1	0	0	0	0	1	0	1	2	1	1_39738949_39739301	PPIE	peptidylprolyl isomerase E	Promoter (<=1kb)	0
chr1	39883056	39883470	39	2	7	0	2	0	0	0	0	1	0	0	5	2	3	1_39883056_39883470	TRIT1	tRNA isopentenyltransferase 1	Promoter (<=1kb)	0
chr1	40040963	40041138	19	1	2	0	0	0	0	0	1	0	0	0	2	2	1	1_40040963_40041138	CAP1	cyclase associated actin cytoskeleton regulatory protein 1	Promoter (<=1kb)	81
chr1	40161412	40162464	51	10	6	1	1	1	0	0	0	1	1	2	5	1	8	1_40161412_40162464	RLF	RLF zinc finger	Promoter (<=1kb)	25
chr1	40257435	40257611	14	4	4	0	1	1	0	1	0	0	0	0	1	3	1	1_40257435_40257611	ZMPSTE24	zinc metallopeptidase STE24	Promoter (<=1kb)	-430
chr1	40257826	40258135	16	16	18	1	0	0	0	0	1	0	0	0	6	2	8	1_40257826_40258135	ZMPSTE24	zinc metallopeptidase STE24	Promoter (<=1kb)	0
chr1	40373719	40374484	46	9	13	0	0	0	0	0	1	1	0	1	6	4	2	1_40373719_40374484	SMAP2	small ArfGAP2	Promoter (<=1kb)	0
chr1	40449867	40450154	12	13	7	0	0	0	0	2	0	0	0	2	1	6	6	1_40449867_40450154	ZFP69B	ZFP69 zinc finger protein B	Promoter (<=1kb)	0
chr1	40450420	40450962	32	7	3	1	0	0	0	1	0	0	0	0	3	3	2	1_40450420_40450962	ZFP69B	ZFP69 zinc finger protein B	Promoter (<=1kb)	0
chr1	40691904	40692406	38	10	12	0	0	0	0	0	1	0	0	0	3	4	2	1_40691904_40692406	NFYC-AS1	NFYC antisense RNA 1	Promoter (<=1kb)	0
chr1	40979621	40979908	8	20	15	0	0	0	0	0	0	2	0	0	3	5	1	1_40979621_40979908	CTPS1	CTP synthase 1	Promoter (<=1kb)	0
chr1	40980074	40980447	24	3	2	0	0	0	0	0	0	0	1	0	3	4	3	1_40980074_40980447	CTPS1	CTP synthase 1	Promoter (<=1kb)	19
chr1	41661481	41661860	13	4	1	1	2	1	0	0	1	0	0	0	2	3	1	1_41661481_41661860	HIVEP3	HIVEP zinc finger 3	Promoter (<=1kb)	465
chr1	42456385	42456627	19	7	9	0	1	0	0	0	0	1	0	1	3	1	3	1_42456385_42456627	PPCS	phosphopantothenoylcysteine synthetase	Promoter (<=1kb)	0
chr1	42463129	42463457	17	19	13	0	0	0	0	1	0	0	0	0	8	11	6	1_42463129_42463457	CCDC30	coiled-coil domain containing 30	Promoter (<=1kb)	0
chr1	42658524	42658899	35	2	2	0	0	0	0	0	0	2	0	1	1	1	2	1_42658524_42658899	PPIH	peptidylprolyl isomerase H	Promoter (<=1kb)	0
chr1	42682155	42682371	22	10	8	0	0	0	0	0	0	1	0	0	3	2	4	1_42682155_42682371	LOC124904162	uncharacterized LOC124904162	Promoter (<=1kb)	0
chr1	42767030	42767286	13	21	19	0	0	0	0	0	0	0	1	0	2	4	9	1_42767030_42767286	P3H1	prolyl 3-hydroxylase 1	Promoter (<=1kb)	0
chr1	42846448	42847170	28	6	4	1	0	0	0	0	0	0	0	0	4	4	12	1_42846448_42847170	ZNF691	zinc finger protein 691	Promoter (<=1kb)	0
chr1	42957548	42958795	70	18	7	1	3	0	2	0	0	0	0	0	4	6	3	1_42957548_42958795	SLC2A1	solute carrier family 2 member 1	Promoter (<=1kb)	0
chr1	43129614	43129792	0	8	7	0	0	0	1	0	0	1	0	1	0	0	1	1_43129614_43129792	CFAP144	cilia and flagella associated protein 144	Distal Intergenic	-15361
chr1	43171765	43172573	51	10	9	2	1	0	2	0	0	1	0	1	1	3	9	1_43171765_43172573	EBNA1BP2	EBNA1 binding protein 2	Promoter (<=1kb)	0
chr1	43359025	43360000	62	7	4	0	0	0	0	0	0	0	0	0	2	5	6	1_43359025_43360000	CDC20	cell division cycle 20	Promoter (<=1kb)	0
chr1	43367427	43367644	29	4	3	0	0	0	0	0	0	0	0	0	2	2	3	1_43367427_43367644	ELOVL1	ELOVL fatty acid elongase 1	Promoter (<=1kb)	0
chr1	43389412	43390164	59	9	6	0	1	0	0	0	1	0	0	0	2	1	2	1_43389412_43390164	MED8	mediator complex subunit 8	Promoter (<=1kb)	0
chr1	43531115	43531910	32	3	6	1	0	0	0	0	0	1	0	1	1	3	7	1_43531115_43531910	PTPRF	protein tyrosine phosphatase receptor type F	Promoter (<=1kb)	212
chr1	43649893	43650343	16	8	13	0	0	0	0	1	2	1	0	0	3	4	3	1_43649893_43650343	KDM4A	lysine demethylase 4A	Promoter (<=1kb)	0
chr1	43650543	43650872	22	4	2	1	0	0	0	0	0	0	0	0	3	3	4	1_43650543_43650872	KDM4A	lysine demethylase 4A	Promoter (<=1kb)	7
chr1	43707386	43707615	23	7	8	1	0	0	0	0	0	0	1	1	2	2	3	1_43707386_43707615	ST3GAL3	ST3 beta-galactoside alpha-2,3-sialyltransferase 3	Promoter (<=1kb)	0
chr1	43946988	43947893	45	5	6	2	0	0	0	0	0	1	0	2	2	2	4	1_43946988_43947893	IPO13	importin 13	Promoter (<=1kb)	0
chr1	43970007	43970235	23	8	4	0	0	0	0	0	0	0	0	0	1	3	1	1_43970007_43970235	DPH2	diphthamide biosynthesis 2	Promoter (<=1kb)	0
chr1	44030552	44030986	36	9	6	0	1	0	0	0	0	0	0	0	3	4	5	1_44030552_44030986	LOC107984948	uncharacterized LOC107984948	Promoter (<=1kb)	108
chr1	44213467	44213654	18	4	1	0	0	0	0	0	0	0	0	0	0	1	3	1_44213467_44213654	DMAP1	DNA methyltransferase 1 associated protein 1	Promoter (<=1kb)	0
chr1	44406028	44406263	25	4	0	0	0	1	0	0	1	0	0	2	2	0	1	1_44406028_44406263	RNF220	ring finger protein 220	Promoter (<=1kb)	773
chr1	44775440	44775646	17	12	10	1	1	0	0	0	0	0	0	0	1	2	0	1_44775440_44775646	RPS8	ribosomal protein S8	Promoter (<=1kb)	0
chr1	44776006	44776546	43	1	5	0	0	2	0	0	0	0	1	0	1	1	2	1_44776006_44776546	SNORD46	small nucleolar RNA, C/D box 46	Promoter (<=1kb)	0
chr1	44800130	44800316	3	14	12	0	0	0	0	0	0	0	0	0	3	0	2	1_44800130_44800316	PLK3	polo like kinase 3	Promoter (<=1kb)	-61
chr1	44986014	44986540	21	3	1	0	1	1	0	0	1	0	0	1	2	1	4	1_44986014_44986540	EIF2B3	eukaryotic translation initiation factor 2B subunit gamma	Promoter (<=1kb)	46
chr1	44986544	44986740	3	5	8	1	0	0	0	0	0	0	0	0	1	3	1	1_44986544_44986740	EIF2B3	eukaryotic translation initiation factor 2B subunit gamma	Promoter (<=1kb)	0
chr1	45340183	45340886	59	16	14	1	0	1	0	0	0	1	0	0	7	1	3	1_45340183_45340886	TOE1	target of EGR1, exonuclease	Promoter (<=1kb)	0
chr1	45490929	45491411	17	21	16	0	0	1	0	0	0	0	0	0	6	6	4	1_45490929_45491411	TESK2	testis associated actin remodelling kinase 2	Promoter (<=1kb)	0
chr1	45500105	45500330	6	6	8	3	0	0	1	0	0	0	1	0	1	4	7	1_45500105_45500330	MMACHC	metabolism of cobalamin associated C	Promoter (<=1kb)	0
chr1	45500366	45500609	8	0	3	0	0	0	0	0	0	0	0	0	0	1	1	1_45500366_45500609	MMACHC	metabolism of cobalamin associated C	Promoter (<=1kb)	25
chr1	45521232	45521633	48	7	3	1	0	0	0	0	0	0	0	1	2	2	2	1_45521232_45521633	PRDX1	peroxiredoxin 1	Promoter (<=1kb)	221
chr1	45550860	45551652	34	8	3	0	0	2	0	0	0	0	0	0	3	4	2	1_45550860_45551652	AKR1A1	aldo-keto reductase family 1 member A1	Promoter (<=1kb)	0
chr1	45583565	45584923	81	18	21	2	1	0	0	0	0	3	0	0	5	7	8	1_45583565_45584923	NASP	nuclear autoantigenic sperm protein	Promoter (<=1kb)	0
chr1	45686332	45687296	49	35	20	0	0	0	0	0	1	1	0	0	7	3	8	1_45686332_45687296	GPBP1L1	GC-rich promoter binding protein 1 like 1	Promoter (<=1kb)	0
chr1	45750563	45750863	13	9	12	0	0	0	0	0	0	0	0	0	5	6	5	1_45750563_45750863	IPP	intracisternal A particle-promoted polypeptide	Promoter (<=1kb)	0
chr1	45803441	45803657	1	9	7	0	0	0	1	0	0	0	1	0	1	5	3	1_45803441_45803657	MAST2	microtubule associated serine/threonine kinase 2	Promoter (<=1kb)	0
chr1	45804098	45804590	18	4	4	0	0	0	1	0	1	0	0	0	2	1	3	1_45804098_45804590	MAST2	microtubule associated serine/threonine kinase 2	Promoter (<=1kb)	486
chr1	46247134	46247815	23	11	9	0	1	0	1	0	1	0	0	1	2	2	4	1_46247134_46247815	RAD54L	RAD54 like	Promoter (<=1kb)	0
chr1	46302839	46303923	63	20	15	0	2	1	0	0	1	1	0	0	6	7	4	1_46302839_46303923	LRRC41	leucine rich repeat containing 41	Promoter (<=1kb)	0
chr1	46718571	46718833	19	2	0	1	1	0	0	0	0	0	1	1	4	1	0	1_46718571_46718833	EFCAB14	EF-hand calcium binding domain 14	Promoter (<=1kb)	0
chr1	47313678	47314020	18	3	3	2	0	0	0	1	0	0	1	0	1	1	4	1_47313678_47314020	STIL	STIL centriolar assembly protein	Promoter (<=1kb)	127
chr1	47333951	47334683	43	10	13	1	0	0	0	0	0	0	0	0	3	4	2	1_47333951_47334683	CMPK1	cytidine/uridine monophosphate kinase 1	Promoter (<=1kb)	10
chr1	47437046	47437613	34	3	3	0	0	0	0	0	0	0	0	0	3	1	4	1_47437046_47437613	FOXD2	forkhead box D2	Promoter (<=1kb)	-431
chr1	47804339	47804513	2	9	6	0	1	1	0	0	1	0	0	0	0	1	0	1_47804339_47804513	TRABD2B	TraB domain containing 2B	Intron (ENST00000606738.3/388630, intron 2 of 6)	-38792
chr1	50959735	50960002	24	6	8	0	0	1	0	0	0	0	0	0	2	0	2	1_50959735_50960002	FAF1	Fas associated factor 1	Promoter (<=1kb)	0
chr1	51617128	51617634	44	6	7	1	0	0	0	0	0	1	0	0	5	4	4	1_51617128_51617634	OSBPL9	oxysterol binding protein like 9	Promoter (<=1kb)	14
chr1	51729524	51729705	7	11	9	0	0	0	0	0	0	0	0	0	1	3	1	1_51729524_51729705	OSBPL9	oxysterol binding protein like 9	Promoter (<=1kb)	0
chr1	51878175	51878534	34	5	4	0	0	0	1	0	0	1	1	0	2	2	1	1_51878175_51878534	NRDC	nardilysin convertase	Promoter (<=1kb)	-135
chr1	51878847	51879106	4	23	11	1	3	0	1	0	0	0	0	0	3	6	4	1_51878847_51879106	NRDC	nardilysin convertase	Promoter (<=1kb)	-42
chr1	52033247	52033658	41	5	7	0	0	0	0	0	1	1	1	0	2	3	3	1_52033247_52033658	TXNDC12	thioredoxin domain containing 12	Promoter (<=1kb)	0
chr1	52056565	52056870	37	6	5	0	1	0	0	0	0	1	0	0	2	0	0	1_52056565_52056870	BTF3L4	basic transcription factor 3 like 4	Promoter (<=1kb)	233
chr1	52142153	52142699	39	11	7	2	0	0	0	0	0	0	0	0	1	0	2	1_52142153_52142699	ZFYVE9	zinc finger FYVE-type containing 9	Promoter (<=1kb)	0
chr1	52365427	52365862	23	3	4	0	0	0	0	1	0	0	0	1	1	3	2	1_52365427_52365862	CC2D1B	coiled-coil and C2 domain containing 1B	Promoter (<=1kb)	294
chr1	52403918	52404796	47	13	14	0	0	1	0	1	1	2	0	0	5	5	6	1_52403918_52404796	ORC1	origin recognition complex subunit 1	Promoter (<=1kb)	0
chr1	52843104	52843673	39	5	1	0	0	0	0	0	0	0	0	0	2	0	1	1_52843104_52843673	ZYG11A	zyg-11 family member A, cell cycle regulator	Promoter (<=1kb)	344
chr1	53196891	53197320	28	4	4	0	0	0	0	0	0	0	0	0	2	0	5	1_53196891_53197320	CPT2	carnitine palmitoyltransferase 2	Promoter (<=1kb)	0
chr1	53220572	53220762	12	17	8	0	0	0	0	0	0	1	1	0	6	6	1	1_53220572_53220762	CZIB	CXXC motif containing zinc binding protein	Promoter (<=1kb)	0
chr1	53237780	53238319	25	3	3	0	0	0	0	0	1	0	0	0	1	1	1	1_53237780_53238319	MAGOH	mago homolog, exon junction complex subunit	Promoter (<=1kb)	180
chr1	53238508	53238704	5	7	9	1	0	0	0	0	0	0	0	0	1	3	1	1_53238508_53238704	MAGOH-DT	MAGOH divergent transcript	Promoter (<=1kb)	0
chr1	53326870	53327466	60	8	5	0	0	0	0	0	0	0	0	0	2	4	4	1_53326870_53327466	LRP8	LDL receptor related protein 8	Promoter (<=1kb)	0
chr1	53837804	53838278	38	10	4	0	0	2	0	0	0	0	0	0	2	7	3	1_53837804_53838278	NDC1	NDC1 transmembrane nucleoporin	Promoter (<=1kb)	18
chr1	53945573	53946372	55	16	26	0	0	0	1	0	1	0	0	1	7	4	7	1_53945573_53946372	LRRC42	leucine rich repeat containing 42	Promoter (<=1kb)	0
chr1	54052423	54053963	93	29	24	0	0	1	0	0	2	0	2	1	8	16	12	1_54052423_54053963	TCEANC2	transcription elongation factor A N-terminal and central domain containing 2	Promoter (<=1kb)	0
chr1	54200082	54200581	43	7	7	0	1	1	0	0	2	0	0	0	3	2	4	1_54200082_54200581	MRPL37	mitochondrial ribosomal protein L37	Promoter (<=1kb)	0
chr1	54715892	54716230	29	6	2	0	0	0	0	0	0	0	0	0	1	1	0	1_54715892_54716230	TTC4	tetratricopeptide repeat domain 4	Promoter (<=1kb)	24
chr1	54764512	54764747	13	14	17	0	0	0	0	0	0	0	0	0	7	4	12	1_54764512_54764747	PARS2	prolyl-tRNA synthetase 2, mitochondrial	Promoter (<=1kb)	0
chr1	54886784	54887436	43	14	8	0	2	0	1	0	0	0	0	0	3	4	5	1_54886784_54887436	LOC124904184	uncharacterized LOC124904184	Promoter (<=1kb)	0
chr1	55039797	55040909	92	6	3	0	0	0	0	0	0	0	0	1	2	4	9	1_55039797_55040909	PCSK9	proprotein convertase subtilisin/kexin type 9	Promoter (<=1kb)	0
chr1	55214433	55214650	25	3	2	0	0	0	0	0	0	0	0	0	3	2	4	1_55214433_55214650	USP24	ubiquitin specific peptidase 24	Promoter (<=1kb)	714
chr1	56578493	56579081	30	6	4	0	0	0	0	1	1	1	0	0	2	2	3	1_56578493_56579081	PLPP3	phospholipid phosphatase 3	Promoter (<=1kb)	482
chr1	58546622	58546904	9	10	14	0	0	1	0	0	0	0	1	0	3	4	5	1_58546622_58546904	OMA1	OMA1 zinc metallopeptidase	Promoter (<=1kb)	0
chr1	58576486	58576778	27	0	3	0	0	0	0	0	0	0	0	0	0	2	0	1_58576486_58576778	TACSTD2	tumor associated calcium signal transducer 2	Promoter (<=1kb)	474
chr1	59296471	59297051	6	8	13	0	0	1	0	0	1	1	1	0	4	6	3	1_59296471_59297051	FGGY-DT	FGGY divergent transcript	Promoter (<=1kb)	0
chr1	61050128	61050689	34	8	13	0	0	0	0	0	1	1	1	1	3	4	1	1_61050128_61050689	NFIA	nuclear factor I A	Intron (ENST00000371191.5/4774, intron 1 of 10)	-3141
chr1	61724875	61725374	12	10	8	1	1	1	0	0	0	0	2	0	1	3	3	1_61724875_61725374	TM2D1	TM2 domain containing 1	Promoter (<=1kb)	0
chr1	62436318	62436801	10	26	16	1	0	1	0	0	0	0	1	0	5	7	7	1_62436318_62436801	USP1	ubiquitin specific peptidase 1	Promoter (<=1kb)	14
chr1	62437063	62437711	42	7	4	0	0	1	1	1	0	1	1	0	3	1	3	1_62437063_62437711	USP1	ubiquitin specific peptidase 1	Promoter (<=1kb)	14
chr1	63367562	63368244	25	12	12	1	1	0	1	1	0	0	0	1	3	3	3	1_63367562_63368244	ALG6	ALG6 alpha-1,3-glucosyltransferase	Promoter (<=1kb)	0
chr1	63523221	63523890	31	12	9	1	0	0	0	0	0	1	0	0	5	7	11	1_63523221_63523890	ITGB3BP	integrin subunit beta 3 binding protein	Promoter (<=1kb)	0
chr1	63593330	63594463	57	11	15	1	0	0	0	1	0	0	0	2	3	5	5	1_63593330_63594463	ITGB3BP	integrin subunit beta 3 binding protein	Promoter (<=1kb)	0
chr1	64965371	64965956	25	8	6	0	0	0	0	0	0	0	1	0	5	2	1	1_64965371_64965956	JAK1	Janus kinase 1	Promoter (<=1kb)	328
chr1	65147997	65148175	15	3	0	1	0	0	0	1	0	0	0	0	2	0	4	1_65147997_65148175	AK4	adenylate kinase 4	Promoter (<=1kb)	-28
chr1	65420742	65421315	31	6	10	2	0	0	0	0	0	0	1	0	0	3	6	1_65420742_65421315	LEPROT	leptin receptor overlapping transcript	Promoter (<=1kb)	26
chr1	66930501	66930769	32	5	4	0	0	1	0	0	0	0	0	0	3	0	0	1_66930501_66930769	MIER1	MIER1 transcriptional regulator	Promoter (<=1kb)	258
chr1	67685009	67685245	6	11	17	0	0	0	0	0	0	0	0	0	7	13	7	1_67685009_67685245	GADD45A	growth arrest and DNA damage inducible alpha	Promoter (<=1kb)	0
chr1	67685958	67686744	44	11	9	0	0	0	0	0	0	1	0	0	3	5	4	1_67685958_67686744	GADD45A	growth arrest and DNA damage inducible alpha	Promoter (<=1kb)	282
chr1	67832916	67833264	32	2	2	0	0	0	0	0	0	0	0	1	2	4	3	1_67832916_67833264	GNG12	G protein subunit gamma 12	Promoter (<=1kb)	172
chr1	68496504	68496999	37	5	4	1	0	0	0	0	0	0	0	0	1	0	1	1_68496504_68496999	DEPDC1-AS1	DEPDC1 antisense RNA 1	Promoter (<=1kb)	0
chr1	70205315	70206131	64	17	23	0	0	1	0	0	0	1	1	0	4	4	5	1_70205315_70206131	LRRC40	leucine rich repeat containing 40	Promoter (<=1kb)	0
chr1	70221681	70221864	17	7	4	0	0	0	0	0	0	0	0	0	1	3	2	1_70221681_70221864	SRSF11	serine and arginine rich splicing factor 11	Promoter (<=1kb)	0
chr1	70354126	70354684	56	8	2	0	3	0	0	0	1	0	0	0	3	2	3	1_70354126_70354684	ANKRD13C	ankyrin repeat domain 13C	Promoter (<=1kb)	38
chr1	70411020	70411261	8	14	19	0	1	0	0	0	0	0	0	0	6	5	4	1_70411020_70411261	CTH	cystathionine gamma-lyase	Promoter (<=1kb)	0
chr1	71080331	71080985	27	6	5	0	0	0	0	0	0	0	0	0	1	3	2	1_71080331_71080985	ZRANB2	zinc finger RANBP2-type containing 2	Promoter (<=1kb)	26
chr1	72671083	72671262	0	3	3	0	0	0	0	0	0	0	0	0	0	1	1	1_72671083_72671262	LOC105378798	uncharacterized LOC105378798	Exon (ENST00000665984.1/105378797, exon 7 of 7)	93684
chr1	74733211	74733524	27	3	3	0	0	0	2	0	0	0	1	0	2	1	1	1_74733211_74733524	TYW3	tRNA-yW synthesizing protein 3 homolog	Promoter (<=1kb)	0
chr1	75724422	75724678	15	16	13	0	0	0	0	0	0	0	0	0	1	1	0	1_75724422_75724678	ACADM	acyl-CoA dehydrogenase medium chain	Promoter (<=1kb)	0
chr1	75786118	75786306	10	12	7	0	0	0	0	0	0	0	0	0	1	4	3	1_75786118_75786306	RABGGTB	Rab geranylgeranyltransferase subunit beta	Promoter (<=1kb)	0
chr1	77219021	77219405	29	5	8	1	0	0	0	0	0	0	0	0	1	1	3	1_77219021_77219405	PIGK	phosphatidylinositol glycan anchor biosynthesis class K	Promoter (<=1kb)	21
chr1	77682240	77682609	29	4	4	1	0	0	1	0	0	0	0	0	1	1	1	1_77682240_77682609	ZZZ3	zinc finger ZZ-type containing 3	Promoter (<=1kb)	34
chr1	77682953	77683373	9	21	19	2	0	0	0	0	0	0	0	0	2	5	2	1_77682953_77683373	ZZZ3	zinc finger ZZ-type containing 3	Promoter (<=1kb)	1
chr1	77759625	77759806	5	3	4	0	0	0	0	0	0	1	0	0	1	1	1	1_77759625_77759806	USP33	ubiquitin specific peptidase 33	Promoter (<=1kb)	0
chr1	77759821	77760009	1	3	3	0	0	0	0	0	0	0	0	0	2	0	1	1_77759821_77760009	USP33	ubiquitin specific peptidase 33	Promoter (<=1kb)	0
chr1	77779678	77779857	15	7	4	0	0	0	0	0	0	0	0	0	5	1	0	1_77779678_77779857	MIGA1	mitoguardin 1	Promoter (<=1kb)	0
chr1	77888853	77889242	36	2	5	0	0	0	0	1	0	0	1	0	3	1	1	1_77888853_77889242	NEXN	nexilin F-actin binding protein	Promoter (<=1kb)	191
chr1	77978394	77979054	47	14	10	0	1	0	1	1	0	0	0	1	1	7	4	1_77978394_77979054	FUBP1	far upstream element binding protein 1	Promoter (<=1kb)	18
chr1	84077482	84078786	75	8	12	1	0	0	0	0	1	0	1	0	5	14	7	1_84077482_84078786	PRKACB	protein kinase cAMP-activated catalytic subunit beta	Promoter (<=1kb)	0
chr1	84298927	84299294	25	1	3	0	0	0	0	1	0	0	0	0	1	0	1	1_84298927_84299294	SAMD13	sterile alpha motif domain containing 13	Promoter (<=1kb)	-264
chr1	84479560	84479739	16	7	1	0	0	1	0	0	0	0	0	0	0	3	1	1_84479560_84479739	RPF1	ribosome production factor 1 homolog	Promoter (<=1kb)	294
chr1	84574046	84574360	17	5	4	0	0	0	0	0	0	0	0	0	2	2	2	1_84574046_84574360	LOC105378819	uncharacterized LOC105378819	Promoter (<=1kb)	0
chr1	85276017	85276498	32	9	3	0	0	0	0	1	0	0	0	2	2	1	1	1_85276017_85276498	BCL10-AS1	BCL10 antisense RNA 1	Promoter (<=1kb)	0
chr1	85276533	85276707	6	9	6	0	0	0	0	0	0	0	0	1	4	4	3	1_85276533_85276707	BCL10	BCL10 immune signaling adaptor	Promoter (<=1kb)	0
chr1	85464595	85465060	34	3	2	0	2	0	0	0	0	0	0	0	5	2	1	1_85464595_85465060	DDAH1	dimethylarginine dimethylaminohydrolase 1	Promoter (<=1kb)	99
chr1	85707859	85708145	19	1	6	0	1	0	0	0	0	0	0	0	2	1	3	1_85707859_85708145	ZNHIT6	zinc finger HIT-type containing 6	Promoter (<=1kb)	288
chr1	86395787	86396300	42	12	7	0	0	1	0	0	0	0	0	1	5	4	3	1_86395787_86396300	ODF2L	outer dense fiber of sperm tails 2 like	Promoter (<=1kb)	0
chr1	86704423	86704657	11	11	13	0	0	0	0	0	0	0	2	0	0	2	1	1_86704423_86704657	CLCA4-AS1	CLCA4 antisense RNA 1	Promoter (<=1kb)	0
chr1	86704927	86705362	32	8	10	0	0	0	0	0	0	0	0	0	2	2	1	1_86704927_86705362	SH3GLB1	SH3 domain containing GRB2 like, endophilin B1	Promoter (<=1kb)	32
chr1	86914387	86914816	25	24	15	1	0	1	0	0	0	1	1	0	4	5	6	1_86914387_86914816	SELENOF	selenoprotein F	Promoter (<=1kb)	0
chr1	88684039	88684293	8	13	6	0	0	0	0	0	0	0	0	0	1	3	5	1_88684039_88684293	PKN2	protein kinase N2	Promoter (<=1kb)	0
chr1	88684338	88685040	47	4	6	0	0	0	0	0	0	0	0	0	2	5	1	1_88684338_88685040	PKN2-AS1	PKN2 antisense RNA 1	Promoter (<=1kb)	0
chr1	88891263	88891590	26	10	11	0	1	0	0	0	0	1	1	0	2	1	5	1_88891263_88891590	GTF2B	general transcription factor IIB	Promoter (<=1kb)	0
chr1	88992391	88992578	16	2	3	0	1	1	0	1	0	0	0	0	0	2	1	1_88992391_88992578	RBMXL1	RBMX like 1	Promoter (<=1kb)	51
chr1	88992799	88993210	6	19	21	0	0	1	0	0	0	0	0	0	4	5	5	1_88992799_88993210	RBMXL1	RBMX like 1	Promoter (<=1kb)	0
chr1	89633140	89633515	26	9	11	1	0	1	1	0	0	1	0	0	5	3	5	1_89633140_89633515	LRRC8D	leucine rich repeat containing 8 VRAC subunit D	Promoter (<=1kb)	0
chr1	91021385	91021626	24	5	5	0	0	1	0	0	0	0	0	0	4	2	3	1_91021385_91021626	ZNF644	zinc finger protein 644	Promoter (<=1kb)	0
chr1	92298626	92299455	49	17	15	0	0	0	1	0	1	0	0	0	5	5	6	1_92298626_92299455	GLMN	glomulin, FKBP associated protein	Promoter (<=1kb)	0
chr1	92784517	92785357	27	17	15	0	0	1	0	0	0	0	0	0	6	11	7	1_92784517_92785357	EVI5	ecotropic viral integration site 5	Promoter (<=1kb)	0
chr1	92831912	92832141	15	16	17	1	0	0	0	0	0	0	0	0	3	3	4	1_92831912_92832141	RPL5	ribosomal protein L5	Promoter (<=1kb)	0
chr1	93079335	93079942	45	10	7	1	2	0	1	0	1	1	0	0	1	1	2	1_93079335_93079942	MTF2	metal response element binding transcription factor 2	Promoter (<=1kb)	24
chr1	93179694	93180249	40	6	7	0	2	0	0	0	1	0	0	0	6	2	2	1_93179694_93180249	CCDC18	coiled-coil domain containing 18	Promoter (<=1kb)	0
chr1	93345567	93346309	46	13	9	0	0	1	1	0	0	2	0	0	7	4	3	1_93345567_93346309	CCDC18-AS1	CCDC18 antisense RNA 1	Promoter (<=1kb)	0
chr1	93680751	93681350	26	1	5	0	0	0	0	1	0	1	0	1	4	4	2	1_93680751_93681350	BCAR3	BCAR3 adaptor protein, NSP family member	Promoter (<=1kb)	20
chr1	93847169	93848083	46	13	10	0	1	0	0	1	0	1	0	1	1	3	4	1_93847169_93848083	BCAR3	BCAR3 adaptor protein, NSP family member	Promoter (<=1kb)	-19
chr1	93878607	93879133	31	2	1	0	0	0	0	0	0	0	0	1	1	1	1	1_93878607_93879133	DNTTIP2	deoxynucleotidyltransferase terminal interacting protein 2	Promoter (<=1kb)	23
chr1	93879147	93879340	4	5	7	0	0	0	0	0	0	0	0	0	0	2	0	1_93879147_93879340	DNTTIP2	deoxynucleotidyltransferase terminal interacting protein 2	Promoter (<=1kb)	0
chr1	93908596	93909310	42	2	3	1	0	0	0	0	1	0	0	0	2	2	0	1_93908596_93909310	GCLM	glutamate-cysteine ligase modifier subunit	Promoter (<=1kb)	0
chr1	93909536	93909731	6	8	5	0	0	0	0	0	0	0	0	0	2	4	8	1_93909536_93909731	GCLM	glutamate-cysteine ligase modifier subunit	Promoter (<=1kb)	-80
chr1	94418023	94419202	59	36	20	1	0	1	0	0	0	1	0	1	5	6	10	1_94418023_94419202	ABCD3	ATP binding cassette subfamily D member 3	Promoter (<=1kb)	0
chr1	94540963	94541306	29	1	2	0	0	0	0	0	0	0	1	0	0	0	1	1_94540963_94541306	F3	coagulation factor III, tissue factor	Promoter (<=1kb)	331
chr1	95072719	95073159	16	24	14	1	2	0	0	0	0	1	0	0	2	4	1	1_95072719_95073159	ALG14	ALG14 UDP-N-acetylglucosaminyltransferase subunit	Promoter (<=1kb)	0
chr1	95234210	95234722	31	7	9	0	0	0	0	0	0	1	0	0	3	3	3	1_95234210_95234722	RWDD3	RWD domain containing 3	Promoter (<=1kb)	0
chr1	96721972	96722170	26	3	5	0	1	0	1	0	0	0	1	1	0	2	1	1_96721972_96722170	PTBP2	polypyrimidine tract binding protein 2	Promoter (<=1kb)	0
chr1	97920387	97920563	14	2	2	1	0	0	0	0	0	0	0	0	0	0	0	1_97920387_97920563	DPYD	dihydropyrimidine dehydrogenase	Promoter (<=1kb)	434
chr1	99646318	99646502	14	1	1	0	0	0	0	0	0	0	0	1	0	2	3	1_99646318_99646502	PALMD	palmdelphin	Promoter (<=1kb)	125
chr1	99850163	99850654	41	7	8	2	0	0	0	0	0	1	0	0	3	2	5	1_99850163_99850654	AGL	amylo-alpha-1, 6-glucosidase, 4-alpha-glucanotransferase	Promoter (<=1kb)	0
chr1	100132547	100133349	40	10	9	0	0	0	0	0	1	0	1	1	5	8	0	1_100132547_100133349	SASS6	SAS-6 centriolar assembly protein	Promoter (<=1kb)	0
chr1	100249395	100250079	25	11	8	1	0	1	1	1	0	1	0	0	3	9	6	1_100249395_100250079	DBT	dihydrolipoamide branched chain transacylase E2	Promoter (<=1kb)	0
chr1	100266146	100266741	37	13	4	0	0	0	0	2	0	1	0	0	5	2	1	1_100266146_100266741	RTCA-AS1	RTCA antisense RNA 1	Promoter (<=1kb)	0
chr1	100352534	100353121	37	5	8	0	0	0	0	0	0	0	0	0	5	3	1	1_100352534_100353121	CDC14A	cell division cycle 14A	Promoter (<=1kb)	0
chr1	103525742	103525951	6	4	7	0	0	0	0	1	0	0	1	0	5	1	4	1_103525742_103525951	RNPC3	RNA binding region (RNP1, RRM) containing 3	Promoter (<=1kb)	0
chr1	103526060	103526249	22	5	1	0	0	0	0	0	0	0	0	0	1	0	1	1_103526060_103526249	RNPC3	RNA binding region (RNP1, RRM) containing 3	Promoter (<=1kb)	303
chr1	107056464	107057483	38	14	12	0	0	0	0	0	0	0	0	1	4	8	4	1_107056464_107057483	PRMT6	protein arginine methyltransferase 6	Promoter (<=1kb)	0
chr1	108199760	108200047	25	4	8	1	0	0	0	0	1	0	0	0	2	0	2	1_108199760_108200047	SLC25A24	solute carrier family 25 member 24	Promoter (<=1kb)	232
chr1	108560563	108560832	17	6	2	1	0	0	0	0	0	0	0	0	2	3	4	1_108560563_108560832	EEIG2	EEIG family member 2	Promoter (<=1kb)	463
chr1	108661115	108661719	28	4	1	0	0	1	0	0	0	0	1	0	3	3	5	1_108661115_108661719	LOC105378890	uncharacterized LOC105378890	Promoter (<=1kb)	0
chr1	108692087	108692772	48	9	14	0	0	0	1	0	1	0	0	0	7	2	7	1_108692087_108692772	PRPF38B	pre-mRNA processing factor 38B	Promoter (<=1kb)	0
chr1	108746483	108746663	3	11	2	0	0	0	0	0	0	0	0	0	2	1	3	1_108746483_108746663	STXBP3	syntaxin binding protein 3	Promoter (<=1kb)	-11
chr1	108746725	108746923	15	4	5	0	0	0	0	0	0	0	0	0	1	1	0	1_108746725_108746923	STXBP3	syntaxin binding protein 3	Promoter (<=1kb)	43
chr1	108876969	108877163	16	12	11	1	0	1	0	0	1	0	0	0	1	1	4	1_108876969_108877163	GPSM2	G protein signaling modulator 2	Promoter (<=1kb)	0
chr1	109041398	109041863	28	3	4	1	0	0	0	0	0	0	0	1	1	3	6	1_109041398_109041863	WDR47	WD repeat domain 47	Promoter (<=1kb)	0
chr1	109075626	109075962	30	2	4	0	0	0	0	0	0	0	0	0	2	0	1	1_109075626_109075962	TAF13	TATA-box binding protein associated factor 13	Promoter (<=1kb)	41
chr1	109090461	109091152	35	7	8	0	0	1	0	2	0	0	0	0	3	3	4	1_109090461_109091152	TMEM167B	transmembrane protein 167B	Promoter (<=1kb)	0
chr1	109100056	109100269	7	14	7	0	1	0	0	0	0	0	0	0	4	0	4	1_109100056_109100269	SCARNA2	small Cajal body-specific RNA 2	Promoter (<=1kb)	0
chr1	109213807	109213983	2	5	12	1	0	0	0	0	0	0	0	0	1	0	1	1_109213807_109213983	SARS1	seryl-tRNA synthetase 1	Promoter (<=1kb)	0
chr1	109214098	109214519	16	14	6	0	0	0	0	1	0	0	1	1	5	1	2	1_109214098_109214519	SARS1	seryl-tRNA synthetase 1	Promoter (<=1kb)	116
chr1	109283242	109283418	11	14	9	0	0	1	1	0	0	0	0	0	2	6	6	1_109283242_109283418	PSRC1	proline and serine rich coiled-coil 1	Promoter (<=1kb)	-56
chr1	109425870	109426864	63	14	13	0	1	0	0	0	0	0	1	2	4	8	2	1_109425870_109426864	PSMA5	proteasome 20S subunit alpha 5	Promoter (<=1kb)	0
chr1	109483775	109483949	3	8	5	0	0	0	0	0	0	0	0	0	2	3	0	1_109483775_109483949	ATXN7L2	ataxin 7 like 2	Promoter (<=1kb)	0
chr1	109484428	109484607	14	4	7	0	0	0	1	0	0	0	0	0	1	1	3	1_109484428_109484607	ATXN7L2	ataxin 7 like 2	Promoter (<=1kb)	474
chr1	109620378	109620589	24	3	3	1	0	0	0	0	0	0	0	0	1	1	2	1_109620378_109620589	AMPD2	adenosine monophosphate deaminase 2	Promoter (<=1kb)	-19
chr1	110034670	110035470	51	11	11	0	0	0	1	1	0	0	1	0	5	7	3	1_110034670_110035470	STRIP1	striatin interacting protein 1	Promoter (<=1kb)	38
chr1	110338401	110339185	21	31	27	2	2	0	0	1	1	0	1	0	4	11	13	1_110338401_110339185	RBM15-AS1	RBM15 antisense RNA 1	Promoter (<=1kb)	0
chr1	110339881	110340174	33	2	2	0	0	0	0	0	0	0	0	0	0	0	1	1_110339881_110340174	RBM15	RNA binding motif protein 15	Promoter (<=1kb)	415
chr1	110407640	110407828	9	4	6	0	0	0	0	0	0	1	0	0	2	1	2	1_110407640_110407828	LAMTOR5-AS1	LAMTOR5 and SLC16A4 antisense RNA 1	Promoter (<=1kb)	0
chr1	110407857	110408054	11	3	0	0	0	0	0	0	0	0	0	0	2	0	2	1_110407857_110408054	LAMTOR5-AS1	LAMTOR5 and SLC16A4 antisense RNA 1	Promoter (<=1kb)	0
chr1	110963289	110964147	12	27	19	0	0	0	1	3	0	0	0	0	2	6	9	1_110963289_110964147	LRIF1	ligand dependent nuclear receptor interacting factor 1	Promoter (<=1kb)	0
chr1	111139876	111140642	66	18	9	0	0	0	1	1	2	2	1	0	6	9	7	1_111139876_111140642	CEPT1	choline/ethanolamine phosphotransferase 1	Promoter (<=1kb)	0
chr1	111448958	111449759	61	21	11	0	0	0	0	1	0	0	0	0	7	4	6	1_111448958_111449759	ATP5PB	ATP synthase peripheral stalk-membrane subunit b	Promoter (<=1kb)	0
chr1	111619942	111620739	49	12	6	0	1	0	0	0	0	0	0	1	4	5	3	1_111619942_111620739	RAP1A	RAP1A, member of RAS oncogene family	Promoter (<=1kb)	153
chr1	111755552	111755754	10	15	14	0	0	0	0	0	0	0	1	0	4	4	3	1_111755552_111755754	DDX20	DEAD-box helicase 20	Promoter (<=1kb)	0
chr1	112396198	112397260	67	15	5	1	0	0	1	0	0	0	1	1	2	10	8	1_112396198_112397260	CTTNBP2NL	CTTNBP2 N-terminal like	Promoter (<=1kb)	0
chr1	112618733	112619094	31	7	5	0	0	0	0	0	0	0	0	0	0	0	0	1_112618733_112619094	ST7L	suppression of tumorigenicity 7 like	Promoter (<=1kb)	0
chr1	112619854	112620035	24	4	3	0	0	0	0	0	0	0	0	0	3	0	3	1_112619854_112620035	CAPZA1	capping actin protein of muscle Z-line subunit alpha 1	Promoter (<=1kb)	22
chr1	112674727	112675582	37	9	3	0	1	1	0	0	1	1	1	0	4	1	2	1_112674727_112675582	MOV10	Mov10 RNA helicase	Promoter (<=1kb)	0
chr1	112955434	112955818	41	3	0	0	0	0	0	0	0	0	0	0	1	3	1	1_112955434_112955818	SLC16A1	solute carrier family 16 member 1	Promoter (<=1kb)	176
chr1	112956347	112956548	22	8	13	0	0	0	0	0	1	0	0	0	4	4	4	1_112956347_112956548	SLC16A1-AS1	SLC16A1 antisense RNA 1	Promoter (<=1kb)	0
chr1	113072825	113073604	38	21	16	1	0	0	0	0	0	1	2	0	7	7	6	1_113072825_113073604	LRIG2-DT	LRIG2 divergent transcript	Promoter (<=1kb)	0
chr1	113390026	113390470	22	13	13	1	0	0	0	0	0	2	0	0	8	8	10	1_113390026_113390470	MAGI3	membrane associated guanylate kinase, WW and PDZ domain containing 3	Promoter (<=1kb)	-45
chr1	113811541	113812134	61	6	8	0	0	0	0	1	0	0	1	0	1	8	5	1_113811541_113812134	RSBN1	round spermatid basic protein 1	Promoter (<=1kb)	155
chr1	113812322	113812656	7	16	15	2	0	0	0	0	1	0	1	0	8	6	11	1_113812322_113812656	AP4B1-AS1	AP4B1 antisense RNA 1	Promoter (<=1kb)	0
chr1	113904706	113905754	42	28	29	1	1	0	0	0	1	0	0	0	10	14	10	1_113904706_113905754	AP4B1	adaptor related protein complex 4 subunit beta 1	Promoter (<=1kb)	0
chr1	113929331	113930218	48	12	23	0	0	1	1	0	1	0	0	1	2	6	8	1_113929331_113930218	HIPK1-AS1	HIPK1 antisense RNA 1	Promoter (<=1kb)	0
chr1	114510216	114510649	35	2	6	0	0	0	0	0	0	0	0	0	1	0	1	1_114510216_114510649	TRIM33	tripartite motif containing 33	Promoter (<=1kb)	511
chr1	114581202	114581885	27	15	11	1	1	0	0	0	0	0	0	0	2	6	5	1_114581202_114581885	BCAS2	BCAS2 pre-mRNA processing factor	Promoter (<=1kb)	0
chr1	114716539	114716839	16	11	6	0	0	0	1	0	0	0	1	0	3	1	0	1_114716539_114716839	NRAS	NRAS proto-oncogene, GTPase	Promoter (<=1kb)	0
chr1	114757376	114757960	34	13	16	0	0	0	1	0	0	1	0	2	5	5	4	1_114757376_114757960	CSDE1	cold shock domain containing E1	Promoter (<=1kb)	0
chr1	116373512	116374167	38	7	5	0	0	0	0	0	0	0	1	0	5	4	3	1_116373512_116374167	ATP1A1	ATPase Na+/K+ transporting subunit alpha 1	Promoter (<=1kb)	0
chr1	117059957	117060496	32	26	17	1	0	1	0	0	0	0	2	0	6	4	7	1_117059957_117060496	TTF2	transcription termination factor 2	Promoter (<=1kb)	0
chr1	117929017	117929957	83	11	30	0	0	0	0	0	0	0	1	0	8	4	7	1_117929017_117929957	WDR3	WD repeat domain 3	Promoter (<=1kb)	0
chr1	119140054	119140771	30	29	27	0	2	0	1	0	0	1	1	0	6	6	6	1_119140054_119140771	WARS2-AS1	WARS2 antisense RNA 1	Promoter (<=1kb)	0
chr1	119711977	119713247	66	7	11	1	2	0	1	0	1	1	1	0	3	8	7	1_119711977_119713247	PHGDH	phosphoglycerate dehydrogenase	Promoter (<=1kb)	0
chr1	120176126	120176461	33	7	1	0	0	0	0	1	0	0	0	0	2	1	2	1_120176126_120176461	SEC22B	SEC22 homolog B, vesicle trafficking protein	Promoter (<=1kb)	59
chr1	145823881	145824601	42	16	10	0	2	0	1	0	0	0	0	0	7	2	4	1_145823881_145824601	POLR3C	RNA polymerase III subunit C	Promoter (<=1kb)	0
chr1	145858769	145859342	31	9	15	0	0	1	0	0	0	0	0	0	2	4	3	1_145858769_145859342	PIAS3	protein inhibitor of activated STAT 3	Promoter (<=1kb)	0
chr1	145918330	145919147	40	8	5	1	0	0	0	0	0	0	1	0	4	5	4	1_145918330_145919147	GNRHR2	gonadotropin releasing hormone receptor 2 (pseudogene)	Promoter (<=1kb)	0
chr1	145927218	145927802	29	17	9	0	0	1	0	0	0	0	1	1	2	7	6	1_145927218_145927802	LIX1L-AS1	LIX1L antisense RNA 1	Promoter (<=1kb)	0
chr1	145964234	145964661	7	10	11	0	0	0	0	0	0	0	1	0	4	3	4	1_145964234_145964661	ANKRD34A	ankyrin repeat domain 34A	Promoter (<=1kb)	0
chr1	145979580	145979794	2	5	15	0	0	0	0	0	0	0	0	0	6	6	0	1_145979580_145979794	TXNIP	thioredoxin interacting protein	Distal Intergenic	14422
chr1	145996533	145996765	7	9	12	0	0	0	0	1	0	0	0	0	7	0	4	1_145996533_145996765	TXNIP	thioredoxin interacting protein	Promoter (<=1kb)	0
chr1	146038719	146039072	34	4	2	1	1	0	0	0	0	0	0	0	0	0	0	1_146038719_146039072	HJV	hemojuvelin BMP co-receptor	Promoter (1-2kb)	-1973
chr1	147171683	147172948	72	26	20	2	0	0	0	0	0	0	0	0	5	10	4	1_147171683_147172948	PRKAB2	protein kinase AMP-activated non-catalytic subunit beta 2	Promoter (<=1kb)	0
chr1	147242624	147243123	30	14	18	0	1	0	0	0	0	0	1	0	3	4	7	1_147242624_147243123	FMO5	flavin containing dimethylaniline monoxygenase 5	Promoter (<=1kb)	0
chr1	147599692	147600072	14	15	12	0	1	0	0	0	0	0	0	1	1	5	5	1_147599692_147600072	BCL9	BCL9 transcription coactivator	Promoter (<=1kb)	-124
chr1	147669785	147670035	18	1	2	0	0	0	0	0	0	0	0	0	1	0	2	1_147669785_147670035	ACP6	acid phosphatase 6, lysophosphatidic	Promoter (<=1kb)	13
chr1	148152038	148152219	11	0	3	0	0	0	0	0	0	0	0	0	0	0	0	1_148152038_148152219	NBPF11	NBPF member 11	Promoter (<=1kb)	-50
chr1	148402446	148402646	10	3	2	0	0	1	0	1	0	0	0	0	0	1	1	1_148402446_148402646	PDE4DIPP6	PDE4DIP pseudogene 6	Promoter (<=1kb)	0
chr1	149899638	149899995	12	4	5	0	0	0	0	0	0	0	0	1	2	1	2	1_149899638_149899995	BOLA1	bolA family member 1	Promoter (<=1kb)	12
chr1	150010190	150010444	24	5	6	0	0	0	0	0	0	0	0	1	2	1	2	1_150010190_150010444	OTUD7B	OTU deubiquitinase 7B	Promoter (<=1kb)	231
chr1	150067202	150067562	26	7	9	0	0	0	0	0	0	0	0	2	2	1	5	1_150067202_150067562	VPS45	vacuolar protein sorting 45 homolog	Promoter (<=1kb)	0
chr1	150234717	150234950	26	4	7	0	1	0	0	0	0	0	0	0	1	1	2	1_150234717_150234950	ANP32E	acidic nuclear phosphoprotein 32 family member E	Promoter (<=1kb)	-39
chr1	150268277	150268938	32	2	8	0	0	0	1	0	0	1	1	0	6	3	3	1_150268277_150268938	APH1A	aph-1 homolog A, gamma-secretase subunit	Promoter (<=1kb)	0
chr1	150293904	150294310	27	2	3	0	0	0	0	1	0	0	1	0	1	3	1	1_150293904_150294310	MRPS21	mitochondrial ribosomal protein S21	Promoter (<=1kb)	0
chr1	150321617	150321937	20	5	2	0	0	0	0	1	0	0	1	0	2	4	2	1_150321617_150321937	PRPF3	pre-mRNA processing factor 3	Promoter (<=1kb)	84
chr1	150363725	150364205	16	22	23	2	1	0	0	0	2	0	0	0	2	9	9	1_150363725_150364205	RPRD2	regulation of nuclear pre-mRNA domain containing 2	Promoter (<=1kb)	0
chr1	150364942	150365441	29	7	12	1	0	1	0	0	0	0	0	0	1	3	1	1_150364942_150365441	RPRD2	regulation of nuclear pre-mRNA domain containing 2	Promoter (<=1kb)	234
chr1	150487430	150487619	17	2	5	0	1	0	0	0	0	0	0	0	2	2	4	1_150487430_150487619	TARS2	threonyl-tRNA synthetase 2, mitochondrial	Promoter (<=1kb)	0
chr1	150567900	150568081	0	7	6	0	0	0	0	0	0	0	0	0	3	2	2	1_150567900_150568081	ADAMTSL4-AS1	ADAMTSL4 antisense RNA 1	Intron (ENST00000617352.1/574406, intron 2 of 3)	6471
chr1	150578892	150579714	41	25	18	0	2	2	1	0	0	0	0	0	5	6	7	1_150578892_150579714	MCL1	MCL1 apoptosis regulator, BCL2 family member	Promoter (<=1kb)	0
chr1	150628773	150629860	45	26	19	1	1	2	3	0	1	0	1	1	10	13	10	1_150628773_150629860	LOC112268239	uncharacterized LOC112268239	Promoter (<=1kb)	0
chr1	150697271	150697505	1	14	8	2	0	0	0	1	0	0	0	0	3	2	3	1_150697271_150697505	GOLPH3L	golgi phosphoprotein 3 like	Promoter (<=1kb)	-117
chr1	150875737	150876807	35	19	18	3	0	0	0	0	0	0	1	0	10	3	4	1_150875737_150876807	ARNT	aryl hydrocarbon receptor nuclear translocator	Promoter (<=1kb)	0
chr1	150973722	150974421	65	3	3	0	2	0	0	1	0	0	1	0	5	3	1	1_150973722_150974421	CERS2	ceramide synthase 2	Promoter (<=1kb)	14
chr1	151008698	151009017	16	1	2	0	0	0	1	0	0	2	0	0	0	3	5	1_151008698_151009017	PRUNE1	prune exopolyphosphatase 1	Promoter (<=1kb)	168
chr1	151047929	151048418	33	2	5	0	0	1	0	0	0	0	0	1	5	1	3	1_151047929_151048418	C1orf56	chromosome 1 open reading frame 56	Promoter (<=1kb)	-151
chr1	151058708	151059016	34	2	3	0	1	0	0	0	0	1	0	0	1	2	4	1_151058708_151059016	CDC42SE1	CDC42 small effector 1	Promoter (<=1kb)	558
chr1	151060189	151060516	19	5	5	0	0	0	0	0	0	2	1	1	4	4	1	1_151060189_151060516	MLLT11	MLLT11 transcription factor 7 cofactor	Promoter (<=1kb)	0
chr1	151070587	151071014	22	3	6	0	0	0	0	0	0	0	0	0	1	5	2	1_151070587_151071014	GABPB2	GA binding protein transcription factor subunit beta 2	Promoter (<=1kb)	0
chr1	151165210	151166581	63	38	23	0	1	1	0	1	0	1	0	0	6	11	12	1_151165210_151166581	LYSMD1	LysM domain containing 1	Promoter (<=1kb)	0
chr1	151189498	151190128	40	10	7	0	0	0	0	0	0	0	0	0	1	4	4	1_151189498_151190128	VPS72	vacuolar protein sorting 72 homolog	Promoter (<=1kb)	15
chr1	151198616	151199354	61	8	7	0	1	1	0	0	0	0	0	0	2	0	1	1_151198616_151199354	PIP5K1A	phosphatidylinositol-4-phosphate 5-kinase type 1 alpha	Promoter (<=1kb)	0
chr1	151254814	151255113	19	6	5	1	0	0	0	2	1	0	0	0	1	1	3	1_151254814_151255113	PSMD4	proteasome 26S subunit ubiquitin receptor, non-ATPase 4	Promoter (<=1kb)	45
chr1	151281278	151282835	64	28	29	2	1	1	1	0	0	0	0	3	9	15	9	1_151281278_151282835	ZNF687-AS1	ZNF687 antisense RNA 1	Promoter (<=1kb)	0
chr1	151326785	151327811	31	9	12	0	0	0	0	0	0	0	0	0	3	2	6	1_151326785_151327811	PI4KB	phosphatidylinositol 4-kinase beta	Promoter (<=1kb)	0
chr1	151399402	151400055	34	6	6	0	0	1	1	0	0	0	1	1	5	6	9	1_151399402_151400055	PSMB4	proteasome 20S subunit beta 4	Promoter (<=1kb)	0
chr1	151458355	151458545	12	4	9	1	0	1	0	0	0	0	1	0	1	2	0	1_151458355_151458545	POGZ	pogo transposable element derived with ZNF domain	Promoter (<=1kb)	610
chr1	151540130	151540355	5	10	7	0	0	0	0	0	0	0	0	0	2	2	5	1_151540130_151540355	TUFT1	tuftelin 1	Promoter (<=1kb)	0
chr1	151540547	151541221	47	3	3	1	0	0	1	0	0	0	1	1	3	2	5	1_151540547_151541221	TUFT1	tuftelin 1	Promoter (<=1kb)	31
chr1	151612007	151612424	41	9	4	0	0	0	1	0	0	1	1	1	2	8	8	1_151612007_151612424	SNX27	sorting nexin 27	Promoter (<=1kb)	0
chr1	151790525	151790795	6	11	11	0	0	0	0	0	1	1	0	0	8	8	6	1_151790525_151790795	TDRKH	tudor and KH domain containing	Promoter (<=1kb)	-3
chr1	151909201	151909380	8	3	2	1	0	0	0	0	0	0	0	0	1	0	0	1_151909201_151909380	THEM4	thioesterase superfamily member 4	Promoter (<=1kb)	122
chr1	151909541	151909756	9	11	4	1	0	0	0	1	0	0	0	1	4	5	4	1_151909541_151909756	THEM4	thioesterase superfamily member 4	Promoter (<=1kb)	0
chr1	151993162	151993721	42	3	3	0	0	0	0	0	1	0	2	0	3	5	1	1_151993162_151993721	S100A10	S100 calcium binding protein A10	Promoter (<=1kb)	103
chr1	153535575	153535849	31	2	2	1	0	0	1	0	0	0	1	0	1	3	1	1_153535575_153535849	S100A6	S100 calcium binding protein A6	Promoter (<=1kb)	142
chr1	153612265	153612605	32	1	1	0	0	0	0	0	0	0	0	0	1	0	2	1_153612265_153612605	S100A16	S100 calcium binding protein A16	Promoter (<=1kb)	532
chr1	153633950	153634147	17	9	10	1	0	0	0	1	0	0	0	0	2	3	4	1_153633950_153634147	CHTOP	chromatin target of PRMT1	Promoter (<=1kb)	0
chr1	153658738	153659116	21	6	2	0	0	0	0	0	0	0	1	0	3	2	3	1_153658738_153659116	SNAPIN	SNAP associated protein	Promoter (<=1kb)	11
chr1	153670208	153670972	29	3	4	1	0	0	0	0	0	0	0	1	1	3	3	1_153670208_153670972	ILF2	interleukin enhancer binding factor 2	Promoter (<=1kb)	0
chr1	153671012	153671231	5	8	6	1	0	0	0	0	0	0	0	1	0	4	5	1_153671012_153671231	ILF2	interleukin enhancer binding factor 2	Promoter (<=1kb)	0
chr1	153678576	153678895	17	0	0	0	0	0	0	1	0	0	0	1	2	1	3	1_153678576_153678895	NPR 1.00	natriuretic peptide receptor 1	Promoter (<=1kb)	0
chr1	153727740	153728093	4	18	8	1	0	0	0	0	0	1	0	0	2	3	9	1_153727740_153728093	INTS3	integrator complex subunit 3	Promoter (<=1kb)	0
chr1	153728192	153728636	23	2	3	0	1	0	0	0	0	0	1	0	3	1	2	1_153728192_153728636	INTS3	integrator complex subunit 3	Promoter (<=1kb)	0
chr1	153783739	153783921	6	11	4	0	0	0	0	0	0	0	0	1	4	1	1	1_153783739_153783921	SLC27A3	solute carrier family 27 member 3	Distal Intergenic	4538
chr1	153921826	153922189	36	3	4	0	0	0	0	0	0	1	0	0	4	0	1	1_153921826_153922189	GATAD2B	GATA zinc finger domain containing 2B	Promoter (<=1kb)	0
chr1	153946133	153946676	38	6	2	0	0	0	0	0	0	0	0	0	3	3	2	1_153946133_153946676	DENND4B	DENN domain containing 4B	Promoter (<=1kb)	42
chr1	153977340	153977922	42	8	10	0	0	0	0	0	0	0	0	0	4	3	1	1_153977340_153977922	JTB	jumping translocation breakpoint	Promoter (<=1kb)	0
chr1	153990814	153991164	23	8	1	0	1	0	0	0	0	0	0	0	1	2	3	1_153990814_153991164	RPS27	ribosomal protein S27	Promoter (<=1kb)	0
chr1	154182176	154182941	54	6	6	1	0	0	0	0	1	1	0	0	4	4	3	1_154182176_154182941	TPM3	tropomyosin 3	Promoter (<=1kb)	101
chr1	154220619	154220859	4	19	10	1	0	0	0	0	0	0	0	0	5	4	3	1_154220619_154220859	C1orf43	chromosome 1 open reading frame 43	Promoter (<=1kb)	0
chr1	154221392	154221698	36	3	1	0	0	0	0	0	0	0	1	1	2	1	1	1_154221392_154221698	UBAP2L	ubiquitin associated protein 2 like	Promoter (<=1kb)	64
chr1	154326017	154326314	29	2	3	0	0	0	0	0	0	0	0	0	1	1	1	1_154326017_154326314	ATP8B2	ATPase phospholipid transporting 8B2	Promoter (<=1kb)	412
chr1	154558724	154559102	7	22	14	0	0	0	2	0	1	0	0	0	2	9	11	1_154558724_154559102	UBE2Q1	ubiquitin conjugating enzyme E2 Q1	Promoter (<=1kb)	0
chr1	154607936	154608114	17	2	3	0	0	0	0	0	0	0	0	0	1	1	2	1_154607936_154608114	ADAR	adenosine deaminase RNA specific	Promoter (<=1kb)	0
chr1	154627504	154627949	35	10	4	0	0	0	0	0	0	0	1	1	2	2	0	1_154627504_154627949	ADAR	adenosine deaminase RNA specific	Promoter (<=1kb)	0
chr1	154936439	154936957	29	11	14	0	1	0	0	0	1	0	0	0	3	3	5	1_154936439_154936957	PMVK	phosphomevalonate kinase	Promoter (<=1kb)	0
chr1	154974234	154975016	39	21	27	2	0	1	1	1	2	0	1	0	5	8	8	1_154974234_154975016	CKS1B	CDC28 protein kinase regulatory subunit 1B	Promoter (<=1kb)	0
chr1	154983137	154983354	8	6	4	0	0	0	0	1	0	0	1	0	2	4	2	1_154983137_154983354	FLAD1	flavin adenine dinucleotide synthetase 1	Promoter (<=1kb)	0
chr1	154983410	154983820	20	2	4	0	0	0	0	1	0	0	0	0	3	0	2	1_154983410_154983820	FLAD1	flavin adenine dinucleotide synthetase 1	Promoter (<=1kb)	0
chr1	155003134	155003690	55	3	1	0	0	0	0	0	0	0	0	0	0	0	1	1_155003134_155003690	ZBTB7B	zinc finger and BTB domain containing 7B	Promoter (<=1kb)	289
chr1	155017394	155017568	5	11	2	0	0	0	0	0	1	0	0	0	2	3	2	1_155017394_155017568	ZBTB7B	zinc finger and BTB domain containing 7B	Promoter (2-3kb)	2946
chr1	155051411	155052035	46	2	6	1	0	1	1	0	0	1	0	1	1	0	3	1_155051411_155052035	ADAM15	ADAM metallopeptidase domain 15	Promoter (<=1kb)	57
chr1	155127988	155129483	101	5	3	0	1	0	0	1	0	0	0	2	2	4	7	1_155127988_155129483	EFNA1	ephrin A1	Promoter (<=1kb)	-79
chr1	155140064	155140239	21	1	2	0	0	0	0	0	1	0	0	0	1	2	0	1_155140064_155140239	DPM3	dolichyl-phosphate mannosyltransferase subunit 3, regulatory	Promoter (<=1kb)	168
chr1	155172735	155173191	46	9	6	1	0	0	0	0	1	0	1	0	1	1	2	1_155172735_155173191	KRTCAP2	keratinocyte associated protein 2	Promoter (<=1kb)	0
chr1	155226573	155226897	15	3	4	0	0	0	0	0	0	0	0	0	1	1	1	1_155226573_155226897	GBA1LP	glucosylceramidase beta 1 like, pseudogene	Promoter (<=1kb)	525
chr1	155244708	155244928	1	7	5	2	0	0	0	0	0	0	0	0	4	0	2	1_155244708_155244928	GBA1	glucosylceramidase beta 1	Promoter (<=1kb)	-9
chr1	155254725	155254984	26	5	2	1	1	0	0	0	1	0	0	0	2	2	3	1_155254725_155254984	ENTREP3	endosomal transmembrane epsin interactor 3	Promoter (<=1kb)	0
chr1	155262062	155262245	15	1	3	0	0	0	1	0	0	0	0	0	0	0	1	1_155262062_155262245	SCAMP3	secretory carrier membrane protein 3	Promoter (<=1kb)	0
[truncated: 7,734 more rows]

## Sheet: RNA Pol II
chr_ucsc	start	end	WT_PolII_1	WT_PolII_2	WT_PolII_3	I129EI195R_PolII_1	I129EI195R_PolII_2	I129EI195R_PolII_3	TG2C277A_PolII_1	TG2C277A_PolII_2	TG2C277A_PolII_3	H3F3BQ5A_PolII_1	H3F3BQ5A_PolII_2	H3F3BQ5A_PolII_3	H3F3BQ5N_PolII_1	H3F3BQ5N_PolII_2	H3F3BQ5N_PolII_3	peak_id	SYMBOL	GENENAME	annotation	distanceToTSS
[truncated: 18,435 more rows]
