# Supplementary material for: Quinone reductase 2 reads H3 serotonylation to support neuronal maturation
Source: bioRxiv. 2026 Mar 19:2026.03.17.712426. Preprint. [Version 2] doi: 10.64898/2026.03.17.712426 (PMC13015520; doi:10.64898/2026.03.17.712426)
Supplement: Supplement 12 — Supplementary Data 11: RNA-seq from wildtype vs. mutant hiPSC neurons [file media-12.xlsx]

## Sheet: Supplementary Data 11
FPKM counts
gene_name	WT_1	WT_2	WT_3	I129EI195R_1	I129EI195R_2	I129EI195R_3	TG2C277A_1	TG2C277A_2	TG2C277A_3	H3F3BQ5A_1	H3F3BQ5A_2	H3F3BQ5A_3	H3F3BQ5N_1	H3F3BQ5N_2	H3F3BQ5N_3
5S_rRNA	3.79386	6.18681	2.35877	2.59972	8.01048	4.04437	5.93469	3.91829	6.29752	2.37605	2.20251	2.18904	3.21789	11.5004	4.10091
7SK	0.774479	2.35936	0.70471	2.60322	0	1.00292	0.356102	1.06884	0.747738	39.7284	0	0.961964	0	0	0
A1BG	6.80728	4.98166	5.39664	5.62977	6.39064	4.52526	4.80067	4.94661	4.48921	4.98446	5.30579	5.15731	3.53882	3.29284	3.3078
A1BG-AS1	8.48976	6.95587	9.19614	7.92695	6.83414	5.54494	6.64757	6.44633	6.5419	8.818	8.71161	6.98828	6.29385	6.16137	8.76013
A1CF	0.0644164	0.0851866	0.0690069	0.0191279	0.0851774	0.0293788	0.0576656	0.0418257	0.0325406	0.0454083	0.0474826	0.0501821	0.0469551	0	0.314961
A2M	15.7757	16.9916	16.7917	9.23172	8.16768	8.89435	6.00671	7.11356	6.54134	16.6676	17.6945	18.3444	20.7188	19.5189	21.0695
A2M-AS1	4.40463	4.81635	4.60044	1.48576	1.85756	2.49966	3.08973	3.32887	3.52645	0.717703	0.764097	0.749022	1.94029	1.62739	1.8757
A2ML1	0.126514	0.184349	0.0984507	0.0547729	0.0512186	0.237386	0.211018	0.149794	0.108295	0.153281	0.0190194	0.119032	0	0	0.170014
A3GALT2	0.437665	0.324807	0.0759653	0	0	0.199652	0.279178	0.277056	0.143025	0.384324	0.280334	0.198295	0	0	0
A4GALT	6.1181	5.61247	6.90698	5.32249	5.69511	5.34735	3.80023	4.04127	3.43572	9.73322	9.20746	9.11904	9.19201	9.78865	8.3676
A4GNT	0.0691877	0.153159	0.179667	0	0	0.0929099	0.0328673	0.0654191	0	0.0776095	0.0330458	0.125271	0	0.176515	0
AAAS	19.2012	17.1738	18.7198	22.5207	23.1662	20.7971	17.9659	18.5094	19.1993	20.4443	20.9859	19.9449	17.3286	20.5762	14.74
AACS	13.6655	13.2103	12.3191	12.2366	12.6943	13.5989	14.4641	14.8831	14.1292	12.3151	11.9286	12.3359	11.5724	14.0759	10.6109
AADAT	11.7768	13.0673	13.163	18.5093	18.7372	14.0538	16.5014	15.0907	16.3699	16.2211	17.1537	15.3733	15.1114	12.332	16.9166
AAED1	2.87706	3.11247	2.74171	2.44373	2.01287	2.40034	1.9842	1.86599	2.04866	1.7519	1.92135	1.91288	2.91879	1.78273	2.42405
AAGAB	40.034	45.4288	44.9757	38.2404	35.308	36.5866	46.3857	43.5332	45.5959	42.2423	42.2754	43.0121	38.432	32.7274	46.6324
AAK1	28.1359	31.7524	30.7667	30.5698	29.947	28.609	31.0233	29.7522	30.6989	29.5388	29.5183	25.5571	23.7006	24.4177	26.383
AAMDC	7.41621	7.55312	8.78	10.1011	8.34224	6.10796	7.45657	4.95517	6.53049	6.36072	4.62254	5.63644	5.06282	5.15979	7.1249
AAMP	56.9636	50.9442	50.1587	49.0277	42.4569	46.6416	45.0275	47.9077	47.3921	47.6302	48.3459	50.3192	47.4834	48.3721	45.3307
AANAT	0.896844	1.49668	1.60636	0.532072	1.03924	0.821316	1.04383	0.754361	0.514349	1.623	1.40184	0.952683	0	0.78228	0
AAR2	17.4968	16.4306	16.714	27.1821	24.8951	26.618	16.7255	18.7615	17.1659	16.5288	17.4326	16.3676	16.9286	15.1612	16.0665
AARD	0.908297	1.00393	0.785723	0.964847	0.974895	0.944348	1.00506	1.26307	1.58001	1.07377	0.794229	0.844928	1.07798	1.40881	1.22639
AARS	36.0554	36.0589	37.1751	38.4582	39.0618	37.593	35.791	36.2471	35.0352	38.3343	40.3533	38.0349	39.3401	38.6062	38.3818
AARS2	6.92137	7.22532	6.56773	7.62727	6.2333	7.05547	6.01968	6.55605	5.83567	6.32986	6.28377	6.19923	6.38379	6.02042	4.97533
AARSD1	24.363	20.0987	24.1772	25.2176	25.7368	29.1425	26.4901	28.726	27.5763	28.8424	29.7657	32.7304	33.6682	33.0462	32.0905
AASDH	4.26622	4.70616	4.70267	5.68071	5.64509	5.45295	4.90489	3.81073	4.17644	5.29904	6.32203	4.88008	3.84278	5.12443	4.85832
AASDHPPT	105.092	106.799	106.263	98.266	95.6132	99.1864	114.549	106.841	110.137	112.461	113.144	117.11	88.4666	85.6714	90.3554
AASS	1.52395	1.51666	1.55151	1.81782	1.70941	2.21193	0.872533	0.650179	0.567423	0.490053	0.552677	0.279105	1.25128	0.707066	0.752466
AATBC	0.538964	0.620197	0.518762	0.556825	0.906607	0.906662	0.448707	0.663892	0.679969	0.593745	0.514776	0.581566	0.245794	0.512857	0.496858
AATF	11.6955	11.0978	10.6888	11.3683	12.5269	10.7278	11.5921	13.047	12.1165	14.6207	12.7844	14.6366	10.5682	10.4649	10.5398
AATK	11.8693	11.2033	10.3907	12.36	12.1168	11.1796	12.5133	13.3102	12.172	10.2314	8.84947	10.1221	11.1018	11.6701	11.2027
AATK-AS1	0.41112	1.00361	1.06881	1.08372	0.667708	1.39163	1.0285	0.584172	0.704724	0.693707	0.541357	0.418882	0.667106	0.264679	1.12556
AB015752.3	1.77656	0.65233	1.24302	2.04944	0.759924	0.397084	1.1257	1.53967	0.720994	1.22064	0.284	0.670178	1.91086	3.03968	0.814925
ABALON	6.20473	6.50038	6.5752	10.2625	9.56145	7.98058	6.61333	7.00193	6.56854	6.98021	6.28718	7.47943	5.96972	6.93442	7.3766
ABAT	26.1148	27.2516	26.4711	20.1632	19.7205	19.1588	26.4587	24.6212	27.2828	21.569	20.9661	21.171	32.3202	31.7508	34.2536
ABC12-49244600F4.4	0.650309	0.384652	1.69028	0	1.66913	0.583399	0.514321	0.513891	0.951462	0.652569	0.103496	0.489377	0	0.560139	0
ABC13-47488600E17.1	0.327056	0.236249	0.277581	0.360222	0.267143	0.593176	0.408125	0.336622	0.261724	0.365652	0.495563	0.309392	0.252803	0.150068	0.399291
ABC14-1188822O7.1	0.0404508	0	0	0.141522	0	0	0	0.0382722	0.0396048	0.211957	0.0773494	0.219752	0	0	0
ABC14-864958H18.1	0.100678	0.26807	0	0	0	0	0.143895	0	0.246528	0.0754885	0	0	0	0	0
ABC7-42404400C24.1	14.7182	16.8956	15.9131	13.6648	17.6014	17.238	14.062	17.6135	15.1875	14.27	13.0529	10.4761	14.9601	21.7934	16.3262
ABCA1	5.64719	6.4704	6.60039	10.7697	10.0414	10.461	6.91828	6.63238	6.54986	4.94884	5.49047	5.23071	4.37181	5.21118	5.91076
ABCA10	1.70233	1.74687	1.816	1.97766	2.28503	2.43046	1.79529	1.57406	1.58452	1.41972	1.59636	1.5105	0.971115	1.35821	1.22674
ABCA12	0.0905291	0.0978067	0.122432	0.155144	0.227204	0.156775	0.139797	0.3622	0.238003	0.104697	0.0802328	0.0407008	1.80736	0.148665	0.0395641
ABCA13	0.157866	0.200962	0.166657	0.110768	0.0822271	0.0927814	0.110459	0.112937	0.0857386	0.0652376	0.0694843	0.0661131	0.061788	0.0293189	0.0780365
ABCA2	20.6146	23.2445	21.6397	18.3157	17.6164	17.7961	19.1807	18.7423	17.1267	22.0796	22.3025	22.0502	18.8679	17.6523	17.0696
ABCA3	54.2401	56.9366	54.682	55.1264	55.4975	58.8655	63.7635	62.8094	59.3926	60.9833	63.6219	58.3808	71.5551	74.8156	74.7909
ABCA4	0.116089	0.0436476	0.0586473	0.150672	0	0	0.00668416	0.0410712	0.0141928	0.0432604	0.0691004	0.0656523	0	0	0
ABCA5	11.6886	11.8742	12.3886	11.4571	12.3159	12.0325	13.032	12.4359	13.2326	9.57975	9.57736	9.03684	8.94838	9.55105	8.13875
ABCA6	0.792877	0.910046	0.973524	1.02835	0.874684	0.637797	0.718845	0.833715	0.780792	0.422078	0.528214	0.53998	0.337252	0.650427	0.230673
ABCA7	6.72034	6.95999	6.64106	9.71702	9.77014	8.42519	5.57141	5.99421	5.67538	7.56925	6.98247	7.2982	5.13661	4.66848	4.14195
ABCA8	0.0830731	0.0549704	0.0323056	0.143515	0.102698	0.082688	0.0491112	0.0881312	0.0406184	0.105568	0.0395339	0.00939516	0.0881028	0	0.055652
ABCA9	3.46549	4.16623	3.89366	2.75299	4.32369	3.28626	4.64105	4.25016	3.42414	3.24989	2.88838	2.36537	1.76952	3.11693	1.54778
ABCB1	2.08476	2.4158	2.18986	0.514741	1.11101	1.15599	2.77433	2.25788	2.7781	10.8255	10.759	11.5913	4.22978	5.03717	4.97535
ABCB10	7.39238	7.54108	7.60972	7.66925	8.74793	8.80242	7.70071	8.13842	8.46477	7.49524	8.16191	7.65356	7.21284	8.20902	8.58635
ABCB4	0.0566093	0.0648395	0.0428437	0	0	0	0.0809774	0.0831492	0.0430996	0.131373	0.196667	0.149497	0.12029	0	0.0788975
ABCB5	0.107405	0.0317902	0.0475311	0.0622251	0.138455	0.265603	0.174218	0.0339802	0.123621	0.0895269	0.129999	0.0798676	0.110787	0.0973386	0.096504
ABCB6	8.35756	7.62704	8.38453	6.20398	7.39722	7.47261	5.01584	5.0673	5.21571	8.98483	8.47409	9.4163	6.20694	7.09101	5.26241
ABCB7	6.1872	6.99248	6.62812	5.89234	6.30207	5.09594	7.08593	5.72795	6.36472	5.33002	6.10925	5.6642	5.07373	4.20795	4.73102
ABCB8	14.884	12.5934	12.0728	12.0336	13.6763	15.0011	12.4155	13.5962	12.2382	14.6802	14.3488	15.0792	12.192	11.3676	9.68481
ABCB9	12.4953	10.7547	11.2403	12.6197	9.48301	9.88342	11.3916	11.7863	10.8123	10.5365	11.9752	11.3396	9.21723	9.98532	6.94761
ABCC1	4.73429	4.99639	5.15846	5.97646	7.02319	6.71643	6.16652	5.54461	5.32043	5.78756	5.73007	5.83292	6.30515	5.62637	6.45583
ABCC10	7.66033	7.43444	7.00585	8.02941	7.39853	7.24608	7.36594	6.65267	6.84167	8.11446	8.71331	8.49921	7.13139	8.48465	7.0272
ABCC11	0.370804	0.318471	0.386358	0.206778	0.184061	0.222414	0.1542	0.282043	0.250469	0.46337	0.455496	0.562779	0.203123	0.241108	0.192473
ABCC12	0.0204235	0.0180189	0.0105897	0.0352808	0	0.0271029	0.0193178	0.0192593	0	0.0228159	0.00971918	0.0184783	0	0	0
ABCC2	0.0793242	0.0699814	0.0514112	0.0685062	0	0.096856	0.0468909	0.0841498	0.058177	0.073843	0.0344324	0.0358843	0.0420541	0.0499112	0.265638
ABCC3	0.145558	0.028423	0.333881	0	0	0	0.168027	0	0.267426	0.0240032	0.0919883	0.058137	0	0	0
ABCC4	2.35188	2.46805	2.36587	1.73706	1.80107	1.68005	2.54972	1.99032	2.43922	1.95199	2.00382	1.57379	3.47424	4.20703	3.40834
ABCC5	33.3223	34.8864	33.9107	39.0679	44.0822	42.1024	38.8242	36.8249	38.2	37.6324	37.921	41.0477	35.3773	32.3013	36.0209
ABCC6	0.66212	0.424607	0.551085	0.413787	0.291633	0.419444	0.10702	0.405141	0.169194	1.15141	0.947494	2.60775	1.31349	2.92091	0.635443
ABCC8	4.59453	5.88051	5.59109	4.61168	4.5795	4.45763	4.65218	4.63712	4.54608	5.48474	5.35688	4.64408	5.43216	4.76927	4.0958
ABCC9	1.04077	1.12525	1.02761	1.00429	0.951471	0.754876	0.936857	0.910933	0.999419	1.13621	1.05406	0.993318	2.54404	1.61826	2.46154
ABCD1	6.62269	6.68387	6.99229	4.30323	3.82148	5.27746	4.3822	5.05593	4.48139	7.54001	7.53944	8.59322	5.99495	5.69393	5.0959
ABCD2	2.30642	2.61658	2.48678	2.74067	3.03967	3.34604	2.33884	1.95389	2.44319	4.14365	4.30959	4.1733	2.72702	2.73184	4.33965
ABCD3	21.9613	22.7825	21.4442	20.4052	20.2277	19.536	22.0308	20.2057	22.1019	21.5414	19.6517	20.0106	17.9986	19.2053	18.1415
ABCD4	7.87504	10.5999	9.12648	8.74129	10.7922	10.5544	8.26228	10.2189	8.27588	10.9093	9.06979	9.52392	11.0699	9.92096	6.38603
ABCE1	20.4987	20.3931	20.7194	19.8287	18.2062	20.1442	20.4055	19.4547	22.5274	23.6014	22.695	23.6337	20.3118	19.8742	21.3744
ABCF1	19.3587	19.6638	19.742	22.0318	21.6432	20.9381	22.0735	18.2077	21.7398	22.218	22.6943	23.0907	21.6769	18.4467	24.1332
ABCF2	18.9773	18.9202	18.01	17.6947	17.5234	18.3366	17.7883	17.4223	19.6364	17.9919	17.4839	18.2637	16.9756	17.079	17.9785
ABCF3	21.3029	21.8274	22.4932	22.6025	23.1482	22.8568	20.9091	19.6582	21.3916	21.9477	24.5782	25.4646	18.6332	17.7873	17.9543
ABCG1	11.1568	11.6133	11.4325	15.8461	16.6158	15.171	12.8878	10.4004	10.4399	13.7424	14.6768	13.4277	16.0273	12.8721	14.214
ABCG2	0.142981	0.110593	0.086502	0	0.0321434	0.0665908	0.0118575	0.134855	0.0857847	0.0186722	0.0119306	0	0.053213	0	0
ABCG4	10.3468	10.7721	11.1674	9.91139	9.25648	7.77024	10.2537	10.2796	10.3961	9.76255	8.85305	9.77858	9.90556	7.65388	8.18952
ABCG5	0.102892	0.072734	0.0640646	0.0714023	0.105855	0.109784	0.0975057	0.0777097	0.0603953	0.307052	0.294242	0.186232	0	0.104191	0.221743
ABCG8	0.0637336	0.018774	0.0661415	0.0737341	0.0546529	0	0.0402698	0	0	0.729163	0.62785	0.615244	0.362377	0.322812	0
ABHD1	0.327578	0.459288	0.346816	0.16416	0	0.505754	0.193406	0.35446	0.13749	0.311841	0.480602	0.32787	0.202042	0.701045	0
ABHD10	26.7484	28.4233	29.6253	22.1267	22.505	20.3093	26.168	27.0264	30.7352	27.4284	28.1031	28.8445	18.633	28.9195	25.7954
ABHD11	15.7925	12.8751	13.2971	5.19033	6.91136	10.9873	10.3539	11.0683	10.0164	10.7378	9.71859	12.4866	9.69556	5.82139	5.37503
ABHD12	44.838	39.9639	39.5295	22.864	22.1813	18.8634	38.4707	37.9863	39.3771	39.8369	44.4636	42.7737	44.3218	37.6163	36.0301
ABHD12B	1.26399	0.89715	1.5404	1.68033	1.58221	2.23494	1.37498	1.15506	1.15284	2.65751	2.75381	2.25135	3.00747	2.01247	1.42669
ABHD13	5.8394	5.9957	5.63598	5.45182	5.0054	5.13032	5.31766	4.97614	5.55587	5.80315	5.36968	5.97929	4.05789	3.72373	3.22381
ABHD14A	72.503	54.0206	61.3477	52.7563	46.5681	51.2994	50.3306	48.6581	53.8001	51.6107	52.5127	54.0064	44.746	43.1982	45.9997
ABHD14A-ACY1	0.362767	1.12455	0.489914	0.886881	0.844133	0	0.379244	1.16644	0.603704	0.434176	0.935878	0.755382	0	3.52021	0
ABHD14B	3.52649	3.97699	3.93639	4.31322	2.96632	3.09462	3.37357	3.39417	3.10395	3.89166	4.17579	4.01444	3.01976	2.41911	3.34848
ABHD15	0.576584	0.830591	0.865702	0.735419	0.895977	0.928462	0.387849	0.214742	0.311655	2.52209	2.57247	2.99309	1.80644	2.68089	2.3641
ABHD16A	32.2583	29.5336	29.9056	30.3834	25.6695	30.3927	27.847	26.4564	27.5549	31.7205	33.6543	35.147	27.4703	22.0638	25.4214
ABHD17A	57.7036	45.0227	43.4298	42.5463	42.7715	44.3161	44.3331	46.6305	41.656	52.1902	51.3724	57.3459	48.6239	45.4672	34.8963
ABHD17B	19.2589	19.631	19.094	15.1275	18.8964	17.9726	19.4198	19.6127	18.1373	17.2334	15.5222	17.0417	13.621	15.6619	13.9541
ABHD17C	16.7538	17.1185	19.0034	19.5136	17.9446	25.0928	23.2565	22.2462	20.7764	16.9606	17.0132	18.4943	18.4331	11.8858	15.3887
ABHD18	6.30028	6.16647	5.08746	5.88991	5.13372	4.6311	5.88374	6.43147	6.70048	5.49087	5.59433	5.16556	4.24154	5.60396	6.2814
ABHD2	15.4701	17.9525	16.7211	16.0698	15.989	16.6621	18.5755	19.0923	18.7404	20.3233	21.4784	18.6133	18.581	17.5482	18.8583
ABHD3	3.27768	3.36136	2.75106	1.48763	1.99193	1.99432	1.87377	2.00131	1.93302	4.44032	4.48	4.70611	2.69253	2.85968	2.48134
ABHD4	3.12941	2.92368	2.24359	2.20313	2.51332	2.77856	2.2239	2.30892	2.13304	2.69139	3.02972	2.8041	2.7754	1.81246	2.36729
ABHD5	9.53739	9.90982	9.9462	10.379	9.10598	7.10061	9.97133	9.3669	10.2702	10.1807	11.532	11.3247	9.2982	7.4955	7.77295
ABHD6	10.8664	12.692	12.8164	8.87732	9.38031	8.51867	10.4326	11.1168	11.8822	9.51887	9.83999	9.21501	6.86041	10.0614	6.80445
ABHD8	25.9126	24.273	24.8799	22.9184	24.4827	23.1517	22.499	23.8432	22.6481	18.745	17.7178	20.9484	18.2574	15.2302	12.5344
ABI1	31.1852	33.3953	32.6053	32.4292	29.5407	34.6198	37.348	37.3056	35.4589	30.1537	32.5051	29.4674	37.2182	33.9835	35.5663
ABI2	59.0167	61.9055	64.4326	53.0804	50.1238	52.4275	61.4739	64.187	61.2941	52.5527	56.7946	48.2825	49.369	50.5324	50.7997
ABI3	0.179662	0.0954704	0.0870671	0	0	0	0.0341474	0.0264111	0.0273546	0.0537538	0	0.0506035	0	0	0
ABI3BP	0.272792	0.269826	0.374912	0.24603	0.215474	0.283988	0.218662	0.201918	0.220382	0.185549	0.124203	0.16097	0.805602	0.692167	0.82697
ABL1	18.874	19.1788	19.798	23.5422	22.5627	22.769	21.8645	22.1338	21.4597	21.4946	22.859	21.7692	14.9274	17.8454	16.0602
ABL2	7.87928	9.35638	9.29074	8.28263	8.75297	9.36503	9.25016	8.59558	8.76762	9.95397	9.6019	8.55474	6.81801	5.85966	7.54563
ABLIM1	51.9746	56.5712	53.8692	65.5332	66.6221	65.3415	68.6677	69.5305	69.1741	44.2894	46.2811	43.1454	58.2539	56.5654	64.0373
ABLIM2	19.5747	19.5064	20.7562	17.6414	18.5266	18.9046	20.5863	20.2659	21.2714	16.9964	17.6144	16.6948	25.1659	24.9167	22.7079
ABLIM3	31.0316	31.8733	32.5857	25.2879	27.1126	27.8261	36.1849	35.2761	36.2259	26.1794	26.2349	24.3094	39.1327	39.8569	42.8585
ABO	0.200279	0.109567	0.291355	0.560467	0.207388	0.323602	0.380947	0.341071	0.352956	0.389764	0.536126	0.435208	0.689487	0.205004	0.654065
ABR	48.5829	51.6437	49.6915	47.8998	50.0887	48.574	52.8352	54.5035	55.5527	62.6912	65.4897	57.0678	62.0412	60.5483	64.2348
ABRA	0.143151	0.0722793	0.106108	0.0709535	0	0.163639	0.155033	0.0965304	0.0600186	0.0762828	0.194935	0.111042	0.348692	0.20707	0.440692
ABRACL	12.0879	11.8776	13.4224	10.8419	9.46943	12.9835	11.5683	12.8922	14.2074	10.6382	9.24893	8.735	13.0532	12.108	13.8832
ABT1	6.62363	5.24949	5.04659	5.77449	5.88632	5.5484	5.45029	4.71582	5.33166	4.6438	5.24827	5.15489	6.3683	5.93535	4.2787
ABTB1	6.52245	5.46967	4.85923	6.21314	5.28021	4.25192	2.75938	3.31556	2.92232	5.8672	5.61585	5.91841	6.91728	6.82783	4.4619
ABTB2	3.33976	3.70972	3.19448	3.24952	3.24194	3.27116	3.01615	2.91514	2.88549	2.55196	2.58225	2.38608	2.70574	2.88487	3.30246
AC000036.4	0.146331	0.440194	0.243107	0.305743	0.226471	0.313587	0.305562	0.33187	0.286411	0.262393	0.33521	0.344385	0	0.297781	0.633583
AC000068.10	0.968433	0.680218	1.99756	1.3289	0.976862	1.01909	0.915251	1.26937	0.940562	0.575403	1.10182	0.873776	1.64768	1.97032	2.1216
AC000068.5	1.32281	1.59344	2.10398	1.46946	1.66913	1.58239	2.00314	1.4892	1.84535	2.14448	1.79958	1.88519	1.68587	0.572389	0.913427
AC000068.9	5.6889	7.61661	7.63176	8.67712	7.99474	3.33007	3.78109	5.11488	5.54579	8.00043	6.3834	5.88382	4.46286	2.14658	4.63598
AC000095.11	4.08781	5.15592	5.54325	6.70128	6.76311	4.69878	5.38199	8.03131	6.73168	3.29416	2.70871	3.05419	4.55995	9.05462	4.85978
AC000099.1	0.188848	0.139284	0.130746	0	0.162493	0.253211	0.179319	0.238	0.0924154	0.0940993	0.270468	0.142459	0	0	0
AC000120.7	0.833035	0.456973	0.700714	0.416217	1.12946	0.961233	1.35805	0.938216	0.3107	0.623489	0.948053	0.610576	1.02404	0.405955	2.37456
AC000123.2	1.53184	1.45481	1.46722	1.13953	1.52713	1.60964	1.32826	1.43455	1.39396	1.92532	2.0048	1.37633	1.03805	1.44633	1.42547
AC000123.3	1.73908	2.71618	0.996191	1.3249	2.92407	5.08097	2.91945	3.07749	3.753	3.58585	4.39647	1.74297	4.10917	2.95044	1.05828
AC000123.4	3.21627	4.47262	3.88139	4.06001	1.72814	5.8328	3.20747	3.82743	3.62126	2.88814	4.19716	2.91527	2.90714	1.72806	1.85155
AC000124.1	0	0.0711699	0.333099	0.56516	0.835831	0.437013	0.382028	0.22787	0.156279	1.02366	1.07381	1.01209	1.04819	0.832051	0.884311
AC000370.2	0.51816	0.344349	0.136083	0.901813	0	1.39907	0.246736	0.245652	0.25379	0.291522	0.248735	0.822767	0	0	0.714183
AC000403.4	0.608243	0.563878	0.425901	0.315866	0.624643	0.525926	0.77738	0.731703	0.609786	0.782069	0.651753	0.770531	0.775874	0.38382	0.571888
AC001226.7	1.28456	1.4156	2.36167	0.554164	0.410545	2.14022	0.304846	0.30336	0.469464	1.79613	0.921717	1.16505	0	0	0.88361
AC002044.1	0.392751	0.419977	0.163739	0.55688	0.41076	0.21497	0.676971	0.745436	0.230561	0.828571	0.226381	0.42708	0	0.818673	0.869604
AC002064.4	1.31864	1.7197	2.01076	1.12073	3.2833	0.862655	1.83218	3.3438	1.26517	2.64365	1.22999	2.33418	2.76133	0	0
AC002064.5	0.334662	0.296955	0.581028	0	0.860788	0	0.317858	0.423802	0.435971	0.420076	0.106635	0.201275	0	0	0
AC002066.1	0.340031	0	0	0	1.30053	0.900259	0.644539	0.48017	0	0	0.486323	0.308129	0	0	1.86025
AC002115.5	0.509227	0.223579	0.260932	3.47944	0	0	0.481012	0.47464	0.491567	0.188239	0	0.22704	0	0	0
AC002116.7	0.26049	0.346313	0	0	1.34616	0	0.371909	0	0.12768	0.195321	0	0.118195	0	0	0.71857
AC002116.8	4.65903	5.43063	3.53825	4.89204	3.2849	5.65857	4.63004	3.34418	3.57856	3.3589	4.95277	6.33113	4.65766	7.50674	3.12177
AC002117.1	1.95455	0	2.84529	0	4.6352	6.02637	2.14471	1.27949	0	0	0.722177	1.08968	5.83325	0	10.7668
AC002127.4	0	0	0.210504	0	0.261904	0.274072	0.192862	0.288409	0.395673	0.152707	0	0.0918815	1.75827	0	0
AC002306.1	0.328641	0.731631	1.36735	0.870481	0.214362	1.34223	0.549498	1.16974	0.963361	0.7409	0.236047	0.520134	0	0.427331	0.453806
AC002310.11	1.77174	2.09414	1.84129	0	0	0.909743	1.72579	0.51896	2.02394	0.88442	1.21028	1.26049	0	0	2.52851
AC002310.12	1.30142	0.875559	1.58599	1.10109	1.86179	1.81704	1.23881	1.40186	1.58206	1.47918	1.50272	1.66612	1.74214	1.61206	0.734649
AC002310.13	0	0.641222	0.747748	0	0	1.92215	0	1.133	0	0.902276	0.691684	1.95968	0	1.2325	0
AC002310.14	4.73646	4.49945	4.27766	5.03713	5.3396	5.43194	4.2832	4.71155	3.65481	4.41051	3.4345	4.11601	5.37327	4.1807	3.92218
AC002310.7	0	0.114861	0.134646	0.453768	0	0	0	0.286091	0.0845703	0	0.123914	0.430126	0	0	0
AC002368.4	0.235355	0.829118	0.965248	0	0.592525	0.620388	0.222217	0.219287	1.13615	0	0.446864	0.210883	0	0	0
AC002383.2	0.123951	0.22008	0.520335	0.431538	0	0.669202	0.35348	0.235365	0.243388	0.558558	0.356616	0.337729	0	0	0
AC002398.11	0.68572	0.671249	0.262442	0.882261	1.02636	0.291002	0.857466	0.921519	0.494613	0.701892	0.586215	0.261392	0.930059	0	0.19603
AC002398.12	0.126418	0	0.265363	0	0.652488	0.682941	0.120299	0.359374	0.742959	0	0.363535	0.688605	0	1.95727	6.95189
AC002398.13	5.8996	6.87352	6.32346	10.1233	8.52772	6.10512	5.37312	5.50833	8.62678	7.68669	7.38081	6.83282	4.46286	7.51301	6.95397
AC002398.9	10.6477	10.053	11.4597	11.9051	3.73917	10.7497	8.74969	6.78449	8.54667	10.9699	12.0126	13.1447	13.428	10.0503	14.2376
AC002454.1	0.164929	0	0.691612	0.566724	2.95384	1.75615	0.469475	0.467186	0.321291	0.736278	0.630815	0.59923	4.25284	3.37674	7.2472
AC002456.2	0	0.348917	1.84972	0.684042	0	2.33212	1.45932	0.929648	0.854271	0.833458	0.752403	1.25392	0.845435	0	0
AC002467.7	3.17453	2.58945	2.40004	3.54044	1.96832	5.48961	1.69354	2.16794	3.23693	3.05405	3.4131	3.34675	1.65397	1.3129	2.0967
AC002472.11	0.61015	0.673193	0.963673	1.05682	0.782339	0.407401	0.434744	0.432924	0.148509	0.229061	0.439341	0.414584	3.94236	0	1.67796
AC002480.3	0.188961	0.0835227	0.0490328	0.0820599	0.425685	0.252394	0.291149	0.111532	0.231103	0.793389	0.946089	0.855099	0.302519	0.239585	0.637306
AC002480.4	0.154409	0.136336	0	0	0	0.412747	0.293815	0	0	1.04326	0.592904	0.419845	0.665559	0	0
AC002480.5	0	0.0468003	0.164456	0	0	0.142833	0	0.0998792	0	0.316309	0.252447	0.525143	0	0	0
AC002511.2	0.596455	1.39567	0.615341	0.682019	1.50813	1.04614	0.93993	0.557789	1.15692	0.442474	2.06603	1.25267	1.6861	0	0
AC002519.8	0.302107	0.338113	0.313498	0.209611	0.673317	0.268561	0.438947	0.342236	0.25614	0.270446	0.268765	0.236947	0	0.30585	0
AC002550.5	2.96051	1.77932	1.09216	1.84329	1.36325	2.32335	1.40978	2.07989	2.19797	2.3262	3.5192	2.37833	1.03127	1.22717	2.34863
AC002550.6	3.23516	2.84699	3.09265	3.95599	3.49312	1.83013	2.83476	2.37157	4.02985	2.0572	2.63779	2.27662	5.87005	1.17211	1.27109
AC002551.1	1.00445	1.14065	1.05655	0.498059	1.11009	1.54422	1.0927	0.54372	0.842324	1.40436	1.24216	0.652224	1.86152	0.740985	1.58371
AC002985.3	0.725495	0.214699	0.253273	0	0	0	0.574384	0.344874	0	0.181788	0.347207	0.21943	0	0	0
AC003002.4	1.36972	0.343643	0	0	0	0	0	0	0	0	0.740749	0	0	2.98359	0
AC003002.6	0	0	0	0	1.03297	2.88316	0	0	0	0.501036	0	0	0	0	3.6812
AC003005.2	1.28456	1.69872	0.506072	1.10833	1.23163	0.428044	0.609692	0.7584	0.625952	2.2751	1.84343	1.31068	2.76768	0.823686	1.76722
AC003006.7	0	0.121965	0.580203	0	0	0	0.524955	0	1.48956	1.45202	0	0	0	2.14021	0
AC003075.4	2.66266	2.25631	1.53265	2.20941	1.22661	0.852346	1.67026	2.67146	0.779714	1.79334	1.32954	1.88693	3.44418	0.820898	0
AC003090.1	1.14706	0.871089	0.891974	0.902196	0.918644	0.663609	1.01403	1.06489	0.784722	1.08465	0.73745	1.05654	0.554654	0.494476	0.701328
AC003092.1	0.524861	0.464531	0.137866	0	0.338856	1.06338	0.124808	0	0.257146	0.0984405	0.125949	0.119108	1.13796	0	0.724307
AC003104.1	0.128648	0.45622	0.445681	1.05128	0.555585	0.34692	0.448848	0.527591	0.587858	0.51381	0.492177	0.310636	0	0.219817	0.701267
AC003664.1	0.727979	0.639278	1.13522	0	0	1.44343	0.172268	1.54008	0.708064	0.134775	0.346308	1.1522	0	0	1.99117
AC003682.16	1.542	1.35417	1.19338	1.32132	1.94681	1.52044	1.27431	1.62695	0.748653	1.14467	0.548056	2.2593	0	0	1.05594
AC003956.1	1.81532	2.72679	1.85951	1.7746	2.60686	2.72987	2.68404	2.42119	2.75311	1.91653	1.47342	1.61741	3.28301	1.31528	4.26497
AC003958.2	0.0694829	0.0736027	0.100901	0.0480847	0.106988	0	0.131531	0.0786583	0.0271827	0.0517799	0.0264671	0.0377225	0	0	0
AC003973.3	0.139274	0.281263	0.123876	0.0690159	0.153484	0.424437	0.113114	0.112692	0.253031	0.0593679	0.113784	0.0900277	0	0.1007	0.214316
AC003973.4	0.188261	0.125258	0.0978582	0	0.122126	0	0.313731	0	0.184373	0.141081	0.0450436	0.127864	0	0	0
AC003986.5	0.0417903	0.148176	0.0434296	0	0	0.112634	0.119271	0.118636	0.0409185	0.657076	0.559488	0.718949	0.539963	0	0.910681
AC003986.6	0.036117	0.0319878	0	0.504524	0	0.097073	0.0686479	0.0341555	0.0707109	0.297174	0.27607	0.326979	0.310251	0	0.196177
AC003991.3	3.6198	4.23215	4.18078	6.09686	6.44698	3.72861	4.28415	4.68758	4.69918	4.65806	3.83237	3.97711	1.96269	4.32083	3.47338
AC004019.13	0.561647	0.614196	0.583332	0.806612	0.341307	0.797975	0.313801	0.687129	0.452723	0.345798	0.378627	0.32899	0.28338	0.336861	0
AC004051.2	0.0307087	0.0815277	0.127557	0.107002	0.0792493	0.164638	0.0874657	0	0.0601092	0.0458989	0.0586348	0.0555959	0.263104	0.156354	0
AC004053.1	0.450897	0.398317	0.272915	0.130279	0.386338	0.55078	0.338164	0.496528	0.349189	0.154134	0.268562	0.306029	0.800215	0.28509	0.809023
AC004066.3	0.748598	0	0.787361	1.03639	0.769611	0	0.854818	0.283247	0.874312	0.112313	0.143786	0.407066	1.29128	0	2.47261
AC004067.5	0.35333	0.835473	0.24632	0	0.912495	0.635894	0.336449	0.336118	0.577554	0.620456	0.451195	0.320087	0.508574	0.60948	0
AC004069.2	3.14549	2.21764	3.3009	1.0866	2.01108	1.25913	0.598353	2.07792	1.68543	1.41012	1.80616	0.998259	2.03228	1.61641	1.73021
AC004076.5	2.03508	2.00171	1.30454	2.06326	2.33736	1.49762	2.16214	2.21705	2.23334	1.76396	1.7496	1.79662	1.97109	1.58814	2.4018
AC004076.7	10.6986	9.13743	10.3087	9.19374	7.26231	8.888	10.314	9.1544	10.0887	10.6862	10.8578	11.2433	2.87265	3.41798	10.0792
AC004076.9	2.76026	1.11198	1.71321	3.50017	0	2.0336	1.07462	0.834143	1.35322	0.565732	1.08397	0.683868	0	0.647836	0
AC004156.3	1.7396	1.28751	1.03129	1.60693	1.36176	1.89662	1.34924	1.282	0.92371	1.28461	1.15219	1.3193	1.76229	1.0881	0.890765
AC004158.3	0.46857	0.398545	0.421333	0.951351	0.771876	0.907654	0.413583	0.635022	0.296092	0.385566	0.319235	0.424351	0.537456	0.499821	0.332496
AC004160.4	0.457613	0.403916	0.321224	1.05682	0.39117	0	1.30423	1.15446	0.297018	0.458123	0.585788	0.414584	0.65706	0	0
AC004221.2	1.78304	2.99348	1.65234	3.61365	2.18694	2.28008	2.58447	2.66762	1.37202	3.86593	3.14392	3.89349	5.28714	2.91008	4.11942
AC004231.2	0.58941	0.520541	0.60938	0	0.759907	1.322	0.745464	0.556776	0.286285	0.807683	0.75042	0.442962	0	0	0.537421
AC004237.1	0.699963	0.30803	0.364156	0	0	0.924717	0.661927	0.823161	1.35806	0.778669	0.332911	0.47508	0.749367	0	0
AC004257.1	0.347039	0.898112	2.10538	2.34695	0.864759	0	0	1.26757	0.996925	1.00486	0.64555	0.608602	1.44738	0	0
AC004381.6	1.94381	2.29972	1.95829	2.36257	1.52022	1.996	2.18308	2.17593	2.55434	2.0518	2.35542	1.92709	1.50166	2.02173	2.23543
AC004448.2	0.16749	0.44322	0.350087	0	0	0	0.636361	0.158202	0.489227	0.498183	0.640362	0.304467	0	0	0
AC004448.5	0.314978	0.464627	1.25799	0.763689	0.312783	0	0.181279	0.435689	0.518545	0.660326	0.899886	0.567239	1.29962	0	1.6374
AC004449.6	2.90298	2.19184	2.57471	2.84259	1.04682	2.18313	2.9401	2.91102	2.42083	2.31677	1.57221	1.30697	0.880808	2.1125	4.55948
AC004471.10	0.675527	0.561414	0.877559	0.295646	0.437508	0.227635	0.68288	0.918951	0.785468	0.537433	0.524906	0.496982	0.545635	0	0.230066
AC004471.9	0.880125	0.388018	0.616622	0	0.754228	0.394126	0.697165	1.66483	0.572676	1.31964	0.844422	0.931242	0	1.51031	0.80897
AC004490.1	0.144169	0.163789	0.256473	0.142925	0.052972	0.0549381	0.117105	0.0972186	0.120892	0.0768274	0.0392653	0.0559163	0.175599	0.312839	0
AC004538.3	0.866994	1.19893	0.78441	0.418486	2.00416	0.552951	1.22835	1.41624	2.01905	1.6232	0.864849	1.18547	2.55612	2.76423	0.967815
AC004540.4	19.0957	18.7143	21.3573	19.3709	21.2276	19.8341	16.769	15.4665	16.692	25.7958	20.8046	27.6405	40.5031	36.3506	29.7209
AC004540.5	9.75498	11.7859	13.3094	6.7716	8.51032	8.30233	9.88883	7.59265	7.55065	14.4794	13.0503	13.1404	11.5324	13.606	13.443
AC004543.2	0.498704	0.657277	1.02153	0	2.51045	0.656161	0.472437	0.464928	0.240445	1.84406	1.18141	0.668551	0	1.2621	0
AC004549.6	0.058472	0.10392	0.243336	0	0	0	0.0557981	0.221733	0.286454	0.30732	0	0.0529657	0	0	0
AC004556.1	23.9237	19.4765	17.1048	13.0547	18.1441	28.7714	19.2748	21.4394	14.8504	18.9379	21.43	23.7877	25.2514	17.6695	22.393
AC004593.3	0.302589	0.445296	0.104299	0	0	0.271475	0	0.190563	0.0979327	0.453377	0.288645	0.636931	0	0	0.551275
AC004603.4	0.0645593	0.142864	0.0670486	0	0	0	0	0.0610272	0.0631882	0	0.0924733	0.0292211	0	0	0.174981
AC004623.3	1.41118	1.68883	1.60877	2.50361	1.28404	1.11096	1.65412	1.43787	1.19141	2.10815	1.90112	1.47769	1.42034	1.12518	0.598532
AC004691.5	0.157938	0.417767	0	0	0	0	0.300283	0.44749	0.153883	0.353828	0.151131	0.286759	0	0	0.86839
AC004692.4	0.882463	0.310979	0	0	1.55206	0	0.167537	0.166604	0.251067	0.393298	0	0.391869	0.790688	0	0
AC004754.3	1.63736	1.1262	0.998278	1.17497	1.00449	0.278038	1.52854	0.466468	1.75477	0.970376	1.01659	1.48199	0.999753	1.05587	0
AC004837.5	0.559438	0.596032	0.583038	1.17075	0.287949	1.50683	0.744057	0.744142	0.546955	0.758604	0.856118	0.302979	0	0	0
AC004854.4	0.340619	0	1.03675	2.31776	0.848626	0	1.25412	0.622938	0.326052	0.986564	0.950285	0.899912	0	1.69644	0
AC004862.6	0.21981	0.490704	0.11472	0.517239	0	0.894648	0.489184	0.418063	0.50457	0.248611	0.175576	0.199514	0.640934	0.571157	1.41881
AC004878.2	0.523476	0.277451	0.973951	1.09075	0.26873	1.12573	0.396159	0.494237	0.813057	0.235314	0.698425	0.565834	0.45158	0	0
AC004878.8	0.342358	0.591448	1.38883	1.16256	0	1.78053	0.314777	1.56387	0.654909	0.743184	0.95472	0.301182	0	1.70356	0
AC004893.11	3.26999	3.9572	4.65513	3.79253	4.56263	3.3556	4.76305	3.92487	3.65572	4.69113	3.41467	3.82082	3.57974	7.73176	3.73359
AC004895.4	0.157938	0.561151	0.497717	0	0.403991	0.421348	0.300283	0	0	0.589713	0.302262	0.286759	0	0	0
AC004941.3	0.248599	0.329364	0.239507	0.184623	0.0912567	0.33111	0.370016	0.469245	0.260547	0.211864	0.219956	0.176757	0.0755957	0.0897678	0.477654
AC004947.2	0.222547	0.0536283	0.0629834	0	0.76276	0.398372	0.0766851	0.190993	0.0989611	0.334037	0.285155	0.164782	0.63996	0	0.108983
AC004951.6	3.34014	3.35851	3.13217	4.6361	4.77293	4.61112	3.94211	4.19972	3.07878	3.00597	3.46834	2.61268	1.94649	2.64428	2.98863
AC004988.1	0.172969	0.183791	0.0718667	0.120735	0.0893914	0.37164	0.0986018	0.130838	0.135449	0	0.0330458	0.0626357	0	0	0
AC005009.1	2.14745	3.99745	4.70685	1.21115	3.57385	1.85626	3.28712	2.6149	4.11918	2.84911	1.00007	0.628798	1.49556	0	3.85024
AC005009.2	1.56601	1.4967	0.630915	0.419918	1.24564	0.976051	1.71706	1.26003	1.77366	1.177	0.691633	0.655586	0.52073	0	0.66211
AC005013.5	0.144806	0.255503	0.152101	0	1.49275	0.389279	0	0	0	0.434963	0.556422	0.526128	0.624766	0	0
AC005037.3	0.292224	0.430542	0.201402	0	0	0.525062	0.184851	0.276157	0.47361	0.145888	0.093059	0.175774	0	0	0
AC005042.4	0.311796	0.477731	0.396695	0.436856	1.01891	0.590491	0.424964	0.518694	0.451264	0.403599	0.578123	0.469153	0.263104	0.37945	0.142073
AC005062.2	0.700333	0.58944	0.799601	1.649	0.282266	0.295065	0.386286	0.832969	1.27345	2.18111	2.16122	1.87367	1.12488	1.75053	0.636029
AC005076.5	1.05588	1.02745	1.74786	1.46572	1.35473	0.851105	0.999902	1.09767	1.23078	0.949862	2.01315	1.52397	1.82243	2.17384	0
AC005082.12	0.0257587	0.0227785	0	0	0	0	0.0488669	0.0243319	0	0.0769364	0	0.116571	0	0	0.139157
AC005104.3	2.23696	1.42488	1.67552	3.47718	2.05152	2.13258	1.3441	1.89828	0.590327	0.150694	1.3415	0.547013	0.860107	1.03088	5.55618
AC005154.6	49.9278	50.4695	46.6164	54.2855	50.342	57.064	51.0733	56.3895	52.152	47.6847	42.6525	43.8262	39.5388	39.1952	58.685
AC005162.5	0	0.260932	0	0.512361	0	0.397084	0.140712	0.279941	0.144199	0.221934	0.142	0.804213	0	0	0.814925
AC005197.2	1.09186	1.40054	1.90728	0.422968	0.940245	1.63872	1.61419	1.72996	1.31104	2.55478	1.62685	1.21103	0.524943	2.50519	0.666727
AC005220.3	0.0886137	0.314717	0.183678	0.310771	0	0	0.253649	0	0.345476	2.8544	2.12018	3.52373	0.769612	0.458542	1.94668
AC005224.2	1.2007	1.35786	1.41988	1.44913	1.50124	1.11571	1.37852	1.88053	0.972941	1.08492	0.871009	1.0122	0.891443	1.06031	1.57862
AC005235.1	0.361277	0.319327	0.398395	0.235236	0.406796	0.361735	0.363896	0.234538	0.404959	0.70776	0.366018	0.22479	0.578101	0.915608	0.121782
AC005253.2	1.93568	2.26611	1.91721	1.6596	2.30484	2.63315	2.1484	1.94184	1.98181	1.9804	1.70559	1.69825	2.67781	2.87937	1.7734
AC005256.1	2.61157	2.87336	2.01566	2.23785	3.30051	2.2923	1.85209	1.82671	2.11649	5.51225	4.94835	5.06935	6.45468	4.42582	6.00537
AC005262.3	1.38518	1.04131	0.816429	4.07052	0.499779	1.04195	1.4947	0.370266	0.767273	1.17432	0.374033	0.356348	1.67872	3.01417	0
AC005276.1	1.13919	1.25928	1.57132	2.32195	2.20741	0.767714	1.44068	0.808078	1.0155	1.56244	1.63455	1.37019	0.82187	0.489938	2.0801
AC005281.1	0	0.140822	0.330464	0.332783	0	0.59742	0.332387	0.180469	0.311441	0.214063	0.243071	0.316857	0.272776	0.324229	0.517353
AC005301.9	3.75009	3.84689	4.35984	7.18479	5.8238	7.44341	4.39722	4.19201	5.14207	6.27052	4.20665	4.84125	3.88808	6.12194	6.56578
AC005306.3	2.14534	2.23512	1.72238	2.19779	2.27916	3.40658	1.0804	1.55437	1.73114	1.70517	1.57198	1.26037	3.82879	0	2.77674
AC005307.1	0.0805705	0.0357017	0	0.281866	0.104296	0	0.0766291	0.0381149	0.0788849	0.0603096	0.154062	0	0	0	0
AC005307.5	0.0356041	0.078619	0.147763	0.123396	0.0914892	0	0.0505849	0.0336025	0.0522413	0.0796507	0.0848131	0.112767	0.0757888	0	0.19155
AC005329.7	1.38976	1.41583	1.86944	2.32647	2.50948	2.15354	1.47478	1.98852	1.5535	1.71894	1.35282	1.85178	1.8183	1.4649	1.06673
AC005330.2	4.31477	5.40472	5.12105	8.95829	9.21201	8.55508	10.1821	10.2752	10.8386	11.0838	12.5096	11.524	14.6292	11.4214	16.0869
AC005338.1	5.11097	6.59354	7.82248	9.71215	9.44443	10.691	11.5475	6.72415	6.98374	12.1434	12.8101	8.41571	14.6313	8.62412	19.1184
AC005339.2	0	2.45614	0	0	0	0	0	0	0	0.17257	0	0	0.983245	0	1.27742
AC005355.1	0.230105	0.306156	0.240223	2.00645	0.890482	0.310104	0.218828	0.109321	0.450556	0.17325	0.220267	0.416151	1.98453	0.595309	0
AC005355.2	0.324342	0.288498	0.607664	0.458582	0	1.06102	0.61975	0.553866	0.826469	0.682616	0.995976	0.822765	0.28255	0.336635	0
AC005355.3	0.36473	0.800916	0.189454	0	0.462887	0.964156	0.172786	0.515043	0.177595	0.135099	0.173576	0	0	0	0
AC005387.2	0.204207	0.179017	1.47466	0	0.51582	0	0.385765	0.19073	0.395971	0.303109	0.578534	0	0.864556	0	1.11671
AC005387.3	0	0	0.268839	1.79938	0	0	0	0	1.01273	0.387314	0.744495	0.468342	2.2179	1.33141	0
AC005481.5	0.17421	0.125858	0.131437	0.0548438	0.0813385	0.126444	0.119962	0.149437	0.0929436	0.365988	0.241376	0.358271	0	0.159956	0.34047
AC005498.3	0.218927	0	0.450396	0.750379	0	0	0	0	0.425065	0.421613	1.54962	0.587229	0	0	0
AC005518.2	0.192324	0.228066	0.0667232	0	0	0	0.12248	0.182442	0.125655	0.240902	0.0615117	0.116158	0	0	0
AC005519.4	2.60889	3.30078	2.81289	3.56129	5.26745	5.87842	3.03713	2.37902	2.64977	3.62126	3.32972	2.8439	2.92236	2.73243	3.43343
AC005523.2	11.4953	11.5397	10.6879	8.94415	10.2828	10.2491	10.42	9.92302	9.74832	10.9499	11.8519	10.5539	10.855	11.4987	10.1024
AC005523.3	0.43114	0.380162	0.222533	0	0	0	0.408212	0	0	0.160699	0.613814	0.773356	0	0	0
AC005532.5	0.376515	0.432182	1.06156	0.467541	0.347063	0.496162	0.831417	0.581075	0.630564	0.510733	0.467736	0.339773	0	0	0
AC005534.8	0.329814	0.195081	0.114371	0.382446	0.282676	0	0	0.208595	0.21443	0.24836	0.210441	0.297525	0	0.568322	0
AC005537.2	1.18641	0.783291	1.03031	1.43013	1.44233	0.283389	0.966556	0.765009	1.00952	1.43156	1.07078	0.645586	0	0.645142	1.37482
AC005538.3	1.42874	1.60963	1.82108	1.81163	1.92849	2.35221	1.07935	1.25851	1.08059	1.6749	1.67445	1.58732	1.80987	1.98588	2.28849
AC005540.3	0.421397	0.600411	0.876445	0.592817	0	0	0.402418	0.399723	0.246759	0.379525	0	0.45689	1.83328	0	0.928908
AC005546.2	0.699419	0	0	0.797702	0	0	0.880607	0	1.12826	0.346091	0.885849	0.208836	0	0	0
AC005562.1	0.942961	1.28705	1.19177	1.06927	1.67374	1.32404	1.38015	1.3591	1.39194	1.11217	0.898407	0.992926	0.729673	0.519858	0.645449
AC005578.3	0.512889	0.522037	1.06829	0	0.76723	1.00288	0.630993	0.765334	0.430997	0.441213	0.281599	0.199182	0	0	0.811783
AC005592.1	1.53746	1.38269	1.08208	0.271872	0.26858	0.418175	1.68092	1.47697	1.07095	0.622692	0.74582	0.471719	0	0.132338	0.1408
AC005592.2	4.60408	4.66896	4.3115	4.87381	1.62081	4.23614	3.58763	5.20808	1.94633	2.05438	2.18783	3.58707	0	0.823686	0
AC005592.3	0.723941	0.371316	0.672978	0.266349	0.197145	0	0.652028	0.792896	0.671431	0.256592	0.436996	0.172484	0.16381	0	0
AC005593.2	0.509038	0.597673	0.530474	0	0.433163	0	0.321682	1.11927	0.329667	0.503668	0	0.76849	0	0	0.927878
AC005597.1	0.64364	0.567305	0.665526	2.94752	0	2.82084	0.202771	1.00117	0.836374	0.479167	1.22154	1.15484	0	0	1.18228
AC005606.14	4.26244	3.15918	7.08265	3.34463	3.90346	8.52688	5.23164	3.78165	6.74753	3.71956	6.07276	5.12129	4.17008	0.710367	9.85577
AC005606.15	0	0.613569	0.543695	5.35686	0	0	0	0.655774	0	0	1.15967	0.631013	1.49308	0	0
AC005609.16	4.9171	3.45621	3.19467	4.50974	4.1308	2.31966	4.22058	1.92444	4.48492	2.40204	1.95099	0.77196	3.40265	0.869618	1.86477
AC005609.17	0	0	0.143653	0	0	0	0.260155	0.388736	0.134148	1.12946	0.656932	1.11749	0	0	0
AC005609.18	5.48599	7.19087	4.98291	0	3.80719	4.37271	7.18804	6.03081	3.75663	1.55609	1.85021	3.22332	0.63841	2.28501	0.816401
AC005609.19	0.286985	0.380217	0.75468	0.996119	0	0.772111	1.50247	1.08744	1.1231	1.29633	1.79423	2.21756	1.24102	0.740985	2.37557
AC005609.20	1.60369	0	0.619426	0	0	0	0.757883	0.187406	0.388838	0	0.94727	0.180335	0.84998	0	0
AC005614.3	0.565941	0.447059	0.633418	0.257772	0.344096	0.277322	0.408868	0.29508	0.597232	0.521725	0.453911	0.458193	0.316581	0.150343	0.720038
AC005614.5	4.05785	3.56499	4.184	6.62451	1.46203	5.08097	4.19671	2.35338	3.3777	4.01615	4.76284	2.09157	4.10917	0	4.23313
AC005616.2	0.29539	0.130141	0.465007	1.0223	1.89604	0.396133	0.280718	0.55862	0.575794	0.55344	0.566638	0.2675	0	0	0
AC005618.6	1.08993	1.05582	1.00394	1.21842	1.6149	1.21768	0.932409	0.812951	0.722229	1.206	1.12225	1.14538	2.73632	0.977475	0.871383
AC005618.8	0	0.822895	0.163621	0	0	0	0.147946	0.440526	0.605373	0.932826	0	0.282052	0.670126	0	0.855378
AC005625.1	2.6289	1.15541	1.94273	3.21632	1.90404	1.48572	2.13118	1.94514	1.27962	1.11506	0.891976	1.35623	1.60137	0.956471	0
AC005740.5	0.810041	1.65828	0	0	1.35818	0	1.26427	0.502474	1.04077	0	0.254181	0.96276	0	0	0
AC005740.6	0.638585	0.28468	0.666199	0.56516	0.626873	0.874026	0.305622	0.22787	0.468836	0.421508	0.306803	0.361461	0.698795	0	0
AC005753.1	0.273008	0.844313	0.71685	0	0.35229	0.368249	0.259716	0.64656	0.669443	0.512458	0.78678	0.247791	0	0	0
AC005754.7	6.67847	3.90394	5.17169	8.77681	9.15176	3.50949	8.14549	6.64795	7.302	2.93725	2.92515	2.89976	3.40369	2.24283	1.6003
AC005754.8	3.54038	4.30959	3.58768	3.84506	4.0169	3.18509	5.94015	5.64674	5.26624	1.92538	1.56775	2.25605	3.151	2.59231	2.60467
AC005775.2	2.04547	2.63806	2.12035	2.60394	5.06254	2.01101	2.828	2.90616	4.53128	2.36907	3.64857	2.26616	2.41931	3.84907	3.06366
AC005779.2	1.09883	0.691709	0.329448	1.08502	0	0.837848	0.298411	0.592414	0.152854	0.351771	0.300648	0.853357	0	0	0.862609
AC005785.2	1.64885	1.41695	0.834015	2.75954	4.12334	1.06259	0.375016	1.87498	0.396009	2.38668	3.0635	1.43658	1.7068	2.03998	4.37855
AC005785.5	1.86646	1.53152	0.559476	2.77969	0.687696	2.87696	1.64863	3.02724	1.43704	1.80033	2.43033	1.45339	1.73393	2.06552	0.734721
AC005786.6	1.45823	1.29527	2.03835	2.11888	1.56896	0.984786	0.924583	1.84862	1.55254	1.64417	1.51336	1.54425	0.525773	1.25415	0.667873
AC005863.1	0.0928734	0.246122	0.250549	0.257586	0.334195	0.346492	0.263939	0.490895	0.363402	0.318621	0.389419	0.319372	0.237322	0.093943	0.0999718
AC005932.1	0.319293	0.0711699	0.333099	0.28258	0	0.655519	0.229217	0.379783	0.312557	0.301077	0.306803	0.144584	0	0	0
AC005943.2	25.5977	30.7859	33.7982	22.4528	22.6807	27.8514	21.6924	32.3929	33.6604	27.8346	31.4044	23.2649	31.3138	31.0479	24.2161
AC005944.2	79.9262	61.8138	67.3303	82.2514	72.6367	70.3352	78.6697	84.0684	89.0247	71.4502	76.7232	85.3969	105.579	130.716	94.6646
AC005954.3	0.55223	0.727471	0.846645	0.943205	1.39013	0	0.775316	1.54211	1.06391	1.01789	0.519881	0.737916	2.33357	0	0
AC005954.4	0	0.682764	0.814649	1.60978	0.793476	0	0.29444	0.292933	0.602751	0.348316	0.594403	0.420952	1.33397	0.795127	0
AC006000.5	1.31802	1.41768	1.07246	0.658808	1.70573	1.52486	1.34052	1.15858	2.65848	2.25531	1.9817	1.95315	2.03976	4.37627	1.03336
AC006004.1	0.027393	0	0.227518	0.095317	0.0706144	0.0733121	0.207932	0.155282	0.0804177	0.0409202	0.0261389	0.0247945	0	0.278433	0.296225
AC006019.3	1.22944	1.1483	1.20383	1.61152	1.25401	1.23912	1.56152	1.64295	1.27098	1.1254	0.862723	0.923753	1.28717	0.588098	0.750905
AC006026.13	0.674822	1.18433	0.694795	0	3.46779	0	1.24383	2.50409	1.98254	1.50231	0.639004	2.4395	0	0	0
AC006042.6	6.63498	5.56548	5.73839	7.41723	5.52013	5.74091	5.98707	6.26799	6.30999	3.45816	4.1249	3.47009	4.28368	2.54773	3.64173
AC006042.7	1.05731	0.532631	0.635346	2.61547	0.77538	0.806582	1.29146	0.713749	0.881301	0.452907	0.434607	0.820412	1.30183	0	1.66302
AC006050.2	0.392669	0.261337	0	0.172347	0.2549	0.796599	0.514341	0.325392	0.480739	0.294363	0.234947	0.533415	0	0.252475	0.805301
AC006077.3	0.975759	2.7407	1.20905	2.00793	0.49284	1.54254	1.66026	1.27858	1.51479	1.44922	1.29425	1.23211	1.65806	3.9676	5.34383
AC006116.12	1.78094	1.56197	1.83697	1.35684	2.99868	0.520975	2.98939	1.1108	1.72636	1.76148	1.30911	1.60356	0	0	1.08295
AC006116.15	6.06474	5.97486	5.97323	6.68565	4.59675	6.40097	5.73228	8.35234	6.90254	5.73528	5.56977	5.02188	9.37514	7.44667	6.83437
AC006116.17	1.04777	1.55839	1.31192	1.58069	1.43024	1.46588	1.74136	1.09706	0.911316	0.934798	1.63781	0.98821	0	0	1.10379
AC006116.19	0	0.1358	0.647824	0	0.39421	1.2324	0.292499	0.43651	0.299528	0.346369	0.295267	0.278787	0	0.790239	0
AC006116.20	0.831546	0.984382	0.958169	0.971295	0.958879	0.999164	1.05383	0.613219	0.901269	0.485179	0.619258	0.166973	0	0.478367	0.507471
AC006116.21	0.702378	0.114176	0.749378	0	0.389175	1.50658	1.00811	0.430238	1.18032	0.324287	0.145511	0.467829	0	0.779438	0
AC006116.24	23.6666	28.7517	31.2104	27.4934	30.9724	28.0242	24.5859	28.7753	30.8189	26.2217	25.1046	25.8667	20.882	20.4199	25.1166
AC006126.3	0.320514	0	0	0	0.819191	0.854329	0.456075	0.151325	0.156123	0.358577	0	0.145289	0.690094	0	0
AC006128.2	4.31165	5.18123	5.33643	15.8523	12.8978	14.5207	4.13427	4.04264	3.74382	6.05907	6.09118	5.53295	32.5506	29.5084	21.1948
AC006129.2	0	0	0.148721	0	0.363654	0	0.52115	0.241367	0.53648	0.297648	0.122157	0.128134	0.609854	0	0
AC006145.4	2.88545	2.60662	3.30503	2.29978	3.62918	2.56659	2.9779	2.96647	2.84383	2.5198	2.26182	1.79893	1.82301	1.62399	2.6497
AC006160.5	0	0.481563	0.338542	0.377816	0.835849	0.292058	0.206116	0.205899	0.105892	0.0817083	0.725597	0.196053	0.469528	0	0
AC006262.4	1.65662	1.09769	1.16041	0.959093	2.84964	0	1.44363	1.83114	1.21873	0.829726	1.05978	1.0032	1.79432	0	0.760725
AC006262.5	1.772	1.81741	2.39836	1.44871	1.99522	3.01028	2.55816	2.96974	2.9902	1.23746	2.15293	1.59407	1.24911	1.86116	2.76843
AC006262.6	0.36975	0.327527	0.370657	0.178713	0	0.240735	0.218224	0.277436	0.362013	1.15004	0.926541	0.851261	0.440028	0	0.695507
AC006273.4	0.640622	0.487887	0.664495	1.92302	0.47457	0.989452	1.13147	1.38695	0.981218	0.823595	0.350622	0.330922	0.793988	0.473399	1.0054
AC006273.5	0.288374	0	0.0993616	0	0.248377	0.258983	0.0911472	0	0	0.215726	0.45919	0.606693	0.415195	1.48598	3.1574
AC006277.2	0.418162	0.831305	0.648137	0	0	0.562149	0.791412	0.69061	0.91316	0.54819	0.697242	0.376506	0	0	0.571253
AC006277.3	1.28727	1.20972	1.5807	2.04589	1.91799	1.04992	0.816007	0.885632	0.649231	0.875777	0.857607	0.847629	0.671113	0.199526	1.06101
AC006369.2	1.26093	1.25027	0.662151	0.543799	0.403074	2.10306	1.94734	1.78492	1.68928	0.942241	1.20641	1.57272	0	1.62063	0
AC006369.3	1.90328	1.04804	0.487919	4.89168	1.79814	0.628305	0.675458	1.99252	2.07038	0.881854	1.12946	0.639675	6.04829	2.41896	5.23688
AC006372.4	0.0531981	0.0352171	0.0827674	0	0.0341238	0.0353508	0.138452	0.0125456	0.104057	0.0198201	0.0759831	0.09627	0.169494	0.134138	0.0713843
AC006378.2	1.2203	0.538554	0.963673	0.528409	0.39117	0.814803	1.15932	2.16462	1.03956	1.03078	1.31802	0.967362	1.97118	1.56857	0
AC006449.1	2.26806	1.5463	2.06315	3.44009	3.15992	4.62951	2.37977	2.11315	4.61903	2.60317	3.34036	2.46669	6.36834	7.64471	1.38184
AC006449.2	2.26806	1.5463	2.06315	3.44009	3.15992	4.62951	2.37977	2.11315	4.61903	2.60317	3.34036	2.46669	6.36834	7.64471	1.38184
AC006486.10	0.452093	0.658557	0.662603	0.370021	0.274143	0.996035	0.40367	0.577829	0.44239	0.575953	0.48209	0.481411	1.02328	0.27019	0.574924
AC006486.9	1.06085	1.05425	6.26201	0	3.76209	0	0	0	0	0.894888	0.381528	0.722693	0	0.684301	0
AC006538.1	5.61132	5.28992	5.25172	6.40299	6.59292	6.64366	5.52558	5.72288	5.84449	6.58285	6.81015	6.52188	6.67817	7.33135	5.19796
AC006538.4	0.796108	0	1.67372	1.09949	0	0	0	1.9543	0.620569	0.594567	1.82885	0	0	0	2.62547
AC006547.13	4.705	5.35195	4.71359	7.89221	10.1576	6.99216	6.3962	6.00027	7.30753	7.65692	5.87202	6.68789	3.79474	4.87473	7.78295
AC006547.8	0	1.02012	0	0	1.26828	0.43985	1.09811	1.09231	0	0	0	0	0	0	0
AC006548.28	1.23772	1.35839	1.28026	1.28464	1.45992	1.45377	1.41268	1.42429	1.3342	1.24496	1.15739	1.05278	1.02444	1.10942	1.1281
AC006552.1	0.553385	0.512709	0.492421	1.00819	0.746972	0.563916	0.974948	0.821492	0.954076	0.924907	1.08108	0.787094	0.788547	2.14156	1.70886
AC006942.4	2.51235	0.14774	1.05026	1.72631	2.1397	0.890847	0.954541	0.474607	0.326151	0.996365	0.960544	0.456701	0	0	0
AC006946.15	1.13113	0.846582	1.1769	0.839832	1.24101	1.29491	1.25007	1.8627	1.34166	1.65418	1.88372	2.37283	2.58632	1.5401	1.63693
AC006946.16	0.667566	0.398978	0.529721	1.2258	0.555318	0.994641	0.595305	0.704301	0.595432	0.366148	0.523981	0.426441	0.669302	0.19872	0.317199
AC006947.1	0.182365	0.320366	0.378908	0	0.462887	0	0.863932	0.171681	0.532785	0.405298	0.173576	0.495287	0	0	0
AC006960.7	0.326736	0.720524	0.513924	0	0.835719	0.434982	0.154824	1.08009	0.159324	0.487541	0.156351	0.296916	0	0.837608	1.79666
AC007009.1	12.7743	7.2	8.67315	5.03145	2.11899	4.41729	6.33059	4.11541	7.55931	6.3976	4.56326	5.84556	3.5518	4.27312	3.45964
AC007036.4	0.61657	0.361095	0.424748	0.704361	1.03864	0	0.583182	0.384288	0.599038	0.763108	0.194129	0.369838	0.870081	2.08773	0
AC007036.5	9.34986	11.9077	13.298	4.30024	8.51664	7.41468	12.5559	13.0402	10.7961	10.952	6.86486	6.6202	10.7231	10.6555	0
AC007036.6	0.246582	0.328351	0.258607	0	0.318588	0	1.05416	0.35156	0.242056	0.0925495	0.354412	0.224024	1.60048	0.636495	0
AC007038.7	2.04772	2.02271	1.32521	1.38758	1.57632	2.06321	2.09404	1.78373	1.32717	1.68814	1.49702	1.29981	1.36437	1.08076	0.287462
AC007040.11	0.193177	0.329633	0.213719	0.178172	0.594698	0.410695	0.158433	0.315844	0.403041	0.268677	0.23298	0.396189	0.437585	0.389584	0.0691091
AC007040.6	0.926741	0.976849	1.539	1.27035	0.470375	0	1.22861	0.52375	0.722317	1.377	0.880912	0.670589	2.37619	0	1.01518
AC007040.8	0.601399	0.530533	0.474215	0	0	0	0.14298	0.284332	0.146252	0.11279	0.288871	0.27242	1.29628	0	0.828217
AC007064.24	6.1551	6.50046	9.69143	6.61296	14.2785	9.75223	10.3004	10.7567	8.69521	8.4697	8.02145	7.95296	10.534	8.95287	7.68658
AC007099.1	1.58818	1.41138	1.34638	2.07387	1.37912	1.43885	1.51565	1.673	1.72902	1.28087	1.63543	1.2255	0.255452	0.304218	2.58681
AC007126.1	1.74322	2.1848	1.79632	2.11063	2.16357	1.68047	1.84868	2.13616	2.0522	2.13379	2.11382	1.92884	1.60203	2.23706	2.32161
AC007128.1	0.327087	0.231636	0.339708	0.456264	0	0	0.0621309	0.247365	0.192088	0.0733569	0.187417	0.0592196	0	0	0
AC007131.1	0.0583242	0.0516026	0.0302801	0.203095	0.150438	0.156228	0.138395	0	0.0856175	0	0	0.0527939	0.374499	0.296705	0.315648
AC007191.4	1.09715	0.903471	0.848973	1.16046	0.955932	1.13978	0.880796	0.895145	1.23697	0.915342	0.762002	0.673124	1.10877	0.564304	1.00086
AC007192.4	1.54857	2.76986	0.340709	0	0.566374	0	2.06605	2.45288	0.140562	0.562876	0.140943	0.26939	0	1.63188	0.289364
AC007193.10	6.00891	3.46624	3.10838	4.50285	5.71212	8.91431	4.26237	3.35979	4.75288	4.46025	2.31914	3.05151	3.20275	1.91294	5.14129
AC007193.6	0	0.246285	0.287016	0	0	0	1.57646	0.261254	0.540263	1.44469	0	0.999938	0	0	0
AC007193.9	5.19463	8.413	6.59131	7.54109	11.6091	6.30806	7.74827	8.7896	7.76026	8.89065	7.17878	6.83511	9.32327	9.13644	15.3325
AC007228.11	2.26258	2.18143	2.46978	2.52506	3.14229	2.87468	2.28511	2.8507	2.44134	1.95046	1.93803	2.17932	2.11075	2.5084	3.29646
AC007228.5	1.01272	0.892547	2.81689	1.15832	0.862185	1.79106	2.23902	2.06889	1.14906	2.38062	1.77177	1.22523	0.72496	1.72543	0
AC007246.3	14.6893	14.806	13.9165	9.86764	8.85276	12.5217	14.1306	15.5413	13.232	7.54416	8.81913	10.7177	9.00268	10.2316	12.5193
AC007249.3	0.35626	0.626256	0.185138	0.610611	0	0.470826	0.168656	0.167784	0.172989	0.396337	1.01775	0.483656	0.762007	0	0.974161
AC007250.4	1.57655	1.21843	1.4262	2.06065	1.52464	2.12245	1.77493	1.95424	0.957775	1.17879	0.846624	1.15556	2.12856	1.01458	2.69347
AC007255.8	0.967241	0.679827	1.29451	2.4682	1.37076	2.14361	1.51112	1.40578	0.857328	1.50393	1.34089	1.19313	0.62061	0.910049	1.45127
AC007277.3	0	0.0236482	0.249829	0.27904	0	0	0.0507343	0.1263	0.0523289	0.0599065	0.0510231	0.0726042	0	0	0
AC007285.6	2.88439	2.33008	2.35916	1.5345	1.59	3.55707	1.58674	1.49077	1.53401	1.90037	1.00393	1.89683	0.379872	0.90601	1.44319
AC007285.7	0.673468	1.33551	1.05425	0.578073	1.72062	0	0.95759	1.42992	1.31015	0.375065	0.160778	1.37494	0	0	2.76595
AC007292.3	0.302624	0.297696	0.0698491	0.117306	0.434297	0.722118	0.31941	0.25432	0.0987376	0.326834	0.28904	0.273959	0	0.342956	0.364804
AC007292.4	0.517184	0.453203	1.06022	0	1.29904	0	0.486227	0.482311	0.997505	0.573275	0	1.15273	1.0916	0	0
AC007292.6	8.29675	7.55951	9.0953	8.36683	8.42176	9.98469	9.23046	8.80954	7.0369	8.63748	8.0404	8.78434	4.25079	9.03036	5.39738
AC007292.7	2.06341	1.78233	2.43728	1.16626	3.42754	2.68264	0.948301	2.5111	1.97282	4.47884	3.20008	3.32576	4.30635	3.42068	5.57958
AC007317.1	1.2582	1.10882	0.495135	2.17319	1.20665	0	0.747941	1.18738	1.07255	1.05759	0.903078	1.14087	0.677428	0.808203	0
AC007319.1	0.390002	0.169981	0	0	0.496753	0	0.455736	0.272314	0.186834	0.362659	0.642866	0.52456	0	0	0
AC007325.1	0.694312	0.910142	1.24254	0.831887	0.863057	1.4073	1.43026	1.46972	1.17127	1.07232	1.11886	1.19178	0.408915	0.850119	1.03375
AC007325.2	3.05898	3.37241	2.92625	2.924	3.63535	2.97239	3.07356	3.60006	2.81662	3.49464	3.80617	3.92844	5.5952	3.81445	3.57094
AC007325.4	27.2632	18.7096	17.6445	13.0332	11.4098	14.2186	13.9004	17.1559	14.7216	21.7465	22.6939	24.4886	8.3963	7.05727	14.0655
AC007326.10	0.0612611	0.0540208	0.105856	0.0704514	0.069709	0.0721444	0.0579084	0.0577472	0.0199661	0.0557316	0.0388508	0.0431058	0.115305	0.0342048	0
AC007364.1	0.0331716	0.0293663	0	0.115703	0	0.178057	0.0630156	0	0.0324683	0.074401	0.0950414	0	0.142272	0	0
AC007365.3	0.134358	0.355919	0.281994	0	0	0.362514	0.383151	0	0	0.302486	0.515552	0.610113	0	0	0.740563
AC007383.3	17.5913	19.1236	23.6554	15.0741	22.2621	18.3438	12.4502	17.2486	14.5961	13.2975	15.4589	14.2198	19.5921	10.5013	9.1553
AC007383.4	4.49231	2.71129	1.63689	3.08614	1.92228	6.50519	2.77803	2.67464	1.9956	1.66568	2.43749	1.3001	2.79865	5.47061	3.28781
AC007386.2	0.496046	0.320237	0.395932	0.661576	1.02996	0.762817	0.614551	0.468225	0.541242	0.498056	0.672754	0.569757	1.13783	0.579113	1.43796
AC007386.4	0.440932	0.850871	0.765353	1.56426	2.88592	1.60958	0.773548	0.558282	0.792528	0.442547	0.917961	0.133185	2.25021	4.21555	2.03576
AC007389.3	0.978536	0.633474	0.625621	0.263039	0.389404	0.404923	0.608218	0.747557	0.847427	0.563184	0.683397	0.681488	0.485306	0.961806	0.409181
AC007392.3	0.311654	0.137458	0.491874	1.07899	0.797646	0	0.444557	0.588545	0.455226	0.700389	0.299244	0.565167	0.670941	0.801276	0.857716
AC007403.3	0.302826	0.26693	0.318465	0	0.388482	0	0	0.143044	0.294365	0.22704	0.290378	0.137052	0	0	0
AC007405.4	0.628639	0.556039	0.909402	0.66572	0.563649	0.804618	0.856728	0.748858	0.776888	0.593339	0.992966	0.618484	0.584481	0	0.147779
AC007405.6	18.2581	15.1923	12.6909	17.7256	14.8692	16.7071	14.6482	13.7205	14.4325	17.0833	19.2501	19.2363	18.0217	14.1233	22.1866
AC007405.8	0	0.561418	0.504862	0	0.813587	0.427165	0.456075	0.300621	0.156123	3.68413	2.89059	3.17541	2.07028	0.822853	0.881479
AC007563.5	1.15541	0.813427	1.0796	0	3.05211	0	0.361341	1.20474	0.671642	0.614	0.149946	0.206965	0	0	0.859495
AC007566.10	9.76839	9.69677	7.24744	7.70251	7.74044	9.14657	9.66962	10.3677	11.2358	7.9105	9.99827	7.32811	10.7312	7.40728	9.34141
AC007620.3	5.80221	6.27041	8.18851	3.05905	3.49116	3.33535	6.31224	6.14304	7.0017	8.84453	7.81062	10.0104	5.32999	6.15104	5.94757
AC007679.3	0.311059	0.457813	0.857528	0	0	1.11633	0.686985	0.880199	0.402483	0.621079	0.493958	0.466966	1.78798	1.06694	0
AC007682.1	0.137069	0.0725963	0.0568702	0.142274	0.105522	0.0728819	0.0648656	0.181028	0.053623	0.163429	0.156631	0.111623	0	0	0.0735866
AC007731.1	0.462895	0.0350364	0.0335905	0.112774	0.0835131	0	0.092149	0.091722	0.0633129	0.0241777	0.061771	0.0585575	0.277327	0	0
AC007740.1	0.0185677	0.0164019	0	0.0643719	0	0	0	0.105152	0.0544898	0.0553913	0	0.0504081	0.0790773	0.0939072	0
AC007743.1	8.05117	8.3345	9.78767	7.66069	9.09809	9.2661	9.36757	8.17638	8.95408	10.1895	9.18006	8.34384	7.60591	9.54676	6.59732
AC007750.5	0.0525029	0.0463413	0.108913	0	0.0673518	0	0.086952	0.0247629	0.025674	0.0293408	0.0874862	0	0	0	0
AC007773.2	1.41068	1.39668	1.22448	1.38875	1.02438	1.28699	1.35079	1.93347	0.690172	0.649181	0.526947	1.41963	2.7414	0	0.433627
AC007796.1	2.76152	1.49049	1.29319	1.06354	1.57295	1.63912	1.02172	0.725801	1.64292	0.921816	1.76808	0.973454	0	1.5769	0
AC007879.2	0.561213	0.136553	0.200429	0	0	0	0.29444	0.183111	0.489927	1.11753	0.537364	0.366541	0.418957	0	0
AC007879.4	0.626067	0.414245	0.328851	0	0.400565	0.417917	0.297845	0	0.152527	1.63957	0.60046	0.425649	0	0	0
AC007879.5	0.431203	0.195412	0.283281	0	0	0	0.666377	0	0.312976	0.488296	0.518014	0.443654	0	0	0
AC007879.7	0.234508	0.278579	0.244213	0	0.408667	0.428059	0.149725	0.148328	0.0764805	0.117713	0.150118	0.141611	0	0	0
AC007880.1	0.0906555	0.133701	0.125517	0	0.155943	0	0.0860618	0.0571175	0.0591485	0.18065	0.288473	0.136769	0	0	0
AC007950.2	0.27087	0.152403	0.204486	0.342341	0.380516	0.263257	0.116764	0.232577	0.216847	0.0919188	0.0704623	0.245159	0.631073	0.124956	0.132951
AC007966.1	0.592463	0.315926	0.369857	0.626766	0.926185	0.322122	0.33927	0.393204	0.580513	0.22245	0.227221	0.375676	1.0294	0.612977	0.651521
AC008060.7	0.163687	0.181346	0.127573	0.143198	0	0.220492	0.155698	0	0.1202	0.459517	0.626042	0.666938	0.528516	0.209537	0.445672
AC008067.2	2.05699	1.12774	0.26347	1.75964	0.646554	1.35207	1.93591	1.19773	0.494994	0.569238	1.70327	0.229129	1.08419	1.30168	1.4086
AC008073.7	0.963398	1.20105	0.622466	0.429539	1.10576	0.899273	1.67141	1.35122	0.691092	0.833526	1.42239	0.571904	0	1.04804	0
AC008073.9	1.11455	0.56181	0.836858	1.09949	0.407432	0.424668	0.908059	0.751652	1.55142	0.237827	0.304808	0.433599	0.685782	0	0
AC008074.3	2.04068	2.71338	1.30027	3.56002	4.09186	2.74981	3.12641	2.15365	2.32899	1.3662	1.7335	1.53576	0.977739	1.7575	2.49139
AC008074.4	1.19776	1.18872	1.25978	2.07279	1.92403	0.400606	1.28223	0.566493	1.16575	0.224626	0.718929	0.271378	1.93692	1.53948	0.824202
AC008079.10	0.358437	0.369957	0.340971	0.287465	0.42053	0.370019	0.461449	0.383978	0.405602	0.390772	0.347752	0.328678	0.425391	0.319998	0.55035
AC008088.4	0	0.417998	0.195555	0.330158	0	1.01914	0.179273	0.357674	0.551492	0.42401	0.632577	0.596397	0.409209	0	1.55367
AC008132.15	0.569117	0.75659	0.760367	1.42235	1.89462	1.86155	0.927966	0.538478	0.557219	0.243445	0.388675	0.294456	0.174985	0.416241	0
AC008269.2	0.6477	0.344349	0.136083	0.901813	0	0.699533	0	0.368478	0.761371	0.388696	0	0.940305	0	0	0.714183
AC008277.1	0.184398	0.327871	0	0.650857	0.320534	0.501838	0.117375	0.466327	0.240927	0.461742	0.17686	0.222727	1.06913	0	0
AC008278.2	0.442094	0.194897	0.227971	0	0.558654	0	0.209243	0.206511	0.214218	0.821876	0.418762	0.197957	0	0	0
AC008440.10	0.310209	0.273683	0.489918	0.537654	0	0.414658	0	0.586807	0.755023	0.232798	0.297956	0.281305	0.668416	0	0
AC008592.8	0.631752	0	0.165906	0	0.403991	0.421348	0.750709	0.298327	0.461648	0	0.151131	0	0.679851	0	3.47356
AC008697.1	0.178465	0.186416	0.0851429	0.0447313	0.0331782	0	0.0367155	0.175609	0.0848888	0.0996052	0.508747	0.256049	0	0	0
AC008746.12	3.91998	3.08675	3.23432	3.43723	4.85846	4.81843	2.88822	3.62692	4.08103	4.67382	4.09366	3.54485	2.70919	2.76693	1.46814
AC008746.3	0.984545	0.869014	1.20391	1.13027	0.839587	0.873998	0.622695	0.929747	0.959509	1.46708	1.56982	0.894481	0.70643	0	0.901911
AC008753.6	0.818899	0.538789	0.422126	0.701263	0.516661	0.53748	0.193305	0.191198	0.397133	0.303955	0.579344	0	0	1.03853	0
AC008781.7	0.271538	0	0.427587	0	0.70052	0.732477	1.03224	0.642598	0.932146	0.815777	0.260672	0.493075	0	0.700568	0
AC008937.3	0.50926	0.755437	0.705853	1.19412	0	0.46118	0.973139	1.20711	0.414086	0.445904	0.406392	1.07373	1.47616	0.880896	0.935169
AC008982.2	1.78458	0.941597	2.04195	1.8358	2.26642	1.88602	1.69104	1.84871	0.693681	1.58952	0.510083	0.807796	0	1.82007	0.97666
AC008984.2	0.142058	0.220115	0.0737836	0	0	0.2859	0.135001	0.201512	0.0347657	0.317853	0.271438	0.0964643	0	0.181316	0.385676
AC008985.1	0.338405	0.207183	0.270234	0.543162	0.670733	0.348106	0.246931	0.29508	0.331134	0.213823	0.322846	0.282732	0.222524	0	0.140649
AC008992.1	0.603402	0.528829	1.03534	0	0	0	0	0.938999	0.584587	1.04288	0.759412	0.361176	1.70481	0	0
AC008993.2	6.79513	8.59015	8.42578	10.8878	9.12441	8.43224	10.2884	9.17525	9.63891	6.6566	6.47439	5.74172	7.212	10.2138	7.99754
AC009005.2	0.808721	1.42872	0.566104	0	0.695275	1.09106	0.38461	0.255175	0.396587	1.11323	0.517591	0.489837	0	0.696229	2.2296
AC009014.3	2.12736	1.85142	2.28769	2.73851	2.41322	2.71002	2.05767	1.65909	1.89992	5.69626	5.67098	6.0484	1.60395	1.33506	2.83991
AC009095.4	0.604065	0.714853	0.209374	0.707388	0.65382	0.681227	0.239824	0.762875	0.542362	0.566163	0.6266	0.410303	0.435417	0.518224	0.27548
AC009120.10	1.30341	0.818667	0.579439	1.2773	0	1.47507	0.352633	0.701716	0.181532	0.692218	0.708241	1.17909	0	0	0
AC009120.11	1.15105	1.17773	1.24242	2.01677	1.95107	2.15039	1.22196	1.50856	1.34391	1.22695	1.43996	1.00221	1.14542	0.908443	0.966007
AC009120.5	4.26227	5.10918	6.38934	9.32998	5.21212	5.41107	6.61772	6.73554	3.47643	4.80407	5.36522	4.16858	5.11608	3.47847	1.86477
AC009120.6	10.5426	9.54918	12.0489	15.7658	13.1154	14.1039	13.5713	13.4318	12.1209	11.4402	12.1588	10.1346	10.0139	7.34417	10.2948
AC009133.12	4.0599	4.52156	3.68993	7.23345	8.22918	5.61564	4.05109	4.52247	4.16639	4.82617	5.05919	6.80314	7.37836	4.28867	3.19026
AC009133.15	26.5336	22.5594	24.554	19.6212	33.9353	42.9775	36.6346	30.2802	29.3916	25.2397	26.2968	31.9737	21.0754	42.2411	30.3937
AC009133.17	3.01088	3.6008	3.63642	3.15646	3.9914	3.84677	3.11264	3.80898	2.43175	2.44985	3.16521	2.04446	3.88245	2.69306	2.2505
AC009133.21	2.44955	2.16375	3.38647	2.65229	1.96264	3.68086	2.18453	2.4632	3.57807	3.79399	3.0876	2.77441	3.30049	4.72065	1.68406
AC009133.22	14.419	7.10169	13.5356	0	0.357607	0	3.29389	4.33346	5.16733	10.1016	7.5837	6.80087	6.60058	8.58891	0.763237
AC009133.23	0	0	0.858832	0	0	0.691397	0	0	0.505954	0.579154	0	0.3042	0	0	0
AC009158.1	0.0871501	0.327635	0.501888	0	1.00648	0	0.249769	0.365725	0.0849919	0.130687	0.269367	0	0	0	0
AC009166.5	0.181233	0.15903	0.376091	0	0.919492	0	0.343062	0.851125	0.528634	0	0	0.164027	0	0	0
AC009166.7	0.752709	0.822543	0.678299	1.37416	0.662134	0.792262	0.67567	0.392673	0.639463	0.458057	0.509754	0.412293	1.01293	1.20299	1.28015
AC009227.2	1.27094	1.66391	1.64905	1.0193	0.944147	1.82891	1.43704	1.45429	1.19572	1.36847	1.30546	1.23878	0.730703	1.11611	1.18754
AC009228.1	1.64218	1.67598	2.07385	3.50053	0.524855	0	2.14796	1.6604	3.14923	1.28657	0	0.561554	0.8823	0	4.31738
AC009264.1	1.33893	1.39897	1.14025	1.53037	1.40345	1.1144	1.78614	1.91738	1.48823	1.30908	1.48888	1.64913	0.757914	2.53757	1.01883
AC009299.2	0.422144	0.242073	0.723079	0.481397	0.17771	0.185678	0.987525	0.322696	0.35462	0.711248	0.641494	0.121251	0.880183	0.683543	0
AC009299.3	1.04066	0.542142	0.836524	1.47552	0.272414	0.33142	0.503065	0.333731	0.742498	1.64218	1.88209	1.61729	4.05259	4.3795	3.27996
AC009303.2	4.35883	3.78855	4.35246	3.442	4.53975	4.37874	3.37491	3.47804	3.84963	6.62416	5.55851	4.9529	4.23511	3.0665	4.19266
AC009312.1	0	0.380217	0.603744	0.996119	0	0.772111	0.273176	0.67965	0.280775	1.94449	1.93225	2.08712	1.24102	0	1.58371
AC009336.19	0.0310256	0.0547885	0.0804632	0.590843	0.716972	0.825561	0.132184	0.102459	0.136557	0.601305	0.35463	0.4913	0	0	0
AC009403.2	7.34019	7.85292	8.83347	13.2306	8.09235	6.20552	6.05836	6.59923	6.7844	5.38763	5.97616	6.51348	4.4739	5.25542	2.34888
AC009404.2	2.05975	2.14317	1.70328	3.77824	2.10135	1.7652	2.24257	2.24719	2.32986	8.71548	6.03574	8.04584	6.94694	11.6787	5.31242
AC009473.1	0.357995	0.318051	0.374645	0	0.617208	0	1.02146	0.568018	0.820448	0.717923	0.228628	0.433133	0	0.617458	0.655922
AC009480.3	1.09561	0.965903	1.12938	0.752125	2.21913	1.1573	0.414934	0.614363	1.492	0.652556	0.623059	0.589081	0	1.11467	0
AC009495.2	1.45633	1.28605	0.753013	0.361287	1.33564	0.559453	0.492191	1.0793	0.908599	1.55796	0.991783	0.281055	0	0.535194	1.70489
AC009495.3	0.173375	1.5267	0.721968	1.18496	0	1.83131	0.820735	0.815972	0.16826	1.02908	1.64819	0.470693	0.74237	0.883322	0.948142
AC009495.4	0.987527	0.651953	0.506107	0	1.24379	0.649915	0	0.230494	1.1932	0.365425	0.468352	0.442421	0	1.251	0
AC009498.1	0	0	0	0	0	0	0	0	0	1.07436	1.37754	1.01529	0	0	0
AC009501.4	1.20132	0.961566	0.920648	1.79239	1.91784	2.98721	0.868654	0.972973	1.00768	0.940197	0.65516	0.72493	3.06015	2.18194	3.24979
AC009502.4	1.96264	2.27206	2.84119	1.1667	1.9414	1.6139	2.0577	2.43078	2.05341	1.57295	2.48333	1.94859	2.94978	1.67768	1.23382
AC009506.1	6.74432	5.78894	5.2236	4.51349	4.78649	6.71908	4.90514	6.09827	5.21585	4.27855	4.47846	4.62879	3.88751	2.64252	3.98094
AC009784.3	1.45414	0.630362	0.298621	0.617049	0.913844	0	1.13537	0.711933	0.825196	0.497667	0.443059	0.70976	2.49009	2.51811	1.09616
AC009948.5	21.3997	21.6117	21.7384	17.8859	20.9028	20.3868	17.8389	18.8663	19.9292	21.9956	22.6552	19.3161	20.9579	27.9306	27.9163
AC009950.2	4.3755	6.6941	7.39433	4.05411	5.6042	3.13435	7.67665	6.6841	8.53589	11.48	10.4696	10.2613	8.69952	21.5678	12.9424
AC009955.8	0.709874	1.5266	0	1.19941	0	1.8422	1.63282	1.29604	1.36296	1.02833	0.661636	0.623776	0	0	0
AC009961.3	1.38244	1.58251	1.74059	1.18055	1.22492	1.69438	1.48245	1.49803	1.52994	1.70829	2.1394	1.10758	1.74076	1.26366	1.10012
AC009965.2	0.45105	0.265266	0.474215	0	0.772533	0	0.428941	0.142166	0.146252	0	0.144435	0.681049	0.648139	0.77325	0
AC010082.2	0	0.418672	0	0	0.809392	0.422373	0.150371	0	0	0.354504	0.302924	0.718284	0	0	0
AC010127.3	6.49529	5.94369	5.33356	5.82049	8.90266	10.0576	8.85184	7.74133	7.05747	6.64808	4.13835	5.61576	7.67077	2.65184	4.93746
AC010136.2	0.453131	0.532631	0.158837	0.523094	0.38769	0	0.430487	0.14275	0.44065	0.113227	0	0.273471	1.30183	0	0
AC010145.4	0.169277	0.149087	0	0.580002	0.432035	0.448677	0.320747	0.318953	0.329205	0	0	0.30687	0	0.864032	0.925776
AC010148.1	1.916	1.90682	2.26342	1.20489	1.66011	2.06115	1.45107	1.82976	1.26325	2.00427	1.55821	1.51906	1.96022	0.385927	0.615693
AC010226.4	0.698686	1.0831	1.64255	0	1.47322	0.285269	0.957856	0.301168	0.567692	1.32832	2.52208	1.79006	2.09547	4.76079	0.88361
AC010504.2	1.75008	1.15752	1.99069	1.15087	2.62598	2.35103	1.52507	1.51613	1.42327	1.09358	0.978794	1.8519	0.628653	2.25154	1.83721
AC010524.2	0.236403	0.178951	0.227743	0.234003	0.130132	0.314732	0.159912	0.0956102	0.0991021	0.0881301	0.1287	0.0764008	0.215571	0.170646	0
AC010525.4	0.203783	0.892746	0.210083	0.697439	2.05801	0.534497	0.384866	0.190349	0	0.302452	0	0.365738	1.7241	1.03374	0
AC010547.9	0.635789	0.770174	0.383443	0.307082	0.872986	0.786595	0.853816	0.795147	0.462769	1.19019	0.704111	0.668953	1.19427	0	0.476538
AC010641.1	0.984545	1.01385	1.89187	2.26053	1.67917	2.62199	1.24539	1.0847	1.43926	1.71159	1.56982	1.4908	1.41286	0.841348	6.31338
AC010642.1	0.367987	0.571164	0.605405	0.482735	0.390614	0.741809	0.552351	0.718146	0.446755	0.567258	0.664487	0.413328	0	0.19191	0.680868
AC010646.3	0.339359	0.597673	0	1.16203	0	0	0.804204	0.319792	0.4945	0.251834	0	0.307396	0	0	0
AC010723.1	1.1218	0.423914	0.168287	0.553184	1.22879	0.854329	0.456075	0.151325	0.312247	0.597628	0.153238	0.290577	0	2.46856	1.76296
AC010729.1	0.0578535	0.0514058	0.180564	0.407781	0.451994	0.471499	1.04883	0.54843	0.850251	0.260603	0.332749	0.104809	0.502258	0	0
AC010729.2	0.0352126	0.0935479	0	0	0	0.0946004	0	0	0.103407	0.210682	0.1682	0.0318785	0.151175	0.359467	0.191174
AC010731.2	4.90098	5.1915	8.00531	7.69277	7.22147	8.03659	9.06548	8.01064	7.91943	4.24353	5.20681	3.84919	0.864556	7.25176	7.81696
AC010731.4	0.335227	0.127468	0.325857	0	0	0.258921	0.198752	0.198324	0.407763	0.314691	0.100049	0.130106	0	0	0
AC010761.13	1.05735	1.24021	2.74856	1.2056	2.68215	4.19088	1.50016	2.15635	1.53821	2.48009	1.34058	1.59389	0.754406	1.79372	3.84968
AC010761.6	0.610081	0.534332	0	0.797702	0.51288	2.13258	0.192015	0.189828	0.393552	0	1.53314	0.364676	0	0	0
AC010761.8	1.0394	0.924773	1.25948	0.608903	0.450531	1.17565	1.90616	1.06754	0.929402	1.17025	1.90768	1.48857	0.753837	1.34795	0
AC010761.9	2.17316	4.12658	2.97032	6.3207	5.12634	8.4436	3.49088	4.1037	4.23073	3.72774	3.51283	5.31778	6.46347	4.27248	6.41405
AC010883.5	0	0	0.235268	0	1.15078	1.20846	0.430511	0.425786	0.221298	0	0.216697	0	2.9007	0	1.25819
AC010884.1	0.652568	0.694144	0.685317	0	0	0	0.248364	0.370864	0	0.685042	0.375579	0.355067	0	0	0
AC010890.1	1.2942	1.99894	1.86988	0	1.24334	1.72545	1.38187	2.60163	1.73669	2.17663	2.63644	3.82451	2.09195	0.830121	2.67125
AC010894.3	2.45836	1.18083	1.39997	1.2056	0.839553	0.817969	1.27033	1.38796	2.26181	1.27419	1.42598	1.85067	4.24351	1.57355	6.61654
AC010907.2	0.238276	0.952044	0.498364	0.831499	1.5405	0	0.566684	1.02063	0.467954	0.806429	0.798522	0.756746	0.515057	0	1.96516
AC010969.1	0.143094	0	0.123772	0.082863	0.0614061	0.254869	0.0904564	0.0450465	0.046669	0.0356048	0.068235	0.0431695	0	0.120969	0
AC010971.1	0.596658	0.848136	0.499527	0.416429	0.308604	0	0.226992	0.681622	1.05486	1.16662	0.342941	0.108283	0	1.23492	3.27961
AC010975.1	0.746252	0.772487	1.82649	2.59999	1.92661	2.01509	2.12919	0.708701	1.22044	0.560558	0.835085	0.565285	1.61625	1.28376	1.36735
AC010976.2	1.11997	1.11847	0.876206	0.798107	1.78966	1.52955	2.1227	1.98821	1.34876	1.51724	1.36878	0.98148	0.984172	1.56086	1.65828
AC011043.1	7.9954	9.07485	10.929	8.89994	9.89072	8.34227	8.52081	9.13947	9.858	9.93193	8.56935	7.7434	9.57155	10.5606	7.63447
AC011043.2	0.0879098	0.0779506	0.0456859	0.154008	0.113937	0.237188	0.0418329	0.0832074	0	0.0987662	0.126141	0.119405	0	0	0
AC011196.3	0	0.125951	0	0	0	0	0.678747	0.675739	0.419005	0.107333	0	0	0.617278	0	0.78595
AC011239.2	0.129437	0.0765063	0	0	0.335426	0	0.0821134	0	0.084496	0.161558	0.0412681	0.117204	0	0.663596	0
AC011247.3	2.1058	1.80508	3.3929	4.2162	2.10177	4.33693	3.05248	1.52549	2.82565	3.64157	3.113	3.29498	3.47791	4.1659	0
AC011284.3	0.184269	0	0.191197	0	0	0	0.175161	0.262038	0	0.345466	0.441307	0.0832613	0.399759	0	0
AC011290.4	1.09113	0.576496	2.24632	0	0	0.57495	0.825375	0.610904	0.212254	0.812565	0.206832	1.36697	0.925598	0	0
AC011294.3	1.29749	1.33811	1.02734	0.965459	1.51221	1.84834	0.995237	1.63731	1.35727	1.68344	1.92099	1.1775	1.59962	0.940511	1.66751
AC011295.1	15.5317	18.4705	18.3645	18.1277	11.6508	15.873	15.7094	15.6264	14.0492	16.8798	17.9697	13.0971	6.79971	8.98961	14.4686
AC011330.13	2.3822	3.62546	2.22148	2.29866	3.07122	2.14118	2.01201	2.12911	1.29605	2.57947	2.91886	3.60457	1.7199	2.04974	1.45814
AC011343.1	0.00935929	0.00825628	0.0291152	0	0	0	0.0088512	0.00882493	0.0274561	0.0418165	0.0712535	0.059274	0	0.141291	0.0501329
AC011518.1	0.0769111	0.05096	0.0798059	0	0.0494315	0.0512555	0.0546503	0.054449	0.0376189	0.100392	0.03665	0.0522009	0.0819145	0	0.103522
AC011524.3	0.910396	0.200741	0.234489	0.780052	0	0	0.429151	0.636791	0.441131	0.338427	0.431814	0.203556	0	0	2.50729
AC011525.2	0.0369523	0.081492	0.0287379	0.0957118	0.0473422	0.0245071	0.0436819	0.0348421	0.0271004	0.034395	0.0263735	0.0585061	0.0391682	0	0
AC011551.3	0.710923	1.40616	2.03252	2.43683	1.37099	1.42668	1.69661	1.34565	0.69795	1.84473	2.37013	2.57195	1.51998	0	0.971956
AC011558.5	0.550424	0	0	0	0	0	0.257625	1.02446	1.06149	1.01468	1.29489	0.980956	2.32807	0	0
AC011625.1	0.165287	0	0.346615	0.567836	0	0	0	0.312087	0.483229	0	0.158067	0.150155	2.84257	0	1.81431
AC011718.2	0.0152674	0.0539197	0.0158378	0.0528579	0.156794	0	0.0578166	0	0.0318873	0	0.0473294	0.02763	0.0649188	0.0770761	0
AC011738.4	0.134175	0.0677344	0.139225	0.332346	0.246382	0.255472	0.090799	0.18093	0.22501	0.128672	0.109607	0.121423	0.163314	0.193949	0.103196
AC011747.4	0.359394	0.490639	0.58892	0.299858	0.519265	0.414507	0.493058	0.529967	0.464734	0.586694	0.441073	0.430009	0.417124	0.465806	0.557868
AC011747.6	0.607854	0.134049	0.159969	1.0522	1.16992	0.405725	0.288628	0.431241	0.739309	0.228075	0.437501	0.412915	1.30845	2.34417	2.50819
AC011753.5	1.2478	1.10199	1.01881	0.481669	1.07282	0.746418	1.31756	1.31317	0.815895	1.0414	0.399142	0.62971	0.600052	0.715742	1.52647
AC011841.1	0.0879098	0.0779506	0.0456859	0.154008	0.113937	0.237188	0.0418329	0.0832074	0	0.0987662	0.126141	0.119405	0	0	0
AC011893.3	0.0975427	0.0287815	0.101305	0.113379	0.0839592	0	0.0617593	0.122945	0	0	0.0931486	0	0	0	0
AC011899.10	0.0908155	0.0267272	0.0942076	0.0523999	0.116578	0.120804	0.042988	0.157089	0.0592168	0.0676915	0.0288329	0.06848	0	0.0764069	0.0813185
AC011899.9	0.16183	0.0878916	0.0387333	0	0.127725	0.0661502	0.0942347	0.176126	0.0852203	0.129844	0.0711118	0.135162	0.052861	0	0.133574
AC012074.2	3.4611	5.01423	3.01998	4.73537	6.21659	5.7938	5.6331	5.95497	4.78233	4.07785	3.35831	3.05525	3.34443	4.6549	4.0807
AC012123.1	0.299941	0.066426	0.19476	0.13101	0.193951	0.504191	0.213842	0.319156	0.256929	2.83318	2.57979	1.79906	0.322283	0.958066	1.42657
AC012146.7	25.4307	19.7428	21.029	20.8885	23.8578	26.491	28.114	32.1173	33.2663	25.4319	25.3425	30.1364	31.4464	31.3272	33.3935
AC012314.1	19.663	15.8449	16.342	9.86749	13.1634	12.4212	10.8283	14.3995	17.1622	17.1997	17.564	19.1316	15.4686	17.2377	11.48
AC012314.10	19.663	15.8449	16.342	9.86749	13.1634	12.4212	10.8283	14.3995	17.1622	17.1997	17.564	19.1316	15.4686	17.2377	11.48
AC012314.11	63.6601	43.5467	46.6837	50.1532	48.1261	46.0767	43.4701	50.2221	44.9569	45.6113	46.2852	50.6634	55.3648	49.6371	48.9917
AC012314.12	63.6601	43.5467	46.6837	50.1532	48.1261	46.0767	43.4701	50.2221	44.9569	45.6113	46.2852	50.6634	55.3648	49.6371	48.9917
AC012314.13	19.663	15.8449	16.342	9.86749	13.1634	12.4212	10.8283	14.3995	17.1622	17.1997	17.564	19.1316	15.4686	17.2377	11.48
AC012314.14	63.6601	43.5467	46.6837	50.1532	48.1261	46.0767	43.4701	50.2221	44.9569	45.6113	46.2852	50.6634	55.3648	49.6371	48.9917
AC012314.15	19.663	15.8449	16.342	9.86749	13.1634	12.4212	10.8283	14.3995	17.1622	17.1997	17.564	19.1316	15.4686	17.2377	11.48
AC012314.2	63.6601	43.5467	46.6837	50.1532	48.1261	46.0767	43.4701	50.2221	44.9569	45.6113	46.2852	50.6634	55.3648	49.6371	48.9917
AC012314.3	19.663	15.8449	16.342	9.86749	13.1634	12.4212	10.8283	14.3995	17.1622	17.1997	17.564	19.1316	15.4686	17.2377	11.48
AC012314.4	63.6601	43.5467	46.6837	50.1532	48.1261	46.0767	43.4701	50.2221	44.9569	45.6113	46.2852	50.6634	55.3648	49.6371	48.9917
AC012314.5	63.6601	43.5467	46.6837	50.1532	48.1261	46.0767	43.4701	50.2221	44.9569	45.6113	46.2852	50.6634	55.3648	49.6371	48.9917
AC012314.6	19.663	15.8449	16.342	9.86749	13.1634	12.4212	10.8283	14.3995	17.1622	17.1997	17.564	19.1316	15.4686	17.2377	11.48
AC012314.7	19.663	15.8449	16.342	9.86749	13.1634	12.4212	10.8283	14.3995	17.1622	17.1997	17.564	19.1316	15.4686	17.2377	11.48
AC012314.8	0.206704	0.22805	0.133995	0.044684	0.0994298	0.240332	0.0855793	0.0609309	0.0631737	0.202144	0.184512	0.0818254	0.109743	0	0.0693282
AC012314.9	19.663	15.8449	16.342	9.86749	13.1634	12.4212	10.8283	14.3995	17.1622	17.1997	17.564	19.1316	15.4686	17.2377	11.48
AC012322.1	1.00669	0.894459	0.664495	0.961509	0.94914	0	1.82776	1.1269	1.24882	0.274532	1.31483	1.73734	3.57295	0.946798	2.5135
AC012354.6	0.0421254	0.0372256	0.109291	0	0.216727	0.224788	0.0399238	0.0596573	0.0618181	0.110007	0.100397	0.11437	0.089811	0.320017	0.567548
AC012358.7	1.35419	1.20536	1.40828	1.48863	1.98196	2.52935	1.86003	2.24824	1.56941	1.71465	1.29648	1.14706	3.31267	2.63571	1.39878
AC012358.8	1.22315	1.83897	1.00621	1.14182	1.59327	2.33482	1.56189	2.36198	1.58372	1.01227	1.69459	1.75543	2.5392	1.787	0.712569
AC012360.4	0.246582	0.656701	0.517214	1.71815	0.637175	0	0.937033	0.468747	0.726167	0.555297	0.708825	1.23213	2.13398	0.636495	0
AC012360.6	0.414745	0	0.321573	0.72038	0	0	0.125688	0.0548535	0.301862	0.255624	0.296375	0.242524	0	0	0
AC012363.4	0.595324	0	0.312795	0	0	0.398916	0	0.70436	0.289835	0.446515	0	0.134848	0	0	0
AC012370.3	0.201786	0.16468	0.280083	0.177962	0.351446	0.734321	0.192871	0.38297	0.131854	0.252889	0.258275	0.060941	1.4666	1.39811	1.85708
AC012442.5	4.02623	3.9222	1.97237	2.18169	1.60775	3.34303	4.00139	3.55919	2.27228	2.36423	2.81064	3.24493	2.69262	3.23555	0
AC012442.6	0.820455	0.434507	0.515963	0.565133	0.839587	0.436999	0	0.929747	0.959509	0.855796	0.627929	0.14908	0.70643	0	0
AC012501.2	0.465314	0.676342	0	0	0.397572	0	0.286039	0.28421	0.453014	0.232798	0	0.562611	0.62708	0	0
AC012506.4	0.309398	0.273127	0.314945	0	0	0	0.284939	0	0	0.343992	0.287572	0.135689	1.33448	0	0.824202
AC012507.3	0.555846	0.338385	0.649546	0	0.0897743	0	0.297066	0.22994	0.510089	0.36372	0.365052	0.125802	0.44734	0.354553	0
AC012513.6	1.0319	1.36805	1.49337	0	1.32567	1.11139	0.976504	1.46109	0.901109	0.772691	1.08186	0.465248	0.890505	0.530844	1.12751
AC012593.1	0.105893	0.354323	0.109627	0.828028	1.02027	0.570663	0.553963	0.379195	0.332626	0.61092	0.190715	0.286503	0	2.45276	0
AC012594.1	0.722484	0.994836	0.914952	1.02587	0.758953	0.527898	0.406947	0.648691	0.762566	0.800545	0.741178	0.530611	0.423616	0.598954	0
AC012613.2	0.164659	0.176442	0.073187	0.0406604	0.090485	0.124956	0.122405	0.177484	0.149526	0.166471	0.235128	0.180906	0.0998533	0.118524	0.0630778
AC013264.1	2.31796	2.48845	2.57392	3.29553	2.94441	2.12332	3.8999	3.31744	3.53045	3.21587	2.76258	3.03443	2.04484	3.87278	2.58331
AC013275.2	0.367353	0.130325	0	0.102594	0	0.157841	0.139811	0.055677	0.0576598	0.176086	0.0843567	0.106663	0.750359	0.893718	0.318909
AC013448.1	3.07756	3.68559	3.18302	2.07378	2.81478	2.13917	3.29565	2.15764	2.50904	3.49035	2.464	3.22606	2.57311	2.04467	2.71338
AC013448.2	0.307931	0.272188	0.212191	0	0	0	0	0.0968901	0	0.384578	0.391444	0.463145	0	0	0
AC013460.1	0.426765	0.297057	0.619662	0.179709	0.133152	0.483721	0.257642	0.329741	0.101138	0.11577	0.172557	0.233877	0.552171	0	0.139601
AC013461.1	0.337295	0.4193	0.316926	0.696905	0.41802	0.400315	0.221813	0.309456	0.318376	0.301943	0.284208	0.269031	1.04423	1.18123	0.893068
AC013472.3	0.457568	0.602095	0.939706	0.529987	0.710883	0.847425	0.524307	0.453298	0.387083	0.845338	0.554488	0.495197	0.664759	0	2.16035
AC013472.4	4.61928	5.66783	5.01766	5.26759	6.94154	2.42873	5.74952	3.72929	5.33823	4.75567	4.04051	7.65039	5.2029	1.54615	8.39627
AC015691.13	0.32355	0.428344	0.509967	0.558588	0.414448	0.431363	0.307083	0.306074	0.789407	0.241848	0.620338	0.588386	0	0	1.78083
AC015849.13	2.35443	1.13214	0.885166	1.47113	0.54121	1.68903	2.02142	2.99667	1.878	1.91249	1.21871	0.576266	0.906622	1.09003	2.35734
AC015849.16	0.537825	0.491403	0.418278	0.663454	0.418399	0.611578	0.499567	0.461852	0.544703	0.150191	0.210218	0.225918	0.162907	0.09667	0.0514503
AC015849.19	6.14356	6.03298	6.56842	4.94704	13.3013	5.25594	7.52916	4.75823	5.97348	2.41339	3.95377	4.25139	3.09064	6.44329	2.96642
AC015849.2	0.629737	0.223068	0.132316	0.439106	0	0	0.119834	0.597207	0.246844	0.0945983	0.120738	0.457672	0	0	0
AC015922.6	0.080485	0.14358	0	0	0	0.439847	0.153957	0.153157	0.0787399	0.242746	0.231822	0.072922	0	0	0
AC015923.1	0.663498	1.02522	0.869453	0.570556	0.84925	0	0.315109	0.783499	0.485384	0.370517	0.3173	0.603493	0	0	0
AC015933.2	0.81683	1.0741	1.05333	0	0.51582	0.535772	0.77153	1.33511	0.989928	0.303109	0.192845	0	0.864556	1.03597	0
AC015969.3	1.29068	0.858616	1.05419	1.29322	0.597855	1.74301	0.87775	0.916444	0.49656	0.65622	1.14684	0.834843	0.397893	0.23671	1.51017
AC015971.2	2.5925	3.47574	4.1624	1.82249	2.90108	3.04002	1.80471	2.8242	2.38544	1.99265	2.42892	3.10503	0.969644	3.18874	1.16652
AC015977.6	0.151413	0.26693	0	0	0.776963	0	0.143829	0	0	0.681121	0.435567	0.274104	0	0.778318	0
AC015987.1	0.299771	0.529379	0.2066	0.347365	1.54456	0.537751	0.189307	0.283209	0.38829	0.448644	0.476636	0.0901465	0.862292	0	1.09273
AC016629.3	35.2022	34.2775	31.3683	34.653	43.1548	41.8106	35.8486	40.2511	44.8118	38.9066	40.9003	40.8608	40.3547	38.0735	43.122
AC016644.1	0.620472	0.364215	0.214049	0	0.522299	0	0.977408	0.387106	1.40899	0.154106	0.391645	0.558543	0.877923	0	0
AC016700.5	2.89679	1.89608	2.38169	0.878212	1.3001	0.340135	1.31818	1.4333	1.1108	2.08116	2.53549	2.05952	0	1.30016	2.07805
AC016716.2	0.907751	0.159413	0.37743	0	0.460899	0.479864	0.343943	0.682443	0.529985	0.403816	0.345616	0	0	0	0.993408
AC016722.3	1.02512	0.45447	0	0.892901	0.993198	0	0.366547	0.243066	0.502314	0.577576	0.368933	0.465261	1.11301	0	0
AC016722.4	0.761408	1.3188	0.722044	1.38559	1.28251	1.15499	1.22631	1.12667	0.874873	0.792	0.885254	0.83912	0.567921	0.50633	1.25672
AC016723.4	0.654933	0.234629	0	0	0.336541	0.351791	0.499965	0.990207	0.385287	0.683623	0.124978	0.590977	0	0	1.43714
AC016730.1	0	0	0.0989201	0	0.247257	0.515444	0.453745	0.180731	0.279012	0.286343	0.0914549	0	0	0	0
AC016735.2	0.190584	0.0963265	0.0565328	0.189461	0.0701808	0.0728601	0.051665	0.0514448	0.159856	0.0406701	0.0519584	0.049287	0	0	0
AC016738.4	0.203981	0.124692	0.13022	0	0.0402913	0.0835108	0.193131	0.0296106	0.0767365	0.116966	0.0149462	0.0709916	0	0	0.168648
AC016745.3	3.96825	6.53944	5.74448	6.48303	7.46182	5.47421	3.92102	4.54928	4.85683	6.01444	3.6125	4.68344	5.17214	2.63862	0
AC016747.3	5.43176	5.68982	6.29547	5.30976	5.90227	4.93455	5.34709	5.44997	6.14841	5.39846	4.19073	7.03227	10.061	5.14074	8.46282
AC016757.3	2.16861	1.6083	1.77328	1.75059	1.59024	1.02888	1.96299	2.09933	1.34407	4.1565	5.70258	4.8339	2.3293	3.05924	1.8065
AC016768.1	0.162631	0.591466	0.119482	0	1.74249	1.19958	0.5262	0.108785	0	0.501599	0.741665	0.147783	0.493684	0	0
AC016831.7	0.621176	0.722375	0.605075	0.814418	2.10972	0.7314	0.590631	0.661067	0.456108	0.784444	0.890634	0.63271	1.33575	0.992807	0.633533
AC016907.3	0.612405	0.892172	0.651169	0.689089	0.707557	1.22204	0.76822	1.01118	0.988329	0.673314	0.452065	0.637269	0.846325	0.541056	0.740356
AC016909.1	0.036117	0.0959635	0.0375193	0.126131	0.0933747	0.097073	0.0686479	0.136622	0.106066	0.0810474	0	0.16349	0.310251	0	0
AC016910.1	0.141079	0.251189	0.220348	0	0	0	0.404783	0.267852	0.138297	0.318432	0.203246	0.127831	0.30811	0.734479	0
AC016995.3	0.243733	0.216669	0.0634054	0.215024	0	0.497357	0.465385	0.462258	0.179125	0.22885	0.292188	0.165595	0.529794	0	0.335337
AC017006.3	5.82645	4.8878	3.37223	2.59589	2.54184	2.66492	5.50239	4.01285	3.66876	4.48878	2.88069	4.51033	4.27307	10.2395	1.38976
AC017060.1	1.14898	0.874326	1.51578	0.774263	2.52031	1.45893	1.2618	0.752921	1.1684	1.19163	1.27953	0.880357	1.33387	1.36016	0.964232
AC017074.2	1.37787	1.21711	0.322521	0.530458	1.17758	0	0.58254	0.579576	0.74543	0.574846	1.32326	0.693602	0.660097	0	0.842031
AC017104.2	0.755219	0.932105	0.794183	0	0.77538	0	0.860974	1.4275	1.17507	0.905815	0.434607	0.546941	0	0.776586	0.831511
AC017104.6	1.10479	1.64294	0.594104	0.796055	0.965412	1.11641	1.29909	1.01529	0.816667	0.426698	0.906547	0.514376	0	0	0.625802
AC017116.11	15.3419	20.5028	14.9465	13.3819	14.983	17.2348	13.0568	16.6758	16.1675	14.3505	12.6842	13.8872	9.52893	11.4198	11.4883
AC018462.2	0.6264	0.620122	0.459356	0.901039	0.476427	0.693494	0.910584	0.592428	0.541067	0.689131	0.704202	0.533752	0.791586	0.564739	0.800876
AC018638.1	0.60288	0.996909	0	0	0.895853	0	0.906114	0.571432	0.756124	1.22819	0.659883	0.389589	0.3749	0	0.474498
AC018643.4	0.218226	0.38433	0.224632	0	0	0.57495	0.412687	1.01817	0.212254	0.487539	0	0	0	0	0
AC018647.3	0.0461821	0.204819	0.048008	0.161962	0.598995	0.249479	0.263823	0.131167	0.0904534	0.242222	0.0441924	0.209103	0.398656	0.948664	2.26962
AC018731.3	0.14855	0.524018	0.46811	0.5142	0.381381	0	0.565122	0.140552	0	0.334037	0.142577	0	0.63996	0	0.817884
AC018755.17	0.177099	0.209853	0.245681	0.208151	0.307595	0.962788	0.450715	0.39178	0.404894	0.443284	0.339594	0.427797	0	0	0
AC018766.6	0.729459	0.160183	0.378908	1.24902	0.462887	0	0.172786	0.343362	0.35519	0.810596	0.173576	0.495287	0	0	1.99612
AC018799.1	0.454501	0.257481	0.487469	0.709985	0	0.182549	0.255745	0.444351	0.458972	1.03932	0.706355	0.72731	0	0.347556	0
AC018816.3	0.172045	0.393707	0	0	0	0	0.325876	0.16204	0.334155	0.255288	0.349352	0.155716	1.16404	1.3906	0
AC018866.1	0.943566	0	0.390234	1.29367	0.478006	0	0.892627	0.532721	0.183809	0.700734	0.537348	0.681371	0	0	1.03391
AC018890.6	0.0719654	0.126145	0.0497988	0	0	0	0.0898422	0.0906213	0.116026	0.0895348	0.0915141	0.108555	0.201064	0	0.129474
AC019181.2	0.1504	0.246841	0.20068	0.0745785	0.221111	0	0.203643	0.10143	0.105101	0.304607	0.0819354	0.0583341	0.458165	0.326519	0
AC019186.1	0.158566	0.279721	0.333119	0	0	0.423289	0.451922	0	0.463348	0.355465	0.455383	0.143954	1.36588	0	0
AC019330.1	0	0	0.0761023	0.127942	0	0.0984702	0	0.138562	0.0717122	0.0548003	0.0349993	0.0663214	0	0	0
AC020594.5	2.2017	1.45158	1.68613	0.940266	1.38635	2.17243	0.51525	1.02446	1.85761	1.21761	0.258978	1.71667	1.16404	0	1.50339
AC020743.2	0.105893	0.937057	0.438507	0	0.543567	0.568998	0.300935	0.500383	0.822858	0.873532	0.605423	0.286503	0.457308	0	0.57967
AC020951.1	0.793535	1.06388	1.14263	1.95809	2.30816	2.19034	2.06382	1.66839	1.57799	0.668974	0.512807	0.556047	0.765713	1.16968	0.967938
AC020956.3	0.179746	0.272483	0.319874	0.446429	0.46309	0.13733	0.462775	0.363832	0.376889	0.287605	0.146977	0.325377	0.219468	0.130377	0.138715
AC021106.1	0.653473	0.432315	0.513924	0	0.41786	0	0.464472	1.08009	0.318648	0.487541	0.156351	0.296916	0	0.837608	0.898329
AC021224.1	1.28761	0.899043	1.05016	1.61199	1.19342	0.746187	1.66142	0.6104	0.627822	0.966191	1.93931	0.997896	0	0	2.52619
AC022007.5	3.49574	3.06595	3.33337	1.99408	2.87146	2.55701	3.44026	2.34305	3.07928	3.53933	3.42893	3.42338	1.77072	1.94282	1.89447
AC022154.7	0.918959	0.502009	0.401538	1.8358	1.35985	1.49941	1.28103	0.533891	1.47795	1.67875	2.10086	0.956515	0	0	0.580631
AC022182.1	0.0835003	0.129817	0.320909	0	0	0	0.140007	0.0792078	0.0814456	1.47435	1.7566	1.31808	0	1.89033	1.62418
AC022182.3	2.20186	1.63087	1.42804	1.28552	2.38007	1.24035	1.13405	1.13018	2.14723	4.26723	5.27691	5.39021	3.98179	1.42416	0.503939
AC022201.4	0.29654	0.653715	0	0	0	0.795038	0.422826	0.420754	0.433458	0.333448	0.853945	0.537219	0	0	0.816401
AC022201.5	0.996728	0	1.01433	1.13043	0	0.867845	0.922033	0.917335	0.318413	0.483892	0.931257	1.1746	1.39254	3.31444	0
AC022486.1	1.04097	1.57673	1.62289	1.82322	1.79854	0.233986	1.56847	1.60099	1.18921	1.29935	1.28612	1.06042	2.05647	2.00157	2.12845
AC022819.3	0.179641	0.134179	0.129001	0.191253	0.0709231	0.146959	0.183106	0.039108	0.10812	0.195656	0.157909	0.100028	0.117435	0.348532	0.0741901
AC023115.2	0.912732	1.51808	0.694277	1.33481	0.914928	1.81595	2.00807	1.59307	1.36033	0.861954	1.15652	0.764384	0.144363	0.548574	0.591226
AC023491.2	0.957671	0.677315	0.347912	0.748698	1.17129	0.511744	0.567562	0.904445	0.632486	0.732751	0.730683	0.455045	1.73789	0.485782	0.516876
AC023590.1	0.311059	0.274688	0.535955	1.11401	0.266469	0	0.392563	0.2934	0	0.231429	0.0987916	0.196921	0	0	1.69904
AC023908.1	0	0	0	0	0	0	0	0	0	0.235492	0	0.190046	0	1.60705	0
AC024560.2	0.832912	0.932891	1.59472	1.68947	0.340883	0.591352	0.667524	0.539396	0.901457	0.591002	0.587077	0.595426	0.755971	0.674494	0.478162
AC024592.12	1.90712	2.74806	1.62443	1.77744	0.881165	2.74697	1.31318	2.7743	1.85086	2.05816	1.48337	2.19657	3.71185	0.883322	0
AC024592.9	0.234445	0.156255	0.670775	0.206627	0.458031	0.31857	0.167797	0.388962	0.229711	0.220042	0.280955	0.26546	0.254513	0.303095	0
AC024704.2	0.650918	0.382204	0.670522	1.48751	0.548568	0.57112	0	0.809097	0.633045	0.807683	0.411133	0.194638	0	0	0
AC025165.8	0.122632	0.281903	0.280045	0.767166	0.252658	0.655486	0.139556	0.208483	0.167986	0.530995	0.584836	0.488361	1.46656	0.622256	0.132415
AC025171.1	0.282948	0.201093	0.353209	0.597991	0.568673	0.460911	0.215932	0.268187	0.166327	0.42476	0.668681	0.355344	0.490982	1.14584	0.932144
AC025335.1	1.69165	2.25538	1.80013	0.980297	1.41353	1.67833	1.74721	1.61704	1.33652	1.10925	1.4265	1.62863	1.47984	0.988728	2.10417
AC025918.2	0.238598	0.210102	0	1.63649	0.601122	3.14969	0.225759	0	0.230767	0.176899	0.226648	0	2.0217	3.63871	3.93851
AC026150.8	9.40924	7.40207	9.84017	6.56252	10.0155	12.3812	8.39386	10.9609	8.87707	9.11477	7.66149	8.09683	10.155	9.73556	9.0423
AC026188.1	1.99862	0.923932	0	1.59928	3.73283	1.56802	1.02374	1.01852	1.64741	0.692739	1.58132	1.67272	0.663256	0.715742	0.763237
AC026348.1	1.61845	1.96332	1.59449	1.74372	2.47539	1.72746	1.55771	1.66378	1.561	1.76627	1.73479	1.88822	2.04741	1.76692	1.92011
AC026369.1	7.75692	8.34905	7.36457	11.4533	10.6653	10.4009	7.58555	6.99203	6.33729	5.74096	6.529	4.92889	4.13356	3.55152	3.89036
AC026471.6	1.18438	1.04373	2.01991	2.04944	0.379962	0.794168	1.40712	0.559881	0.720994	1.22064	1.278	0.804213	1.91086	3.03968	0.814925
AC027601.1	0.236754	0.0940181	0.0736627	0.28648	0.18215	0.157215	0.134402	0.100484	0.0926137	0.149917	0.19158	0.171371	0	0.119299	0.31745
AC027682.1	0	0.632268	4.90639	4.16137	3.39855	0.826328	2.64774	0.0254984	2.70967	1.68185	1.6859	0	0	4.02166	0.580391
AC034110.1	0.346303	0.0218708	0.231089	0.171953	0	0.0661154	0.187671	0.116816	0.169422	0.221607	0.165158	0.156716	0.21132	0.125529	0.133561
AC034187.2	2.90884	2.02852	2.25765	1.59138	4.71033	0.817969	2.18453	2.17341	2.98172	1.83951	2.35245	2.35825	1.32019	3.93387	3.36812
AC034220.3	15.5728	13.468	12.9759	14.3856	14.3772	17.2051	13.9327	15.2414	13.774	12.8333	12.6323	10.2294	10.8191	19.4998	12.6525
AC034228.2	0.776687	0.511421	0.40079	1.33172	1.46945	0.511001	0.917927	0.545511	0.754092	0.721346	0.367962	0.875697	0	0	0
AC034228.3	1.34147	1.04551	0.610005	0.59021	1.09121	0.455749	0.879767	1.1929	0.327211	0.754839	0.881908	0.530171	0.364759	0.435472	0
AC034228.4	0.152778	0	0.643742	0	0	0	0.290473	0.289293	0.148835	0.344271	0.293436	0.276967	0.65853	0.785003	0
AC037445.1	0	0.157655	0	0	0	0	0.340065	1.31698	0.653721	0.133087	0	0.32476	0	0	0
AC046143.3	1.01882	1.46651	0.897955	1.111	2.66338	1.07249	1.57593	1.63602	1.45703	0.885247	0.451669	1.20669	3.08407	2.44986	2.16813
AC053503.11	0.503714	0.888026	0.17527	0	0.428985	0	0.318493	0.15853	0.326646	9.86328	10.9043	9.91329	3.60671	2.57593	1.84187
AC053503.12	0.362203	0.32064	0.205192	0.229679	0.340153	0.441813	0.187647	0.498052	0.225603	0.344635	0.4088	0.238464	0.84725	1.34286	0.714215
AC053503.4	0.0787653	0.279177	0.0409209	0.137724	0	0.10602	0.0748999	0.186286	0.192787	0.176848	0.15059	0.0356573	0.33884	0.402968	0
AC060834.3	2.86659	3.25663	1.86381	0.47401	1.76145	1.10475	1.94787	2.32761	2.40999	6.55946	4.72068	5.69919	2.95807	3.5241	3.00796
AC061961.2	16.4306	18.8583	17.2084	13.5485	22.5688	18.6022	24.1553	26.8238	21.4449	25.4062	24.0035	18.5313	5.2938	3.17579	6.86041
AC062017.1	0.589024	0.172276	0.810059	0	0	1.55005	0.3708	1.28663	0.19035	1.01877	0.927825	1.23904	0.832744	0	1.07393
AC062028.1	0.131395	0.392965	0.273137	0.314221	0.118893	0.371368	0.0872804	0.168434	0.307284	0.098412	0.211959	0.160538	0	0.224626	0.477727
AC062029.1	1.03743	0.93099	1.28926	1.45213	0.664237	1.77818	0.821501	0.701118	0.813275	0.935817	0.38322	0.932608	1.19726	0.977826	0.720477
AC064834.3	0.155105	0.547366	0.163306	0	0.397572	0	0.295107	0	0.604018	0.465595	0.446934	0.703263	0	0	0
AC064875.2	3.08265	3.35191	4.98879	1.59138	1.09193	1.70884	3.18271	3.77152	4.35372	9.49777	7.65936	10.0339	4.32203	7.92354	5.86858
AC067945.4	0.236472	0.208452	0	0.810524	0	0	0.223619	0.440779	0.228683	0.526933	0.67374	0.636504	0	0	0
AC067968.3	0.910126	0.668693	1.43613	0	2.33505	0	1.00811	1.29071	0.442621	0.910285	0.873064	1.23602	0.653289	0	0
AC068057.1	0.58009	0.514392	1.21296	0.809652	0.299121	0.938472	0.772981	0.330894	0.454757	0.786449	1.44351	1.68047	0	0	0.637057
AC068196.1	0.573119	0.168873	0.395207	0.333642	0.493702	0.514534	0.453198	0.180552	0.557182	0.428767	0.456479	0.775067	0	1.47777	1.04599
AC068282.3	0.903763	0.947221	0.872459	1.31292	1.29757	1.23367	0.717089	0.754042	0.760794	0.909529	1.02185	1.00811	0.98579	0.745093	0.679588
AC068286.1	0.76048	0.667965	0.196668	1.95536	0.963293	1.0019	0.179739	0.357507	0.740141	0.282351	0	1.03037	0	0	0
AC068489.1	0.369994	0.318871	0.374609	0	0.924587	1.9176	0	0.676802	1.06499	0.268217	1.03585	0.6492	1.54217	3.68611	1.98509
AC068490.1	0.0173502	0.0153237	0.036002	0	0.0891537	0	0.0328646	0.032748	0	0.0388116	0.0330619	0.031401	0.147698	0	0
AC068491.2	0.273403	0.362456	0.861919	1.89922	0	0	0.390233	0.647893	0.804891	0.616071	0.262773	0.744996	0	0	0
AC068499.10	0.581597	0.612824	1.85337	0.969854	0.478832	0.249471	0.773539	0.349933	0.359947	0.655381	0.441631	0.333564	0	0	0
AC068533.7	5.62528	3.66448	5.23489	7.09122	3.7154	3.422	3.28411	4.45931	6.30695	2.96094	5.8615	4.54974	2.1906	2.61611	4.16313
AC068580.5	3.82675	0.664459	0.388905	6.45558	0.962327	0	0	0.704141	0.737526	0.558031	0.358165	0.671659	1.60326	1.91348	2.0549
AC068580.6	0.295296	0.261278	0.367949	0.514214	0.60941	0.474675	0.616653	0.474394	0.288992	0.419213	0.225493	0.347487	0.252857	0.150252	0.319686
AC068831.10	1.04184	1.07449	0.626091	1.79998	1.44773	1.72811	0.836042	1.11757	1.21807	1.06998	0.873536	1.18596	1.01695	0.489074	0.805205
AC068831.15	0.506675	0	0.418957	0	0	0	0.960108	2.68008	4.3313	2.65889	0.193185	2.74388	0.437463	5.73582	8.8588
AC068831.16	1.03133	0.726155	0.213476	0	0.521031	0	0.585504	1.35232	1.20412	0.768235	0.976072	1.11461	1.75096	3.1498	1.13183
AC068831.3	1.0044	1.32161	1.2854	3.42875	0	0	0.711636	0.935725	0.484508	0.556532	3.0913	0.895822	0	0	0
AC068831.6	0.554206	0.663736	0.609446	0.454732	0.757657	0.437353	0.588277	0.523904	0.414809	0.658014	0.56038	0.472187	0.139783	0.830796	0.883747
AC069155.1	0.148831	0.394003	0	0	0	0.797832	0.4247	0.563488	0.289835	0.223257	0	0.539393	0	0	0
AC069257.8	0.213566	1.12915	1.10372	2.20346	0.539832	1.12261	0.403348	0.995997	1.24926	0.635525	0.202681	1.91851	0	3.26098	0
AC069277.2	0.416316	0.405481	0.389455	0	0.821241	0	0.202512	0.0635658	0.20786	0.320633	0.738374	0	1.03601	0.905464	0
AC069363.1	0.440665	1.26995	0.681731	0	0.471029	0.58211	0.525401	1.02977	0.687226	0.743021	1.56976	1.74307	0.507748	0.332996	1.86121
AC069368.3	0.868323	0.577876	1.24132	0.377816	0.557233	0	0.103058	0.308849	0.741246	1.06221	0.93291	0.490131	0	1.68311	2.38485
AC069513.4	2.98461	2.97006	3.44517	2.70312	3.52556	4.06189	3.08198	3.10153	3.06605	2.12252	2.53513	2.56868	1.89981	1.31772	2.00219
AC072062.1	2.30206	2.56778	2.55445	2.52815	2.76775	3.38273	3.02438	2.4442	2.83953	2.49845	1.74638	2.56919	2.70292	2.89143	2.05054
AC072062.3	0.887533	0.873723	0.538935	0.718014	1.61918	0.137835	0.993601	0.88655	0.861638	0.791007	0.847094	1.03247	0.440494	0	2.16369
AC073043.1	1.21481	0.741636	1.75487	1.71196	1.1045	1.28887	0.563229	0.54137	0.597487	1.01495	0.553267	0.195833	0.693138	0.62226	0
AC073046.25	3.74136	4.53394	6.00371	10.3999	4.71016	8.016	7.29119	10.6864	6.78493	4.51387	5.55468	3.98204	5.93845	4.74547	5.14676
AC073094.4	0	0.365306	0.643678	1.4213	0.523411	0.545783	0.392014	0	0	0.463354	0.393052	0.373419	0.880808	0	0
AC073130.1	5.22513	6.01904	4.87755	3.52425	5.98189	4.28937	6.76594	5.76621	6.5264	5.44704	5.57173	2.24072	0.916799	7.4761	6.40122
AC073130.3	0.564864	0.667143	0.194992	0.329404	0.731026	0	0.0893677	0.445609	0.825045	0.493349	0.0900773	0.594436	0	0	0.51668
AC073133.1	0.251354	0.148076	0.195634	0.436138	0.32328	0.335297	0.198511	0.21753	0.286887	0.218792	0.319486	0.189562	0	0.212151	0.22575
AC073254.1	4.80465	6.14473	7.82222	6.31833	8.5849	5.0117	6.57394	7.28695	8.1384	7.34703	4.81794	7.08271	10.3825	12.3737	8.69183
AC073257.1	2.82752	3.52076	2.95835	4.00181	3.82931	3.98132	2.84217	3.76948	3.07952	5.0719	2.22506	3.32785	0.71551	2.55261	0
AC073283.4	3.96243	3.11379	3.13089	2.1547	3.45066	1.64725	3.30488	2.70188	3.36315	5.32429	5.22584	7.20235	5.20225	7.21495	7.21485
AC073283.7	0.183262	0.162832	0	0	0	0.247703	0.0871535	0.260431	0.268046	0.137509	0.175622	0.331262	0	0.474008	0
AC073284.4	0	0	0	0	0.565705	0.592895	0.211789	0.837781	0	1.33329	0.425041	1.00341	1.902	0	0
AC073316.1	0.309523	0.413224	0.805785	0.548613	0.404876	0.423296	0.370065	0.58734	0.682195	0.582419	0.222857	0.280278	0.676582	1.61399	1.28433
AC073333.8	1.16167	1.14383	1.49194	1.79778	1.33431	0	1.23009	0.97894	1.89612	1.06542	0.867714	0.585636	1.67897	1.33461	0.711348
AC073342.12	1.14794	0.506956	1.34824	0	0.370028	0.514179	0.819527	0.799761	0.56155	0.216055	0.138018	0.391334	0	1.66547	1.58371
AC073343.13	4.91827	3.89156	6.74333	4.25222	5.67538	7.3896	7.35545	7.13971	5.69995	5.61814	4.8499	5.81422	3.98053	3.18315	6.01057
AC073635.5	0.751749	0.265266	0.790358	0.520701	1.54507	0.803515	0.571921	1.70599	0.877513	0.22558	0.577742	0.408629	0	0.77325	0.828217
AC073636.1	0.924385	0.816091	0.487106	0.534205	0.790167	0.823542	0.87958	1.45848	1.05041	1.62024	2.2198	0.977693	0	0	0.847613
AC073842.19	4.07918	2.62371	4.44466	4.64452	1.36717	2.86217	2.54703	3.79122	7.33874	1.99757	4.60278	6.05141	8.01176	4.11556	1.4814
AC073957.15	0.32355	0.856688	1.01993	0	0.828896	0	0	0.306074	0.157881	0.483695	0.465253	0.588386	0	0	0
AC073987.1	0	0.465443	0	0	0.339273	0.354904	0.125053	0.124533	0.128872	0.0985871	0.37855	0.238713	0	0	0
AC074011.2	0.587989	0.259024	0	0	0	0	0.139693	0.139011	0.716719	0.771228	0	0.666667	0	0.756293	0
AC074117.10	12.5937	11.8816	11.0137	12.0593	10.1669	11.7593	13.4438	13.8362	11.4616	12.8712	11.6238	10.9206	9.81664	14.7837	11.1474
AC074141.1	0.830253	0.98022	1.7248	0	2.68174	1.95111	0.821682	0.915868	2.3365	1.83676	0.627871	0.876899	0.593896	0	0
AC074183.3	2.35086	1.72006	1.65772	1.7728	1.96698	1.3688	1.2015	1.19446	0.737176	1.88996	1.36501	1.21326	1.0953	1.74407	0
AC074212.6	1.57331	1.26207	2.32172	6.25812	4.64124	4.83157	0.972375	1.58954	0.890265	2.68922	1.78013	0.991207	10.9411	5.5904	4.99981
AC074286.1	3.34628	4.2584	3.8171	3.36313	3.24881	3.22946	3.2418	3.64316	3.4111	3.08874	3.45506	2.96334	3.656	1.7867	2.77124
AC074289.1	4.42892	2.49173	3.45218	4.62287	3.19977	4.13362	2.75534	3.06293	3.50269	3.10456	2.97322	2.54499	2.93575	4.14693	3.94572
AC074363.1	3.66226	4.57034	4.37572	7.26729	4.86703	4.05451	3.45885	3.25391	3.5561	8.01267	6.2113	4.6924	2.45989	0.980763	7.39155
AC074366.3	0.468422	0.4132	1.31421	2.16285	2.79728	2.08626	1.93106	1.62195	0.608574	0.935006	0.749731	0.991299	0	0.802806	0
AC074389.6	0.183181	0.0812367	0.0952094	0.321159	0.11878	0.123672	0	0.130063	0.134542	0.102934	0.131459	0.0829399	0.197622	0	0
AC074391.1	1.77936	1.71479	2.0783	0.678683	1.41145	1.78369	1.35785	1.97168	2.17513	1.34449	1.41069	1.55089	0.278759	0.553122	0.35293
AC078842.3	0.311654	0.549834	0.327916	0	0.398823	0.832615	0	0.147136	0.303484	0.350195	0.448866	0	0.670941	0.801276	0
AC078883.3	0.341707	0.397014	0.579924	0	0	0.451978	0.485311	0	0.165958	0.334544	0.368875	0.309316	0	0.557343	0
AC078941.1	0.356091	0.703574	0.747893	0.519445	0	0.401261	0.926011	0.610321	0.923684	0.309069	0.451823	0.186727	0	0.142848	0
AC079135.1	0.723008	0.234478	0.417116	0	0	0	0.472179	0.248921	0.152144	0.317064	0	0.141614	0	0.544418	0
AC079145.4	3.51649	3.52674	3.19068	1.65594	5.72419	1.70469	2.12422	1.81238	1.71427	3.22309	3.52038	3.33597	4.13301	2.4627	5.27687
AC079154.1	14.8363	12.531	16.2673	8.81257	13.4707	14.0235	14.091	14.4596	15.0817	14.7757	14.2049	14.3349	3.43652	2.45853	2.6314
AC079305.10	1.76226	2.01533	3.11504	0.602799	0.89405	0.931306	2.33358	1.65873	2.39277	1.82743	1.17301	2.39084	0	0.896861	0
AC079305.11	4.88972	7.26301	7.07087	6.84088	7.84609	6.10264	5.64525	7.65503	8.49528	12.7939	13.3048	14.2596	1.98811	11.7983	8.44986
AC079354.3	0.376567	0.443483	0.390707	0.559359	0.322559	0.525478	0.441607	0.287707	0.315734	0.254071	0.358818	0.454356	0.763458	0.543957	0.0964794
AC079354.5	1.20828	1.32699	1.54403	0	0.757705	0.793996	0.282739	0.563733	0.582762	0.889483	0.567495	1.87883	2.55525	0	0
AC079466.1	1.04318	1.2063	1.03217	0.912049	0.707293	0.828135	0.975675	0.791646	0.832565	0.661021	0.799064	0.705186	1.78168	1.14807	1.54355
AC079586.1	0.13197	0.0933704	0.0548017	0.091803	0.0680168	0	0.0250391	0.0498677	0	0.0394214	0.0251819	0.0477795	0	0	0
AC079610.2	6.6398	7.20814	6.60075	6.35692	7.1977	7.48229	6.71676	6.44769	6.53463	6.32799	6.65068	6.43131	4.29224	6.01455	7.17273
AC079630.4	4.11651	3.67702	2.67389	2.13678	1.96091	7.05308	4.05082	4.29085	4.84512	3.40409	2.40858	3.34109	3.56776	3.75257	8.40017
AC079742.4	3.3617	0.226602	6.09625	2.65517	0	3.39947	1.21557	4.58196	6.48378	0	0.97904	5.99418	0	2.62191	0
AC079776.3	0.240119	0.297196	0.39878	0.667477	0.865604	0.25663	0.227692	0.317485	0.164458	0.250943	0.25191	0.260787	0.307595	0.365417	0.518408
AC079779.4	0	1.22807	1.67243	1.59167	4.09956	3.68111	1.09682	1.30059	1.12535	0.345141	1.32467	1.04166	0.983245	3.53666	5.1097
AC079807.2	3.1805	2.70747	2.00387	1.77293	3.28675	3.09308	1.4547	2.05162	1.62171	1.14718	1.09941	1.50275	0.552323	0.657725	2.10052
AC079807.4	0.101151	0.119406	0.070041	0	0.1742	0.0905161	0.0960871	0.12751	0.198017	0.176473	0.16102	0.122093	0.144649	0.343914	0
AC079896.1	0.361386	0.158763	0.187669	1.23676	0	0.477813	0.171117	0.339873	0	1.07262	1.37522	0.490545	0.77266	0	0
AC079922.3	0.999806	0.962668	1.09922	1.12648	1.44124	0.945324	1.28394	1.05596	1.06479	1.1425	1.1508	1.22442	0.881245	1.49614	0.954987
AC079988.3	0.317663	0.140184	0.166932	0	0.406606	0	0.302021	0.899893	0.309489	0	0.760344	0.432644	0	0.816643	0
AC083843.1	1.02525	1.33804	1.11491	0.892044	0.79001	0.928313	0.985171	0.864442	0.798742	1.13567	1.38	1.0633	0.600533	0.503052	0.713993
AC083843.2	0.186284	0.165123	0.289534	0.326084	0	0.251647	0.17705	0.176429	0	0.279216	0	0.084055	0	0	0
AC083843.4	1.15162	1.27909	1.13997	0.465834	1.24245	0.788207	0.990941	0.936147	0.917253	1.38011	1.20101	1.21205	0.114512	1.22458	0.289524
AC083864.3	0.183059	0.483229	0.570514	0.627763	0.464826	0.484242	0.520309	1.20799	0.714157	0.678765	1.21907	0.992806	0.782959	0	0
AC083864.4	0.428453	0.607761	0.53435	0	0.222038	0.231075	0.163074	0.243291	0.461486	0.770039	0.901534	1.12508	0.369252	0	0.700643
AC083867.4	1.17091	2.05553	1.00754	1.33862	0.49284	1.02836	1.10684	0.365307	2.46153	2.60859	1.10935	2.64024	1.65806	4.9595	2.13753
AC083884.8	6.49882	7.20019	7.38013	6.42628	5.81342	6.02276	8.71651	7.88111	8.61261	7.72605	7.51254	5.80731	6.80788	7.84379	8.67552
AC083949.1	0.156141	0.365565	0.666678	0	0	0.343101	0.270594	0.39139	0.403059	0.650732	0.121896	0.141614	1.241	0	0
AC084082.3	0.399724	1.14036	0.500213	0	0.627789	0.437527	0.229548	0.304171	0	0.301543	0.153622	0.144819	0.699759	0.416645	0
AC084149.1	0.202054	0.178408	0.417737	0.351297	0	0.272014	0.861568	0.286247	0.588541	0.378474	0.28899	0.364588	0.435963	0.519639	0
AC084219.2	0.792042	0.775501	1.1801	0.299038	0	1.80003	1.26773	0.760822	0.492966	0.923006	1.31661	0.612435	0.550876	1.67133	0.928072
AC084219.4	7.21678	6.63298	6.82465	5.50376	6.43172	6.20724	5.42865	6.25669	6.72146	5.62571	5.06647	5.76502	4.11507	4.53734	6.40732
AC084809.2	1.43841	1.77775	1.21003	0.499208	1.11251	2.32114	1.505	2.17745	1.54724	1.51496	1.10617	1.43769	0.621886	0.742261	0.793236
AC084809.3	0.51256	0.452009	0	0	0	0	0.647081	0.643531	0.663832	0.380112	0.651172	0.77329	0	0	0
AC087294.2	1.16349	1.67476	1.46561	0.864486	1.43691	1.66636	2.02697	2.08659	1.72876	1.46457	1.39807	1.15776	0.53251	0.317139	0.674121
AC087430.1	0.205642	0.168583	0.167606	0.203369	0.150822	0.195348	0.180763	0.207873	0.215498	0.240851	0.209843	0.212659	0.249764	0.0741312	0.236693
AC087491.2	0	0.242045	0.287805	0	0.707402	0.36951	0.130267	0.259724	0.268688	0	0.526704	0.124393	0.593737	0	0
AC090044.2	0.177011	0	0.183927	0.605723	0.449005	0.467992	0.167537	0.499812	0	0.393298	0.673621	0.16001	0.756968	0.900943	0.96702
AC090094.1	0.26825	0.0197579	0.719215	0.776211	0	0.954882	1.08074	0.506593	0.459283	0.450425	0.55418	0.789014	1.62141	0	0.361652
AC090505.4	0.467481	1.09967	0.983747	1.07899	0.398823	0.416308	0.444557	1.17709	0.606968	0	0.149622	0	0.670941	0.801276	0.857716
AC090587.4	2.47394	2.18156	2.24774	2.2669	2.53186	2.63423	1.56492	2.64739	2.57033	2.45426	2.05015	1.79769	2.12642	0.844185	0.9059
AC090587.5	1.60317	1.09595	1.66624	0.610611	1.80869	0.941652	0.84328	1.67784	1.5569	1.58535	1.86587	0.483656	3.04803	0	1.94832
AC090616.2	0.905077	0.836858	0.531545	0.550447	0.814769	0.529666	0.486457	0.856228	0.616423	0.471216	0.225703	0.320659	0.338564	0.201319	0.214107
AC091132.1	1.37264	1.02745	0.764687	0.732861	0.812836	0.567403	0.19998	1.59661	1.02565	1.18733	1.30855	1.71447	0.455606	1.63038	1.15527
AC091133.1	7.30642	6.26406	7.78229	8.13556	6.49774	9.66313	7.7933	9.29339	6.58796	9.20892	5.38634	5.45164	11.7226	7.45386	11.9995
AC091153.4	1.66537	0.628822	0.24396	0	1.79814	0.628305	0.225153	1.32835	0.690127	1.05822	0.677674	0.42645	0	1.20948	0
AC091177.1	0	0.13986	0.333119	0	1.21752	0	0	0.598544	0.463348	0.592442	0.151794	0.287907	2.04882	0.814942	1.74363
AC091633.3	0.494807	0.874922	0.204729	0.34475	0.510257	0	0.750656	0.280477	0.480939	0.592018	0.47244	0.446552	1.2821	0	0
AC091729.7	0	0.0803289	0.0939231	0	0	0.244707	0.172307	0.171435	0.0881898	0.135743	0.173457	0.163544	0	0	0.993647
AC091729.9	11.1286	9.21073	8.64886	9.56683	10.3587	10.3889	6.93486	5.5646	7.39493	12.2345	11.3911	9.35463	10.9289	9.59496	9.27105
AC091801.1	0.23034	0.341817	0.162701	0	0.200962	0	0.0734297	0.219815	0.150314	0.874059	0.739514	0.561281	1.00158	0	0.425399
AC091814.2	3.02972	2.76663	2.34579	0	0	0	8.25158	7.51372	8.51786	5.43703	5.2191	6.47113	0.679425	0	1.71879
AC091814.3	0.654833	0.999506	0.849029	0.896801	0.875184	0.906703	0.968388	1.2226	0.653785	0.762458	0.896376	0.765332	0.927421	0.275244	0.439425
AC091878.1	4.76474	4.67879	4.58945	6.05574	7.12456	5.81867	6.20451	5.69798	6.01664	6.03156	6.15098	6.16717	6.95416	8.73872	7.86873
AC092066.1	6.09461	7.28484	7.11937	6.42834	7.5581	6.90726	5.757	6.56226	6.93941	5.47306	5.20197	5.27803	5.01744	5.21747	5.70914
AC092071.1	0.471823	0.138602	0.33009	0.543298	1.60887	0.83942	0	0.890536	0.612885	0.23502	0.301026	0.142608	0	0	0.865106
AC092159.2	2.62333	1.72071	1.63453	2.5811	3.26569	1.82024	1.87535	2.47942	1.78213	1.75295	1.53219	1.95562	2.11554	2.20012	1.83894
AC092159.3	0.449846	1.05878	0.315602	0	0	0	0.428173	1.13544	0.583977	0.675349	0.720686	0	0.647057	0.771847	0
AC092162.1	1.73961	2.49005	3.00239	2.77085	1.19517	2.88744	2.65289	1.33609	2.46142	2.31353	3.26828	1.93141	2.0563	0.836271	2.56537
AC092171.2	1.51388	1.2457	1.45942	4.50873	4.99207	5.23479	0.615557	1.22884	0.737679	1.21907	1.75459	0.781034	6.54307	2.23367	10.085
AC092171.4	7.51139	8.20596	7.93364	8.57666	8.58084	8.17199	8.86375	8.56055	9.28779	9.40581	9.32094	9.15999	8.22582	10.3671	7.29453
AC092192.1	3.08652	2.68352	2.75527	3.38924	6.9262	4.42635	3.23484	2.44249	2.59373	3.15315	3.31878	2.66371	1.60729	3.44909	1.22145
AC092198.1	0.0840351	0.22278	0.0218022	0.145817	0.378295	0.168155	0.0597318	0.0991735	0.0411064	1.31669	1.32183	1.3309	0.806208	0.319188	0.905726
AC092295.4	1.65459	0.72843	0.856195	1.41846	0.522299	1.08855	1.36837	0.58066	1.61028	0.308213	0.587467	1.30327	1.75585	0	0
AC092301.3	0.318908	0.470705	0.440725	0.369313	0	0.285768	0.201618	0.100497	0.723694	0.398916	0.608293	0.671513	0.459422	0	0
AC092316.1	2.55461	3.33961	0.971829	3.26312	0	5.87582	2.97578	3.24631	3.68355	3.02915	3.57644	1.69544	1.34009	1.59873	0
AC092415.1	1.57231	1.14633	1.34228	2.24769	1.93392	2.31856	2.14759	1.93881	0.944721	2.07513	1.8525	1.51953	1.86316	2.78261	0
AC092431.3	1.28728	1.32371	2.66211	0.736879	2.71426	2.82084	1.82494	2.20257	1.88184	3.67362	0.40718	1.73227	1.81882	2.1851	0
AC092535.3	0.18964	0.191695	0.225009	0	0.27932	0.217483	0.0514078	0.307135	0.212084	0.404677	0.28435	0.171649	0.231707	0.412984	0.292918
AC092597.3	0	0.622359	1.03691	0	0	0	0.402371	0.400887	0.966598	0.318111	0.270913	0.256267	0.609854	0.728351	0
AC092614.2	0.940121	0.912423	0.710697	0.300683	1.55613	1.39215	0.980089	1.21468	1.08407	0.577146	0.818641	0.463403	2.60075	1.77326	0.941521
AC092635.1	0.196341	0	0.202515	2.69242	3.47081	4.13348	1.854	2.02185	2.85526	2.32861	3.1546	2.30108	4.16372	1.99373	1.07393
AC092667.2	0.769809	0.991388	0.388054	0.458166	0.565964	0.293549	0.416972	0.35305	0.473406	0.705761	0.69203	0.736503	0.656785	0.891589	0.711534
AC092669.3	9.6902	10.3526	10.4129	9.56161	9.94737	9.8455	10.7926	10.2842	10.1379	9.43529	9.08318	8.50517	9.69429	9.25944	10.2503
AC092675.3	0.321813	1.24983	0.507154	1.6659	0.823108	0	0.15268	0.579576	0	1.19439	1.66571	1.14286	0	0	0
AC092675.4	1.27872	0.423208	0.839652	1.10396	0	0.426173	0.30346	0	0.155843	2.2681	0.91836	1.59546	0	0.820898	0
AC092835.2	3.4085	3.19138	3.0635	4.34328	4.48579	2.46243	3.92211	4.43052	4.33061	3.01368	3.31768	2.81856	2.81079	5.17887	3.19873
AC092839.3	0.322828	0.142408	0	0	0	0	0	0.916292	0.157592	0.482487	0.154695	0.146727	0	0	0
AC092839.4	2.42498	0.641222	1.74475	1.66664	3.05425	0.640718	0.689258	1.133	1.17377	1.44364	0.230561	0.217743	2.05494	1.2325	1.3352
AC093110.3	4.22164	5.34229	5.47028	6.84575	7.98837	9.09504	6.4274	7.33935	7.85511	4.7632	7.03033	2.42933	3.65305	8.72001	8.52567
AC093323.3	12.79	13.3326	12.9467	11.2869	14.4333	13.2426	13.3054	14.896	13.4793	16.2578	14.6319	16.6877	17.2274	16.7422	13.3675
AC093375.1	1.32473	1.65178	2.12594	1.6781	1.94206	2.0171	1.34332	1.08124	0.942898	1.0574	1.14964	0.817602	1.41833	1.68567	1.79324
AC093388.3	1.34561	3.56358	3.92468	2.30927	4.52564	3.55737	2.75326	1.67556	2.60952	0.999969	1.27512	2.2075	3.80401	6.83572	4.93966
AC093390.1	0.322241	0.34146	0.284154	0.446414	0.331029	0.34308	0.442429	0.760171	0.425507	0.552527	0.429755	0.408229	0.479767	0.162756	0.0866066
AC093495.4	4.06038	3.44252	4.60375	7.00389	2.14158	3.89193	4.20285	4.29309	3.67321	2.91184	3.7351	2.81821	1.18411	3.08347	1.31464
AC093590.1	0.126933	0.0897931	0	0	0	0.0678761	0.144473	0.0719385	0.0496811	0.0379103	0.0484342	0.0229773	0	0	0
AC093620.5	1.31758	0.903483	1.23075	5.58218	5.26921	3.14593	0.695783	1.38409	1.71486	0.548757	0.561895	0.663935	0	0	0
AC093627.10	0.719245	0.814551	0.953864	0.994667	0.361068	0.280383	0.708024	0.99386	1.16846	0.827214	0.802299	0.392245	1.84116	1.47534	1.58647
AC093627.12	0.447396	0.394645	0	0	0.765921	0.399617	0.709271	0.2821	0.145153	0.111799	0.286358	0.270141	0.64266	0	0
AC093627.7	0.178876	0.476654	0.464233	0.627438	0.232298	0	0.767621	0.508383	0.784748	0.469415	0.171346	0.0809121	0	0.925472	0.491101
AC093627.8	0.419801	0.247095	0.0503293	0	0	0	0.266269	0.137523	0	0.210343	0.403199	0.131515	0	0	0
AC093627.9	6.78617	8.59254	6.31401	8.55276	6.2227	5.96629	6.83144	8.28985	7.69427	5.52551	6.33894	8.52241	9.12992	7.90156	10.3943
AC093642.1	2.86027	2.9818	2.89757	3.32057	3.68084	3.60663	3.25953	3.70771	3.19671	4.37617	4.97223	4.936	5.43616	4.00489	5.80219
AC093642.3	3.76572	3.99179	3.66009	3.039	3.59003	4.6943	3.96379	3.06479	2.47139	4.15603	4.28245	1.93508	4.21327	1.51005	3.78154
AC093642.4	6.68639	4.15551	4.15921	7.36543	5.45963	2.84008	5.1953	6.18112	4.28799	4.10535	4.08335	3.99151	3.92534	7.03252	4.18032
AC093673.5	24.266	22.3046	18.9883	11.6856	13.0095	13.2489	14.023	17.3762	14.1577	15.8845	16.9824	17.8033	19.0284	15.348	17.0724
AC093690.1	0.363184	0.444834	0.290058	0.583396	0.648273	0.0747884	0.106042	0.316753	0.328069	0.27129	0.319924	0.354024	0.597595	0.5681	0
AC093702.1	0	0	0.51416	0	0	0	0	0	0	1.48408	1.90234	3.35933	3.17312	2.54063	2.75656
AC093802.1	0.17032	0.0601677	0.0883523	0.0590104	0.0875093	0.136062	0.12904	0.0482194	0.06664	0.0634962	0.081135	0.0462373	0	0	0
AC093818.1	3.25433	3.42946	1.71776	3.15339	0.455211	2.05113	2.66755	3.07111	2.61751	2.40468	3.01216	2.68819	1.05765	0.482222	0.946921
AC093843.1	0.51256	0.904017	0.533725	0	0	0.451978	0.16177	0	0.497874	0	0	0.154658	0	0	0
AC096574.4	0.13667	0.0402681	0.118207	0.158216	0	0.182475	0.0215947	0.0215096	0.044572	0.0680007	0.0434409	0.103076	0.486033	0.23094	0.122865
AC096574.5	1.12335	1.0448	0.867311	1.10313	0.520002	1.15711	1.03881	0.898175	0.591949	0.667086	0.604799	0.469301	0.49311	0.439501	0.467566
AC096649.2	0.531033	0.777447	0.55178	1.81717	0	0.467992	0	0.333208	0	1.0488	0.505216	0.320021	0	0	0
AC096669.1	0.774448	0.807318	0.949414	1.34834	2.66861	3.1379	1.10708	1.22367	1.01126	0.484283	2.12492	0.945384	5.03692	1.33461	1.4227
AC096669.3	0.372006	0.512917	0.386587	0.578663	0.321147	0.222759	0.432516	0.23467	0.161884	1.2997	1.10668	1.0105	1.60185	1.69357	2.02618
AC096670.3	0.0367609	0	0.0381424	0	0	0	0	0	0.0539399	0.0411233	0.0350305	0.149699	0.156546	0.0929508	0
AC097381.1	0.103864	0.0922071	0.324037	0.182567	0.134975	0	0.148493	0.0983953	0.0508697	0.116848	0.0497377	0	0	0	0
AC097382.5	0.719203	1.01586	1.05877	0	0	0.386856	1.23136	0.272181	0.421975	0.541057	0.553083	0.522795	1.24377	0.742261	1.58647
AC097461.4	0	0.710367	0.338873	0	0.412402	0	0.306082	0.456885	0.314321	0.240707	0	0.438965	1.38836	0	0
AC097467.2	1.99532	1.37596	1.42592	1.38701	1.47351	1.51805	1.91788	1.35857	1.05441	1.64514	1.83365	0.873008	0.974501	0	1.53662
AC097468.7	4.0515	4.9485	3.93499	3.77648	4.78588	3.33046	4.44557	4.41409	5.00748	4.90272	4.03979	2.40196	6.03847	7.21148	4.28858
AC097662.2	2.17232	1.23421	1.22981	1.45368	1.72096	1.61145	0.960038	1.17837	2.03419	1.17066	1.41364	1.29903	2.34783	1.12363	0.855357
AC097721.2	0.363042	0.885976	0.942015	0	1.17634	0.490795	0.25926	1.03135	0.265376	1.15726	1.39122	0.984061	0	0	0
AC097724.3	0.340114	0.602571	0.591033	0	0.584551	0.305534	0.819124	0.753309	0.552349	0.59726	0.216687	0.61374	0	1.17167	0.622849
AC098617.1	0.229258	0.207324	0.372066	0.621635	1.8803	1.60165	0.470307	0.414529	0.115454	0.444169	1.94095	0.769282	2.08547	0.296174	1.54211
AC098820.3	0.729641	1.34362	0.889541	3.47135	0.435179	0.903956	0	0.952379	0.936101	0.923641	1.3489	1.32005	1.20204	0	0.934785
AC098820.4	0.233929	0.486146	0.568302	0	0.407548	0.213434	0.52267	0.66568	0.457797	0.469623	0.523996	0.494365	0	0.406476	0
AC098823.3	0.239479	0	0.0451882	0.226731	0.168049	0	0.103178	0.102779	0.106497	0.129964	0.0415131	0.197029	0	0	0
AC098828.2	0.218336	0.484584	1.3643	1.14093	2.2458	1.17467	0.725991	0.414567	0.639718	0.822617	0.417683	0.690903	0.47231	3.95078	1.79913
AC098973.2	1.17771	0.297686	1.05833	0	1.67683	1.42256	0.641476	0.785227	1.54855	0.744261	1.30083	0.97428	1.44724	2.64171	0.875157
AC099668.5	0.851609	0.563611	0.660801	8.05467	0	1.11924	3.62063	2.18352	1.03783	3.00943	5.45552	1.53198	3.60735	4.3352	3.51853
AC099684.1	0.14075	0.155801	0.511719	0.122837	0.0909432	0.189063	0.200609	0.399276	0.103333	0.236847	0.168079	0.254845	0.151065	0.359205	0.191035
AC099754.1	0.393685	0	0.202993	1.34953	0.497039	0.517947	1.30165	2.0263	1.1453	1.45924	1.85945	1.24109	1.6709	0.999058	1.07719
AC099850.1	0.795655	0.264796	0.258533	0.523974	0.129152	0.403659	0.758048	0.470984	0.29224	0.745655	0.618946	0.720573	1.07502	1.02353	0.272052
AC100802.3	0.290485	0.194012	0.453764	1.28769	0.380135	0.198737	0.486369	0.482684	0.42717	0.109315	0.13954	0.263221	0.635057	0	0.402159
AC100830.3	0.468469	0.726409	0.730132	0.682511	1.1113	0.630462	0.371208	0.738615	0.611526	0.613533	0.485121	0.636226	0.167914	0.199688	0.212374
AC100830.4	2.95364	3.42873	2.94517	4.84846	2.38823	2.07741	3.25481	4.69895	4.69164	2.91508	1.79159	2.11539	1.34025	0.79943	0.855378
AC100830.5	2.43074	2.09211	2.05455	0	2.02777	5.23936	1.84964	2.58069	2.72999	3.53012	2.64155	2.12655	1.68314	0	0
AC102948.2	0.486077	0.431757	0.127397	0.423776	1.25517	0.984786	0.115573	0.808769	0.358279	0.548057	0.349236	0.220607	0.525773	0.627073	0.667873
AC103564.7	9.01388	10.5277	10.2999	11.6506	12.1481	12.2441	7.69752	11.861	8.78125	10.4429	12.3243	12.602	9.87795	8.63503	12.605
AC104024.1	0.132825	0.0704832	0.110314	0.369617	0	0	0.176414	0.0501916	0.0779845	0.138872	0.0506913	0.144267	0	0	0
AC104134.2	0	0.249282	0.146206	0	0.545659	0	0.234044	0.266184	0.241109	0.105265	0.201695	0.254845	0.60426	0	0
AC104135.2	0.638709	1.3204	0.441437	0.369955	1.09244	1.71723	0.706729	0.50352	0.621645	0.319584	0.609414	0.0961061	0	0.549143	1.75059
AC104304.4	0.166532	0.0884583	0.138372	0	0.0860274	0.178791	0.063273	0.125951	0.228202	0.0747048	0.127239	0.0904538	0	0	0
AC104532.2	0.88385	0	0.464119	0	0	0	0.420021	0.418023	0.430991	1.10424	0.423963	0	0	0	0
AC104532.3	0.818483	0.957273	0.836417	2.79424	1.37312	1.43629	1.27678	0.76129	1.83978	0.802678	1.79719	1.21471	0	1.37583	1.48697
AC104532.4	1.87882	1.14783	0.45562	0	0	1.94208	0.549818	1.2305	1.1309	1.51976	1.11107	1.18147	0	0.74531	2.38926
AC104534.2	0.455063	0.802432	0.638278	2.62513	0.389175	2.02634	1.00811	1.1473	0.442621	0	0.582043	0.68668	1.30658	2.33831	0
AC104534.3	4.35496	1.76615	0	3.92996	4.35047	1.95164	4.92825	3.83993	2.09235	0	0	0	5.89226	0	0
AC104653.1	1.91943	1.23653	0.89285	0.799989	0.58877	0.397084	1.11768	0.218089	0.568684	0.17361	0.71	0.52746	0	0	0
AC104655.3	2.12157	2.80836	1.99935	4.96152	2.75042	3.19003	3.12156	2.63945	1.95732	2.60421	2.63188	2.27719	3.15208	6.92158	1.10402
AC104667.3	0.361618	0.229299	0.214887	0.181588	0	0.559646	0.0984709	0.391504	0.202409	0.0774866	0.0989492	0.374296	0.44713	0.532216	0.848719
AC104777.1	0.302088	0.266316	0.317673	0.523094	0	1.20987	0.143496	0.14275	0.293767	0.226454	0.434607	0.136735	0	0.776586	0.831511
AC104777.2	0.0225798	0.0798318	0.023435	0	0	0.0602891	0	0.0639649	0	0.0168514	0.107652	0	0	0	0
AC104820.2	0.406109	0.723351	0.143733	0.603675	0.268174	0.46455	0.571772	0.684875	0.327239	0.371961	0.608154	0.0939535	1.28436	0.353029	0.375507
AC105053.3	0.902925	1.02361	0.825426	0.756787	0.653623	0.97073	0.961071	1.12713	0.707109	0.594347	0.690174	0.94824	1.39613	0.368884	0.196177
AC105402.4	0.721299	0.507281	0.66389	1.12085	0.169332	0.336398	0.195301	0.830021	0.955266	0.487822	0.709849	0.700768	0.0935728	0	0.563756
AC105760.2	1.16084	1.39761	1.66646	1.63107	1.01779	1.32029	1.40541	1.65628	1.40167	1.43827	1.55485	1.83305	1.16049	1.50405	0.933498
AC105760.3	0.0261417	0.0231186	0.0271384	0.0909158	0.202082	0.419524	0.0247985	0.0246948	0.0511604	0.0390428	0.0748207	0.0473224	0	0	0
AC106782.20	0.153097	0.135235	0.322521	0	0	0	0	0	0.894516	0.229939	0.147028	0.13872	1.32019	0.786775	0
AC106786.1	0.203711	0.449822	0	0	0.261904	0.274072	0	0.288409	0.0989181	0	0.291014	0.275644	0	0	0.556589
AC106801.1	0.493253	0.32021	0.512292	0.917472	0.594463	0.441213	0.718347	0.435211	0.482789	0.39334	0.408251	0.386987	0	0.502886	0.891555
AC106869.2	2.73297	2.53965	3.32758	1.99683	3.33752	1.93428	3.42045	2.994	1.82856	1.40675	0.967894	1.56838	6.84075	4.45357	4.75941
AC107079.1	0.248751	0.441421	0.521855	0	0	0.335849	0.118288	0.35435	0.244088	0	0.357894	0.339171	0.538748	0	0.683675
AC108004.2	0.0589551	0.157199	0.122693	0	0	0	0.225068	0.111791	0	0.309877	0.395644	0.213609	0.256042	0	0
AC108025.2	0.0693469	0.370347	0.433209	0.491172	0.362595	0.378934	0.397851	0.855687	0.475832	0.938953	1.39841	1.00533	1.51362	3.24708	2.30013
AC108142.1	3.58263	4.98391	4.00023	2.74444	2.08135	2.00791	2.70375	1.85662	2.29386	0.986466	1.42764	0.985612	2.77926	4.1627	2.25317
AC108463.1	1.31473	1.93181	2.25875	0.752125	1.66435	2.3146	1.03733	1.22873	1.91828	2.77336	2.07686	2.35633	0.93114	2.22935	8.47178
AC108488.4	1.1034	2.02491	1.99593	1.79118	2.49818	3.29745	1.65564	3.3468	2.12205	2.26752	2.18281	2.66379	1.10712	1.76179	1.40275
AC108676.1	0.563407	0.398164	0.604082	1.04183	0.820654	0.750774	0.533739	0.797686	0.55114	0.700342	0.78748	0.628819	0.719916	0.379973	0.303267
AC108938.5	0	0.0761608	0.0178936	0.0597601	0.0443098	0.0459308	0	0.0651052	0.0168703	0.0128599	0	0.0156069	0	0.0871639	0
AC109309.4	1.44386	1.27077	1.92129	0.707489	0	0	0.390336	0	1.80618	4.76306	3.51386	3.52959	1.75096	2.09986	1.13183
AC109333.10	0.731989	0.903483	0.923063	0.507471	0.752744	0.393241	0	0.276818	0.571619	0.987763	0.140474	0.531148	0.63059	0.75334	0
AC109642.1	0.226834	0.233783	0.176525	0.393258	0.340136	0.251907	0.358157	0.178423	0.258879	0.29607	0.180145	0.290804	0.0805177	0.4781	0.203511
AC109829.1	1.00259	1.18084	1.25847	0.929426	0.752657	1.0299	1.01369	1.05737	0.920193	0.488072	0.521786	0.47982	0.349954	0.338265	0.441984
AC110781.3	0.190549	0.189176	0.197623	0.164698	0.274884	0.158171	0.0901442	0.13479	0.139761	0.150825	0.0680263	0.0754284	0.252792	0.420089	0.447134
AC113167.1	1.31482	1.67461	1.22735	1.51943	3.00469	1.17754	0.972538	1.79554	1.42607	1.53328	1.54155	1.8558	1.25899	1.50287	0
AC113188.2	1.86205	0	1.41142	6.38002	0.432035	0	0	1.43529	0.329205	0.502286	0.322859	1.99466	2.18036	0	0.925776
AC113189.5	9.30622	9.38234	8.00046	9.13632	9.66024	6.56103	6.62075	7.19899	8.12965	5.78195	7.31621	8.9095	9.6708	15.4119	9.01333
AC113617.1	3.55317	4.78162	5.07929	3.45343	5.85965	4.20904	4.32684	6.19615	3.19816	5.02394	3.68867	2.96925	3.68837	8.06709	3.9148
AC114271.2	1.55757	1.37618	1.59556	1.45467	1.95128	2.02351	1.0596	1.16875	1.1135	1.81735	1.88431	1.96977	1.27653	2.12251	1.18309
AC114730.11	0.438273	0.257633	0.460257	2.02591	0.375586	0.392512	0.416802	0.690594	0.998246	0.438079	0.560565	0.397672	1.88849	0	0.806082
AC114730.2	1.34954	2.11756	2.05141	1.03889	1.54234	2.40757	1.85542	2.12895	1.16795	2.81395	1.44137	1.90208	5.82351	3.08739	1.65317
AC114730.3	1.06762	0.745455	0.640161	0.600185	0.291209	0.151842	0.640357	0.958778	0.767349	1.13369	1.12591	1.47167	0.970496	2.31105	0
AC114730.5	1.54608	1.07806	1.38006	1.15398	1.13631	1.78273	1.78305	1.78113	1.18598	1.33126	1.69137	1.29593	1.43065	0.570915	2.42481
AC114730.7	2.24208	1.43777	4.05148	4.77717	3.86077	2.69117	2.25267	1.77566	2.44367	2.43359	4.42272	1.81184	0.539568	0.64286	0.684722
AC114730.8	0.938893	0.990355	2.13701	2.57306	0.95202	1.48572	2.30878	0.707323	2.74205	1.39383	2.31914	1.86481	4.00343	0	5.14129
AC114763.1	0.482742	0.25626	0.399016	0.337097	0	0.260004	0.366432	0.182362	0.187669	0.433548	0.276586	1.04516	0.416887	0	0
AC114776.3	0.158111	0.161003	0.100913	0	0.0623888	0.0323105	0.149604	0.0803007	0.10705	0.0906101	0.0463164	0.0550227	0.103278	0.18389	0.195727
AC114803.3	1.51035	0.796194	0.617611	1.03371	0.757705	1.58799	0.565478	0	0.582762	1.33422	0.283748	0.805214	0	3.0348	0
AC114812.8	1.25714	1.44759	1.45272	0.43818	1.62229	1.69705	2.75072	0.954531	1.35606	1.22776	1.20639	1.37061	18.5195	15.5796	11.063
AC114814.4	0	0.10624	0.250291	0.834324	0	0	0.113695	0.341296	0.352439	0.0898885	0	0.433892	0	0	0
AC114877.3	2.347	2.19877	2.46649	5.59169	4.52537	4.33539	5.43789	3.8846	5.58359	7.03807	6.4739	5.72049	17.0556	16.6135	17.7973
AC115522.3	0.464268	0.273105	0.814649	1.07319	0	0.413728	0.14722	0.732332	0	0.812736	0.297202	0.140317	2.00095	0.795127	0.851077
AC116035.1	0.82382	0.543168	0.212844	0	0	1.6244	0.194795	0.192708	0.400364	0.459502	0	0.185356	0	0	0
AC116366.6	0.305635	0.475404	0.256651	0.302241	0.261507	0.503217	0.289318	0.260888	0.313165	0.423039	0.429692	0.579449	0.433052	0.440678	0.469013
AC116609.2	0.161775	1.14225	0	0	0	0	0.614166	0.459111	0.315763	0	0.775422	0	0	0	0
AC116614.1	2.89027	1.4156	1.68691	2.21666	2.87381	1.71218	1.67665	1.5168	2.81679	1.79613	3.07239	2.03883	7.61113	4.94212	4.41805
AC118754.4	0.745525	1.74571	0.254587	0	2.50365	2.61564	1.64712	0.927423	0.960225	0.918976	1.64847	0.667015	1.04943	1.25702	0
AC123023.1	0.310209	0.410524	0	0.537654	0.397572	0.414658	0.147553	0.146702	0.151005	0.465595	0.148978	0.140653	0	0	0
AC123886.2	2.3977	1.83833	1.58831	4.93742	1.68117	0	1.03597	1.6553	1.59593	1.47853	0.938005	1.47837	0.471664	4.50791	0
AC124312.1	0.21557	0.380162	0.222533	0	0.545649	1.13617	0.408212	0.603744	0	1.28559	1.02302	0.580017	1.82947	2.19779	0
AC124789.1	0.686695	0.780911	1.33369	1.51517	0.570406	3.10459	0.427151	1.98195	1.2454	3.7334	3.27052	3.62538	2.96058	1.0958	2.64952
AC124944.3	1.48266	1.30966	0.424578	0.936737	1.04291	0.363686	3.07688	0.637938	1.45415	0.708417	1.03518	1.46951	0	0.696229	0
AC124944.5	0	0.723565	0.498817	2.30701	0.857969	1.33898	1.39791	1.06944	1.30658	0.608266	0.160358	0.587399	0.721343	0	0
AC124997.1	0.0918788	0.142126	0.0953612	0.159558	0.177375	0.122684	0.239545	0.28198	0.269681	0.0685741	0.131421	0.041577	0	0.116452	0.12391
AC125421.1	0	0.0614581	0.0721618	0	0	0	0.0219725	0.0437706	0.0453493	0.06919	0.0442004	0.0209746	0	0	0
AC127070.1	1.76201	2.82015	2.33295	1.63604	2.83115	2.55246	2.23739	2.44618	1.65329	1.92173	1.96455	1.46473	0	2.9636	0.615449
AC127904.2	0.970734	0.82005	0.432479	1.45905	1.19913	0.874017	1.05629	1.13786	0.814847	0.692719	0.751982	0.795338	0.598559	0.712183	0.252422
AC129492.1	2.90621	3.05217	3.79607	3.73999	0.551709	3.47245	2.45063	2.03727	1.88595	4.12421	3.8025	4.17747	6.97358	2.22157	2.95047
AC129492.6	0.540955	0.419076	0.210702	0.471838	0.262026	0.363076	0.770822	0.799133	0.694967	0.252801	0.645858	0.489717	0.870319	2.06926	1.46738
AC130469.1	0.0661767	0.176624	0.206658	0	0	0	0.0632402	0.251164	0.0648602	0.149258	0.317582	0.119912	0.865301	0	0.730423
AC130469.2	0.235355	0	0.723936	0	0	0	0.666652	0.438573	0	0.34927	0.893729	0.421765	1.99335	1.19437	0
AC131056.3	2.68955	1.14219	2.27701	2.22387	1.10283	1.3899	0.463498	0.801324	0.950322	1.41946	1.58062	1.06128	2.15645	3.65254	0.765591
AC131097.4	2.07336	0.747664	0.540079	1.98114	1.29691	1.3716	0.407248	0.162979	0.937546	4.16624	4.44149	6.08801	4.93822	1.61758	0.78595
AC132217.4	0.492602	0.216635	0	0.842332	0	0	0.466384	0	0	0	0	0.220706	22.876	17.4753	17.5804
AC133680.1	0.146091	0.386449	0	1.51943	0.751172	0.785025	0.138934	0.138119	0	0.21904	0.280282	0.265115	0.629497	0	0
AC135048.13	1.06584	2.11734	0.686098	0	1.18675	0.686987	0.967286	0.240376	0.14914	0.22835	1.02061	0.413692	2.63459	1.82917	1.11125
AC135050.5	1.04493	1.53392	0.906158	1.19041	1.32769	1.38084	0.989142	1.31155	1.18336	2.32535	0.66267	0.47326	1.49308	0.887142	0
AC137723.5	2.86862	2.54976	2.62806	2.50297	3.09147	1.29228	2.38759	2.6166	2.93699	3.50565	3.20715	2.27793	3.10209	6.80269	4.60188
AC137932.4	1.07004	0.839741	0.832492	0.771671	1.22085	0.948794	1.16773	1.09369	1.29369	1.11878	1.01914	0.954791	1.32681	1.42522	0.718504
AC137932.5	5.50831	4.46964	3.18141	5.29297	6.13095	8.14954	7.08913	3.91314	4.27674	5.90321	4.80347	3.74866	6.55078	2.23808	4.86131
AC137932.6	0.919173	0.816683	1.07577	0.202428	0.747945	0	0.548108	0.435652	0.450284	0.560648	0.715863	0.676481	0	0	0
AC137934.1	22.3004	21.965	21.4501	17.1963	20.897	25.2093	21.3623	24.4766	23.2423	22.8424	20.2262	19.3656	14.2025	16.8629	23.6997
AC138035.1	2.36457	2.49769	0.821853	0.392613	4.35067	2.12441	2.14065	3.42443	2.64296	2.37377	3.9844	4.06618	3.88559	5.81905	0
AC138035.2	21.9242	22.8776	18.2298	18.4401	18.049	23.1344	23.5521	19.8284	16.2945	18.285	20.0092	17.9011	18.879	18.178	22.8881
AC138430.4	0.564077	0.669222	0.524422	0.806254	0.772643	0.670961	0.818632	0.550234	0.561104	0.854618	0.786732	0.739123	1.07235	0.734242	0.208417
AC138517.6	0.219162	0.251803	0.113726	0.380432	0.225573	0	0.249289	0.165548	0.085767	0.228961	0.104478	0.0991727	0	0.111047	0.354485
AC138647.1	0.129075	0.343148	0.271261	0.898892	0	0	0.369027	0.48947	0.632041	1.5497	1.23959	0.81989	0	1.33461	2.84539
AC138969.4	13.9188	13.81	17.1022	24.4016	18.7609	20.7982	30.0436	16.6715	27.7164	18.2168	15.2067	20.3356	34.9162	20.807	25.5389
AC139099.4	0	0.579235	0.549146	0	1.01345	0.352968	0.373094	0.743265	0.769068	0.686465	0.62712	0.355844	0.566986	0	0.721471
AC139099.5	0.325348	0.208348	0.20884	0.359425	0.203774	0.213434	0.273669	0.241966	0.459627	0.518767	0.690068	0.381757	0.203956	0	0
AC139099.6	3.75557	4.33338	1.55419	4.56085	1.97591	4.0464	3.72957	3.71345	2.19364	4.23942	3.38951	3.72963	2.40206	2.86941	2.05652
AC139100.3	0.846203	0.722866	0.999838	1.32091	1.50529	1.56322	1.71712	1.73713	1.37069	1.74408	1.50395	1.18857	0.874357	0.593768	0.947514
AC139100.4	2.26705	2.23068	3.04327	1.31732	2.92523	4.7619	2.39669	2.14995	1.97475	3.31094	1.81106	2.40278	2.18266	1.30016	3.46342
AC139712.4	1.57458	1.27746	0.275733	0.913048	1.69428	0.708918	0.998461	1.24259	1.67145	1.08285	0.503797	0.238217	1.70694	0	1.44861
AC139887.4	1.66708	0.869912	2.71503	2.2678	4.15847	2.61306	1.8536	2.1452	2.23822	0.242326	1.86711	0.883143	0	0	0
AC140481.8	2.46138	2.50961	2.50448	1.13839	0.300782	1.57274	2.36162	1.75169	0.984767	1.52989	2.1193	1.82432	2.013	0.603003	3.36638
AC140542.2	0.0503903	0.134173	0.157192	0	0	0	0.192058	0.0954576	0.0493563	0.0755664	0.144749	0.0456359	0	0	0.27577
AC140912.1	0.97636	1.24156	0.653514	0.247019	1.82349	2.09636	1.20041	2.73089	2.05087	5.04942	4.21637	3.1595	2.13154	3.26621	2.31365
AC141928.1	3.70013	3.54601	3.65415	3.09614	3.989	3.4742	3.79068	3.43423	4.16017	12.044	12.9569	11.7175	16.2574	14.0722	15.547
AC142119.1	0.647771	0.738986	1.28877	0.324005	0.720074	2.00154	0.915689	1.05267	0.812579	0.916185	0.708542	0.668865	0.401395	0.958086	1.01669
AC142472.6	0.918815	1.00145	0.660766	0.370122	0.822056	0.854513	0.671597	0.668338	0.449706	0.607899	0.844035	0.735839	1.36554	0.721565	1.34311
AC142528.1	0.859862	0.208934	0.325618	0	0	0.642088	0.598901	0.593312	0.305922	0.47085	0.750592	0.63725	0	0	0
AC144449.1	0.657471	0.715647	1.0651	1.03646	0.191224	1.19976	1.04849	0.554941	1.43238	1.09972	1.40377	0.860556	1.27793	0	0
AC144450.1	1.23403	1.99936	1.48827	1.42937	2.64341	1.93943	1.07106	1.45561	1.19831	1.84806	1.37278	1.57679	1.33123	0.529266	2.24957
AC144450.2	1.14218	0.775785	1.42402	0.931487	1.47743	2.45826	0.868693	1.44051	1.30455	1.22499	1.09164	0.792813	0.327361	0.973202	1.03506
AC144568.2	0.243978	0.217453	0.592773	0	0	0	0.155604	0.386583	0.238421	0	0.0779552	0	0	0	0
AC144652.1	2.3148	3.48655	2.72576	2.42769	2.39579	2.07636	2.7511	3.28452	2.49284	4.33052	4.35133	4.96005	5.30888	4.73495	5.87514
AC144831.1	7.86981	7.76515	8.63198	12.4361	12.016	10.5853	8.48977	8.75926	8.0331	7.33608	7.0147	6.83269	10.2775	8.10213	8.39149
AC144831.3	4.29006	7.0878	3.19594	5.28732	7.13809	7.45128	4.86537	6.94866	2.84966	3.11801	3.85026	2.89095	4.79261	2.85901	0
AC144833.1	0.0131573	0.0116133	0.0136469	0.0455128	0	0.0349704	0.0498067	0.0124113	0.0514717	0.0294116	0	0.0357151	0	0	0
AC144835.1	0.0562019	0.0499259	0	0	0	0.152555	0.0536093	0.0532676	0.220246	0.0843644	0.107723	0.101813	0	0	0.308522
AC145110.1	0.377013	0.346933	0.491061	0.324201	0.676681	0.548245	0.301183	0.407457	0.347595	0.391702	0.268763	0.321557	0.398267	0.283777	0.402649
AC145124.2	9.67119	8.27964	9.60045	10.5779	7.31792	10.1197	7.54563	10.3091	9.18646	6.88507	7.21093	7.0859	13.6504	10.9962	9.56575
AC145343.2	0.900078	0.456103	0.945941	0.895778	0.332256	1.39005	0.245334	0.60978	0.50376	0.869183	0.123466	0.466824	0.557738	0.664922	0
AC145676.2	0.118903	0.236719	0.216066	0.517673	0.153375	0.318583	0.197518	0.168549	0.320006	0.1999	0.141874	0.269075	0.254561	0.302534	0.321843
AC147651.5	0	0.13208	0.314945	0	0.769611	0.400606	0	0.42487	0.582875	0.224626	0.143786	0	0	0	0.824202
AC156455.1	1.63073	1.81063	2.2054	1.5345	0.922018	0.711413	1.52212	1.57033	1.29982	2.9928	2.14314	2.48656	1.16235	1.81202	3.45315
AC159540.1	91.7198	95.309	93.3271	119.342	128.013	119.387	127.242	121.546	130.318	106.09	95.2271	88.706	110.679	128.003	117.695
AC159540.2	30.4619	34.4815	32.6737	35.3471	41.2149	40.6525	37	36.6524	34.8	38.7307	35.2434	24.9003	39.1024	31.5256	47.9423
AC195454.1	0.399116	0.21351	0.416374	0.28258	0.626873	1.09253	0.0764056	0.379783	0.312557	0.0602155	0.306803	0.144584	0.698795	0.416026	1.32647
AC213203.1	0.383164	0.677843	0.594422	0.334529	0.742914	0.774367	1.18154	0.905133	0.838389	14.1972	11.2638	11.1454	11.1764	9.87963	7.86787
AC226118.1	0	0.0242161	0	0	0	0.0732708	0.0259769	0.0258659	0	0.061346	0.0783728	0	0.585469	0.139138	0.592116
AC226119.5	0.972154	0.647636	0.254793	0	0	0.984786	0.231146	0.346615	0.716558	1.00477	0.349236	0.661822	0	1.88122	0
AC236040.1	0	0.226521	0.619622	0.149125	1.10337	0.229646	0	0.403017	0	0.924787	0.325832	0	0	0	1.16051
AC240274.1	6.67192	8.09121	7.48546	10.0778	9.82805	12.7381	9.60387	11.2437	9.67006	9.47105	8.23313	8.59689	9.46751	10.4432	11.181
AC241377.1	1.86297	1.95348	2.21633	0.706038	1.56402	1.45223	1.27173	4.16678	2.28242	1.25062	1.9159	1.20562	1.45022	4.83849	2.20354
AC241585.1	14.6376	12.7272	11.7742	9.64918	11.4695	6.71658	10.7461	10.922	11.3469	10.105	9.32405	10.7903	9.86151	10.3682	6.24336
AC243734.1	0.971368	1.13737	0.355965	0.09946	0.957795	0	0	0.647893	0.22367	1.2379	0.572596	1.55162	1.10036	0	0
AC244489.1	2.01214	2.18063	1.37422	0	0.984185	1.54121	2.70237	2.26634	3.51236	2.83484	0.36193	1.53803	0	0	2.07844
AC245100.1	8.73771	11.1721	9.02519	6.63082	4.16984	6.82082	6.69716	7.96447	7.13749	7.30297	6.12638	7.10016	5.75174	7.57653	6.51703
ACA59	2.69929	4.14516	3.47397	11.4873	3.46779	12.3845	3.10957	6.26023	1.32169	6.00925	5.75103	4.26913	2.84077	0	0
ACA64	3.01009	0.671036	3.13575	5.19943	0	0	0.701848	0.70214	1.48805	0.564183	0.718349	0.688793	0	0	0
ACAA1	34.2461	31.5011	28.4705	32.1788	29.8666	32.0916	28.4715	29.9254	31.0606	27.7155	28.3547	31.4666	23.9249	24.3396	19.432
ACAA2	6.80226	5.46811	5.68898	4.57309	5.18002	7.19378	4.92822	4.94094	4.98483	5.75201	5.5088	6.51549	9.18312	5.95161	3.43452
ACACA	15.5099	17.6045	16.9536	20.7674	19.7315	20.1268	19.2078	18.743	18.89	17.1672	17.1785	16.1859	22.8141	23.2109	24.602
ACACB	0.631123	0.575403	0.629519	0.591229	0.664618	0.717672	0.375693	0.512777	0.389346	0.844537	0.749141	0.931516	1.05339	1.50242	1.05211
ACAD10	3.89283	3.59799	3.60044	4.96467	4.30684	4.85048	3.34813	3.35509	3.41553	4.22653	4.11546	4.45949	5.81399	4.48484	3.58379
ACAD11	1.9071	2.31304	2.58357	3.09627	2.46299	2.10321	2.46454	2.35889	1.84635	1.72065	1.51939	1.67107	2.09396	1.89699	1.60132
ACAD8	17.6573	14.9807	15.2415	16.0026	17.5347	17.8169	14.6087	15.8469	14.6726	18.338	19.9354	21.5396	16.6004	18.8883	14.2697
ACAD9	15.8471	14.7732	15.8659	14.615	15.5845	16.6069	14.9366	16.2898	14.796	17.5681	17.0962	19.1655	16.4627	17.8972	16.1425
ACADL	0.291531	0.376601	0.256021	0.934452	0.577136	0.718471	0.297623	0.783495	0.394928	0.167358	0.363508	0.263844	0.956845	1.47757	0.604698
ACADM	31.2115	31.1536	32.1033	30.5051	36.8417	33.5995	31.9909	31.2979	34.5668	28.634	33.1515	30.7186	28.463	33.3467	28.2675
ACADS	3.04566	2.36579	1.90094	2.67674	2.06178	2.78707	1.78334	1.45209	1.56382	3.47443	3.14557	3.6169	6.2755	4.33576	2.04895
ACADSB	16.0797	17.1934	17.7854	11.7811	12.0592	13.5548	15.63	14.6178	15.3811	16.2168	14.6541	13.3362	10.0404	9.66056	9.99645
ACADVL	31.7085	29.5093	29.1899	31.9492	29.8991	28.0141	21.4661	20.8786	21.5729	43.9122	35.9626	43.3652	37.0319	37.0002	25.9209
ACAN	0.187122	0.252022	0.250968	0.0473154	0.33843	0.222666	0.089524	0.141039	0.115666	0.175445	0.207774	0.104767	0.230163	0.130239	0.436303
ACAP1	9.03394	8.81576	6.94681	8.00125	5.88852	5.19199	7.51164	6.22941	6.13895	10.1451	10.7667	12.4584	6.23508	9.14728	7.58982
ACAP2	8.71015	9.72277	9.34571	7.57447	12.0531	8.76532	9.22633	8.25705	8.60756	8.96498	9.38494	7.91168	8.07987	8.43997	8.97839
ACAP2-IT1	10.6576	12.8718	11.6605	17.1337	19.8249	12.9504	13.8918	12.3112	12.7087	14.1375	11.6997	11.4122	14.5005	16.7218	20.4214
ACAP3	25.975	22.4014	23.9006	37.1972	32.0312	34.308	28.3847	28.6614	24.815	32.4721	34.4636	34.4565	33.5324	31.5616	22.5689
ACAT1	36.3971	34.8226	36.7967	33.7758	35.5941	34.8709	34.2341	33.4879	37.8699	32.0154	33.2672	36.1691	39.1802	45.7404	45.6437
ACAT2	5.24902	5.14252	4.7246	4.93868	6.34115	5.4623	5.02073	4.78967	5.28746	8.17783	8.18076	7.34508	7.2501	6.76426	7.57256
ACBD3	20.1467	21.0087	21.2319	18.9172	16.419	17.2582	18.5967	18.3176	20.2427	20.2959	19.9163	20.2603	18.8855	19.263	22.6333
ACBD4	4.58957	3.99629	4.21549	4.37627	3.94507	3.37434	3.70859	3.54484	3.19739	5.55761	5.64281	5.62932	5.19125	6.46662	4.36973
ACBD5	31.4296	34.2494	32.0588	31.4103	29.9423	30.0494	32.508	29.7301	32.1492	34.8738	35.875	33.9523	33.2043	33.1268	34.3027
ACBD6	27.5184	28.0707	29.1693	26.9316	26.4845	28.9402	29.0601	30.1125	30.8035	25.2125	24.1623	25.3186	32.805	31.0159	30.762
ACBD7	2.78001	2.96097	3.41635	2.13107	2.6262	1.36819	2.2637	2.2502	3.26757	1.78133	2.75877	2.83816	1.749	1.82145	1.93649
ACCS	0.415499	0.388965	0.32981	0.169883	0.188829	0.0653181	0.11589	0.138504	0.21523	2.71869	2.63424	2.67664	1.87895	1.9842	1.31948
ACD	11.5375	10.0409	12.0342	15.6962	14.5007	13.6014	12.5065	13.096	12.3456	11.8351	15.4334	13.9707	14.3953	13.3438	10.8788
ACE	4.98908	5.10374	5.51561	2.16627	2.08112	1.60397	2.49126	2.00682	2.46304	4.24465	3.72989	4.61337	2.76401	3.51349	2.61693
ACE2	0.0646598	0.042823	0.0503097	0	0.0830305	0	0.0612257	0.0762672	0.0158113	0.060255	0.0615957	0.0731375	0	0.157351	0.0868934
ACER1	0.0448767	0.278587	0.139941	0.157298	0	0	0	0.127442	0.0878921	0.100853	0	0	0	0	0
ACER2	4.21927	4.12284	3.75824	2.89841	2.14749	1.53249	3.08828	2.68173	2.82887	1.92543	2.01265	1.72086	1.22454	1.71947	0.422173
ACER3	8.8264	7.85311	5.61441	5.88547	6.5552	7.25719	7.68132	6.90144	6.25275	5.12811	7.20024	5.29931	3.9857	4.64031	3.25878
ACHE	180.017	165.736	160.219	92.2349	80.6187	86.4868	111.062	114.732	110.625	150.451	149.212	148.424	104.986	102.505	82.5672
ACIN1	47.056	49.927	47.5219	53.0696	54.4508	50.3582	51.0268	55.8269	55.8304	50.2476	50.2222	49.0068	54.5832	55.0222	51.9576
ACKR1	12.8416	11.8366	13.5572	16.712	16.8749	13.7119	15.2733	15.6753	14.443	14.0665	15.642	14.6827	15.3945	14.6848	12.4989
ACKR2	0.466754	0.383482	0.343067	0.674489	0.500016	0.622181	0.350098	0.38552	0.494655	0.449704	0.333641	0.439995	0.662895	0.295223	0.523601
ACKR3	0.132682	0.0469379	0.137744	1.10764	0.41032	0.780889	0.226573	0.37603	0.285634	0.515253	0.354455	0.456354	1.47484	1.48279	1.29075
ACKR4	0.0628688	0.139106	0.163223	0	0	0.252883	0.179089	0.0891355	0.0922972	0.0234946	0.0300135	0.113821	0	0.320226	0
ACLY	87.8654	89.5829	86.3745	88.7966	88.9278	86.1032	89.7553	90.7362	87.5218	93.5945	98.9523	97.0893	100.303	108.271	99.0948
ACMSD	0.151793	0.227853	0.0533844	0.180427	0	0.417041	0.195698	0.0972599	0.0991193	0.115496	0.0491626	0.137472	0.222131	0.264395	0.281088
ACO1	6.45711	7.36402	6.75373	5.98341	5.81923	6.06449	5.98915	5.47957	5.8101	6.86743	7.66154	7.08286	5.90464	6.18695	5.92845
ACO2	88.0295	85.6566	91.0613	80.6751	76.1132	78.6267	83.8653	86.3767	86.5635	75.4754	82.2628	81.1747	97.5093	87.4159	86.7757
ACOT1	1.95682	1.10285	1.38618	2.0151	3.72945	2.29055	1.96542	1.69853	2.08736	3.5717	4.22805	3.5915	4.35041	3.49936	3.16693
ACOT11	1.26421	1.51467	1.20569	1.35453	1.26159	1.30051	1.30061	1.26059	1.3499	1.84639	1.49168	1.61609	1.89489	1.41595	1.70801
ACOT12	0.396523	0.975723	0.764588	1.0711	1.42482	0.743843	1.41598	0.664921	1.14912	1.6867	0.973085	1.69249	0.727153	0.432052	0.306431
ACOT13	5.66331	6.28269	6.11551	4.84625	5.40981	4.74832	4.79094	5.08227	5.24973	4.94698	4.89295	5.24243	4.01353	3.42239	4.94416
ACOT2	6.30882	6.66556	5.89513	6.86711	9.18073	7.92415	5.98885	7.05282	6.60438	9.64917	10.992	10.7952	13.5112	14.6416	10.8996
ACOT4	0.586587	0.432183	0.583511	0.339765	0.755318	0.783817	0.394028	0.530932	0.717434	1.4597	1.86495	1.61483	1.25263	0.992102	1.71533
ACOT7	208.592	161.565	175.125	190.361	189.208	193.77	207.745	212.134	197.399	163.423	171.911	174.359	234.915	221.989	197.063
ACOT8	32.1221	24.1754	26.4263	33.6756	33.6426	33.3105	22.9249	22.3169	23.9447	28.1832	26.7721	29.3702	21.916	23.3055	19.486
ACOT9	6.97255	7.87581	7.27409	7.73346	9.36831	8.41765	8.25429	7.67866	8.27851	6.67504	6.66131	8.53989	14.2583	13.5613	15.6592
ACOX1	8.93779	10.1463	8.51997	10.6184	8.07697	9.71442	9.39237	10.0309	10.2269	8.35571	8.55107	7.43116	7.31483	7.3771	8.86245
ACOX2	0.189506	0.130566	0.178836	0.171084	0	0	0.140047	0.11623	0.144492	0	0	0	0.202268	0.124893	0
ACOX3	7.94474	8.24446	8.61976	9.54007	9.93118	10.7525	8.49369	8.84195	7.96642	8.00578	8.04239	7.81539	9.01265	5.64472	7.37296
ACOXL	0.712204	0.435315	0.392105	0.534579	0.473652	0.938437	0.547577	0.609674	0.5255	0.674697	0.70588	0.883846	0.64658	0.259245	0.448413
ACP1	70.276	74.9402	74.2394	73.1346	63.6669	65.6965	71.15	66.6459	70.0208	64.4781	67.2795	71.1386	73.5597	72.8806	65.0207
ACP2	56.3894	54.2289	49.8503	34.3048	29.1416	31.0205	36.5402	38.8967	38.2869	39.2527	42.4732	42.3375	28.3225	29.6865	28.3413
ACP5	1.2549	1.08936	0.536675	0.164639	0.376857	0.380425	0.109525	0.181615	0.21402	1.33641	1.09278	1.19019	3.24213	3.15697	3.42039
ACP6	3.15663	2.50002	1.71523	2.05866	1.48231	3.48928	1.00671	1.56536	1.16961	1.92374	2.37624	1.9745	1.34701	2.54785	1.40667
ACP7	0.451242	0.382013	0.429195	0.521518	0.434965	0.651423	0.534352	0.461414	0.514987	0.813331	0.41211	0.44238	0.240249	0.760826	0.101206
ACPP	0.177251	0.125245	0.0919521	0.245718	0	0.0944309	0.0167885	0.184014	0.104031	0.0660879	0.118224	0.0641596	0.301834	0.179209	0
ACPT	0.344962	0.21866	0.409913	1.03831	0.511876	0.266622	0.375578	0.466717	0.289601	0.480272	0.47179	0.0892589	0	0.507028	0
ACR	0.0907463	0.206058	0.235823	0.159071	0	0.245012	0.221301	0.110435	0.0444331	0.13597	0.0868262	0.210413	0.501522	0.601041	0
ACRBP	0.619562	0.373002	0.632555	0.541166	0	0.391508	0.333925	0.413217	0.585667	0.670103	0.568693	0.463294	0.532274	1.53882	0.197804
ACRC	1.33302	1.24339	1.30232	1.60768	1.50106	2.03908	1.78633	1.27652	1.71575	1.21595	0.978741	1.1365	1.37402	1.83586	2.17065
ACRV1	1.16032	1.14217	0.958876	0.611165	0.451602	0.278669	0.815334	0.504159	0.824009	4.56001	4.49667	4.41036	2.87547	3.30754	3.43158
ACSBG1	0.352217	0.484686	0.357688	0.226207	0.60464	0.390935	0.445397	0.315279	0.574141	0.537207	0.584822	0.434528	0.953837	0.89494	0.819886
ACSBG2	0.138659	0.148584	0.0854552	0.28573	0.315044	0.185161	0.153372	0.240058	0.172213	0.189734	0.176303	0.188239	0.197275	0.117172	0
ACSF2	0.112515	0.227384	0.135404	0.195815	0.0829073	0.172275	0	0	0.0275268	0.168098	0.107376	0.101844	0.842448	1.30897	0.348105
ACSF3	5.612	4.5717	4.57304	6.93211	6.51889	5.78182	5.10293	5.97401	5.93615	5.56077	5.64211	5.67912	6.21875	5.072	5.39387
ACSL1	16.6047	17.2969	17.9668	16.5374	14.8974	14.9736	18.4255	17.741	18.4694	14.4512	13.0467	13.8639	17.0454	15.8638	14.9809
ACSL3	45.9665	49.6377	49.2859	46.8952	45.9936	45.4107	52.3764	50.0059	49.8422	39.0859	40.9965	37.2271	43.2165	39.7034	48.8008
ACSL4	45.4213	47.436	46.0839	42.436	43.2119	43.0518	48.6538	48.2317	51.0089	34.9503	34.7561	35.0874	43.5991	42.6813	47.89
ACSL5	0.405857	0.473077	0.475982	0.290696	0.420857	0.268101	0.28607	0.355636	0.352608	0.183241	0.234145	0.207512	0.285649	0.423972	0.270722
ACSL6	24.5529	27.1771	26.1628	23.1602	24.8178	21.4235	24.3988	24.0211	24.1345	20.0137	19.6862	17.5477	13.8657	17.1649	14.331
ACSM2B	0.149619	0.0440974	0.0258851	0	0.0642294	0.199974	0.0945999	0.0706593	0.11773	0.0558528	0.142716	0.135418	0.213054	0	0
ACSM3	0.85266	0.6263	0.734721	1.2379	0.887638	0.42049	0.785553	0.52821	0.789486	0.648113	0.609835	0.503978	0.252003	1.10392	0.229462
ACSM4	0.713409	0.922273	1.02555	0.0954783	0.565869	0.220309	0.286387	0.492552	0.510165	2.47983	2.38263	1.83786	2.46453	1.67344	3.11564
ACSM6	0	0.140266	0.0411188	0.138399	0.204854	0.291002	0.0376319	0.0748755	0.116231	0.118471	0.0756602	0.196044	0.170253	0	0
ACSS1	0.291451	0.137757	0.172618	0	0.508396	0.277741	0.123138	0.193922	0.132469	0.455237	0.495147	0.63482	0.624147	0.762082	0.127091
ACSS2	10.0728	10.1935	10.2659	17.5557	15.5923	17.4639	8.72274	7.71171	8.46964	8.22782	7.60917	8.41028	11.9838	9.67068	11.0515
ACSS3	0.0939515	0.155919	0.0802096	0.171512	0.0848612	0.175618	0.135795	0.151056	0.156697	0.0945924	0.121225	0.119991	0.163732	0.214988	0.128737
ACTA1	0.473773	0.420043	0.532081	0.603408	0.663919	0.926182	0.409843	0.269826	0.311694	1.96199	2.11994	2.14498	24.3157	28.2627	30.5242
ACTA2	4.27881	4.6699	4.19319	2.24508	1.66022	2.26165	2.06151	2.14258	1.83047	1.95409	1.41252	1.64799	2.97619	2.78293	4.03476
ACTA2-AS1	0.468356	0.558933	0.680571	0.325401	0.482298	0.250208	0.466273	0.552874	0.504069	0.664213	0.848629	0.59344	0.799729	0.593767	0.758138
ACTB	1555.38	1434.45	1475.74	1401.45	1395.45	1419.62	1524.81	1522.15	1546.79	1315.54	1392.38	1377.84	1626.4	1590.82	1612.89
ACTC1	0.995432	0.786122	0.760768	0.362446	0.168019	0.348112	0.297485	0.654818	0.358671	1.21017	1.06007	1.45769	57.5828	52.0431	54.8997
ACTG1	1285.4	1189.81	1250.66	1217.94	1225.68	1262.43	1447.98	1470.45	1366.35	1112.87	1223.74	1261.24	1799.21	1715.42	1626.46
ACTL10	0.087903	0.103699	0.0304246	0.102037	0.151162	0.235475	0.111246	0.0553777	0.0860258	0.481629	0.475449	0.5835	0.501744	0	0.317174
ACTL6A	3.757	3.58831	4.23086	6.17884	4.71881	5.39705	4.57071	3.51936	5.46489	3.73162	4.22524	4.64096	8.44178	7.61325	5.33832
ACTL6B	59.4141	53.8741	56.1067	67.5296	64.7678	68.2812	61.7971	63.6247	65.5519	64.7234	63.3857	68.3423	64.0056	72.737	58.8601
ACTL8	0.148949	0.0989568	0.236536	0.130105	0.0963071	0.300417	0	0	0.0364538	0.139295	0.0932105	0.134853	0.640098	0.570845	0
ACTN1	9.9325	10.9219	9.39716	8.53972	7.6955	7.47517	9.48654	8.75355	9.19686	8.69951	8.57108	9.35766	8.0618	10.4225	9.02897
ACTN2	1.83256	2.01837	1.85621	1.51579	1.27677	1.53522	1.81815	1.79006	1.77107	1.38952	1.29077	1.31819	12.2074	12.0211	11.3034
ACTN4	32.0874	31.3682	31.0633	25.2859	26.1091	28.9951	31.0533	29.983	29.556	30.8523	31.5084	31.3285	40.8892	39.7632	33.0131
ACTR10	60.4429	57.0902	56.767	57.6409	56.3011	58.4829	57.9434	60.023	61.4412	60.1809	62.5859	68.0847	65.556	62.5677	59.2614
ACTR1A	111.081	99.4075	103.548	96.737	94.5622	101.072	101.586	105.373	107.959	102.49	111.445	107.18	115.746	113.466	108.99
ACTR1B	32.9378	29.886	29.7707	33.0622	31.1896	29.2478	25.9221	29.2001	25.8755	37.0681	36.0077	38.6995	37.7482	38.2548	30.7362
ACTR2	89.8717	102.438	94.6891	90.4393	85.8888	84.837	101.239	101.625	103.744	95.427	98.888	96.9603	93.9708	101.086	107.755
ACTR3	95.6857	96.4207	95.8045	90.1133	94.4131	101.553	103.854	110.365	117.214	95.2828	90.105	98.97	90.8422	99.4571	93.2957
ACTR3B	18.2311	19.9147	19.0835	20.9288	20.8698	19.1148	20.5431	19.4012	19.0592	18.3532	19.0816	21.0822	16.0009	19.5931	17.7375
ACTR3C	0.0513358	0.118866	0.0425886	0.0709459	0.289486	0.925988	0.277616	0.293739	0.482433	0.932487	1.20325	0.736225	0.788192	1.15398	1.78466
ACTR5	2.77536	2.55109	2.48867	5.78183	4.91374	5.51229	3.38855	3.22859	3.0846	2.58478	3.0273	3.27535	3.97844	4.38818	3.11286
ACTR6	22.0491	23.5095	21.2257	20.4385	20.6968	21.3233	22.9852	23.7128	23.9826	20.7048	20.8233	23.4523	18.6088	18.9267	23.2426
ACTR8	20.1119	21.7986	21.3577	21.6271	20.1884	22.7477	23.4799	22.9197	21.3242	19.2937	20.2411	18.0469	18.0824	18.0933	17.2471
ACTRT3	2.07955	2.23433	1.72748	0.82777	1.37953	1.03476	1.66379	1.71254	1.68628	1.02109	0.794012	0.914302	0.127202	0.302348	0.160823
ACVR1	7.90099	8.41412	9.53846	7.40502	7.36838	7.44057	7.94719	7.95491	6.5987	8.71072	8.88468	8.11896	9.53775	10.6698	12.1182
ACVR1B	39.3382	41.0007	43.5616	40.1095	42.6426	46.1737	46.5764	47.7898	48.1523	40.3106	43.6967	43.0965	43.274	40.6561	47.6385
ACVR1C	0.431065	0.568973	0.843109	0.187833	0.555421	0.643324	0.772776	0.606108	0.768152	0.537567	0.619841	0.40288	0.506008	0.55065	1.17078
ACVR2A	26.7806	25.2558	27.5105	26.5427	26.4046	28.9973	30.1442	28.1804	29.1558	22.9738	20.7768	22.1423	25.5267	25.4407	28.5879
ACVR2B	13.0331	13.0427	13.9857	13.9574	13.334	13.6015	15.5851	15.0676	13.5304	17.5711	19.2998	16.5596	14.0451	13.9502	17.1894
ACVR2B-AS1	1.38435	1.32393	1.4368	1.41864	1.40186	1.81795	1.463	1.80012	1.50985	1.28723	1.42824	1.23235	1.64635	2.87597	1.22407
ACVRL1	0.152035	0.161204	0.175904	0.180499	0.100409	0.0693439	0.0987664	0.139392	0.127587	2.08207	2.07366	2.13305	1.46016	0.52624	0.801204
ACY1	7.05643	3.84511	4.40793	3.37273	3.31114	4.17487	4.2828	4.91117	4.54135	4.25783	5.93968	5.19696	6.24417	1.12263	3.96714
ACYP1	52.3417	50.3507	51.4352	42.6092	47.9106	50.2803	50.3489	51.9752	55.7092	52.3195	51.4684	49.2856	32.4317	44.4411	41.8726
ACYP2	42.6788	41.1116	36.3106	27.5486	29.9107	27.29	30.1498	32.3984	35.014	32.4397	30.4858	32.6275	32.7263	29.1531	23.8791
AD000091.2	2.95515	2.23631	2.80906	1.95593	2.90486	1.8948	1.74075	1.73476	1.5159	3.70471	1.62238	2.17361	3.65305	1.45333	3.10024
AD000671.6	1.31103	1.29843	1.13457	1.63184	2.09481	1.42285	0.829885	0.7671	1.43589	1.18982	1.25173	1.38458	0.668769	0.95386	0.845581
AD000684.2	1.32676	1.0504	1.99591	1.5691	0.578955	2.01822	1.05804	0.909948	0.65038	1.10972	1.27487	0.601133	1.61228	0.384428	0
AD000864.6	0.101129	0.134134	0.314936	0.263686	0.195383	0.202781	0.191836	0.143284	0.321599	0.207646	0.192938	0.205945	0.216045	0.385021	0
AD001527.4	7.62415	6.46394	7.6658	7.51675	6.88279	6.66072	8.19169	9.42959	11.6002	9.02633	9.23358	8.735	7.55477	6.36064	10.699
AD001527.7	2.16898	2.33946	0.990488	1.65635	0.607986	1.91035	1.82949	2.47426	1.40161	1.43457	0.916912	1.29637	2.04588	0	2.65499
ADA	0.631213	0.87937	0.472496	1.59132	1.81316	1.73809	0.629114	1.11543	0.566594	1.80546	1.06716	1.82693	1.42387	0.654494	1.12565
ADAD2	0.119553	0.0471709	0.124142	0	0	0	0	0.0564911	0	0.0223332	0.114122	0	0	0	0
ADAL	12.2683	14.2784	13.9124	15.6264	10.8393	11.6204	14.4214	15.7871	16.479	11.1493	11.4286	12.8508	11.1623	14.5775	12.5588
ADAM10	11.4307	11.4271	10.2968	14.625	15.3025	15.0435	11.8598	14.2628	12.9941	12.2119	10.7321	11.5455	14.1631	17.3683	14.7723
ADAM11	12.4644	12.5258	13.6815	12.0859	11.7532	11.8205	13.8107	14.1059	14.8161	9.50401	9.46451	8.36831	14.4477	13.0036	13.2275
ADAM12	1.42311	1.3176	1.36432	1.52116	1.80558	1.66649	1.20375	1.25394	1.07154	0.889004	1.06228	0.703998	0.741381	1.10776	0.971158
ADAM15	7.39446	7.10329	6.53928	8.03656	7.522	7.74988	6.545	6.79445	6.30073	13.5507	12.7953	13.5611	7.69768	6.11423	6.10619
ADAM17	8.33098	8.54967	9.17085	7.63509	8.12763	8.50709	8.88049	7.74932	8.42331	7.22686	7.43247	6.89416	6.90285	8.12785	8.31938
ADAM19	8.92432	8.98516	8.83903	6.23301	6.47505	5.31945	10.3792	10.1008	10.0995	7.87483	8.51965	7.44552	9.35196	9.40286	9.06427
ADAM20	0.261505	0.177735	0.208742	0.348919	0.517297	0.268229	0.114367	0.208887	0.334541	0.270114	0.172565	0.236656	0.257203	0.101823	0.216706
ADAM21	0.745812	1.01688	1.1057	0.739596	0.767476	1.5921	0.94922	0.824869	0.79219	1.24017	1.34078	1.29207	1.09046	1.40314	0.91881
ADAM22	18.8556	22.7534	23.5338	18.7143	19.2512	18.9688	22.619	21.038	20.585	21.672	20.7853	18.3049	18.3476	22.9637	23.3413
ADAM23	22.9848	24.2444	25.8217	21.8927	22.6446	22.7457	26.6328	25.1749	27.8471	30.0419	31.264	28.0625	22.4369	25.3915	25.9209
ADAM28	0.168863	0.199798	0.106569	0.274371	0.244408	0.291885	0.249867	0.173029	0.229719	0.236632	0.215633	0.145162	0.121263	0.29172	0.309177
ADAM29	0.554728	0.417953	0.479649	0.393715	0.194589	0.45396	0.367843	0.530697	0.444305	0.479907	0.721412	0.705528	0.322446	0.382926	0.101874
ADAM32	0.484828	0.54572	0.696553	0.431924	0.139428	0.144747	0.32538	0.485141	0.299013	0.232487	0.175747	0.368779	0.544073	0	0.438642
ADAM33	0.073979	0.298478	0.130428	0.217683	0.161424	0.138134	0.0743999	0.181474	0.152397	0.308758	0.230695	0.216892	1.24612	0.396799	0.492738
ADAM7	0	0.0719878	0.148916	0.645995	0	0.43385	0.0438461	0.144035	0.0799706	0.036571	0.0621284	0.0440764	0	0.236483	0
ADAM8	0.91502	0.786041	0.836303	1.27994	0.907118	1.17431	0.652054	0.884016	0.882184	0.816571	0.650433	0.649156	0.928999	0.911964	0.970504
ADAM9	8.3622	9.28957	9.36967	6.33477	5.567	7.357	7.82034	8.31645	8.91054	9.26499	9.4192	9.30239	6.17633	5.35309	5.60255
ADAMTS1	0.182939	0.268997	0.147551	0.42135	0.260497	0.215789	0.173033	0.162926	0.238525	0.454147	0.299861	0.496545	0.474209	0.767478	0.381235
ADAMTS10	11.05	11.181	11.8576	12.217	13.4017	13.6176	12.4438	12.7149	12.2174	9.74208	9.38796	9.89203	13.3749	14.0566	11.5934
ADAMTS12	0.096687	0.0669681	0.274168	0.337552	0.24995	0.20598	0.215868	0.0912732	0.0939678	0.169805	0.480255	0.204364	0.98729	0.995552	1.25057
ADAMTS13	5.09652	4.16076	3.99783	5.04086	4.85413	6.88114	5.82537	3.96095	5.46906	4.97853	3.94156	4.65931	8.22654	3.39437	3.00278
ADAMTS14	0.070131	0.0265161	0.0207785	0.0692228	0.0770331	0.053174	0.0284294	0.0283427	0.00979714	0.0373053	0.0858117	0.0271925	0.127477	0	0.322158
ADAMTS15	1.01676	0.937687	1.131	1.65994	1.58686	1.59386	1.55595	1.21145	1.2202	1.36281	1.46016	1.52202	1.2149	1.11625	1.03968
ADAMTS16	0.274195	0.257592	0.27786	0.355775	0.450351	0.349805	0.237373	0.273827	0.375759	0.517176	0.428701	0.450823	0.449638	0.160332	0.227595
ADAMTS17	0.134413	0.125965	0.13937	0.203016	0.215197	0.5792	0.16681	0.150486	0.22179	0.118839	0.239802	0.235611	0.605267	0.422516	0.539717
ADAMTS18	1.15865	1.16245	1.08219	1.28269	1.72216	1.47791	1.21274	1.4677	1.15026	0.803443	0.69855	0.864213	2.02462	3.15912	2.60499
ADAMTS19	0	0.94208	0.992419	0.556835	0	0.507965	0.962346	1.31092	1.21168	0.780248	0.325981	0.309887	0	0	0
ADAMTS19-AS1	1.13119	1.63584	0.850442	0.714687	0.528682	0	1.5579	1.35857	0.798874	1.38604	0.980555	1.39128	1.33123	1.5878	1.12479
ADAMTS2	1.87149	1.49766	1.45086	1.92019	2.63319	2.33363	1.9589	2.021	1.62802	2.87318	3.00128	3.28065	4.85759	3.83809	5.03708
ADAMTS20	0.0601505	0.0833731	0.0714776	0.567151	0.455677	0.576284	0.119542	0.104863	0.0420119	0.36644	0.358878	0.238014	0.380938	0.086445	0.123194
ADAMTS3	0.631499	0.767584	0.778518	0.741502	0.832023	0.983163	0.631316	0.584374	0.361225	0.861009	0.839398	0.807405	0.859912	0.900628	0.869422
ADAMTS4	0.464625	0.437374	0.406023	0.41412	0.427627	0.580729	0.43152	0.354371	0.32166	1.82461	1.89431	1.84719	0.552476	0.57683	0.66148
ADAMTS5	0.576527	0.617935	0.761745	0.331351	0.477369	0.434087	0.785239	0.633953	0.696304	0.946422	0.77413	0.828357	2.36844	2.69659	2.74984
ADAMTS6	0.063619	0.112205	0.102603	0.170732	0.0542988	0.187327	0.0935513	0.0199905	0.0552928	0.220994	0.18829	0.236616	0.149698	0.284212	0.340371
ADAMTS7	0.516902	0.616442	0.426821	2.44663	2.20771	1.72705	1.30363	1.29071	1.12324	0.819749	0.76521	0.900685	1.66425	1.10801	1.02559
ADAMTS8	0.537647	0.605079	0.557665	0.651002	0.482843	1.10762	0.750537	0.672011	0.920198	2.0232	1.89425	2.16483	3.82594	3.45723	3.46319
ADAMTS9	0.37399	0.400951	0.462883	0.840174	0.713569	0.777492	0.415948	0.193562	0.265296	0.89122	1.08134	1.14127	1.06584	1.17953	1.05944
ADAMTS9-AS2	0.117791	0.302014	0.379118	0.611577	0.377962	0.313311	0.282997	0.323365	0.216014	0.182412	0.205287	0.51853	0.250366	0.594481	0.395439
ADAMTSL1	0.15417	0.221112	0.206721	0.700905	0.262431	0.539472	0.28472	0.199299	0.193417	0.600813	0.389479	0.689356	1.76452	3.2026	1.10387
ADAMTSL2	2.90055	2.58695	2.06421	4.54036	3.36723	3.2564	2.7951	2.90085	2.68822	5.69271	5.64188	6.03789	5.87752	5.59025	6.10626
ADAMTSL3	0.0905196	0.10644	0.0438154	0.243028	0.231812	0.199948	0.126508	0.239028	0.20652	0.140385	0.114825	0.140187	0.223696	0.283191	0.565705
ADAMTSL4	0.3461	0.628506	0.414406	0.400072	0.64261	0.7437	0.255035	0.271884	0.174712	0.446007	0.553991	0.527187	1.03093	0.844767	1.243
ADAMTSL4-AS1	0.644087	1.40184	0.596179	0.50736	1.4979	0.782976	1.23224	0.815332	1.05235	0.592383	0.206233	0.778161	1.25099	1.11839	0.792175
ADAMTSL5	0.415434	0.415992	0.305364	0.204136	0.292235	1.11944	0.390357	0.235864	0.364651	0.292685	0.355274	0.266313	0.752359	0.39712	0.52824
ADAP1	51.0868	43.7267	44.3479	48.7435	46.7495	49.162	49.4452	51.8529	48.5684	46.6761	46.289	49.6738	49.4921	53.3298	45.1215
ADAP2	1.29537	1.46294	1.20479	1.51807	1.43223	2.11361	1.45535	1.23421	1.56496	2.10278	2.26157	2.17406	3.24001	2.86946	2.56177
ADAR	51.1075	53.4242	52.3455	57.4304	57.4125	54.8941	56.7275	55.7314	55.0563	50.1624	49.303	48.3089	46.9268	46.9546	48.8824
ADARB1	20.0508	21.8147	21.1	20.6768	26.6298	23.4544	24.0468	23.6764	25.3101	22.7307	24.2864	23.4089	24.4202	13.5698	16.8325
ADARB2	5.00259	5.12727	5.23795	11.7051	6.79927	8.65515	5.44807	4.99989	3.9462	2.26423	2.57121	2.43593	1.51743	1.21075	1.20629
ADARB2-AS1	0.539147	0.476239	0.141526	0	0	0.363686	0.38461	0.127588	0	0.101202	0.129398	0.122459	0	0	0
ADAT1	11.36	11.7745	10.0166	9.81792	9.8611	10.1589	11.3726	11.5952	10.3585	13.113	12.6405	11.6899	9.29667	15.1741	12.106
ADAT2	1.82632	2.37707	2.15131	2.98317	2.79005	3.01463	1.71615	1.77505	1.88386	2.42499	2.33305	2.60695	3.34882	2.75107	3.28707
ADAT3	1.54805	1.44018	1.56823	1.48833	0.600855	1.24981	1.25111	1.42779	1.0609	1.59288	1.9236	1.4016	0.998605	1.18754	1.8945
ADCK1	5.3189	4.27011	5.09389	4.35694	4.92748	3.78113	5.29674	5.82878	4.83547	4.80204	4.69097	4.50224	5.77941	4.77186	5.90916
ADCK2	16.1817	14.7997	14.4254	13.9512	12.0088	12.9011	14.031	14.1377	13.5304	11.6782	10.9215	11.4837	19.2719	13.5392	14.5366
ADCK5	4.79654	3.37404	3.41643	4.17836	4.28486	5.68722	4.05767	4.09746	3.8518	6.04328	5.72407	5.67787	3.81984	4.38347	3.49733
ADCY1	27.6569	29.6814	31.707	39.4638	38.9579	37.4904	41.9755	42.8379	38.8096	33.9375	35.158	32.9909	52.7623	51.015	57.4561
ADCY10	0.234483	0.390859	0.319759	0.0368309	0.302358	0.697166	0.223222	0.16041	0.638325	0.416697	0.137461	0.212276	0.505867	0.107346	0.0571304
ADCY2	10.8763	10.9031	11.4164	12.4409	11.1345	12.2798	9.25184	9.28497	9.22047	20.331	20.6887	20.545	27.0949	26.8668	26.696
ADCY3	8.5944	8.63614	8.09849	7.23094	6.76609	7.48396	9.29133	8.44919	8.49752	11.1574	10.2481	9.73595	8.5152	8.6392	9.13073
ADCY4	0	0.042515	0	0	0	0	0	0.0154569	0	0.0610594	0.139294	0.0444669	0.139375	0	0
ADCY5	20.6237	19.696	19.4197	21.8379	20.4777	18.1454	23.5535	21.4457	21.4322	22.6757	25.0735	23.9473	21.7474	23.4712	24.8524
ADCY6	19.1749	20.0507	20.2308	19.0742	18.2121	19.3885	18.8969	20.3043	18.5775	18.7282	18.7777	18.1447	14.6286	12.641	14.4923
ADCY7	8.71113	9.67959	8.54578	6.55248	6.08294	5.60845	8.58235	8.07089	8.29945	9.29381	9.60539	10.0998	6.59459	6.76826	8.1148
ADCY8	11.1825	10.9711	11.1953	11.5356	13.2071	12.3293	18.4886	19.3494	18.6559	18.3478	18.8208	16.8135	9.63713	9.65483	10.093
ADCY9	6.96564	7.95435	7.74047	9.11502	8.93367	8.30866	8.12311	8.3207	7.41081	8.10471	9.10139	7.66581	9.40856	8.88422	8.5654
ADCYAP1	92.6604	99.4503	87.3931	20.4848	21.965	20.9531	58.429	55.8999	62.351	79.2309	72.2337	79.4778	17.6705	11.9432	16.8396
ADCYAP1R1	21.1923	24.2805	21.6977	13.781	15.4563	17.9169	21.4636	21.9047	21.5342	27.597	28.8016	24.4385	22.2709	18.7111	18.3368
ADD1	81.2533	79.572	80.7247	85.1321	85.0524	87.4353	88.0133	83.3376	85.0385	73.6366	77.1818	73.3788	97.201	102.193	108.508
ADD2	59.4806	60.5225	59.7869	60.5698	63.7314	58.8214	67.5941	66.4718	60.6908	55.4963	55.9449	50.8553	60.2362	60.1417	69.1034
ADD3	32.641	35.8799	34.8902	46.4549	43.9968	46.9324	29.9971	27.8005	29.4399	36.087	35.5635	35.5597	41.9987	42.9337	47.0164
ADD3-AS1	5.23977	6.52394	7.3072	12.1043	10.1816	10.318	4.15222	3.81195	3.8219	9.74449	11.9982	11.2597	19.2935	14.496	12.9269
ADGRA1	11.4775	11.8741	11.4058	7.0266	5.9215	6.26404	8.52065	8.97177	8.80021	12.0311	12.7138	12.5595	13.2885	7.64256	9.43738
ADGRA1-AS1	6.41922	6.35334	5.61548	4.59157	5.68258	4.46367	5.3989	5.77095	4.89444	7.24325	8.34685	7.48155	6.36382	5.44481	3.85815
ADGRA2	1.30216	1.67819	1.41013	2.43646	2.35616	2.97401	1.61133	1.72992	1.21619	3.35185	3.60528	3.10032	2.53291	2.38192	2.3359
ADGRA3	6.24854	6.90292	5.77732	7.56353	5.93504	7.12919	7.43846	6.77343	6.30762	4.77088	5.42696	5.00732	8.43454	6.99666	8.31941
ADGRB1	25.1567	27.9271	25.7809	40.6384	41.0366	39.3109	29.3823	32.2969	29.042	39.3778	40.3835	39.2782	38.5269	39.0753	35.0274
ADGRB2	47.5758	50.0559	48.2943	39.4868	37.2486	38.5219	42.9851	44.0272	41.3135	51.1954	51.9312	52.7691	43.7018	37.3876	34.4034
ADGRB3	22.2745	23.3971	23.7893	22.0559	24.9823	23.1923	28.0102	28.5664	29.7454	25.8343	25.0958	23.5902	19.0656	16.042	18.9469
ADGRD1	0.52712	0.787365	0.689958	0.739313	1.01622	0.789139	0.971346	0.831645	0.897934	0.692846	0.394819	0.558089	1.31284	0.574457	0.611205
ADGRE2	0.191697	0.279921	0.257548	0.464861	0.444588	0.212514	0.276971	0.241124	0.313736	0.339145	0.270785	0.226237	0.0324863	0.5397	0.177308
ADGRE5	0.354892	0.293264	0.207609	0.567482	0.348968	0.502421	0.298719	0.245521	0.218529	0.398989	0.52841	0.582067	0.774558	0.600623	0.489416
ADGRF1	0.124491	0.0427405	0	0	0.125041	0	0.0726005	0.0456154	0.103916	0.108316	0.165724	0.0436236	0	0.0483824	0
ADGRF2	0.0611131	0.0489517	0.0287281	0.0374086	0.0277517	0.0574776	0.02048	0.0248748	0.0423433	0.0241883	0.0515661	0.0250456	0.045931	0.0545159	0
ADGRF3	0.48612	0.525675	0.398099	0.28155	0.258727	0.221314	0.304422	0.259139	0.216389	0.508102	0.402015	0.66082	0.0696876	0.209951	0.165976
ADGRF4	0.0180542	0.0956824	0.131096	0.0625785	0.0927926	0	0.051304	0.0340795	0.141285	0.0269273	0.0666658	0	0	0	0
ADGRF5	0.582874	0.579465	0.48928	0.575137	0.403015	0.638148	0.621217	0.593207	0.741858	0.558039	0.616309	0.627794	0.58841	0.884531	0.891995
ADGRG1	32.9341	36.2492	34.1368	15.4018	14.1783	13.9996	33.7638	32.2965	35.9289	28.1905	27.9374	28.3884	15.3683	15.0094	14.5287
ADGRG2	20.549	22.7519	22.0635	15.5175	16.762	16.3716	18.847	16.6033	18.2345	39.4666	38.9546	38.1515	24.9213	27.9355	24.4782
ADGRG4	0.861801	1.2159	0.840344	0.177154	0.0664846	0.110065	0.631005	0.457292	0.7063	0.983998	1.13824	0.73334	0.0241601	0	0.122067
ADGRG5	0.352791	0.472186	0.552691	0.424852	0.196913	0.573286	0.493745	0.907908	0.726338	0.720321	0.813691	1.34736	4.6235	1.78111	4.09017
ADGRG6	0.022713	0.0667691	0.0392496	0	0.0387773	0	0.0429464	0.0142747	0.0222084	0.135264	0.172874	0.143837	0	0	0.0405156
ADGRG7	0.145897	0.1549	0.0914578	0.061097	0.0905992	0.0781612	0.166173	0.110294	0.314117	0.261611	0.194957	0.211301	0	0	0
ADGRL1	65.796	66.1697	67.6885	80.3814	82.6027	76.4896	79.5891	80.5479	73.0117	64.2565	67.7433	64.5594	70.2972	69.3082	66.8322
ADGRL2	45.5188	48.7687	49.7829	58.1045	65.3264	58.7891	56.2125	54.0505	55.3586	22.8787	24.1599	22.6988	21.9665	22.0064	24.2696
ADGRL3	26.7881	29.9003	30.1121	36.6243	38.9609	34.8732	38.1472	38.2544	35.5007	26.118	27.0882	22.8413	31.0741	33.7024	38.2273
ADGRL4	0.201286	0.123041	0.0803112	0.053611	0	0.164798	0.043978	0.087656	0.0757219	0.450125	0.545686	0.378287	0.0658447	0	0
ADGRV1	0.794307	1.02063	0.802028	1.17366	1.00885	0.880807	0.85916	0.808751	0.839125	0.529821	0.557818	0.556273	0.909645	0.860678	1.20355
ADH1B	0.0397891	0.188016	0.12381	0.0917615	0	0.0352524	0.0627614	0.0375339	0.0259428	0.0824925	0.151543	0.0480019	0.0563406	0.0668825	0.0711853
ADH1C	0.106093	0	0	0	0.091406	0.0950152	0.168021	0	0.103853	0	0	0	0.607351	0.180523	0.192013
ADH4	0.726582	0.616163	0.597308	0.632815	1.09364	0.649098	0.775993	0.8484	0.622207	0.701316	0.606916	0.630301	0.129663	0.30821	1.14757
ADH5	50.1245	50.7729	52.3817	40.7632	36.7299	43.1793	46.6263	48.7888	47.1828	44.4163	45.2039	44.6819	47.05	45.6029	46.2134
ADH6	0.0733099	0.0324669	0	0.256077	0	0.0534913	0.0696773	0.0346663	0.0358828	0.109683	0.0700511	0.0995562	0	0.187245	0.199155
ADHFE1	2.41844	2.17062	1.97936	1.04428	1.31491	0.978099	1.33695	1.05325	1.73774	1.2354	1.24104	1.03122	1.81785	0.623438	0.497409
ADI1	9.79959	11.0217	10.2968	8.83642	8.60835	8.9285	9.51738	9.51557	9.65271	9.36414	9.58033	10.2177	9.50906	8.34015	9.2768
ADIPOQ	0.138945	0.08174	0.108075	0.201896	0.17972	0.279205	0.0985911	0.131044	0.147203	0.155256	0.165337	0.115239	0.198324	0.235407	0.250564
ADIPOQ-AS1	0.0795189	0.0983021	0.0659947	0.440606	0.204205	0.169306	0.255993	0.195085	0.0933343	0.106702	0.151495	0.115129	0.270582	0	0.170956
ADIPOR1	51.0166	52.8388	52.1143	46.4253	43.8338	38.1245	40.0508	44.4551	45.487	50.1558	52.8886	50.8771	48.837	41.5703	43.8223
ADIPOR2	19.4606	19.8885	18.8914	16.7961	16.5184	15.4371	17.6435	17.0672	18.6786	14.7211	13.9077	14.6596	13.2189	12.7163	12.1666
ADIRF	0.422586	0.0752737	0.263597	0	0	0.229629	0.0807303	0.16036	0.412295	0.570794	0.566346	0.458177	0.735378	0	0.465624
ADIRF-AS1	0.230566	0.342337	0.377653	0.147094	0.198776	0.0576423	0.104166	0.210916	0.21131	2.03764	2.60789	2.42196	1.43461	3.51586	2.18213
ADK	21.7814	22.1623	21.5957	21.0517	18.338	16.4099	16.4337	19.2039	20.2463	15.2107	18.8485	17.8398	19.3318	19.1047	16.7667
ADM	0.181521	0.283486	0.16631	0.399523	0.165378	0.17182	0.0362238	0.0859458	0.149207	0.313613	0.260854	0.347913	0	0.194794	0.414351
ADM2	0.263149	0.309661	0.220943	0.0866693	0.257147	0.299658	0.177862	0.200933	0.208334	0.224067	0.161285	0.226761	0.106426	0.823435	0.403391
ADM5	0.862378	0.63647	0.597234	2.25858	1.20759	1.64166	0.751243	0.611644	0.949711	2.66081	2.74651	2.76511	0.925914	0.550442	0.390311
ADNP	35.6033	40.2932	40.3624	58.0802	55.2154	58.2654	43.8628	41.8561	44.7281	38.9915	37.9257	38.21	39.4945	38.0469	41.3729
ADNP-AS1	3.91866	4.23232	3.98787	5.58018	7.37959	6.1198	5.72901	4.82442	4.5551	3.12687	3.74936	2.41044	6.89975	6.06123	5.9749
ADNP2	6.08794	6.38641	6.51538	6.67277	6.05079	5.30712	6.20077	6.31099	6.48748	6.13211	6.14671	6.276	5.21334	5.00877	5.43611
ADO	18.5089	17.8787	19.0755	17.9282	15.2609	17.7306	18.3038	18.9218	18.9107	15.7426	17.0283	15.8108	18.7637	17.3519	18.1448
ADORA1	11.7918	12.4281	10.4379	13.0785	9.02576	10.1026	13.4759	12.4646	13.2639	13.0809	11.9834	11.3109	19.8865	23.7121	20.1773
ADORA2A	3.67103	3.68942	2.56171	6.13289	6.14015	8.30643	1.6278	1.55433	1.66797	2.70019	3.39395	2.8662	3.36032	4.35487	3.46584
ADORA2A-AS1	0.948196	1.2066	0.994749	1.13267	1.16521	1.42773	1.32605	0.857612	1.19959	1.12507	1.08315	0.860183	1.36144	0.601033	0.678415
ADORA2B	1.88107	1.88588	1.58534	1.61091	1.83479	1.23973	1.72003	1.57742	1.80662	1.14145	1.35633	1.221	1.21916	1.63068	2.89078
ADPGK	18.0568	20.3517	24.245	17.459	18.1976	15.2748	18.1736	20.6624	19.1451	19.0783	20.0963	19.185	24.4996	23.5138	22.3362
ADPGK-AS1	0.929914	0.858223	1.09368	1.00386	0.47836	0.881993	0.88125	0.897422	0.646924	0.786281	0.984939	0.766757	1.14526	0.523169	0.779394
ADPRH	0.238866	0.362263	0.264321	0.22059	0.125666	0.437759	0.276652	0.411679	0.329115	0.807261	0.762127	0.513013	1.6376	1.47063	1.8525
ADPRHL1	2.7647	2.49956	1.70677	4.17126	3.05304	4.2131	2.65013	2.69228	1.95126	1.81613	1.62044	2.64815	5.8043	5.51895	9.04789
ADPRHL2	15.5888	12.6527	12.0109	12.7699	12.925	13.5396	13.7546	13.2273	12.7417	12.5836	12.1887	13.7083	17.9504	13.7215	14.1886
ADPRM	6.22289	5.8932	6.12706	5.03662	5.80634	6.36684	6.19165	5.04077	6.75453	6.22118	5.98953	6.52615	4.46633	5.02288	5.33906
ADRA1A	7.62111	9.24213	8.37897	5.12127	7.06402	5.97801	10.3011	10.0954	9.11238	8.72209	8.25448	8.12777	6.96772	5.48458	10.7755
ADRA1B	19.3252	19.5584	18.5616	4.5397	4.11001	3.49206	10.1746	9.50022	9.78218	16.1048	14.8222	14.7652	2.7283	2.80016	2.97894
ADRA1D	1.57184	1.51686	1.20191	1.07648	0.372373	0.386199	2.11678	2.06972	2.22567	2.53056	2.40528	2.71398	0.44086	1.15195	0.891492
ADRA2A	8.15776	9.37647	8.68755	11.0329	11.5296	9.67275	13.2634	13.2191	12.7688	6.69547	7.05164	7.32912	6.71325	7.23882	4.66926
ADRA2C	9.65576	8.77517	8.95304	4.67784	6.51288	7.32633	8.15101	8.39821	7.74028	11.7774	11.5411	12.1719	14.9752	13.2705	9.19911
ADRB1	0.17685	0.190968	0.224292	1.4994	1.66729	2.09567	0.353746	0.40808	0.384456	1.09933	1.47956	1.28035	3.93532	3.87817	3.80946
ADRB2	0.0636151	0.112345	0.0824934	0	0.040841	0	0.0301168	0.0450197	0.0466671	0.0474231	0.0757477	0.0863465	0	0.160634	0.170956
ADRB3	0	0.0167117	0	0.0655938	0.0486285	0.151261	0	0.0178561	0.0555168	0.0705473	0.0540851	0.0171193	0.0805801	0.0956942	0
ADRM1	55.1997	44.7936	40.5185	60.2414	50.4721	56.3057	42.3285	48.3822	40.6441	53.4092	52.3565	55.2635	45.4468	50.4537	37.7123
ADSL	24.8343	23.6053	22.109	18.7158	18.6475	22.3326	23.8566	22.7974	21.0836	23.6541	22.3841	22.8922	23.7081	25.6556	23.1723
ADSS	22.2638	22.6584	23.1874	20.293	21.0286	19.5407	22.1328	21.2472	22.0378	23.9926	23.4211	24.8008	23.465	20.5942	22.2418
ADSSL1	11.1988	9.05552	9.47128	9.42317	6.81798	7.4698	10.2442	9.81985	9.46387	4.43417	5.433	5.591	10.7285	11.869	6.97183
ADTRP	0	0.0509357	0.0909574	0.100225	0.227776	0	0.083753	0.0830999	0.0854991	0.0215062	0.167852	0.026057	0	0	0
AE000658.22	2.25334	0	1.35991	4.50285	2.38005	8.41907	0.887994	1.59148	0	0	0.891976	0	0	10.5212	0
AE000658.31	1.8042	2.25476	1.58072	2.6035	1.93133	2.00879	1.85874	1.27949	1.46252	1.46627	1.44435	0.817259	0.648139	0	1.65643
AEBP1	1.46293	1.57116	1.32765	1.09466	1.45129	0.806055	0.869837	0.982683	1.01591	4.34968	2.67705	3.63198	5.321	5.91761	6.40862
AEBP2	11.0091	11.2364	10.0816	12.5096	9.54199	13.4452	11.7517	13.8387	13.0054	9.97312	8.85429	9.80106	6.4166	12.0243	6.47973
AEN	17.4564	16.3919	16.7468	11.952	12.6985	11.8383	12.6616	12.4653	13.0588	14.7273	14.8377	15.845	5.82723	5.66156	5.54685
AES	207.802	183.064	178.843	188.62	186.759	183.382	205.852	223.24	210.238	210.502	212.126	220.46	281.294	281.365	241.548
AF001548.3	0.988074	0.968752	1.02638	0.985557	0.729657	1.04288	0.838284	0.83422	0.898121	0.791768	0.876531	0.543101	0.606023	1.26089	1.34115
AF003625.3	90.5823	91.3937	85.4613	39.4571	24.8563	32.3204	64.8047	54.6927	58.8188	118.424	101.738	100.502	17.6906	15.379	15.5086
AF011889.2	0.382424	1.13052	1.60637	3.99665	0.658596	2.06552	0.850592	0.966843	1.12405	2.20216	0.855921	0.92577	1.66059	1.97678	0
AF011889.5	6.43545	8.10299	7.2148	9.93645	5.9805	9.5348	5.81403	6.42162	6.54872	7.08249	7.92064	6.38902	2.57026	5.12452	1.27621
AF015720.3	1.06124	0.465282	0.813628	0	0.668679	0.699806	1.24447	1.48277	0.511131	0.195897	0.751114	0.236579	0	0	0
AF038458.3	1.58274	1.54773	4.02286	1.20236	3.56961	4.17953	2.65816	2.48232	2.21643	2.34546	3.34227	2.06777	0.752428	1.79057	2.88247
AF038458.5	1.27236	0.498698	0.593736	0.490818	0.72868	0.380403	1.34445	1.33932	0.691903	1.27519	0.814895	0.513319	3.05318	0.72911	1.55636
AF064858.11	0.688182	0.151777	0.358014	0.588073	0.438016	0.909955	0	0.48612	0.167077	0.63822	0	0.155716	0	0	0
AF064858.6	0.0105195	0.196353	0.010909	0	0	0.588277	0.00995054	0	0.215461	0.330668	0.0790612	0	0	0	0
AF064858.7	0.0393827	0.0697943	0.0818417	0	0	0	0.0374499	0.149029	0.192787	0.0294747	0	0	0	0	0
AF064858.8	0.786571	0.32833	0.240493	0.324545	0	0.12498	0.176216	0.262831	0.317183	0.27735	0.265657	0.460892	0.599134	0.237623	0.757996
AF064860.7	0	0.0365443	0.128538	0	0	0.222188	0	0	0.121107	0	0.118273	0	0	0.633457	0
AF067845.1	0.352507	0.104421	0.183377	0	0	0.319352	0.112135	0.167099	0.11513	0.529374	0.844892	0.581239	0	0.303842	0.322953
AF067845.2	0.411046	0.361095	0	0	0	0	0.388788	0.384288	0.798717	0.305243	0.776515	0.369838	0	0	0
AF121898.3	0.868936	0.518758	0.419286	0.337097	1.74655	0.27527	0.654208	0.549919	0.0938343	1.10366	0.473553	0.628277	0.460239	0	0.528619
AF127577.10	2.59722	0	1.28748	0	0	0	1.45236	0.86788	2.67902	0.573785	0	0.969384	0	0	0
AF127577.11	0.290478	0.685184	0.500355	0.338152	0.75102	0	0.367568	0.274213	0.56479	1.15972	0.740086	0.17471	0.41816	0.498567	0
AF127577.13	0.160255	0.0944896	0.110914	0.185822	0.206508	0.0714582	0.152037	0.0756972	0.104544	0.0398941	0.127419	0.0241751	0	0	0
AF127577.8	0.622117	0.36625	0.535955	0.72038	0.532937	0.279083	0.588844	0.488999	0.503104	0.310539	0.59275	0.840539	0.893988	1.06694	0
AF127936.3	0.0715514	0.0633679	0.0743279	0	0.184964	0	0.13599	0.135326	0.175104	0	0.0341809	0.226721	0	0.182664	0.388577
AF127936.7	1.15802	0.797931	0.630981	0.862096	0.600728	2.74829	0.995607	0.963809	0.823215	1.02871	1.78501	0.953485	2.12786	1.56264	6.37101
AF127936.9	0.555614	0.388964	0.576121	0.609046	0.790819	0.467827	0.492041	0.374186	0.543298	0.518769	0.461566	0.510658	0.560775	0.532398	0.897315
AF129075.5	0.609068	0.896411	1.25864	1.05874	0.261132	1.36685	0.769093	0.575118	1.18317	0.532768	0.580438	0.732973	0.876388	1.04474	0
AF129408.17	0	1.10151	0.215654	2.14524	0.526309	0.548906	1.96824	0	5.68433	3.1072	2.76315	0	0	0	0
AF131215.2	10.3031	10.5694	9.54274	11.5367	8.5443	9.04148	11.6331	10.0012	9.78096	8.20883	8.5074	8.48636	8.0861	10.241	9.0506
AF131215.3	0.388729	0.344247	0.330383	0.493496	0	0.284838	0.402958	0.334169	0.311335	0.555038	0.270091	0.255944	0	0	0.383746
AF131215.4	0.108431	0.256092	0.187735	0.126225	0.280332	0.194291	0.171747	0.410168	0.24767	0.162214	0.172671	0.0981659	0.155242	0	0
AF131215.6	0.656077	0.81293	1.10293	0	0.338856	0	0.499231	0.745554	0.257146	0.787524	0.755696	0.71465	0	0.679156	0
AF131215.8	2.09608	2.16778	2.67884	1.21847	0.300168	2.19728	1.66278	0.774103	2.282	0.525798	0.668497	0.632375	0	0.602091	0.639274
AF131215.9	5.40715	5.90844	4.66349	4.42493	3.65868	3.56223	5.58127	4.71887	5.37848	4.70243	4.93564	4.46655	4.42769	4.35997	7.51721
AF131216.5	3.21242	3.32426	3.13908	2.78162	2.05413	3.03931	2.50574	2.42585	2.82717	5.4212	5.15931	6.41479	3.99921	2.38249	3.25519
AF131216.6	0.616596	0.622719	0.555963	0.370289	0.52659	0.568866	0.507023	0.631918	0.55924	0.399231	0.348643	0.371901	0.340944	0.359659	0.191424
AF131217.1	0.0513157	0.0452626	0.079813	0.0295283	0.109549	0.0907248	0.0404356	0.0645087	0.108718	0.0573107	0.0732423	0.10059	0	0.129056	0
AF146191.4	2.96867	3.27408	3.14184	2.84618	4.69856	3.29628	5.63734	4.27266	3.64214	5.8327	5.14214	3.13332	4.19157	6.55103	4.89617
AF165138.7	0.198552	0.0877521	0.205356	0	0	0.267396	0.0941616	0	0	1.63378	1.51631	1.25458	0	0	0
AF186192.6	2.83154	2.22392	2.00388	1.95335	3.72234	2.15357	3.67272	1.75867	2.11773	2.98226	2.29837	2.90965	0.682942	1.65869	1.81582
AF196970.3	0.418041	0.819319	0.434544	0	0.870568	2.27218	0.638287	0.555291	0.407919	0.564477	0.56004	0.377718	0	0	0.921593
AF213884.2	1.29242	0.324435	0.382518	0	1.87162	0	0.524091	1.21623	0.359777	0.958617	0.350979	0.833487	0	0	0
AF230666.2	2.28008	2.44381	2.57006	3.64391	1.20132	3.1352	3.07964	2.72189	2.68471	1.83954	2.10788	2.77168	3.18878	3.8536	2.04932
AF240627.2	0.356823	0.396131	0.185115	0	0	0	0.255203	0.0844569	0.173939	0.33435	0.0853871	0.161405	0	0	0
AFAP1	16.0661	17.5611	18.4805	24.77	25.6498	24.006	25.7042	24.247	21.5117	18.0373	17.9027	15.8907	21.6813	23.2156	22.4848
AFAP1-AS1	0.290114	0.296256	0.356207	0.289836	0.29328	0.303564	0.33202	0.259103	0.283669	0.403525	0.501181	0.428234	0.452826	0.4222	0.61287
AFAP1L1	0.824156	0.703441	0.80366	0.607531	0.461693	0.267042	0.279791	0.242512	0.264012	0.268185	0.0856776	0.17447	1.59962	0.760535	1.72455
AFAP1L2	7.47906	7.04638	7.18172	5.94839	6.12402	5.29752	7.24927	6.85786	7.01865	5.93951	5.77809	5.71473	8.98559	9.21595	8.34808
AFDN	26.8151	28.1716	28.7782	30.3426	31.1787	30.4799	31.489	30.6878	31.4624	26.5296	25.7425	24.7573	25.6788	26.7077	29.9758
AFDN-AS1	6.01621	7.07575	6.15307	5.07222	6.73617	9.26613	9.12206	8.4132	7.662	5.01826	4.60205	5.49288	3.56229	2.11627	4.36245
AFF1	2.59355	2.75666	2.78847	3.23546	3.77032	2.86733	1.83489	1.7998	1.67829	1.38579	1.57542	1.50847	1.95313	2.23298	3.35533
AFF2	13.4428	14.4824	13.4045	13.2875	14.4453	13.095	17.3798	15.8197	14.772	16.9742	16.9526	13.8032	9.08355	12.1143	9.28892
AFF3	17.2336	18.42	19.3776	20.2565	20.4989	19.6778	20.4879	19.8366	18.7581	14.4883	15.2577	12.2363	13.2901	13.8536	15.1058
AFF4	26.4765	27.6761	27.8467	27.4359	26.2617	24.8945	29.028	26.9426	26.6493	21.251	21.4742	18.9211	18.2543	18.8743	23.2569
AFG3L2	26.4025	26.4813	25.2959	22.1185	24.3825	23.3294	24.1679	24.227	26.2908	21.7114	21.2883	22.2479	23.5557	22.7365	19.54
AFMID	13.8558	14.0081	13.5914	17.0112	14.9136	11.7741	11.0723	13.6297	13.4665	11.0667	9.95469	9.84751	24.1798	20.4546	19.9507
AFTPH	18.7623	17.3669	16.774	16.4656	19.4277	16.6119	19.2784	16.6162	19.9314	17.4561	17.2412	18.697	17.9871	23.7343	21.1433
AGA	0.839546	1.1635	1.07505	0.389602	0.0721544	0.149835	0.371783	0.317295	0.1917	1.02431	0.53412	0.481281	0.478902	0.711356	0.756798
AGAP1	29.6639	31.6565	32.9853	36.6457	36.8493	36.2939	38.1874	40.2067	35.7393	28.0504	31.352	25.8978	34.5608	33.2421	35.701
AGAP1-IT1	0.501866	0.333595	0.263571	0	0	0	0.358206	0.595817	0.369061	0.377155	0.361324	0.113978	0	0.647836	0
AGAP11	0.054091	0.111482	0.0561223	0.0624951	0.0926692	0.0480355	0.0170785	0.0340342	0.0881861	0.201688	0.343614	0.277375	0.307076	0.455813	0
AGAP2	47.3854	47.6737	46.9138	53.0893	50.8	45.4822	61.0933	61.9271	58.709	62.531	58.2748	59.3548	35.5306	36.3871	30.6104
AGAP2-AS1	0.256402	0.378855	0.133239	0.149652	0.110726	0	0.121985	0.283096	0.0836876	0.448011	0.204357	0.42564	8.10195	5.47589	6.05607
AGAP3	45.0639	42.2708	42.5895	50.6269	50.0771	51.5624	49.7559	50.437	47.7083	49.7424	49.4161	51.876	51.149	47.2282	48.1894
AGAP4	7.19524	6.34216	6.2007	9.39294	7.68951	8.98061	6.71209	7.56759	7.54824	6.64599	6.45192	6.77802	6.86248	7.4052	4.4292
AGAP5	2.26336	2.6561	1.20043	1.96806	2.80641	2.86864	2.47378	2.0461	2.72639	1.83355	1.98566	2.12553	2.39083	2.10841	1.19981
AGAP6	8.54161	9.98171	10.4604	12.3936	9.01282	11.2602	10.4546	9.86895	10.4478	8.96529	9.65339	8.70813	9.37872	9.95097	11.0098
AGAP9	7.00101	6.42431	6.79083	9.3956	8.64095	8.25698	8.26424	6.70325	6.61386	6.55987	6.00951	5.812	6.49475	6.85842	4.95178
AGBL1-AS1	0.0910113	0.181946	0.0790511	0	0.235953	0	0.0361674	0	0	0.0569317	0.204764	0.116479	0.163552	0.388973	0.413698
AGBL2	0.0457312	0	0	0	0	0	0.015817	0.0315233	0.032675	0.128022	0.124903	0.0646294	0.162484	0	0
AGBL3	1.07764	1.63764	1.19519	0.856039	0.717855	0.857167	0.851701	0.914594	1.07275	0.727383	0.877157	0.792202	0.131439	0.535738	0.81372
AGBL4	3.78853	3.42378	2.81069	2.40796	3.58722	3.12914	3.06102	2.142	3.0901	4.18796	4.47746	3.88351	4.91854	5.99778	4.48115
AGBL5	30.6088	29.7983	30.5382	30.1588	26.1521	27.2233	27.5325	26.907	29.4628	31.2642	30.901	31.7351	23.9734	25.5685	21.7598
AGBL5-AS1	0.444287	0.589059	0.687227	1.52626	1.1229	0.588277	0.841469	0.207568	0.646384	0.496002	0	0.597111	0	0	0
AGBL5-IT1	6.58586	3.37739	6.16537	4.68414	3.45713	5.77742	5.39215	5.36054	3.96659	3.03278	4.90872	3.66371	8.10901	4.15397	2.99592
AGER	1.01958	1.59135	2.20814	2.56384	3.21822	3.99995	2.8676	1.85441	1.85992	2.32257	1.98595	1.89114	1.45825	1.14558	0.898109
AGFG1	23.8503	26.3383	25.2606	24.6422	24.9648	21.3461	22.6407	23.2753	22.7679	23.6055	25.1341	22.907	24.4935	24.0357	24.8969
AGFG2	2.42342	1.78685	2.35259	2.17997	2.43996	2.14488	2.12508	2.47334	2.16431	2.4398	2.59122	2.41292	2.48882	2.11799	2.07643
AGGF1	11.1865	12.5789	12.0229	8.62907	10.3144	9.77168	11.2816	11.3465	12.7483	9.94022	10.4955	10.5531	10.6961	10.7887	10.9123
AGK	26.1176	27.5939	25.6068	26.8422	30.593	29.0963	31.1618	26.9494	29.2706	25.8898	24.3519	27.0024	21.1906	22.7568	17.2448
AGL	8.46741	9.12854	9.60505	8.31817	8.99033	8.43589	10.3104	9.62373	10.123	9.16002	8.63124	8.20149	9.70431	9.52028	11.0574
AGMAT	0.663335	0.869398	0.807175	0.79442	0.883135	0.671906	0.845729	0.475195	0.671379	1.55351	1.81036	1.4284	3.02615	1.85535	2.96124
AGMO	0.138855	0.0613711	0.0240199	0	0.119146	0	0	0.065563	0.0452853	0.034546	0.0882756	0.062835	0	0	0.374559
AGO1	6.62145	6.65904	6.47687	7.22703	7.05881	6.38954	6.72004	7.81889	6.42373	7.18084	7.59418	6.99176	4.42318	4.18377	5.89801
AGO2	6.64711	6.40322	6.87225	8.18597	7.72188	7.97753	7.45818	6.88016	6.71047	7.91684	7.65435	6.94152	6.73243	6.64334	6.79578
AGO3	6.15368	5.99673	6.06989	5.77309	6.40083	5.30748	6.88309	5.95781	5.96632	6.47918	5.92331	5.95701	6.36684	5.69006	3.89495
AGO4	8.58877	9.11343	9.55328	12.4723	11.3783	11.9886	9.70067	9.19345	9.00228	7.38949	7.27145	6.51354	7.48567	7.53015	8.63863
AGPAT1	136.587	122.548	126.952	98.6179	101.387	104.591	110.975	118.335	109.988	144.197	149.381	144.821	117.96	109.095	103.43
AGPAT2	8.30121	6.92015	7.67505	4.09909	3.4798	4.48656	3.16047	3.33288	4.15094	16.7009	20.366	19.354	15.0121	15.0963	15.9025
AGPAT3	15.9757	16.3795	16.0713	19.2305	20.1082	19.8077	18.1522	19.1259	18.3451	13.7846	14.6346	13.9513	14.0748	13.0596	15.1782
AGPAT4	15.8073	20.0079	17.1073	17.9699	16.9439	17.8484	17.4127	18.3379	16.7723	13.9899	14.5301	13.7511	16.5052	13.3764	13.7432
AGPAT4-IT1	2.96002	2.79094	2.87364	3.02877	2.74137	3.62498	2.78048	2.34184	3.08609	2.62151	2.02773	2.44654	2.20683	2.29527	3.13919
AGPAT5	12.9361	14.4809	15.1173	14.4491	15.5623	12.7905	15.9601	15.9343	16.0715	15.4793	17.2093	16.7905	16.1151	16.5267	16.5593
AGPS	21.6117	22.8171	20.7185	20.887	22.5418	19.0364	23.5753	23.1962	20.803	19.3844	19.7663	19.3131	16.5508	18.6418	23.1085
AGR2	0	0.365916	0.553699	0.359745	0	0.278669	0.587666	0.683824	0.642562	0	0.0328832	0.0311644	0.892856	1.59748	0.373636
AGRN	36.2992	36.9866	37.8531	39.1507	35.1678	37.7294	36.6396	36.7317	32.1128	48.2935	49.9304	49.2036	54.9829	53.9936	44.6274
AGRP	0.318908	0.376564	0.220362	0	0	0.285768	0	0.100497	0	0.319133	0	0.287791	0	0.548412	0
AGT	1.14005	1.25451	1.05195	5.02047	4.43788	5.75744	0.312378	0.574319	0.570155	0.548562	0.580009	0.756689	4.11341	3.72964	4.10503
AGTPBP1	38.0799	41.6082	40.3321	46.2322	44.2968	44.1283	45.3325	43.8804	44.3836	36.995	37.8763	35.2747	46.6309	49.5077	52.3613
AGTRAP	2.1924	2.5122	1.60396	2.76478	1.86266	1.64179	0.643384	1.17081	1.45902	1.41654	1.24887	2.11514	2.01915	1.35954	1.44476
AGXT2	0.146501	0.359683	0.0843455	0	0.105081	0	0.254924	0.153596	0.289067	0.273421	0.232818	0.0734927	0	0	0
AHCTF1	5.98718	7.14068	7.05957	6.94571	6.94904	7.28528	7.77852	7.25339	7.87625	5.99872	6.01481	5.97284	5.93506	6.50492	7.24257
AHCY	59.6908	46.614	47.6685	56.2165	61.4393	63.9024	44.2656	46.851	47.5242	52.7027	54.999	58.9576	68.0085	60.7671	66.4294
AHCYL1	20.9387	21.4222	21.1003	21.2656	20.6442	19.8905	19.7118	18.7453	19.8764	16.295	17.6128	16.6222	13.5673	13.4037	15.64
AHCYL2	19.9391	21.5204	21.7419	21.9921	22.9333	20.5392	20.5446	21.5219	20.6529	17.528	17.5315	16.9795	20.6938	21.5839	21.5172
AHDC1	12.4171	12.8261	13.1229	15.6297	16.5907	14.7174	15.5013	15.1883	13.7049	15.8142	16.7255	15.2275	11.497	11.1984	11.4413
AHI1	30.7789	35.2789	34.8068	34.2557	32.384	33.2937	39.6131	35.6446	37.146	44.0771	44.3794	40.5639	38.2436	33.5323	40.914
AHNAK	0.38184	0.37873	0.525474	0.689509	0.586929	0.705875	0.1185	0.120721	0.135692	1.32231	1.38639	1.37457	1.36511	1.16433	1.33937
AHNAK2	14.8582	16.6155	15.3181	13.9331	15.3728	15.0802	14.1522	15.5409	14.8609	15.1392	16.1715	16.2723	25.4834	27.7607	24.4166
AHR	3.80278	3.78616	3.58141	3.41096	3.61565	3.67677	3.77621	3.74963	3.64534	5.05049	5.68027	5.64891	6.19306	5.72079	6.88985
AHRR	7.97765	4.96104	5.40969	5.91513	4.7146	6.11649	5.00895	5.63006	6.77813	6.04665	6.04707	5.84565	11.0977	4.9104	9.05822
AHSA1	81.6536	89.2029	89.8999	91.2639	77.884	83.8941	82.5013	84.3494	92.8977	84.2766	86.406	91.6861	88.422	96.7438	94.8551
AHSA2	16.9842	17.8526	18.4626	24.106	20.6173	21.9203	18.7042	17.182	17.1421	17.5421	17.0531	20.4481	17.6943	18.8366	16.2362
AHSG	0.0408537	0.144834	0.0849072	0	0	0.110059	0.155437	0.204933	0.106066	0.152916	0.103526	0.228886	0.351748	0.368884	0.444917
AICDA	0.139443	0.228805	0.206711	0.345502	0.153672	0.318718	0.396382	0.282073	0.233851	0.178321	0.246832	0.162247	0.25468	0.201647	0.214579
AIDA	19.0415	20.4025	19.0276	18.5465	15.6002	17.1486	19.3924	18.8394	19.8794	23.003	21.9795	21.394	23.7574	22.3293	24.1013
AIF1L	1.0237	0.290556	0.390343	0.740719	1.98768	1.02668	0.523923	0.706095	1.16342	0.605009	0.657526	0.395905	2.17338	3.83681	4.44501
AIFM1	15.0798	14.1281	13.007	13.7365	12.0467	10.3601	14.276	15.7028	12.7331	12.3073	11.4769	12.3878	12.2905	10.5347	11.7469
AIFM2	1.89658	1.48577	1.18803	1.08798	1.14321	1.74056	1.50434	1.14646	1.70259	1.71955	1.53763	1.51156	1.7535	2.06203	1.18837
AIFM3	0.724243	0.495529	0.547196	0.603367	0.372991	0.536842	0.415961	0.331936	0.368423	0.131191	0.0943942	0.068158	0.750693	0.127411	0.135562
AIG1	44.8353	38.5941	42.2616	33.575	33.0661	34.0363	36.9644	38.8521	36.2045	38.261	37.9228	41.6454	35.0306	34.1675	41.9975
AIM1	0.504498	0.549146	0.490968	0.585702	0.619127	0.681486	0.661603	0.596768	0.583837	0.551623	0.445527	0.475019	0.522814	0.413528	0.632842
AIM1L	0.316844	0.220044	0.164423	0.157188	0.407738	0.241717	0.407646	0.363303	0.376421	0.253355	0.151061	0.122895	0.48287	0.45887	0.24413
AIM2	1.75073	2.88204	2.42586	2.18868	2.26733	1.90981	2.69655	2.99778	2.40805	2.65279	2.79029	2.75525	0.718084	0.854125	1.58955
AIMP1	12.1232	13.1732	12.5785	13.0064	13.01	12.8387	11.5758	12.17	13.201	12.4806	13.4814	13.7131	11.8306	11.0757	15.9386
AIMP2	21.3027	24.8828	21.4963	19.1637	20.1963	19.5835	23.448	24.8033	24.2321	23.4915	23.3409	26.9628	23.8274	25.5381	24.6698
AIP	43.4806	28.3059	31.7378	33.9655	36.8454	41.3354	31.3628	31.2694	31.3275	36.1063	33.9423	37.545	38.4059	46.021	33.748
AIPL1	0.228391	0.227344	0.326267	0.140261	0.220642	0.694774	0.216531	0.323521	0.307357	0.276977	0.135152	0.109765	0.488186	1.01524	0.771485
AIRE	0.386785	0.456049	0.428289	0.268992	0.199306	0.206869	0.195673	0.19486	0.302776	0.327324	0.29519	0.466774	0.2204	0.654658	0.278609
AIRN	0.0244517	0.0431584	0.05072	0.151121	0	0.0649601	0.0410567	0.0408342	0	0.0455419	0.041268	0.0442479	0	0	0
AJ003147.11	0.611656	0.423358	0.662603	1.01756	0.411215	0.853744	0.40367	0.552706	0.702619	0.45679	0.583583	0.577694	0.909581	0.135095	0.287462
AJ003147.9	0.936965	1.18266	1.40405	0.930158	1.03504	2.52758	1.527	1.64593	1.9677	1.50651	1.02656	1.21604	1.73889	2.07404	0
AJ006995.3	0.299439	0.26416	0.314945	1.03639	0.384805	1.20182	1.13976	0.84974	0.437156	0.449253	0.431358	0.271378	1.93692	0	0
AJ006998.2	2.53875	3.28436	3.80264	1.76603	4.2605	3.68231	3.60629	2.93403	2.5412	2.80331	3.02005	2.76956	2.25257	2.14611	2.0795
AJ011931.1	0	0.0202943	0.0238292	0.159482	0	0.0613128	0	0.0433612	0.0224629	0.0514065	0	0.0831153	0.097986	0	0.495405
AJ011932.1	0.191108	0.503612	0.197478	0	0.483698	0.503537	0.541756	0.179357	0.371547	14.7488	11.7865	13.6347	4.07322	5.84069	10.4787
AJ239322.1	0.132254	0.210537	0.192219	0.184005	0.340821	0.35379	0.225838	0.0499752	0.181181	0.217286	0.302835	0.119706	0.113079	0.806151	0
AJ271736.10	6.82392	6.30891	7.82054	6.1958	7.00763	5.0799	8.24821	8.13131	8.86886	5.74311	6.40313	6.05398	9.96039	7.01797	8.03581
AJAP1	0.0173951	0.0115002	0	0.0299765	0.0333749	0.0115093	0	0.00409822	0.0170064	0.00970676	0	0.00393401	0.0735804	0	0.0929351
AJUBA	0.268498	0.43695	0.310807	0.375936	0.798461	0.342663	0.231174	0.288741	0.210457	0.452566	0.390639	0.200643	0.640299	0.112312	0.346069
AK1	71.4891	57.4521	61.7308	57.2631	41.3722	60.6053	66.323	71.753	62.3383	49.1954	44.9159	52.4167	48.1734	44.7216	32.0924
AK2	45.6701	36.9864	35.863	46.1437	37.4166	34.7454	37.8495	40.3818	43.0284	38.9982	38.8962	41.2484	41.0141	49.2832	37.0053
AK3	33.1176	33.338	32.1655	28.2547	30.1198	27.6448	31.8019	28.6605	30.3396	30.1659	30.285	29.4626	30.292	26.3707	30.4304
AK4	4.85948	5.20768	5.04609	5.87358	4.50911	6.05168	3.71337	4.14928	3.61582	3.38845	4.61288	3.95824	5.59929	4.50031	6.21798
AK5	14.0787	15.9537	16.7344	14.548	15.6393	16.4437	16.6724	14.1492	15.6417	24.811	23.7545	21.6225	7.33553	10.6074	10.5602
AK6	29.0372	27.6317	25.4632	24.8779	33.0684	28.5627	29.7872	31.6114	41.6823	31.3985	33.2686	30.013	39.1206	36.5744	34.2941
AK7	1.667	1.41358	1.73119	1.54626	1.85549	1.81057	1.1959	1.24675	1.51766	1.94314	1.50083	2.02494	1.53047	2.31598	1.98998
AK8	0.885145	0.833585	0.77081	1.59043	1.17813	0.917521	1.05682	1.26805	1.14564	1.00254	0.981022	1.16304	0.61095	1.45205	1.23583
AK9	7.34977	8.62707	8.63346	9.43451	9.91786	10.048	9.69258	9.14365	10.3624	9.00399	9.01156	9.56042	11.1826	14.3365	11.9705
AKAIN1	0.166325	0.262669	0.469192	1.54548	0.382342	0.884738	0.600701	0.281744	0.48624	0.359038	1.37561	0.75633	0.71551	2.29559	0.819159
AKAP1	22.8526	22.0344	24.2001	22.1638	23.0801	23.5758	24.1353	23.8516	23.2943	22.9124	23.813	23.5687	22.5072	24.3879	20.8509
AKAP10	9.29505	11.0527	10.5103	10.1844	9.79482	9.90848	10.3913	9.73771	11.0147	9.21407	10.4374	9.40936	11.4333	7.70044	9.29318
AKAP11	26.6768	29.9643	29.9093	25.1562	27.8155	26.0164	31.39	29.2661	29.1734	27.2356	28.3978	25.6681	23.1514	21.8917	24.8173
AKAP12	71.692	81.889	75.8611	95.1329	89.3233	88.8379	78.4574	74.9436	78.5231	71.3425	69.8385	69.6285	133.832	141.928	159.546
AKAP13	6.7232	6.60724	6.62104	6.56367	5.64533	5.45121	5.88068	6.02627	6.28277	9.40388	9.3413	8.64107	14.1383	15.1528	16.1505
AKAP14	0.233699	0.193181	0.210138	0	0.203608	0	0.414934	0.614363	0.426285	0.556239	0.830745	0.981803	0.93114	0	1.11107
AKAP17A	5.36921	4.77048	5.21007	6.86365	6.76022	6.34801	5.09976	5.3019	5.26607	5.25018	4.52197	4.34475	6.97595	8.4416	6.3133
AKAP2	11.2207	11.3596	11.0974	5.27296	6.15373	6.65714	9.42991	10.554	9.60504	8.01222	8.53798	7.79815	9.84127	10.9959	10.3853
AKAP3	1.28363	1.33701	0.973163	0.631508	0.383125	0.481911	0.784707	0.813247	0.917529	0.748421	1.26989	0.923286	0.705153	1.16389	1.41561
AKAP5	1.28282	1.58397	1.78625	1.4391	1.74552	1.97689	1.89313	1.75023	1.62374	1.92838	1.60147	1.60305	2.59892	2.90275	3.6644
AKAP6	30.2474	31.5993	31.6593	31.9329	34.2027	31.0175	39.0751	37.4689	37.5222	36.5315	39.1269	33.266	36.8466	41.1973	42.3914
AKAP7	5.64601	4.83823	5.63704	6.15149	5.39733	5.19711	5.78848	5.80584	5.85157	4.27125	3.55446	3.73979	13.2074	10.2422	10.9072
AKAP8	8.07524	6.55376	7.17782	8.05235	8.55817	8.47384	8.8227	7.49295	8.41987	8.52564	8.62241	8.68791	8.50364	7.3288	6.92447
AKAP8L	28.7483	29.8343	30.2513	28.9601	32.3657	31.0668	30.462	28.2973	30.97	30.3321	28.1881	31.3961	33.0205	33.5323	29.4578
AKAP9	16.9688	18.6188	18.4506	18.42	18.6465	17.4413	21.0534	20.1235	20.8741	15.5019	15.43	13.5203	15.5908	15.8915	19.1101
AKIP1	24.5562	23.4871	22.3692	20.0451	23.2086	21.0015	19.96	24.7665	26.1345	23.5898	23.8158	22.1986	23.6373	23.6525	24.9525
AKIRIN1	89.0633	92.9146	93.7112	81.1618	77.1542	76.3624	81.4519	75.4363	86.3027	92.8618	86.4989	88.6204	72.991	83.5798	92.4105
AKIRIN2	51.8503	47.5246	48.3415	47.7819	50.3885	47.5587	50.1431	49.5377	49.2194	48.7718	51.6638	53.4897	40.0931	43.0795	39.913
AKNA	4.41213	3.68211	3.97323	2.71214	1.81346	1.9368	3.18961	3.27075	3.49109	3.40513	3.54612	3.84633	5.3923	4.45616	4.65174
AKR1A1	50.0533	43.8504	40.8367	43.5619	41.5205	40.8759	36.8875	40.0336	37.9188	36.5188	37.8045	39.8364	39.8063	43.4767	35.7122
AKR1B1	155.903	137.921	137.759	124.496	121.095	142.889	114.469	117.951	114.737	97.7664	104.567	107.482	111.962	107.002	96.291
AKR1B10	0.356727	0.245863	0.370667	0	0.205188	0.213432	0.301544	0.262488	0.0388061	0.118664	0.0757828	0.107662	0	0	0
AKR1B15	1.85621	2.09004	2.16969	2.83908	2.10132	2.28948	1.87519	2.08512	2.04441	3.58839	3.14187	1.89067	1.33041	1.97765	3.78596
AKR1C1	35.7582	33.1908	28.2418	11.6549	24.3019	18.142	32.908	30.0546	34.4345	29.1536	31.1474	29.3193	31.9258	26.9489	23.1024
AKR1C2	31.9921	29.1525	31.9115	18.8777	14.008	13.8121	28.7721	31.7252	32.1451	22.8277	21.4199	25.8116	43.3604	40.245	42.143
AKR1C3	1.80552	1.48768	1.15416	0.277751	0.409752	0.881133	0.900212	0.741368	0.854175	1.35243	0.751988	1.93386	4.46717	5.71633	4.73529
AKR1D1	0.0783004	0.130632	0.0270951	0.0907696	0.144268	0.0698081	0.205075	0.123277	0.153237	0.0779609	0.0996016	0.141741	0	0	0
AKR1E2	2.19022	1.43413	2.99191	0	1.29158	0.760027	1.90957	1.94103	2.38386	3.41032	3.2938	3.33573	4.50883	1.97828	2.57464
AKR7A2	24.1784	19.1707	19.5353	20.1118	21.6797	21.6631	19.2846	18.5748	15.9772	20.6711	24.5393	24.3145	16.5737	12.2334	16.4577
AKR7A3	0.578296	0.704252	0.450564	0.883576	0.840996	0.194291	0.858733	0.683613	0.849155	0.729965	0.759752	0.818049	0.620966	0.9229	0.196324
AKR7L	0.408137	0.633989	0.848819	0.717124	0.927893	1.38127	1.1182	0.918191	0.649629	0.573858	0.830526	1.01649	0.44143	0.569748	0.60565
AKT1	46.3845	42.0623	43.0183	41.9371	45.3684	44.5941	46.4112	43.4747	48.7089	48.3492	52.8702	53.5533	43.8063	46.2486	40.2295
AKT1S1	14.402	14.4201	12.7224	12.7774	10.9917	11.3733	13.807	13.2824	12.8348	17.8615	16.4231	17.393	16.1622	16.7241	14.2587
AKT2	20.641	21.4146	19.6683	22.5758	27.1129	21.2764	20.7152	22.005	23.0509	20.2307	23.5977	21.137	17.4134	20.8991	18.6992
AKT3	33.1621	40.3644	35.7712	43.3683	42.9105	41.9493	41.5795	41.0805	41.3577	35.7258	34.5407	33.0322	44.6154	46.2748	46.3641
AKT3-IT1	0.675147	1.04131	1.23239	3.47495	2.15546	1.34329	1.11951	0.636581	0.328303	0.87707	1.6107	0.45946	0	0.862713	0
AKTIP	22.8344	22.2476	25.8023	24.24	22.4753	24.4139	23.796	22.1408	24.7323	22.9091	22.1938	22.9457	19.8516	29.7311	21.7045
AL021546.6	7.80704	6.19801	8.87089	10.2736	2.79728	3.75526	5.64465	9.14191	4.56431	4.55816	6.74758	4.39004	8.74228	8.02806	5.15697
AL022067.1	3.75537	5.01627	5.66415	2.85763	3.38981	2.68461	4.68525	6.13796	4.33657	3.57937	5.27184	3.531	5.77262	7.4109	7.0979
AL022341.3	0.938896	2.47836	1.68538	1.60539	0	0.619023	0.664684	0.218614	1.13302	0.696367	1.56094	1.05098	1.98588	0	2.58165
AL022344.5	0.272168	0.516525	0.451688	0.612065	0.384119	0.361773	0.412148	0.474986	0.572301	0.446193	0.375798	0.381713	0.0578186	0.411831	0.219162
AL022344.7	0.236215	0.631561	0.820755	0	1.02964	3.4478	0.452278	0.299016	0.30815	2.07752	2.42157	1.85568	3.1011	1.64148	2.17882
AL022393.9	0.592659	0.590596	0.769636	0.517634	0.383174	0.896417	0.563332	0.595562	0.398876	0.471093	0.530949	0.301818	0.477499	0.189258	0.201294
AL022397.1	1.46508	1.95974	1.08202	2.49767	0.336286	1.74706	1.57696	1.16952	0.701055	1.21692	0.652907	1.11996	0	2.98684	1.23558
AL022476.2	2.32651	2.10834	2.15045	3.45674	3.29229	3.49455	2.28864	3.53869	3.13745	2.35263	2.68063	2.59381	3.03512	1.87551	1.9953
AL031664.1	0.342042	1.15994	0.621493	0.396908	0.588034	0	0.919721	0.484791	0.641559	0.617512	0.571264	0.954612	0	2.46414	1.07944
AL034550.1	7.89387	8.89247	9.86425	14.7552	11.394	12.4644	11.6545	10.5484	10.7241	10.6181	12.1792	9.26482	11.0487	11.2836	11.4616
AL035610.1	0.992786	0.477593	1.32613	0.606704	1.45943	0.536992	1.11478	0.98709	0.824099	0.821082	0.581823	0.722473	1.14334	2.00859	1.26816
AL035610.2	0.975383	0.776781	0.900565	0.863615	1.28124	0.663513	0.911605	1.02092	0.837554	0.79752	0.713412	0.882522	0.656461	1.13885	0.510389
AL049829.1	111.868	103.525	88.6271	52.1673	56.5439	51.9483	81.6214	69.2339	80.5303	108.732	124.894	127.116	77.2581	85.8719	72.1322
AL078584.1	2.54794	2.00633	2.35709	3.20393	2.37578	2.03033	2.39728	2.35834	2.07949	1.81482	1.80882	1.58602	1.79502	1.88539	2.35548
AL109923.1	0.51274	1.37566	1.10347	0.658489	1.22043	2.32837	1.74513	0.681154	1.00316	2.23792	2.8776	1.6498	0	1.05674	0.920081
AL121578.2	0.810765	2.56704	1.08969	0	0	0	0.551198	0.110086	0.113472	0.348977	0.443406	0.733807	0	0	0
AL132709.1	2.78644	2.0563	2.79172	0	0.774508	0.402416	0.275586	0.432755	1.71015	2.01593	0.994131	1.19414	1.8743	3.12895	1.6283
AL133243.1	1.85621	2.94661	1.72772	1.75753	1.80113	1.45694	1.83842	2.08512	2.42301	1.33118	1.73727	1.68059	1.82931	1.38435	2.10331
AL133243.2	0.630112	0.622095	0.961469	0.963747	0.762138	1.18526	0.719797	1.01455	0.960839	0.49758	0.812395	0.6373	0.710344	0.468643	0.79795
AL133243.3	0.252006	0.441799	0.515788	1.72004	0	0.661359	0.713932	0.93918	0.486214	0	0.477194	0.224244	0	0	1.38184
AL133243.4	0.410041	0.409413	0.480925	0.679669	0.595546	0.569898	0.439039	0.605724	0.435976	0.425421	0.441669	0.419455	0.151799	0.360516	0.38366
AL133245.2	0.822932	0.687236	0.251646	0.679703	0.376998	0.654474	0.461085	0.50425	0.853391	0.544267	0.926755	0.526061	0.418321	0.248905	1.05857
AL133493.2	0.710536	0.815169	1.30805	0.693858	0.870302	0.880359	0.759384	1.16604	0.777824	1.16598	0.744608	0.788072	1.70469	0.970736	1.24003
AL135787.1	11.0948	9.0367	11.3621	8.14582	13.0921	9.73255	11.4683	10.134	7.4734	13.0147	11.3001	12.1959	10.5347	3.28555	10.4769
AL136419.6	2.15361	2.89472	1.5681	4.18581	2.74029	3.29448	3.39722	3.77895	3.47601	3.63526	2.8826	3.03794	2.15382	1.99065	2.7229
AL157871.2	0.480073	0.813434	0.479647	1.60877	1.18887	1.224	3.92169	1.29451	2.31703	0	2.18352	1.26416	0	4.76584	0
AL161668.5	0.189197	0.665445	1.36948	0	0.958234	1.49586	0.536706	1.42399	1.1055	0.843008	1.43677	0.512552	0	0.963061	2.07413
AL161905.1	2.82395	3.56993	3.12196	2.41703	2.24054	6.06908	5.01364	1.66238	3.42664	2.22447	4.03058	2.71526	6.04418	1.79792	9.64574
AL163953.3	1.13044	4.16078	2.71117	3.34983	3.03458	1.63255	2.3519	1.3987	2.02461	2.0237	1.1959	1.61297	1.31706	0.867912	1.86025
AL354822.1	0.165362	0.1623	0.171577	0.254776	0	0.0489582	0.156643	0.0520253	0.0539198	0.109621	0.175087	0.0831349	0.156487	0.185832	0.0988792
AL358852.1	0.535132	0.380147	0.222625	0.753001	0.278317	0.290128	0.561214	0.405634	0.262109	0.361314	0.461376	0.145404	0	0	1.17338
AL450992.2	0.693498	0.916021	0.360984	1.18496	0	0.457828	0.984882	0	0.33652	11.3199	9.55948	8.47247	7.4237	12.3665	5.68885
AL513122.1	0	0	1.01991	0	1.39848	0	0.891774	0.335611	0.920568	0.561647	0.558148	0.473099	0	5.29465	2.14094
AL513122.2	0.91391	0.601029	0.992552	3.09818	2.02304	1.53122	0.946751	0.722394	1.16441	0.856345	1.13467	1.19255	4.07852	0	0
AL513523.1	5.28761	5.53431	3.7898	8.69958	6.8872	7.02576	5.55067	6.01555	5.75651	6.26427	6.4212	9.04722	4.84762	2.73459	2.58363
AL513523.2	5.28761	5.53431	3.7898	8.69958	6.8872	7.02576	5.55067	6.01555	5.75651	6.26427	6.4212	9.04722	4.84762	2.73459	2.58363
AL591893.1	0.39262	0.473606	0.434377	0.543233	0.470078	0.417399	0.532567	0.382701	0.550376	0.468077	0.485995	0.390776	0.166773	0.263966	0.702377
AL592183.1	5.67828	6.30221	6.07328	3.37967	4.97515	6.49915	5.61815	3.45742	6.44329	3.65425	2.10758	3.53936	7.29969	0	4.07228
AL592528.1	0.0157865	0.0278786	0.0327537	0.109334	0.0405381	0	0.059788	0	0.0154409	0	0.0150375	0.0428546	0	0	0
AL672294.1	0.771002	0.338544	0.198896	0	0.486703	0.506813	0.182045	0.180773	0	0.286167	0	0.521378	0	0	1.05594
ALAD	12.4407	11.4186	12.9435	13.3436	11.5947	12.5297	12.7893	12.4314	11.7601	12.2777	12.3846	11.6362	11.4215	9.95161	9.65339
ALAS1	31.6999	30.7431	32.2382	27.4648	30.6032	26.8253	30.8496	28.8968	29.9467	25.1626	27.1319	27.1323	33.2092	30.8927	30.0683
ALB	0.409432	0.416091	0.266841	0.131214	0.119344	0.124263	0.175219	0.261349	0.219108	0.30602	0.143542	0.19957	0.198566	0	0
ALCAM	108.457	112.351	119.552	95.3743	95.6813	95.3014	106.94	109.65	106.278	64.2633	62.2998	58.8253	63.3227	64.2278	71.8863
ALDH16A1	4.33482	3.05408	4.82645	4.0328	4.18002	3.67435	3.70716	3.67139	2.71217	5.16234	4.69543	5.15032	5.68852	4.84686	3.68147
ALDH18A1	11.4546	11.2967	11.139	12.1356	11.9833	11.72	12.1067	11.7213	13.0448	10.9313	10.2712	11.0452	10.59	8.93343	9.49136
ALDH1A2	0.698054	0.481492	0.713595	0.308015	0.263859	0.201208	0.551832	0.458585	0.415318	0.456897	0.50179	0.622185	0.497152	1.01196	0.479472
ALDH1A3	0.427616	0.614317	0.635417	0.986994	1.05967	1.19152	0.693592	0.796196	0.618278	1.73864	1.7051	1.82642	1.63761	2.07382	1.91936
ALDH1B1	9.07308	7.69429	8.71863	8.41159	9.16846	8.15416	8.64571	9.57175	9.03473	7.14436	7.7828	7.11251	11.4124	12.6365	9.93958
ALDH1L1	0.160795	0.180473	0.318605	0.354322	0.0525293	0.318917	0.419002	0.50136	0.516333	0.0658027	0.0973459	0.0909473	0.0870635	0.103404	0.110034
ALDH1L1-AS1	0	0.180548	0.849496	0.704361	0.51932	0	0.388788	0.192144	0.199679	0.763108	0.582386	0.184919	0	2.08773	0
ALDH1L1-AS2	0.0260725	0	0.0270664	0	0	0	0.0494651	0	0.0510247	0.0778779	0.174117	0.0943939	0	0	0
ALDH1L2	3.79456	4.12988	3.67181	5.1187	4.83135	4.45667	4.29136	3.88627	4.09787	4.92112	4.74138	4.50293	6.45693	5.5659	6.69318
ALDH2	32.7712	30.7029	30.1674	14.2148	13.86	18.683	35.068	32.9592	33.4062	33.7139	31.8343	32.8158	22.8091	23.1075	21.6556
ALDH3A2	34.7834	35.9551	35.2756	26.5985	29.1233	29.0959	31.1615	29.5846	28.9368	29.4886	30.6572	30.3195	17.9844	17.5412	22.4432
ALDH3B1	0.27486	0.350199	0.37756	0.181783	0.269094	0.699995	0.153054	0.259847	0.253976	0.195043	0.28717	0.310617	0.725317	0	0.108757
ALDH4A1	13.0351	10.6132	11.5965	10.4145	9.55963	9.63628	10.3221	9.8539	9.27228	10.2844	11.0046	10.4731	11.0843	8.85912	9.50507
ALDH5A1	29.8293	32.7199	35.0513	28.0183	26.9976	24.3246	30.9238	30.4286	29.471	28.6117	29.1413	27.634	23.3055	22.8056	25.2693
ALDH6A1	5.17397	5.77535	6.70638	5.76366	5.07068	4.1553	4.97615	5.00474	4.42234	4.31359	4.6865	5.00494	5.52327	6.08301	4.38362
ALDH7A1	42.1151	43.7802	41.4942	39.9922	45.0199	40.979	40.3551	39.1143	42.0197	51.7767	50.9725	49.7931	36.8544	38.6361	45.1303
ALDH8A1	1.00681	0.812643	1.00904	0.68555	0.872036	0.475694	0.886782	0.743844	0.733994	0.548519	0.778522	0.529525	0.309889	0.490863	0.862027
ALDH9A1	10.503	10.4298	11.2477	7.78447	5.71618	7.27103	9.47705	8.8076	9.37279	9.82275	11.3315	10.6814	9.92184	8.17483	6.66535
ALDOA	466.43	391.209	396.895	360.488	368.894	355.809	320.414	347.632	335.447	403.791	428.438	434.732	396.164	384.558	363.138
ALDOB	0.491539	0.586231	0.315829	0.33121	0.36745	0.127555	0.554822	0.312844	0.600941	0.331948	0.271045	0.127105	0	0	0
ALDOC	52.947	52.9637	49.0771	47.0469	48.3092	49.4033	55.6099	59.4295	60.2873	108.413	106.217	107.406	125.856	113.502	107.833
ALG1	10.5558	9.3982	10.428	6.95814	7.9664	8.61127	9.59068	8.50713	9.12199	12.3449	11.6963	11.5605	8.79213	10.9094	7.79786
ALG10	2.08931	2.2207	2.24121	2.39315	2.59329	3.50258	2.63294	2.35617	3.06063	3.41945	2.49688	3.53912	2.26129	1.87965	1.4288
ALG10B	2.79266	3.01827	3.06497	1.28481	1.28418	1.34183	1.29129	1.25041	1.46233	1.74894	2.15995	1.6183	1.59794	1.67135	3.32763
ALG11	9.21805	10.2198	10.5747	9.53455	11.3298	10.43	9.60629	9.47442	10.649	10.9774	10.4842	9.9959	9.42216	9.53459	10.046
ALG12	3.41455	3.15125	3.02041	2.61737	4.1359	3.86458	2.95026	2.8115	2.76165	3.29765	4.23298	3.94399	3.63078	3.21945	2.10888
ALG13	13.8702	15.2929	12.2525	11.9792	10.917	15.913	11.4944	14.9225	12.254	11.2557	14.2981	13.9464	12.5591	13.1562	13.1806
ALG13-AS1	3.01683	1.72249	3.04739	1.70032	2.52397	0	3.67446	3.19443	1.47407	2.55059	2.31909	4.02788	2.11269	0	0
ALG14	1.40253	1.49152	1.41436	1.43014	1.4385	1.76302	1.3306	1.40933	1.3179	1.45389	1.39621	1.52552	1.66295	1.31536	1.517
ALG1L	5.64554	5.25082	5.34686	4.10157	6.12224	4.44455	4.56374	5.08114	4.65957	4.71709	4.50676	4.15495	2.03099	3.65084	3.87527
ALG1L2	4.16773	3.36423	4.01645	3.90301	4.31916	2.36763	3.91734	3.73281	3.54056	3.61496	4.00586	4.2055	5.15995	5.32753	5.2247
ALG1L9P	0.650194	0.91055	0.534396	0.659791	0.48881	0.434966	1.05386	0.639865	0.583231	0.52608	0.594549	0.711119	0.579266	0.963628	1.31813
ALG2	10.289	10.1909	10.5697	8.40283	7.54955	11.7881	9.75755	9.43124	9.18748	11.6631	10.898	11.5896	9.50437	9.98754	11.5857
ALG3	15.6256	13.975	13.3218	11.391	11.7711	12.132	12.0999	11.5342	13.1628	15.6791	15.6837	16.5931	15.4913	13.7445	12.2572
ALG5	15.4544	16.7253	16.4629	14.8744	12.8994	11.9671	14.4048	12.8018	16.1133	17.2985	15.0561	20.7055	16.2	13.2856	11.4307
ALG6	6.83582	6.28068	5.51875	6.43379	6.07903	7.20567	7.23113	6.37598	6.27427	5.9462	7.47444	7.24005	2.72776	3.24229	4.13882
ALG8	8.16125	9.28126	8.35627	7.77345	7.92571	7.64636	8.56893	8.13128	7.37148	10.4789	9.77422	10.8461	8.97374	9.77448	7.25773
ALG9	10.2331	10.9429	11.1413	12.5931	9.10407	10.2937	12.269	10.0884	11.2753	10.5422	10.3051	10.1846	10.0102	6.9412	11.6378
ALK	8.48607	9.53879	8.20054	8.6595	9.7197	8.25947	8.52047	8.87508	8.33017	12.1719	13.856	11.7894	8.25561	6.14863	9.33423
ALKBH1	5.63246	5.69463	5.64082	6.08692	5.80851	5.32335	4.81958	5.17337	5.42476	5.72403	6.16421	5.81152	5.42234	4.55292	6.02625
ALKBH2	8.44866	9.62428	11.7407	8.52741	10.4071	14.9244	10.9686	14.8828	13.2804	11.0106	10.0614	11.0558	11.7049	13.5803	17.7532
ALKBH3	10.1869	9.30388	9.95172	6.28004	7.93243	7.7846	8.82093	10.0969	9.54706	6.74553	5.98048	6.45304	6.59674	8.74449	7.15287
ALKBH3-AS1	1.07405	1.05869	0.893311	0.220268	0.648679	1.34878	2.30089	1.34263	1.78695	1.62772	0.69503	1.14666	1.49511	1.62466	1.0396
ALKBH4	9.10543	8.84776	7.06852	8.38609	8.95742	8.9255	7.44417	8.47087	7.70417	8.49683	8.63591	9.28155	8.75005	8.4037	8.18285
ALKBH5	28.0622	28.1168	28.3964	24.7215	24.3704	23.0177	25.2535	23.6997	23.919	27.1614	28.5379	29.5224	23.0763	23.7073	21.6755
ALKBH6	26.0095	20.081	22.3846	19.9722	16.265	20.3101	18.3464	20.3816	18.0429	19.9193	18.9662	22.8836	18.5941	18.3657	15.1336
ALKBH7	54.8306	40.0461	41.5078	32.7322	44.3398	35.1534	37.8369	47.0942	34.9633	35.6533	38.656	43.8069	50.7786	41.3546	38.2985
ALKBH8	4.97642	4.8287	4.3991	6.21072	4.96876	4.13797	5.14148	5.31784	5.29858	5.7207	4.85991	5.28509	3.82442	3.63171	5.31487
ALLC	0.0896717	0.0397616	0.186417	0.157152	0.232509	0.36307	0.384104	0.0848833	0.175624	0.0335869	0.085791	0.0406001	0.193391	0.23008	0
ALMS1	2.92885	3.70533	3.55405	3.51622	3.98011	3.57322	4.0891	3.77627	3.26197	3.34047	3.38042	2.83404	3.14445	3.5716	4.74436
ALMS1-IT1	0.279849	0.297064	0.261499	0.0974005	0.144309	0.449506	0.292115	0.290854	0.301243	0.250851	0.106824	0.227975	0.119726	0.284542	0
ALOX12	0.955101	0.93105	0.940563	1.02135	1.26139	0.850845	0.719958	0.786422	0.670939	0.895854	0.817544	0.864438	0.522982	0.124263	0.528858
ALOX12-AS1	6.63099	5.23287	6.7681	7.35307	4.09925	6.10823	5.92182	4.02437	5.40267	5.28445	6.39388	4.8034	2.14882	4.58472	6.34482
ALOX12B	0.205671	0.201997	0.071155	0.238102	0.0588206	0.061025	0.216651	0.215797	0.201227	0.187612	0.261495	0.351599	0.48763	0.34755	0.986154
ALOX15	0.655187	0.466924	0.541383	1.07197	0.271846	0.28196	0.495046	0.380895	0.53351	0.990416	0.785793	0.729481	0.405325	0.963537	0.896585
ALOX15B	0.0872375	0.0963739	0.15844	0.0757123	0.224466	0.232841	0.165379	0.0617772	0.0640114	0.146469	0.187141	0.0986891	0.372112	0	0
ALOX5	2.45715	2.94071	2.39277	0.586354	0.747518	0.543804	1.33984	1.47442	1.63472	4.13537	4.33179	3.76232	2.50902	3.45294	2.47241
ALOX5AP	0.602135	0.765735	0.625581	0.604668	0.447362	0	0.246735	0.489089	0.251706	0.0645606	0.082425	0.155611	0	0	0
ALOXE3	0.379298	0.707836	0.546398	0.238956	0.265765	0.387868	0.492347	0.635465	0.362485	0.449939	0.585977	0.131737	0.232454	0.644096	0.185457
ALPK1	0.732729	0.751328	0.820149	0.665482	0.727583	0.753384	0.728774	0.803052	0.892195	0.747487	0.67543	0.449455	0.742249	0.663495	0.706248
ALPK2	0.0212307	0.0499261	0.0220117	0.048837	0	0.0750173	0.00668994	0.0266847	0	0.057946	0.0673238	0.0576215	0.329715	0.213405	0.492214
ALPK3	4.1447	4.8401	5.03988	1.78183	1.33444	1.49154	2.26618	2.16807	2.58154	8.52407	8.09994	7.89487	12.747	13.5804	13.5371
ALPL	0.782479	0.839093	0.802579	0.576445	0.481325	0.597023	0.542672	0.690943	0.559787	1.13418	0.975373	0.993463	8.6281	8.56992	7.54116
ALPP	0.225191	0.232085	0.136301	0.520516	0.43413	0.200052	0.195554	0.141702	0.165216	0.0699806	0.125185	0.203786	0.159858	0.28476	0.202022
ALS2	10.1871	10.7673	10.5901	12.4069	10.436	11.6323	10.2171	10.356	11.454	11.1615	11.0494	11.1194	10.7695	11.9782	12.3837
ALS2CL	0.298669	0.234696	0.151058	0	0.120819	0.0595035	0.0847978	0.147891	0.1534	0.333839	0.170648	0.263576	0.603309	0.790143	1.1414
ALS2CR11	0.447482	0.388168	0.298634	0.0329212	0.220776	0.0505781	0.270624	0.213796	0.288053	0.199163	0.232292	0.178702	0.0808356	0.143904	0.0510598
ALS2CR12	1.48836	1.52977	1.90262	0.604537	0.984705	0.725568	1.3531	1.14487	1.27864	1.02866	0.957259	1.15767	1.24776	1.37882	0.977682
ALX1	0.628274	0.955155	0.279881	0.471894	0.116362	0.969089	0.213587	0.254883	0.131838	0.134471	0.0858697	0.162549	0.387142	0	0.734649
ALX4	0.0455576	0.0482245	0.085032	0.0943956	0.0933833	0.12085	0.0516989	0.0429554	0.106916	0.0339231	0.0953764	0.0824349	0.154517	0.275064	0.195198
ALYREF	18.6297	19.594	21.8862	16.9449	18.7682	21.2389	19.7118	20.392	19.8244	18.1089	20.3086	22.1231	26.104	22.81	23.8717
AMACR	24.3166	25.4402	20.1193	19.0256	18.1283	16.155	19.2261	17.7765	19.997	25.4373	23.2392	26.6051	15.9312	17.0996	16.6756
AMBP	0.135994	0.0804081	0.0471209	0.158922	0	0	0.129462	0.0858261	0.0443921	0.0679218	0	0.0410493	0	0.232687	0
AMBRA1	17.9343	16.1993	17.2068	18.1792	19.1168	19.1903	20.0276	19.1299	18.5968	15.7411	16.5236	16.8595	17.2134	19.4292	17.3778
AMD1	25.2206	25.571	23.8357	27.0954	23.0133	26.4883	27.542	25.4149	27.3264	25.3386	25.3063	24.6169	24.8415	25.3638	22.4671
AMDHD1	0.669375	0.682996	0.561246	0.0895219	0.331651	0.413081	0.244206	0.364787	0.302301	0.307584	0.319286	0.372833	0.440099	0.653616	0.417249
AMDHD2	3.88524	3.76386	4.05092	5.10003	6.45867	7.15441	2.81216	3.0241	3.8015	3.5693	3.47851	3.87942	5.53658	5.15428	2.5633
AMER1	5.59991	5.83284	6.09753	7.65475	6.83234	6.65151	7.26879	7.11795	6.81797	7.92812	7.77865	7.30888	7.25884	7.4522	7.02295
AMER2	10.8245	11.4862	10.7079	8.7226	9.54722	9.46432	12.2667	12.1031	11.3953	11.2855	10.5749	10.2465	8.60401	8.26997	9.31097
AMER3	11.8215	11.0575	11.5858	13.467	10.7721	11.675	11.6375	12.078	10.1934	11.0582	12.1796	10.3892	11.8781	13.6934	11.123
AMFR	36.6289	35.3066	33.6321	31.4399	32.5252	33.5029	31.9688	33.6313	32.2583	33.8909	33.2875	36.5546	29.0888	28.8054	25.9406
AMH	4.78923	4.05338	3.01983	11.8183	8.81572	10.7939	3.58018	3.41226	3.04214	4.26256	3.19183	4.72213	5.01731	4.08986	1.81268
AMHR2	0.135619	0.0801851	0.0674922	0.316951	0.11723	0	0	0.0646889	0.0442695	0.02429	0	0	0	0.23203	0
AMIGO1	14.1904	13.0405	13.9127	10.9528	10.7893	11.4429	11.4589	11.1213	11.1443	9.89169	9.54582	8.90195	9.06075	8.58452	9.4217
AMIGO2	6.28536	5.45267	5.93124	6.50656	6.10392	7.83789	4.86493	4.27157	4.77494	11.2076	11.8842	13.8192	4.01622	3.30632	4.45577
AMIGO3	0.50907	1.02061	0.48761	0	0	1.25286	0.797706	0.998056	1.03431	1.60655	1.49291	0.885944	1.00113	1.4862	1.37066
AMMECR1	0.706424	0.734486	0.742432	0.593504	0.284333	0.557226	0.549111	0.721973	0.522756	0.737661	0.989774	0.769584	0.445289	0.768685	0.591506
AMMECR1-IT1	0.765485	0.676173	0.483782	1.06092	0.392528	0.817969	0.58254	0.72447	0.447258	0.344908	0	0.832322	0.660097	1.57355	0
AMMECR1L	9.67743	10.9533	11.1953	12.3953	11.6841	10.9484	10.232	9.99513	10.572	11.3072	10.9926	10.6248	11.9866	8.86062	10.6569
AMN	0.221029	0.279466	0.131166	0.660374	0.489059	0.338714	0.419762	0.149229	0.0927122	1.46324	1.02506	1.40058	1.48854	0.965068	0.855507
AMN1	27.0789	31.4562	29.5593	28.033	24.8871	24.5889	28.7449	30.2069	34.9324	30.9606	34.5866	33.1921	30.0463	35.2977	26.9051
AMOT	3.38241	3.7306	3.59125	6.9362	5.86647	7.65253	3.74791	3.69926	4.28255	2.72606	3.20535	3.14042	5.82005	5.42195	7.82837
AMOTL1	5.78013	6.33171	6.4776	3.53628	3.36276	3.71537	4.58704	4.34943	4.36031	5.3943	5.25604	4.75779	2.50127	2.09285	2.44722
AMOTL2	16.7171	17.9316	16.0351	22.4035	22.9444	23.2254	20.1398	20.7484	20.8625	16.9064	18.085	17.6527	19.3931	19.3711	17.295
AMPD2	36.5233	38.4728	37.8425	33.3552	36.3611	35.3624	39.2302	40.499	39.6603	44.4322	44.4188	47.0121	26.4539	25.1779	27.3858
AMPD3	0.86207	0.763042	0.628481	0.559998	1.19033	0.61009	0.372753	0.551563	0.711828	0.989267	0.924561	1.11844	0.941968	0.612796	0.942093
AMPH	45.5346	43.9913	45.3445	33.818	38.6225	36.0595	44.5716	46.0298	46.7772	35.7845	39.0183	35.3951	43.4902	41.784	44.3148
AMT	6.01826	5.92594	6.78368	5.5621	5.40062	5.1827	3.63247	3.9947	3.61827	5.29839	5.17447	4.90036	6.27407	5.93122	7.22638
AMY1A	0.102414	0.0906784	0.0709174	0	0.3528	0	0.0648628	0.258215	0	0.127635	0.195649	0	0	0	0
AMY2A	0.507822	0.881776	0.795443	0.401417	0.396153	0	0.250189	0.470725	0.487189	0.859324	0.548809	0.311922	0.164588	0	0.208162
AMY2B	10.6127	12.0528	13.2109	12.5288	10.9755	10.8197	11.1797	10.7781	9.77626	13.238	13.4645	12.6763	11.1079	10.8145	6.08881
AMZ1	0.129901	0.245083	0.22715	0.230269	0.434545	0.252694	0.338715	0.293323	0.190381	0.195611	0.403388	0.176697	0.418223	0.165058	0.176274
AMZ2	76.054	74.5044	79.1395	69.9414	69.9213	71.5473	73.4322	72.0338	81.545	76.4246	76.2388	80.2285	80.0558	84.9727	80.9804
ANAPC1	6.62358	7.36484	7.58921	7.89427	8.02373	7.82554	7.28324	7.99496	7.36387	7.66527	7.56628	7.28059	8.47859	10.0889	9.79748
ANAPC10	13.2474	12.0905	11.5232	9.28113	9.1298	7.78678	9.68196	10.7406	10.4821	10.6331	10.1336	11.881	8.09621	6.08976	14.6325
ANAPC11	77.3765	47.0629	52.9435	54.3378	49.0076	53.3245	51.6368	65.0198	50.1075	59.2867	58.8664	61.1297	52.1097	64.2088	50.4543
ANAPC13	73.7008	69.2796	69.1244	70.5794	61.4192	60.1382	74.0543	73.1994	75.7809	72.314	78.0821	80.0305	63.2834	69.3281	69.6489
ANAPC15	18.1837	19.0523	21.2255	25.014	22.987	19.4116	18.5724	18.6587	22.9848	23.2969	22.9705	22.474	27.184	20.2531	20.4898
ANAPC16	12.8456	12.5798	12.7888	13.6646	12.6454	12.7218	10.8707	12.3143	11.9126	10.6601	9.90556	10.9476	11.5333	11.8218	10.7218
ANAPC2	14.418	12.5705	11.7199	14.8122	14.0839	13.516	12.2971	11.6189	11.702	13.7334	14.054	15.1549	15.7178	13.8655	10.8041
ANAPC4	10.9239	11.3256	11.02	10.9973	10.6591	12.5792	11.6606	10.5096	11.9423	12.9326	12.2871	12.8781	11.3801	15.0051	13.7068
ANAPC5	40.2369	38.0023	37.6438	42.7246	41.684	41.0151	38.0172	36.6607	36.7529	42.55	43.0254	47.6247	41.9163	40.9958	41.552
ANAPC7	31.5067	31.3368	30.812	32.7428	30.778	29.5088	32.4902	31.0443	34.607	36.5194	34.6703	37.4508	38.1994	37.8683	39.3647
ANG	0.329814	0.100082	0.820366	0.764891	0.282676	0.665798	0.605609	0.266952	0.220751	0.144735	0.210441	0	0.488672	1.13664	0.602981
ANGEL1	9.01686	9.49873	10.1213	7.96893	9.73549	11.3557	8.64495	8.89002	9.45787	8.79029	9.57032	8.69226	6.28813	5.27028	5.89141
ANGEL2	5.57195	6.2158	6.20811	6.39751	6.77367	6.17828	6.0369	6.19927	6.32481	5.95839	6.49369	5.65779	5.50189	4.8189	6.32083
ANGPT1	0.208951	0.557086	0.696572	0.879938	0.976632	1.0162	1.66979	1.10823	1.26847	1.12916	1.36054	1.62849	0.721725	1.28771	1.36602
ANGPT2	0.842295	1.01969	1.06262	0.635984	0.482106	1.64784	0.703165	0.716552	0.884993	1.36201	1.65991	1.78468	1.08982	0.433225	0.720525
ANGPT4	1.27374	1.39492	1.50969	0.196553	0.262452	0.332212	0.677833	0.547014	0.567209	1.19449	1.0826	0.956954	0.482679	0.744793	0.243925
ANGPTL1	0.101442	0.14489	0.0903769	0.26451	0.0421414	0.0873551	0.144324	0.167683	0.0802434	0.0378711	0.0967681	0.029694	0	0.128743	0.176416
ANGPTL2	1.04042	1.52656	1.07678	0.304323	0.752305	0.740543	0.680168	0.635956	0.573292	1.95497	1.57705	1.76352	1.03724	1.18325	0.86579
ANGPTL3	0.0601017	0.0708038	0.0207891	0.138995	0.154553	0.106851	0.0759332	0.0189123	0.0979935	0.02989	0.114574	0.0543906	0	0	0.107907
ANGPTL4	0.0964594	0.113841	0.166963	0.224205	0.0937926	0.0862518	0.137907	0.151968	0.142048	0.336486	0.337733	0.378384	0.137836	0.491517	0.871419
ANGPTL5	0.0243685	0.0646342	0.0252945	0	0	0.260487	0.0924357	0.0920609	0.0953734	0.0909592	0.185939	0.0220553	0.104072	0.123639	0
ANGPTL6	0.240467	0.497219	0.35682	0	0.103523	0.107688	0.114097	0.194882	0.269005	0.389127	0.485819	0.325464	0.737102	0.175259	0.21766
ANGPTL7	0.0520898	0	0.0811131	0.362301	0.201327	0	0.0494125	0.0984122	0	0	0.049695	0	0.111322	0	0.140724
ANGPTL8	0.174155	0	0.374094	0.198164	0	0.460279	0.0858201	0.49183	0	0.129186	0.161771	0.157753	0.783025	1.77428	0.952735
ANK1	12.5148	14.3218	14.7114	17.0312	16.0187	17.2742	15.4777	14.4544	13.7432	17.3063	16.5015	16.3784	9.85913	9.08529	10.565
ANK2	137.007	152.594	155.201	163.087	159.695	160.656	171.011	165.793	168.14	151.22	154.762	143.558	171.656	185.815	200.507
ANK3	38.8975	43.0527	43.9625	48.8744	51.6422	50.0453	52.8568	52.1341	48.8975	39.4063	41.1592	33.939	42.1679	45.053	52.7651
ANKAR	0.690697	0.909943	0.917429	0.755063	0.901283	0.837525	0.779649	0.868613	0.664212	1.14732	0.753388	0.768969	0.723648	0.732824	0.714999
ANKDD1A	6.85286	6.35042	5.43912	4.35156	4.13401	6.74907	6.36354	5.46548	5.65583	4.25298	4.37757	4.76133	7.98005	7.31246	6.65806
ANKDD1B	0.642725	0.352589	0.437032	0.153902	0.342197	0.059164	0.252106	0.20927	0.303567	0.77734	0.63395	0.621797	0.567314	0.449249	0.358522
ANKEF1	5.09802	5.54441	5.47787	2.1962	1.80758	2.15918	4.2691	3.93091	4.77145	4.08906	4.22841	3.95858	3.213	3.25015	5.79461
ANKFN1	0.331636	0.298635	0.221286	0.926768	0.578813	0.562218	0.314455	0.305848	0.289507	0.141456	0.0402703	0.165806	0.47922	0.480572	0.529818
ANKFY1	21.8107	22.9635	24.1413	25.7718	25.1532	25.8395	27.2709	25.8985	24.3984	22.6126	24.2596	22.1634	24.682	23.6026	24.3641
ANKH	6.46655	7.12176	6.83398	7.21887	8.21244	7.8015	7.60452	7.58365	7.38244	6.74356	7.08078	6.79676	7.08335	6.79929	7.37226
ANKHD1	9.2933	11.7123	11.3498	10.9104	12.5717	11.1309	10.7001	9.75333	11.2117	11.8212	11.1953	10.5968	10.8186	11.1172	10.4981
ANKHD1-EIF4EBP3	3.1035	2.40677	2.30004	2.88038	3.23834	2.57529	3.00991	2.35551	2.88206	2.20313	2.26441	2.08599	2.34822	2.12882	2.46622
ANKIB1	16.8017	17.8338	18.1515	15.7696	16.0557	16.2795	20.4579	19.3055	19.7535	17.2721	17.6049	17.034	15.4292	17.1443	20.3185
ANKK1	0.560637	0.515349	0.372393	0.311484	0.173141	0	0.276364	0.254107	0.219404	0.368188	0.256594	0.202957	0.287053	0.113659	0.362819
ANKLE1	1.02904	1.34808	1.37615	2.37698	1.89464	1.64421	1.47809	1.84513	1.22466	1.15092	1.24187	1.21055	1.60584	2.25351	1.47583
ANKLE2	16.0749	14.8983	14.8699	14.6402	16.425	16.5017	14.8261	14.8	15.0991	13.1085	14.0601	14.7078	14.0122	13.8789	14.168
ANKMY1	3.49508	3.93959	3.977	4.80861	4.96627	5.4865	4.04892	4.29966	4.1439	4.10993	3.43229	3.44386	3.01838	2.76701	2.54012
ANKMY2	20.0239	20.4551	23.55	20.5884	24.2989	20.8427	23.8247	25.665	23.7182	20.5898	19.509	20.6652	20.455	16.7948	16.098
ANKRA2	17.394	17.3436	16.8086	15.1893	15.841	16.757	15.3639	14.9442	18.0052	15.096	13.8889	15.4067	14.4951	16.2037	15.5302
ANKRD1	0.42254	0.18695	0.376088	0.210284	0.233625	0.16177	0.114608	0.142618	0.236304	0.0676602	0.115247	0.0546406	9.0482	7.83485	11.4399
ANKRD10	38.1144	46.326	46.2881	57.8745	57.9209	63.6139	53.3022	52.688	52.3008	41.8594	43.1189	43.1896	53.7872	49.4476	44.3011
ANKRD10-IT1	13.3714	19.1787	17.3583	18.8734	23.0597	19.7547	22.2824	18.1437	19.5239	15.1354	16.2076	14.2395	15.622	7.75574	12.6428
ANKRD11	25.846	28.1277	29.5107	28.2888	30.4773	30.5984	30.1634	30.7547	27.0974	27.5279	27.6375	24.4489	30.1355	28.4774	28.9544
ANKRD12	11.0666	12.0084	11.5902	12.2222	13.1954	11.7455	14.7027	13.7465	13.9835	10.2223	10.627	9.81851	10.6104	10.7031	13.2743
ANKRD13A	12.3572	12.9303	13.5423	14.6055	12.5613	14.1483	12.6133	13.6478	13.3901	10.5875	10.5573	10.7591	14.1943	12.4088	13.1378
ANKRD13B	16.5405	15.6688	14.5073	21.3265	19.9878	19.0723	18.4261	19.1891	19.0617	19.9009	18.9318	20.3515	20.8221	19.7406	15.8875
ANKRD13C	20.6639	21.7031	21.387	16.6359	16.2061	17.7066	20.2076	19.5387	20.7882	19.2286	19.3003	17.8105	16.7126	18.0815	20.8774
ANKRD13D	30.8439	26.842	27.7482	34.4591	32.8443	28.6765	27.4669	30.0014	26.1826	28.7706	28.4958	29.2162	32.4509	39.4151	32.2534
ANKRD16	6.21994	5.05642	5.10523	6.85588	5.47912	7.24063	5.30406	5.43571	4.85695	5.93626	5.52361	6.24725	5.26429	6.24652	4.99566
ANKRD17	27.8089	30.1775	30.1047	27.5791	27.3888	27.1978	30.1228	28.4503	29.7263	30.946	31.7164	28.2964	29.1199	29.7847	34.1376
ANKRD18A	0.573118	0.447051	0.442383	0.507184	0.615564	0.425135	0.819904	0.603497	0.443199	3.43632	3.3759	2.73758	2.49133	2.89027	2.00312
ANKRD18B	0.790423	0.850036	0.834812	1.29317	1.18038	0.879051	1.10189	1.03043	0.969859	2.63482	2.38147	1.72952	1.46598	1.45034	1.00334
ANKRD2	0.0894112	0.242073	0.283194	0	0	0	0	0.0846373	0	0	0	0	1.18668	1.06062	1.12701
ANKRD20A1	0.698304	0.68834	0.842373	0.674959	1.20953	1.08068	0.645848	0.536341	1.0166	1.15015	1.06745	1.13152	2.00347	0.656225	0.96028
ANKRD20A2	0.969108	0.693243	0.753133	1.23933	0.71925	1.36252	1.72945	0.831355	0.471852	1.23775	1.31036	0.887137	0.397082	0.942904	1.75613
ANKRD20A3	0.231407	0.612793	0.197668	0.56514	0	0.398061	0.231898	0.398071	0.252947	0.121723	0.492562	0.307919	0	0	0
ANKRD20A4	0.738789	0.356375	0.617672	0.269598	0.29995	1.29713	0.659704	1.06398	0.254096	0.66632	0.518767	1.07003	0.165532	0.786003	0.209145
ANKRD20A8P	0	0.0549447	0	0.0538668	0.0798913	0.0413964	0.132561	0	0.0760812	0.0927723	0.0592735	0.0844626	0	0.0785503	0
ANKRD22	0.315566	0.419441	0.327893	0.413844	0.204188	0.212386	0.225062	0.447806	0.347573	0.206656	0.226249	0.107144	0.339393	0.201814	0.643899
ANKRD23	4.52086	4.29025	3.46427	5.68305	4.98788	4.59019	5.42491	5.32069	5.09632	5.22028	4.29874	4.078	3.17433	3.7973	2.83205
ANKRD24	7.27332	7.0764	6.82781	10.754	10.1275	10.9573	6.53307	7.64653	6.51913	3.82985	3.88278	4.07772	6.66165	7.70103	6.48877
ANKRD26	5.37966	5.50823	5.65055	4.30894	5.54042	5.03658	5.02372	5.44883	5.51528	5.54625	5.35749	5.10288	4.54186	5.97402	5.60895
ANKRD27	5.14283	4.62206	4.97118	5.31037	5.94566	6.40786	5.70336	5.8717	5.66066	5.80497	5.39519	5.49284	5.33185	5.07941	4.9978
ANKRD28	9.02661	9.90584	9.22884	11.8584	10.6722	11.3029	10.1804	9.97048	10.1908	9.11146	9.04765	8.96431	10.4793	10.4587	10.1673
ANKRD29	4.77261	4.34178	4.45448	3.47798	3.674	2.72882	5.57419	5.38675	5.76315	4.20759	3.48031	3.64911	2.86854	4.41741	7.15708
ANKRD30A	0.0485297	0.064242	0.0377489	0.0838995	0	0.0318124	0.057398	0.0228864	0.0474603	0.0541649	0.0115505	0.0439097	0	0.0611444	0.0650805
ANKRD30B	0.0245431	0	0.0254549	0.0848666	0.0314755	0	0.0116116	0.0578732	0.0600061	0.00914251	0.0116832	0.0222067	0	0	0
ANKRD30BL	0.163563	0.096841	0.0567082	0	0	0.14787	0.727858	0.619978	0.267055	0.163636	0.156712	0.148146	0	0.562594	0.897085
ANKRD31	0.138454	0.160288	0.152535	0	0.193677	0.160646	0.169668	0.0571107	0.118461	0.168876	0.199835	0.156578	0.110036	0.261168	0.324343
ANKRD33	0.0734939	0.0925576	0.0966348	0	0.110047	0.114519	0.0993158	0.120591	0.0415906	0.139092	0.0406229	0	0	0	0
ANKRD33B	0.206009	0.255261	0.248198	0.172795	0.21374	0.221166	0.24731	0.20991	0.168754	0.281755	0.217118	0.216589	0.377047	0.47532	0.446483
ANKRD33B-AS1	0.166689	0.294034	0.17436	0	0	0.886515	0.632974	0.315021	0	0.247877	0.477843	0	0	0	0
ANKRD34A	7.76396	7.22748	6.89666	5.32337	4.56704	4.53202	5.92293	5.71799	5.97181	8.61868	9.07482	8.66231	5.06371	4.48991	3.80663
ANKRD34B	0.0411323	0.096822	0.0995506	0.23719	0.175919	0.109354	0.129767	0.116407	0.147504	0.613032	0.678924	0.719547	0.233025	0.138317	0.220822
ANKRD34C	0.0641593	0.0377395	0.0998036	0.110854	0.0822385	0.113549	0.111267	0.110926	0.198682	0.223006	0.244275	0.309596	0.0907386	0	0.114635
ANKRD34C-AS1	0.44565	0.81431	0.15027	1.08005	0.802291	1.1751	1.95548	2.45589	3.12903	2.28953	5.15658	2.82306	3.87217	0.843058	0.904274
ANKRD35	0.575412	0.570192	0.307006	0.418799	0.368639	0.191083	0.342495	0.372613	0.315734	0.429054	0.626476	0.580195	0.610766	0.453298	0.385917
ANKRD36	7.42803	7.76786	7.94332	9.64711	8.47968	10.9954	8.47224	9.4244	8.26121	8.03763	7.95857	6.31902	9.51822	8.21773	8.76517
ANKRD36B	14.2694	13.8952	13.5358	18.8241	19.3374	14.3272	14.7546	14.7493	11.5674	15.0509	14.9771	10.0386	16.5202	13.3421	21.1714
ANKRD36C	22.3048	29.29	25.1943	36.6714	34.2224	29.9291	31.3509	35.5519	30.2724	30.6678	26.9785	17.8266	30.442	22.4301	28.8265
ANKRD37	4.78064	5.35458	4.32888	4.16478	3.07645	3.04235	3.55719	4.59288	4.25887	4.85109	5.41939	4.78078	4.59106	4.18201	7.17973
ANKRD39	15.2054	14.0288	13.4769	13.2691	16.0981	11.9523	12.5441	15.2367	13.6576	16.1433	14.6719	16.0316	16.375	14.2266	12.9467
ANKRD40	10.0855	11.1665	11.5652	11.5831	10.8957	12.4802	9.68976	9.64646	9.70042	8.00215	8.5521	7.91808	9.26453	10.9976	10.6726
ANKRD42	9.24763	10.9607	12.0023	8.72934	11.225	9.22015	9.10552	9.7539	11.222	11.4525	10.5179	11.1627	9.56764	10.1203	8.16163
ANKRD44	1.50547	0.975363	1.32101	2.80608	2.19184	2.66639	1.41145	1.30977	1.11651	1.11596	0.64941	1.23696	3.45617	2.02416	1.45114
ANKRD44-IT1	1.50235	2.18782	1.20861	1.93384	1.96313	1.49182	2.67663	1.55544	1.60646	1.79756	1.96693	1.05184	1.19179	1.42027	0.377291
ANKRD45	4.34908	4.53282	5.17307	2.82874	4.53392	3.50968	6.61512	6.11159	5.57605	2.31749	2.8311	3.24801	6.1885	6.44223	7.58429
ANKRD46	85.8866	88.826	85.0771	80.2208	81.4632	73.9877	95.7886	88.366	98.5636	83.1013	84.4165	88.7633	77.6704	75.8852	73.7402
ANKRD49	5.96879	5.74355	5.96696	6.77828	5.43019	4.68003	5.71162	4.33911	6.16487	5.98839	4.92205	5.47944	4.09226	7.89127	9.38253
ANKRD50	15.2989	17.9905	17.7242	15.9043	16.9478	15.0634	18.9144	18.919	18.309	15.2697	16.1778	14.3267	16.0408	15.6186	18.509
ANKRD52	23.5888	25.4656	25.0787	26.785	25.6639	25.8378	26.9516	26.9173	26.8023	26.0628	25.9841	24.5807	24.5575	23.328	22.2467
ANKRD53	0.446511	0.198508	0.361651	0.130502	0.351076	0.200886	0.101691	0.388582	0.206579	3.00331	2.91206	2.4553	3.69193	3.13122	4.18165
ANKRD54	24.5571	20.7327	21.4037	22.6304	19.3153	27.3475	21.0788	21.4844	20.0601	21.4106	23.1309	22.5128	25.048	24.3736	16.9559
ANKRD55	2.26921	1.73606	1.27127	0.935084	0.471833	0.726424	3.53348	3.69409	3.03697	3.27053	3.36717	2.04884	2.332	2.08539	5.4496
ANKRD6	17.6924	19.5489	19.3756	22.4729	22.3654	21.9404	20.5939	18.2599	18.588	19.0373	16.5895	17.0734	18.8203	18.9261	20.144
ANKRD61	0.866576	0.673375	1.35198	0.381162	0.42262	1.02807	0.82629	1.1804	1.11421	0.812727	1.29724	0.686775	0.704029	0.279383	0.296997
ANKRD63	0.12386	0.165185	0.193341	0.218633	0.161502	0.168581	0	0.176202	0.0606875	4.14086	4.51458	3.9833	2.96298	5.13368	4.77404
ANKRD65	1.50607	1.23812	1.2349	1.73701	2.28255	2.15705	2.27322	1.43899	1.21728	5.02723	4.82585	5.13089	6.89283	6.88081	11.8442
ANKRD66	0.0493297	0.0437761	0.0512907	0	0	0.133448	0.0469947	0	0.0966307	0	0.0472266	0.0446742	0.639718	1.0151	0.269814
ANKRD7	1.11635	1.6087	1.75825	2.01427	1.52937	1.55613	0.494228	0.540071	0.574869	2.15056	1.37657	2.08392	2.49844	1.06789	1.63757
ANKRD9	4.81821	4.92931	4.45362	5.59896	4.75244	5.94774	5.27817	5.03218	4.11722	4.78422	3.81787	4.60792	5.32134	3.22409	4.21225
ANKS1A	14.0219	15.3849	15.4321	16.2292	15.9512	15.5548	15.9731	16.2519	16.5187	21.1354	21.0701	20.3314	15.4378	14.0288	13.7916
ANKS1B	28.2553	30.8437	27.9221	21.5387	26.3576	21.8909	34.7471	31.8356	35.9918	31.5453	30.7582	27.7763	21.0974	23.8798	24.9585
ANKS3	9.85061	9.25428	8.24486	9.07653	10.571	9.42311	8.96701	9.68526	9.71854	8.71703	9.4193	10.7402	9.9725	8.96872	7.52369
ANKS4B	0.245861	0.086792	0.127497	0.0850158	0.378369	0.195958	0.127951	0.243493	0.180333	0.0824267	0.175555	0.144596	0.208788	0.123919	0.197843
ANKS6	4.51616	4.53221	4.63424	5.3648	5.39643	3.435	5.30764	5.16067	4.88308	4.88939	5.40914	4.91987	4.40984	5.12664	5.3586
ANKUB1	0.147617	0.0929202	0.0792131	0.421678	0.515536	0.324258	0.0498364	0.193782	0.179922	0.135443	0.100242	0.0667997	1.21776	0.964435	1.02617
ANKZF1	7.96567	7.19696	7.85196	11.7552	11.7157	12.7577	7.32598	8.08787	7.30083	10.0796	10.0115	10.4875	11.9882	12.8573	11.1783
ANLN	0.636791	0.808595	0.724457	0.631166	1.02471	0.529952	0.555952	0.613497	0.574706	0.404706	0.391232	0.402722	0.611708	0.614354	0.244778
ANO1	0.0775657	0.147605	0.0963274	0.0579799	0	0.148892	0.0209651	0.0525531	0.0544316	0.0998271	0.0767334	0.0757357	0.18809	0.111625	0.139302
ANO10	14.043	15.8657	13.903	14.444	13.2688	16.1237	13.1727	16.0115	14.6892	15.2209	14.0228	17.187	16.0281	13.1017	11.2548
ANO2	0.333125	0.233205	0.319095	0.471349	0.565074	1.27248	0.483967	0.427213	0.587703	0.400745	0.447655	0.422538	2.36879	1.11097	3.30994
ANO3	0.568843	0.552906	0.509092	0.189091	0.139777	0.186583	0.269395	0.301985	0.264818	0.541427	0.515863	0.627364	0.402944	0.314551	0.382541
ANO4	7.40006	7.34404	7.37008	5.6588	6.61568	5.98812	10.4978	11.0674	10.1494	5.06275	5.26404	5.59967	7.39055	7.63336	6.41008
ANO5	12.3538	13.3472	12.8008	12.4791	12.2199	13.6424	13.6659	12.795	13.515	11.9176	11.672	11.3037	10.8854	10.6794	10.2398
ANO6	4.72122	5.02204	5.07651	5.45942	5.41793	4.92049	4.94666	4.34613	4.69397	4.49049	4.63656	4.62067	6.7627	7.06771	7.73791
ANO7	0.644634	0.603804	0.423189	0.360325	0.56062	0.449895	0.604082	0.543143	0.522918	0.633544	0.653747	0.517504	0.663716	0.393944	0.546532
ANO8	17.051	18.3099	20.815	24.972	22.4838	23.9968	20.6684	22.0184	19.098	17.7135	18.8558	18.4001	18.859	17.8295	16.2686
ANO9	0.0448714	0.0396603	0.0232852	0.233721	0.0577401	0.0599001	0.042537	0.0211852	0.0439009	0.0837174	0.0427852	0.12183	0.0957286	0	0
ANOS1	14.347	14.0803	14.7305	17.3445	18.0896	18.6163	20.8044	19.2898	19.0141	28.6662	27.8042	25.9449	56.6398	56.0121	60.5962
ANP32A	75.3887	75.8921	81.5104	69.1508	64.1735	69.2546	62.8057	66.5293	70.4568	70.8993	71.9367	67.7318	62.524	55.7496	60.9785
ANP32B	22.1202	22.2771	21.2018	28.0027	26.5536	29.7844	23.6164	22.2329	23.3902	24.4724	24.5397	25.3875	37.3141	43.0321	39.9789
ANP32E	14.9011	18.4082	14.7925	14.9706	15.046	11.991	11.8796	12.361	13.9133	12.766	15.1984	14.244	9.22773	11.1055	11.7068
ANPEP	0.0443441	0.0260997	0.0459993	0	0.0379445	0	0.0279855	0	0.0289144	0.011017	0.0422339	0.013375	0.0628375	0.0746026	0
ANTXR1	0.981481	1.09625	1.1417	1.25729	1.6146	1.24508	1.52648	1.33115	1.55333	0.870208	0.88581	0.864603	2.44773	1.70952	1.62621
ANTXR2	2.49109	2.9229	3.17377	1.98591	2.14651	1.69525	1.45079	1.62462	1.51059	1.62755	1.47853	1.61343	1.72427	2.2524	1.49372
ANXA1	0.381621	0.338309	0.396608	0.445413	0.65913	1.94341	0.161375	0.321018	0.290632	0.190505	0.283867	0.230365	1.27875	1.30378	2.07971
ANXA11	1.57553	1.93272	1.71441	1.26376	1.27495	1.28556	0.954925	0.603417	0.691762	0.588158	0.54431	0.518956	3.94887	3.88052	3.13163
ANXA13	0.0439157	0.116821	0.228225	0	0.227667	0.118486	0.0835906	0.0415664	0.0430033	0	0	0	0	0	0
ANXA2	191.642	184.621	176.666	105.798	97.7451	92.9336	98.5013	100.199	111.274	205.419	202.237	228.095	241.804	241.982	250.445
ANXA2R	0.182701	0.230817	0.335035	0.755521	0.698108	0.291103	0.0990356	0.172588	0.262968	0.402785	0.547809	0.307106	1.16288	1.66123	1.17733
ANXA3	0.648435	0.445287	0.570509	1.57701	1.29551	1.69244	0.57028	0.566908	0.662696	0.806637	0.847829	1.48383	2.37242	1.5401	1.91031
ANXA4	1.522	1.02131	1.3897	0.483442	0.479197	1.24583	0.746943	1.34831	1.35425	1.52052	1.3602	1.21044	1.18813	0.236061	2.2609
ANXA5	23.5843	19.2902	18.0929	31.7432	26.8556	30.3649	18.119	17.1939	20.903	36.2719	38.2378	42.4554	33.8529	34.1001	33.9428
ANXA6	30.8265	29.8183	29.9308	54.3999	45.6922	54.7213	27.8327	30.9995	28.6368	44.5473	46.6903	51.4697	93.0151	91.6683	87.3348
ANXA7	15.909	17.4965	16.6338	13.735	12.6482	13.3733	14.3076	13.7203	14.9932	18.4405	19.1875	20.7083	17.4773	20.8805	18.1778
ANXA8	0.184091	0.0268395	0.157478	0.105667	0.0782627	0.162579	0	0.0286647	0.0890512	0	0.0868633	0.0549102	0	0	0
ANXA9	2.1316	2.62426	2.62906	1.74269	3.01096	3.12885	1.6451	1.70033	2.28202	3.58583	3.34002	4.37193	2.57146	1.69824	3.07094
AOAH	0.266339	0.15325	0.179917	0.0860638	0.19132	0.0661827	0.140896	0.163707	0.450124	0.1446	0.188943	0.134463	0.211536	0.251314	0
AOC1	0	0.03781	0.0222007	0.148503	0.0550357	0.114171	0.0202755	0.0201976	0	0	0	0.0319646	0.182461	0.216722	0
AOC2	4.55689	3.94481	4.51077	4.73548	5.86827	5.19159	4.9127	4.91187	5.01491	4.23145	3.90104	4.22309	4.90921	3.70124	5.17057
AOC3	0.385318	0.44037	0.506206	0.509264	0.798974	0.546674	0.421562	0.501886	0.529759	0.450323	0.406879	0.436491	0.411344	0.629137	1.0399
AOX1	0.343692	0.275668	0.151206	0.64774	0.507241	0.331737	0.216731	0.206249	0.234248	0.162894	0.188343	0.141345	0.530191	0.68171	0.558177
AP000221.1	0.141079	0.313987	0.293797	0	0.18449	0.19284	0	0.200889	0.207445	0.424575	0	0.191747	0	0.36724	0
AP000223.42	1.54409	2.72673	2.60321	3.21239	1.18789	4.54021	2.35052	1.60647	0.901883	1.50693	1.63049	1.95928	1.33112	2.3809	3.39692
AP000230.1	3.07861	2.99121	3.42136	4.65444	2.59548	2.58831	3.57334	3.59573	4.35236	3.08787	3.01099	3.25111	2.51147	3.07249	2.9417
AP000235.2	0.0415213	0	0	0	0.0533994	0	0.0590236	0	0.0203103	0.0619562	0	0.0563646	0	0.21025	0
AP000235.3	0.553894	1.13552	1.91259	1.26479	1.40372	0.974485	0.524091	0	1.25922	0.273891	0.350979	0.500092	0	0	0
AP000240.9	1.38518	0.86776	1.22464	0.678421	2.99868	1.56293	1.12102	0.740532	1.53455	0.880741	0.561049	0.890869	0	1.00472	2.1659
AP000251.3	0.777011	1.28803	0.702732	0.678573	0.752802	0.78451	0.645174	0.733817	1.13329	1.01781	0.463845	0.788705	0.839426	1.99999	1.59615
AP000253.1	0.992332	1.17779	1.16571	0.908183	1.34577	1.60645	1.16429	1.7268	1.17544	0.97503	0.896891	1.13453	0.892966	1.59148	1.55213
AP000254.8	4.35474	2.9548	4.026	2.87718	5.56321	4.89966	6.5227	3.32225	3.75074	2.9891	2.56145	3.50138	5.7604	3.42601	5.51164
AP000255.6	0.736823	1.09103	1.41728	0.856672	0.31743	0	0.467038	0.933859	0.723862	0.738385	0.470667	0.781055	1.0633	0	0.675161
AP000265.1	0.308956	0.303956	0.392227	0	0.0886977	0.368741	0.293522	0.259661	0.504033	0.333713	0.262328	0.404005	0.147316	0.700538	0
AP000266.7	0.146688	0	0.308311	1.01667	1.13134	0	0.278866	0.277472	0.572676	0.21994	0.422211	0.266069	0	0	0
AP000275.65	6.40085	11.103	12.9612	5.56375	5.41248	7.91362	11.902	8.59487	12.4983	10.5425	13.6019	14.43	9.05625	12.5255	15.5928
AP000280.66	4.20971	3.38332	3.36328	3.00644	2.71983	1.03089	3.72071	4.33755	5.30122	2.14757	2.28637	1.98393	1.24016	3.45355	2.61851
AP000282.2	0.486077	0.323818	0.127397	0	0	0	0.462291	0	0.119426	0.0913429	0.116412	0.110304	0	0	0
AP000295.9	2.34107	3.43127	2.20248	2.41328	2.96766	1.86267	2.24105	2.86915	3.99837	1.36478	0	1.71088	1.98401	0.394269	5.44507
AP000302.58	0.12499	0.665346	0.525037	1.30738	0.645771	0	0.594937	0.356327	0	0.563624	0.240012	0.227294	0	0	0.687408
AP000304.12	0	0	1.19363	0.477326	0	0	0.773623	0.576041	0	0	0	0.244433	0.294151	0	0.37247
AP000318.2	0.299322	0.44049	0.309406	0.34692	0.257097	1.07363	0.47251	0.471258	0.387758	0.746455	0.570923	0.450014	0.861162	1.02615	1.09058
AP000320.6	0.941288	1.82023	1.16858	2.58057	0.4769	0	0	0.177227	0.550108	0.698769	0.714969	1.69886	1.60492	1.91837	0
AP000320.7	0.392301	0.463388	0.961006	0	0.337817	0.352968	0.746188	0.619387	0.512712	0.490332	0.752544	0.355844	0	0	0
AP000322.53	0.28055	0.624356	0.5112	0.993875	0.366826	0.191702	0.402445	0.532626	0.550026	0.422127	0.336792	0.381305	1.22517	0	0
AP000343.2	2.41298	2.11619	0.820574	0	2.69865	2.825	2.51264	1.24828	2.58182	1.97365	1.26403	1.9137	0	2.71593	2.92572
AP000344.3	0.253552	0.301095	0.263597	0.297296	0	0	0.0807303	0	0.0824591	0.0634215	0.0809065	0.0763628	0	0	0
AP000345.1	5.12296	4.93007	5.2817	11.2001	9.01394	10.1311	4.03473	4.24097	3.99691	2.2468	2.94628	2.42793	0.861144	1.229	1.0892
AP000345.2	0.602631	0.797319	0.475389	0.521964	0.774508	0	0.286512	0	0	0.56504	0	0.409365	0	0	0
AP000345.4	0.926741	0.488424	0.577125	0.635174	0.470375	0	0.175515	0.52375	0.722317	1.1016	1.40946	1.67647	0	0	1.01518
AP000349.1	0	0.774035	0	1.89901	1.12078	2.63914	1.34677	1.6553	0	1.06783	1.98023	2.3654	3.77332	0	3.59126
AP000350.10	2.3569	4.52896	5.9335	0	3.42731	0	0	2.41851	2.88582	0	4.20061	2.03448	0	0	3.36143
AP000350.5	0.0279186	0.0246281	0.02895	0	0.0238462	0.0493773	0.0176018	0.0350993	0.0273003	0.0207894	0.0797048	0.0420983	0	0.0468285	0.0498472
AP000356.2	1.26662	0.444346	0.518804	0.865296	0.63546	0	0.239234	0.4721	1.4675	0	0.480116	0.225517	0	0	0
AP000432.1	0.936845	1.79054	1.47848	0.540713	2.79728	2.08626	1.33689	0.737251	1.065	0.584379	0.599784	0.991299	0.672483	1.60561	1.71899
AP000432.3	6.89159	7.27561	7.66682	6.45262	7.09489	8.14327	8.18981	7.27829	7.65111	6.81452	7.51728	6.39535	7.56031	6.77527	6.89449
AP000437.3	0.311733	0.175492	0.35309	0.591893	0.438462	0.455279	0.349623	0.321327	0.415996	0.232873	0.324549	0.384775	0.242526	0.144102	0.153305
AP000442.1	0.655882	1.37759	1.264	2.09803	0.879474	0.535772	1.3473	2.13688	1.00872	0.318111	0.771379	0.750991	1.72911	1.03597	0
AP000442.4	0.316764	0.467023	0.436964	0	0.270945	0.283702	0.19998	0.997879	0.512823	0.633241	0.100658	0.666738	0	0	0
AP000459.7	2.56249	2.76469	2.75291	2.24352	2.37285	2.22627	1.91479	2.60054	2.67605	3.01985	2.54201	2.151	1.58798	5.20739	4.0216
AP000472.2	0.709345	0.447426	0.733175	0.610397	0.782286	0.707361	0.864098	0.765736	1.08283	0.683714	0.482961	0.182926	1.13381	0	0
AP000472.3	0.163739	0.144528	0.171681	0	0	0	0.310516	0.773135	0	0	0	0.892551	0	0	0.900055
AP000473.5	1.09883	0.553367	0.164724	0.542508	1.60502	0.418924	0.596822	0.592414	0.305707	1.17257	0.901944	1.28004	0	0.806323	4.31304
AP000473.6	0	0.180098	0.423433	1.40573	1.55348	1.07755	0.19373	0.191612	0.199002	0.15231	0	0.184402	0.868782	0	1.12295
AP000473.8	0.372632	0.293592	0.344213	0.43474	0.107232	0.892564	0.512022	0.235067	0.364853	0.55796	0.554278	0.262423	0.356577	0.636183	1.35311
AP000476.1	1.34594	1.42688	1.09733	1.33357	0.790904	1.23013	1.91276	1.72422	1.14738	1.27641	1.00788	1.09622	1.22872	1.5565	0.621132
AP000477.3	1.58826	1.07638	1.06509	2.29044	2.90497	2.26998	1.68626	0.796626	0.455319	0.980066	1.16203	0.758402	3.64515	2.41623	1.53819
AP000479.1	10.9099	11.0819	12.1265	10.8786	10.6939	11.262	12.9138	16.4436	12.8865	15.1389	16.8201	14.7206	12.9983	13.6649	16.2755
AP000487.4	1.15541	0.813427	1.66527	1.5824	4.65749	1.22009	1.52641	1.29358	1.79104	1.5429	0	1.86269	2.93503	4.68843	1.27109
AP000487.5	1.15744	1.08083	1.38253	1.51628	1.01145	1.63208	1.1385	1.56711	1.17511	1.04295	1.31174	1.10679	1.67676	1.10648	0.824162
AP000487.6	0.963423	1.13248	1.18084	0.554164	2.46327	2.56826	2.28634	1.21344	1.56488	2.15535	1.07534	1.60194	2.76768	0.823686	0
AP000560.3	1.92072	1.61757	1.35118	1.83527	1.99887	1.74416	1.44127	1.40545	1.30375	0.995567	1.86335	1.31802	1.32728	1.26204	1.17473
AP000593.7	0.296094	0.521864	0.310756	1.02472	0	0.794168	0.56285	0.419911	0.144199	0.665803	0.71	0.268071	0.636952	0.759919	0
AP000640.10	2.49776	2.53524	2.68417	3.12922	3.01159	2.65366	3.1475	1.7736	1.73939	2.20671	2.98855	2.17896	0.775093	4.15557	2.45045
AP000640.2	6.3085	5.49441	4.95892	4.65265	3.76098	5.57166	5.18848	5.07456	5.24415	5.47452	4.29953	3.74319	5.77437	5.01037	7.334
AP000648.5	6.37899	7.25854	7.18038	5.27814	5.61493	5.50119	7.34551	6.69731	6.92121	4.99896	5.07002	4.71156	4.72261	4.65153	4.76059
AP000654.4	0.933335	1.24406	1.1531	1.23374	1.67133	1.74359	1.28028	0.774213	1.02879	1.27014	1.17437	1.16248	0.253272	0.904834	1.28234
AP000662.4	1.95523	2.58245	2.27995	2.23769	2.38447	1.82773	2.15834	2.56888	2.03108	1.86461	1.8829	2.20724	1.63232	1.93865	1.73724
AP000679.2	0.0568095	0.226155	0.117969	0.0988793	0.219742	0.0760575	0.0808694	0.107357	0.250174	0.0636582	0.108434	0.0514218	0.121547	0	0.307329
AP000688.11	0	0	0.828269	0	0	0.527889	0.380208	0.751199	0	0.148983	0.379706	0.180588	1.70481	0	0
AP000688.14	0.676741	0.200396	0	0	0.146795	0.459282	0.376569	0.320711	0.165754	0.211643	0.432386	0.0510817	0.244624	0	0
AP000688.29	1.2628	1.72954	1.20801	0.774575	1.02037	1.32365	1.17413	1.07579	0.678372	1.40493	1.34622	1.00847	0.95191	1.25657	1.06957
AP000692.10	0.356823	0.237679	0.370231	0	0.463321	0.964967	0.425338	0.591198	0.347878	0.20061	0.512322	0.161405	0	0	0
AP000692.9	2.13623	1.63385	1.64671	2.96645	3.30359	4.60406	2.98077	1.07952	1.53323	2.14277	1.77924	1.68232	1.23168	0.734804	0
AP000704.5	1.90566	1.68546	1.53257	1.58733	2.14448	0.933576	1.19683	1.31854	1.44455	1.84418	1.30608	1.28757	1.03289	1.09093	1.16066
AP000705.7	0	0.418504	0	0	1.19591	1.8794	0.224364	1.10408	1.60499	1.40747	0.675645	0.850643	0	1.20587	0
AP000708.1	1.53669	1.37107	1.37831	1.2196	1.19213	1.27812	1.57629	1.31408	1.37781	1.26491	1.18937	1.07187	1.08942	1.2935	1.37662
AP000721.4	0.922441	0.407401	0	2.13237	0	0	0.584997	1.45503	0.898585	0.230913	0.295267	0	0	0	0
AP000892.4	3.43317	3.17525	2.25203	1.23676	3.66933	1.91125	2.22453	3.56867	1.40553	2.9497	1.37522	1.96218	2.31798	3.68188	2.96642
AP000892.6	2.32359	2.51224	2.35826	2.56173	2.43273	3.25358	2.64655	2.19106	2.60093	2.36368	2.23022	1.9323	1.92902	2.33919	1.53635
AP000959.2	0.0778998	0.277465	0.243244	0	0.203608	0.21317	0.372737	0.147723	0.0761938	0	0.149519	0.21162	0	0	0
AP000962.1	0.326927	0.348984	0.340294	0.462338	1.02427	0.71317	0.37485	0.310174	0.384496	0.294907	0.250998	0.473905	0	0.339418	0.721386
AP000962.2	0.224421	0.398422	0.70192	1.56589	0.867027	2.11744	0.640114	0.42661	0.54884	0.253669	0.107313	0.506415	2.42107	0.580032	0.61627
AP000997.2	0.0489018	0.00538973	0.0253487	0	0.0469401	0.0161916	0.0693295	0.0115233	0.00597657	0.0227469	0.0290715	0.0442398	0.0776353	0.0921164	0.0653756
AP000997.3	0.439969	0.183094	0.295535	0.269993	0.200046	0.553707	0.368244	0.36671	0.202595	0.251232	0.296281	0.234246	0.553053	0.525682	0.419473
AP001055.6	0.744807	0.486215	0.757475	1.2784	0.472736	0.493425	0.781795	0.76879	0.534013	0.728711	0.769287	0.247453	0.395776	0.949702	0
AP001056.1	0.486283	0.515956	0.201134	0	0.251327	0	0.369048	0.367519	0.567578	0.145645	0.278712	0	0	0	0
AP001057.1	1.30882	0.622539	1.66538	0.700228	0.518812	0.812996	1.14466	1.04662	1.27081	0.754396	1.05676	0.635972	0.434663	0.518023	0
AP001059.7	0.597914	2.0982	0.411457	0.684042	0.503494	1.04824	1.50888	1.86511	1.16038	0.886008	0.18838	1.07694	0	1.01241	0
AP001062.7	2.37137	2.27715	2.17912	2.59168	2.61574	2.25238	1.86017	2.05127	1.87453	1.9681	1.81316	2.01222	2.66071	2.84869	2.17518
AP001062.8	2.34164	1.14131	0.978488	0	0.603755	0	0	0	2.06453	0	0.89682	0	5.04991	1.40541	0
AP001065.15	4.34058	4.16644	4.51451	1.79658	1.77105	1.1561	1.54509	1.04873	2.0763	6.57664	5.70522	5.15368	8.51113	7.06878	7.02941
AP001092.4	4.91912	3.82631	3.52152	2.59417	3.83294	3.49033	4.11475	4.80598	5.71178	4.21504	3.77152	3.58786	1.61182	1.92612	5.18533
AP001258.4	0.279372	0.271843	0.145029	0.194465	0.504212	0.448731	0.212084	0.211169	0.328069	0.563449	0.213283	0.480461	0.119519	0.710126	1.05769
AP001271.3	1.44022	0.406717	0.479647	3.21754	0	0	1.74297	0.863006	0.926813	0.343608	0.436705	0.421388	0	2.38292	2.53583
AP001347.6	0.950603	1.28771	1.09249	2.63619	1.81934	2.3017	1.38242	1.46901	2.10719	0.937802	1.00598	0.589041	1.73078	1.54493	0.547511
AP001350.4	0.593993	0.176146	0.274802	0.2334	0.689402	0.180021	0.315343	0.250485	0.388115	0.595413	0.0633444	0.23918	0.862905	1.02817	0.364198
AP001372.2	7.2746	7.07938	7.74086	7.49215	7.67901	7.84434	7.98461	6.84786	8.03797	7.74162	7.76848	7.6638	10.2837	9.42373	10.8938
AP001412.1	2.76126	3.46977	2.64245	2.80903	3.2651	1.86062	1.75062	1.63981	2.14014	2.59875	1.54187	2.18479	1.4884	1.78593	0.631952
AP001429.1	0.654957	0.867166	0.686724	0.563953	0.418909	0.435897	1.39732	1.23702	0.797996	0.610476	0.313415	1.19007	0.704327	0.839766	0.900055
AP001432.14	1.6749	0.88644	1.05026	1.72631	1.28382	3.56339	2.22726	2.05663	1.79383	2.61546	2.40136	3.04467	2.8802	3.42601	0
AP001437.1	1.76107	3.26461	1.61584	2.01345	0	1.54629	1.66418	2.19889	3.22741	0.580959	1.11112	0.353019	4.15664	0.99453	0
AP001439.2	1.16169	0.204679	0.716757	0.795835	0	0	0.658095	0	0.450141	0	0	0.624995	0.983245	0	0
AP001442.2	0.869932	0.387831	0.270663	1.30385	0.232907	1.16518	0.79581	1.14085	0.634005	0.845783	0.979671	0.297219	0.172946	1.51626	1.18854
AP001462.6	2.17671	2.42973	2.24518	3.3921	0.999559	1.56293	2.42888	0.740532	1.72636	1.32111	1.68315	1.95991	5.03617	2.00945	0
AP001468.58	0.772046	0.272673	0.650802	0	0.791924	0	0.293815	0.292086	0.901883	0	0	1.25953	0	0	0
AP001469.5	0.475013	0.842926	0.62091	1.24333	0.61405	1.60431	1.35609	1.24293	0.816252	1.25005	1.25131	1.1849	1.02659	0	0
AP001469.7	1.16918	2.88524	2.16134	0	1.17754	1.84985	1.54662	1.52662	0.904658	2.43054	1.7775	1.67665	3.95897	0	1.28669
AP001469.9	2.89563	3.37252	2.7306	4.11621	4.72579	3.64139	3.05708	2.65262	3.46999	2.42849	3.1024	2.88855	5.43973	5.86341	3.67864
AP001476.2	0.159649	0.0941306	0.110494	0.0925557	0	0.142369	0.0504862	0.0251366	0.026037	0.218584	0.101548	0.0722508	0.11376	0.135169	0
AP001505.10	7.29941	8.88108	11.8999	9.02178	17.9054	12.7712	10.1577	12.8769	11.3851	10.8201	13.3824	13.2839	14.598	8.22943	8.86889
AP001595.1	0.67711	1.49087	0.882135	0.580002	2.16017	2.24338	1.60373	1.59476	0.493808	0.753428	1.13001	0.920611	0	0	0
AP001596.6	0.269785	0.211594	0.0702136	0	0.176215	0.552301	0.257874	0.0640046	0	0.0776349	0.124764	0	0	0	0.37247
AP001619.2	1.80415	1.75772	2.68418	0.687179	2.52964	2.10662	2.84206	1.87406	2.72186	2.97113	1.70509	1.98369	0	0	0
AP001619.3	0.725714	0.384194	1.21939	0	1.86934	0.779886	0.276161	0.411873	0.283756	0.435764	1.11434	1.18627	1.25152	0.74761	1.6003
AP001625.4	1.19583	1.22395	0.822913	0	1.00699	0.524122	0.565828	0.746043	1.16038	1.18134	0.565141	0.897449	0	2.02481	0
AP001625.6	2.97662	2.62669	3.28435	6.18191	4.20576	3.98916	3.3976	2.95831	3.33311	4.57678	3.00138	3.77575	5.77288	6.88676	0
AP001626.1	0.482956	0.580365	0.501653	0.361175	0.713103	0.648515	0.884912	1.109	0.506509	0.74811	0.692007	0.624599	0.740254	1.05606	0.561653
AP001626.2	0.982107	0.885044	0.794899	0.681273	0.656548	0.576077	0.893316	0.630416	0.730175	0.659331	0.599075	0.995427	0.251089	0.6958	0.634654
AP001627.1	0.175061	0.124017	0.363689	0.855515	0.36194	0.282158	0.232871	0.19864	0.0342724	0.209476	0.0668951	0.285272	0.4509	0	0
AP001630.5	0.61657	0.180548	0.637122	2.11308	0	1.08032	0.777576	0.384288	0	0.610487	0	0	0	0	1.12654
AP002954.3	0.757391	0.755916	0.688973	0.996556	1.84263	0.511727	0.856513	0.627502	0.649038	1.31259	0.543665	0.685881	1.43099	0.486507	0.77593
AP003025.2	0.246909	0.174326	0.166454	0.0853801	0.126663	0.196798	0.221951	0.209599	0.144882	0.128767	0.129291	0.134043	0.104842	0.12445	0.0662306
AP003068.23	4.04612	4.44714	4.94313	5.6291	3.48843	4.43344	3.66814	4.3939	3.48423	3.41963	3.58031	3.39186	4.02541	4.02075	4.88731
AP003068.9	0.794158	0.280367	0.333865	0	0	0	0	0	0.309489	0	0	0.721074	0	0	0
AP003419.11	11.2173	8.30416	7.49398	4.43702	3.87641	1.8712	2.97111	6.48409	3.2837	6.8798	11.2904	9.2085	0	5.38126	4.44606
AP003774.1	0.742265	0	0.259596	0	0.958583	0.33398	0.23514	0.352399	0.242943	0.278668	0.237197	0.337072	0	0	1.35964
AP003774.4	1.18613	1.28907	1.25689	0.687114	0.700085	0.330241	0.820235	1.16698	1.47491	2.17694	2.28632	2.5944	5.27764	3.38583	6.13754
AP003774.6	1.23289	1.78428	1.8453	1.91316	1.81445	2.10788	0.884553	1.0236	2.03838	1.56631	2.07179	1.67494	1.6861	1.60787	0
AP004372.1	0.688182	1.06244	0	0	0.876032	0	0.325876	0	0.334155	0.765865	0.655149	1.86859	0	0	0
AP004782.1	0.207419	0.295865	0.314492	0.0552554	0.163896	0.254788	0.332362	0.25594	0.265305	0.214098	0.212783	0.187691	0.135733	0.161159	0.171515
AP005135.2	0.345158	0	0.120112	0	1.48414	0.620208	0.328242	0.327962	0.450556	0.17325	0.660801	0.208076	0	0.595309	0
AP005242.1	0	1.35433	0	0	0	0.751277	0.397866	0.925149	1.23099	0.942991	1.07102	0.253264	0.603535	0	0
AP005530.1	3.8718	3.59698	3.50012	4.14503	4.60041	2.97465	3.21411	4.07099	2.54601	6.31451	5.4766	4.86716	5.49185	4.36981	6.49487
AP005530.2	0.605651	0	0	0	0	0	0.719146	0.715218	0	0	0.290378	0.274104	0	1.55664	0
AP006285.1	2.7482	2.24003	2.79719	2.81202	4.02777	3.09997	3.22088	3.20721	2.18831	2.0525	2.46796	1.95096	2.64985	2.32724	3.34986
AP006621.5	7.25223	6.68822	6.88984	4.28478	7.61487	8.03011	6.36389	7.47184	8.91486	5.58992	5.62946	5.96224	7.1958	4.00036	5.01747
AP006621.6	4.03441	2.33002	3.76139	2.28523	7.54178	4.39212	3.73162	5.55131	1.93269	3.17151	3.13587	3.8461	7.0366	3.35168	0
AP006621.8	5.30057	3.87495	4.7797	2.38755	3.71979	3.55427	4.32456	3.65522	3.31285	11.8358	9.83474	11.8237	5.04052	3.31343	1.77747
AP1AR	17.8968	17.128	19.842	12.1122	16.5825	14.2171	18.4482	18.2099	20.098	18.2257	17.071	16.6327	18.6825	18.8883	16.4499
AP1B1	38.9729	38.646	40.3438	38.3527	40.7793	35.5693	37.6056	38.0941	39.3277	37.0426	38.3024	38.0559	34.5551	33.372	35.8893
AP1G1	30.7543	33.2804	33.6793	30.2121	33.6154	31.4522	32.6929	30.805	32.1953	32.0966	33.5357	31.709	30.1491	29.7087	30.1185
AP1G2	7.92065	9.04546	8.80559	23.7973	23.2518	21.9499	9.15933	9.44204	9.18078	13.2104	12.9354	13.6494	12.026	12.6503	10.1675
AP1M1	71.0304	70.7859	70.9747	54.1155	67.8254	64.9162	67.671	69.4381	63.9003	64.3021	73.1105	69.7573	58.7823	64.7704	61.1201
AP1M2	0.386507	0.280037	0.291993	0.735952	0.998924	0.377573	0.697116	1.09643	0.825474	0.0262783	0.0671342	0	0	0	0
AP1S1	90.395	79.8323	79.5726	58.1596	63.5658	59.5616	70.4275	74.2386	73.2913	88.9101	91.1941	97.2737	60.2619	55.0531	55.7151
AP1S2	80.3432	83.5984	81.6603	68.7636	64.8897	65.7023	80.7958	78.7559	81.6379	100.919	89.6263	102.027	68.9754	77.0816	68.7395
AP1S3	9.45694	13.0678	12.6617	8.62486	9.46036	6.82797	9.33349	10.8143	10.1555	8.62421	9.16518	9.85729	4.51955	5.04984	5.57368
AP2A1	68.0378	61.0487	64.2947	56.7246	59.2057	57.7247	61.0899	62.0869	59.2748	68.6634	71.8995	73.2327	66.3903	63.6754	64.6328
AP2A2	60.5276	52.3891	55.0082	50.836	48.4491	45.945	53.8919	57.9401	52.0149	54.103	60.614	59.4183	63.3595	63.0089	57.764
AP2B1	157.703	158.067	166.434	161.673	159.034	161.873	188.782	188.719	179.608	182.293	191.5	178.924	165.826	162.305	179.521
AP2M1	336.422	316.494	307.348	269.231	273.215	268.07	281.826	292.577	304.36	317.611	325.427	337.666	265.3	262.542	259.361
AP2S1	159.72	125.575	120.484	113.366	108.499	115.515	113.94	130.035	119.933	128.586	133.748	138.108	140.104	146.399	119.419
AP3B1	5.43999	5.35035	5.55734	5.47668	5.34648	5.57501	5.04521	5.13092	5.26652	4.62832	4.56147	4.74998	5.8059	5.04971	6.10085
AP3B2	39.4706	37.4867	40.0248	40.3835	42.2494	38.0047	39.3257	40.7032	40.1403	39.8185	40.3406	40.7571	42.5646	43.253	42.1502
AP3D1	56.9895	58.0718	59.9219	55.1548	54.5201	51.9425	55.6351	54.6733	54.2041	55.3228	56.5449	56.375	46.3674	46.9129	45.8819
AP3M1	25.4084	26.8526	27.4684	20.8785	22.0569	24.2414	24.4543	26.3817	25.4815	29.965	29.9107	29.6764	30.3608	29.9383	29.5683
AP3M2	16.5284	15.911	16.7683	15.8682	16.5587	20.7512	17.9026	15.5011	17.0879	15.4007	14.7612	16.0692	16.886	17.5983	16.7462
AP3S1	45.0598	45.5834	44.2546	40.0474	38.3954	40.7745	47.2531	46.5512	50.8035	42.9204	45.3982	45.4373	49.8636	49.8284	45.8427
AP3S2	37.1303	35.8384	39.3431	32.8072	32.1442	19.1481	31.7634	33.8055	32.3419	33.1275	36.2501	36.0224	28.3082	36.5977	36.9422
AP4B1	8.01508	7.93494	8.21918	8.70373	9.017	9.86596	8.14386	8.42016	8.56562	10.3488	10.0215	10.5595	7.93031	9.8735	8.02022
AP4B1-AS1	1.4207	0.723444	1.36512	0.868046	1.28529	2.00411	1.11377	1.04118	0.93873	1.56732	1.08585	1.44696	1.52507	1.8132	1.73574
AP4E1	2.96395	3.22347	3.55876	2.67663	3.18575	2.77379	3.17243	2.74354	2.8072	3.46408	3.1999	3.15153	2.99295	2.85672	3.67684
AP4M1	10.9543	9.70364	9.52367	12.6934	10.9586	13.1255	9.90554	9.34494	12.032	13.716	13.7946	13.2606	16.1839	13.1774	12.3665
AP4S1	13.5165	11.498	14.6573	13.4226	17.7525	14.4759	15.0074	13.8807	14.822	11.6373	10.5149	12.495	10.6184	13.8451	12.7701
AP5B1	3.37477	3.64925	3.48842	4.38333	4.12829	4.56809	3.39077	3.68192	3.19241	2.85875	3.0864	2.92369	4.11841	4.77715	4.07969
AP5M1	27.287	29.7029	29.6453	22.5539	25.3025	22.3391	27.8039	26.1411	26.3321	22.5719	21.0244	21.4068	24.759	28.7482	28.7595
AP5S1	6.6497	5.89819	6.83325	2.91173	3.59264	2.53504	4.60214	5.03466	5.21329	5.84739	6.02525	5.55662	4.33197	4.51151	4.83163
AP5Z1	8.03997	6.88148	7.20226	8.75905	7.38562	9.09733	6.52128	7.44362	5.8658	6.02571	5.76988	5.75786	8.46054	6.73099	6.74756
APAF1	9.51518	10.31	10.9789	10.3246	9.99937	13.1752	11.3909	11.389	13.06	9.16892	11.3961	9.14338	6.42833	6.69191	7.16697
APBA1	53.0047	54.588	53.6698	48.388	48.3739	47.9011	60.8127	58.4537	58.7962	58.2373	61.0233	56.3935	62.2939	60.6945	63.921
APBA2	52.0526	49.6532	48.8323	55.9219	56.9378	56.4622	60.0282	58.8926	57.7995	43.2115	44.0094	43.5231	46.7801	54.275	49.9701
APBA3	4.53205	4.56411	4.17288	4.36598	4.48376	4.1979	3.94939	3.5282	3.68199	4.70586	4.21647	4.72146	2.56147	4.05858	5.55143
APBB1	193.982	170.479	180.343	146.486	147.413	152.469	164.93	173.396	170.695	177.801	179.918	184.207	174.011	161.677	148.394
APBB1IP	0.16252	0.0538504	0.084325	0.0704809	0.0522456	0	0.0385014	0.0191783	0.0993699	0.0454664	0.096822	0.110309	0.173184	0.205687	0.109438
APBB2	20.866	23.3426	25.6182	26.0942	23.3382	22.3358	27.6298	25.606	25.802	24.7366	28.0297	23.3401	22.7284	23.2804	31.3923
APBB3	43.4505	36.5007	39.0934	41.3707	39.742	43.2438	34.2774	36.1566	30.801	38.6424	40.243	38.8904	35.6269	31.0282	27.8755
APC	44.6502	48.1361	47.4889	52.9843	53.4695	48.1847	53.5933	49.9974	52.117	34.629	34.6654	31.6181	38.7502	39.3343	44.3952
APC2	40.3454	42.5351	41.0824	57.9194	55.651	54.7469	55.1431	56.0918	45.8588	48.8803	50.2836	49.9901	47.7323	49.3057	43.7587
APCDD1	2.15003	1.80273	1.45504	1.62415	3.15082	1.92878	2.33468	2.32058	3.14318	9.68957	9.29268	8.08261	8.61361	11.0633	8.45668
APCDD1L-AS1	0.400197	0.309319	0.117223	0.607385	0.218343	0.621419	0.453028	0.0266694	0	0.0210849	0.151462	0.102194	0.120769	0	0.810215
APEH	39.0484	31.7148	31.0744	27.8277	25.8196	24.9263	26.8469	26.2703	28.0741	29.1289	27.9886	30.3743	30.0479	28.402	25.1847
APELA	0.196546	0.231606	0.249308	0	0.449534	0.233154	0.3726	0.412397	0.305054	0.277034	0.291497	0.694995	0.0931533	0.804668	0.47095
APEX1	67.483	61.5759	68.1856	66.5208	64.0685	60.8849	59.0437	62.6884	65.7214	69.6692	70.6336	74.3131	76.5922	77.358	82.8389
APEX2	2.5996	1.98072	2.6089	2.2958	1.48404	2.48839	2.15618	1.94014	1.99437	2.86307	3.09185	3.25953	3.61535	2.31817	3.19802
APH1A	27.6026	23.9789	23.6466	25.8484	26.809	28.6026	26.5577	26.6618	26.0245	21.1861	19.9508	22.128	27.0439	24.3547	19.0675
APH1B	4.83663	6.19086	6.35547	5.40722	5.93299	5.557	6.31821	4.99221	5.00055	5.27185	5.88753	6.08407	12.0257	6.86658	7.97433
API5	33.8381	33.4517	37.1439	32.2853	33.2236	31.0146	34.2396	34.3988	35.5593	31.0343	31.08	30.4232	28.8604	28.7324	34.7833
APIP	8.70483	9.61178	9.85481	10.5248	8.78785	10.3303	8.06099	7.55627	10.0412	8.15592	8.33254	7.66418	10.6565	10.9407	8.72442
APITD1	10.0501	10.8911	7.48521	7.99639	10.0695	9.34948	9.4821	9.69296	10.2026	9.40677	5.87419	8.29954	4.7564	13.7764	7.75036
APITD1-CORT	10.674	6.31519	9.06376	6.29208	7.50546	7.85958	7.53969	5.21124	9.77071	8.08235	11.3383	9.67546	10.2532	5.3886	12.8343
APLF	0.590273	0.889161	0.503669	1.02177	1.26503	1.12948	0.719017	0.606507	0.6529	0.7653	0.602844	0.534608	0.896727	0.934705	0.716369
APLN	0.379033	0.4717	0.178748	0.358182	0.398367	0.504704	0.571091	0.796699	0.45502	0.578087	0.361129	0.545669	0.219983	0.261215	0.277989
APLNR	0.0341617	0.0302472	0.147754	0.357615	0.234415	0.0401559	0.17084	0.129197	0.17716	0.112507	0.0718828	0.0956072	0.146588	0.152389	0.0810922
APLP1	465.822	410.121	416.697	392.805	387.502	388.363	378.302	388.805	386.876	415.444	447.545	453.512	398.999	385.342	350.74
APLP2	220.894	217.083	219.119	184.761	176.658	185.553	198.179	196.655	209.976	217.969	215.008	217.752	201.914	213.003	213.439
APMAP	70.2663	66.9035	65.3991	28.3381	25.8702	27.9798	57.6808	58.5663	59.6357	70.0268	72.9191	72.3039	59.4522	55.1582	50.7789
APOA1	0.250127	0.297004	0.173386	0	0.434092	0	0.474136	0.474533	0.244023	0.312687	0.23932	0.598647	0.485815	0.955975	0
APOA1-AS	0.915226	1.34639	1.2849	0.528409	0.782339	0.407401	0.724574	0.577232	1.03956	1.14531	0.585788	1.38195	0.65706	1.56857	0
APOA4	0.306317	0.116403	0.0909644	0	0	0	0.124936	0.124254	0.1714	0	0	0	0	0	0
APOB	0.053604	0.0911223	0.0738703	0.138364	0.0454963	0.0755267	0.0781301	0.0269393	0.0590951	0.164827	0.188154	0.250355	0.226129	0.31162	0.305185
APOBEC2	0.367877	0.436063	0.191406	0.216398	0	0.16685	0.117079	0.290723	0	0.092116	0.176415	0.0555428	6.39832	6.6685	4.04993
APOBEC3A	0.0449177	0.358512	0.0466896	0.314889	0.11647	0.121249	0.256541	0.127558	0.2133	0.168243	0.257846	0.122023	0	0.46102	0
APOBEC3B-AS1	0.717155	1.0624	0.625727	2.08581	0.309147	2.58455	0.909557	1.25142	0.469919	0.898885	1.03087	1.95251	0.517015	0.618426	0
APOBEC3C	0.737353	0.545833	0.84786	0.4839	0.307468	0.318848	0.415426	0.22575	0.350918	0.550045	0.284922	0.360694	0.254784	0.20173	0.751335
APOBEC3D	0.427256	0.459113	0.475368	0.425321	0.236259	0.327204	0.392398	0.259587	0.418152	1.41838	0.947049	1.24717	0.753049	1.36619	0.772101
APOBEC3F	2.33345	2.16481	1.70557	1.58821	1.37637	0.96219	0.369266	0.345587	0.32843	5.3154	6.11998	5.26557	3.56113	9.0389	6.10076
APOBEC3G	0.265016	0.0879797	0.0344063	0.115545	0.085559	0	0	0	0.0972736	0.866836	0.506202	0.749719	1.70493	1.52003	0.89827
APOBEC4	0	0.0566902	0.0221911	0.0742189	0.110023	0	0.0607999	0.100944	0.0418393	0.0638202	0.0611569	0.0580552	0.0911907	0	0
APOBR	0.0720249	0.127169	0.149423	0.0498543	0.110921	0	0.0681776	0.149491	0.0986219	0.139565	0.123468	0.0651717	0.306132	0.0726879	0.154724
APOC1	1.98811	1.92442	1.80354	1.19106	0.930496	0.816274	1.09438	1.47136	1.09668	3.91341	4.61154	3.70321	5.30079	2.48178	2.63978
APOC2	1.24727	0.633179	0.852879	0	0	0.963686	0.764528	0.808716	0.955136	0.0667689	0.511708	0.725082	0.387027	0	0
APOC4	0.549058	0.848899	1.15392	0.476939	0.708604	0.370191	0.260976	1.30115	0.403965	0.824949	0.79132	0.623327	0.594692	0	0
APOD	1.13328	0.895774	0.786278	2.44602	2.13519	2.74355	1.08235	0.656892	0.678692	0.804243	0.966394	1.02667	2.19184	3.2638	1.38746
APOE	8.30094	6.40874	6.19377	2.01705	2.38491	2.33212	3.38629	3.69004	3.02879	27.1171	23.5403	29.8167	16.3961	14.7909	11.6342
APOF	0	0.127575	0.224456	0.251513	0.0930981	0.193568	0.23956	0.102165	0.105755	0.242426	0.24085	0.0652043	0.463991	0	0.195592
APOH	0.059461	0.158541	0.123734	0.629094	0.774674	0.161662	0.0567522	0.112754	0	0.0446529	0.114026	0.107726	0	0	0
APOL1	0.204167	0.283402	0.0962921	0.208236	0.209636	0.106719	0.170641	0.227762	0.181564	0.223901	0.210932	0.242494	0.170553	0.207245	0.199791
APOL2	7.4368	7.1931	5.99966	3.02592	3.51712	2.83789	3.91023	3.09257	3.13616	7.27361	6.68582	9.87675	16.9151	17.9613	17.269
APOL3	0.0551935	0.147068	0.0574104	0	0	0.149743	0.0528117	0.156918	0	0.0414183	0.158661	0.0503745	0.239271	0	0.60565
APOL4	1.1626	0.96637	0.780474	0.592375	0.922378	1.0298	0.906741	1.04875	0.819462	0.815866	0.635278	0.727153	0.727628	0.518399	0.735588
APOL6	1.20367	1.05669	1.1538	1.11121	1.22424	1.45333	1.05652	1.011	1.06356	0.89941	1.01061	1.00232	1.49172	1.76983	1.58807
APOLD1	0.76729	0.828657	0.665486	0.277104	0.381753	0.456196	0.563395	0.464431	0.571171	1.25403	1.24279	1.13043	0.43746	0.576942	0.798323
APOM	1.85646	1.4037	1.52253	0.404813	1.50827	2.1697	1.52646	1.60448	1.5964	0.70057	1.0931	0.755816	2.12578	0.600113	1.20899
APOO	31.0116	28.3198	29.2151	30.7259	31.3698	35.3687	33.3491	32.2685	35.593	28.9765	33.1292	30.9334	27.8385	39.7982	37.7127
APOOL	12.6517	13.8891	13.9783	10.2352	11.4551	11.0585	12.0319	11.7157	11.5035	12.5678	12.5319	11.508	8.47687	10.5991	10.5316
APOPT1	27.7627	24.3074	27.0489	27.7119	25.3886	29.9006	30.1146	27.8737	29.7791	25.3647	24.3746	27.7405	28.5515	29.6086	28.4908
APP	493.248	493.77	506.463	494.059	498.139	486.931	516.677	526.597	535.473	431.051	440.264	428.063	536.12	543.427	549.199
APPBP2	18.9815	19.7934	20.4553	19.7614	20.6275	18.0311	19.8749	18.9776	19.9498	17.4252	17.8919	17.4705	14.3921	17.0385	17.7506
APPL1	10.1975	11.2681	10.9402	9.58332	10.8648	9.99012	9.99308	9.63887	10.4687	9.22925	9.47361	9.7406	6.8324	9.14884	9.09261
APPL2	9.39478	8.33923	8.45936	9.60277	8.97085	11.0885	11.8265	9.70699	9.86685	7.8344	9.24984	6.14215	5.4845	8.46255	5.34439
APRT	32.4736	24.4386	20.3615	19.3082	23.8714	20.692	21.6437	22.4962	18.6938	30.0697	28.9008	29.4237	37.2846	32.1439	20.3428
APTR	16.5966	15.4922	18.6386	12.7877	12.8475	14.7975	16.8228	15.3695	18.2898	16.2844	15.2648	15.1815	15.0931	15.2713	17.2337
APTX	15.2721	15.7899	15.042	16.8683	16.5079	15.8482	12.8702	15.2596	14.7371	15.7921	19.0102	17.1826	21.6779	10.5025	15.4501
AQP1	3.09609	3.00885	3.2179	0.319718	0.195081	0.537197	0.618518	0.715784	1.10967	0.349354	0.26547	0.104198	1.8274	2.67133	3.50186
AQP10	0.0341143	0	0.0354341	0.238075	0.352552	0	0.129635	0.0645089	0.0333923	0.287062	0.208546	0.339716	0.292764	0.174021	0
AQP11	5.9485	6.27516	6.71402	5.88646	8.29987	6.71819	6.60197	6.90894	7.34299	6.74589	6.8217	6.96489	5.95166	6.65608	5.31106
AQP3	5.96885	6.21285	3.95115	0.114374	0.338778	0.176007	3.95589	2.44927	4.6866	1.05427	1.12751	1.66257	1.82825	1.17022	1.60045
AQP4	0.964441	0.317137	0.727661	1.40544	0.332921	0.475115	0.567216	0.914067	1.02591	0.630526	0.755334	1.06073	0.781722	1.81603	0.865601
AQP4-AS1	0.608199	0.492837	0.337141	0.248823	0.297575	0.189274	0.982402	0.386165	0.286975	0.206005	0.529453	0.601948	1.05329	0	0.0955657
AQP5	1.1615	1.26772	0.975126	1.096	0.463303	0.482297	1.06305	1.09946	0.743686	4.08261	4.31661	4.32842	2.31208	4.58447	2.6812
AQP6	0.436638	0.0874751	0.53487	0.180475	0.482253	0.277592	0.369219	0.193214	0.319766	1.16043	0.94909	0.708415	0.554529	0.976209	0
AQP7	2.55123	1.72395	2.18061	2.4218	4.14727	1.73886	2.32959	2.14087	1.61455	2.17976	2.21966	1.44091	0.994587	0.393631	3.61148
[truncated: 25,319 more rows]
