# Supplementary material for: Quinone reductase 2 reads H3 serotonylation to support neuronal maturation
Source: bioRxiv. 2026 Mar 19:2026.03.17.712426. Preprint. [Version 2] doi: 10.64898/2026.03.17.712426 (PMC13015520; doi:10.64898/2026.03.17.712426)
Supplement: Supplement 16 — Supplementary Data 15: CUT&RUN-seq from wildtype vs. mutant hiPSC neurons (POU2F1) [file media-16.xlsx]

## Sheet: Supplementary Data 15
chr_ucsc	start	end	WT_1	WT_2	WT_3	I129EI195R_1	I129EI195R_2	I129EI195R_3	TG2C277A_1	TG2C277A_2	TG2C277A_3	H3F3BQ5A_1	H3F3BQ5A_2	H3F3BQ5A_3	H3F3BQ5N_1	H3F3BQ5N_2	H3F3BQ5N_3	peak_id	SYMBOL	GENENAME	annotation	distanceToTSS
chr1	941837	942322	45	29	36	29	25	17	18	12	11	27	9	9	85	60	30	1_941837_942322	SAMD11	sterile alpha motif domain containing 11	Promoter (<=1kb)	0
chr1	1013408	1013597	8	8	1	2	3	0	1	3	2	6	4	1	11	21	8	1_1013408_1013597	ISG15	ISG15 ubiquitin like modifier	Promoter (<=1kb)	0
chr1	1019546	1019880	19	17	16	8	10	13	5	10	3	14	7	4	44	32	15	1_1019546_1019880	AGRN	agrin	Promoter (<=1kb)	-240
chr1	1033057	1033262	17	10	18	14	16	9	10	9	7	5	4	5	37	34	13	1_1033057_1033262	AGRN	agrin	Promoter (<=1kb)	-844
chr1	1116062	1116525	34	26	44	21	17	25	12	13	19	22	15	19	87	48	34	1_1116062_1116525	C1orf159	chromosome 1 open reading frame 159	Promoter (<=1kb)	0
chr1	1231955	1232344	17	19	24	18	16	15	2	22	10	22	11	10	72	37	30	1_1231955_1232344	B3GALT6	beta-1,3-galactosyltransferase 6	Promoter (<=1kb)	0
chr1	1273794	1274118	27	15	35	14	18	14	8	9	13	13	13	9	57	47	20	1_1273794_1274118	UBE2J2	ubiquitin conjugating enzyme E2 J2	Promoter (<=1kb)	0
chr1	1308311	1308673	26	17	26	20	23	14	8	16	4	24	6	7	64	51	25	1_1308311_1308673	PUSL1	pseudouridine synthase like 1	Promoter (<=1kb)	0
chr1	1324623	1324829	13	14	17	14	12	16	6	8	10	17	3	7	39	27	20	1_1324623_1324829	INTS11	integrator complex subunit 11	Promoter (<=1kb)	0
chr1	1375143	1375601	29	30	30	19	20	26	13	15	14	20	10	17	81	49	26	1_1375143_1375601	AURKAIP1	aurora kinase A interacting protein 1	Promoter (<=1kb)	0
chr1	1399286	1399719	37	26	28	18	18	28	14	8	9	23	14	11	76	46	45	1_1399286_1399719	MRPL20-AS1	MRPL20 antisense RNA 1	Promoter (<=1kb)	0
chr1	1407244	1407549	15	15	16	7	15	8	8	13	5	10	3	11	49	27	21	1_1407244_1407549	MRPL20	mitochondrial ribosomal protein L20	Promoter (<=1kb)	0
chr1	1471453	1471765	10	13	11	6	7	10	4	4	7	5	2	4	37	32	6	1_1471453_1471765	ATAD3B	ATPase family AAA domain containing 3B	Promoter (<=1kb)	0
chr1	1511900	1512144	29	17	23	9	18	11	3	9	8	17	4	5	39	37	17	1_1511900_1512144	ATAD3A	ATPase family AAA domain containing 3A	Promoter (<=1kb)	-18
chr1	1574645	1575107	34	24	33	16	14	22	9	16	8	31	15	14	83	45	26	1_1574645_1575107	SSU72	SSU72 homolog, RNA polymerase II CTD phosphatase	Promoter (<=1kb)	0
chr1	1615271	1615536	29	15	22	17	16	19	7	14	5	23	5	12	49	39	29	1_1615271_1615536	MIB2	MIB E3 ubiquitin protein ligase 2	Promoter (<=1kb)	0
chr1	1891071	1891308	21	18	19	18	13	18	9	11	3	16	10	9	44	35	12	1_1891071_1891308	GNB1-DT	GNB1 divergent transcript	Promoter (<=1kb)	0
chr1	1908972	1909382	27	10	15	9	14	12	8	8	5	16	11	13	75	43	27	1_1908972_1909382	CALML6	calmodulin like 6	Distal Intergenic	-5726
chr1	2189528	2189715	14	15	9	10	4	3	5	3	1	12	9	6	35	12	7	1_2189528_2189715	FAAP20	FA core complex associated protein 20	3' UTR	4393
chr1	2199392	2199568	11	12	6	4	4	7	7	7	4	9	1	4	35	18	11	1_2199392_2199568	FAAP20	FA core complex associated protein 20	Promoter (<=1kb)	339
chr1	2227642	2227967	33	17	19	14	18	19	8	10	10	20	7	14	77	47	33	1_2227642_2227967	SKI	SKI proto-oncogene	Promoter (<=1kb)	254
chr1	2391514	2391888	24	20	34	23	28	20	14	10	7	31	13	12	60	61	30	1_2391514_2391888	RER1	retention in endoplasmic reticulum sorting receptor 1	Promoter (<=1kb)	0
chr1	2412515	2412854	25	16	34	13	25	11	19	8	8	34	8	10	80	48	32	1_2412515_2412854	PEX10	peroxisomal biogenesis factor 10	Promoter (<=1kb)	0
chr1	2586306	2586885	41	51	54	38	25	31	14	26	13	26	26	12	144	71	56	1_2586306_2586885	PRXL2B	peroxiredoxin like 2B	Promoter (<=1kb)	0
chr1	3424769	3425004	7	16	8	5	8	5	6	0	3	4	5	5	18	23	12	1_3424769_3425004	PRDM16	PR/SET domain 16	Promoter (<=1kb)	0
chr1	3619134	3619403	9	10	8	3	9	2	1	4	1	6	3	3	15	30	6	1_3619134_3619403	MEGF6	multiple EGF like domains 6	Distal Intergenic	5347
chr1	3624704	3625146	35	29	41	24	20	22	18	19	8	26	11	16	84	56	35	1_3624704_3625146	TPRG1L	tumor protein p63 regulated 1 like	Promoter (<=1kb)	0
chr1	3796452	3796644	13	8	14	6	6	10	4	4	3	6	6	4	21	19	13	1_3796452_3796644	LRRC47	leucine rich repeat containing 47	Promoter (<=1kb)	0
chr1	3857081	3857540	44	34	49	20	25	17	16	22	9	28	22	8	70	71	44	1_3857081_3857540	DFFB	DNA fragmentation factor subunit beta	Promoter (<=1kb)	0
chr1	3900453	3901152	41	35	49	26	23	28	12	17	20	32	9	17	92	90	43	1_3900453_3901152	LINC01134	long intergenic non-protein coding RNA 1134	Promoter (<=1kb)	16
chr1	5652495	5652708	13	5	9	7	4	7	5	6	10	5	5	3	22	12	9	1_5652495_5652708	LOC105376686	uncharacterized LOC105376686	Intron (ENST00000637702.1/ENST00000637702.1, intron 1 of 2)	-159438
chr1	5980511	5980694	6	6	5	2	4	1	4	3	2	7	4	2	19	18	14	1_5980511_5980694	KCNAB2	potassium voltage-gated channel subfamily A regulatory beta subunit 2	Intron (ENST00000478423.6/261734, intron 1 of 25)	-10233
chr1	5992419	5992780	38	26	30	25	22	19	8	14	20	24	20	17	78	51	39	1_5992419_5992780	NPHP4	nephrocystin 4	Promoter (<=1kb)	0
chr1	6053173	6053385	7	5	3	6	4	11	6	8	2	13	2	3	21	12	11	1_6053173_6053385	KCNAB2	potassium voltage-gated channel subfamily A regulatory beta subunit 2	Intron (ENST00000655548.1/8514, intron 3 of 9)	7059
chr1	6199427	6199843	35	23	27	10	20	16	13	12	8	26	12	16	63	37	26	1_6199427_6199843	RPL22	ribosomal protein L22	Promoter (<=1kb)	0
chr1	6261800	6261980	9	10	14	6	6	7	5	2	3	15	5	3	29	14	14	1_6261800_6261980	GPR153	G protein-coupled receptor 153	Promoter (<=1kb)	-702
chr1	6276441	6276659	24	18	25	14	6	14	9	13	10	14	5	9	30	33	19	1_6276441_6276659	GPR153	G protein-coupled receptor 153	Intron (ENST00000608083.5/11332, intron 8 of 8)	-15343
chr1	6393402	6393748	26	17	19	11	13	15	6	10	8	10	7	14	36	31	17	1_6393402_6393748	ACOT7	acyl-CoA thioesterase 7	Promoter (<=1kb)	19
chr1	6497573	6497807	15	15	10	6	9	5	6	5	1	16	3	4	34	22	16	1_6497573_6497807	PLEKHG5	pleckstrin homology and RhoGEF domain containing G5	Promoter (<=1kb)	-149
chr1	6554310	6554727	19	16	16	14	14	13	6	11	13	11	16	10	59	35	15	1_6554310_6554727	NOL9	nucleolar protein 9	Promoter (<=1kb)	0
chr1	6579804	6580171	23	28	33	20	25	11	12	11	13	21	3	9	59	34	24	1_6579804_6580171	ZBTB48	zinc finger and BTB domain containing 48	Promoter (<=1kb)	0
chr1	6613322	6613812	34	39	35	21	26	29	11	21	12	32	10	11	100	69	51	1_6613322_6613812	PHF13	PHD finger protein 13	Promoter (<=1kb)	0
chr1	6701827	6702002	20	12	12	9	7	11	1	5	4	11	3	5	18	16	8	1_6701827_6702002	DNAJC11	DnaJ heat shock protein family (Hsp40) member C11	Promoter (<=1kb)	0
chr1	6785072	6785363	12	20	20	14	11	18	2	9	7	15	9	13	40	32	19	1_6785072_6785363	CAMTA1	calmodulin binding transcription activator 1	Promoter (<=1kb)	-91
chr1	6922532	6922711	13	9	8	5	7	4	6	5	3	9	5	5	19	15	10	1_6922532_6922711	CAMTA1	calmodulin binding transcription activator 1	Intron (ENST00000303635.12/23261, intron 3 of 22)	48476
chr1	7668531	7668817	16	21	25	7	15	15	8	7	11	20	14	6	40	30	20	1_7668531_7668817	CAMTA1	calmodulin binding transcription activator 1	Promoter (<=1kb)	-942
chr1	7680240	7680551	22	11	14	9	9	16	7	11	6	16	8	7	50	29	22	1_7680240_7680551	CAMTA1	calmodulin binding transcription activator 1	Intron (ENST00000303635.12/23261, intron 11 of 22)	8244
chr1	7771029	7771406	30	26	22	11	12	16	10	8	10	11	7	13	50	39	25	1_7771029_7771406	VAMP3	vesicle associated membrane protein 3	Promoter (<=1kb)	0
chr1	7783658	7784449	42	45	49	24	20	31	9	16	17	30	14	14	133	86	42	1_7783658_7784449	PER3	period circadian regulator 3	Promoter (<=1kb)	0
chr1	7961365	7961831	52	37	47	34	25	24	6	20	17	46	11	16	92	81	48	1_7961365_7961831	PARK7	Parkinsonism associated deglycase	Promoter (<=1kb)	0
chr1	7975327	7975511	7	5	3	5	5	5	4	4	3	8	3	3	15	9	5	1_7975327_7975511	PARK7	Parkinsonism associated deglycase	Intron (ENST00000493373.5/11315, intron 5 of 6)	9976
chr1	7982445	7982620	7	6	6	1	9	8	1	7	2	7	4	3	20	9	6	1_7982445_7982620	LOC124903834	uncharacterized LOC124903834	Intron (ENST00000493373.5/11315, intron 6 of 6)	-8514
chr1	8026047	8026689	34	32	37	18	26	26	21	16	11	27	5	10	78	70	37	1_8026047_8026689	ERRFI1	ERBB receptor feedback inhibitor 1	Promoter (<=1kb)	0
chr1	8314413	8314594	11	9	15	8	3	10	4	9	5	9	4	6	26	20	17	1_8314413_8314594	SLC45A1	solute carrier family 45 member 1	Distal Intergenic	-3520
chr1	8318025	8318232	9	10	21	11	5	7	5	5	0	10	6	6	38	23	15	1_8318025_8318232	SLC45A1	solute carrier family 45 member 1	Promoter (<=1kb)	0
chr1	8373955	8374191	18	13	11	3	3	9	8	2	1	11	2	6	19	15	9	1_8373955_8374191	RERE	arginine-glutamic acid dipeptide repeats	Intron (ENST00000337907.7/473, intron 13 of 23)	-9117
chr1	8598210	8598524	13	10	14	11	9	15	5	4	2	7	3	6	20	19	12	1_8598210_8598524	RERE	arginine-glutamic acid dipeptide repeats	Intron (ENST00000337907.7/473, intron 5 of 23)	-7369
chr1	8703370	8703664	17	20	22	18	19	13	16	10	4	18	5	11	47	47	16	1_8703370_8703664	RERE	arginine-glutamic acid dipeptide repeats	Promoter (<=1kb)	-151
chr1	8817930	8818174	11	9	13	8	9	5	5	1	7	11	4	3	29	16	14	1_8817930_8818174	RERE	arginine-glutamic acid dipeptide repeats	Promoter (<=1kb)	-290
chr1	8878686	8878903	17	14	16	9	6	15	9	6	8	19	7	6	50	21	13	1_8878686_8878903	ENO1-AS1	ENO1 antisense RNA 1	Promoter (<=1kb)	0
chr1	9428805	9429194	29	23	31	16	17	14	9	12	14	19	12	10	66	46	19	1_9428805_9429194	LINC02606	long intergenic non-protein coding RNA 2606	Promoter (<=1kb)	0
chr1	9539155	9539516	16	12	17	8	16	16	5	5	5	16	9	12	43	31	21	1_9539155_9539516	SLC25A33	solute carrier family 25 member 33	Promoter (<=1kb)	0
chr1	9561587	9561766	7	5	1	4	2	3	1	0	3	8	4	4	10	10	4	1_9561587_9561766	SLC25A33	solute carrier family 25 member 33	Intron (ENST00000302692.7/84275, intron 2 of 6)	22122
chr1	9588496	9588777	29	17	24	14	13	16	2	8	11	23	6	9	55	41	27	1_9588496_9588777	TMEM201	transmembrane protein 201	Promoter (<=1kb)	-134
chr1	9652097	9652283	9	5	12	6	13	6	4	5	2	7	5	9	32	28	14	1_9652097_9652283	PIK3CD	phosphatidylinositol-4,5-bisphosphate 3-kinase catalytic subunit delta	Promoter (<=1kb)	328
chr1	9824040	9824399	18	22	35	12	18	9	14	12	8	15	5	3	42	39	22	1_9824040_9824399	CLSTN1	calsyntenin 1	Promoter (<=1kb)	-56
chr1	9910274	9910766	37	37	52	42	34	38	14	19	18	38	16	14	104	86	57	1_9910274_9910766	CTNNBIP1	catenin beta interacting protein 1	Promoter (<=1kb)	0
chr1	9922365	9922814	23	25	20	10	11	9	13	7	7	16	6	12	31	28	15	1_9922365_9922814	LZIC	leucine zipper and CTNNBIP1 domain containing	Intron (ENST00000488540.5/84328, intron 4 of 4)	9366
chr1	9943199	9943557	18	19	14	15	7	9	6	8	6	14	5	4	36	25	19	1_9943199_9943557	NMNAT1	nicotinamide nucleotide adenylyltransferase 1	Promoter (<=1kb)	0
chr1	9950413	9950590	3	7	5	5	3	7	2	2	5	5	1	3	15	10	5	1_9950413_9950590	NMNAT1	nicotinamide nucleotide adenylyltransferase 1	Exon (ENST00000636827.2/113391335, exon 5 of 5)	6925
chr1	10032441	10033355	53	61	55	49	36	33	25	22	14	41	16	20	114	82	67	1_10032441_10033355	UBE4B	ubiquitination factor E4B	Promoter (<=1kb)	0
chr1	10209924	10210628	50	33	42	24	25	30	10	18	16	41	19	23	100	68	46	1_10209924_10210628	KIF1B	kinesin family member 1B	Promoter (<=1kb)	0
chr1	10398560	10399278	48	41	42	31	40	36	15	16	13	37	23	13	113	88	57	1_10398560_10399278	PGD	phosphogluconate dehydrogenase	Promoter (<=1kb)	0
chr1	10430282	10430883	48	38	52	25	36	29	18	26	12	46	18	17	82	69	55	1_10430282_10430883	CENPS-CORT	CENPS-CORT readthrough	Promoter (<=1kb)	0
chr1	10472248	10472708	29	18	31	20	21	13	8	13	8	20	9	17	63	41	25	1_10472248_10472708	DFFA	DNA fragmentation factor subunit alpha	Promoter (<=1kb)	0
chr1	10507562	10507752	8	9	8	6	1	8	6	4	4	6	4	3	15	21	9	1_10507562_10507752	PEX14	peroxisomal biogenesis factor 14	Intron (ENST00000472851.1/5195, intron 2 of 3)	-28136
chr1	10663683	10663911	7	12	12	7	14	5	5	4	1	17	3	9	40	22	12	1_10663683_10663911	CASZ1	castor zinc finger 1	Promoter (2-3kb)	-2285
chr1	10694774	10694999	10	12	11	6	2	3	1	5	3	10	1	2	24	20	7	1_10694774_10694999	CASZ1	castor zinc finger 1	Promoter (<=1kb)	-295
chr1	11012234	11012933	28	24	23	13	16	26	5	11	8	21	14	12	57	44	32	1_11012234_11012933	TARDBP	TAR DNA binding protein	Promoter (<=1kb)	0
chr1	11037684	11037928	18	11	16	9	10	14	5	9	6	8	2	13	47	23	16	1_11037684_11037928	MASP2	MBL associated serine protease 2	3' UTR	5270
chr1	11060050	11060260	20	12	12	5	12	11	8	10	9	20	4	7	33	24	13	1_11060050_11060260	SRM	spermidine synthase	Promoter (<=1kb)	-30
chr1	11099508	11099980	18	13	18	12	13	11	4	15	8	16	6	9	45	28	22	1_11099508_11099980	EXOSC10-AS1	EXOSC10 antisense RNA 1	Promoter (<=1kb)	0
chr1	11262507	11262927	33	11	25	13	18	18	10	9	8	17	14	20	57	46	22	1_11262507_11262927	MTOR	mechanistic target of rapamycin kinase	Promoter (<=1kb)	0
chr1	11273157	11273657	21	20	20	11	12	15	2	11	7	18	7	6	55	30	29	1_11273157_11273657	UBIAD1	UbiA prenyltransferase domain containing 1	Promoter (<=1kb)	0
chr1	11478870	11479109	11	14	18	12	9	13	8	7	4	13	6	13	44	27	17	1_11478870_11479109	DISP3	dispatched RND transporter family member 3	Promoter (<=1kb)	-46
chr1	11654754	11654951	15	7	14	8	6	9	6	7	5	6	7	5	24	19	12	1_11654754_11654951	FBXO44	F-box protein 44	Promoter (<=1kb)	0
chr1	11681105	11681400	29	19	29	9	14	9	5	11	10	16	8	5	37	27	18	1_11681105_11681400	MAD2L2	mitotic arrest deficient 2 like 2	Promoter (<=1kb)	0
chr1	11803397	11803804	24	19	24	14	14	11	3	10	7	19	10	6	63	49	24	1_11803397_11803804	MTHFR	methylenetetrahydrofolate reductase	Promoter (<=1kb)	0
chr1	11805882	11806228	38	38	47	25	31	26	17	11	13	40	18	15	87	45	41	1_11805882_11806228	CLCN6	chloride voltage-gated channel 6	Promoter (<=1kb)	0
chr1	11908445	11909191	27	29	36	19	15	23	16	15	9	25	14	14	61	45	31	1_11908445_11909191	RNU5E-1	RNA, U5E small nuclear 1	Promoter (<=1kb)	293
chr1	11926396	11926613	21	10	14	3	9	11	4	4	8	14	4	2	37	24	14	1_11926396_11926613	KIAA2013	KIAA2013	Promoter (<=1kb)	0
chr1	11980073	11980511	44	34	55	17	19	32	14	22	14	38	11	16	102	63	41	1_11980073_11980511	MFN2	mitofusin 2	Promoter (<=1kb)	0
chr1	12019267	12019623	26	35	26	13	17	14	11	10	9	15	16	8	55	56	29	1_12019267_12019623	MIIP	migration and invasion inhibitory protein	Promoter (<=1kb)	0
chr1	12229917	12230112	15	8	8	5	7	10	3	5	0	10	8	7	28	17	9	1_12229917_12230112	VPS13D	vacuolar protein sorting 13 homolog D	Promoter (<=1kb)	0
chr1	13577086	13577341	3	3	5	1	3	3	2	2	2	5	0	2	16	9	8	1_13577086_13577341	PDPN	podoplanin	Distal Intergenic	-6124
chr1	13749053	13749443	30	29	27	9	22	24	13	10	8	19	8	7	60	37	31	1_13749053_13749443	PRDM2	PR/SET domain 2	Promoter (<=1kb)	0
chr1	13965921	13966112	7	7	13	7	7	11	4	4	3	9	3	4	27	21	13	1_13965921_13966112	KAZN	kazrin, periplakin interacting protein	Intron (ENST00000636564.1/23254, intron 1 of 2)	73129
chr1	14540098	14540283	2	2	5	6	6	7	6	1	1	5	3	4	15	10	11	1_14540098_14540283	KAZN	kazrin, periplakin interacting protein	Intron (ENST00000636203.1/23254, intron 2 of 16)	-58402
chr1	15409547	15409878	27	16	30	8	10	13	10	7	3	15	9	8	59	28	19	1_15409547_15409878	EFHD2	EF-hand domain family member D2	Promoter (<=1kb)	-10
chr1	15524226	15524587	32	16	24	11	17	23	5	9	2	12	11	9	65	44	33	1_15524226_15524587	CASP9	caspase 9	Promoter (<=1kb)	0
chr1	15524856	15525285	36	29	35	17	21	23	10	7	5	20	6	9	65	55	45	1_15524856_15525285	CASP9	caspase 9	Promoter (<=1kb)	0
chr1	15526499	15526948	63	41	42	28	30	32	20	19	14	38	14	18	79	72	40	1_15526499_15526948	DNAJC16	DnaJ heat shock protein family (Hsp40) member C16	Promoter (<=1kb)	0
chr1	15603453	15603805	22	21	22	19	10	16	11	12	7	15	16	12	55	53	23	1_15603453_15603805	LOC124903854	uncharacterized LOC124903854	Promoter (<=1kb)	0
chr1	15617168	15617544	41	42	34	18	26	18	13	7	5	27	16	17	83	43	30	1_15617168_15617544	DDI2	DNA damage inducible 1 homolog 2	Promoter (<=1kb)	0
chr1	15667427	15667606	3	3	6	2	5	0	2	2	1	2	3	3	16	10	5	1_15667427_15667606	RSC1A1	regulator of solute carriers 1	3' UTR	7714
chr1	15834861	15835115	15	16	24	18	14	15	6	8	6	10	12	11	46	37	18	1_15834861_15835115	SPEN	spen family transcriptional repressor	Promoter (<=1kb)	-980
chr1	15835826	15836232	31	38	39	21	25	24	10	12	15	26	4	17	72	52	32	1_15835826_15836232	SPEN	spen family transcriptional repressor	Promoter (<=1kb)	0
chr1	15847441	15847749	32	23	40	18	18	34	11	13	16	21	5	11	55	54	25	1_15847441_15847749	SPEN	spen family transcriptional repressor	Promoter (<=1kb)	0
chr1	15849354	15849593	17	16	17	13	15	12	3	11	1	8	5	7	35	38	22	1_15849354_15849593	SPEN-AS1	SPEN antisense RNA 1	Promoter (1-2kb)	-1207
chr1	15849975	15850161	12	10	11	8	5	10	3	7	1	4	5	1	20	24	15	1_15849975_15850161	SPEN-AS1	SPEN antisense RNA 1	Promoter (1-2kb)	-1828
chr1	15886380	15886557	10	6	10	5	7	8	3	6	4	2	4	2	20	16	7	1_15886380_15886557	SPEN	spen family transcriptional repressor	Intron (ENST00000673875.1/23013, intron 4 of 11)	9804
chr1	16079009	16079187	6	7	9	4	7	2	5	8	1	8	2	5	17	18	11	1_16079009_16079187	FAM131C	family with sequence similarity 131 member C	Distal Intergenic	-5358
chr1	16111843	16112066	14	16	16	8	3	7	6	7	2	10	2	6	22	22	14	1_16111843_16112066	EPHA2	EPH receptor A2	Distal Intergenic	21496
chr1	16206541	16206934	14	5	9	5	8	6	6	6	2	15	4	9	54	39	19	1_16206541_16206934	ARHGEF19	Rho guanine nucleotide exchange factor 19	Promoter (<=1kb)	0
chr1	16216259	16216439	2	5	10	2	0	1	1	3	3	4	4	2	23	27	7	1_16216259_16216439	ANO7L1	anoctamin 7 like 1 (pseudogene)	Promoter (<=1kb)	721
chr1	16237029	16237341	24	28	24	17	18	14	13	12	8	28	8	7	47	42	27	1_16237029_16237341	CPLANE2	ciliogenesis and planar polarity effector complex subunit 2	Promoter (<=1kb)	0
chr1	16352399	16352732	23	19	25	19	23	12	3	9	9	9	11	13	68	37	27	1_16352399_16352732	SZRD1	SUZ RNA binding domain containing 1	Promoter (<=1kb)	0
chr1	16366990	16367426	42	39	36	16	18	21	16	15	10	33	10	20	75	53	34	1_16366990_16367426	SZRD1	SUZ RNA binding domain containing 1	Promoter (<=1kb)	0
chr1	16440413	16440827	14	12	15	9	15	14	6	19	7	14	4	7	51	41	27	1_16440413_16440827	NECAP2	NECAP endocytosis associated 2	Promoter (<=1kb)	0
chr1	16499187	16499704	24	22	21	11	22	9	7	21	12	16	5	9	69	39	27	1_16499187_16499704	CROCCP3	CROCC pseudogene 3	Promoter (<=1kb)	0
chr1	16613340	16613602	29	17	25	15	16	19	11	11	10	16	12	15	50	35	21	1_16613340_16613602	NBPF1	NBPF member 1	Promoter (<=1kb)	0
chr1	16913829	16914244	12	23	14	12	15	14	8	6	6	12	7	4	46	49	27	1_16913829_16914244	CROCC	ciliary rootlet coiled-coil, rootletin	Intron (ENST00000466256.6/9696, intron 1 of 8)	-7687
chr1	17011941	17012161	9	9	10	10	2	13	2	3	4	8	9	6	43	29	29	1_17011941_17012161	ATP13A2	ATPase cation transporting 13A2	Promoter (<=1kb)	-13
chr1	17053868	17054349	52	30	33	19	15	26	15	15	11	23	15	7	84	60	34	1_17053868_17054349	SDHB	succinate dehydrogenase complex iron sulfur subunit B	Promoter (<=1kb)	0
chr1	17119421	17119610	9	7	8	10	7	6	7	3	7	5	8	6	24	21	11	1_17119421_17119610	PADI2	peptidyl arginine deiminase 2	Promoter (<=1kb)	0
chr1	17439837	17440016	10	12	22	3	10	7	7	5	3	9	6	5	27	17	12	1_17439837_17440016	RCC2	regulator of chromosome condensation 2	Promoter (<=1kb)	-160
chr1	18182899	18183090	11	10	14	6	5	6	8	9	3	3	7	7	15	14	12	1_18182899_18183090	IGSF21-AS1	IGSF21 antisense RNA 1	Intron (ENST00000251296.4/84966, intron 1 of 9)	-3553
chr1	18542362	18542966	20	30	32	18	24	21	15	19	13	22	17	15	58	54	42	1_18542362_18542966	KLHDC7A	kelch domain containing 7A	Distal Intergenic	61432
chr1	18557559	18558001	16	20	20	10	4	11	5	9	12	22	12	14	57	35	19	1_18557559_18558001	PAX7	paired box 7	Distal Intergenic	-72845
chr1	18597510	18597727	11	7	8	10	7	9	9	6	2	11	8	6	19	20	8	1_18597510_18597727	PAX7	paired box 7	Distal Intergenic	-33119
chr1	18820736	18821054	15	11	9	12	4	8	8	5	3	11	7	4	34	31	14	1_18820736_18821054	TAS1R2	taste 1 receptor member 2	Distal Intergenic	38606
chr1	18902791	18903050	16	17	19	11	13	11	8	6	9	13	6	9	45	32	18	1_18902791_18903050	ALDH4A1	aldehyde dehydrogenase 4 family member A1	Promoter (<=1kb)	-67
chr1	18945448	18945661	14	9	15	8	13	9	7	4	5	8	7	2	27	25	12	1_18945448_18945661	IFFO2	intermediate filament family orphan 2	Intron (ENST00000455833.7/126917, intron 1 of 8)	10037
chr1	18956643	18956950	34	26	23	15	18	21	11	9	9	23	4	11	68	34	31	1_18956643_18956950	IFFO2	intermediate filament family orphan 2	Promoter (<=1kb)	0
chr1	19210330	19210659	27	23	27	16	16	10	9	4	9	9	8	9	37	28	23	1_19210330_19210659	EMC1-AS1	EMC1 antisense RNA 1	Promoter (<=1kb)	0
chr1	19251494	19251833	27	15	24	16	16	26	12	16	13	18	12	15	57	45	23	1_19251494_19251833	EMC1	ER membrane protein complex subunit 1	Promoter (<=1kb)	0
chr1	19312058	19312371	40	22	15	10	9	22	7	9	7	24	9	12	58	44	27	1_19312058_19312371	SLC66A1	solute carrier family 66 member 1	Promoter (<=1kb)	0
chr1	19596790	19597157	34	23	36	15	18	16	9	16	13	22	11	5	54	35	34	1_19596790_19597157	MICOS10-NBL1	MICOS10-NBL1 readthrough	Promoter (<=1kb)	0
chr1	19653856	19654038	12	15	5	4	11	6	5	8	4	8	7	1	33	16	9	1_19653856_19654038	NBL1	NBL1, DAN family BMP antagonist	Intron (ENST00000602662.1/100532736, intron 1 of 3)	6246
chr1	19659769	19660031	13	11	19	7	11	14	5	7	5	12	5	4	37	21	18	1_19659769_19660031	HTR6	5-hydroxytryptamine receptor 6	Distal Intergenic	-4844
chr1	19682395	19682621	12	8	6	5	7	2	6	4	2	8	4	3	19	21	11	1_19682395_19682621	HTR6	5-hydroxytryptamine receptor 6	3' UTR	17520
chr1	19715660	19715851	2	6	11	5	5	5	3	6	3	5	4	3	21	17	2	1_19715660_19715851	TMCO4	transmembrane and coiled-coil domains 4	Intron (ENST00000375127.5/255104, intron 12 of 15)	-14450
chr1	19737614	19737818	17	14	16	13	12	12	6	9	4	14	3	5	26	17	10	1_19737614_19737818	TMCO4	transmembrane and coiled-coil domains 4	Promoter (<=1kb)	601
chr1	19882197	19882507	42	25	31	22	19	16	6	15	20	20	7	14	63	37	33	1_19882197_19882507	OTUD3	OTU deubiquitinase 3	Promoter (<=1kb)	0
chr1	20101010	20101249	12	11	5	7	8	6	4	4	2	5	4	3	29	11	8	1_20101010_20101249	PLA2G2D	phospholipase A2 group IID	Distal Intergenic	18287
chr1	20168976	20169153	8	3	11	4	1	5	4	5	3	7	6	1	19	14	6	1_20168976_20169153	PLA2G2C	phospholipase A2 group IIC	Intron (ENST00000429261.2/391013, intron 3 of 3)	6016
chr1	20290727	20290923	12	14	17	9	7	5	5	6	11	8	3	3	23	29	22	1_20290727_20290923	VWA5B1	von Willebrand factor A domain containing 5B1	Promoter (<=1kb)	0
chr1	20291623	20291821	4	6	9	6	1	1	0	2	0	5	7	5	24	12	12	1_20291623_20291821	VWA5B1	von Willebrand factor A domain containing 5B1	Promoter (<=1kb)	686
chr1	20493902	20494136	20	10	19	10	6	9	8	10	9	14	4	5	38	37	13	1_20493902_20494136	CAMK2N1	calcium/calmodulin dependent protein kinase II inhibitor 1	Distal Intergenic	-7692
chr1	20507805	20508290	18	17	19	10	10	9	4	9	9	15	10	7	46	21	17	1_20507805_20508290	MUL1	mitochondrial E3 ubiquitin protein ligase 1	Promoter (<=1kb)	0
chr1	20552166	20552583	24	17	18	16	10	12	8	14	7	23	10	7	52	37	25	1_20552166_20552583	FAM43B	family with sequence similarity 43 member B	Promoter (<=1kb)	0
chr1	20633910	20634099	13	12	12	5	10	12	4	9	3	6	2	5	27	21	9	1_20633910_20634099	MIR6084	microRNA 6084	Promoter (<=1kb)	231
chr1	20661371	20661876	46	30	34	26	22	25	14	11	11	32	19	17	91	53	36	1_20661371_20661876	DDOST	dolichyl-diphosphooligosaccharide--protein glycosyltransferase non-catalytic subunit	Promoter (<=1kb)	0
chr1	20696885	20697093	11	11	19	6	11	8	7	6	8	20	7	4	35	27	21	1_20696885_20697093	KIF17	kinesin family member 17	Promoter (1-2kb)	1346
chr1	20732162	20732345	12	9	9	9	9	11	3	3	3	9	2	5	43	20	11	1_20732162_20732345	SH2D5	SH2 domain containing 5	Promoter (<=1kb)	0
chr1	20786711	20787035	32	28	24	18	17	11	11	10	10	16	7	13	60	43	16	1_20786711_20787035	HP1BP3	heterochromatin protein 1 binding protein 3	Promoter (<=1kb)	-45
chr1	20787321	20787520	17	20	25	12	12	7	4	8	7	6	6	5	50	19	17	1_20787321_20787520	HP1BP3	heterochromatin protein 1 binding protein 3	Promoter (<=1kb)	0
chr1	21082525	21082701	4	1	2	1	1	2	1	1	0	3	1	2	12	10	7	1_21082525_21082701	EIF4G3	eukaryotic translation initiation factor 4 gamma 3	Intron (ENST00000374935.7/8672, intron 3 of 32)	28909
chr1	21176875	21177207	26	23	27	20	19	12	2	17	7	15	6	15	66	50	28	1_21176875_21177207	EIF4G3	eukaryotic translation initiation factor 4 gamma 3	Promoter (<=1kb)	0
chr1	21195294	21195563	7	6	16	3	3	4	7	4	2	5	4	3	13	15	11	1_21195294_21195563	EIF4G3	eukaryotic translation initiation factor 4 gamma 3	Distal Intergenic	-18009
chr1	21255246	21255518	11	5	15	8	4	7	4	4	1	5	2	12	30	25	12	1_21255246_21255518	ECE1	endothelin converting enzyme 1	Promoter (1-2kb)	1199
chr1	21345511	21345767	14	11	16	10	11	9	3	8	8	16	5	7	54	31	18	1_21345511_21345767	ECE1	endothelin converting enzyme 1	Promoter (<=1kb)	0
chr1	21361392	21361719	4	4	6	4	2	2	1	1	1	2	4	5	22	11	6	1_21361392_21361719	ECE1	endothelin converting enzyme 1	Distal Intergenic	-15820
chr1	21440048	21440244	13	10	16	8	9	11	7	5	5	12	3	5	27	15	13	1_21440048_21440244	NBPF3	NBPF member 3	Promoter (<=1kb)	0
chr1	21783036	21783832	44	46	42	26	23	43	26	16	13	37	18	21	111	76	43	1_21783036_21783832	USP48	ubiquitin specific peptidase 48	Promoter (<=1kb)	0
chr1	21929884	21930070	6	5	4	2	2	5	1	2	0	1	0	0	16	14	6	1_21929884_21930070	HSPG2	heparan sulfate proteoglycan 2	Intron (ENST00000374695.8/3339, intron 1 of 96)	7240
chr1	22025355	22025574	24	17	19	3	9	11	11	6	7	12	1	10	24	26	13	1_22025355_22025574	LINC01635	long intergenic non-protein coding RNA 1635	Promoter (<=1kb)	0
chr1	22420577	22420800	8	11	11	5	6	6	3	2	4	7	3	3	20	25	10	1_22420577_22420800	ZBTB40	zinc finger and BTB domain containing 40	Distal Intergenic	-8038
chr1	22557195	22557501	19	12	16	5	9	8	3	7	5	9	7	7	25	26	24	1_22557195_22557501	EPHA8	EPH receptor A8	Distal Intergenic	-5988
chr1	23013961	23014168	4	7	4	3	3	3	2	1	5	6	1	3	14	17	10	1_23013961_23014168	TEX46	testis expressed 46	Promoter (<=1kb)	0
chr1	23019256	23019619	29	26	33	22	20	24	8	18	12	17	10	9	60	53	24	1_23019256_23019619	KDM1A	lysine demethylase 1A	Promoter (<=1kb)	0
chr1	23177675	23178038	13	9	15	12	16	8	3	5	5	18	6	6	45	38	15	1_23177675_23178038	LUZP1	leucine zipper protein 1	Promoter (<=1kb)	0
chr1	23344333	23344903	44	38	49	40	28	35	15	20	17	29	21	27	114	87	61	1_23344333_23344903	HNRNPR	heterogeneous nuclear ribonucleoprotein R	Promoter (<=1kb)	0
chr1	23368279	23368553	30	25	21	13	21	20	9	13	10	26	16	8	55	47	20	1_23368279_23368553	ZNF436	zinc finger protein 436	Promoter (<=1kb)	0
chr1	23403951	23404255	17	10	15	4	14	7	4	7	5	11	3	9	29	25	16	1_23403951_23404255	TCEA3	transcription elongation factor A3	3' UTR	14043
chr1	23539816	23540121	13	20	15	14	9	10	7	6	9	9	9	7	38	28	14	1_23539816_23540121	E2F2	E2F transcription factor 2	Distal Intergenic	-8583
chr1	23544819	23545034	6	6	10	8	9	7	2	4	4	6	3	6	21	15	6	1_23544819_23545034	LOC105376859	uncharacterized LOC105376859	Distal Intergenic	5881
chr1	23554983	23555217	12	12	22	11	9	14	7	7	4	17	5	3	50	29	18	1_23554983_23555217	ID3	inhibitor of DNA binding 3	Distal Intergenic	3858
chr1	23559450	23559643	18	16	13	10	8	17	5	6	4	12	7	6	27	27	6	1_23559450_23559643	ID3	inhibitor of DNA binding 3	Promoter (<=1kb)	0
chr1	23637537	23637732	5	10	9	3	11	4	7	1	4	8	6	1	29	14	9	1_23637537_23637732	MDS2	myelodysplastic syndrome 2 translocation associated	Intron (ENST00000477916.5/259283, intron 5 of 6)	10114
chr1	23691670	23692291	16	22	23	7	11	12	8	7	2	21	7	11	44	34	17	1_23691670_23692291	RPL11	ribosomal protein L11	Promoter (<=1kb)	0
chr1	23772241	23772422	6	7	11	2	5	7	5	4	3	6	3	3	12	23	5	1_23772241_23772422	ELOA-AS1	ELOA antisense RNA 1	Promoter (<=1kb)	0
chr1	23778230	23778539	16	19	21	18	9	21	5	10	10	11	2	11	22	27	15	1_23778230_23778539	ELOA-AS1	ELOA antisense RNA 1	Promoter (<=1kb)	0
chr1	23800669	23800983	30	18	24	16	17	22	15	9	5	18	12	12	57	49	23	1_23800669_23800983	GALE	UDP-galactose-4-epimerase	Promoter (<=1kb)	0
chr1	23825224	23825603	16	25	26	14	16	12	9	12	6	12	7	10	51	59	22	1_23825224_23825603	HMGCL	3-hydroxy-3-methylglutaryl-CoA lyase	Promoter (<=1kb)	0
chr1	23868266	23868531	19	17	20	11	12	6	5	9	10	18	6	9	45	26	26	1_23868266_23868531	FUCA1	alpha-L-fucosidase 1	Promoter (<=1kb)	0
chr1	23959033	23959845	39	39	47	24	20	19	16	18	13	38	14	12	82	57	40	1_23959033_23959845	PNRC2	proline rich nuclear receptor coactivator 2	Promoter (<=1kb)	0
chr1	23980117	23980607	28	32	31	24	22	18	10	15	10	20	14	12	70	37	26	1_23980117_23980607	SRSF10	serine and arginine rich splicing factor 10	Promoter (<=1kb)	0
chr1	24199507	24199716	4	6	3	3	7	7	4	5	1	5	6	2	16	11	13	1_24199507_24199716	GRHL3	grainyhead like transcription factor 3	Promoter (<=1kb)	0
chr1	24415589	24415903	22	29	22	22	17	18	8	9	7	16	7	15	42	50	32	1_24415589_24415903	NIPAL3	NIPA like domain containing 3	Promoter (<=1kb)	0
chr1	24502679	24502992	18	17	14	10	12	10	7	5	9	13	7	9	47	32	12	1_24502679_24502992	RCAN3	RCAN family member 3	Promoter (<=1kb)	0
chr1	24642853	24643317	43	48	46	25	33	30	16	19	14	25	26	18	97	74	41	1_24642853_24643317	SRRM1	serine and arginine repetitive matrix 1	Promoter (<=1kb)	0
chr1	24688659	24689129	9	9	9	2	4	3	2	5	2	5	6	3	27	20	14	1_24688659_24689129	SRRM1	serine and arginine repetitive matrix 1	Distal Intergenic	19076
chr1	24744887	24745513	42	30	57	34	23	26	12	16	14	40	12	14	107	72	56	1_24744887_24745513	CLIC4	chloride intracellular channel 4	Promoter (<=1kb)	0
chr1	24847901	24848242	8	13	10	17	8	9	5	6	9	15	7	6	44	26	18	1_24847901_24848242	MIR6731	microRNA 6731	Distal Intergenic	71174
chr1	25101559	25101743	11	11	12	3	4	10	5	2	2	5	3	3	19	20	11	1_25101559_25101743	LINC02793	long intergenic non-protein coding RNA 2793	Intron (ENST00000424084.1/ENST00000424084.1, intron 2 of 2)	60423
chr1	25232431	25232794	24	16	30	6	15	15	9	3	5	26	10	7	39	30	16	1_25232431_25232794	SYF2	SYF2 pre-mRNA splicing factor	Promoter (<=1kb)	0
chr1	25239653	25240284	13	16	25	10	7	11	9	7	5	18	12	5	43	40	20	1_25239653_25240284	RSRP1	arginine and serine rich protein 1	Exon (ENST00000641059.1/ENST00000641059.1, exon 1 of 1)	3370
chr1	25247369	25247891	43	33	45	24	25	28	15	11	12	29	13	13	79	51	30	1_25247369_25247891	RSRP1	arginine and serine rich protein 1	Promoter (<=1kb)	0
chr1	25338336	25338555	20	14	18	5	14	9	9	3	2	11	8	9	35	23	13	1_25338336_25338555	TMEM50A	transmembrane protein 50A	Promoter (<=1kb)	0
chr1	25430140	25430429	23	18	17	10	11	8	5	12	5	13	2	5	34	20	16	1_25430140_25430429	RHCE	Rh blood group CcEe antigens	Promoter (<=1kb)	0
chr1	25514112	25514287	6	2	0	1	0	1	0	1	1	3	4	1	8	15	3	1_25514112_25514287	LDLRAP1	low density lipoprotein receptor adaptor protein 1	Distal Intergenic	-29319
chr1	25616378	25616850	24	17	39	13	14	19	11	12	6	22	11	9	79	45	31	1_25616378_25616850	MAN1C1	mannosidase alpha class 1C member 1	Promoter (<=1kb)	0
chr1	25819645	25820014	20	16	18	12	11	14	7	9	5	16	11	8	45	33	17	1_25819645_25820014	MTFR1L	mitochondrial fission regulator 1 like	Promoter (<=1kb)	0
chr1	25859410	25859592	15	13	16	11	6	9	5	8	5	8	3	8	39	20	12	1_25859410_25859592	AUNIP	aurora kinase A and ninein interacting protein	Promoter (<=1kb)	0
chr1	25875126	25875758	29	14	31	18	16	20	10	11	7	25	13	15	86	45	28	1_25875126_25875758	PAQR7	progestin and adipoQ receptor family member 7	Promoter (<=1kb)	0
chr1	25895479	25895662	8	13	11	8	8	4	4	8	7	7	2	1	22	19	16	1_25895479_25895662	STMN1	stathmin 1	Promoter (2-3kb)	-2872
chr1	25906253	25906635	25	21	22	10	8	21	7	11	11	14	5	7	70	31	41	1_25906253_25906635	MIR3917	microRNA 3917	Promoter (<=1kb)	0
chr1	25922370	25923120	14	15	22	12	14	19	12	9	11	22	8	5	69	42	28	1_25922370_25923120	STMN1	stathmin 1	Distal Intergenic	-15379
chr1	25998066	25998485	46	30	40	21	20	19	11	10	18	24	10	12	86	64	37	1_25998066_25998485	PAFAH2	platelet activating factor acetylhydrolase 2	Promoter (<=1kb)	0
chr1	26021643	26021878	14	7	11	6	11	5	6	5	3	12	2	5	33	29	14	1_26021643_26021878	EXTL1	exostosin like glycosyltransferase 1	Promoter (<=1kb)	0
chr1	26035368	26035638	15	11	16	12	9	20	8	4	4	9	6	8	32	35	21	1_26035368_26035638	EXTL1	exostosin like glycosyltransferase 1	3' UTR	3238
chr1	26110894	26111081	10	12	13	11	11	8	1	4	5	11	2	2	32	26	12	1_26110894_26111081	PDIK1L	PDLIM1 interacting kinase 1 like	Promoter (<=1kb)	-84
chr1	26111312	26111991	42	32	36	15	27	29	7	23	7	28	15	25	82	73	41	1_26111312_26111991	PDIK1L	PDLIM1 interacting kinase 1 like	Promoter (<=1kb)	0
chr1	26164593	26164793	5	6	11	3	2	4	1	4	1	4	1	5	30	22	10	1_26164593_26164793	C1orf232	chromosome 1 open reading frame 230	Intron (ENST00000634842.2/110806296, intron 3 of 3)	3788
chr1	26169765	26169941	11	10	9	3	5	4	5	4	3	6	4	7	33	20	13	1_26169765_26169941	ZNF593	zinc finger protein 593	Promoter (<=1kb)	0
chr1	26225197	26225566	9	9	13	6	5	6	5	10	4	9	9	4	47	36	18	1_26225197_26225566	ZPLD2P	zona pellucida like domain containing 2, pseudogene	Promoter (<=1kb)	0
chr1	26233828	26234585	57	57	47	26	28	26	21	14	20	35	17	14	100	108	52	1_26233828_26234585	CEP85	centrosomal protein 85	Promoter (<=1kb)	0
chr1	26306496	26306909	25	35	40	26	20	20	10	13	8	21	13	9	60	69	28	1_26306496_26306909	UBXN11	UBX domain protein 11	Promoter (<=1kb)	0
chr1	26432064	26432601	41	48	55	31	30	25	17	25	20	29	12	17	93	76	44	1_26432064_26432601	DHDDS	dehydrodolichyl diphosphate synthase subunit	Promoter (<=1kb)	0
chr1	26472921	26473317	17	23	17	8	14	10	6	15	7	13	7	3	40	49	20	1_26472921_26473317	HMGN2	high mobility group nucleosomal binding domain 2	Promoter (<=1kb)	0
chr1	26500628	26501152	28	19	28	9	19	17	10	15	10	22	7	8	64	52	45	1_26500628_26501152	HMGN2	high mobility group nucleosomal binding domain 2	Distal Intergenic	27199
chr1	26620324	26620761	23	23	22	11	10	13	5	14	7	16	20	9	49	30	25	1_26620324_26620761	LOC124904769	U7 small nuclear RNA	Exon (ENST00000690093.1/ENST00000690093.1, exon 1 of 1)	-17892
chr1	26620980	26621250	15	8	12	3	6	13	4	5	2	12	5	6	35	27	21	1_26620980_26621250	LOC124904769	U7 small nuclear RNA	Distal Intergenic	-18548
chr1	26693047	26693250	20	14	16	15	12	10	7	4	7	10	5	8	42	26	15	1_26693047_26693250	ARID1A	AT-rich interaction domain 1A	Promoter (<=1kb)	0
chr1	26787898	26788150	18	12	24	9	8	13	8	4	4	14	7	7	44	25	21	1_26787898_26788150	PIGV	phosphatidylinositol glycan anchor biosynthesis class V	Promoter (<=1kb)	0
chr1	26826362	26826573	9	4	10	3	2	6	4	8	5	4	5	5	27	22	13	1_26826362_26826573	ZDHHC18	zinc finger DHHC-type palmitoyltransferase 18	Promoter (<=1kb)	-115
chr1	26864987	26865430	36	17	27	17	16	26	8	13	13	28	6	9	68	62	34	1_26864987_26865430	SFN	stratifin	Promoter (1-2kb)	1838
chr1	26890121	26890436	11	12	28	12	10	12	5	8	8	10	4	7	36	27	19	1_26890121_26890436	GPN2	GPN-loop GTPase 2	Promoter (<=1kb)	0
chr1	26900235	26900559	10	20	15	5	10	11	11	6	4	6	8	6	23	15	13	1_26900235_26900559	NUDC	nuclear distribution C, dynein complex regulator	Promoter (<=1kb)	0
chr1	26921527	26921869	24	28	32	9	11	22	14	5	9	18	14	15	67	46	23	1_26921527_26921869	NUDC	nuclear distribution C, dynein complex regulator	Promoter (<=1kb)	0
chr1	27012862	27013210	10	9	13	8	4	7	4	6	2	11	7	4	37	25	15	1_27012862_27013210	TENT5B	terminal nucleotidyltransferase 5B	Promoter (<=1kb)	-12
chr1	27059095	27059297	2	5	3	1	5	0	3	2	4	5	4	6	24	18	7	1_27059095_27059297	SLC9A1	solute carrier family 9 member A1	Distal Intergenic	43498
chr1	27071086	27071420	25	25	16	10	9	16	10	10	11	22	6	12	40	30	16	1_27071086_27071420	SLC9A1	solute carrier family 9 member A1	Distal Intergenic	31375
chr1	27155007	27155244	14	12	15	12	11	5	5	6	10	13	4	3	26	24	19	1_27155007_27155244	SLC9A1	solute carrier family 9 member A1	Promoter (<=1kb)	0
chr1	27234262	27234714	39	24	43	19	24	23	11	18	5	25	17	6	78	45	28	1_27234262_27234714	WDTC1-DT	WDTC1 divergent transcript	Promoter (<=1kb)	0
chr1	27307397	27307576	11	6	9	5	9	4	6	4	8	6	1	7	20	19	9	1_27307397_27307576	WDTC1	WD and tetratricopeptide repeats 1	Promoter (2-3kb)	2383
chr1	27321956	27322317	27	25	29	9	19	24	9	10	7	24	12	9	57	41	29	1_27321956_27322317	TMEM222	transmembrane protein 222	Promoter (<=1kb)	0
chr1	27451363	27451644	4	7	6	7	6	7	10	6	3	5	2	3	24	11	12	1_27451363_27451644	WASF2	WASP family member 2	Intron (ENST00000618852.5/10163, intron 1 of 8)	38407
chr1	27490094	27490339	17	10	21	11	7	14	6	6	6	16	8	5	44	28	18	1_27490094_27490339	WASF2	WASP family member 2	Promoter (<=1kb)	0
chr1	27663170	27663459	13	13	13	5	3	8	5	6	0	6	5	5	36	26	12	1_27663170_27663459	LINC02574	long intergenic non-protein coding RNA 2574	Promoter (<=1kb)	-448
chr1	27725529	27726035	41	42	38	27	34	35	8	16	9	36	8	7	85	66	59	1_27725529_27726035	FAM76A	family with sequence similarity 76 member A	Promoter (<=1kb)	0
chr1	27773002	27773288	34	27	35	17	24	23	8	9	8	27	14	15	44	48	33	1_27773002_27773288	STX12	syntaxin 12	Promoter (<=1kb)	0
chr1	27830584	27830864	15	19	18	7	6	18	8	11	10	12	11	2	27	34	21	1_27830584_27830864	PPP1R8	protein phosphatase 1 regulatory subunit 8	Promoter (<=1kb)	0
chr1	27914304	27914954	35	35	42	26	17	39	13	17	17	30	25	20	82	72	52	1_27914304_27914954	RPA2	replication protein A2	Promoter (<=1kb)	0
chr1	28088518	28088866	29	25	37	16	22	24	10	13	5	21	9	12	56	49	41	1_28088518_28088866	EYA3	EYA transcriptional coactivator and phosphatase 3	Promoter (<=1kb)	0
chr1	28105075	28105377	7	5	15	9	10	6	6	9	3	13	2	2	32	25	16	1_28105075_28105377	EYA3	EYA transcriptional coactivator and phosphatase 3	Distal Intergenic	-16438
chr1	28147391	28147566	9	4	6	3	4	2	2	3	3	7	1	1	24	15	2	1_28147391_28147566	PTAFR	platelet activating factor receptor	3' UTR	29124
chr1	28232789	28233161	19	16	26	12	12	13	6	7	3	12	11	16	39	32	22	1_28232789_28233161	DNAJC8	DnaJ heat shock protein family (Hsp40) member C8	Promoter (<=1kb)	0
chr1	28235941	28236202	37	22	22	15	7	12	14	10	3	16	7	11	56	42	28	1_28235941_28236202	ATP5IF1	ATP synthase inhibitory factor subunit 1	Promoter (<=1kb)	0
chr1	28247196	28247496	13	13	15	11	4	14	5	6	5	17	4	3	33	26	11	1_28247196_28247496	ATP5IF1	ATP synthase inhibitory factor subunit 1	Exon (ENST00000605846.1/ENST00000605846.1, exon 1 of 1)	11042
chr1	28259300	28259533	19	13	22	11	14	15	6	6	9	21	10	10	47	33	19	1_28259300_28259533	SESN2	sestrin 2	Promoter (<=1kb)	0
chr1	28296913	28297104	4	11	6	3	1	4	5	6	1	4	5	1	29	13	10	1_28296913_28297104	MED18	mediator complex subunit 18	Distal Intergenic	-31898
chr1	28328799	28329192	19	14	23	9	14	12	10	13	3	16	10	8	39	30	28	1_28328799_28329192	MED18	mediator complex subunit 18	Promoter (<=1kb)	0
chr1	28369512	28369773	18	23	17	19	10	11	5	10	3	14	9	5	36	28	20	1_28369512_28369773	PHACTR4	phosphatase and actin regulator 4	Promoter (<=1kb)	0
chr1	28505860	28506041	21	13	15	11	9	12	1	4	3	9	6	6	27	13	9	1_28505860_28506041	RCC1	regulator of chromosome condensation 1	Promoter (<=1kb)	0
chr1	28518136	28518330	17	11	12	12	8	6	8	6	7	12	6	7	35	21	11	1_28518136_28518330	RCC1	regulator of chromosome condensation 1	Promoter (<=1kb)	0
chr1	28552837	28553385	25	33	34	11	21	18	13	15	4	16	14	12	64	49	38	1_28552837_28553385	TRNAU1AP	tRNA selenocysteine 1 associated protein 1	Promoter (<=1kb)	0
chr1	28581711	28582243	31	35	29	14	24	28	13	12	8	13	9	15	63	60	27	1_28581711_28582243	SNHG12	small nucleolar RNA host gene 12	Promoter (<=1kb)	0
chr1	28648239	28648569	9	20	19	15	18	13	13	16	7	14	15	9	33	14	12	1_28648239_28648569	TAF12	TATA-box binding protein associated factor 12	Promoter (<=1kb)	0
chr1	28648927	28649102	10	6	10	4	5	4	5	4	3	5	6	5	15	11	11	1_28648927_28649102	RNU11	RNA, U11 small nuclear	Promoter (<=1kb)	327
chr1	28736358	28736965	32	18	32	16	21	19	8	18	10	22	16	11	59	37	41	1_28736358_28736965	YTHDF2	YTH N6-methyladenosine RNA binding protein F2	Promoter (<=1kb)	0
chr1	28877296	28877478	8	4	10	4	6	5	1	5	2	2	5	4	18	18	5	1_28877296_28877478	EPB41	erythrocyte membrane protein band 4.1	Exon (ENST00000418471.1/ENST00000418471.1, exon 1 of 3)	-9613
chr1	28882138	28882378	11	15	11	8	7	7	6	3	4	13	3	3	35	24	15	1_28882138_28882378	EPB41	erythrocyte membrane protein band 4.1	Distal Intergenic	-4713
chr1	28914244	28914661	23	23	30	14	12	14	6	17	12	14	7	4	55	39	21	1_28914244_28914661	EPB41	erythrocyte membrane protein band 4.1	Promoter (<=1kb)	0
chr1	29181886	29182332	23	20	33	16	23	26	6	9	10	25	13	6	78	52	27	1_29181886_29182332	SRSF4	serine and arginine rich splicing factor 4	Promoter (<=1kb)	0
chr1	29202958	29203211	10	15	11	7	10	9	4	8	1	9	4	5	37	24	12	1_29202958_29203211	MECR	mitochondrial trans-2-enoyl-CoA reductase	Promoter (<=1kb)	0
chr1	29230694	29231113	14	16	24	9	16	12	5	7	7	25	11	3	47	33	22	1_29230694_29231113	MECR	mitochondrial trans-2-enoyl-CoA reductase	Promoter (<=1kb)	0
chr1	29416860	29417071	5	4	9	3	2	7	1	1	1	3	1	0	14	18	11	1_29416860_29417071	LINC01756	long intergenic non-protein coding RNA 1756	Distal Intergenic	-66746
chr1	29793114	29793304	10	6	15	5	6	5	2	5	5	6	4	3	26	11	2	1_29793114_29793304	LINC01648	long intergenic non-protein coding RNA 1648	Distal Intergenic	244308
chr1	30380442	30380694	13	10	7	6	6	5	3	6	3	4	1	6	30	22	15	1_30380442_30380694	MATN1	matrilin 1	Distal Intergenic	335441
chr1	30610069	30610311	12	9	10	8	9	13	3	6	3	2	2	1	16	20	10	1_30610069_30610311	MATN1	matrilin 1	Distal Intergenic	105824
chr1	30708199	30708386	10	11	12	7	9	6	3	6	3	10	5	8	25	26	13	1_30708199_30708386	MATN1	matrilin 1	Distal Intergenic	7749
chr1	30718005	30718790	43	34	57	27	26	34	9	20	15	35	20	18	125	92	50	1_30718005_30718790	MATN1-AS1	MATN1 antisense RNA 1	Promoter (<=1kb)	0
chr1	30824307	30824702	29	23	23	13	22	21	9	2	8	18	11	11	61	47	35	1_30824307_30824702	LINC01778	long intergenic non-protein coding RNA 1778	Promoter (<=1kb)	0
chr1	30880042	30880285	16	10	18	8	13	11	7	14	2	11	7	3	32	23	21	1_30880042_30880285	SDC3	syndecan 3	Promoter (<=1kb)	484
chr1	31065481	31066135	28	38	47	21	24	19	9	12	10	29	20	14	62	55	34	1_31065481_31066135	PUM1	pumilio RNA binding family member 1	Promoter (<=1kb)	0
chr1	31122835	31123042	11	4	11	4	4	4	8	2	2	7	7	5	20	16	11	1_31122835_31123042	PUM1	pumilio RNA binding family member 1	Distal Intergenic	-56844
chr1	31154803	31155113	11	8	16	7	6	6	2	9	7	10	11	4	33	26	20	1_31154803_31155113	NKAIN1	sodium/potassium transporting ATPase interacting 1	Distal Intergenic	33040
chr1	31198068	31198358	5	4	8	4	7	4	2	3	3	7	2	2	15	18	14	1_31198068_31198358	NKAIN1	sodium/potassium transporting ATPase interacting 1	Intron (ENST00000373736.7/79570, intron 1 of 6)	-4148
chr1	31224068	31224271	13	8	13	8	6	3	9	8	6	9	2	3	27	22	11	1_31224068_31224271	NKAIN1	sodium/potassium transporting ATPase interacting 1	Intron (ENST00000373736.7/79570, intron 1 of 6)	15616
chr1	31296709	31297150	26	32	24	17	20	18	14	12	9	23	12	9	64	47	30	1_31296709_31297150	ZCCHC17	zinc finger CCHC-type containing 17	Promoter (<=1kb)	0
chr1	31376859	31377135	24	21	27	10	14	17	16	8	8	27	10	4	48	44	17	1_31376859_31377135	FABP3	fatty acid binding protein 3	Promoter (<=1kb)	-9
chr1	31394657	31394959	10	6	12	4	5	9	3	5	1	7	3	5	32	28	11	1_31394657_31394959	SERINC2	serine incorporator 2	Distal Intergenic	-14606
chr1	31483417	31483842	15	18	19	3	14	11	12	11	7	15	8	7	26	17	15	1_31483417_31483842	LDC1P	leucine decarboxylase 1, pseudogene	Distal Intergenic	-16243
chr1	31548999	31549186	7	7	9	5	5	9	2	3	1	2	2	1	16	21	11	1_31548999_31549186	LOC105378626	uncharacterized LOC105378626	Intron (ENST00000639839.1/149086, intron 4 of 4)	26387
chr1	31549392	31549579	3	4	7	2	3	5	2	2	2	1	1	2	17	17	10	1_31549392_31549579	LOC105378626	uncharacterized LOC105378626	Intron (ENST00000639839.1/149086, intron 4 of 4)	25994
chr1	31644548	31645317	81	50	63	36	32	41	27	27	19	46	22	26	106	86	46	1_31644548_31645317	PEF1-AS1	PEF1 and COL16A1 antisense RNA 1	Promoter (<=1kb)	0
chr1	31788616	31788793	23	19	14	7	11	5	3	3	10	15	6	5	25	21	8	1_31788616_31788793	SPOCD1	SPOC domain containing 1	Distal Intergenic	9822
chr1	31938345	31938647	14	15	8	9	6	14	6	6	6	15	7	7	40	34	23	1_31938345_31938647	PTP4A2	protein tyrosine phosphatase 4A2	Promoter (<=1kb)	0
chr1	31964204	31964451	7	6	14	11	5	6	6	11	4	9	3	9	34	18	8	1_31964204_31964451	PTP4A2	protein tyrosine phosphatase 4A2	Distal Intergenic	-19348
chr1	32013255	32013816	40	43	42	38	19	24	9	23	15	26	5	17	84	79	33	1_32013255_32013816	KHDRBS1	KH RNA binding domain containing, signal transduction associated 1	Promoter (<=1kb)	-52
chr1	32062538	32062780	12	10	19	4	6	9	6	7	5	4	0	6	22	17	11	1_32062538_32062780	TMEM39B	transmembrane protein 39B	Intron (ENST00000366152.3/ENST00000366152.3, intron 1 of 2)	-9251
chr1	32072632	32073598	68	53	61	38	34	38	26	23	20	52	24	20	143	110	71	1_32072632_32073598	TMEM39B	transmembrane protein 39B	Promoter (<=1kb)	0
chr1	32107952	32108173	17	12	17	6	11	9	11	6	6	16	8	5	40	23	10	1_32107952_32108173	KPNA6	karyopherin subunit alpha 6	Promoter (<=1kb)	0
chr1	32179555	32180267	48	32	38	28	21	28	9	10	10	37	16	13	93	73	42	1_32179555_32180267	TXLNA	taxilin alpha	Promoter (<=1kb)	0
chr1	32200516	32200731	12	8	22	12	7	17	12	6	2	14	9	6	39	29	13	1_32200516_32200731	CCDC28B	coiled-coil domain containing 28B	Promoter (<=1kb)	0
chr1	32205535	32205722	14	20	18	9	9	8	7	7	9	13	7	5	26	28	19	1_32205535_32205722	IQCC	IQ motif containing C	Promoter (<=1kb)	0
chr1	32222340	32222540	10	13	19	1	8	2	10	9	1	10	4	2	30	14	15	1_32222340_32222540	TMEM234	transmembrane protein 234	Promoter (<=1kb)	0
chr1	32351411	32351733	27	17	23	16	15	12	10	17	8	25	5	10	67	38	28	1_32351411_32351733	LOC124903933	uncharacterized LOC124903933	Promoter (<=1kb)	0
chr1	32394296	32394902	57	32	39	28	30	25	15	20	15	37	11	17	93	68	46	1_32394296_32394902	BSDC1	BSD domain containing 1	Promoter (<=1kb)	0
chr1	32464763	32465250	37	38	28	25	23	16	14	17	8	20	21	26	94	58	43	1_32464763_32465250	ZBTB8A	zinc finger and BTB domain containing 8A	Promoter (<=1kb)	0
chr1	32612218	32612403	3	5	6	2	5	0	4	2	3	5	6	4	21	12	7	1_32612218_32612403	ZBTB8OS	zinc finger and BTB domain containing 8 opposite strand	Intron (ENST00000341885.6/339487, intron 1 of 1)	19655
chr1	32650903	32651322	37	34	33	25	13	23	10	15	14	30	21	13	82	60	38	1_32650903_32651322	ZBTB8OS	zinc finger and BTB domain containing 8 opposite strand	Promoter (<=1kb)	0
chr1	32817310	32817849	39	48	51	32	30	33	17	17	15	25	15	20	99	79	42	1_32817310_32817849	S100PBP	S100P binding protein	Promoter (<=1kb)	0
chr1	32872708	32872897	2	5	7	4	8	5	5	5	2	12	5	5	34	22	13	1_32872708_32872897	FNDC5	fibronectin type III domain containing 5	Promoter (<=1kb)	-226
chr1	32893355	32893770	11	14	10	5	8	5	4	7	1	12	5	6	50	24	29	1_32893355_32893770	HPCA	hippocalcin	Promoter (<=1kb)	0
chr1	32964720	32965088	23	30	26	20	15	10	12	12	11	23	9	9	54	29	29	1_32964720_32965088	RNF19B	ring finger protein 19B	Promoter (<=1kb)	0
chr1	32972882	32973174	10	14	17	10	10	15	5	6	7	17	3	8	32	25	22	1_32972882_32973174	RNF19B	ring finger protein 19B	Distal Intergenic	-8073
chr1	33036843	33037160	35	28	32	20	14	21	6	9	13	21	15	11	66	35	23	1_33036843_33037160	AK2	adenylate kinase 2	Promoter (<=1kb)	0
chr1	33080860	33081185	16	20	13	10	11	15	12	13	11	11	4	11	51	48	25	1_33080860_33081185	AZIN2	antizyme inhibitor 2	Promoter (<=1kb)	0
chr1	33127196	33127511	7	11	10	4	6	9	3	2	2	9	3	4	34	14	16	1_33127196_33127511	AZIN2	antizyme inhibitor 2	Distal Intergenic	32552
chr1	33180755	33181014	21	18	26	6	13	7	8	8	8	13	9	8	60	29	19	1_33180755_33181014	TRIM62	tripartite motif containing 62	Promoter (1-2kb)	1029
chr1	33349939	33350353	18	20	27	9	14	8	12	5	6	12	9	6	52	25	18	1_33349939_33350353	PHC2-AS1	PHC2 antisense RNA 1	Promoter (<=1kb)	0
chr1	33410240	33410508	8	9	8	15	12	9	10	14	3	10	7	5	16	14	8	1_33410240_33410508	PHC2	polyhomeotic homolog 2	Intron (ENST00000373422.8/1912, intron 1 of 13)	-17475
chr1	33430824	33431363	35	26	40	17	21	11	9	13	10	32	19	14	68	51	31	1_33430824_33431363	PHC2	polyhomeotic homolog 2	Promoter (<=1kb)	0
chr1	33455831	33456073	11	11	10	7	8	9	10	8	8	6	2	3	14	25	9	1_33455831_33456073	ZSCAN20	zinc finger and SCAN domain containing 20	Distal Intergenic	-16572
chr1	33470613	33470814	9	8	22	10	5	13	5	6	5	13	11	6	35	24	11	1_33470613_33470814	ZSCAN20	zinc finger and SCAN domain containing 20	Promoter (1-2kb)	-1831
chr1	33472356	33472811	42	33	39	15	17	22	11	16	14	28	10	16	85	81	37	1_33472356_33472811	ZSCAN20	zinc finger and SCAN domain containing 20	Promoter (<=1kb)	0
chr1	33633201	33633377	3	3	7	5	6	3	3	3	2	3	1	4	18	20	6	1_33633201_33633377	CSMD2	CUB and Sushi multiple domains 2	Intron (ENST00000373381.9/114784, intron 32 of 70)	-6617
chr1	34099624	34099883	5	1	9	1	1	2	2	7	2	3	1	1	12	12	8	1_34099624_34099883	CSMD2	CUB and Sushi multiple domains 2	Intron (ENST00000373381.9/114784, intron 1 of 70)	65347
chr1	34163180	34163361	14	5	7	6	6	9	4	6	2	9	3	4	30	28	9	1_34163180_34163361	CSMD2	CUB and Sushi multiple domains 2	Promoter (1-2kb)	1869
chr1	34419689	34419867	6	4	9	2	1	7	5	2	3	4	3	2	17	14	5	1_34419689_34419867	C1orf94	chromosome 1 open reading frame 94	Distal Intergenic	242782
chr1	34479750	34479927	9	5	10	3	3	5	3	2	2	4	1	2	12	8	11	1_34479750_34479927	MIR552	microRNA 552	Distal Intergenic	189767
chr1	34590276	34590569	14	11	19	10	6	10	10	9	4	19	6	6	30	23	13	1_34590276_34590569	MIR552	microRNA 552	Distal Intergenic	79125
chr1	34742760	34742955	7	6	9	10	7	3	4	3	2	10	5	4	30	17	14	1_34742760_34742955	GJB5	gap junction protein beta 5	Intron (ENST00000426886.1/105378642, intron 2 of 4)	-12092
chr1	34852814	34853047	8	8	15	4	8	5	7	3	5	5	5	5	25	16	7	1_34852814_34853047	SMIM12	small integral membrane protein 12	3' UTR	5998
chr1	34859467	34859957	19	24	26	13	12	13	7	7	4	16	7	8	36	36	26	1_34859467_34859957	LOC105378642	uncharacterized LOC105378642	Promoter (<=1kb)	0
chr1	35031681	35032096	30	21	25	20	16	17	17	11	6	22	8	13	54	40	28	1_35031681_35032096	ZMYM6	zinc finger MYM-type containing 6	Promoter (<=1kb)	0
chr1	35079185	35079653	16	19	26	15	15	20	9	13	5	14	16	10	59	35	28	1_35079185_35079653	ZMYM1	zinc finger MYM-type containing 1	Promoter (<=1kb)	0
chr1	35193108	35193506	24	20	26	11	27	16	8	11	3	10	6	12	37	29	21	1_35193108_35193506	SFPQ	splicing factor proline and glutamine rich	Promoter (<=1kb)	0
chr1	35202198	35202430	12	14	9	9	3	8	7	6	3	5	4	2	12	18	19	1_35202198_35202430	SFPQ	splicing factor proline and glutamine rich	Distal Intergenic	-8752
chr1	35210754	35210940	14	8	13	6	9	11	2	7	10	10	11	2	17	16	13	1_35210754_35210940	SFPQ	splicing factor proline and glutamine rich	Distal Intergenic	-17308
chr1	35451143	35451329	10	5	10	6	9	9	5	6	0	5	3	5	19	24	11	1_35451143_35451329	KIAA0319L	KIAA0319 like	Promoter (1-2kb)	-1137
chr1	35557593	35557795	16	15	20	8	14	11	9	9	7	15	12	10	45	33	15	1_35557593_35557795	NCDN	neurochondrin	Promoter (<=1kb)	0
chr1	35641454	35641708	30	21	17	20	18	20	6	13	6	25	13	9	50	35	16	1_35641454_35641708	PSMB2	proteasome 20S subunit beta 2	Promoter (<=1kb)	0
chr1	35707824	35708015	6	6	6	4	6	3	3	3	1	3	2	9	23	35	4	1_35707824_35708015	C1orf216	chromosome 1 open reading frame 216	Distal Intergenic	8896
chr1	35726972	35727283	8	10	11	4	7	4	7	5	1	13	6	10	20	26	15	1_35726972_35727283	C1orf216	chromosome 1 open reading frame 216	Intron (ENST00000251195.9/63967, intron 24 of 24)	-8078
chr1	35769310	35769670	13	17	10	10	3	6	8	5	5	11	8	7	50	29	14	1_35769310_35769670	CLSPN	claspin	Promoter (<=1kb)	258
chr1	35769885	35770204	11	9	17	12	8	17	4	7	3	15	7	8	37	29	19	1_35769885_35770204	CLSPN	claspin	Promoter (<=1kb)	0
chr1	35807628	35807869	11	12	10	4	3	7	4	4	1	6	3	2	29	23	6	1_35807628_35807869	AGO4	argonaute RISC component 4	Promoter (<=1kb)	-147
chr1	35930677	35930927	14	9	18	6	7	8	5	8	6	6	8	3	40	16	16	1_35930677_35930927	AGO3	argonaute RISC catalytic component 3	Promoter (<=1kb)	0
chr1	36088776	36088975	17	10	17	5	8	3	5	7	4	11	3	5	33	21	11	1_36088776_36088975	ADPRS	ADP-ribosylserine hydrolase	Promoter (<=1kb)	0
chr1	36149280	36149828	49	35	40	34	23	27	14	33	13	41	20	15	96	79	45	1_36149280_36149828	TRAPPC3	trafficking protein particle complex subunit 3	Promoter (<=1kb)	0
chr1	36150990	36151167	14	12	11	8	8	8	5	5	3	9	3	3	37	21	13	1_36150990_36151167	TRAPPC3	trafficking protein particle complex subunit 3	Promoter (1-2kb)	-1476
chr1	36188240	36188468	8	8	6	3	3	2	3	4	4	6	2	7	26	14	9	1_36188240_36188468	MAP7D1	MAP7 domain containing 1	Distal Intergenic	9219
chr1	36224114	36224803	44	36	56	29	26	37	26	23	12	33	26	8	97	75	32	1_36224114_36224803	THRAP3	thyroid hormone receptor associated protein 3	Promoter (<=1kb)	0
chr1	36306754	36307296	21	18	24	7	9	15	8	7	5	21	6	8	50	46	29	1_36306754_36307296	SH3D21	SH3 domain containing 21	Promoter (<=1kb)	0
chr1	36385935	36386311	36	35	28	19	19	16	14	12	6	24	7	11	71	51	33	1_36385935_36386311	STK40	serine/threonine kinase 40	Promoter (<=1kb)	-11
chr1	36397839	36398080	28	32	29	16	10	14	10	9	7	10	9	9	46	38	21	1_36397839_36398080	LSM 10.00	LSM10, U7 small nuclear RNA associated	Promoter (<=1kb)	0
chr1	36401066	36401314	17	17	19	11	9	11	5	11	2	12	5	2	26	34	16	1_36401066_36401314	LSM 10.00	LSM10, U7 small nuclear RNA associated	Distal Intergenic	-3158
chr1	36420890	36421155	4	15	12	7	8	17	4	3	4	10	1	7	40	25	18	1_36420890_36421155	OSCP1	organic solute carrier partner 1	Promoter (1-2kb)	1026
chr1	36450396	36450656	21	12	27	12	8	13	7	5	5	23	9	8	33	47	26	1_36450396_36450656	OSCP1	organic solute carrier partner 1	Promoter (<=1kb)	0
chr1	36464301	36464599	17	15	13	10	13	19	5	11	8	19	1	7	47	41	18	1_36464301_36464599	MRPS15	mitochondrial ribosomal protein S15	Promoter (<=1kb)	0
chr1	36693355	36693548	5	5	5	1	3	6	1	3	1	3	1	3	19	18	7	1_36693355_36693548	LOC124904023	uncharacterized LOC124904023	Distal Intergenic	76177
chr1	36824352	36824536	4	3	6	5	5	2	3	4	4	4	2	3	17	14	9	1_36824352_36824536	GRIK3	glutamate ionotropic receptor kainate type subunit 3	Intron (ENST00000373091.8/2899, intron 11 of 15)	29151
chr1	37513972	37514250	6	16	17	8	9	7	9	8	5	8	6	7	24	17	15	1_37513972_37514250	MEAF6	MYST/Esa1 associated factor 6	Promoter (<=1kb)	19
chr1	37514696	37515178	32	27	35	17	21	25	14	5	11	18	10	7	61	63	26	1_37514696_37515178	MEAF6	MYST/Esa1 associated factor 6	Promoter (<=1kb)	0
chr1	37554238	37554452	11	11	11	5	7	4	6	5	5	8	2	2	29	20	16	1_37554238_37554452	SNIP1	Smad nuclear interacting protein 1	Promoter (<=1kb)	0
chr1	37556796	37557146	11	7	18	8	6	13	2	10	7	12	8	4	60	21	26	1_37556796_37557146	DNALI1	dynein axonemal light intermediate chain 1	Promoter (<=1kb)	0
chr1	37595717	37596160	28	26	33	26	21	18	7	11	10	19	15	10	69	35	39	1_37595717_37596160	GNL2	G protein nucleolar 2	Promoter (<=1kb)	0
chr1	37682327	37682511	2	1	1	1	1	1	1	0	1	5	1	0	13	7	7	1_37682327_37682511	AIRIM	AFG2 interacting ribosome maturation factor	3' UTR	7178
chr1	37690455	37690750	27	26	37	14	19	18	15	13	10	23	15	6	49	38	25	1_37690455_37690750	AIRIM	AFG2 interacting ribosome maturation factor	Promoter (<=1kb)	0
chr1	37692184	37692634	32	32	35	24	21	35	8	11	9	23	17	17	89	74	47	1_37692184_37692634	AIRIM	AFG2 interacting ribosome maturation factor	Promoter (<=1kb)	0
chr1	37765134	37765365	22	32	22	14	16	16	12	12	8	15	15	13	58	40	24	1_37765134_37765365	EPHA10	EPH receptor A10	Promoter (<=1kb)	-1
chr1	37793839	37794102	10	13	11	6	8	8	4	6	3	11	3	3	31	23	15	1_37793839_37794102	MANEAL	mannosidase endo-alpha like	Promoter (<=1kb)	0
chr1	37808123	37808471	15	28	18	7	11	20	8	7	4	24	6	7	47	35	21	1_37808123_37808471	YRDC	yrdC N6-threonylcarbamoyltransferase domain containing	Promoter (<=1kb)	0
chr1	37859663	37859916	26	19	25	8	8	11	11	11	6	13	5	8	36	24	17	1_37859663_37859916	MTF1	metal regulatory transcription factor 1	Promoter (<=1kb)	-71
chr1	37931718	37932112	18	16	31	9	7	18	15	5	12	24	9	12	68	36	34	1_37931718_37932112	INPP5B	inositol polyphosphate-5-phosphatase B	Promoter (<=1kb)	0
chr1	37946932	37947184	8	14	18	7	4	7	6	11	2	9	7	8	36	22	9	1_37946932_37947184	INPP5B	inositol polyphosphate-5-phosphatase B	Promoter (<=1kb)	0
chr1	37989902	37990423	28	30	29	17	19	16	9	9	4	22	11	9	71	66	40	1_37989902_37990423	SF3A3	splicing factor 3a subunit 3	Promoter (<=1kb)	0
chr1	38012424	38013066	35	27	26	16	11	17	18	8	13	19	14	7	71	51	19	1_38012424_38013066	UTP11	UTP11 small subunit processome component	Promoter (<=1kb)	0
chr1	38283992	38284283	5	9	8	6	14	7	7	6	9	7	7	5	23	24	11	1_38283992_38284283	LINC01343	long intergenic non-protein coding RNA 1343	Distal Intergenic	-69186
chr1	38818242	38818430	7	8	6	6	7	3	2	1	0	3	1	3	31	26	10	1_38818242_38818430	RRAGC	Ras related GTP binding C	Distal Intergenic	29644
chr1	38859707	38860163	34	25	36	14	25	16	12	13	15	15	9	14	56	46	31	1_38859707_38860163	LOC105378662	uncharacterized LOC105378662	Promoter (<=1kb)	0
chr1	38873172	38873765	42	27	25	30	17	31	16	17	11	12	13	8	60	52	31	1_38873172_38873765	RRAGC-DT	RRAGC divergent transcript	Promoter (<=1kb)	0
chr1	38990943	38991287	18	19	21	18	19	14	8	12	7	18	12	9	40	29	17	1_38990943_38991287	AKIRIN1	akirin 1	Promoter (<=1kb)	0
chr1	39026147	39026539	21	23	16	8	16	7	7	17	7	16	8	7	44	26	19	1_39026147_39026539	NDUFS5	NADH:ubiquinone oxidoreductase subunit S5	Promoter (<=1kb)	0
chr1	39026812	39027003	10	9	7	3	5	5	3	5	1	8	0	3	17	16	11	1_39026812_39027003	NDUFS5	NADH:ubiquinone oxidoreductase subunit S5	Promoter (<=1kb)	462
chr1	39158614	39158871	8	4	13	4	12	3	1	2	1	2	6	3	23	20	9	1_39158614_39158871	MACF1	microtubule actin crosslinking factor 1	Promoter (<=1kb)	0
chr1	39408547	39409118	33	34	42	25	35	24	11	20	15	32	13	22	98	77	46	1_39408547_39409118	MACF1	microtubule actin crosslinking factor 1	Promoter (<=1kb)	-385
chr1	39606261	39606446	7	7	6	1	3	4	4	4	5	10	5	2	16	21	4	1_39606261_39606446	PABPC4	poly(A) binding protein cytoplasmic 4	Distal Intergenic	-29471
chr1	39653614	39653866	18	11	16	6	12	7	6	10	5	11	5	6	34	29	12	1_39653614_39653866	HEYL	hes related family bHLH transcription factor with YRPW motif like	3' UTR	-13971
chr1	39691451	39692074	35	34	41	16	28	16	22	13	14	22	10	14	62	39	39	1_39691451_39692074	HPCAL4	hippocalcin like 4	Promoter (<=1kb)	0
chr1	39738756	39739344	22	18	26	13	15	5	8	15	10	11	9	10	56	39	31	1_39738756_39739344	PPIE	peptidylprolyl isomerase E	Promoter (<=1kb)	0
chr1	39883419	39883631	19	16	13	9	6	11	5	4	6	15	6	6	32	21	13	1_39883419_39883631	TRIT1	tRNA isopentenyltransferase 1	Promoter (<=1kb)	0
chr1	39954829	39955185	16	16	19	11	3	14	9	14	5	13	7	10	47	27	20	1_39954829_39955185	MFSD2A	MFSD2 lysolipid transporter A, lysophospholipid	Promoter (<=1kb)	0
chr1	40040440	40040759	32	31	27	8	21	16	6	13	9	15	11	8	71	36	26	1_40040440_40040759	CAP1	cyclase associated actin cytoskeleton regulatory protein 1	Promoter (<=1kb)	0
chr1	40097198	40097691	19	17	13	5	13	21	7	12	6	18	6	8	46	36	23	1_40097198_40097691	PPT1	palmitoyl-protein thioesterase 1	Promoter (<=1kb)	0
chr1	40161207	40161434	33	24	25	20	14	26	11	9	3	19	9	14	49	27	22	1_40161207_40161434	RLF	RLF zinc finger	Promoter (<=1kb)	0
chr1	40257705	40258294	40	42	45	20	21	33	10	24	18	28	10	19	116	62	39	1_40257705_40258294	ZMPSTE24	zinc metallopeptidase STE24	Promoter (<=1kb)	0
chr1	40338754	40339025	9	7	6	4	6	8	3	5	2	9	2	2	30	16	11	1_40338754_40339025	SMAP2	small ArfGAP2	Distal Intergenic	-5825
chr1	40373503	40373727	12	13	22	7	10	16	4	8	5	16	4	12	28	27	15	1_40373503_40373727	SMAP2	small ArfGAP2	Promoter (<=1kb)	0
chr1	40449844	40450325	42	36	30	23	17	21	11	7	12	26	16	10	66	41	28	1_40449844_40450325	ZFP69B	ZFP69 zinc finger protein B	Promoter (<=1kb)	0
chr1	40477084	40477415	17	8	16	3	5	10	6	6	5	10	8	5	47	32	17	1_40477084_40477415	ZFP69	ZFP69 zinc finger protein	Promoter (<=1kb)	0
chr1	40508523	40508799	24	18	18	10	13	15	6	6	4	10	6	6	37	24	16	1_40508523_40508799	EXO5-DT	EXO5 divergent transcript	Promoter (<=1kb)	0
chr1	40531456	40531890	29	26	22	14	15	20	13	15	8	15	12	9	48	45	16	1_40531456_40531890	ZNF684	zinc finger protein 684	Promoter (<=1kb)	0
chr1	40612404	40612690	8	11	9	5	7	5	4	6	2	6	1	1	31	11	13	1_40612404_40612690	LOC105378675	uncharacterized LOC105378675	Distal Intergenic	-47158
chr1	40691495	40692057	37	25	46	16	20	23	9	14	5	21	14	12	74	61	32	1_40691495_40692057	NFYC	nuclear transcription factor Y subunit gamma	Promoter (<=1kb)	0
chr1	40850121	40850309	9	9	13	5	8	7	5	4	5	8	2	8	21	21	8	1_40850121_40850309	CITED4	Cbp/p300 interacting transactivator with Glu/Asp rich carboxy-terminal domain 4	Distal Intergenic	12054
chr1	40862356	40862568	4	4	12	5	9	10	5	5	4	8	2	6	23	29	14	1_40862356_40862568	CITED4	Cbp/p300 interacting transactivator with Glu/Asp rich carboxy-terminal domain 4	Promoter (<=1kb)	0
chr1	40979391	40980056	55	37	52	35	26	30	16	16	20	30	20	11	119	75	40	1_40979391_40980056	CTPS1	CTP synthase 1	Promoter (<=1kb)	0
chr1	41268214	41268490	12	14	11	11	8	8	9	10	1	8	5	6	38	31	19	1_41268214_41268490	SCMH1-DT	SCMH1 divergent transcript	Intron (ENST00000657314.1/124904159, intron 1 of 1)	7433
chr1	41315516	41315696	10	8	8	11	6	9	4	5	0	7	1	3	15	12	6	1_41315516_41315696	LOC124904158	uncharacterized LOC124904158	Intron (ENST00000657314.1/124904159, intron 1 of 1)	-9368
chr1	41361006	41361334	18	26	18	10	11	15	6	6	15	20	9	5	55	46	21	1_41361006_41361334	FOXO6	forkhead box O6	Promoter (<=1kb)	-588
chr1	41516181	41516385	14	8	11	9	8	5	1	5	3	4	4	7	33	21	20	1_41516181_41516385	EDN2	endothelin 2	Intron (ENST00000643665.1/59269, intron 6 of 7)	-31498
chr1	41574063	41574408	8	11	16	13	11	11	9	11	7	8	5	4	42	26	27	1_41574063_41574408	HIVEP3	HIVEP zinc finger 3	Intron (ENST00000643665.1/59269, intron 4 of 7)	5492
chr1	42035806	42036191	29	23	29	16	21	14	10	14	11	16	8	8	69	44	24	1_42035806_42036191	LOC124904161	uncharacterized LOC124904161	Promoter (<=1kb)	0
chr1	42335233	42335473	28	13	32	12	14	15	10	12	5	10	9	12	46	42	28	1_42335233_42335473	FOXJ3	forkhead box J3	Promoter (<=1kb)	0
chr1	42380565	42380995	29	15	30	21	15	15	5	12	10	27	8	7	63	49	21	1_42380565_42380995	RIMKLA	ribosomal modification protein rimK like family member A	Promoter (<=1kb)	0
chr1	42456304	42456640	24	16	23	11	11	14	11	13	7	14	14	7	36	39	20	1_42456304_42456640	PPCS	phosphopantothenoylcysteine synthetase	Promoter (<=1kb)	0
chr1	42463024	42463371	36	23	35	10	19	21	13	16	7	17	10	10	38	41	18	1_42463024_42463371	CCDC30	coiled-coil domain containing 30	Promoter (<=1kb)	0
chr1	42658117	42658536	26	26	33	12	17	15	10	13	8	14	7	9	46	38	29	1_42658117_42658536	PPIH	peptidylprolyl isomerase H	Promoter (<=1kb)	0
chr1	42682017	42682379	25	26	22	12	9	17	8	7	7	21	13	11	47	43	23	1_42682017_42682379	LOC124904162	uncharacterized LOC124904162	Promoter (<=1kb)	0
chr1	42766978	42767518	45	39	38	24	31	38	12	21	21	38	17	25	104	68	40	1_42766978_42767518	P3H1	prolyl 3-hydroxylase 1	Promoter (<=1kb)	0
chr1	42817033	42817559	22	24	31	10	16	21	11	12	5	29	8	15	63	47	31	1_42817033_42817559	ERMAP	erythroblast membrane associated protein (Scianna blood group)	Promoter (<=1kb)	0
chr1	42846391	42846708	19	16	13	12	12	6	6	6	12	8	4	6	34	32	19	1_42846391_42846708	ZNF691-DT	ZNF691 divergent transcript	Promoter (<=1kb)	0
chr1	42924220	42924464	23	23	29	17	19	7	6	10	12	19	5	7	47	43	19	1_42924220_42924464	SLC2A1	solute carrier family 2 member 1	Exon (ENST00000691915.1/ENST00000691915.1, exon 1 of 1)	5035
chr1	43147673	43147917	17	18	15	7	6	9	8	4	7	10	4	4	31	24	14	1_43147673_43147917	CFAP144	cilia and flagella associated protein 144	Promoter (<=1kb)	0
chr1	43172236	43172663	21	26	21	10	12	19	5	12	7	18	12	9	56	39	20	1_43172236_43172663	EBNA1BP2	EBNA1 binding protein 2	Promoter (<=1kb)	0
chr1	43349030	43349226	3	7	9	4	1	6	3	5	1	15	4	6	33	29	14	1_43349030_43349226	MPL	MPL proto-oncogene, thrombopoietin receptor	Promoter (<=1kb)	-37
chr1	43358634	43359008	18	21	21	18	21	27	8	9	11	15	10	6	53	33	22	1_43358634_43359008	CDC20-DT	CDC20 divergent transcript	Promoter (<=1kb)	0
chr1	43389418	43390015	20	24	21	8	9	18	9	6	8	18	17	8	45	34	43	1_43389418_43390015	MED8	mediator complex subunit 8	Promoter (<=1kb)	0
chr1	43649740	43650541	47	42	49	31	21	40	23	20	15	48	33	20	105	76	39	1_43649740_43650541	KDM4A	lysine demethylase 4A	Promoter (<=1kb)	0
chr1	43707201	43707875	37	32	31	23	29	20	19	15	12	31	7	18	84	64	39	1_43707201_43707875	KDM4A-AS1	KDM4A antisense RNA 1	Promoter (<=1kb)	0
chr1	43763556	43763763	11	18	5	11	13	16	8	10	10	11	6	2	26	26	15	1_43763556_43763763	ST3GAL3	ST3 beta-galactoside alpha-2,3-sialyltransferase 3	Intron (ENST00000645057.1/9682, intron 16 of 25)	27187
chr1	43946411	43946820	40	22	29	20	18	19	16	10	10	20	14	10	88	48	32	1_43946411_43946820	LOC101929609	uncharacterized LOC101929609	Promoter (<=1kb)	0
chr1	43952881	43953177	19	20	19	14	12	9	5	8	4	10	9	4	30	23	22	1_43952881_43953177	IPO13	importin 13	Promoter (<=1kb)	-40
chr1	43969770	43970014	23	16	29	16	12	10	6	11	3	13	7	8	46	31	34	1_43969770_43970014	DPH2	diphthamide biosynthesis 2	Promoter (<=1kb)	0
chr1	43974787	43975037	22	19	21	17	11	10	6	6	11	8	7	10	56	38	20	1_43974787_43975037	LOC124904167	uncharacterized LOC124904167	Promoter (<=1kb)	0
chr1	44029835	44030170	27	12	21	14	14	11	10	13	4	15	8	5	27	28	15	1_44029835_44030170	LOC107984948	uncharacterized LOC107984948	Promoter (<=1kb)	-244
chr1	44355258	44355504	12	13	24	8	8	12	7	13	5	5	6	5	38	43	16	1_44355258_44355504	ERI3	ERI1 exoribonuclease family member 3	Promoter (<=1kb)	0
chr1	44378887	44379077	1	3	7	3	4	0	3	1	1	9	4	2	16	11	6	1_44378887_44379077	ERI3	ERI1 exoribonuclease family member 3	Distal Intergenic	-23627
chr1	44404940	44405271	13	17	12	5	5	6	4	2	3	16	5	5	29	24	19	1_44404940_44405271	RNF220	ring finger protein 220	Promoter (<=1kb)	0
chr1	44417500	44417696	12	9	16	8	13	10	8	8	2	10	8	7	31	25	28	1_44417500_44417696	RNF220	ring finger protein 220	Intron (ENST00000355387.6/55182, intron 2 of 14)	4802
chr1	44674070	44674821	60	45	43	36	33	26	21	18	20	40	21	20	110	102	58	1_44674070_44674821	LOC107984950	uncharacterized LOC107984950	Promoter (<=1kb)	0
chr1	44739624	44739890	16	20	23	8	14	13	6	3	5	14	12	13	39	25	26	1_44739624_44739890	KIF2C	kinesin family member 2C	Promoter (<=1kb)	0
chr1	44775358	44775640	23	19	23	12	14	20	10	6	5	17	10	13	38	38	25	1_44775358_44775640	RPS8	ribosomal protein S8	Promoter (<=1kb)	0
chr1	44800023	44800379	17	22	35	14	13	9	10	14	3	11	5	11	55	37	25	1_44800023_44800379	PLK3	polo like kinase 3	Promoter (<=1kb)	0
chr1	44843309	44843523	18	14	27	7	14	6	8	7	5	10	1	7	36	23	13	1_44843309_44843523	PTCH2	patched 2	Promoter (<=1kb)	-56
chr1	44986392	44986849	25	18	24	13	13	19	14	10	6	20	12	10	61	53	23	1_44986392_44986849	EIF2B3	eukaryotic translation initiation factor 2B subunit gamma	Promoter (<=1kb)	0
chr1	45012037	45012290	14	13	22	12	9	9	6	10	4	7	6	5	35	25	21	1_45012037_45012290	UROD	uroporphyrinogen decarboxylase	Promoter (<=1kb)	0
chr1	45206369	45206834	29	38	37	26	28	25	10	17	11	22	8	9	76	51	30	1_45206369_45206834	ZSWIM5	zinc finger SWIM-type containing 5	Promoter (<=1kb)	0
chr1	45303565	45304068	33	21	32	17	21	18	9	10	3	20	11	4	70	46	34	1_45303565_45304068	LINC01144	long intergenic non-protein coding RNA 1144	Promoter (<=1kb)	0
chr1	45339932	45340603	38	31	36	20	24	23	10	21	17	22	10	7	83	60	43	1_45339932_45340603	TOE1	target of EGR1, exonuclease	Promoter (<=1kb)	0
chr1	45490954	45491648	43	41	44	30	21	23	11	19	14	25	22	36	87	77	48	1_45490954_45491648	TESK2	testis associated actin remodelling kinase 2	Promoter (<=1kb)	0
chr1	45499990	45500391	30	29	30	7	15	22	10	18	8	25	11	11	78	45	29	1_45499990_45500391	CCDC163	CCDC163 homolog	Promoter (<=1kb)	0
chr1	45521826	45522066	17	16	22	9	7	8	10	6	3	8	6	10	41	31	11	1_45521826_45522066	PRDX1	peroxiredoxin 1	Promoter (<=1kb)	0
chr1	45550662	45550913	14	23	16	10	8	10	5	3	4	9	5	5	41	32	17	1_45550662_45550913	AKR1A1	aldo-keto reductase family 1 member A1	Promoter (<=1kb)	0
chr1	45570141	45570452	3	9	5	4	5	6	2	5	3	5	3	3	31	18	15	1_45570141_45570452	AKR1A1	aldo-keto reductase family 1 member A1	Promoter (1-2kb)	1091
chr1	45583435	45583657	17	7	18	7	11	7	2	5	2	14	7	2	26	22	9	1_45583435_45583657	NASP	nuclear autoantigenic sperm protein	Promoter (<=1kb)	-189
chr1	45584540	45584829	14	17	19	3	11	13	7	6	8	15	10	9	30	27	13	1_45584540_45584829	NASP	nuclear autoantigenic sperm protein	Promoter (<=1kb)	475
chr1	45686453	45687345	43	49	53	32	32	30	27	23	12	51	19	20	113	75	48	1_45686453_45687345	GPBP1L1	GC-rich promoter binding protein 1 like 1	Promoter (<=1kb)	0
chr1	45750580	45750980	30	32	36	11	19	15	12	11	9	21	16	18	70	37	33	1_45750580_45750980	IPP	intracisternal A particle-promoted polypeptide	Promoter (<=1kb)	0
chr1	45803388	45803669	14	24	15	10	14	17	6	8	6	16	11	10	52	32	20	1_45803388_45803669	MAST2	microtubule associated serine/threonine kinase 2	Promoter (<=1kb)	0
chr1	45881713	45881896	4	4	8	3	5	5	1	2	2	2	1	2	10	10	5	1_45881713_45881896	MAST2	microtubule associated serine/threonine kinase 2	Intron (ENST00000470809.1/23139, intron 3 of 4)	-31692
chr1	46132567	46133136	50	44	49	26	31	31	18	27	13	27	16	25	114	80	46	1_46132567_46133136	PIK3R3	phosphoinositide-3-kinase regulatory subunit 3	Promoter (<=1kb)	0
chr1	46173806	46174015	8	5	13	4	4	4	4	6	3	9	6	6	16	24	11	1_46173806_46174015	TSPAN1	tetraspanin 1	Promoter (1-2kb)	-1058
chr1	46247147	46247358	6	3	5	6	8	6	7	1	1	11	4	5	26	8	8	1_46247147_46247358	RAD54L	RAD54 like	Promoter (<=1kb)	78
chr1	46247561	46247786	12	15	15	4	6	8	3	2	6	17	4	5	33	20	20	1_46247561_46247786	RAD54L	RAD54 like	Promoter (<=1kb)	0
chr1	46340498	46341241	38	30	49	24	22	31	20	15	15	30	15	6	77	60	24	1_46340498_46341241	NSUN4	NOP2/Sun RNA methyltransferase 4	Promoter (<=1kb)	0
chr1	46394109	46394498	14	19	20	7	6	10	8	5	4	14	7	11	39	26	24	1_46394109_46394498	FAAH	fatty acid amide hydrolase	Promoter (<=1kb)	0
chr1	46446973	46447155	13	10	15	7	8	11	5	6	4	12	1	6	24	16	11	1_46446973_46447155	LINC01398	long intergenic non-protein coding RNA 1398	Promoter (2-3kb)	2549
chr1	46549727	46549916	11	13	23	11	13	10	3	6	6	10	10	6	28	20	14	1_46549727_46549916	KNCN	kinocilin	Promoter (<=1kb)	0
chr1	46604084	46604484	20	23	18	21	17	14	9	7	4	19	14	8	60	38	26	1_46604084_46604484	MKNK1	MAPK interacting serine/threonine kinase 1	Promoter (<=1kb)	0
chr1	46719094	46719399	15	21	28	11	12	13	7	5	6	12	8	11	44	38	25	1_46719094_46719399	EFCAB14	EF-hand calcium binding domain 14	Promoter (<=1kb)	0
chr1	46725321	46725504	3	5	6	4	5	7	3	4	1	5	1	4	16	10	16	1_46725321_46725504	EFCAB14	EF-hand calcium binding domain 14	Distal Intergenic	-6175
chr1	47023619	47024135	15	12	20	18	16	15	6	15	9	20	13	5	58	35	28	1_47023619_47024135	CYP4X1	cytochrome P450 family 4 subfamily X member 1	Promoter (<=1kb)	0
chr1	47313998	47314498	25	33	45	23	20	25	17	17	17	25	15	16	65	48	37	1_47313998_47314498	STIL	STIL centriolar assembly protein	Promoter (<=1kb)	0
chr1	47333591	47333899	19	16	19	4	9	10	2	11	5	12	4	2	36	23	14	1_47333591_47333899	CMPK1	cytidine/uridine monophosphate kinase 1	Promoter (<=1kb)	0
chr1	47334110	47334577	21	15	17	9	11	11	7	6	8	20	14	13	36	27	18	1_47334110_47334577	CMPK1	cytidine/uridine monophosphate kinase 1	Promoter (<=1kb)	169
chr1	47432520	47432703	7	5	3	6	4	11	5	7	2	6	3	3	22	17	13	1_47432520_47432703	FOXD2-AS1	FOXD2 adjacent opposite strand RNA 1	Promoter (1-2kb)	1938
chr1	47437788	47438141	9	10	16	5	3	6	5	3	5	13	4	2	50	35	18	1_47437788_47438141	FOXD2	forkhead box D2	Promoter (<=1kb)	0
chr1	47726376	47726574	11	3	11	11	6	6	6	8	4	14	6	5	27	17	10	1_47726376_47726574	LINC01738	long intergenic non-protein coding RNA 1738	Distal Intergenic	37913
chr1	47744305	47744698	7	3	14	4	3	4	6	5	3	2	1	3	21	15	15	1_47744305_47744698	TRABD2B	TraB domain containing 2B	Distal Intergenic	20849
chr1	48109567	48109746	3	3	4	1	3	4	3	4	4	2	5	3	14	16	5	1_48109567_48109746	SKINT1L	Skint1 like (pseudogene)	Intron (ENST00000604015.1/391037, intron 1 of 1)	18202
chr1	48471675	48471874	8	12	12	8	4	6	2	7	5	1	4	10	22	23	17	1_48471675_48471874	SPATA6	spermatogenesis associated 6	Promoter (<=1kb)	136
chr1	48472248	48472450	17	13	15	14	10	15	7	8	6	11	7	5	37	35	24	1_48472248_48472450	SPATA6	spermatogenesis associated 6	Promoter (<=1kb)	-40
chr1	48572773	48572991	15	9	12	11	5	6	5	9	5	7	4	2	28	24	17	1_48572773_48572991	SPATA6	spermatogenesis associated 6	Intron (ENST00000371839.6/84871, intron 11 of 13)	-100565
chr1	48948265	48948454	16	11	5	3	9	9	9	4	5	11	3	5	27	12	9	1_48948265_48948454	LOC105378706	uncharacterized LOC105378706	Intron (ENST00000371839.6/84871, intron 5 of 13)	-77141
chr1	50023751	50024073	16	13	19	8	10	8	6	9	6	10	7	4	41	40	26	1_50023751_50024073	ELAVL4	ELAV like RNA binding protein 4	Promoter (<=1kb)	0
chr1	50275597	50275835	16	7	11	9	9	11	4	5	4	6	12	9	30	25	11	1_50275597_50275835	LINC02808	long intergenic non-protein coding RNA 2808	Intron (ENST00000641749.1/105378711, intron 5 of 11)	4340
chr1	50960112	50960519	21	26	21	14	24	17	6	13	5	14	7	6	34	19	16	1_50960112_50960519	FAF1	Fas associated factor 1	Promoter (<=1kb)	0
chr1	50968365	50968616	16	11	9	5	7	4	7	2	6	6	2	1	32	19	17	1_50968365_50968616	NA	NA	Promoter (<=1kb)	0
chr1	50969861	50970069	18	9	10	5	9	5	9	4	3	6	5	4	19	17	11	1_50969861_50970069	CDKN2C	cyclin dependent kinase inhibitor 2C	Promoter (<=1kb)	-176
chr1	51236042	51236344	21	17	19	15	10	7	8	8	9	15	6	8	36	27	16	1_51236042_51236344	RNF11	ring finger protein 11	Promoter (<=1kb)	0
chr1	51331292	51331602	4	5	11	2	3	5	6	6	6	3	4	5	20	25	16	1_51331292_51331602	TTC39A	tetratricopeptide repeat domain 39A	Promoter (<=1kb)	0
chr1	51616951	51617256	17	14	20	13	25	11	11	11	5	18	8	16	39	32	16	1_51616951_51617256	OSBPL9	oxysterol binding protein like 9	Promoter (<=1kb)	0
chr1	51622595	51622791	5	6	3	3	3	4	0	2	5	5	4	1	11	12	10	1_51622595_51622791	OSBPL9	oxysterol binding protein like 9	Intron (ENST00000371714.5/114883, intron 4 of 25)	5481
chr1	51709047	51709242	2	3	6	2	3	2	0	1	0	1	0	4	17	11	4	1_51709047_51709242	OSBPL9	oxysterol binding protein like 9	Exon (ENST00000424829.1/ENST00000424829.1, exon 1 of 1)	-4761
chr1	51729513	51729944	20	20	33	12	17	14	10	17	6	17	10	10	51	37	25	1_51729513_51729944	OSBPL9	oxysterol binding protein like 9	Promoter (<=1kb)	0
chr1	51878558	51879089	42	30	55	25	33	30	11	13	12	44	13	20	83	77	48	1_51878558_51879089	NRDC	nardilysin convertase	Promoter (<=1kb)	0
chr1	52033601	52033945	21	16	23	15	11	14	11	14	11	16	7	7	48	28	25	1_52033601_52033945	KTI12	KTI12 chromatin associated homolog	Promoter (<=1kb)	0
chr1	52055080	52055488	18	17	15	6	12	11	10	10	6	10	11	14	35	34	19	1_52055080_52055488	TXNDC12	thioredoxin domain containing 12	Promoter (<=1kb)	0
chr1	52056128	52056354	10	14	19	6	13	5	9	10	7	10	7	2	35	26	16	1_52056128_52056354	BTF3L4	basic transcription factor 3 like 4	Promoter (<=1kb)	0
chr1	52141758	52141997	22	14	13	2	7	7	5	6	2	13	6	6	28	20	13	1_52141758_52141997	ZFYVE9	zinc finger FYVE-type containing 9	Promoter (<=1kb)	-92
chr1	52366056	52366563	31	29	28	15	17	25	12	11	5	32	11	18	63	51	38	1_52366056_52366563	CC2D1B	coiled-coil and C2 domain containing 1B	Promoter (<=1kb)	0
chr1	52404368	52404682	24	20	21	9	12	22	10	11	6	17	14	12	43	36	21	1_52404368_52404682	ORC1	origin recognition complex subunit 1	Promoter (<=1kb)	0
chr1	52552983	52553659	30	36	40	18	22	30	11	14	16	25	14	18	106	70	39	1_52552983_52553659	TUT4	terminal uridylyl transferase 4	Promoter (<=1kb)	0
chr1	52590209	52590412	6	4	8	8	4	7	3	4	1	5	2	2	14	14	11	1_52590209_52590412	GPX7	glutathione peroxidase 7	Distal Intergenic	-11959
chr1	52698167	52698511	14	20	25	10	16	8	7	11	2	11	4	6	52	41	15	1_52698167_52698511	COA7	cytochrome c oxidase assembly factor 7	Promoter (<=1kb)	0
chr1	52702985	52703465	30	24	25	15	19	14	13	12	7	15	9	12	61	53	23	1_52702985_52703465	COA7	cytochrome c oxidase assembly factor 7	Distal Intergenic	-4638
chr1	52726331	52726563	25	15	21	7	10	8	5	10	5	16	12	8	33	23	9	1_52726331_52726563	ZYG11B	zyg-11 family member B, cell cycle regulator	Promoter (<=1kb)	0
chr1	52927187	52927515	15	10	17	2	8	9	3	7	3	9	7	5	42	34	16	1_52927187_52927515	ECHDC2	enoyl-CoA hydratase domain containing 2	Promoter (<=1kb)	0
chr1	53014800	53015038	15	17	13	8	9	10	11	4	4	14	7	3	33	21	11	1_53014800_53015038	SCP2	sterol carrier protein 2	Promoter (<=1kb)	0
chr1	53196671	53196891	8	12	15	18	9	5	8	10	5	10	6	5	39	26	13	1_53196671_53196891	CPT2	carnitine palmitoyltransferase 2	Promoter (<=1kb)	0
chr1	53220219	53220803	50	31	45	27	20	27	14	14	16	27	19	6	72	66	35	1_53220219_53220803	CZIB-DT	CZIB divergent transcript	Promoter (<=1kb)	0
chr1	53238440	53238758	19	16	22	7	15	14	11	11	5	13	10	15	44	38	21	1_53238440_53238758	MAGOH-DT	MAGOH divergent transcript	Promoter (<=1kb)	0
chr1	53739216	53739486	16	10	11	9	8	11	5	8	3	9	4	7	49	36	16	1_53739216_53739486	GLIS1	GLIS family zinc finger 1	Promoter (<=1kb)	-52
chr1	53837981	53838775	39	36	57	27	21	37	14	22	14	28	14	15	88	89	36	1_53837981_53838775	NDC1	NDC1 transmembrane nucleoporin	Promoter (<=1kb)	0
chr1	53889802	53890051	13	15	14	7	5	10	3	7	4	10	8	2	38	25	13	1_53889802_53890051	YIPF1	Yip1 domain family member 1	Promoter (<=1kb)	-4
chr1	53945468	53946480	76	50	56	26	29	35	20	20	20	43	12	26	138	80	57	1_53945468_53946480	LRRC42	leucine rich repeat containing 42	Promoter (<=1kb)	0
chr1	54053209	54053857	52	64	64	31	37	27	15	35	16	44	22	26	113	85	58	1_54053209_54053857	TCEANC2	transcription elongation factor A N-terminal and central domain containing 2	Promoter (<=1kb)	0
chr1	54121641	54121860	15	19	16	7	9	11	5	5	5	10	6	7	47	30	14	1_54121641_54121860	CDCP2	CUB domain containing protein 2	Distal Intergenic	31140
chr1	54199867	54200312	29	27	31	17	19	18	11	15	7	13	12	12	48	43	16	1_54199867_54200312	MRPL37	mitochondrial ribosomal protein L37	Promoter (<=1kb)	0
chr1	54459701	54460144	15	12	15	8	11	15	4	11	5	14	6	4	34	21	11	1_54459701_54460144	SSBP3	single stranded DNA binding protein 3	Distal Intergenic	-46222
chr1	54498249	54498482	10	6	5	3	6	7	4	4	1	6	1	3	29	9	12	1_54498249_54498482	LOC105378735	uncharacterized LOC105378735	Distal Intergenic	-15935
chr1	54764446	54764881	48	34	40	26	32	24	14	15	16	25	26	19	78	57	33	1_54764446_54764881	PARS2	prolyl-tRNA synthetase 2, mitochondrial	Promoter (<=1kb)	0
chr1	54887248	54887455	12	11	25	10	9	7	5	9	8	15	5	7	33	40	20	1_54887248_54887455	DHCR24-DT	DHCR24 divergent transcript	Promoter (<=1kb)	0
chr1	54950270	54950471	5	5	8	1	5	3	2	3	1	8	0	3	22	20	7	1_54950270_54950471	LOC105378736	uncharacterized LOC105378736	Intron (ENST00000715513.1/199964, intron 1 of 1)	29981
chr1	54950799	54950983	6	5	8	4	5	3	1	2	6	8	2	1	20	17	8	1_54950799_54950983	LOC105378736	uncharacterized LOC105378736	Intron (ENST00000715513.1/199964, intron 1 of 1)	29469
chr1	55140639	55140822	6	3	4	4	4	3	2	2	1	3	2	2	13	7	5	1_55140639_55140822	USP24	ubiquitin specific peptidase 24	Intron (ENST00000294383.7/23358, intron 24 of 67)	13095
chr1	56358331	56358570	8	2	7	3	4	7	3	6	2	6	2	2	16	8	11	1_56358331_56358570	LOC124904186	uncharacterized LOC124904186	Intron (ENST00000641611.1/124904188, intron 1 of 7)	16695
chr1	57423261	57423436	6	9	7	6	4	11	3	1	5	4	3	3	18	17	8	1_57423261_57423436	DAB1	DAB adaptor protein 1	Promoter (<=1kb)	621
chr1	57908373	57908548	8	8	10	7	8	10	1	11	3	4	5	6	18	14	6	1_57908373_57908548	DAB1	DAB adaptor protein 1	Intron (ENST00000485760.5/1600, intron 5 of 20)	-24288
chr1	58546545	58546995	37	38	37	21	23	20	7	15	11	16	13	12	77	67	49	1_58546545_58546995	OMA1	OMA1 zinc metallopeptidase	Promoter (<=1kb)	0
chr1	58652705	58652902	3	4	14	6	4	2	8	4	0	3	4	5	17	12	8	1_58652705_58652902	MYSM1	Myb like, SWIRM and MPN domains 1	Intron (ENST00000655340.1/114803, intron 19 of 20)	8792
chr1	58699996	58700185	9	10	12	7	2	11	2	3	1	8	8	9	28	20	16	1_58699996_58700185	MYSM1	Myb like, SWIRM and MPN domains 1	Promoter (<=1kb)	0
chr1	58784257	58784439	22	26	27	1	16	15	6	11	5	17	12	9	47	31	10	1_58784257_58784439	JUN	Jun proto-oncogene, AP-1 transcription factor subunit	Promoter (<=1kb)	-210
chr1	58816324	58816572	6	6	7	2	3	4	2	3	1	14	3	9	31	17	14	1_58816324_58816572	LOC101926907	uncharacterized LOC101926907	Promoter (1-2kb)	1889
chr1	58903855	58904137	9	5	4	4	4	10	3	3	1	10	5	4	30	17	8	1_58903855_58904137	LINC02777	long intergenic non-protein coding RNA 2777	Promoter (<=1kb)	-108
chr1	59151013	59151313	12	12	12	2	5	3	4	3	2	11	3	2	31	18	17	1_59151013_59151313	HSD52	uncharacterized LOC729467	Promoter (<=1kb)	0
chr1	59296445	59296641	12	10	12	6	7	7	5	1	5	12	5	6	19	17	5	1_59296445_59296641	FGGY-DT	FGGY divergent transcript	Promoter (<=1kb)	0
chr1	59296855	59297184	14	19	11	13	19	16	8	9	7	12	9	13	54	34	23	1_59296855_59297184	FGGY	FGGY carbohydrate kinase domain containing	Promoter (<=1kb)	0
chr1	59808634	59808869	4	2	2	1	1	1	0	1	2	1	4	1	18	8	7	1_59808634_59808869	HOOK1	hook microtubule tethering protein 1	3' UTR	-5917
chr1	59814476	59815045	44	26	49	20	26	26	18	26	16	29	7	22	97	76	42	1_59814476_59815045	HOOK1	hook microtubule tethering protein 1	Promoter (<=1kb)	0
chr1	59903228	59903436	7	5	5	4	4	4	2	11	4	5	3	5	19	20	10	1_59903228_59903436	CYP2J2	cytochrome P450 family 2 subfamily J member 2	Intron (ENST00000371204.4/1573, intron 7 of 8)	9802
chr1	59926568	59926843	9	6	4	5	4	4	2	5	1	5	3	4	23	17	13	1_59926568_59926843	CYP2J2	cytochrome P450 family 2 subfamily J member 2	Promoter (<=1kb)	0
chr1	59971533	59971796	11	7	12	8	10	10	8	4	1	7	6	5	34	23	14	1_59971533_59971796	C1orf87	chromosome 1 open reading frame 87	Distal Intergenic	37049
chr1	60281423	60281622	19	5	13	10	8	8	7	5	3	8	8	8	18	13	14	1_60281423_60281622	LOC107984963	uncharacterized LOC107984963	Distal Intergenic	151425
chr1	60887026	60887288	10	12	15	7	9	10	6	4	3	6	3	3	20	24	11	1_60887026_60887288	LOC101926964	uncharacterized LOC101926964	Intron (ENST00000371191.5/4774, intron 1 of 10)	-19017
chr1	61050015	61050204	14	9	22	7	8	5	6	7	3	9	5	5	37	19	10	1_61050015_61050204	NFIA	nuclear factor I A	Intron (ENST00000371191.5/4774, intron 1 of 10)	-3626
chr1	61056991	61057327	10	12	19	15	11	14	8	5	4	12	3	8	32	31	5	1_61056991_61057327	LOC105378764	uncharacterized LOC105378764	Promoter (<=1kb)	-106
chr1	61076887	61077401	24	33	27	10	13	19	12	13	5	14	9	16	50	25	32	1_61076887_61077401	NFIA	nuclear factor I A	Promoter (<=1kb)	0
chr1	61725036	61725620	29	28	29	19	21	25	13	14	11	12	11	8	84	38	30	1_61725036_61725620	TM2D1	TM2 domain containing 1	Promoter (<=1kb)	0
chr1	61742255	61742647	20	17	19	9	7	4	6	4	6	8	5	6	49	27	20	1_61742255_61742647	PATJ	PATJ crumbs cell polarity complex component	Promoter (<=1kb)	0
chr1	62228679	62228899	3	4	4	2	2	5	2	1	1	7	2	2	15	16	8	1_62228679_62228899	L1TD1	LINE1 type transposase domain containing 1	Distal Intergenic	33830
chr1	62436215	62436952	52	52	57	28	23	30	20	16	19	31	21	15	117	80	41	1_62436215_62436952	USP1	ubiquitin specific peptidase 1	Promoter (<=1kb)	0
chr1	62530652	62530827	4	6	6	2	3	3	2	2	1	5	3	2	11	10	10	1_62530652_62530827	DOCK7	dedicator of cytokinesis 7	Exon (ENST00000604867.1/ENST00000604867.1, exon 1 of 1)	-13811
chr1	62688242	62688518	21	9	6	7	10	6	1	7	2	4	1	6	30	21	16	1_62688242_62688518	DOCK7-DT	DOCK7 divergent transcript	Promoter (<=1kb)	0
chr1	62783890	62784358	18	24	27	11	13	15	11	11	4	11	9	9	64	46	29	1_62783890_62784358	ATG4C	autophagy related 4C cysteine peptidase	Promoter (<=1kb)	0
chr1	63367418	63368048	28	30	36	19	10	24	10	16	8	21	16	17	82	77	34	1_63367418_63368048	ALG6	ALG6 alpha-1,3-glucosyltransferase	Promoter (<=1kb)	0
chr1	63523194	63523833	49	37	38	28	31	24	21	16	15	33	9	10	68	65	32	1_63523194_63523833	ITGB3BP	integrin subunit beta 3 binding protein	Promoter (<=1kb)	0
chr1	63593420	63594056	34	21	29	13	15	25	16	14	13	16	12	8	69	44	34	1_63593420_63594056	ITGB3BP	integrin subunit beta 3 binding protein	Promoter (<=1kb)	0
chr1	63773757	63774002	14	12	27	7	8	11	9	4	8	12	5	7	36	33	17	1_63773757_63774002	ROR1	receptor tyrosine kinase like orphan receptor 1	Promoter (<=1kb)	-15
chr1	64143795	64144018	7	4	5	4	2	2	2	3	0	5	4	1	14	13	6	1_64143795_64144018	ROR1-AS1	ROR1 antisense RNA 1	Intron (ENST00000371079.6/4919, intron 7 of 8)	27279
chr1	64505658	64505987	18	7	14	4	4	5	2	8	5	9	5	4	29	31	16	1_64505658_64505987	CACHD1	cache domain containing 1	Promoter (<=1kb)	0
chr1	64966333	64966858	22	16	21	16	11	15	9	14	4	13	5	11	61	39	28	1_64966333_64966858	JAK1	Janus kinase 1	Promoter (<=1kb)	0
chr1	65002652	65002916	12	11	8	4	6	4	3	9	2	13	3	0	27	34	11	1_65002652_65002916	LINC01359	long intergenic non-protein coding RNA 1359	Promoter (<=1kb)	-163
chr1	65149111	65149308	13	6	12	5	9	6	1	7	0	8	4	0	24	24	6	1_65149111_65149308	AK4	adenylate kinase 4	Promoter (<=1kb)	109
chr1	65165802	65166066	3	3	3	1	1	2	1	2	2	3	0	2	16	13	7	1_65165802_65166066	AK4	adenylate kinase 4	Promoter (<=1kb)	0
chr1	65254392	65254603	14	11	18	5	11	9	5	2	1	8	8	3	37	26	14	1_65254392_65254603	DNAJC6	DnaJ heat shock protein family (Hsp40) member C6	Promoter (<=1kb)	0
chr1	65309237	65309482	11	17	20	9	9	9	3	8	4	6	7	6	43	28	15	1_65309237_65309482	DNAJC6	DnaJ heat shock protein family (Hsp40) member C6	Promoter (<=1kb)	-61
chr1	65310146	65310340	18	8	11	6	6	8	6	7	4	6	2	6	32	24	19	1_65310146_65310340	LOC112268227	uncharacterized LOC112268227	Promoter (<=1kb)	0
chr1	65419913	65420238	16	17	21	14	8	16	5	6	6	10	12	2	47	24	18	1_65419913_65420238	LEPROT	leptin receptor overlapping transcript	Promoter (<=1kb)	-349
chr1	65420506	65420808	21	14	20	9	12	10	3	5	9	12	8	4	52	28	14	1_65420506_65420808	LEPR	leptin receptor	Promoter (<=1kb)	0
chr1	65687801	65687990	7	5	6	3	3	6	2	4	2	7	3	2	17	18	13	1_65687801_65687990	LEPR	leptin receptor	Distal Intergenic	67861
chr1	65979665	65979937	9	6	7	7	7	7	4	6	3	11	10	4	24	8	11	1_65979665_65979937	PDE4B	phosphodiesterase 4B	Intron (ENST00000329654.8/5142, intron 3 of 16)	-12485
chr1	65999117	65999303	8	4	11	1	4	2	1	6	2	4	2	2	13	8	3	1_65999117_65999303	PDE4B	phosphodiesterase 4B	Intron (ENST00000329654.8/5142, intron 3 of 16)	6381
chr1	66271304	66271481	5	5	9	4	2	4	4	6	1	2	4	4	10	12	4	1_66271304_66271481	PDE4B	phosphodiesterase 4B	Intron (ENST00000329654.8/5142, intron 7 of 16)	13657
chr1	66278776	66278955	2	2	2	1	0	1	3	3	1	3	4	2	11	11	6	1_66278776_66278955	PDE4B	phosphodiesterase 4B	Intron (ENST00000329654.8/5142, intron 7 of 16)	21129
chr1	66413366	66413615	4	1	5	3	3	3	1	5	2	5	2	3	12	13	11	1_66413366_66413615	PDE4B	phosphodiesterase 4B	Distal Intergenic	45872
chr1	66533866	66534139	11	15	19	11	13	14	9	8	5	10	5	1	30	27	18	1_66533866_66534139	SGIP1	SH3GL interacting endocytic adaptor 1	Promoter (<=1kb)	0
chr1	66925173	66925510	26	27	43	12	20	31	14	19	14	24	9	11	58	79	33	1_66925173_66925510	MIER1	MIER1 transcriptional regulator	Promoter (<=1kb)	183
chr1	66930044	66930349	19	23	31	11	8	17	10	12	7	18	5	11	59	36	22	1_66930044_66930349	MIER1	MIER1 transcriptional regulator	Promoter (<=1kb)	0
chr1	67054149	67054617	37	28	33	13	16	18	12	7	8	20	12	6	54	33	22	1_67054149_67054617	SLC35D1	solute carrier family 35 member D1	Promoter (<=1kb)	-1
chr1	67149286	67149470	4	3	11	4	1	5	2	6	1	2	4	6	17	10	4	1_67149286_67149470	IL23R	interleukin 23 receptor	Intron (ENST00000637002.1/149233, intron 1 of 10)	10299
chr1	67430412	67430843	37	20	41	17	17	27	12	17	12	22	12	9	74	49	42	1_67430412_67430843	SERBP1	SERPINE1 mRNA binding protein 1	Promoter (<=1kb)	0
chr1	67500513	67500733	10	19	8	8	4	6	3	5	6	2	4	8	22	23	6	1_67500513_67500733	LINC01702	long intergenic non-protein coding RNA 1702	Distal Intergenic	-21566
chr1	67532529	67532709	7	8	12	3	9	8	5	0	1	9	2	3	14	15	5	1_67532529_67532709	LINC01702	long intergenic non-protein coding RNA 1702	Exon (ENST00000635350.1/102724481, exon 4 of 4)	10162
chr1	67684906	67685400	63	51	55	22	29	30	18	23	15	44	22	10	117	72	50	1_67684906_67685400	GADD45A	growth arrest and DNA damage inducible alpha	Promoter (<=1kb)	0
chr1	67766274	67766477	8	7	4	4	6	2	8	6	5	6	1	3	19	17	5	1_67766274_67766477	GNG12-AS1	GNG12, DIRAS3 and WLS antisense RNA 1	Intron (ENST00000370982.4/55970, intron 2 of 3)	-65816
chr1	68497041	68497300	22	25	18	12	11	17	7	8	9	14	3	6	51	35	22	1_68497041_68497300	DEPDC1	DEP domain containing 1	Promoter (<=1kb)	0
chr1	68975710	68975903	3	5	4	5	6	4	4	3	5	1	5	0	10	6	2	1_68975710_68975903	LOC105378787	uncharacterized LOC105378787	Intron (ENST00000644104.1/ENST00000644104.1, intron 1 of 3)	-79935
chr1	69567236	69567511	14	18	14	6	8	12	7	8	3	6	11	7	31	36	13	1_69567236_69567511	LRRC7	leucine rich repeat containing 7	Promoter (<=1kb)	-411
chr1	70205394	70205829	30	32	37	19	21	28	12	23	9	25	17	16	85	59	40	1_70205394_70205829	LRRC40	leucine rich repeat containing 40	Promoter (<=1kb)	0
chr1	70221253	70221802	32	24	24	17	19	16	16	10	10	18	6	7	69	56	40	1_70221253_70221802	SRSF11	serine and arginine rich splicing factor 11	Promoter (<=1kb)	0
chr1	70354581	70354998	25	24	14	13	12	19	5	9	12	13	10	7	47	42	22	1_70354581_70354998	ANKRD13C-DT	ANKRD13C divergent transcript	Promoter (<=1kb)	0
chr1	70410750	70411427	42	42	42	25	36	29	21	25	9	30	18	18	85	69	35	1_70410750_70411427	CTH	cystathionine gamma-lyase	Promoter (<=1kb)	0
chr1	70809044	70809417	6	3	6	4	7	5	5	0	2	2	6	4	13	19	10	1_70809044_70809417	LINC01788	long intergenic non-protein coding RNA 1788	Distal Intergenic	48662
chr1	71080943	71081277	14	18	19	14	12	9	6	4	4	22	7	7	24	35	17	1_71080943_71081277	ZRANB2	zinc finger RANBP2-type containing 2	Promoter (<=1kb)	0
chr1	71228921	71229222	11	7	8	8	6	4	8	6	2	2	6	4	25	16	13	1_71228921_71229222	ZRANB2-DT	ZRANB2 divergent transcript	Intron (ENST00000455406.6/100852410, intron 3 of 3)	26833
chr1	72282755	72282988	16	8	13	5	5	5	6	4	1	8	8	5	31	15	14	1_72282755_72282988	LOC105378797	uncharacterized LOC105378797	Promoter (<=1kb)	-182
chr1	72474718	72474977	9	5	9	6	4	5	4	5	1	6	2	4	10	18	10	1_72474718_72474977	LOC105378797	uncharacterized LOC105378797	Intron (ENST00000715640.1/105378797, intron 2 of 6)	-58787
chr1	74198116	74198507	12	13	18	13	12	13	9	8	5	15	16	6	33	53	22	1_74198116_74198507	FPGT-TNNI3K	FPGT-TNNI3K readthrough	Promoter (<=1kb)	0
chr1	74504277	74504459	8	2	5	4	4	5	3	8	5	8	1	4	22	18	8	1_74504277_74504459	LRRC53	leucine rich repeat containing 53	Intron (ENST00000557284.7/100526835, intron 25 of 26)	8152
chr1	74733177	74733405	10	7	6	6	5	7	4	15	1	4	4	5	27	26	13	1_74733177_74733405	TYW3	tRNA-yW synthesizing protein 3 homolog	Promoter (<=1kb)	0
chr1	75265838	75266034	2	8	4	1	2	8	4	7	1	4	1	3	12	21	4	1_75265838_75266034	LHX8	LIM homeobox 8	Intron (ENST00000370859.8/204962, intron 6 of 23)	131450
chr1	75724333	75724898	33	24	39	16	16	18	9	13	5	19	10	9	68	47	30	1_75724333_75724898	ACADM	acyl-CoA dehydrogenase medium chain	Promoter (<=1kb)	0
chr1	75786061	75786342	24	18	33	13	22	18	13	19	13	15	10	6	30	28	16	1_75786061_75786342	RABGGTB	Rab geranylgeranyltransferase subunit beta	Promoter (<=1kb)	0
chr1	76074476	76074954	27	20	27	11	11	17	9	14	6	17	7	9	50	44	22	1_76074476_76074954	ST6GALNAC3	ST6 N-acetylgalactosaminide alpha-2,6-sialyltransferase 3	Promoter (<=1kb)	0
chr1	77126334	77126559	7	11	5	6	6	5	3	4	2	7	2	7	22	11	10	1_77126334_77126559	PIGK	phosphatidylinositol glycan anchor biosynthesis class K	Intron (ENST00000370812.8/10026, intron 9 of 10)	42760
chr1	77219217	77219555	17	21	12	8	11	15	9	9	9	12	7	7	34	28	13	1_77219217_77219555	PIGK	phosphatidylinositol glycan anchor biosynthesis class K	Promoter (<=1kb)	0
chr1	77282041	77282327	13	5	14	8	11	10	4	8	5	10	5	4	45	27	19	1_77282041_77282327	AK5	adenylate kinase 5	Promoter (<=1kb)	0
chr1	77682941	77683843	51	33	47	30	27	29	15	17	14	29	13	15	105	70	51	1_77682941_77683843	ZZZ3	zinc finger ZZ-type containing 3	Promoter (<=1kb)	0
chr1	77759705	77760001	17	13	20	12	12	12	5	8	8	6	8	5	37	35	15	1_77759705_77760001	USP33	ubiquitin specific peptidase 33	Promoter (<=1kb)	0
chr1	77779581	77780252	22	27	31	16	15	11	7	11	8	11	8	11	78	41	26	1_77779581_77780252	MIGA1	mitoguardin 1	Promoter (<=1kb)	0
chr1	77979002	77979599	26	26	40	29	18	20	12	14	9	22	16	14	56	43	36	1_77979002_77979599	DNAJB4	DnaJ heat shock protein family (Hsp40) member B4	Promoter (<=1kb)	0
chr1	78145198	78145379	9	5	8	4	1	2	4	2	3	6	4	0	14	13	2	1_78145198_78145379	MGC27382	uncharacterized MGC27382	Distal Intergenic	-84220
chr1	78155240	78155438	1	3	5	5	3	2	3	3	1	4	3	1	14	9	5	1_78155240_78155438	MGC27382	uncharacterized MGC27382	Distal Intergenic	-74161
chr1	78471976	78472174	14	22	10	4	8	5	5	4	3	8	5	6	24	12	8	1_78471976_78472174	PTGFR	prostaglandin F receptor	Intron (ENST00000370758.5/5737, intron 2 of 3)	-18800
chr1	78490878	78491215	23	16	15	11	8	11	7	3	4	13	10	9	31	31	9	1_78490878_78491215	PTGFR	prostaglandin F receptor	Promoter (<=1kb)	0
chr1	78491402	78491611	11	5	5	4	7	3	8	1	2	1	4	9	17	14	12	1_78491402_78491611	PTGFR	prostaglandin F receptor	Promoter (<=1kb)	330
chr1	81306143	81306322	9	8	9	13	6	9	3	6	4	7	3	2	15	16	10	1_81306143_81306322	ADGRL2	adhesion G protein-coupled receptor L2	Promoter (<=1kb)	0
chr1	81401003	81401179	4	1	0	0	1	1	0	0	1	5	2	1	14	10	10	1_81401003_81401179	ADGRL2	adhesion G protein-coupled receptor L2	Intron (ENST00000674378.1/23266, intron 1 of 5)	-13096
chr1	81920364	81920667	14	4	6	1	4	2	4	4	2	4	1	1	18	12	12	1_81920364_81920667	ADGRL2	adhesion G protein-coupled receptor L2	Intron (ENST00000370721.5/23266, intron 6 of 24)	-22302
chr1	83860526	83860701	4	1	3	2	3	0	0	3	1	7	0	3	17	12	6	1_83860526_83860701	LOC101927560	uncharacterized LOC101927560	Promoter (<=1kb)	0
chr1	84077704	84078473	40	26	34	19	25	33	12	13	11	30	14	15	86	72	28	1_84077704_84078473	PRKACB	protein kinase cAMP-activated catalytic subunit beta	Promoter (<=1kb)	0
chr1	84298445	84298738	18	16	13	6	4	7	5	13	6	8	2	6	32	19	12	1_84298445_84298738	SAMD13	sterile alpha motif domain containing 13	Promoter (<=1kb)	79
chr1	84385451	84385644	10	7	11	3	10	9	3	6	2	9	9	4	15	8	7	1_84385451_84385644	UOX	urate oxidase (pseudogene)	Promoter (<=1kb)	-650
chr1	84479340	84479777	13	17	19	7	11	13	8	13	2	17	4	4	42	23	11	1_84479340_84479777	RPF1	ribosome production factor 1 homolog	Promoter (<=1kb)	74
chr1	84506074	84506761	26	31	36	20	20	16	16	18	8	23	18	11	71	51	37	1_84506074_84506761	SPATA1	spermatogenesis associated 1	Promoter (<=1kb)	0
chr1	84574321	84574604	11	10	15	3	8	6	7	13	9	14	6	4	43	29	11	1_84574321_84574604	LOC105378819	uncharacterized LOC105378819	Promoter (<=1kb)	0
chr1	84690269	84690843	60	33	29	27	15	27	5	24	13	33	17	15	105	71	24	1_84690269_84690843	SSX2IP	SSX family member 2 interacting protein	Promoter (<=1kb)	0
chr1	84753671	84753846	9	8	9	4	10	9	5	9	2	4	7	5	13	18	11	1_84753671_84753846	SSX2IP	SSX family member 2 interacting protein	Distal Intergenic	-62868
chr1	84772468	84772643	6	10	11	5	4	7	3	5	11	5	1	5	11	18	12	1_84772468_84772643	SSX2IP	SSX family member 2 interacting protein	Distal Intergenic	-81665
chr1	85062146	85062443	13	14	12	10	10	15	7	11	5	11	4	7	37	28	15	1_85062146_85062443	DNAI3	dynein axonemal intermediate chain 3	Promoter (<=1kb)	0
chr1	85200535	85200713	12	8	10	7	10	7	3	2	6	9	3	5	12	16	11	1_85200535_85200713	SYDE2	synapse defective Rho GTPase homolog 2	Promoter (<=1kb)	-22
chr1	85259471	85259856	23	24	27	9	14	15	8	8	9	17	6	9	39	33	16	1_85259471_85259856	C1orf52	chromosome 1 open reading frame 52	Promoter (<=1kb)	0
chr1	85276360	85276975	49	36	58	27	27	36	21	18	11	36	21	21	120	54	49	1_85276360_85276975	BCL10-AS1	BCL10 antisense RNA 1	Promoter (<=1kb)	0
chr1	85308227	85308451	12	9	11	5	5	8	4	10	8	4	8	6	28	20	12	1_85308227_85308451	BCL10-AS1	BCL10 antisense RNA 1	Intron (ENST00000654182.1/646626, intron 2 of 2)	31512
chr1	85708149	85708578	37	30	40	16	11	16	17	10	16	16	6	14	57	58	21	1_85708149_85708578	ZNHIT6	zinc finger HIT-type containing 6	Promoter (<=1kb)	0
chr1	86218028	86218258	12	11	14	9	8	6	5	10	3	11	2	5	19	18	10	1_86218028_86218258	COL24A1	collagen type XXIV alpha 1 chain	Distal Intergenic	-61085
chr1	86395776	86396491	34	27	38	19	29	15	20	15	12	18	16	12	81	58	24	1_86395776_86396491	ODF2L	outer dense fiber of sperm tails 2 like	Promoter (<=1kb)	0
chr1	86704464	86704980	20	13	26	16	17	16	4	10	8	17	8	8	55	32	23	1_86704464_86704980	CLCA4-AS1	CLCA4 antisense RNA 1	Promoter (<=1kb)	0
chr1	86833714	86833892	7	4	6	3	5	4	1	3	2	3	1	0	12	11	4	1_86833714_86833892	LOC105378831	uncharacterized LOC105378831	Promoter (<=1kb)	277
chr1	86914189	86914890	48	45	47	23	31	32	10	15	15	42	22	17	89	61	52	1_86914189_86914890	SELENOF	selenoprotein F	Promoter (<=1kb)	0
chr1	87131774	87132032	14	7	9	8	11	9	6	7	4	6	5	0	27	23	13	1_87131774_87132032	LINC01140	long intergenic non-protein coding RNA 1140	Promoter (<=1kb)	0
chr1	87328115	87328425	18	13	19	11	11	5	5	10	7	13	3	8	24	28	15	1_87328115_87328425	LMO4	LIM domain only 4	Promoter (<=1kb)	-455
chr1	87335325	87335605	19	14	13	6	9	8	2	6	4	14	2	8	30	20	13	1_87335325_87335605	LMO4	LIM domain only 4	Intron (ENST00000370544.10/8543, intron 2 of 4)	3544
chr1	87360735	87360921	6	2	3	1	1	1	0	2	0	3	1	1	17	13	1	1_87360735_87360921	LINC01364	long intergenic non-protein coding RNA 1364	Intron (ENST00000452509.2/100505768, intron 1 of 3)	10762
chr1	88180657	88180843	11	11	9	4	8	8	7	3	1	4	3	6	18	14	10	1_88180657_88180843	LOC107985518	uncharacterized LOC107985518	Intron (ENST00000642677.1/107985518, intron 1 of 6)	47454
chr1	88683980	88684296	24	25	26	21	23	17	8	5	7	21	14	6	74	37	28	1_88683980_88684296	PKN2	protein kinase N2	Promoter (<=1kb)	0
chr1	88891468	88891799	30	16	19	16	11	17	9	12	6	18	6	4	29	29	20	1_88891468_88891799	GTF2B	general transcription factor IIB	Promoter (<=1kb)	0
chr1	88992522	88993287	40	42	56	29	29	33	15	15	14	40	19	11	126	89	58	1_88992522_88993287	RBMXL1	RBMX like 1	Promoter (<=1kb)	0
chr1	89524709	89524891	19	13	17	8	12	3	6	7	11	9	2	5	24	27	14	1_89524709_89524891	LRRC8B	leucine rich repeat containing 8 VRAC subunit B	Promoter (<=1kb)	0
chr1	89632602	89633125	29	22	21	15	22	13	15	13	11	18	3	16	63	55	35	1_89632602_89633125	LRRC8C-DT	LRRC8C divergent transcript	Promoter (<=1kb)	0
chr1	89763055	89763408	18	8	15	13	8	11	12	9	9	21	9	2	43	40	24	1_89763055_89763408	LOC101927975	uncharacterized LOC101927975	Exon (ENST00000479252.1/84230, exon 4 of 4)	-25506
chr1	89820783	89820979	19	11	10	5	9	9	3	4	1	8	6	7	24	35	18	1_89820783_89820979	LRRC8D-DT	LRRC8D divergent transcript	Promoter (<=1kb)	0
chr1	89987316	89987498	15	6	10	4	6	10	5	3	2	9	4	4	11	15	13	1_89987316_89987498	GEMIN8P4	gem nuclear organelle associated protein 8 pseudogene 4	Distal Intergenic	6823
chr1	89994829	89995319	42	30	39	27	19	30	6	16	18	27	16	17	62	59	43	1_89994829_89995319	ZNF326	zinc finger protein 326	Promoter (<=1kb)	0
chr1	90717988	90718253	11	9	16	11	8	7	9	2	2	12	9	6	39	33	22	1_90717988_90718253	BARHL2	BarH like homeobox 2	Promoter (<=1kb)	-686
chr1	90851357	90851861	27	17	11	22	9	11	8	7	9	21	9	7	63	40	25	1_90851357_90851861	LINC02609	long intergenic non-protein coding RNA 2609	Promoter (<=1kb)	0
chr1	91404194	91404913	24	21	26	18	11	8	14	12	8	19	8	11	57	54	29	1_91404194_91404913	HFM1	helicase for meiosis 1	Promoter (<=1kb)	0
chr1	91500719	91501507	52	43	57	20	25	28	16	24	19	31	22	25	96	82	44	1_91500719_91501507	CDC7	cell division cycle 7	Promoter (<=1kb)	0
chr1	91884902	91885079	5	5	8	5	1	4	2	2	1	4	4	3	15	20	12	1_91884902_91885079	TGFBR3	transforming growth factor beta receptor 3	Promoter (<=1kb)	853
chr1	91886054	91886413	22	21	22	12	17	13	4	13	11	15	6	11	57	41	18	1_91886054_91886413	TGFBR3	transforming growth factor beta receptor 3	Promoter (<=1kb)	0
chr1	92030269	92030485	12	11	11	8	11	10	4	3	5	7	3	2	34	18	18	1_92030269_92030485	EPHX4	epoxide hydrolase 4	Promoter (<=1kb)	284
chr1	92080092	92080715	29	14	22	14	13	10	8	14	10	12	11	17	53	25	26	1_92080092_92080715	BTBD8	BTB domain containing 8	Promoter (<=1kb)	0
chr1	92298616	92299256	36	30	21	16	19	17	18	16	14	18	21	13	80	54	22	1_92298616_92299256	GLMN	glomulin, FKBP associated protein	Promoter (<=1kb)	0
chr1	92784964	92785497	33	27	43	18	23	23	11	15	11	16	9	11	71	47	28	1_92784964_92785497	EVI5	ecotropic viral integration site 5	Promoter (<=1kb)	0
chr1	92831882	92832319	39	27	24	18	20	32	14	19	14	23	15	20	83	57	36	1_92831882_92832319	RPL5	ribosomal protein L5	Promoter (<=1kb)	0
chr1	93078917	93079493	36	33	31	19	32	21	14	18	11	19	13	17	57	61	29	1_93078917_93079493	MTF2	metal response element binding transcription factor 2	Promoter (<=1kb)	0
chr1	93180342	93180882	36	25	44	21	20	30	14	5	10	18	17	14	75	60	40	1_93180342_93180882	CCDC18	coiled-coil domain containing 18	Promoter (<=1kb)	0
chr1	93345697	93345998	29	25	27	18	21	14	3	11	5	21	8	11	49	35	32	1_93345697_93345998	CCDC18-AS1	CCDC18 antisense RNA 1	Promoter (<=1kb)	0
chr1	93447903	93448245	21	27	35	7	14	11	9	8	9	25	6	11	46	38	26	1_93447903_93448245	FNBP1L	formin binding protein 1 like	Promoter (<=1kb)	0
chr1	93814229	93814588	13	7	6	7	1	8	3	0	4	5	4	5	36	16	16	1_93814229_93814588	BCAR3	BCAR3 adaptor protein, NSP family member	Intron (ENST00000370244.5/8412, intron 2 of 13)	31124
chr1	93846198	93846709	19	26	21	9	16	19	8	8	5	16	8	7	38	36	25	1_93846198_93846709	MIR760	microRNA 760	Promoter (<=1kb)	-123
chr1	93879119	93879386	20	15	12	13	12	13	5	11	4	13	7	5	35	23	17	1_93879119_93879386	DNTTIP2	deoxynucleotidyltransferase terminal interacting protein 2	Promoter (<=1kb)	0
chr1	93909373	93909880	28	26	34	13	19	26	8	8	14	19	14	19	89	45	35	1_93909373_93909880	GCLM	glutamate-cysteine ligase modifier subunit	Promoter (<=1kb)	0
chr1	94092283	94092593	5	8	10	5	3	4	5	5	4	3	4	4	23	14	9	1_94092283_94092593	ABCA4	ATP binding cassette subfamily A member 4	Intron (ENST00000370225.4/24, intron 6 of 49)	28532
chr1	94237573	94237888	20	12	11	9	9	9	3	14	5	15	4	9	37	33	8	1_94237573_94237888	ARHGAP29	Rho GTPase activating protein 29	Promoter (<=1kb)	0
chr1	94247811	94248002	8	7	6	1	7	2	2	1	2	5	3	1	20	14	8	1_94247811_94248002	ARHGAP29-AS1	ARHGAP29 antisense RNA 1	Promoter (<=1kb)	0
chr1	94418005	94418484	40	46	46	29	22	23	16	18	15	33	17	15	88	68	47	1_94418005_94418484	ABCD3	ATP binding cassette subfamily D member 3	Promoter (<=1kb)	0
chr1	94541823	94542038	7	8	7	3	10	3	5	3	5	8	5	3	27	18	6	1_94541823_94542038	LOC124904223	uncharacterized LOC124904223	Promoter (<=1kb)	0
chr1	94919618	94919928	8	6	5	1	4	3	2	6	1	4	4	3	16	18	9	1_94919618_94919928	CNN3	calponin 3	Intron (ENST00000545882.5/1266, intron 1 of 6)	4519
chr1	94927088	94927369	23	28	31	20	11	17	10	10	7	22	9	9	68	68	29	1_94927088_94927369	CNN3	calponin 3	Promoter (<=1kb)	0
chr1	95043501	95043697	10	12	9	8	1	9	4	3	6	8	9	4	18	17	11	1_95043501_95043697	ALG14	ALG14 UDP-N-acetylglucosaminyltransferase subunit	Intron (ENST00000715651.1/101928098, intron 2 of 2)	-16298
chr1	95072603	95073275	41	34	43	22	17	20	14	19	10	20	14	13	68	55	38	1_95072603_95073275	ALG14	ALG14 UDP-N-acetylglucosaminyltransferase subunit	Promoter (<=1kb)	0
chr1	95116826	95117017	4	5	10	3	4	6	5	2	2	9	4	7	17	18	11	1_95116826_95117017	TLCD4	TLC domain containing 4	Promoter (<=1kb)	-338
chr1	95233847	95234430	24	14	28	12	12	13	7	6	6	21	14	15	80	51	26	1_95233847_95234430	RWDD3-DT	RWDD3 divergent transcript	Promoter (<=1kb)	0
chr1	96721439	96721688	14	16	9	16	18	8	0	3	3	15	4	6	34	22	13	1_96721439_96721688	PTBP2	polypyrimidine tract binding protein 2	Promoter (<=1kb)	0
chr1	96721998	96722520	18	21	25	9	6	7	11	8	6	12	8	13	35	36	17	1_96721998_96722520	PTBP2	polypyrimidine tract binding protein 2	Promoter (<=1kb)	0
chr1	97920933	97921204	10	14	21	7	13	11	6	16	5	16	9	4	41	31	16	1_97920933_97921204	DPYD	dihydropyrimidine dehydrogenase	Promoter (<=1kb)	0
chr1	98054079	98054418	9	12	18	8	9	8	2	7	3	14	5	2	47	33	12	1_98054079_98054418	MIR137HG	MIR137 host gene	Intron (ENST00000648602.1/ENST00000648602.1, intron 1 of 1)	-4208
chr1	98650938	98651313	4	6	5	1	1	1	3	4	0	3	0	1	21	17	8	1_98650938_98651313	SNX7	sorting nexin 7	Distal Intergenic	-10388
chr1	98661420	98661730	14	11	20	6	14	12	6	6	2	9	5	3	34	26	19	1_98661420_98661730	SNX7	sorting nexin 7	Promoter (<=1kb)	0
chr1	99264263	99264482	4	7	11	5	3	9	5	6	3	7	6	1	28	14	21	1_99264263_99264482	PLPPR4	phospholipid phosphatase related 4	Promoter (<=1kb)	0
chr1	99808820	99809059	7	7	13	2	4	6	3	3	4	5	4	4	10	22	5	1_99808820_99809059	AGL	amylo-alpha-1, 6-glucosidase, 4-alpha-glucanotransferase	Distal Intergenic	-41302
chr1	99849909	99850247	20	19	12	8	5	14	5	7	7	13	5	8	53	29	20	1_99849909_99850247	AGL	amylo-alpha-1, 6-glucosidase, 4-alpha-glucanotransferase	Promoter (<=1kb)	-114
chr1	99970150	99970520	23	21	20	10	7	18	7	7	3	7	6	6	43	27	28	1_99970150_99970520	SLC35A3	solute carrier family 35 member A3	Promoter (<=1kb)	0
chr1	100037926	100038165	22	18	22	7	5	9	4	11	4	12	7	8	37	28	10	1_100037926_100038165	MFSD14A	major facilitator superfamily domain containing 14A	Promoter (<=1kb)	0
chr1	100132877	100133310	28	24	41	11	11	21	8	10	12	23	14	12	61	42	22	1_100132877_100133310	SASS6	SAS-6 centriolar assembly protein	Promoter (<=1kb)	0
chr1	100249594	100250027	31	26	24	11	14	21	12	5	5	21	18	9	59	44	29	1_100249594_100250027	DBT	dihydrolipoamide branched chain transacylase E2	Promoter (<=1kb)	0
chr1	100266091	100266391	21	15	22	13	10	18	4	13	4	12	8	5	35	25	17	1_100266091_100266391	RTCA-AS1	RTCA antisense RNA 1	Promoter (<=1kb)	0
chr1	100352130	100352385	16	7	17	5	4	11	0	3	8	7	2	8	41	20	10	1_100352130_100352385	CDC14A	cell division cycle 14A	Promoter (<=1kb)	-82
chr1	100538152	100538421	5	2	9	2	8	4	0	3	0	9	5	3	17	18	8	1_100538152_100538421	GPR88	G protein-coupled receptor 88	Promoter (<=1kb)	13
chr1	100894776	100895083	18	9	17	7	8	12	11	11	10	16	3	5	30	20	10	1_100894776_100895083	EXTL2	exostosin like glycosyltransferase 2	Promoter (<=1kb)	0
chr1	100895875	100896145	13	15	14	11	10	11	14	9	4	13	4	11	43	28	16	1_100895875_100896145	SLC30A7	solute carrier family 30 member 7	Promoter (<=1kb)	0
chr1	101025474	101026066	23	19	22	20	14	21	7	18	5	19	8	13	56	45	26	1_101025474_101026066	DPH5-DT	DPH5 divergent transcript	Promoter (<=1kb)	0
chr1	101236334	101236513	5	9	9	1	4	6	4	4	2	5	7	5	17	12	7	1_101236334_101236513	S1PR1-DT	S1PR1 divergent transcript	Promoter (<=1kb)	111
chr1	101332981	101333162	4	12	1	9	8	8	2	11	1	3	5	6	13	10	6	1_101332981_101333162	LINC01307	long intergenic non-protein coding RNA 1307	Intron (ENST00000454466.1/104355286, intron 1 of 1)	9144
chr1	103525686	103526237	18	31	26	10	10	17	8	11	9	20	6	13	41	39	21	1_103525686_103526237	RNPC3	RNA binding region (RNP1, RRM) containing 3	Promoter (<=1kb)	0
chr1	107056521	107056823	24	17	13	17	10	17	10	4	5	24	9	9	47	26	16	1_107056521_107056823	PRMT6	protein arginine methyltransferase 6	Promoter (<=1kb)	0
chr1	107139899	107140451	7	20	12	11	0	9	7	7	8	13	10	7	38	28	23	1_107139899_107140451	NTNG1	netrin G1	Promoter (<=1kb)	0
chr1	107965582	107965887	17	14	8	4	6	2	3	6	9	11	6	7	28	21	14	1_107965582_107965887	VAV3	vav guanine nucleotide exchange factor 3	Promoter (<=1kb)	-402
chr1	108125589	108125783	10	10	8	6	8	10	3	3	3	8	6	5	16	17	10	1_108125589_108125783	LINC02785	long intergenic non-protein coding RNA 2785	Distal Intergenic	53218
chr1	108200253	108200642	20	24	36	19	12	20	5	11	6	19	9	9	55	45	32	1_108200253_108200642	SLC25A24	solute carrier family 25 member 24	Promoter (<=1kb)	0
chr1	108661350	108661554	6	5	4	5	9	10	4	4	2	8	5	8	33	25	9	1_108661350_108661554	LOC105378890	uncharacterized LOC105378890	Promoter (<=1kb)	0
chr1	108692188	108692425	23	21	24	8	13	20	6	5	7	22	4	8	30	26	22	1_108692188_108692425	PRPF38B	pre-mRNA processing factor 38B	Promoter (<=1kb)	0
chr1	108746406	108746859	22	27	25	15	10	11	12	11	11	14	8	15	78	69	27	1_108746406_108746859	STXBP3	syntaxin binding protein 3	Promoter (<=1kb)	0
chr1	108876835	108877171	21	17	35	18	15	11	8	8	13	17	14	10	64	34	33	1_108876835_108877171	GPSM2	G protein signaling modulator 2	Promoter (<=1kb)	0
chr1	108963271	108963593	22	18	31	13	15	13	6	6	6	11	6	3	39	37	20	1_108963271_108963593	CLCC1	chloride channel CLIC like 1	Promoter (<=1kb)	0
chr1	109041987	109042449	28	19	23	15	16	12	5	7	7	21	4	4	57	38	21	1_109041987_109042449	WDR47	WD repeat domain 47	Promoter (<=1kb)	0
chr1	109075809	109076177	25	23	18	6	9	7	8	11	5	17	14	6	38	35	19	1_109075809_109076177	TAF13	TATA-box binding protein associated factor 13	Promoter (<=1kb)	0
chr1	109090621	109090865	17	19	14	12	6	10	3	5	6	11	7	5	31	19	15	1_109090621_109090865	TMEM167B	transmembrane protein 167B	Promoter (<=1kb)	0
chr1	109099960	109100526	28	27	33	20	17	15	2	10	11	21	9	10	53	40	18	1_109099960_109100526	SCARNA2	small Cajal body-specific RNA 2	Promoter (<=1kb)	0
chr1	109213814	109213989	14	11	20	8	7	14	6	4	1	13	1	5	25	18	18	1_109213814_109213989	SARS1	seryl-tRNA synthetase 1	Promoter (<=1kb)	0
chr1	109214181	109214481	14	16	23	13	11	16	4	8	8	12	9	9	31	25	15	1_109214181_109214481	SARS1	seryl-tRNA synthetase 1	Promoter (<=1kb)	199
chr1	109283090	109283594	36	45	40	26	22	26	18	14	12	23	14	22	107	68	40	1_109283090_109283594	PSRC1	proline and serine rich coiled-coil 1	Promoter (<=1kb)	0
chr1	109398005	109398193	13	14	14	10	7	9	4	9	2	12	4	5	40	27	13	1_109398005_109398193	SORT1	sortilin 1	Promoter (<=1kb)	-87
chr1	109426183	109426878	45	35	49	26	40	34	15	23	17	29	29	11	85	67	52	1_109426183_109426878	PSMA5	proteasome 20S subunit alpha 5	Promoter (<=1kb)	0
chr1	109483730	109483915	9	20	20	12	6	14	7	6	5	10	8	7	37	20	15	1_109483730_109483915	ATXN7L2	ataxin 7 like 2	Promoter (<=1kb)	0
chr1	109509701	109509992	22	9	11	11	10	10	7	5	3	11	6	5	31	24	15	1_109509701_109509992	AMIGO1	adhesion molecule with Ig like domain 1	Promoter (<=1kb)	0
chr1	109548428	109548684	22	16	21	10	11	12	10	12	2	7	9	6	48	19	17	1_109548428_109548684	GNAI3	G protein subunit alpha i3	Promoter (<=1kb)	0
chr1	109667849	109668067	6	4	14	0	4	6	4	2	2	6	2	2	21	19	8	1_109667849_109668067	GSTM2	glutathione S-transferase mu 2	Promoter (<=1kb)	0
chr1	109740241	109740869	22	22	23	10	16	17	8	7	7	20	11	10	44	45	30	1_109740241_109740869	GSTM3	glutathione S-transferase mu 3	Promoter (<=1kb)	0
chr1	109773791	109773966	5	10	12	7	8	8	3	1	1	6	5	5	23	17	4	1_109773791_109773966	EPS8L3	EPS8 signaling adaptor L3	Intron (ENST00000429410.2/124904258, intron 1 of 1)	-9764
chr1	109910564	109910787	8	6	16	7	16	10	5	6	8	11	6	4	28	29	24	1_109910564_109910787	CSF1	colony stimulating factor 1	Promoter (<=1kb)	0
chr1	109984448	109984975	52	37	30	17	19	15	16	15	13	32	16	32	107	65	49	1_109984448_109984975	AHCYL1	adenosylhomocysteinase like 1	Promoter (<=1kb)	0
chr1	110034478	110034692	21	12	6	7	7	3	2	6	4	5	5	8	26	18	14	1_110034478_110034692	STRIP1	striatin interacting protein 1	Promoter (<=1kb)	0
chr1	110171543	110171724	9	5	5	1	3	1	6	4	14	12	5	8	16	20	12	1_110171543_110171724	SLC6A17-AS1	SLC6A17 antisense RNA 1	Promoter (<=1kb)	765
chr1	110312588	110312828	9	7	14	4	7	7	5	8	2	7	6	5	29	24	14	1_110312588_110312828	RBM15	RNA binding motif protein 15	Intron (ENST00000449169.1/440600, intron 2 of 3)	-25678
chr1	110338367	110339377	59	50	46	23	33	28	22	17	15	41	31	28	101	90	43	1_110338367_110339377	RBM15-AS1	RBM15 antisense RNA 1	Promoter (<=1kb)	0
chr1	110407531	110408030	22	26	36	8	19	22	8	10	7	30	14	15	64	46	21	1_110407531_110408030	LAMTOR5-AS1	LAMTOR5 and SLC16A4 antisense RNA 1	Promoter (<=1kb)	0
chr1	110524551	110524783	11	8	9	9	6	5	3	6	3	8	2	5	25	26	13	1_110524551_110524783	KCNA10	potassium voltage-gated channel subfamily A member 10	Intron (ENST00000640680.1/3737, intron 6 of 8)	-5376
chr1	110615865	110616046	9	13	12	5	9	9	8	7	4	5	10	2	26	24	11	1_110615865_110616046	KCNA2	potassium voltage-gated channel subfamily A member 2	Intron (ENST00000369770.7/3737, intron 1 of 4)	-7840
chr1	110783381	110783590	5	12	11	4	7	11	1	5	2	3	7	4	23	16	12	1_110783381_110783590	CD53	CD53 molecule	Distal Intergenic	-87598
chr1	110963289	110963466	8	13	9	6	6	5	6	4	1	6	2	4	23	16	8	1_110963289_110963466	LRIF1	ligand dependent nuclear receptor interacting factor 1	Promoter (<=1kb)	456
chr1	110963804	110964382	26	30	26	15	14	17	14	9	13	15	14	4	73	40	24	1_110963804_110964382	LRIF1	ligand dependent nuclear receptor interacting factor 1	Promoter (<=1kb)	0
chr1	111139874	111140422	28	28	31	15	17	18	4	22	15	21	14	10	49	43	29	1_111139874_111140422	CEPT1	choline/ethanolamine phosphotransferase 1	Promoter (<=1kb)	0
chr1	111346253	111346826	23	27	33	19	28	22	12	17	17	25	9	12	71	53	28	1_111346253_111346826	CIMAP3	ciliary microtubule associated protein 3	Promoter (<=1kb)	0
chr1	111449053	111449510	24	17	35	15	14	19	6	9	10	18	8	8	42	37	23	1_111449053_111449510	ATP5PB	ATP synthase peripheral stalk-membrane subunit b	Promoter (<=1kb)	0
chr1	111508158	111508536	15	17	26	18	19	14	16	16	12	10	9	12	49	38	31	1_111508158_111508536	TMIGD3	transmembrane and immunoglobulin domain containing 3	Intron (ENST00000369717.8/57413, intron 1 of 5)	-4525
chr1	111619548	111620005	27	26	32	15	17	12	9	8	14	21	13	11	59	70	44	1_111619548_111620005	RAP1A	RAP1A, member of RAS oncogene family	Promoter (<=1kb)	0
chr1	111739368	111739584	24	23	23	11	15	15	8	11	10	14	6	7	48	41	20	1_111739368_111739584	INKA2-AS1	INKA2 antisense RNA 1	Promoter (<=1kb)	0
chr1	111755410	111756003	25	32	38	17	23	20	6	15	6	14	9	21	85	59	23	1_111755410_111756003	LOC101928718	uncharacterized LOC101928718	Promoter (<=1kb)	0
chr1	112390915	112391125	10	8	9	6	8	7	10	4	4	12	1	3	38	19	16	1_112390915_112391125	CTTNBP2NL	CTTNBP2 N-terminal like	Distal Intergenic	-5089
chr1	112395902	112396359	26	25	26	16	17	20	8	10	10	20	8	5	64	48	31	1_112395902_112396359	CTTNBP2NL	CTTNBP2 N-terminal like	Promoter (<=1kb)	0
chr1	112466221	112466529	6	8	12	7	9	12	4	7	5	13	5	6	28	25	21	1_112466221_112466529	WNT2B	Wnt family member 2B	Promoter (<=1kb)	-12
chr1	112501948	112502163	10	12	12	9	4	10	6	7	6	10	3	4	32	22	12	1_112501948_112502163	WNT2B	Wnt family member 2B	Intron (ENST00000256640.9/7482, intron 1 of 4)	-6802
chr1	112619029	112619334	14	13	16	9	14	8	7	8	4	13	9	5	46	31	23	1_112619029_112619334	ST7L	suppression of tumorigenicity 7 like	Promoter (<=1kb)	0
chr1	112619652	112619886	19	19	20	9	6	9	7	16	11	11	5	4	34	33	12	1_112619652_112619886	ST7L	suppression of tumorigenicity 7 like	Promoter (<=1kb)	0
chr1	112675292	112675487	14	8	12	3	4	3	4	2	4	14	3	3	24	23	12	1_112675292_112675487	MOV10	Mov10 RNA helicase	Promoter (<=1kb)	0
chr1	112715300	112715479	12	10	14	8	6	8	3	5	4	8	4	3	36	27	21	1_112715300_112715479	PPM1J	protein phosphatase, Mg2+/Mn2+ dependent 1J	Promoter (<=1kb)	0
chr1	112804319	112804496	8	8	3	4	2	5	4	4	2	2	1	2	15	12	6	1_112804319_112804496	LINC01356	long intergenic non-protein coding RNA 1356	Distal Intergenic	21245
chr1	112849617	112849974	14	8	23	7	11	13	3	9	10	16	9	6	30	16	15	1_112849617_112849974	SLC16A1-AS1	SLC16A1 antisense RNA 1	Promoter (<=1kb)	0
chr1	112956022	112956584	41	34	49	21	34	27	22	22	12	29	15	11	96	60	29	1_112956022_112956584	SLC16A1-AS1	SLC16A1 antisense RNA 1	Promoter (<=1kb)	0
chr1	113072692	113073293	48	59	54	37	31	30	18	25	16	42	17	17	98	74	33	1_113072692_113073293	LRIG2-DT	LRIG2 divergent transcript	Promoter (<=1kb)	0
chr1	113255963	113256138	5	5	8	4	4	3	3	4	1	5	3	3	12	14	4	1_113255963_113256138	MAGI3	membrane associated guanylate kinase, WW and PDZ domain containing 3	Distal Intergenic	-134377
chr1	113389972	113390602	45	41	40	21	24	18	13	15	13	37	18	19	105	85	42	1_113389972_113390602	MAGI3	membrane associated guanylate kinase, WW and PDZ domain containing 3	Promoter (<=1kb)	0
chr1	113759477	113759904	12	10	18	11	13	9	3	9	4	18	7	10	33	17	14	1_113759477_113759904	PHTF1	putative homeodomain transcription factor 1	Promoter (<=1kb)	0
chr1	113812304	113812680	52	50	52	32	27	29	19	16	11	44	23	19	98	78	43	1_113812304_113812680	AP4B1-AS1	AP4B1 antisense RNA 1	Promoter (<=1kb)	0
chr1	113904721	113905409	59	52	51	32	45	49	23	20	18	49	25	21	123	81	51	1_113904721_113905409	AP4B1	adaptor related protein complex 4 subunit beta 1	Promoter (<=1kb)	0
chr1	113929259	113929731	42	23	29	13	24	29	11	14	15	21	14	7	87	42	27	1_113929259_113929731	HIPK1-AS1	HIPK1 antisense RNA 1	Promoter (<=1kb)	0
chr1	114251142	114251412	3	2	4	1	0	2	1	2	2	1	2	3	22	10	7	1_114251142_114251412	LOC107985443	uncharacterized LOC107985443	Intron (ENST00000420156.2/107985443, intron 1 of 1)	10866
chr1	114346599	114346802	18	15	19	18	7	12	9	12	4	8	5	7	37	31	15	1_114346599_114346802	TRIM33	tripartite motif containing 33	Distal Intergenic	52807
chr1	114511203	114511420	18	18	25	9	6	8	3	8	4	12	3	8	40	15	22	1_114511203_114511420	TRIM33	tripartite motif containing 33	Promoter (<=1kb)	0
chr1	114581486	114581885	28	22	27	7	10	14	11	9	10	19	9	9	34	28	19	1_114581486_114581885	BCAS2	BCAS2 pre-mRNA processing factor	Promoter (<=1kb)	0
chr1	114669922	114670279	24	21	24	16	13	22	6	9	7	18	6	11	56	46	20	1_114669922_114670279	DENND2C	DENN domain containing 2C	Promoter (<=1kb)	0
chr1	114716593	114716886	16	7	14	4	4	3	6	6	3	3	9	2	25	18	11	1_114716593_114716886	NRAS	NRAS proto-oncogene, GTPase	Promoter (<=1kb)	0
chr1	114757338	114757679	20	20	16	13	15	8	10	16	3	5	11	7	36	33	22	1_114757338_114757679	CSDE1	cold shock domain containing E1	Promoter (<=1kb)	254
chr1	114757918	114758226	24	7	21	13	11	11	5	8	7	19	5	12	36	36	20	1_114757918_114758226	CSDE1	cold shock domain containing E1	Promoter (<=1kb)	0
chr1	114780565	114780869	24	17	28	8	9	16	10	11	9	11	10	8	33	37	27	1_114780565_114780869	SIKE1	suppressor of IKBKE 1	Promoter (<=1kb)	0
chr1	115056470	115056687	11	9	16	7	10	8	6	7	4	6	8	7	27	19	16	1_115056470_115056687	TSPAN2	tetraspanin 2	Promoter (1-2kb)	1738
chr1	115595895	115596128	14	12	8	5	3	12	3	5	2	6	4	5	24	22	9	1_115595895_115596128	LOC124900438	small nucleolar RNA SNORA42/SNORA80 family	Distal Intergenic	25877
chr1	115828249	115828805	24	25	22	11	8	18	15	8	3	14	6	12	54	33	24	1_115828249_115828805	NHLH2	nescient helix-loop-helix 2	Distal Intergenic	11936
chr1	115843057	115843241	2	4	6	2	0	3	2	3	1	3	2	5	20	18	4	1_115843057_115843241	NHLH2	nescient helix-loop-helix 2	Promoter (1-2kb)	-1931
chr1	116139122	116139387	8	17	14	5	7	11	7	4	4	12	2	11	42	18	18	1_116139122_116139387	MAB21L3	mab-21 like 3	Distal Intergenic	15249
chr1	116152004	116152431	12	9	15	7	6	7	6	10	6	6	5	6	39	35	20	1_116152004_116152431	MAB21L3	mab-21 like 3	Distal Intergenic	28131
chr1	116243888	116244075	2	7	4	2	3	2	2	2	1	7	2	1	14	7	9	1_116243888_116244075	LOC124904669	small nucleolar RNA U3	Distal Intergenic	-34531
chr1	116418530	116418779	26	27	19	13	17	13	7	9	5	11	11	14	43	24	18	1_116418530_116418779	ATP1A1-AS1	ATP1A1 antisense RNA 1	Promoter (<=1kb)	0
chr1	116451713	116451902	10	10	7	5	7	11	8	6	3	6	1	8	23	15	7	1_116451713_116451902	LINC01762	long intergenic non-protein coding RNA 1762	Intron (ENST00000423907.5/101929023, intron 2 of 3)	14584
chr1	116570410	116570592	14	10	14	6	8	8	5	2	3	11	6	5	27	27	13	1_116570410_116570592	CD58	CD58 molecule	Promoter (<=1kb)	392
chr1	116667613	116667865	17	12	18	8	3	13	6	2	2	7	5	6	39	23	14	1_116667613_116667865	IGSF3	immunoglobulin superfamily member 3	Promoter (<=1kb)	0
chr1	116982553	116982778	6	2	7	1	1	2	5	1	6	9	2	3	16	17	4	1_116982553_116982778	PTGFRN	prostaglandin F2 receptor inhibitor	Intron (ENST00000393203.3/5738, intron 7 of 8)	15493
chr1	117060094	117060394	28	29	28	12	21	17	9	13	12	25	11	6	56	31	23	1_117060094_117060394	TTF2	transcription termination factor 2	Promoter (<=1kb)	0
chr1	117121589	117122259	38	40	45	30	32	31	18	29	15	34	18	24	83	64	50	1_117121589_117122259	TRIM45	tripartite motif containing 45	Promoter (<=1kb)	0
chr1	117605781	117606123	25	19	30	12	10	13	10	7	10	12	7	13	45	34	18	1_117605781_117606123	TENT5C	terminal nucleotidyltransferase 5C	Promoter (<=1kb)	0
chr1	117758792	117759254	12	13	8	5	14	12	5	5	6	20	9	11	52	33	13	1_117758792_117759254	LOC124900444	small nucleolar RNA SNORA40	Distal Intergenic	-70050
chr1	117929367	117929935	46	38	45	33	35	26	15	14	15	28	11	22	79	68	38	1_117929367_117929935	WDR3	WD repeat domain 3	Promoter (<=1kb)	0
chr1	117976460	117976641	4	2	4	1	3	1	1	1	2	3	1	2	10	16	8	1_117976460_117976641	SPAG17	sperm associated antigen 17	Intron (ENST00000336338.10/200162, intron 43 of 48)	-6342
chr1	119140100	119140882	53	57	48	38	35	36	21	25	15	26	16	22	97	71	44	1_119140100_119140882	WARS2-AS1	WARS2 antisense RNA 1	Promoter (<=1kb)	0
chr1	119647695	119648515	47	35	41	22	18	25	18	19	13	22	18	17	88	59	34	1_119647695_119648515	PHGDH	phosphoglycerate dehydrogenase	Promoter (<=1kb)	0
chr1	119711805	119712100	8	11	16	7	11	10	4	8	5	11	9	4	29	21	15	1_119711805_119712100	PHGDH	phosphoglycerate dehydrogenase	Promoter (<=1kb)	0
chr1	119809114	119809296	3	8	4	7	8	6	4	5	8	1	2	2	21	11	6	1_119809114_119809296	REG4	regenerating family member 4	Promoter (<=1kb)	-309
chr1	119948752	119948927	4	7	5	4	1	4	4	5	4	7	4	0	17	17	2	1_119948752_119948927	NOTCH2	notch receptor 2	Intron (ENST00000256646.7/4853, intron 16 of 33)	-11289
chr1	120176222	120176782	17	18	24	8	10	12	9	3	6	16	11	10	30	30	17	1_120176222_120176782	SEC22B	SEC22 homolog B, vesicle trafficking protein	Promoter (<=1kb)	0
chr1	121519579	121519764	26	19	18	9	15	15	6	3	6	13	6	11	22	29	9	1_121519579_121519764	EMBP1	embigin pseudogene 1	Promoter (<=1kb)	234
chr1	144104374	144104691	9	8	13	11	4	6	6	6	3	10	4	2	42	27	19	1_144104374_144104691	SRGAP2D	SLIT-ROBO Rho GTPase activating protein 2D (pseudogene)	Distal Intergenic	129287
chr1	144551563	144551756	6	6	10	6	9	8	5	4	3	6	10	6	18	12	7	1_144551563_144551756	RNVU1-2A	RNA, variant U1 small nuclear 2A	Promoter (<=1kb)	187
chr1	144551967	144552329	19	22	14	12	13	16	17	8	3	8	8	8	34	22	18	1_144551967_144552329	RNVU1-2A	RNA, variant U1 small nuclear 2A	Promoter (<=1kb)	-24
chr1	145823921	145824454	34	37	36	18	27	27	8	13	11	21	10	11	56	46	32	1_145823921_145824454	POLR3C	RNA polymerase III subunit C	Promoter (<=1kb)	0
chr1	145858660	145858972	20	24	25	9	6	12	6	9	6	18	8	8	43	34	18	1_145858660_145858972	PIAS3	protein inhibitor of activated STAT 3	Promoter (<=1kb)	63
chr1	145872006	145872228	7	3	11	1	5	5	2	4	2	5	3	4	21	19	5	1_145872006_145872228	PIAS3	protein inhibitor of activated STAT 3	Exon (ENST00000544626.2/148741, exon 8 of 12)	-12170
chr1	145891966	145892186	9	16	15	3	8	5	9	3	0	10	5	6	24	17	10	1_145891966_145892186	ANKRD35	ankyrin repeat domain 35	3' UTR	-6100
chr1	145918729	145919177	30	16	37	20	12	26	15	8	9	19	6	13	61	33	31	1_145918729_145919177	GNRHR2	gonadotropin releasing hormone receptor 2 (pseudogene)	Promoter (<=1kb)	0
chr1	145927441	145927692	20	16	25	17	9	9	12	5	5	10	11	5	29	27	24	1_145927441_145927692	LIX1L-AS1	LIX1L antisense RNA 1	Promoter (<=1kb)	0
chr1	145957986	145958271	26	20	26	17	18	20	5	8	7	17	7	12	46	22	20	1_145957986_145958271	LIX1L	limb and CNS expressed 1 like	Promoter (<=1kb)	0
chr1	145964424	145964865	28	24	33	11	21	19	13	12	14	25	13	12	52	55	24	1_145964424_145964865	ANKRD34A	ankyrin repeat domain 34A	Promoter (<=1kb)	0
chr1	145977592	145977768	6	8	8	2	7	1	7	4	3	9	2	1	20	17	9	1_145977592_145977768	POLR3GL	RNA polymerase III subunit GL	Exon (ENST00000622508.4/84265, exon 3 of 3)	12876
chr1	145979471	145979768	30	14	25	19	20	9	10	9	10	19	15	7	45	45	19	1_145979471_145979768	TXNIP	thioredoxin interacting protein	Distal Intergenic	14448
chr1	145996565	145996996	28	26	27	15	16	24	14	10	10	20	12	13	69	47	23	1_145996565_145996996	TXNIP	thioredoxin interacting protein	Promoter (<=1kb)	0
chr1	147084817	147085010	8	11	14	5	7	7	6	7	3	12	3	6	17	19	8	1_147084817_147085010	RNVU1-8	RNA, variant U1 small nuclear 8	Promoter (<=1kb)	-61
chr1	147172315	147172931	47	31	29	24	25	25	30	21	13	22	13	11	70	54	29	1_147172315_147172931	PRKAB2	protein kinase AMP-activated non-catalytic subunit beta 2	Promoter (<=1kb)	0
chr1	147242500	147242754	20	25	18	10	14	16	5	12	6	20	12	10	55	28	21	1_147242500_147242754	CHD1L	chromodomain helicase DNA binding protein 1 like	Promoter (<=1kb)	0
chr1	147599489	147600113	44	48	46	22	28	32	11	14	22	29	11	14	103	75	34	1_147599489_147600113	BCL9	BCL9 transcription coactivator	Promoter (<=1kb)	-83
chr1	147670434	147670749	21	19	17	10	10	8	12	12	6	11	12	8	28	32	24	1_147670434_147670749	ACP6	acid phosphatase 6, lysophosphatidic	Promoter (<=1kb)	0
chr1	147724018	147724221	10	2	2	2	5	4	3	2	2	2	2	3	17	13	6	1_147724018_147724221	GJA5	gap junction protein alpha 5	Distal Intergenic	36381
chr1	148334745	148335195	24	12	19	8	12	16	11	3	4	12	4	3	37	28	20	1_148334745_148335195	LOC105371225	uncharacterized LOC105371225	Promoter (<=1kb)	0
chr1	149886627	149886985	14	20	25	17	13	27	14	12	7	16	7	9	31	31	13	1_149886627_149886985	H2AC20	H2A clustered histone 20	Promoter (<=1kb)	0
chr1	149888038	149888225	14	18	10	9	11	9	7	7	9	8	10	4	10	16	11	1_149888038_149888225	H2AC21	H2A clustered histone 21	Promoter (<=1kb)	-73
chr1	149899470	149899782	16	22	16	18	12	14	13	8	10	15	7	3	39	23	23	1_149899470_149899782	BOLA1	bolA family member 1	Promoter (<=1kb)	0
chr1	149917772	149918023	17	17	24	11	12	9	9	7	5	13	7	11	35	28	13	1_149917772_149918023	SV2A	synaptic vesicle glycoprotein 2A	Promoter (<=1kb)	0
chr1	149927676	149927951	11	7	21	11	10	10	11	4	7	19	10	5	45	30	19	1_149927676_149927951	SF3B4	splicing factor 3b subunit 4	Promoter (<=1kb)	0
chr1	150067271	150067879	34	22	26	20	16	14	9	11	12	16	8	7	56	38	34	1_150067271_150067879	VPS45	vacuolar protein sorting 45 homolog	Promoter (<=1kb)	0
chr1	150163273	150163494	11	11	15	6	4	7	5	8	6	7	7	3	30	14	9	1_150163273_150163494	LINC02988	long intergenic non-protein coding RNA 2988	Intron (ENST00000502767.1/105371433, intron 1 of 2)	3868
chr1	150213614	150213846	10	15	18	9	2	11	5	7	1	5	7	8	26	25	12	1_150213614_150213846	ANP32E	acidic nuclear phosphoprotein 32 family member E	Distal Intergenic	12884
chr1	150234704	150234915	15	9	13	6	9	10	5	10	1	8	6	2	24	19	11	1_150234704_150234915	ANP32E	acidic nuclear phosphoprotein 32 family member E	Promoter (<=1kb)	-26
chr1	150236074	150236375	29	17	27	5	15	11	9	14	9	15	11	8	41	27	16	1_150236074_150236375	ANP32E	acidic nuclear phosphoprotein 32 family member E	Promoter (<=1kb)	0
chr1	150268998	150269306	23	27	27	12	17	15	11	12	6	12	13	9	44	41	27	1_150268998_150269306	APH1A	aph-1 homolog A, gamma-secretase subunit	Promoter (<=1kb)	0
chr1	150282164	150282812	41	39	38	22	32	28	17	12	14	27	20	14	109	73	26	1_150282164_150282812	CIART	circadian associated repressor of transcription	Promoter (<=1kb)	0
chr1	150293711	150293956	18	19	10	6	8	9	5	9	2	8	4	5	26	26	11	1_150293711_150293956	MRPS21	mitochondrial ribosomal protein S21	Promoter (<=1kb)	0
chr1	150321409	150321683	23	15	14	10	4	17	1	3	4	14	0	3	21	22	15	1_150321409_150321683	PRPF3	pre-mRNA processing factor 3	Promoter (<=1kb)	0
chr1	150363664	150364262	45	39	45	24	21	21	19	12	17	26	12	15	76	57	25	1_150363664_150364262	RPRD2	regulation of nuclear pre-mRNA domain containing 2	Promoter (<=1kb)	0
chr1	150487152	150487626	19	24	31	20	18	18	9	9	3	21	11	8	53	44	24	1_150487152_150487626	TARS2	threonyl-tRNA synthetase 2, mitochondrial	Promoter (<=1kb)	0
chr1	150515539	150515919	37	31	31	11	29	16	8	11	6	20	9	9	78	50	21	1_150515539_150515919	FALEC	focally amplified long non-coding RNA in epithelial cancer	Promoter (<=1kb)	0
chr1	150579176	150579523	27	18	30	14	14	22	14	16	9	15	10	14	43	43	23	1_150579176_150579523	MCL1	MCL1 apoptosis regulator, BCL2 family member	Promoter (<=1kb)	0
chr1	150629080	150629908	86	47	62	34	44	39	28	30	26	64	20	26	126	99	61	1_150629080_150629908	LOC112268239	uncharacterized LOC112268239	Promoter (<=1kb)	0
chr1	150697195	150697554	17	20	26	18	15	18	9	15	7	19	13	11	46	40	21	1_150697195_150697554	GOLPH3L	golgi phosphoprotein 3 like	Promoter (<=1kb)	-41
chr1	150876315	150876999	38	17	28	19	14	18	7	15	7	19	15	12	66	54	28	1_150876315_150876999	ARNT	aryl hydrocarbon receptor nuclear translocator	Promoter (<=1kb)	0
chr1	150926186	150926686	21	20	29	13	15	18	11	8	5	22	13	10	50	43	21	1_150926186_150926686	SETDB1	SET domain bifurcated histone lysine methyltransferase 1	Promoter (<=1kb)	0
chr1	151047686	151047912	9	16	10	8	12	2	6	6	5	6	2	3	37	21	13	1_151047686_151047912	C1orf56	chromosome 1 open reading frame 56	Promoter (<=1kb)	0
chr1	151060270	151060507	13	26	15	9	11	10	8	9	7	14	6	7	33	23	15	1_151060270_151060507	MLLT11	MLLT11 transcription factor 7 cofactor	Promoter (<=1kb)	0
chr1	151146413	151146969	24	26	32	13	13	21	12	14	11	23	8	11	69	58	34	1_151146413_151146969	SEMA6C	semaphorin 6C	Promoter (<=1kb)	0
chr1	151165810	151166219	29	31	37	16	27	19	19	12	15	32	17	13	62	71	31	1_151165810_151166219	LYSMD1	LysM domain containing 1	Promoter (<=1kb)	0
chr1	151190154	151190347	13	21	13	9	12	14	7	9	2	11	7	2	37	25	17	1_151190154_151190347	VPS72	vacuolar protein sorting 72 homolog	Promoter (<=1kb)	0
chr1	151198352	151198666	19	26	22	10	16	27	13	8	8	21	19	15	47	38	27	1_151198352_151198666	PIP5K1A	phosphatidylinositol-4-phosphate 5-kinase type 1 alpha	Promoter (<=1kb)	0
chr1	151254600	151255081	26	17	25	9	13	8	9	7	6	17	10	6	49	39	17	1_151254600_151255081	PSMD4	proteasome 26S subunit ubiquitin receptor, non-ATPase 4	Promoter (<=1kb)	0
chr1	151281263	151281655	25	20	21	14	13	8	11	12	8	18	10	9	45	42	22	1_151281263_151281655	ZNF687	zinc finger protein 687	Promoter (<=1kb)	0
chr1	151281877	151282304	42	24	32	29	21	20	21	14	8	22	13	16	68	61	39	1_151281877_151282304	ZNF687-AS1	ZNF687 antisense RNA 1	Promoter (<=1kb)	0
chr1	151346852	151347036	11	6	7	4	0	3	4	3	0	6	3	6	25	17	5	1_151346852_151347036	RFX5-AS1	RFX5 antisense RNA 1	Promoter (<=1kb)	0
chr1	151347210	151347416	18	13	13	8	15	10	7	5	5	9	0	7	24	19	10	1_151347210_151347416	RFX5	regulatory factor X5	Promoter (<=1kb)	0
chr1	151399384	151399683	17	20	18	5	18	13	10	8	2	10	10	11	51	23	20	1_151399384_151399683	PSMB4	proteasome 20S subunit beta 4	Promoter (<=1kb)	0
chr1	151443993	151444179	3	4	5	4	2	1	1	2	2	3	1	2	10	11	4	1_151443993_151444179	POGZ	pogo transposable element derived with ZNF domain	Intron (ENST00000358476.7/23126, intron 1 of 16)	10878
chr1	151458413	151458869	12	12	21	10	13	6	10	8	8	19	12	10	49	29	22	1_151458413_151458869	POGZ	pogo transposable element derived with ZNF domain	Promoter (<=1kb)	286
chr1	151511091	151511475	34	30	37	13	22	30	11	17	6	23	9	17	79	51	27	1_151511091_151511475	CGN	cingulin	Promoter (<=1kb)	0
chr1	151540111	151540380	13	25	14	15	6	8	5	8	5	14	8	6	36	36	13	1_151540111_151540380	TUFT1	tuftelin 1	Promoter (<=1kb)	0
chr1	151611894	151612222	25	23	26	18	23	26	9	7	12	16	6	9	75	48	35	1_151611894_151612222	SNX27	sorting nexin 27	Promoter (<=1kb)	0
chr1	151735074	151735370	12	8	11	13	9	9	7	7	5	8	2	4	34	23	15	1_151735074_151735370	RIIAD1	regulatory subunit of type II PKA R-subunit domain containing 1	Distal Intergenic	6645
chr1	151790229	151790878	56	48	46	24	37	28	13	23	16	42	25	15	121	79	47	1_151790229_151790878	TDRKH-AS1	TDRKH antisense RNA 1	Promoter (<=1kb)	0
chr1	151909359	151909989	39	30	41	22	24	25	20	14	8	21	10	13	81	49	40	1_151909359_151909989	THEM4	thioesterase superfamily member 4	Promoter (<=1kb)	0
chr1	153633890	153634348	27	12	26	12	7	22	14	16	7	16	17	12	62	46	36	1_153633890_153634348	CHTOP	chromatin target of PRMT1	Promoter (<=1kb)	0
chr1	153658573	153658839	13	13	11	4	6	14	5	8	6	11	2	4	29	29	20	1_153658573_153658839	SNAPIN	SNAP associated protein	Promoter (<=1kb)	0
chr1	153670916	153671166	22	20	24	11	6	11	9	7	4	9	7	7	30	19	15	1_153670916_153671166	ILF2	interleukin enhancer binding factor 2	Promoter (<=1kb)	0
chr1	153677778	153677969	8	3	9	4	10	3	4	6	2	5	5	3	18	21	9	1_153677778_153677969	NPR 1.00	natriuretic peptide receptor 1	Promoter (<=1kb)	-719
chr1	153727634	153728167	38	29	49	19	27	28	15	23	15	26	8	7	92	65	35	1_153727634_153728167	INTS3	integrator complex subunit 3	Promoter (<=1kb)	0
chr1	153749469	153749718	8	5	9	4	7	8	5	3	3	3	4	2	27	14	9	1_153749469_153749718	INTS3	integrator complex subunit 3	Promoter (1-2kb)	-1136
chr1	153783569	153783919	28	18	25	13	8	19	7	9	4	12	10	12	52	36	19	1_153783569_153783919	SLC27A3	solute carrier family 27 member 3	Distal Intergenic	4368
chr1	153880966	153881292	7	4	20	3	12	8	4	5	4	10	5	9	26	21	12	1_153880966_153881292	GATAD2B	GATA zinc finger domain containing 2B	Intron (ENST00000368655.5/57459, intron 1 of 10)	17659
chr1	153946614	153946808	12	9	14	4	7	7	2	4	4	5	6	3	22	26	13	1_153946614_153946808	DENND4B	DENN domain containing 4B	Promoter (<=1kb)	0
chr1	153958564	153958895	21	19	26	8	19	16	7	9	9	20	8	11	57	31	19	1_153958564_153958895	CRTC2	CREB regulated transcription coactivator 2	Promoter (<=1kb)	0
chr1	153963527	153963782	21	17	28	16	6	13	8	10	12	19	4	14	48	55	18	1_153963527_153963782	SLC39A1	solute carrier family 39 member 1	Promoter (<=1kb)	0
chr1	153967474	153967892	20	20	30	13	23	15	10	11	11	22	7	8	51	28	24	1_153967474_153967892	CREB3L4	cAMP responsive element binding protein 3 like 4	Promoter (<=1kb)	0
chr1	153977538	153977817	28	14	29	13	8	7	13	8	4	14	6	14	42	41	14	1_153977538_153977817	JTB	jumping translocation breakpoint	Promoter (<=1kb)	0
chr1	153990625	153990946	12	15	15	5	3	7	8	7	8	7	5	6	32	24	14	1_153990625_153990946	RPS27	ribosomal protein S27	Promoter (<=1kb)	0
chr1	154183209	154183494	22	18	29	11	8	5	10	8	8	11	6	7	36	29	20	1_154183209_154183494	TPM3	tropomyosin 3	Promoter (<=1kb)	0
chr1	154199122	154199398	10	5	3	1	5	7	10	6	0	7	3	1	18	21	5	1_154199122_154199398	TPM3	tropomyosin 3	3' UTR	-4474
chr1	154220411	154220855	50	35	46	18	18	29	12	14	8	24	14	13	80	53	25	1_154220411_154220855	C1orf43	chromosome 1 open reading frame 43	Promoter (<=1kb)	0
chr1	154272312	154272732	26	21	23	23	14	23	9	10	7	19	12	13	44	37	23	1_154272312_154272732	HAX1	HCLS1 associated protein X-1	Promoter (<=1kb)	0
chr1	154328568	154328787	13	10	12	8	11	14	5	3	7	12	2	5	50	28	20	1_154328568_154328787	ATP8B2	ATPase phospholipid transporting 8B2	Promoter (<=1kb)	-12
chr1	154479944	154480150	9	11	10	12	7	14	7	6	9	8	7	10	22	21	12	1_154479944_154480150	SHE	Src homology 2 domain containing E	3' UTR	5894
chr1	154558719	154559167	47	39	38	20	15	24	12	15	20	25	13	10	86	60	41	1_154558719_154559167	UBE2Q1	ubiquitin conjugating enzyme E2 Q1	Promoter (<=1kb)	0
chr1	154567708	154568082	16	13	15	7	8	6	3	5	5	15	10	10	37	34	14	1_154567708_154568082	LOC107985206	uncharacterized LOC107985206	Promoter (<=1kb)	0
chr1	154669667	154670025	8	19	12	9	13	7	3	8	5	10	4	11	33	26	11	1_154669667_154670025	LOC124904428	uncharacterized LOC124904428	Promoter (1-2kb)	-1568
chr1	154870242	154870576	15	14	23	5	10	20	10	11	8	18	18	15	45	37	26	1_154870242_154870576	KCNN3	potassium calcium-activated channel subfamily N member 3	Promoter (<=1kb)	0
chr1	154937162	154937420	18	21	20	11	15	8	7	4	1	11	9	7	33	27	11	1_154937162_154937420	PMVK	phosphomevalonate kinase	Promoter (<=1kb)	-443
chr1	154974373	154974730	22	14	26	17	13	17	9	12	7	23	6	8	46	40	22	1_154974373_154974730	CKS1B	CDC28 protein kinase regulatory subunit 1B	Promoter (<=1kb)	0
chr1	154983068	154983538	43	29	35	16	21	17	12	16	12	20	22	5	61	64	35	1_154983068_154983538	FLAD1	flavin adenine dinucleotide synthetase 1	Promoter (<=1kb)	0
chr1	155002074	155002345	17	18	19	10	14	14	5	9	7	16	11	8	54	31	33	1_155002074_155002345	ZBTB7B	zinc finger and BTB domain containing 7B	Promoter (<=1kb)	-285
chr1	155051150	155051324	23	12	20	18	9	11	17	10	5	17	6	7	33	23	6	1_155051150_155051324	ADAM15	ADAM metallopeptidase domain 15	Promoter (<=1kb)	0
chr1	155061628	155061828	6	9	21	5	8	6	7	5	10	13	2	7	31	22	15	1_155061628_155061828	ADAM15	ADAM metallopeptidase domain 15	Promoter (<=1kb)	-333
chr1	155084656	155085055	24	23	31	17	14	15	7	8	8	22	12	14	60	51	29	1_155084656_155085055	EFNA4-EFNA3	EFNA4-EFNA3 readthrough	Promoter (<=1kb)	-461
chr1	155135599	155136103	41	26	31	24	19	27	9	13	11	34	11	9	83	64	33	1_155135599_155136103	SLC50A1	solute carrier family 50 member 1	Promoter (<=1kb)	0
chr1	155167766	155168107	8	5	8	4	5	5	4	4	4	8	5	5	30	19	14	1_155167766_155168107	KRTCAP2	keratinocyte associated protein 2	Distal Intergenic	4670
chr1	155173213	155173518	17	15	27	7	8	22	5	9	7	11	10	12	42	22	30	1_155173213_155173518	KRTCAP2	keratinocyte associated protein 2	Promoter (<=1kb)	0
chr1	155174450	155174736	7	16	15	6	12	4	4	8	3	5	6	4	37	22	12	1_155174450_155174736	TRIM46	tripartite motif containing 46	Promoter (<=1kb)	0
chr1	155193612	155193933	16	16	12	9	7	10	8	4	3	14	4	2	41	26	25	1_155193612_155193933	MUC1	mucin 1, cell surface associated	Promoter (<=1kb)	-696
chr1	155194636	155195079	27	24	38	21	22	21	12	15	11	24	9	5	66	52	42	1_155194636_155195079	THBS3-AS1	THBS3 antisense RNA 1	Promoter (<=1kb)	0
chr1	155208554	155209156	23	16	18	14	11	20	13	12	5	15	9	13	65	45	27	1_155208554_155209156	MTX1	metaxin 1	Promoter (<=1kb)	0
chr1	155226731	155226937	8	3	9	5	6	4	4	5	4	4	9	3	18	17	15	1_155226731_155226937	GBA1LP	glucosylceramidase beta 1 like, pseudogene	Promoter (<=1kb)	485
chr1	155227534	155227796	22	15	25	16	20	15	11	9	4	16	8	8	37	28	14	1_155227534_155227796	GBA1LP	glucosylceramidase beta 1 like, pseudogene	Promoter (<=1kb)	0
chr1	155244550	155244933	22	18	21	9	15	15	8	10	8	16	7	12	41	33	26	1_155244550_155244933	GBA1	glucosylceramidase beta 1	Promoter (<=1kb)	0
chr1	155262166	155262570	33	39	37	13	18	14	11	13	9	15	11	8	54	50	22	1_155262166_155262570	SCAMP3	secretory carrier membrane protein 3	Promoter (<=1kb)	0
chr1	155273526	155273727	17	11	24	10	11	11	7	6	5	12	5	4	45	26	27	1_155273526_155273727	CLK2	CDC like kinase 2	Promoter (<=1kb)	-22
chr1	155277186	155277539	28	24	33	15	19	18	12	12	9	29	6	11	45	55	31	1_155277186_155277539	HCN3	hyperpolarization activated cyclic nucleotide gated potassium channel 3	Promoter (<=1kb)	0
chr1	155308569	155309038	38	30	46	19	27	30	15	17	17	20	23	14	79	72	31	1_155308569_155309038	FDPS	farnesyl diphosphate synthase	Promoter (<=1kb)	0
chr1	155320820	155321011	13	15	16	3	7	4	9	6	3	6	5	7	33	21	13	1_155320820_155321011	RUSC1	RUN and SH3 domain containing 1	Promoter (<=1kb)	0
chr1	155562655	155563058	19	13	30	10	11	12	8	11	4	16	9	9	45	30	20	1_155562655_155563058	ASH1L	ASH1 like histone lysine methyltransferase	Promoter (<=1kb)	0
chr1	155688672	155689034	22	17	19	11	11	15	7	8	7	24	11	11	37	31	26	1_155688672_155689034	YY1AP1	YY1 associated protein 1	Promoter (<=1kb)	0
chr1	155857095	155857391	18	23	25	16	21	16	9	12	10	19	9	11	43	33	31	1_155857095_155857391	GON4L	gon-4 like	Promoter (<=1kb)	0
chr1	155911235	155911526	12	14	9	5	10	5	5	2	3	6	6	4	23	27	13	1_155911235_155911526	RIT1	Ras like without CAAX 1	Promoter (<=1kb)	0
chr1	155934317	155934722	38	31	42	18	10	15	9	11	15	18	4	9	49	43	21	1_155934317_155934722	KHDC4	KH domain containing 4, pre-mRNA splicing factor	Promoter (<=1kb)	0
chr1	156020783	156021098	21	14	22	4	16	14	5	9	3	11	8	10	35	38	17	1_156020783_156021098	LOC105371729	uncharacterized LOC105371729	Promoter (<=1kb)	0
chr1	156053790	156054041	15	11	12	13	3	13	8	6	5	11	5	7	43	27	21	1_156053790_156054041	UBQLN4	ubiquilin 4	Promoter (<=1kb)	0
chr1	156054606	156054830	25	30	31	7	13	9	7	7	9	16	14	9	45	35	19	1_156054606_156054830	LAMTOR2	late endosomal/lysosomal adaptor, MAPK and MTOR activator 2	Promoter (<=1kb)	0
chr1	156193793	156194168	27	20	20	8	13	10	9	11	4	21	6	10	46	38	23	1_156193793_156194168	SLC25A44	solute carrier family 25 member 44	Promoter (<=1kb)	0
chr1	156212849	156213181	21	16	23	15	13	17	10	13	6	19	12	12	51	33	26	1_156212849_156213181	PMF1-BGLAP	PMF1-BGLAP readthrough	Promoter (<=1kb)	0
chr1	156225488	156225717	3	6	9	2	6	2	2	1	2	3	1	5	18	23	15	1_156225488_156225717	PMF1	polyamine modulated factor 1	3' UTR	12462
chr1	156282519	156283040	27	34	31	25	15	14	12	11	7	20	10	13	68	55	29	1_156282519_156283040	SMG5	SMG5 nonsense mediated mRNA decay factor	Promoter (<=1kb)	0
chr1	156338217	156338892	49	34	42	34	25	34	17	14	12	35	19	18	90	55	32	1_156338217_156338892	TSACC	TSSK6 activating cochaperone	Promoter (<=1kb)	0
chr1	156456565	156456925	28	19	20	7	14	10	9	20	5	16	7	12	41	38	28	1_156456565_156456925	MIR9-1HG	MIR9-1 host gene	Promoter (<=1kb)	0
chr1	156457273	156457533	10	10	8	9	3	9	6	6	4	5	1	3	39	23	17	1_156457273_156457533	MIR9-1HG	MIR9-1 host gene	Promoter (<=1kb)	-660
chr1	156500864	156501183	29	18	19	13	16	11	15	10	14	15	9	13	63	50	35	1_156500864_156501183	MEF2D	myocyte enhancer factor 2D	Promoter (<=1kb)	-85
chr1	156505336	156505562	16	19	19	5	6	11	4	2	6	14	3	9	36	32	19	1_156505336_156505562	MEF2D	myocyte enhancer factor 2D	Distal Intergenic	-4557
chr1	156608215	156608402	8	2	7	2	3	4	4	5	4	5	2	4	17	14	11	1_156608215_156608402	GPATCH4	G-patch domain containing 4 (gene/pseudogene)	Intron (ENST00000679702.1/128240, intron 6 of 6)	-6719
chr1	156641890	156642124	18	21	28	13	10	15	7	5	5	6	5	2	28	28	19	1_156641890_156642124	BCAN	brevican	Promoter (<=1kb)	0
chr1	156660139	156660424	23	13	17	5	4	9	8	8	9	23	5	13	54	37	24	1_156660139_156660424	BCAN-AS2	BCAN antisense RNA 2	Promoter (<=1kb)	1000
chr1	156689490	156689789	13	18	19	9	6	7	8	9	8	19	5	6	31	37	17	1_156689490_156689789	NES	nestin	Exon (ENST00000650347.1/ENST00000650347.1, exon 1 of 2)	-12083
chr1	156725900	156726086	13	16	13	8	10	5	1	5	4	10	9	6	28	24	15	1_156725900_156726086	ISG20L2	interferon stimulated exonuclease gene 20 like 2	Promoter (<=1kb)	-33
chr1	156728424	156728938	34	36	44	19	17	21	14	13	11	29	12	6	65	50	28	1_156728424_156728938	METTL25B	methyltransferase like 25B	Promoter (<=1kb)	0
chr1	156741007	156741515	35	37	39	24	20	12	9	8	15	22	20	22	86	64	38	1_156741007_156741515	MRPL24	mitochondrial ribosomal protein L24	Promoter (<=1kb)	0
chr1	156751742	156752017	23	14	18	16	15	12	9	12	13	23	5	13	59	42	30	1_156751742_156752017	HDGF	heparin binding growth factor	Promoter (<=1kb)	-21
chr1	156767098	156767571	47	38	51	31	24	22	14	24	17	24	20	22	96	72	43	1_156767098_156767571	PRCC	proline rich mitotic checkpoint control factor	Promoter (<=1kb)	0
chr1	157045747	157046070	24	18	23	12	11	18	5	9	3	10	7	10	61	30	21	1_157045747_157046070	ARHGEF11	Rho guanine nucleotide exchange factor 11	Promoter (<=1kb)	-5
chr1	157138264	157138681	39	24	29	19	17	15	9	13	10	17	10	6	60	52	35	1_157138264_157138681	ETV3	ETS variant transcription factor 3	Promoter (<=1kb)	0
chr1	157482374	157482588	6	1	2	1	0	2	1	1	0	3	3	3	14	14	3	1_157482374_157482588	FCRL5	Fc receptor like 5	Distal Intergenic	33485
chr1	158113468	158114001	13	14	12	9	4	18	6	6	8	12	4	4	65	38	25	1_158113468_158114001	SMIM42	small integral membrane protein 42	Distal Intergenic	14300
chr1	158149759	158150023	7	16	14	9	9	8	6	4	2	5	4	8	22	27	13	1_158149759_158150023	LINC01704	long intergenic non-protein coding RNA 1704	Promoter (<=1kb)	0
chr1	158177702	158178077	9	9	1	6	4	4	5	7	3	3	3	6	26	21	12	1_158177702_158178077	CD1D	CD1d molecule	Promoter (<=1kb)	0
chr1	158999863	159000078	8	6	8	5	4	10	5	4	3	10	3	7	18	24	10	1_158999863_159000078	IFI16	interferon gamma inducible protein 16	Promoter (<=1kb)	0
chr1	159141846	159142168	22	12	26	14	14	15	8	13	9	11	8	9	32	20	16	1_159141846_159142168	AIM2	absent in melanoma 2	Promoter (<=1kb)	-93
chr1	159161105	159161323	8	11	14	6	7	8	3	7	2	8	6	1	21	19	8	1_159161105_159161323	CADM3	cell adhesion molecule 3	Intron (ENST00000695582.1/9447, intron 1 of 3)	-10286
chr1	159780763	159781004	19	16	23	13	13	14	10	8	12	12	9	15	52	30	20	1_159780763_159781004	DUSP23	dual specificity phosphatase 23	Promoter (<=1kb)	0
chr1	160031802	160032269	49	27	33	12	12	10	7	14	11	20	16	7	56	48	26	1_160031802_160032269	PIGM	phosphatidylinositol glycan anchor biosynthesis class M	Promoter (<=1kb)	0
chr1	160098967	160099181	17	14	17	8	12	16	3	5	4	13	5	6	49	30	16	1_160098967_160099181	IGSF8	immunoglobulin superfamily member 8	Promoter (<=1kb)	-24
chr1	160193226	160193435	10	6	14	6	11	8	3	9	3	7	6	4	19	24	4	1_160193226_160193435	CASQ1	calsequestrin 1	Promoter (<=1kb)	588
chr1	160262449	160262735	20	27	24	13	11	17	12	15	12	16	7	8	45	41	22	1_160262449_160262735	DCAF8	DDB1 and CUL4 associated factor 8	Promoter (<=1kb)	0
chr1	160285066	160285284	14	18	16	9	17	5	7	10	5	9	6	8	34	29	16	1_160285066_160285284	DCAF8	DDB1 and CUL4 associated factor 8	Promoter (<=1kb)	0
chr1	160291432	160291630	5	8	5	3	6	9	3	4	4	7	1	1	20	14	8	1_160291432_160291630	PEX19	peroxisomal biogenesis factor 19	3' UTR	-5084
chr1	160343196	160343679	36	23	25	10	8	19	12	16	6	23	11	7	53	40	26	1_160343196_160343679	COPA	COPI coat complex subunit alpha	Promoter (<=1kb)	0
chr1	160781172	160781363	2	3	5	4	2	5	1	5	1	6	3	3	21	13	7	1_160781172_160781363	LOC105371470	uncharacterized LOC105371470	Distal Intergenic	-4564
chr1	161021150	161021349	21	19	10	6	11	9	6	7	4	12	2	9	42	26	17	1_161021150_161021349	F11R	F11 receptor	Promoter (<=1kb)	0
chr1	161038770	161039051	14	14	14	3	9	6	3	7	3	7	5	4	25	21	12	1_161038770_161039051	TSTD1	thiosulfate sulfurtransferase like domain containing 1	Promoter (<=1kb)	0
chr1	161045871	161046162	23	30	24	18	10	21	11	12	8	16	9	11	33	30	12	1_161045871_161046162	USF1	upstream transcription factor 1	Promoter (<=1kb)	0
chr1	161117866	161118153	14	19	15	11	15	22	12	6	6	6	7	6	44	24	12	1_161117866_161118153	NIT1	nitrilase 1	Promoter (<=1kb)	0
chr1	161132743	161133224	25	36	37	22	19	26	11	18	13	20	23	8	62	42	40	1_161132743_161133224	DEDD	death effector domain containing	Promoter (<=1kb)	-55
chr1	161153792	161154076	12	13	11	5	5	11	3	3	4	7	7	6	19	22	9	1_161153792_161154076	UFC1	ubiquitin-fold modifier conjugating enzyme 1	Promoter (<=1kb)	0
chr1	161159339	161159759	19	23	31	15	11	18	4	7	9	11	10	15	45	34	18	1_161159339_161159759	USP21	ubiquitin specific peptidase 21	Promoter (<=1kb)	0
chr1	161166219	161166579	31	29	36	22	12	24	19	13	15	22	18	14	72	61	33	1_161166219_161166579	PPOX	protoporphyrinogen oxidase	Promoter (<=1kb)	0
chr1	161177360	161177542	9	10	20	7	7	14	5	2	4	5	9	3	27	20	17	1_161177360_161177542	B4GALT3	beta-1,4-galactosyltransferase 3	Promoter (<=1kb)	0
chr1	161202065	161202456	35	22	40	21	22	20	18	26	13	21	12	8	69	46	22	1_161202065_161202456	NDUFS2	NADH:ubiquinone oxidoreductase core subunit S2	Promoter (<=1kb)	0
chr1	161225692	161226014	33	15	21	5	11	8	6	7	14	16	11	14	45	27	17	1_161225692_161226014	TOMM40L	translocase of outer mitochondrial membrane 40 like	Promoter (<=1kb)	0
chr1	161258590	161258783	7	7	11	7	7	7	5	5	6	9	5	6	29	21	23	1_161258590_161258783	PCP4L1	Purkinje cell protein 4 like 1	Promoter (<=1kb)	0
chr1	161314246	161314518	24	18	22	13	16	15	13	9	4	15	8	5	42	26	17	1_161314246_161314518	SDHC	succinate dehydrogenase complex subunit C	Promoter (<=1kb)	0
chr1	161389889	161390446	36	19	29	12	16	17	8	11	6	29	11	8	65	42	39	1_161389889_161390446	CFAP126	cilia and flagella associated protein 126	Exon (ENST00000688159.2/ENST00000688159.2, exon 1 of 1)	-22013
chr1	161727045	161727555	20	17	24	22	16	21	8	9	8	18	11	7	72	56	32	1_161727045_161727555	FCRLB	Fc receptor like B	Promoter (1-2kb)	1144
chr1	161749609	161750282	41	23	41	20	20	13	13	18	9	28	15	16	71	56	41	1_161749609_161750282	DUSP12	dual specificity phosphatase 12	Promoter (<=1kb)	0
chr1	161766223	161766452	20	17	11	5	10	9	6	8	1	12	5	5	31	18	14	1_161766223_161766452	ATF6-DT	ATF6 divergent transcript	Promoter (<=1kb)	0
chr1	162144894	162145124	17	15	19	5	7	8	11	4	5	8	4	4	20	21	13	1_162144894_162145124	MIR4654	microRNA 4654	Intron (ENST00000361897.10/9722, intron 1 of 9)	-11983
chr1	162398633	162398813	2	6	6	3	5	4	2	3	0	7	2	0	11	9	9	1_162398633_162398813	SH2D1B	SH2 domain containing 1B	Intron (ENST00000367929.3/117157, intron 3 of 3)	13323
chr1	162497686	162497980	16	14	16	4	9	9	5	3	6	18	13	4	42	32	16	1_162497686_162497980	UHMK1	U2AF homology motif kinase 1	Promoter (<=1kb)	0
chr1	162561278	162561794	37	24	35	16	15	26	11	20	13	32	12	12	65	53	27	1_162561278_162561794	UAP1	UDP-N-acetylglucosamine pyrophosphorylase 1	Promoter (<=1kb)	0
chr1	162649682	162649935	10	4	12	4	10	5	7	10	2	10	4	3	28	26	13	1_162649682_162649935	DDR2	discoidin domain receptor tyrosine kinase 2	Intron (ENST00000446985.6/4921, intron 1 of 17)	17217
chr1	162822935	162823196	6	9	7	5	6	3	1	4	4	2	7	4	22	18	8	1_162822935_162823196	HSD17B7	hydroxysteroid 17-beta dehydrogenase 7	Distal Intergenic	20017
chr1	163069219	163069498	11	14	17	9	13	12	7	6	6	15	10	12	32	25	14	1_163069219_163069498	RGS4	regulator of G protein signaling 4	Promoter (<=1kb)	0
chr1	163321717	163322213	30	27	44	18	28	18	21	16	9	29	11	26	56	56	30	1_163321717_163322213	LOC127814295	uncharacterized LOC127814295	Promoter (<=1kb)	0
chr1	163523656	163523833	4	3	2	1	3	2	2	1	1	2	2	0	13	12	7	1_163523656_163523833	NUF2	NUF2 component of NDC80 kinetochore complex	Distal Intergenic	183401
chr1	164505930	164506151	14	6	4	5	5	3	4	6	1	5	6	1	23	16	6	1_164505930_164506151	PBX1	PBX homeobox 1	Distal Intergenic	-49433
chr1	164558725	164559207	29	28	28	14	9	19	10	13	9	24	15	18	54	38	23	1_164558725_164559207	PBX1	PBX homeobox 1	Promoter (<=1kb)	0
chr1	164576461	164576646	6	14	10	4	2	2	3	2	3	9	2	4	22	18	9	1_164576461_164576646	PBX1	PBX homeobox 1	Promoter (<=1kb)	-138
chr1	164787424	164787606	14	8	13	7	5	9	3	5	1	10	5	6	24	30	9	1_164787424_164787606	PBX1	PBX homeobox 1	Promoter (<=1kb)	-37
chr1	164830734	164830925	7	7	9	2	2	4	4	5	2	0	2	1	10	14	8	1_164830734_164830925	PBX1	PBX homeobox 1	Intron (ENST00000420696.7/5087, intron 8 of 8)	18006
chr1	165144937	165145120	2	9	8	3	2	2	1	3	3	4	1	2	13	12	8	1_165144937_165145120	LMX1A-AS2	LMX1A antisense RNA 2	Distal Intergenic	-65507
chr1	165236043	165236252	8	5	4	4	3	1	6	7	0	7	2	7	16	15	9	1_165236043_165236252	LMX1A-AS1	LMX1A antisense RNA 1	Intron (ENST00000342310.7/4009, intron 4 of 8)	17628
chr1	165376225	165376402	5	3	9	3	3	7	2	4	1	6	1	0	16	11	5	1_165376225_165376402	LMX1A	LIM homeobox transcription factor 1 alpha	Distal Intergenic	-19510
chr1	165393003	165393227	13	9	13	4	6	9	3	5	11	12	3	8	27	21	16	1_165393003_165393227	RXRG	retinoid X receptor gamma	Distal Intergenic	31745
chr1	165598086	165598447	40	33	43	17	18	17	10	14	14	16	10	6	77	52	33	1_165598086_165598447	LRRC52-AS1	LRRC52 antisense RNA 1	Exon (ENST00000669787.1/ENST00000669787.1, exon 1 of 4)	-15931
chr1	165630717	165631338	49	38	41	20	24	26	15	23	15	20	16	12	58	55	39	1_165630717_165631338	MGST3	microsomal glutathione S-transferase 3	Promoter (<=1kb)	0
chr1	165698480	165698820	21	19	21	12	15	17	11	12	5	20	10	8	46	29	22	1_165698480_165698820	ALDH9A1	aldehyde dehydrogenase 9 family member A1	Promoter (<=1kb)	0
chr1	165768800	165769068	24	27	25	12	13	14	8	14	6	18	8	7	51	27	29	1_165768800_165769068	TMCO1-AS1	TMCO1 antisense RNA 1	Promoter (<=1kb)	0
chr1	166839138	166839597	27	23	26	18	12	15	11	14	12	25	12	9	54	43	24	1_166839138_166839597	POGK	pogo transposable element derived with KRAB domain	Promoter (<=1kb)	0
chr1	166875952	166876605	44	38	46	16	30	26	14	24	22	23	22	11	99	64	44	1_166875952_166876605	TADA1	transcriptional adaptor 1	Promoter (<=1kb)	0
chr1	167066686	167066941	13	8	7	5	6	4	7	6	9	14	5	6	24	18	11	1_167066686_167066941	GPA33	glycoprotein A33	Intron (ENST00000527955.5/10223, intron 3 of 6)	11778
chr1	167220379	167220857	35	38	43	14	17	19	16	18	12	20	14	13	81	54	35	1_167220379_167220857	POU2F1-DT	POU2F1 divergent transcript	Promoter (<=1kb)	0
chr1	167222090	167222323	9	13	7	8	6	16	5	1	2	8	9	3	23	24	22	1_167222090_167222323	POU2F1	POU class 2 homeobox 1	Promoter (1-2kb)	1192
chr1	167411973	167412262	4	3	37	7	3	7	3	10	7	7	8	8	24	18	23	1_167411973_167412262	POU2F1	POU class 2 homeobox 1	3' UTR	22296
chr1	167454727	167454922	9	5	8	1	4	5	6	1	0	9	4	7	26	28	12	1_167454727_167454922	LOC101928512	uncharacterized LOC101928512	Promoter (<=1kb)	-273
chr1	167553580	167553953	36	21	32	14	8	15	7	13	6	16	10	13	48	34	23	1_167553580_167553953	LOC107985224	uncharacterized LOC107985224	Promoter (<=1kb)	0
chr1	167721706	167722061	23	16	22	8	8	19	11	11	8	18	4	14	67	36	27	1_167721706_167722061	MPZL1	myelin protein zero like 1	Promoter (<=1kb)	0
chr1	167935958	167936765	62	42	58	26	39	40	22	20	13	44	25	29	122	98	67	1_167935958_167936765	MPC2	mitochondrial pyruvate carrier 2	Promoter (<=1kb)	0
chr1	168178727	168179080	32	23	27	10	15	8	8	4	7	18	6	10	45	41	19	1_168178727_168179080	TIPRL	TOR signaling pathway regulator	Promoter (<=1kb)	0
chr1	168225849	168226038	15	12	14	11	5	12	4	5	5	8	2	5	30	35	15	1_168225849_168226038	SFT2D2	SFT2 domain containing 2	Promoter (<=1kb)	0
chr1	168342810	168343020	8	11	11	3	2	7	5	8	1	9	4	1	16	16	12	1_168342810_168343020	MIR557	microRNA 557	Intron (ENST00000636624.1/ENST00000636624.1, intron 1 of 3)	-32504
chr1	168387210	168387458	11	16	13	5	4	4	4	11	4	6	5	4	26	17	13	1_168387210_168387458	MIR557	microRNA 557	Distal Intergenic	11686
chr1	168439881	168440077	11	10	10	3	3	4	3	2	4	6	8	11	21	21	10	1_168439881_168440077	LOC100505918	uncharacterized LOC100505918	Intron (ENST00000636459.1/125312414, intron 5 of 8)	-17225
chr1	168603611	168603806	10	8	5	3	7	5	6	3	1	1	5	4	20	16	13	1_168603611_168603806	XCL1	X-C motif chemokine ligand 1	Distal Intergenic	27006
chr1	169087040	169087349	16	14	15	12	14	3	6	7	7	10	7	2	19	19	12	1_169087040_169087349	LINC00970	long intergenic non-protein coding RNA 970	Promoter (<=1kb)	0
chr1	169106071	169106522	40	30	32	18	17	10	22	5	10	23	16	13	61	52	29	1_169106071_169106522	ATP1B1	ATPase Na+/K+ transporting subunit beta 1	Promoter (<=1kb)	0
chr1	169367711	169368001	16	25	20	7	17	15	7	8	15	13	10	8	40	40	29	1_169367711_169368001	NME7	NME/NM23 family member 7	Promoter (<=1kb)	0
chr1	169427166	169427635	20	24	39	16	25	22	17	8	14	11	9	10	55	31	25	1_169427166_169427635	CCDC181	coiled-coil domain containing 181	Promoter (<=1kb)	0
chr1	169485855	169486289	36	33	28	22	33	30	12	15	10	27	12	12	68	52	36	1_169485855_169486289	SLC19A2	solute carrier family 19 member 2	Promoter (<=1kb)	0
chr1	169586331	169586608	6	10	13	5	8	2	2	5	5	6	4	3	20	18	15	1_169586331_169586608	F5	coagulation factor V	Promoter (<=1kb)	0
chr1	169794823	169795184	19	22	30	8	8	16	9	9	3	23	10	18	40	34	28	1_169794823_169795184	FIRRM	FIGNL1 interacting regulator of recombination and mitosis	Promoter (<=1kb)	0
chr1	169893626	169894414	36	39	43	21	20	21	16	18	14	42	21	18	86	57	41	1_169893626_169894414	SCYL3	SCY1 like pseudokinase 3	Promoter (<=1kb)	0
chr1	170074341	170074906	40	36	37	29	17	19	20	12	22	29	18	12	69	50	28	1_170074341_170074906	KIFAP3	kinesin associated protein 3	Promoter (<=1kb)	0
chr1	170531833	170532388	31	21	35	20	18	22	5	9	4	27	14	9	58	49	26	1_170531833_170532388	GORAB	golgin, RAB6 interacting	Promoter (<=1kb)	0
chr1	171485366	171485591	20	22	21	11	6	17	3	4	6	11	8	8	33	39	19	1_171485366_171485591	PRRC2C	proline rich coiled-coil 2C	Promoter (<=1kb)	0
chr1	171741770	171742194	32	28	24	14	19	23	11	16	9	19	8	11	53	43	21	1_171741770_171742194	VAMP4	vesicle associated membrane protein 4	Promoter (<=1kb)	0
chr1	171781210	171781799	61	50	67	36	42	44	24	16	23	38	15	24	117	73	59	1_171781210_171781799	METTL13	methyltransferase 13, eEF1A N-terminus and K55	Promoter (<=1kb)	0
chr1	171841277	171841587	23	21	26	11	13	14	5	11	8	20	10	11	48	38	32	1_171841277_171841587	DNM3	dynamin 3	Promoter (<=1kb)	0
chr1	172443720	172444336	24	25	18	14	13	14	17	15	8	11	12	6	63	39	30	1_172443720_172444336	LOC102724528	uncharacterized LOC102724528	Promoter (<=1kb)	0
chr1	172532388	172533219	73	60	57	36	28	36	21	26	26	57	28	33	152	109	67	1_172532388_172533219	SUCO	SUN domain containing ossification factor	Promoter (<=1kb)	0
chr1	172727686	172727869	2	3	2	1	2	1	0	2	1	4	1	2	9	9	5	1_172727686_172727869	FASLG	Fas ligand	Distal Intergenic	68542
chr1	173476935	173477630	46	31	39	30	20	23	8	7	9	24	18	10	77	55	28	1_173476935_173477630	PRDX6-AS1	PRDX6 antisense RNA 1	Promoter (<=1kb)	0
chr1	173669757	173669961	7	6	9	8	8	5	6	5	5	7	3	2	41	25	14	1_173669757_173669961	ANKRD45	ankyrin repeat domain 45	Promoter (<=1kb)	0
chr1	173714828	173715145	18	17	14	7	7	11	8	7	5	5	6	7	35	30	18	1_173714828_173715145	KLHL20	kelch like family member 20	Promoter (<=1kb)	0
chr1	173824265	173824999	53	44	50	32	29	31	21	19	16	32	24	22	86	68	38	1_173824265_173824999	DARS2	aspartyl-tRNA synthetase 2, mitochondrial	Promoter (<=1kb)	0
chr1	173867869	173868324	40	26	46	18	22	21	14	18	10	29	13	16	74	79	32	1_173867869_173868324	GAS5	growth arrest specific 5	Promoter (<=1kb)	0
chr1	174022363	174022617	18	10	14	7	8	16	7	13	3	4	5	6	37	20	20	1_174022363_174022617	RC3H1-DT	RC3H1 divergent transcript	Promoter (<=1kb)	0
chr1	174159205	174159696	50	34	43	25	27	23	12	23	10	31	13	16	114	79	43	1_174159205_174159696	RABGAP1L-DT	RABGAP1L divergent transcript	Promoter (<=1kb)	0
chr1	174262927	174263134	10	7	5	8	8	7	7	5	2	2	3	2	22	15	5	1_174262927_174263134	RABGAP1L	RAB GTPase activating protein 1 like	Intron (ENST00000357444.10/9910, intron 7 of 13)	-11966
chr1	174799525	174799911	29	23	26	14	20	24	21	11	17	15	11	8	43	35	21	1_174799525_174799911	RABGAP1L	RAB GTPase activating protein 1 like	Promoter (<=1kb)	-21
chr1	174999325	175000121	69	43	60	37	39	36	23	32	20	40	19	31	126	84	60	1_174999325_175000121	CACYBP	calcyclin binding protein	Promoter (<=1kb)	0
chr1	175023213	175023653	24	20	35	17	10	21	7	11	6	18	7	7	48	40	27	1_175023213_175023653	MRPS14	mitochondrial ribosomal protein S14	Promoter (<=1kb)	0
chr1	175029839	175030029	14	5	14	12	5	6	4	5	5	5	3	7	27	14	12	1_175029839_175030029	MRPS14	mitochondrial ribosomal protein S14	Distal Intergenic	-6414
chr1	175152115	175152321	4	14	13	7	3	4	3	5	4	3	4	4	17	22	12	1_175152115_175152321	KIAA0040	KIAA0040	Distal Intergenic	14420
chr1	175599225	175599495	8	7	12	1	6	6	4	8	4	8	1	9	30	37	12	1_175599225_175599495	TNR	tenascin R	Intron (ENST00000367674.7/7143, intron 1 of 22)	-70856
chr1	175857829	175858033	4	1	4	3	3	5	1	1	0	3	1	4	19	18	6	1_175857829_175858033	LINC01657	long intergenic non-protein coding RNA 1657	Distal Intergenic	-19310
chr1	176207193	176207798	35	31	39	18	22	28	11	20	4	32	21	15	70	49	41	1_176207193_176207798	COP1-DT	COP1 divergent transcript	Promoter (<=1kb)	0
chr1	176375102	176375305	9	4	11	1	5	5	2	6	0	6	3	4	26	16	2	1_176375102_176375305	PAPPA2	pappalysin 2	Intron (ENST00000701212.1/121832809, intron 6 of 6)	-87866
chr1	177181570	177181998	14	8	16	9	12	10	6	9	6	21	3	5	27	27	15	1_177181570_177181998	BRINP2	BMP/retinoic acid inducible neural specific 2	Intron (ENST00000361539.5/57795, intron 1 of 7)	10612
chr1	177948457	177948654	9	8	8	3	3	3	7	2	3	6	5	6	13	21	12	1_177948457_177948654	SEC16B	SEC16 homolog B, endoplasmic reticulum export factor	Promoter (<=1kb)	0
chr1	178093513	178093977	25	18	29	13	21	17	17	12	6	20	8	12	57	34	33	1_178093513_178093977	RASAL2-AS1	RASAL2 antisense RNA 1	Promoter (<=1kb)	0
chr1	178426966	178427153	6	7	11	4	6	12	2	8	0	7	6	3	13	7	3	1_178426966_178427153	RASAL2	RAS protein activator like 2	Intron (ENST00000367649.8/9462, intron 5 of 17)	-25284
chr1	178542706	178543050	20	15	13	10	14	13	7	7	4	15	8	5	50	38	18	1_178542706_178543050	C1orf220	chromosome 1 putative open reading frame 220	Promoter (<=1kb)	0
chr1	178725094	178725400	14	14	18	7	14	10	5	12	10	16	9	5	44	36	16	1_178725094_178725400	RALGPS2	Ral GEF with PH domain and SH3 binding motif 2	Promoter (<=1kb)	0
chr1	179002662	179003063	16	19	22	9	9	12	8	6	5	12	4	6	41	17	25	1_179002662_179003063	FAM20B	FAM20B glycosaminoglycan xylosylkinase	Distal Intergenic	-22741
chr1	179025567	179025960	23	16	17	11	11	11	7	13	6	14	8	7	49	44	25	1_179025567_179025960	FAM20B	FAM20B glycosaminoglycan xylosylkinase	Promoter (<=1kb)	0
chr1	179081786	179082076	22	19	12	12	7	10	2	12	6	10	4	7	36	22	19	1_179081786_179082076	TOR3A	torsin family 3 member A	Promoter (<=1kb)	0
chr1	179229589	179229955	18	13	16	8	9	13	5	6	3	9	7	6	46	23	22	1_179229589_179229955	ABL2	ABL proto-oncogene 2, non-receptor tyrosine kinase	Promoter (<=1kb)	0
chr1	179293500	179293954	31	28	42	25	21	29	6	15	11	38	13	10	80	62	40	1_179293500_179293954	SOAT1	sterol O-acyltransferase 1	Promoter (<=1kb)	0
chr1	179365648	179366222	22	25	17	12	5	21	12	11	3	14	5	6	52	36	19	1_179365648_179366222	AXDND1	axonemal dynein light chain domain containing 1	Promoter (<=1kb)	0
chr1	179814742	179815393	41	29	46	27	28	28	25	19	15	31	20	15	75	64	30	1_179814742_179815393	LOC105371634	uncharacterized LOC105371634	Promoter (2-3kb)	2031
chr1	179877762	179877977	13	11	19	7	6	9	9	3	3	6	3	1	30	27	19	1_179877762_179877977	TOR1AIP2	torsin 1A interacting protein 2	Promoter (<=1kb)	0
chr1	179882313	179883139	63	54	71	36	45	42	24	24	23	54	26	24	139	107	50	1_179882313_179883139	TOR1AIP1	torsin 1A interacting protein 1	Promoter (<=1kb)	0
chr1	179954410	179954841	37	35	38	20	19	22	10	18	13	14	11	10	63	68	37	1_179954410_179954841	CEP350	centrosomal protein 350	Promoter (<=1kb)	0
chr1	180154478	180154882	26	19	22	10	14	20	11	9	11	26	6	11	56	49	20	1_180154478_180154882	QSOX1	quiescin sulfhydryl oxidase 1	Promoter (<=1kb)	0
chr1	180502074	180502942	43	37	49	29	17	25	18	17	11	28	21	21	96	63	30	1_180502074_180502942	ACBD6	acyl-CoA binding domain containing 6	Promoter (<=1kb)	0
chr1	180515931	180516141	9	7	12	3	6	5	2	8	2	9	3	6	25	20	10	1_180515931_180516141	OVAAL	ovarian adenocarcinoma amplified long non-coding RNA	Intron (ENST00000673955.1/148756, intron 1 of 2)	6551
chr1	180631842	180632078	15	16	14	11	18	14	5	7	7	7	3	7	48	31	18	1_180631842_180632078	XPR1	xenotropic and polytropic retrovirus receptor 1	Promoter (<=1kb)	0
chr1	181022766	181023018	18	19	17	8	8	7	5	4	5	9	7	6	31	30	14	1_181022766_181023018	STX6	syntaxin 6	Promoter (<=1kb)	0
chr1	181088532	181088798	20	20	14	14	13	9	8	12	6	21	8	8	36	27	11	1_181088532_181088798	IER5	immediate early response 5	Promoter (<=1kb)	0
chr1	181105251	181105482	26	15	16	10	9	15	7	5	4	11	5	5	47	31	22	1_181105251_181105482	IER5	immediate early response 5	Distal Intergenic	16551
chr1	181142576	181142760	20	15	10	7	11	13	4	6	5	11	8	6	25	21	14	1_181142576_181142760	LINC01732	long intergenic non-protein coding RNA 1732	Distal Intergenic	-31724
chr1	181166518	181166866	9	10	12	6	11	13	4	3	6	6	6	4	19	30	10	1_181166518_181166866	LINC01732	long intergenic non-protein coding RNA 1732	Distal Intergenic	-7618
chr1	181180117	181180354	15	12	16	6	6	7	4	6	4	10	2	2	22	21	8	1_181180117_181180354	LINC01732	long intergenic non-protein coding RNA 1732	Intron (ENST00000435023.1/101928973, intron 2 of 2)	4780
chr1	182029452	182030108	37	31	46	23	22	29	14	23	14	28	15	16	99	72	36	1_182029452_182030108	ZNF648	zinc finger protein 648	Distal Intergenic	31604
chr1	182143291	182143487	11	4	9	7	8	14	4	9	2	9	4	2	21	11	9	1_182143291_182143487	ZNF648	zinc finger protein 648	Intron (ENST00000663078.1/400799, intron 3 of 4)	-74038
chr1	182349054	182349320	2	1	11	0	3	3	0	2	1	2	4	0	18	12	4	1_182349054_182349320	LINC01344	long intergenic non-protein coding RNA 1344	Distal Intergenic	-19841
chr1	182391797	182391980	24	15	22	12	10	12	2	4	3	13	7	6	31	19	10	1_182391797_182391980	GLUL	glutamate-ammonia ligase	Promoter (<=1kb)	-5
chr1	182396822	182397019	8	7	9	3	4	9	5	5	2	2	3	4	11	18	14	1_182396822_182397019	TEDDM1	transmembrane epididymal protein 1	Distal Intergenic	3648
chr1	182604390	182604596	11	11	9	10	8	8	8	8	7	6	8	4	30	26	17	1_182604390_182604596	RGS16	regulator of G protein signaling 16	Promoter (<=1kb)	-1
chr1	182789633	182789817	7	13	14	12	3	10	5	3	2	14	5	5	37	20	11	1_182789633_182789817	NPL	N-acetylneuraminate pyruvate lyase	Promoter (<=1kb)	0
chr1	182839077	182839802	61	46	61	42	31	20	16	31	8	49	13	13	103	92	59	1_182839077_182839802	DHX9	DExH-box helicase 9	Promoter (<=1kb)	0
chr1	182962627	182962846	5	7	12	11	4	10	2	6	4	6	3	4	22	13	11	1_182962627_182962846	SHCBP1L	SHC binding and spindle associated 1 like	Distal Intergenic	-9102
chr1	183023010	183023621	33	23	29	17	20	23	5	11	10	26	10	11	79	56	40	1_183023010_183023621	LAMC1	laminin subunit gamma 1	Promoter (<=1kb)	0
chr1	183471206	183472519	83	75	104	63	56	63	37	39	23	68	44	39	162	131	96	1_183471206_183472519	SMG7-AS1	SMG7 antisense RNA 1	Promoter (<=1kb)	0
chr1	183635689	183636313	47	55	82	32	35	47	26	25	27	49	18	23	154	97	42	1_183635689_183636313	ARPC5	actin related protein 2/3 complex subunit 5	Promoter (<=1kb)	0
chr1	183805129	183805560	18	19	21	14	12	12	11	9	4	11	11	11	36	36	24	1_183805129_183805560	RGL1	ral guanine nucleotide dissociation stimulator like 1	Promoter (<=1kb)	9
chr1	183916085	183916283	11	3	13	8	8	8	4	6	3	3	4	4	25	17	11	1_183916085_183916283	COLGALT2	collagen beta(1-O)galactosyltransferase 2	Intron (ENST00000304685.8/23179, intron 16 of 18)	20641
chr1	184051621	184051960	12	16	24	14	11	10	13	14	6	11	20	14	51	31	23	1_184051621_184051960	LOC102724830	uncharacterized LOC102724830	Promoter (<=1kb)	0
chr1	184225976	184226151	7	2	6	3	2	3	1	4	1	4	2	0	13	16	10	1_184225976_184226151	LOC102724830	uncharacterized LOC102724830	Distal Intergenic	106934
chr1	184386726	184386995	29	16	18	5	8	15	8	10	10	11	6	7	45	34	32	1_184386726_184386995	C1orf21-DT	C1orf21 divergent transcript	Promoter (<=1kb)	-22
chr1	184754725	184755289	47	50	53	23	45	32	12	20	17	23	14	24	121	64	47	1_184754725_184755289	EDEM3	ER degradation enhancing alpha-mannosidase like protein 3	Promoter (<=1kb)	0
chr1	184805664	184805992	12	12	9	6	9	11	1	7	3	7	4	4	31	19	14	1_184805664_184805992	NIBAN1	niban apoptosis regulator 1	Promoter (<=1kb)	0
chr1	185045267	185045760	22	17	24	10	11	7	8	8	11	20	10	13	41	35	22	1_185045267_185045760	RNF2	ring finger protein 2	Promoter (<=1kb)	0
chr1	185156846	185157431	38	29	46	18	27	32	23	27	15	29	15	14	86	63	43	1_185156846_185157431	SWT1	SWT1 RNA endoribonuclease homolog	Promoter (<=1kb)	0
chr1	185317267	185317643	33	33	27	18	21	16	11	13	12	26	7	11	65	64	34	1_185317267_185317643	IVNS1ABP	influenza virus NS1A binding protein	Promoter (<=1kb)	0
chr1	185734243	185734712	12	4	10	12	9	7	8	4	4	13	1	1	36	29	13	1_185734243_185734712	HMCN1	hemicentin 1	Promoter (<=1kb)	0
chr1	186212711	186212958	18	14	13	9	8	6	5	5	2	13	4	5	28	17	15	1_186212711_186212958	LOC124904471	uncharacterized LOC124904471	Distal Intergenic	-11514
chr1	186375132	186376008	71	72	80	36	46	42	25	24	19	47	34	32	160	105	65	1_186375132_186376008	ODR4	odr-4 GPCR localization factor homolog	Promoter (<=1kb)	0
chr1	186680179	186680392	11	7	9	6	8	4	3	8	1	4	4	2	19	23	7	1_186680179_186680392	PTGS2	prostaglandin-endoperoxide synthase 2	Promoter (<=1kb)	0
chr1	186680700	186680898	5	9	8	0	4	2	3	6	3	3	7	4	17	14	9	1_186680700_186680898	PTGS2	prostaglandin-endoperoxide synthase 2	Promoter (<=1kb)	24
chr1	186986049	186986242	9	9	6	3	6	6	3	0	3	8	7	3	13	13	4	1_186986049_186986242	LINC01037	long intergenic non-protein coding RNA 1037	Intron (ENST00000367466.4/5321, intron 17 of 17)	-84458
chr1	190475525	190475706	7	3	8	9	5	4	6	5	2	3	4	6	19	21	8	1_190475525_190475706	BRINP3	BMP/retinoic acid inducible neural specific 3	Promoter (<=1kb)	278
chr1	192788252	192788442	5	7	2	1	2	2	0	0	1	5	3	2	13	5	4	1_192788252_192788442	LOC105371665	uncharacterized LOC105371665	Intron (ENST00000644134.1/105371665, intron 1 of 6)	-19718
chr1	192808722	192809232	40	42	45	18	24	15	15	15	9	24	9	13	57	46	26	1_192808722_192809232	RGS2	regulator of G protein signaling 2	Promoter (<=1kb)	0
chr1	193059348	193060066	44	43	47	38	34	26	23	21	19	29	15	26	98	78	37	1_193059348_193060066	UCHL5	ubiquitin C-terminal hydrolase L5	Promoter (<=1kb)	0
chr1	193105080	193105650	35	21	38	19	13	20	11	18	11	22	12	12	71	43	29	1_193105080_193105650	GLRX2	glutaredoxin 2	Promoter (<=1kb)	0
chr1	193121696	193122198	20	17	35	18	15	24	16	17	9	23	18	19	78	55	37	1_193121696_193122198	CDC73	cell division cycle 73	Promoter (<=1kb)	0
chr1	196608770	196609214	28	24	37	14	15	12	12	9	12	19	10	20	61	43	29	1_196608770_196609214	KCNT2	potassium sodium-activated channel subfamily T member 2	Promoter (<=1kb)	11
chr1	197146468	197146864	16	16	15	8	9	9	6	7	8	10	1	7	33	27	15	1_197146468_197146864	ASPM	assembly factor for spindle microtubules	Promoter (<=1kb)	0
chr1	197201250	197201695	48	28	35	24	30	27	16	11	13	35	12	18	96	58	35	1_197201250_197201695	ZBTB41	zinc finger and BTB domain containing 41	Promoter (<=1kb)	0
chr1	197268147	197268405	2	8	14	2	2	5	6	4	5	5	2	5	13	16	5	1_197268147_197268405	CRB1	crumbs cell polarity complex component 1	Promoter (<=1kb)	0
chr1	197471321	197471501	6	4	3	1	4	4	2	1	2	6	0	2	17	13	7	1_197471321_197471501	CRB1	crumbs cell polarity complex component 1	Intron (ENST00000535699.5/23418, intron 12 of 12)	29151
chr1	197902561	197903197	50	33	33	23	21	29	14	14	15	38	13	17	92	71	40	1_197902561_197903197	C1orf53	chromosome 1 open reading frame 53	Promoter (<=1kb)	0
chr1	198157587	198157770	11	14	11	12	5	6	5	3	5	7	3	4	30	31	11	1_198157587_198157770	NEK7	NIMA related kinase 7	Promoter (<=1kb)	466
chr1	199552104	199552296	5	4	7	2	5	4	4	3	4	4	2	4	10	17	7	1_199552104_199552296	LINC02789	long intergenic non-protein coding RNA 2789	Distal Intergenic	403506
chr1	199976617	199976825	12	6	11	6	7	10	6	6	4	15	2	5	21	12	9	1_199976617_199976825	NR5A2	nuclear receptor subfamily 5 group A member 2	Distal Intergenic	-50789
chr1	200029298	200029587	9	14	16	8	7	4	7	7	3	9	6	8	21	26	19	1_200029298_200029587	NR5A2	nuclear receptor subfamily 5 group A member 2	Promoter (1-2kb)	1415
chr1	200092427	200092638	5	5	8	4	1	4	3	2	2	7	4	5	13	13	11	1_200092427_200092638	NR5A2	nuclear receptor subfamily 5 group A member 2	Intron (ENST00000236914.7/2494, intron 4 of 6)	48617
chr1	200409833	200410303	32	22	30	28	21	25	13	9	15	23	8	19	55	40	29	1_200409833_200410303	ZNF281	zinc finger protein 281	Promoter (<=1kb)	0
chr1	200488774	200488968	7	7	3	4	8	10	2	2	4	7	6	7	12	13	9	1_200488774_200488968	LOC124900414	uncharacterized LOC124900414	Distal Intergenic	-5170
chr1	200620667	200621010	16	14	15	9	11	9	6	10	7	15	11	4	35	28	25	1_200620667_200621010	KIF14	kinesin family member 14	Promoter (<=1kb)	0
chr1	200669406	200670247	44	34	50	32	28	31	13	20	16	28	15	20	101	97	48	1_200669406_200670247	DDX59-AS1	DDX59 antisense RNA 1	Promoter (<=1kb)	0
chr1	200684102	200684282	1	3	4	3	7	2	1	6	1	3	0	2	9	14	5	1_200684102_200684282	DDX59	DEAD-box helicase 59	Intron (ENST00000568695.1/101929224, intron 1 of 2)	-14195
chr1	200691865	200692041	5	3	8	3	6	9	1	1	3	4	3	2	2	8	5	1_200691865_200692041	DDX59	DEAD-box helicase 59	Intron (ENST00000568695.1/101929224, intron 2 of 2)	-21958
chr1	200738633	200739488	45	25	33	14	20	18	10	15	15	16	8	13	79	44	25	1_200738633_200739488	CAMSAP2	calmodulin regulated spectrin associated protein family member 2	Promoter (<=1kb)	0
chr1	200803007	200803183	3	9	8	5	5	4	2	5	1	1	1	2	10	8	8	1_200803007_200803183	CAMSAP2	calmodulin regulated spectrin associated protein family member 2	Intron (ENST00000358823.7/23271, intron 2 of 16)	-28925
chr1	201011798	201012026	13	7	21	8	10	13	8	8	8	6	5	6	34	22	11	1_201011798_201012026	KIF21B	kinesin family member 21B	Intron (ENST00000332129.6/23046, intron 1 of 33)	-6208
chr1	201084433	201084775	6	10	13	8	9	10	5	7	4	14	7	5	29	23	12	1_201084433_201084775	CACNA1S	calcium voltage-gated channel subunit alpha1 S	Intron (ENST00000362061.4/779, intron 9 of 43)	-21940
chr1	201114159	201114443	24	17	29	17	12	24	8	13	14	12	9	18	55	39	24	1_201114159_201114443	CACNA1S	calcium voltage-gated channel subunit alpha1 S	Promoter (1-2kb)	-1708
chr1	201154075	201154659	33	14	31	14	12	14	7	14	7	21	8	15	62	50	26	1_201154075_201154659	TMEM9	transmembrane protein 9	Promoter (<=1kb)	0
chr1	201164827	201165007	6	5	11	2	4	6	3	6	5	5	3	4	10	9	5	1_201164827_201165007	TMEM9	transmembrane protein 9	Intron (ENST00000367333.6/252839, intron 1 of 5)	6567
chr1	201170761	201170983	24	21	17	14	8	18	7	7	6	9	3	3	32	32	24	1_201170761_201170983	TMEM9	transmembrane protein 9	Promoter (<=1kb)	591
chr1	201184863	201185089	12	5	10	3	4	7	1	2	4	7	3	3	20	20	6	1_201184863_201185089	IGFN1	immunoglobulin like and fibronectin type III domain containing 1	Distal Intergenic	-5735
chr1	201469273	201469683	40	34	35	24	20	14	7	11	11	24	16	12	75	58	32	1_201469273_201469683	PHLDA3	pleckstrin homology like domain family A member 3	Promoter (<=1kb)	-36
chr1	201507156	201507368	6	4	5	8	5	6	1	3	4	10	5	3	36	18	8	1_201507156_201507368	CSRP1-AS1	CSRP1 antisense RNA 1	Promoter (<=1kb)	0
chr1	201513030	201513260	11	7	14	6	10	8	6	7	5	6	2	4	26	20	13	1_201513030_201513260	CSRP1	cysteine and glycine rich protein 1	Intron (ENST00000454651.2/107985246, intron 1 of 1)	-3574
chr1	201531335	201531515	3	7	3	3	4	4	5	3	2	9	3	3	19	15	11	1_201531335_201531515	NAV1	neuron navigator 1	Intron (ENST00000454651.2/107985246, intron 1 of 1)	-7612
chr1	201559441	201559994	18	24	22	11	12	16	4	11	14	18	9	7	42	39	23	1_201559441_201559994	NAV1	neuron navigator 1	Intron (ENST00000648727.1/ENST00000648727.1, intron 1 of 1)	20314
chr1	201605214	201605459	18	7	20	6	12	2	5	7	6	9	9	8	28	25	9	1_201605214_201605459	NAV1	neuron navigator 1	Intron (ENST00000685211.1/89796, intron 2 of 33)	-17468
chr1	201648472	201648652	14	15	16	7	6	9	4	5	2	9	6	6	40	28	20	1_201648472_201648652	NAV1	neuron navigator 1	Promoter (<=1kb)	223
chr1	201704319	201704520	8	10	11	8	5	16	3	5	2	7	4	6	21	24	18	1_201704319_201704520	MIR5191	microRNA 5191	Intron (ENST00000685211.1/89796, intron 5 of 33)	-14988
chr1	201793102	201793303	12	7	8	4	3	9	9	9	4	5	4	3	25	11	11	1_201793102_201793303	NAV1	neuron navigator 1	3' UTR	6552
chr1	201829014	201829190	15	9	11	7	7	9	6	3	4	12	6	5	31	13	13	1_201829014_201829190	IPO9-AS1	IPO9 antisense RNA 1	Promoter (<=1kb)	0
chr1	201946472	201946690	12	13	16	10	10	15	8	8	2	16	12	6	43	24	8	1_201946472_201946690	LMOD1	leiomodin 1	Promoter (<=1kb)	0
chr1	201955264	201955717	44	24	33	23	19	21	15	17	13	23	10	15	76	45	34	1_201955264_201955717	TIMM17A	translocase of inner mitochondrial membrane 17A	Promoter (<=1kb)	0
chr1	202034750	202035036	7	5	7	5	5	3	3	1	0	7	5	2	19	13	9	1_202034750_202035036	ELF3	E74 like ETS transcription factor 3	Distal Intergenic	20972
chr1	202108055	202108250	4	5	13	9	7	8	7	5	3	9	6	4	17	23	15	1_202108055_202108250	GPR37L1	G protein-coupled receptor 37 like 1	Distal Intergenic	-14636
chr1	202135245	202135500	13	11	10	5	8	9	1	0	5	11	3	7	31	15	14	1_202135245_202135500	ARL8A	ARF like GTPase 8A	Promoter (<=1kb)	108
chr1	202315600	202315852	6	8	5	5	4	8	6	2	2	9	3	4	21	20	7	1_202315600_202315852	UBE2T	ubiquitin conjugating enzyme E2 T	Intron (ENST00000367278.8/59352, intron 17 of 17)	26073
chr1	202341795	202342227	18	18	25	11	19	14	10	12	10	12	17	10	54	46	17	1_202341795_202342227	UBE2T	ubiquitin conjugating enzyme E2 T	Promoter (<=1kb)	0
chr1	202348466	202348844	20	34	24	12	20	18	11	12	13	13	19	10	67	48	33	1_202348466_202348844	PPP1R12B	protein phosphatase 1 regulatory subunit 12B	Promoter (<=1kb)	0
chr1	202586456	202586637	16	13	19	2	12	11	8	2	8	7	7	8	15	13	9	1_202586456_202586637	PPP1R12B	protein phosphatase 1 regulatory subunit 12B	3' UTR	18938
chr1	202697918	202698101	4	8	6	9	2	1	2	3	4	3	3	3	17	23	7	1_202697918_202698101	SYT2	synaptotagmin 2	Intron (ENST00000367268.5/127833, intron 1 of 8)	12353
chr1	202710427	202710614	13	17	18	15	9	12	8	7	9	12	12	5	30	32	24	1_202710427_202710614	SYT2	synaptotagmin 2	Promoter (<=1kb)	0
chr1	202719693	202719880	7	8	8	4	5	2	2	5	3	1	4	1	16	15	12	1_202719693_202719880	SYT2	synaptotagmin 2	Distal Intergenic	-9239
chr1	202861579	202861841	16	17	29	14	12	15	12	9	6	8	8	6	49	40	19	1_202861579_202861841	ACTG1P25	actin gamma 1 pseudogene 25	Promoter (<=1kb)	0
chr1	202888630	202889313	33	37	39	18	18	25	19	8	15	23	11	9	82	76	37	1_202888630_202889313	RABIF	RAB interacting factor	Promoter (<=1kb)	0
chr1	202926979	202927447	25	22	27	19	13	14	13	14	3	20	12	16	46	54	23	1_202926979_202927447	KLHL12	kelch like family member 12	Promoter (<=1kb)	0
chr1	202958091	202958547	21	16	22	15	16	17	7	9	7	15	10	10	50	44	33	1_202958091_202958547	ADIPOR1	adiponectin receptor 1	Promoter (<=1kb)	0
chr1	202967195	202967372	8	11	11	6	2	8	5	8	4	11	6	8	28	29	13	1_202967195_202967372	CYB5R1	cytochrome b5 reductase 1	Promoter (<=1kb)	0
chr1	203007166	203007673	34	28	41	10	15	21	12	13	9	18	14	14	49	46	34	1_203007166_203007673	TMEM183A	transmembrane protein 183A	Promoter (<=1kb)	0
chr1	203026332	203026603	17	15	26	9	7	9	13	3	4	9	5	8	38	36	12	1_203026332_203026603	PPFIA4	PTPRF interacting protein alpha 4	Promoter (<=1kb)	0
chr1	203103488	203103727	5	5	3	2	2	3	1	4	2	4	3	1	15	11	11	1_203103488_203103727	ADORA1	adenosine A1 receptor	Intron (ENST00000309502.7/134, intron 2 of 5)	12834
chr1	203216359	203216544	6	7	17	4	5	7	3	3	3	6	3	2	23	12	15	1_203216359_203216544	CHIT1	chitinase 1	Promoter (1-2kb)	1477
chr1	203269164	203269381	16	9	21	4	9	9	6	8	8	7	5	3	25	24	15	1_203269164_203269381	CHIT1	chitinase 1	Exon (ENST00000484834.5/1118, exon 1 of 12)	3428
chr1	203278589	203278930	26	10	12	5	10	15	5	9	3	9	4	8	33	28	24	1_203278589_203278930	LINC01353	long intergenic non-protein coding RNA 1353	Intron (ENST00000666545.1/100506775, intron 1 of 3)	-3491
chr1	203290540	203290718	21	9	7	7	4	7	4	6	3	9	4	6	30	25	21	1_203290540_203290718	LINC01353	long intergenic non-protein coding RNA 1353	Promoter (2-3kb)	2830
chr1	203305217	203305507	31	26	23	13	12	10	11	11	6	13	11	12	69	40	23	1_203305217_203305507	BTG2-DT	BTG2 divergent transcript	Promoter (<=1kb)	0
chr1	203514078	203514390	8	12	11	3	9	6	3	7	7	7	8	11	35	24	15	1_203514078_203514390	OPTC	opticin	Distal Intergenic	19925
chr1	203592181	203592463	10	13	18	4	4	4	3	4	3	7	2	5	32	20	7	1_203592181_203592463	ATP2B4	ATPase plasma membrane Ca2+ transporting 4	Distal Intergenic	-34369
chr1	203626694	203626916	22	10	12	9	7	9	8	6	9	14	5	5	29	22	17	1_203626694_203626916	ATP2B4	ATPase plasma membrane Ca2+ transporting 4	Promoter (<=1kb)	0
chr1	203650076	203650447	16	16	13	11	9	18	10	8	8	18	7	8	35	22	17	1_203650076_203650447	ATP2B4	ATPase plasma membrane Ca2+ transporting 4	Intron (ENST00000341360.7/493, intron 1 of 21)	19979
chr1	203795950	203796211	14	12	17	8	5	5	7	1	2	5	9	4	20	14	14	1_203795950_203796211	ZC3H11A	zinc finger CCCH-type containing 11A	Promoter (<=1kb)	244
chr1	203861393	203861862	30	27	24	19	24	16	10	9	10	21	15	7	56	50	23	1_203861393_203861862	SNRPE	small nuclear ribonucleoprotein polypeptide E	Promoter (<=1kb)	0
chr1	204072977	204073304	17	9	18	9	8	12	5	8	5	6	11	8	35	35	22	1_204072977_204073304	SOX13	SRY-box transcription factor 13	Promoter (<=1kb)	0
chr1	204350952	204351360	21	15	19	8	13	10	8	12	6	14	7	15	34	41	19	1_204350952_204351360	PLEKHA6	pleckstrin homology domain containing A6	Promoter (<=1kb)	0
chr1	204363768	204363960	11	12	6	5	4	8	3	1	7	9	4	6	22	24	13	1_204363768_204363960	PLEKHA6	pleckstrin homology domain containing A6	Intron (ENST00000564627.3/22874, intron 3 of 4)	-3839
chr1	204411554	204412087	32	34	45	25	15	30	14	14	7	28	12	24	71	50	35	1_204411554_204412087	PPP1R15B	protein phosphatase 1 regulatory subunit 15B	Promoter (<=1kb)	0
chr1	204446573	204446797	10	10	12	9	10	6	2	9	3	5	3	10	28	30	22	1_204446573_204446797	PIK3C2B	phosphatidylinositol-4-phosphate 3-kinase catalytic subunit type 2 beta	Intron (ENST00000367187.7/5287, intron 16 of 33)	3333
chr1	204494704	204495056	23	13	22	12	11	11	5	5	7	17	6	15	59	36	20	1_204494704_204495056	PIK3C2B	phosphatidylinositol-4-phosphate 3-kinase catalytic subunit type 2 beta	Promoter (<=1kb)	0
chr1	204516234	204516666	24	27	27	10	16	15	5	14	3	15	9	5	55	43	34	1_204516234_204516666	MDM4	MDM4 regulator of p53	Promoter (<=1kb)	0
chr1	204763912	204764206	8	2	3	3	2	5	4	7	4	5	5	7	24	11	11	1_204763912_204764206	NFASC	neurofascin	Distal Intergenic	-64445
chr1	204807056	204807268	10	10	16	4	7	4	6	9	4	7	5	7	31	22	17	1_204807056_204807268	NFASC	neurofascin	Distal Intergenic	-21383
chr1	204828505	204828710	18	18	23	7	12	11	13	6	7	12	8	5	37	30	21	1_204828505_204828710	NFASC	neurofascin	Promoter (<=1kb)	0
chr1	204858437	204858835	18	23	19	10	21	24	8	8	5	13	11	6	47	41	27	1_204858437_204858835	NFASC	neurofascin	Intron (ENST00000404977.6/23114, intron 1 of 25)	-11769
chr1	205122260	205122478	16	12	11	7	9	10	5	8	2	6	8	6	28	29	16	1_205122260_205122478	RBBP5	RB binding protein 5, histone lysine methyltransferase complex subunit	Promoter (<=1kb)	-245
chr1	205141741	205142044	8	10	12	6	7	11	6	4	4	8	5	2	17	14	8	1_205141741_205142044	RBBP5	RB binding protein 5, histone lysine methyltransferase complex subunit	Distal Intergenic	-19726
chr1	205211205	205211820	30	33	24	20	14	24	6	12	9	12	12	8	59	55	34	1_205211205_205211820	DSTYK	dual serine/threonine and tyrosine protein kinase	Promoter (<=1kb)	0
chr1	205227680	205228038	21	20	12	12	13	8	10	10	6	23	8	13	63	30	23	1_205227680_205228038	TMCC2	transmembrane and coiled-coil domain family 2	Promoter (<=1kb)	0
chr1	205273570	205273795	14	18	17	12	7	9	8	4	4	12	6	8	35	38	15	1_205273570_205273795	TMCC2	transmembrane and coiled-coil domain family 2	Intron (ENST00000648708.1/ENST00000648708.1, intron 1 of 4)	16381
chr1	205321754	205321949	15	19	16	10	9	9	4	8	7	14	6	8	35	34	16	1_205321754_205321949	NUAK2	NUAK family kinase 2	Promoter (<=1kb)	-9
chr1	205352491	205352697	10	11	15	5	5	5	3	11	4	13	8	7	26	33	14	1_205352491_205352697	KLHDC8A	kelch domain containing 8A	Intron (ENST00000367155.8/55220, intron 1 of 5)	3881
chr1	205398559	205398743	2	2	4	4	4	3	1	2	1	1	3	3	11	10	8	1_205398559_205398743	LEMD1	LEM domain containing 1	Intron (ENST00000367152.5/93273, intron 2 of 3)	21831
chr1	205485629	205485817	10	5	7	4	2	6	9	3	8	5	2	5	32	22	7	1_205485629_205485817	CDK18	cyclin dependent kinase 18	Distal Intergenic	-18779
chr1	205591951	205592170	12	11	13	7	7	11	6	7	2	10	6	11	41	23	19	1_205591951_205592170	MFSD4A	major facilitator superfamily domain containing 4A	Promoter (<=1kb)	0
chr1	205631895	205632424	36	27	33	14	12	18	11	13	10	24	17	10	78	56	30	1_205631895_205632424	ELK4	ETS transcription factor ELK4	Promoter (<=1kb)	0
chr1	205775354	205775562	11	8	10	9	1	3	5	8	4	7	1	5	22	12	11	1_205775354_205775562	RAB29	RAB29, member RAS oncogene family	Promoter (<=1kb)	0
chr1	205813156	205813446	29	20	23	11	14	12	15	11	11	16	9	11	52	30	19	1_205813156_205813446	SLC41A1	solute carrier family 41 member 1	Promoter (<=1kb)	0
chr1	205919085	205919282	9	13	15	3	2	7	4	7	1	8	4	1	13	16	11	1_205919085_205919282	SLC26A9	solute carrier family 26 member 9	Intron (ENST00000340781.8/115019, intron 17 of 20)	5463
chr1	206041662	206041937	6	10	4	2	3	3	0	2	2	6	1	5	14	17	13	1_206041662_206041937	RHEX	regulator of hemoglobinization and erythroid cell expansion	Exon (ENST00000647075.1/ENST00000647075.1, exon 2 of 4)	-10908
chr1	206470474	206470666	6	3	10	6	3	3	3	2	4	7	4	4	23	18	9	1_206470474_206470666	IKBKE	inhibitor of nuclear factor kappa B kinase subunit epsilon	Promoter (<=1kb)	0
chr1	206479641	206479832	4	4	17	2	6	9	4	6	7	10	1	4	24	26	6	1_206479641_206479832	MIR6769B	microRNA 6769b	Intron (ENST00000581977.7/9641, intron 10 of 21)	4838
chr1	206490045	206490657	23	14	20	9	6	12	9	12	8	15	8	8	61	39	23	1_206490045_206490657	IKBKE-AS1	IKBKE antisense RNA 1	Intron (ENST00000581977.7/9641, intron 16 of 21)	7071
chr1	206557042	206557226	20	15	12	13	15	11	11	8	4	10	4	10	24	18	18	1_206557042_206557226	RASSF5	Ras association domain family member 5	Promoter (<=1kb)	0
chr1	206612372	206612838	29	18	23	12	15	23	13	10	7	30	10	9	54	51	39	1_206612372_206612838	EIF2D	eukaryotic translation initiation factor 2D	Promoter (<=1kb)	0
chr1	206635413	206635708	24	18	27	20	16	10	11	6	7	13	6	10	43	36	21	1_206635413_206635708	DYRK3-AS1	DYRK3 antisense RNA 1	Promoter (<=1kb)	0
chr1	206684703	206684885	10	8	16	5	6	9	4	7	3	9	7	7	23	18	7	1_206684703_206684885	MAPKAPK2	MAPK activated protein kinase 2	Promoter (<=1kb)	-20
chr1	207052972	207053408	27	31	30	16	17	28	9	16	10	25	11	15	64	47	27	1_207052972_207053408	PFKFB2	6-phosphofructo-2-kinase/fructose-2,6-biphosphatase 2	Promoter (<=1kb)	0
chr1	207321547	207321856	23	13	18	12	12	13	3	3	7	12	5	7	43	21	18	1_207321547_207321856	CD55	CD55 molecule (Cromer blood group)	Promoter (<=1kb)	0
chr1	207751895	207752236	18	30	22	14	18	12	12	11	11	19	11	11	46	36	27	1_207751895_207752236	CD46	CD46 molecule	Promoter (<=1kb)	0
chr1	207925304	207925492	3	6	4	5	2	4	0	2	3	5	1	3	17	12	5	1_207925304_207925492	CD34	CD34 molecule	Distal Intergenic	-13902
chr1	207963475	207963850	28	29	28	17	24	16	6	13	7	15	12	11	77	43	26	1_207963475_207963850	LINC02767	long intergenic non-protein coding RNA 2767	Exon (ENST00000638446.1/105372883, exon 3 of 5)	4183
chr1	208245353	208245535	13	16	6	2	2	6	13	6	1	7	6	3	23	14	11	1_208245353_208245535	PLXNA2	plexin A2	Promoter (<=1kb)	-969
chr1	208267921	208268097	11	12	16	3	4	9	8	4	7	8	4	7	14	10	4	1_208267921_208268097	LOC124904501	uncharacterized LOC124904501	Promoter (2-3kb)	2546
chr1	208989056	208989232	2	3	0	3	1	1	1	3	1	2	0	3	10	12	6	1_208989056_208989232	LINC01774	long intergenic non-protein coding RNA 1774	Distal Intergenic	16602
chr1	209354425	209354612	9	6	6	9	5	2	7	7	6	8	3	5	18	16	11	1_209354425_209354612	LINC01698	long intergenic non-protein coding RNA 1698	Distal Intergenic	-13050
chr1	209435779	209435965	10	6	5	5	1	3	3	2	3	6	5	3	17	15	10	1_209435779_209435965	MIR205	microRNA 205	Distal Intergenic	3646
chr1	209566168	209566401	12	12	16	10	6	8	6	6	4	7	4	4	26	19	16	1_209566168_209566401	LOC105372898	uncharacterized LOC105372898	Promoter (1-2kb)	1272
chr1	209585775	209586017	14	14	21	9	8	11	7	6	4	13	8	11	40	36	14	1_209585775_209586017	CAMK1G	calcium/calmodulin dependent protein kinase IG	Promoter (2-3kb)	2046
chr1	209675562	209675808	3	8	13	5	10	4	4	3	2	6	3	5	30	20	14	1_209675562_209675808	G0S2	G0/G1 switch 2	Promoter (<=1kb)	150
chr1	209784359	209784788	30	29	41	13	23	19	14	17	7	25	12	6	70	56	23	1_209784359_209784788	C1orf74	chromosome 1 open reading frame 74	Promoter (<=1kb)	0
chr1	209827829	209828237	14	23	20	13	12	13	5	8	4	21	7	19	35	31	19	1_209827829_209828237	UTP25	UTP25 small subunit processome component	Promoter (<=1kb)	0
chr1	209937883	209938336	28	21	24	17	15	10	14	8	9	12	11	13	69	42	20	1_209937883_209938336	SYT14	synaptotagmin 14	Promoter (<=1kb)	0
chr1	210087414	210087664	4	3	3	1	3	4	2	2	0	4	2	1	21	9	7	1_210087414_210087664	SYT14	synaptotagmin 14	Intron (ENST00000537238.5/255928, intron 5 of 8)	66368
chr1	210222419	210222609	7	2	3	2	1	3	2	3	3	4	4	2	15	8	7	1_210222419_210222609	SERTAD4	SERTA domain containing 4	Distal Intergenic	-10187
chr1	210232472	210232678	15	5	6	5	8	5	3	5	4	6	4	1	28	15	13	1_210232472_210232678	SERTAD4	SERTA domain containing 4	Promoter (<=1kb)	-118
chr1	210233550	210233795	9	6	10	8	7	3	5	6	4	10	5	4	31	21	14	1_210233550_210233795	SERTAD4-AS1	SERTAD4 antisense RNA 1	Promoter (<=1kb)	73
chr1	210328075	210328296	4	1	5	3	0	3	0	3	3	3	4	1	19	11	9	1_210328075_210328296	HHAT	hedgehog acyltransferase	Promoter (<=1kb)	0
chr1	211134045	211134470	34	21	27	22	18	26	10	13	15	17	10	9	74	63	38	1_211134045_211134470	KCNH1	potassium voltage-gated channel subfamily H member 1	Promoter (<=1kb)	0
chr1	211259026	211259563	27	23	33	14	22	21	14	18	5	19	10	10	81	63	28	1_211259026_211259563	RCOR3	REST corepressor 3	Promoter (<=1kb)	0
chr1	211323578	211323753	6	5	5	6	2	3	6	6	3	5	4	2	7	15	5	1_211323578_211323753	TRAF5	TNF receptor associated factor 5	Promoter (2-3kb)	-2862
chr1	211382586	211382962	34	31	35	21	13	18	13	14	8	20	10	10	49	47	25	1_211382586_211382962	LINC00467	long intergenic non-protein coding RNA 467	Promoter (<=1kb)	0
chr1	211579240	211579522	19	15	27	16	16	9	8	3	7	17	6	11	64	33	18	1_211579240_211579522	SLC30A1	solute carrier family 30 member 1	Promoter (<=1kb)	-79
chr1	211655295	211655507	7	4	9	5	7	2	6	7	1	7	2	3	19	21	10	1_211655295_211655507	NTRAS	non-coding transcript regulating alternative splicing	Distal Intergenic	3148
chr1	211675474	211675864	20	18	13	15	13	9	8	7	2	12	8	8	29	31	21	1_211675474_211675864	NEK2	NIMA related kinase 2	Promoter (<=1kb)	0
chr1	212035044	212035791	44	55	66	31	31	31	16	23	11	37	26	19	104	71	56	1_212035044_212035791	INTS7	integrator complex subunit 7	Promoter (<=1kb)	0
chr1	212284926	212285520	37	34	47	21	22	27	12	15	16	27	19	15	95	71	51	1_212284926_212285520	LINC02608	long intergenic non-protein coding RNA 2608	Promoter (<=1kb)	0
chr1	212414861	212415079	15	17	18	7	8	8	9	5	2	19	7	7	48	23	15	1_212414861_212415079	PACC1	proton activated chloride channel 1	Promoter (<=1kb)	0
chr1	212477252	212477443	5	10	11	5	3	6	8	5	6	7	5	4	23	18	7	1_212477252_212477443	LINC02771	long intergenic non-protein coding RNA 2771	Distal Intergenic	-4347
chr1	212529339	212529684	29	19	18	12	17	8	8	9	6	9	9	3	15	22	9	1_212529339_212529684	LINC01740	long intergenic non-protein coding RNA 1740	Intron (ENST00000651527.1/ENST00000651527.1, intron 2 of 4)	-16010
chr1	212558778	212559174	19	14	19	9	8	9	3	4	2	10	8	4	40	29	16	1_212558778_212559174	ATF3	activating transcription factor 3	Exon (ENST00000564287.3/ENST00000564287.3, exon 1 of 1)	-6160
chr1	212608440	212608885	44	41	48	20	31	23	11	15	18	21	19	11	66	54	39	1_212608440_212608885	ATF3	activating transcription factor 3	Promoter (<=1kb)	0
chr1	212665354	212665695	13	5	7	5	3	3	0	1	3	6	4	0	38	27	20	1_212665354_212665695	LINC02773	long intergenic non-protein coding RNA 2773	Promoter (<=1kb)	0
chr1	212791568	212791992	35	29	31	16	20	25	16	11	11	20	10	13	57	49	27	1_212791568_212791992	TATDN3	TatD DNase domain containing 3	Promoter (<=1kb)	0
chr1	212857996	212858528	47	48	67	23	41	31	13	20	14	39	13	18	113	80	49	1_212857996_212858528	FLVCR1	FLVCR choline and heme transporter 1	Promoter (<=1kb)	0
chr1	212916959	212917312	5	4	7	0	2	4	4	6	3	7	3	5	24	24	14	1_212916959_212917312	LOC124904507	uncharacterized LOC124904507	Promoter (<=1kb)	172
chr1	212950382	212950824	24	28	18	10	25	22	17	10	7	15	13	7	54	44	38	1_212950382_212950824	VASH2	vasohibin 2	Promoter (<=1kb)	0
chr1	213015502	213015990	30	37	33	28	22	27	14	18	9	25	10	12	75	43	28	1_213015502_213015990	ANGEL2	angel homolog 2	Promoter (<=1kb)	0
chr1	213051310	213051679	13	22	17	5	12	9	3	9	4	8	3	8	37	25	15	1_213051310_213051679	RPS6KC1	ribosomal protein S6 kinase C1	Promoter (<=1kb)	55
chr1	213772987	213773267	7	1	4	5	3	2	1	2	1	6	1	1	10	21	8	1_213772987_213773267	RPS6KC1	ribosomal protein S6 kinase C1	Intron (ENST00000456240.1/26750, intron 1 of 1)	41571
chr1	214123284	214123482	10	7	15	6	6	12	6	6	5	7	6	1	18	18	10	1_214123284_214123482	LINC02775	long intergenic non-protein coding RNA 2775	Intron (ENST00000637598.1/105372911, intron 1 of 4)	64291
chr1	214156191	214156373	6	4	9	3	2	8	0	1	5	2	1	1	15	13	5	1_214156191_214156373	LINC02775	long intergenic non-protein coding RNA 2775	Intron (ENST00000637598.1/105372911, intron 1 of 4)	31400
chr1	214187182	214187531	9	13	15	8	6	12	5	10	3	6	8	10	33	25	14	1_214187182_214187531	LINC02775	long intergenic non-protein coding RNA 2775	Promoter (<=1kb)	242
chr1	214281409	214281604	18	15	17	8	5	9	6	3	7	18	5	3	38	29	12	1_214281409_214281604	SMYD2	SET and MYND domain containing 2	Promoter (<=1kb)	187
chr1	214603014	214603317	30	24	23	16	18	21	6	12	9	19	14	7	31	35	21	1_214603014_214603317	CENPF	centromere protein F	Promoter (<=1kb)	0
chr1	215083705	215083890	4	5	7	2	4	1	1	4	1	6	1	3	12	11	8	1_215083705_215083890	KCNK2	potassium two pore domain channel subfamily K member 2	Promoter (<=1kb)	188
chr1	216502475	216502741	2	6	0	1	4	6	3	2	5	2	2	2	12	10	7	1_216502475_216502741	USH2A	usherin	Distal Intergenic	-79027
chr1	216723476	216723705	24	12	16	12	9	12	3	5	5	9	3	7	19	22	24	1_216723476_216723705	ESRRG	estrogen related receptor gamma	Promoter (<=1kb)	-4
chr1	216750097	216750322	8	9	8	7	4	6	3	4	1	11	6	2	23	24	8	1_216750097_216750322	ESRRG	estrogen related receptor gamma	Intron (ENST00000361525.7/2104, intron 3 of 8)	-26625
chr1	217105577	217105769	9	4	5	3	4	7	0	6	4	6	2	4	14	14	8	1_217105577_217105769	ESRRG	estrogen related receptor gamma	Intron (ENST00000366940.6/2104, intron 1 of 8)	-15030
chr1	217630794	217631054	15	8	12	6	8	5	5	4	2	15	6	7	31	19	8	1_217630794_217631054	GPATCH2	G-patch domain containing 2	Promoter (<=1kb)	28
chr1	218164239	218164514	11	12	14	3	8	8	8	6	5	6	5	2	23	18	10	1_218164239_218164514	LOC105372922	uncharacterized LOC105372922	Distal Intergenic	-115018
chr1	218285092	218285523	25	17	22	21	13	15	13	8	7	11	13	7	50	49	24	1_218285092_218285523	RRP15	ribosomal RNA processing 15 homolog	Promoter (<=1kb)	0
chr1	218345708	218345947	14	12	8	9	9	11	6	5	6	13	3	8	33	20	9	1_218345708_218345947	TGFB2-AS1	TGFB2 antisense RNA 1 (head to head)	Promoter (<=1kb)	16
chr1	219173748	219173955	19	15	11	15	14	10	6	6	2	8	7	7	29	25	12	1_219173748_219173955	LYPLAL1	lysophospholipase like 1	Promoter (<=1kb)	0
chr1	219661197	219661388	6	3	6	3	3	5	8	6	2	6	4	2	23	18	6	1_219661197_219661388	ZC3H11B	zinc finger CCCH-type containing 11B	Distal Intergenic	-48092
chr1	219812708	219812892	4	5	10	4	5	4	9	3	2	4	3	5	12	17	8	1_219812708_219812892	SLC30A10	solute carrier family 30 member 10	Intron (ENST00000484239.5/105372926, intron 6 of 8)	106138
chr1	220046353	220046795	48	29	46	23	23	16	18	21	16	31	18	15	102	75	41	1_220046353_220046795	EPRS1	glutamyl-prolyl-tRNA synthetase 1	Promoter (<=1kb)	0
chr1	220089720	220090008	20	16	17	7	5	12	3	6	4	11	11	5	27	22	8	1_220089720_220090008	BPNT1	3'(2'), 5'-bisphosphate nucleotidase 1	Promoter (<=1kb)	0
chr1	220094028	220094246	14	15	19	12	5	7	5	9	2	14	3	10	30	24	16	1_220094028_220094246	IARS2	isoleucyl-tRNA synthetase 2, mitochondrial	Promoter (<=1kb)	0
chr1	220272439	220272710	26	15	35	11	14	17	11	9	8	18	5	6	49	31	20	1_220272439_220272710	RAB3GAP2	RAB3 GTPase activating non-catalytic protein subunit 2	Promoter (<=1kb)	0
chr1	220337558	220337833	5	5	4	0	3	1	1	4	2	4	2	1	16	14	10	1_220337558_220337833	RAB3GAP2	RAB3 GTPase activating non-catalytic protein subunit 2	Distal Intergenic	-65029
chr1	220527379	220527616	11	12	7	5	3	3	5	8	7	4	4	6	25	19	14	1_220527379_220527616	MARK1	microtubule affinity regulating kinase 1	Promoter (<=1kb)	-520
chr1	220748150	220748410	15	14	15	11	11	9	8	10	5	11	4	3	35	27	13	1_220748150_220748410	MTARC2	mitochondrial amidoxime reducing component 2	Promoter (<=1kb)	0
chr1	220810287	220810499	8	7	4	5	2	2	0	5	1	9	2	4	21	17	10	1_220810287_220810499	MTARC1	mitochondrial amidoxime reducing component 1	Promoter (<=1kb)	0
chr1	221310222	221310455	5	6	8	8	9	6	4	1	4	6	1	6	21	16	8	1_221310222_221310455	LINC02817	long intergenic non-protein coding RNA 2817	Distal Intergenic	25503
chr1	221478142	221478351	2	6	6	3	6	4	3	3	3	10	3	2	20	24	12	1_221478142_221478351	LOC107985462	uncharacterized LOC107985462	Distal Intergenic	-71011
chr1	221741850	221742462	44	36	37	21	26	30	18	9	12	24	16	12	54	41	37	1_221741850_221742462	DUSP10	dual specificity phosphatase 10	Promoter (<=1kb)	0
chr1	221858887	221859099	11	7	9	2	8	3	6	7	3	8	6	6	16	8	6	1_221858887_221859099	LINC01655	long intergenic non-protein coding RNA 1655	Intron (ENST00000715677.1/105372950, intron 4 of 4)	-18170
chr1	222187800	222188231	21	14	21	6	14	9	8	13	6	14	9	8	39	25	18	1_222187800_222188231	LINC01705	long intergenic non-protein coding RNA 1705	Intron (ENST00000652067.1/124904518, intron 4 of 6)	-123027
chr1	222455210	222455432	13	9	14	6	9	9	4	5	3	9	3	10	23	21	11	1_222455210_222455432	LOC105372956	uncharacterized LOC105372956	Distal Intergenic	49049
chr1	222465256	222465895	16	15	28	15	7	20	8	6	11	21	6	8	56	46	37	1_222465256_222465895	LOC105372956	uncharacterized LOC105372956	Distal Intergenic	38586
chr1	222589861	222590151	18	21	29	14	10	9	5	10	3	7	5	3	32	21	11	1_222589861_222590151	TAF1A-AS1	TAF1A antisense RNA 1	Promoter (<=1kb)	0
chr1	222617504	222617912	18	34	32	7	14	20	5	7	13	16	7	9	52	48	20	1_222617504_222617912	MIA3	MIA SH3 domain ER export factor 3	Promoter (<=1kb)	-185
chr1	222643966	222644665	32	32	41	15	21	20	14	23	6	23	9	14	81	56	23	1_222643966_222644665	MIA3	MIA SH3 domain ER export factor 3	Promoter (<=1kb)	0
chr1	222713202	222713498	24	22	27	16	18	16	8	8	2	13	12	10	29	28	20	1_222713202_222713498	BROX	BRO1 domain and CAAX motif containing	Promoter (<=1kb)	0
chr1	222814998	222815319	10	9	12	14	14	15	6	3	6	13	6	6	40	21	13	1_222814998_222815319	DISP1	dispatched RND transporter family member 1	Promoter (<=1kb)	0
chr1	223081439	223081615	10	12	5	3	5	3	4	6	2	7	4	4	30	16	17	1_223081439_223081615	LOC102724046	uncharacterized LOC102724046	Distal Intergenic	21712
chr1	223133768	223133985	22	13	12	6	9	12	6	7	3	9	9	9	24	34	15	1_223133768_223133985	TLR5	toll like receptor 5	Promoter (1-2kb)	-1189
chr1	223364139	223364585	35	27	33	16	13	19	7	11	10	21	8	12	65	44	21	1_223364139_223364585	SUSD4	sushi domain containing 4	Promoter (<=1kb)	0
chr1	223684316	223684502	5	15	23	7	7	5	1	4	4	11	3	4	11	17	7	1_223684316_223684502	CAPN2	calpain 2	Distal Intergenic	-17091
chr1	223776336	223776611	7	7	0	5	2	6	2	1	2	3	1	1	22	10	6	1_223776336_223776611	CAPN2	calpain 2	Distal Intergenic	5713
chr1	223845964	223846410	32	20	23	12	16	14	11	6	7	15	14	10	58	55	24	1_223845964_223846410	TP53BP2	tumor protein p53 binding protein 2	Promoter (<=1kb)	-10
chr1	223992571	223992780	12	14	15	12	11	8	4	8	2	7	4	2	21	14	15	1_223992571_223992780	SEPTIN7P13	septin 7 pseudogene 13	Promoter (<=1kb)	0
chr1	224113984	224114253	17	18	23	15	17	11	7	6	7	12	9	3	45	26	13	1_224113984_224114253	FBXO28	F-box protein 28	Promoter (<=1kb)	0
chr1	224182976	224183429	17	19	31	17	19	16	9	7	7	14	14	10	67	42	17	1_224182976_224183429	DEGS1	delta 4-desaturase, sphingolipid 1	Promoter (<=1kb)	0
chr1	224203601	224203777	3	4	3	2	3	1	0	3	1	4	4	1	17	13	4	1_224203601_224203777	LOC101927143	uncharacterized LOC101927143	Distal Intergenic	6662
chr1	224204899	224205085	4	2	5	2	3	7	5	3	0	7	3	2	17	10	9	1_224204899_224205085	LOC101927143	uncharacterized LOC101927143	Distal Intergenic	5354
chr1	224329926	224330562	22	29	25	20	22	21	15	22	5	18	8	6	62	24	24	1_224329926_224330562	NVL	nuclear VCP like	Promoter (<=1kb)	0
chr1	224356731	224357018	17	11	19	4	11	13	7	12	7	11	8	4	39	17	14	1_224356731_224357018	CNIH4	cornichon family member 4	Promoter (<=1kb)	0
chr1	224513822	224514036	12	11	11	10	9	8	2	5	3	7	7	5	27	18	15	1_224513822_224514036	CNIH3	cornichon family AMPA receptor auxiliary protein 3	Promoter (<=1kb)	134
chr1	224616001	224616337	15	11	16	14	9	9	9	6	9	11	4	4	39	25	20	1_224616001_224616337	CNIH3-AS2	CNIH3 antisense RNA 2	Promoter (<=1kb)	0
chr1	224922405	224922605	5	2	8	2	4	6	3	0	1	3	1	3	14	10	9	1_224922405_224922605	DNAH14	dynein axonemal heavy chain 14	Intron (ENST00000445597.6/127602, intron 1 of 60)	-7049
chr1	224929483	224929983	28	22	29	12	12	14	8	7	7	16	5	14	42	28	31	1_224929483_224929983	DNAH14	dynein axonemal heavy chain 14	Promoter (<=1kb)	0
chr1	225427950	225428322	29	25	42	12	19	16	8	5	7	20	13	10	85	55	23	1_225427950_225428322	LBR	lamin B receptor	Promoter (<=1kb)	0
chr1	225653125	225653636	17	21	38	13	14	12	4	10	11	14	5	17	59	49	22	1_225653125_225653636	ENAH	ENAH actin regulator	Promoter (<=1kb)	0
chr1	225677389	225677587	9	6	5	8	6	3	5	4	1	2	4	4	16	14	13	1_225677389_225677587	LOC102723834	uncharacterized LOC102723834	Distal Intergenic	-22677
chr1	225777582	225777879	19	30	21	18	24	18	6	19	14	25	21	7	68	46	35	1_225777582_225777879	SRP9	signal recognition particle 9	Promoter (<=1kb)	0
chr1	225924075	225924494	19	31	29	14	14	15	8	10	7	15	9	8	74	59	31	1_225924075_225924494	LEFTY1	left-right determination factor 1	Promoter (<=1kb)	0
chr1	225976063	225976250	10	4	5	1	6	3	6	6	5	8	0	5	19	22	6	1_225976063_225976250	SDE2	SDE2 telomere maintenance homolog	Distal Intergenic	23093
chr1	225999286	225999674	35	30	39	24	26	24	11	26	13	40	17	15	98	69	50	1_225999286_225999674	SDE2	SDE2 telomere maintenance homolog	Promoter (<=1kb)	0
chr1	226002842	226003020	11	2	13	6	7	7	8	3	3	12	7	5	22	20	16	1_226002842_226003020	SDE2	SDE2 telomere maintenance homolog	Distal Intergenic	-3499
chr1	226061983	226062416	30	26	20	10	16	20	8	8	9	14	5	9	44	29	23	1_226061983_226062416	H3-3A-DT	H3-3A divergent transcript	Promoter (<=1kb)	-85
chr1	226082887	226083169	9	8	10	4	7	3	4	2	4	11	4	7	28	13	9	1_226082887_226083169	LINC01703	long intergenic non-protein coding RNA 1703	Promoter (<=1kb)	-421
chr1	226083483	226083686	12	14	11	4	10	3	11	5	3	10	4	7	39	36	17	1_226083483_226083686	LINC01703	long intergenic non-protein coding RNA 1703	Promoter (<=1kb)	0
chr1	226109918	226110159	26	17	10	5	8	9	3	6	6	13	3	7	34	24	16	1_226109918_226110159	LINC01703	long intergenic non-protein coding RNA 1703	Distal Intergenic	22954
chr1	226125223	226125501	23	7	18	8	6	10	5	4	4	6	5	5	28	31	10	1_226125223_226125501	ACBD3-AS1	ACBD3 antisense RNA 1	Distal Intergenic	-22502
chr1	226186591	226187069	18	20	23	11	13	11	6	7	8	16	5	10	57	35	23	1_226186591_226187069	ACBD3	acyl-CoA binding domain containing 3	Promoter (<=1kb)	0
chr1	226309105	226309364	14	20	18	7	8	9	3	8	4	11	13	3	33	34	22	1_226309105_226309364	LIN9	lin-9 DREAM MuvB core complex component	Promoter (<=1kb)	0
chr1	226333528	226333717	10	6	11	4	2	7	2	4	1	3	4	1	20	14	9	1_226333528_226333717	LIN9	lin-9 DREAM MuvB core complex component	Exon (ENST00000622497.1/ENST00000622497.1, exon 1 of 3)	-23659
chr1	226408037	226408218	12	6	10	6	7	7	7	3	5	11	6	10	21	23	12	1_226408037_226408218	PARP1	poly(ADP-ribose) polymerase 1	Promoter (<=1kb)	0
chr1	226428937	226429183	12	8	11	10	6	3	6	6	6	11	3	8	25	30	5	1_226428937_226429183	PARP1	poly(ADP-ribose) polymerase 1	Distal Intergenic	-20783
chr1	226547806	226548010	16	8	14	5	11	6	5	5	9	6	4	5	27	26	10	1_226547806_226548010	STUM	stum, mechanosensory transduction mediator homolog	Promoter (<=1kb)	-754
chr1	226703491	226703666	17	10	15	9	10	13	6	5	3	7	1	6	27	17	16	1_226703491_226703666	ITPKB-IT1	ITPKB intronic transcript 1	Intron (ENST00000272117.8/3707, intron 2 of 7)	-28399
chr1	226939740	226940331	51	45	70	42	36	44	13	28	21	49	20	25	123	74	62	1_226939740_226940331	COQ8A	coenzyme Q8A	Promoter (<=1kb)	0
chr1	227318244	227318748	34	23	33	17	15	27	12	14	13	20	12	10	90	63	31	1_227318244_227318748	CDC42BPA	CDC42 binding protein kinase alpha	Promoter (<=1kb)	0
chr1	227481648	227481854	7	7	7	8	1	7	5	6	4	1	4	2	16	12	7	1_227481648_227481854	LOC105373122	uncharacterized LOC105373122	Distal Intergenic	38765
chr1	227542548	227542805	4	6	7	3	4	10	3	4	4	5	7	5	25	13	8	1_227542548_227542805	ZNF678	zinc finger protein 678	Distal Intergenic	-20738
chr1	227563434	227563696	18	22	24	7	9	14	7	6	2	12	5	8	36	23	15	1_227563434_227563696	ZNF678	zinc finger protein 678	Promoter (<=1kb)	0
chr1	227728475	227728821	12	18	14	9	13	16	3	7	1	10	8	9	45	31	16	1_227728475_227728821	SNAP47	synaptosome associated protein 47	Promoter (<=1kb)	0
chr1	227735316	227735586	36	23	29	19	9	9	8	9	9	15	7	7	54	31	18	1_227735316_227735586	SNAP47	synaptosome associated protein 47	Promoter (<=1kb)	0
chr1	227762478	227762707	11	9	10	7	9	9	4	9	3	5	5	3	35	16	17	1_227762478_227762707	SNAP47	synaptosome associated protein 47	Promoter (1-2kb)	-1032
chr1	227788005	227788501	50	29	48	32	25	25	11	9	15	22	8	13	94	65	44	1_227788005_227788501	LOC105373289	uncharacterized LOC105373289	Promoter (<=1kb)	-20
chr1	228082481	228082779	27	21	33	18	19	16	10	7	9	22	9	6	62	49	18	1_228082481_228082779	ARF1	ARF GTPase 1	Promoter (<=1kb)	0
chr1	228103219	228103501	27	20	19	11	15	15	5	7	8	15	12	7	42	38	18	1_228103219_228103501	C1orf35	chromosome 1 open reading frame 35	Promoter (<=1kb)	0
chr1	228109230	228109569	37	22	34	14	19	17	4	9	12	16	14	16	103	56	43	1_228109230_228109569	MRPL55	mitochondrial ribosomal protein L55	Promoter (<=1kb)	0
chr1	228131089	228131276	8	6	6	4	6	9	5	7	2	5	5	6	16	15	11	1_228131089_228131276	GUK1	guanylate kinase 1	Distal Intergenic	-8686
chr1	228139849	228140355	51	33	50	33	22	26	16	22	23	37	18	14	124	90	59	1_228139849_228140355	GUK1	guanylate kinase 1	Promoter (<=1kb)	0
chr1	228165327	228166253	73	61	76	36	39	41	22	28	24	47	32	32	190	148	58	1_228165327_228166253	IBA57	iron-sulfur cluster assembly factor IBA57	Promoter (<=1kb)	0
chr1	228378610	228378799	8	4	5	7	7	7	3	2	5	4	5	2	35	20	13	1_228378610_228378799	OBSCN	obscurin, cytoskeletal calmodulin and titin-interacting RhoGEF	3' UTR	3692
chr1	228457856	228458133	27	25	24	12	9	12	2	12	8	15	9	6	27	34	23	1_228457856_228458133	LOC124904538	uncharacterized LOC124904538	Promoter (<=1kb)	0
chr1	228648119	228648433	6	3	3	4	7	6	1	6	1	6	5	2	26	9	16	1_228648119_228648433	RNA5S17	RNA, 5S ribosomal 17	Promoter (1-2kb)	-1961
chr1	228650543	228650763	1	1	2	1	5	1	1	1	0	6	2	1	18	12	12	1_228650543_228650763	RNA5S17	RNA, 5S ribosomal 17	Exon (ENST00000441325.2/ENST00000441325.2, exon 1 of 1)	-4385
chr1	228735131	228735561	21	18	16	12	13	16	3	8	6	21	13	9	47	41	14	1_228735131_228735561	RHOU	ras homolog family member U	Promoter (<=1kb)	0
chr1	228805082	228805475	9	9	19	10	11	17	2	6	2	13	8	6	19	23	14	1_228805082_228805475	RHOU	ras homolog family member U	Distal Intergenic	69603
chr1	228911440	228911703	7	12	10	6	7	4	5	6	4	8	2	1	17	14	4	1_228911440_228911703	RHOU	ras homolog family member U	Distal Intergenic	175961
chr1	229092488	229092670	9	8	11	5	11	5	0	5	5	3	5	4	14	14	10	1_229092488_229092670	LINC02815	long intergenic non-protein coding RNA 2815	Promoter (2-3kb)	2225
chr1	229129344	229129571	11	12	11	5	4	4	5	7	6	13	4	4	24	15	8	1_229129344_229129571	LINC02815	long intergenic non-protein coding RNA 2815	Intron (ENST00000662083.1/105373158, intron 1 of 4)	-34439
chr1	229203537	229203724	16	7	8	5	10	15	10	8	4	8	3	4	13	19	11	1_229203537_229203724	LINC02815	long intergenic non-protein coding RNA 2815	Promoter (1-2kb)	1704
chr1	229227568	229227767	9	12	14	4	6	6	5	4	3	6	7	3	25	16	14	1_229227568_229227767	TMEM78	transmembrane protein 78	Exon (ENST00000651412.1/ENST00000651412.1, exon 3 of 4)	-21869
chr1	229238850	229239028	2	2	4	3	0	2	1	1	0	1	1	4	15	10	5	1_229238850_229239028	TMEM78	transmembrane protein 78	Intron (ENST00000651412.1/ENST00000651412.1, intron 1 of 3)	-10608
chr1	229271023	229271473	23	26	33	17	7	19	6	8	15	24	10	10	46	35	21	1_229271023_229271473	RAB4A-AS1	RAB4A antisense RNA 1	Promoter (<=1kb)	0
chr1	229342448	229342732	19	15	24	17	9	9	8	2	5	8	5	7	39	27	20	1_229342448_229342732	CCSAP	centriole, cilia and spindle associated protein	Promoter (<=1kb)	0
chr1	229508087	229508572	39	35	37	22	22	15	13	16	12	23	10	15	56	61	26	1_229508087_229508572	NUP133-DT	NUP133 divergent transcript	Promoter (<=1kb)	0
chr1	229558720	229559303	56	29	45	22	33	25	16	17	16	18	18	20	123	94	54	1_229558720_229559303	ABCB10	ATP binding cassette subfamily B member 10	Promoter (<=1kb)	-13
chr1	229579288	229579486	7	4	9	3	10	5	5	5	3	10	5	5	18	12	9	1_229579288_229579486	ABCB10	ATP binding cassette subfamily B member 10	Distal Intergenic	-20581
chr1	229625730	229626187	21	26	30	11	15	11	6	11	6	17	4	10	49	34	18	1_229625730_229626187	TAF5L	TATA-box binding protein associated factor 5 like	Promoter (<=1kb)	0
chr1	229908228	229908558	16	10	15	10	5	10	9	3	5	9	7	8	25	18	15	1_229908228_229908558	LINC01682	long intergenic non-protein coding RNA 1682	Distal Intergenic	-16182
chr1	230066672	230067243	33	33	26	13	24	16	8	11	9	32	11	7	74	47	23	1_230066672_230067243	GALNT2	polypeptide N-acetylgalactosaminyltransferase 2	Promoter (<=1kb)	0
chr1	230426332	230426651	29	23	24	14	11	15	8	12	8	13	8	2	63	37	19	1_230426332_230426651	LOC105373164	uncharacterized LOC105373164	Promoter (<=1kb)	0
chr1	230642323	230642753	52	37	27	17	19	20	8	17	8	13	12	10	93	67	37	1_230642323_230642753	COG2	component of oligomeric golgi complex 2	Promoter (<=1kb)	0
chr1	230868563	230868776	8	6	15	4	4	8	1	3	1	11	6	4	35	27	10	1_230868563_230868776	C1orf198	chromosome 1 open reading frame 198	Promoter (<=1kb)	-42
chr1	230978756	230979224	32	31	28	21	19	28	15	15	17	27	13	29	83	56	35	1_230978756_230979224	ARV1	ARV1 homolog, fatty acid homeostasis modulator	Promoter (<=1kb)	0
chr1	231162861	231163045	11	6	8	4	6	8	1	3	2	7	6	2	32	20	17	1_231162861_231163045	TRIM67	tripartite motif containing 67	Promoter (<=1kb)	0
chr1	231241016	231241514	28	16	30	15	14	14	13	7	3	15	11	5	45	34	20	1_231241016_231241514	C1orf131	chromosome 1 open reading frame 131	Promoter (<=1kb)	0
chr1	231337765	231338202	20	31	26	19	20	24	12	10	9	22	17	12	34	32	31	1_231337765_231338202	EXOC8	exocyst complex component 8	Promoter (<=1kb)	0
chr1	231422316	231422616	23	27	20	15	4	16	8	12	7	20	15	8	56	38	17	1_231422316_231422616	EGLN1	egl-9 family hypoxia inducible factor 1	Promoter (<=1kb)	-29
chr1	231528384	231528970	40	33	30	25	21	20	27	13	14	27	13	15	61	49	26	1_231528384_231528970	TSNAX-DISC1	TSNAX-DISC1 readthrough (NMD candidate)	Promoter (<=1kb)	0
chr1	231626590	231626900	8	9	16	12	15	7	3	5	1	15	3	6	36	37	16	1_231626590_231626900	DISC1	DISC1 scaffold protein	Promoter (<=1kb)	0
chr1	232630132	232630308	12	13	12	6	5	3	6	5	6	9	7	4	33	24	15	1_232630132_232630308	SIPA1L2	signal induced proliferation associated 1 like 2	Promoter (<=1kb)	0
chr1	232805333	232805632	10	9	14	7	6	10	5	7	1	3	8	8	35	16	18	1_232805333_232805632	MAP10	microtubule associated protein 10	Promoter (<=1kb)	0
chr1	232950444	232950684	17	17	21	13	15	16	8	14	8	13	4	3	41	44	17	1_232950444_232950684	NTPCR	nucleoside-triphosphatase, cancer-related	Promoter (<=1kb)	0
chr1	233295639	233295831	17	15	23	14	5	5	3	9	6	7	4	3	35	22	18	1_233295639_233295831	PCNX2	pecanex 2	Promoter (<=1kb)	0
chr1	233440974	233441378	8	9	13	11	11	13	1	7	2	6	5	4	26	19	11	1_233440974_233441378	MAP3K21	mitogen-activated protein kinase kinase kinase 21	Distal Intergenic	65191
chr1	233904578	233904899	19	11	15	10	11	12	5	9	4	14	2	8	38	35	11	1_233904578_233904899	SLC35F3	solute carrier family 35 member F3	Promoter (<=1kb)	0
chr1	234214067	234214264	18	19	19	9	5	9	3	11	10	14	2	8	21	18	15	1_234214067_234214264	SLC35F3	solute carrier family 35 member F3	Promoter (<=1kb)	-7
chr1	234342786	234343138	18	22	9	13	14	16	7	15	7	11	6	9	31	29	11	1_234342786_234343138	COA6	cytochrome c oxidase assembly factor 6	Distal Intergenic	-30318
chr1	234373268	234373829	35	26	43	6	24	18	12	19	8	24	6	6	59	59	27	1_234373268_234373829	COA6-AS1	COA6 antisense RNA 1	Promoter (<=1kb)	0
chr1	234478673	234479201	23	35	38	26	12	17	9	18	14	20	14	16	75	50	32	1_234478673_234479201	TARBP1	TAR (HIV-1) RNA binding protein 1	Promoter (<=1kb)	0
chr1	234499177	234499392	13	16	15	6	6	10	5	6	6	7	5	9	31	20	14	1_234499177_234499392	TARBP1	TAR (HIV-1) RNA binding protein 1	Distal Intergenic	-19998
chr1	234523624	234523891	24	19	15	8	12	11	8	17	4	12	5	7	21	21	10	1_234523624_234523891	LINC01354	long intergenic non-protein coding RNA 1354	Distal Intergenic	7901
chr1	234544297	234544601	23	14	21	7	16	8	10	7	5	15	8	7	33	28	23	1_234544297_234544601	LINC01354	long intergenic non-protein coding RNA 1354	Distal Intergenic	-12494
chr1	234599945	234600349	20	14	11	14	14	8	5	6	7	7	9	10	34	24	13	1_234599945_234600349	LOC124900421	U8 small nucleolar RNA	Exon (ENST00000690958.1/ENST00000690958.1, exon 1 of 1)	6670
chr1	234610947	234611237	26	21	26	14	10	13	8	9	6	23	7	8	44	32	19	1_234610947_234611237	IRF2BP2	interferon regulatory factor 2 binding protein 2	Promoter (<=1kb)	-769
chr1	234724050	234724228	20	10	24	7	15	9	7	4	3	7	5	7	18	18	8	1_234724050_234724228	LINC01132	long intergenic non-protein coding RNA 1132	Promoter (<=1kb)	8
chr1	234782539	234782715	6	17	7	3	4	3	5	4	1	9	6	9	27	32	9	1_234782539_234782715	LINC02961	long intergenic non-protein coding RNA 2961	Distal Intergenic	-22483
chr1	234970005	234970247	13	5	12	4	7	7	3	9	4	8	6	6	30	34	14	1_234970005_234970247	LNCATV	lncRNA negative regulator of antiviral signaling	Promoter (<=1kb)	0
chr1	235083664	235084108	27	16	20	20	18	17	15	12	9	19	11	13	43	44	13	1_235083664_235084108	LINC01348	long intergenic non-protein coding RNA 1348	Distal Intergenic	-13850
chr1	235093495	235093679	5	9	4	6	7	8	6	3	4	2	8	7	24	19	11	1_235093495_235093679	LINC01348	long intergenic non-protein coding RNA 1348	Distal Intergenic	-23681
chr1	235093944	235094119	9	5	13	3	6	6	3	5	1	8	6	6	19	23	14	1_235093944_235094119	LINC01348	long intergenic non-protein coding RNA 1348	Distal Intergenic	-24130
chr1	235104286	235104512	18	9	18	5	6	5	6	3	4	4	3	4	32	15	11	1_235104286_235104512	TOMM20	translocase of outer mitochondrial membrane 20	Exon (ENST00000609649.1/ENST00000609649.1, exon 1 of 1)	15387
chr1	235128830	235129137	31	15	26	17	11	19	4	8	10	14	10	16	44	37	13	1_235128830_235129137	TOMM20	translocase of outer mitochondrial membrane 20	Promoter (<=1kb)	0
chr1	235161144	235161472	24	20	27	13	20	23	5	18	7	21	6	12	50	36	20	1_235161144_235161472	RBM34	RNA binding motif protein 34	Promoter (<=1kb)	0
chr1	235328328	235329072	59	39	58	31	27	30	24	16	12	45	17	27	90	69	48	1_235328328_235329072	TBCE	tubulin folding cofactor E	Promoter (<=1kb)	0
chr1	235367232	235367776	32	19	33	11	16	20	14	10	9	19	15	13	65	40	31	1_235367232_235367776	LOC124904559	uncharacterized LOC124904559	Promoter (<=1kb)	0
chr1	235504424	235504883	42	47	42	25	31	30	9	20	19	29	12	15	102	68	37	1_235504424_235504883	B3GALNT2	beta-1,3-N-acetylgalactosaminyltransferase 2	Promoter (<=1kb)	0
chr1	235866739	235867369	48	38	43	29	31	29	16	18	15	27	21	14	102	81	42	1_235866739_235867369	LYST	lysosomal trafficking regulator	Promoter (<=1kb)	0
chr1	235971851	235972213	10	16	12	12	13	10	4	9	1	11	3	2	28	20	16	1_235971851_235972213	LINC02768	long intergenic non-protein coding RNA 2768	Promoter (<=1kb)	-8
chr1	236020985	236021316	7	7	9	4	7	2	2	3	0	5	2	3	25	18	9	1_236020985_236021316	NID1	nidogen 1	Intron (ENST00000264187.7/4811, intron 9 of 19)	43774
chr1	236064044	236064330	5	6	5	3	5	2	4	3	4	4	4	6	18	15	17	1_236064044_236064330	NID1	nidogen 1	Promoter (<=1kb)	760
chr1	236103775	236103963	7	8	5	6	4	10	2	8	5	5	3	3	23	24	12	1_236103775_236103963	GPR137B	G protein-coupled receptor 137B	Distal Intergenic	-38542
chr1	236281813	236282311	28	19	27	16	18	22	8	8	13	24	7	9	72	50	40	1_236281813_236282311	ERO1B	endoplasmic reticulum oxidoreductase 1 beta	Promoter (<=1kb)	0
chr1	236524421	236524701	15	12	20	10	16	10	12	10	3	13	11	6	36	24	15	1_236524421_236524701	LGALS8-AS1	LGALS8 antisense RNA 1	Promoter (<=1kb)	0
chr1	236604398	236604842	31	14	28	12	12	17	9	15	4	19	10	11	58	42	23	1_236604398_236604842	HEATR1	HEAT repeat containing 1	Promoter (<=1kb)	0
chr1	236794979	236795423	37	28	29	12	15	10	9	14	15	23	13	10	66	30	34	1_236794979_236795423	MTR	5-methyltetrahydrofolate-homocysteine methyltransferase	Promoter (<=1kb)	0
chr1	237031950	237032407	20	7	8	2	2	7	5	6	1	8	4	4	32	19	13	1_237031950_237032407	RYR2	ryanodine receptor 2	Distal Intergenic	-9777
chr1	237799924	237800102	8	5	3	4	2	3	4	3	0	5	1	3	18	14	6	1_237799924_237800102	RYR2	ryanodine receptor 2	Promoter (<=1kb)	0
chr1	237873815	237874022	7	5	7	3	3	6	4	4	2	7	5	2	14	16	8	1_237873815_237874022	LOC100130331	POTE ankyrin domain family, member F pseudogene	Intron (ENST00000450451.1/100130331, intron 3 of 11)	11640
chr1	238063644	238063836	10	10	11	9	3	6	8	3	5	7	6	7	20	15	6	1_238063644_238063836	ZP4	zona pellucida glycoprotein 4	Distal Intergenic	-172722
chr1	238123314	238123490	3	1	2	3	2	0	1	1	2	4	1	4	9	8	6	1_238123314_238123490	LOC105373220	uncharacterized LOC105373220	Distal Intergenic	-115453
chr1	239386428	239386742	22	21	20	21	23	23	9	15	6	23	9	8	58	46	25	1_239386428_239386742	CHRM3	cholinergic receptor muscarinic 3	Promoter (<=1kb)	0
chr1	239811398	239811591	10	7	8	7	4	7	5	8	1	5	2	3	20	11	9	1_239811398_239811591	CHRM3	cholinergic receptor muscarinic 3	Intron (ENST00000468573.5/1131, intron 6 of 8)	-14483
chr1	239855009	239855279	11	10	11	4	6	6	12	7	1	4	5	7	15	15	13	1_239855009_239855279	CHRM3	cholinergic receptor muscarinic 3	Intron (ENST00000468573.5/1131, intron 8 of 8)	28935
chr1	239898212	239898431	14	17	13	6	14	11	11	9	5	11	3	4	35	17	12	1_239898212_239898431	CHRM3-AS1	CHRM3 antisense RNA 1	Promoter (1-2kb)	1441
chr1	240091756	240092094	21	34	18	11	13	21	8	10	11	16	12	14	48	40	23	1_240091756_240092094	FMN2	formin 2	Promoter (<=1kb)	0
chr1	240611770	240612129	23	17	27	13	15	10	6	7	5	15	17	10	27	18	18	1_240611770_240612129	GREM2	gremlin 2, DAN family BMP antagonist	Promoter (<=1kb)	26
chr1	240620039	240620225	10	7	11	7	4	4	7	4	2	6	5	4	16	17	8	1_240620039_240620225	GREM2	gremlin 2, DAN family BMP antagonist	Distal Intergenic	-7884
chr1	241357347	241357552	14	4	15	7	5	4	2	4	2	3	3	6	23	31	15	1_241357347_241357552	LOC124904601	uncharacterized LOC124904601	Promoter (<=1kb)	0
chr1	241519511	241520009	31	22	42	25	14	17	14	15	9	22	6	17	58	40	18	1_241519511_241520009	FH	fumarate hydratase	Promoter (<=1kb)	0
chr1	241640341	241640565	14	11	16	10	12	10	6	6	4	12	3	4	38	34	13	1_241640341_241640565	CHML	CHM like Rab escort protein	Promoter (<=1kb)	0
chr1	241847831	241848217	26	23	19	15	11	14	8	6	6	8	12	10	34	32	18	1_241847831_241848217	LOC124904603	uncharacterized LOC124904603	Promoter (<=1kb)	0
chr1	242025726	242026010	10	6	4	7	3	11	4	1	1	2	1	2	18	18	11	1_242025726_242026010	MAP1LC3C	microtubule associated protein 1 light chain 3 gamma	Distal Intergenic	-26628
chr1	242524864	242525197	13	9	15	7	10	5	4	7	5	9	5	5	33	30	14	1_242524864_242525197	PLD5	phospholipase D family member 5	Promoter (<=1kb)	-167
chr1	243255223	243255562	27	37	26	14	19	15	11	9	7	25	12	13	52	32	24	1_243255223_243255562	CEP170	centrosomal protein 170	Promoter (<=1kb)	0
chr1	243255757	243256155	34	22	37	14	19	20	7	10	8	24	12	10	55	41	27	1_243255757_243256155	SDCCAG8	SHH signaling and ciliogenesis regulator SDCCAG8	Promoter (<=1kb)	0
chr1	243849408	243849655	14	19	9	7	11	8	1	4	4	11	3	3	30	16	16	1_243849408_243849655	AKT3	AKT serine/threonine kinase 3	Promoter (<=1kb)	100
chr1	243850257	243850612	15	12	10	15	8	9	6	5	5	12	3	7	31	27	21	1_243850257_243850612	AKT3	AKT serine/threonine kinase 3	Promoter (<=1kb)	-14
chr1	243890617	243891150	8	17	14	17	15	12	10	5	5	11	10	5	37	24	12	1_243890617_243891150	LINC02774	long intergenic non-protein coding RNA 2774	Distal Intergenic	-26252
chr1	244048176	244048601	49	38	39	19	14	18	12	13	16	22	18	17	99	79	38	1_244048176_244048601	ZBTB18	zinc finger and BTB domain containing 18	Promoter (<=1kb)	0
chr1	244299514	244299724	14	11	9	6	5	9	4	6	9	13	7	4	24	15	12	1_244299514_244299724	LOC105373262	uncharacterized LOC105373262	Distal Intergenic	25453
chr1	244451884	244452372	50	41	36	29	32	26	17	16	20	26	23	21	99	82	47	1_244451884_244452372	ADSS2	adenylosuccinate synthase 2	Promoter (<=1kb)	0
chr1	244461227	244461634	17	22	16	12	14	12	10	9	5	14	9	8	37	50	20	1_244461227_244461634	CATSPERE	catsper channel auxiliary subunit epsilon	Promoter (<=1kb)	0
chr1	244652676	244653132	48	35	34	31	22	22	19	18	11	25	20	15	120	58	43	1_244652676_244653132	DESI2	desumoylating isopeptidase 2	Promoter (<=1kb)	0
chr1	244834821	244835607	46	38	40	25	33	42	20	28	15	20	21	21	99	65	44	1_244834821_244835607	COX20	cytochrome c oxidase assembly factor COX20	Promoter (<=1kb)	-9
chr1	244863066	244863437	24	20	24	10	15	11	11	15	7	16	13	9	47	23	25	1_244863066_244863437	HNRNPU	heterogeneous nuclear ribonucleoprotein U	Promoter (<=1kb)	0
chr1	244864580	244864793	29	23	36	17	19	19	8	11	13	24	12	12	39	43	22	1_244864580_244864793	HNRNPU	heterogeneous nuclear ribonucleoprotein U	Promoter (<=1kb)	-20
chr1	244969920	244970109	5	8	11	4	9	4	8	5	5	8	6	3	36	16	7	1_244969920_244970109	EFCAB2	EF-hand calcium binding domain 2	Promoter (<=1kb)	0
chr1	244970395	244971183	54	31	45	32	29	28	10	16	10	38	20	8	95	82	38	1_244970395_244971183	EFCAB2	EF-hand calcium binding domain 2	Promoter (<=1kb)	0
chr1	245234865	245235083	13	11	9	2	6	5	3	3	2	4	3	5	16	20	13	1_245234865_245235083	KIF26B-AS1	KIF26B antisense RNA 1	Promoter (<=1kb)	-364
chr1	245292561	245292897	7	5	8	1	8	3	4	10	1	4	0	3	22	12	17	1_245292561_245292897	KIF26B-AS1	KIF26B antisense RNA 1	Intron (ENST00000407071.7/55083, intron 2 of 14)	-58060
chr1	245310627	245310811	13	7	13	4	8	5	3	3	3	9	5	5	20	14	8	1_245310627_245310811	KIF26B	kinesin family member 26B	Intron (ENST00000407071.7/55083, intron 2 of 14)	-42867
chr1	246138942	246139173	10	6	5	4	5	5	4	1	2	6	4	3	16	15	6	1_246138942_246139173	SMYD3-AS1	SMYD3 antisense RNA 1	Intron (ENST00000630181.2/64754, intron 5 of 11)	30305
chr1	246492503	246492953	26	15	29	15	22	11	15	13	9	12	8	12	34	38	21	1_246492503_246492953	SMYD3	SET and MYND domain containing 3	Intron (ENST00000490107.6/64754, intron 1 of 11)	-8738
chr1	246507227	246507539	25	20	20	15	13	28	7	13	7	17	3	9	57	47	22	1_246507227_246507539	SMYD3	SET and MYND domain containing 3	Promoter (<=1kb)	0
chr1	246566169	246566914	55	42	46	23	34	43	23	36	19	37	16	22	102	92	42	1_246566169_246566914	CNST	consortin, connexin sorting protein	Promoter (<=1kb)	0
chr1	246647196	246647466	10	16	12	7	9	17	9	3	4	16	11	5	21	21	13	1_246647196_246647466	LOC102724382	uncharacterized LOC102724382	Exon (ENST00000483271.1/163882, exon 8 of 8)	-42581
chr1	246699190	246699477	12	14	17	4	6	7	5	12	6	10	11	6	25	28	17	1_246699190_246699477	LOC102724382	uncharacterized LOC102724382	Distal Intergenic	9143
chr1	246724117	246724457	24	16	22	20	18	21	10	8	7	11	8	8	41	42	18	1_246724117_246724457	SCCPDH	saccharopine dehydrogenase (putative)	Promoter (<=1kb)	0
chr1	246931654	246932366	40	38	36	30	25	34	14	11	15	28	13	18	84	67	32	1_246931654_246932366	AHCTF1	AT-hook containing transcription factor 1	Promoter (<=1kb)	0
chr1	247007790	247008264	31	16	28	8	17	12	5	10	6	18	9	6	50	37	24	1_247007790_247008264	ZNF695	zinc finger protein 695	Promoter (<=1kb)	0
chr1	247078683	247078995	15	18	20	8	11	18	8	5	7	19	8	6	49	49	22	1_247078683_247078995	ZNF670-ZNF695	ZNF670-ZNF695 readthrough (NMD candidate)	Promoter (<=1kb)	0
chr1	247104286	247104608	27	27	33	14	21	15	7	8	7	15	13	6	49	30	22	1_247104286_247104608	ZNF669	zinc finger protein 669	Promoter (<=1kb)	0
chr1	247210809	247211042	23	18	22	21	17	17	6	9	1	11	9	14	53	40	23	1_247210809_247211042	MIR3916	microRNA 3916	Exon (ENST00000606173.1/ENST00000606173.1, exon 1 of 4)	-8749
chr1	247331032	247331319	19	13	16	9	7	9	8	5	7	14	5	7	37	39	24	1_247331032_247331319	ZNF496	zinc finger protein 496	Promoter (<=1kb)	424
chr1	248825816	248826469	30	27	25	19	15	27	10	9	19	21	10	11	70	68	33	1_248825816_248826469	MIR3124	microRNA 3124	Promoter (<=1kb)	0
chr1	248838023	248838734	53	39	56	21	35	38	17	23	14	31	20	19	114	88	42	1_248838023_248838734	ZNF672	zinc finger protein 672	Promoter (<=1kb)	0
chr1	248858926	248859279	37	32	35	12	25	22	12	23	10	20	11	21	63	49	31	1_248858926_248859279	ZNF692-DT	ZNF692 divergent transcript	Promoter (<=1kb)	0
chr1	248873165	248873373	14	14	17	6	7	12	7	8	4	7	3	7	28	25	14	1_248873165_248873373	ZNF692-DT	ZNF692 divergent transcript	Distal Intergenic	14001
chr1	248873745	248874465	23	38	31	13	27	17	9	17	10	19	12	9	56	44	27	1_248873745_248874465	ZNF692-DT	ZNF692 divergent transcript	Distal Intergenic	14581
chr1	248906120	248906865	42	34	47	19	21	19	13	17	10	29	10	24	101	80	47	1_248906120_248906865	PGBD2	piggyBac transposable element derived 2	Promoter (<=1kb)	0
chr10	158239	158896	39	36	54	21	29	27	13	14	11	38	20	19	92	73	40	10_158239_158896	ZMYND11	zinc finger MYND-type containing 11	Intron (ENST00000704295.1/10771, intron 1 of 13)	-21117
chr10	199701	199906	9	18	8	3	5	5	4	4	6	7	3	3	12	13	12	10_199701_199906	ZMYND11	zinc finger MYND-type containing 11	Intron (ENST00000704295.1/10771, intron 2 of 13)	19682
chr10	267919	268351	19	24	36	14	17	15	11	8	7	17	8	6	79	42	19	10_267919_268351	ZMYND11	zinc finger MYND-type containing 11	Distal Intergenic	23448
chr10	274441	274632	3	6	8	2	4	2	2	2	1	2	2	3	14	10	2	10_274441_274632	ZMYND11	zinc finger MYND-type containing 11	3' UTR	29970
chr10	658159	658464	13	6	21	5	13	12	7	7	3	5	3	11	37	22	16	10_658159_658464	DIP2C-AS1	DIP2C antisense RNA 1	Intron (ENST00000381489.6/414235, intron 1 of 2)	8082
chr10	812459	812701	13	14	16	11	13	9	8	8	6	9	5	3	36	23	12	10_812459_812701	LARP4B	La ribonucleoprotein 4B	3' UTR	3014
chr10	2571028	2571650	34	31	34	20	24	20	13	15	13	18	20	9	64	52	29	10_2571028_2571650	LINC02645	long intergenic non-protein coding RNA 2645	Exon (ENST00000656735.1/105376350, exon 4 of 4)	-68828
chr10	2655504	2656142	22	23	30	15	23	22	10	13	8	21	7	9	64	44	30	10_2655504_2656142	LINC02645	long intergenic non-protein coding RNA 2645	Distal Intergenic	-153304
chr10	3013151	3013507	21	14	28	14	18	15	9	9	7	16	5	11	40	45	23	10_3013151_3013507	LOC124902532	uncharacterized LOC124902532	Distal Intergenic	33576
chr10	3246028	3246328	13	10	8	8	4	8	9	7	6	5	8	3	31	26	10	10_3246028_3246328	LINC02668	long intergenic non-protein coding RNA 2668	Intron (ENST00000669318.1/105376354, intron 2 of 3)	11256
chr10	3247394	3247644	22	16	25	8	9	13	6	9	5	17	5	13	28	28	21	10_3247394_3247644	LINC02668	long intergenic non-protein coding RNA 2668	Intron (ENST00000669318.1/105376354, intron 2 of 3)	9940
chr10	3296902	3297139	14	8	8	10	9	8	4	4	1	10	4	2	15	21	13	10_3296902_3297139	LOC124902537	uncharacterized LOC124902537	Exon (ENST00000657119.1/ENST00000657119.1, exon 1 of 2)	-19253
chr10	3448049	3448448	29	29	22	9	10	18	4	9	3	15	7	14	44	45	22	10_3448049_3448448	LINC02669	long intergenic non-protein coding RNA 2669	Intron (ENST00000659295.1/101927880, intron 3 of 4)	-12291
chr10	3665968	3666145	3	3	6	2	2	5	1	6	4	3	4	4	13	14	10	10_3665968_3666145	LOC105376363	uncharacterized LOC105376363	Distal Intergenic	-82821
chr10	3771401	3771578	11	11	11	7	8	7	1	4	6	4	6	3	24	20	9	10_3771401_3771578	LOC105376363	uncharacterized LOC105376363	Distal Intergenic	3486
chr10	5057854	5058045	11	10	16	4	5	6	11	1	6	7	4	6	19	20	11	10_5057854_5058045	AKR1C3	aldo-keto reductase family 1 member C3	Intron (ENST00000605781.5/8644, intron 1 of 5)	9042
chr10	5237637	5238202	34	33	43	20	24	21	16	15	14	28	8	7	75	51	23	10_5237637_5238202	LINC02561	long intergenic non-protein coding RNA 2561	Intron (ENST00000428920.2/ENST00000428920.2, intron 1 of 1)	33034
chr10	5296033	5296544	39	23	21	18	16	17	9	8	16	18	6	11	50	46	29	10_5296033_5296544	LINC02561	long intergenic non-protein coding RNA 2561	Distal Intergenic	-24797
chr10	5527708	5527885	5	4	5	1	5	5	0	3	2	5	4	3	13	10	9	10_5527708_5527885	CALML3-AS1	CALML3 antisense RNA 1	Promoter (1-2kb)	-1462
chr10	5540421	5540598	12	11	10	7	5	9	3	5	2	7	5	5	14	16	7	10_5540421_5540598	LOC105376380	uncharacterized LOC105376380	Distal Intergenic	13679
chr10	5605858	5606048	4	1	3	2	1	0	1	1	1	3	2	0	12	11	7	10_5605858_5606048	LASTR	lncRNA associated with SART3 regulation of splicing	Promoter (<=1kb)	919
chr10	5630649	5630830	14	14	20	5	5	10	3	6	7	7	6	3	27	22	12	10_5630649_5630830	LASTR	lncRNA associated with SART3 regulation of splicing	Promoter (1-2kb)	1605
chr10	5890428	5890620	9	6	1	6	2	5	1	0	2	11	5	3	34	21	8	10_5890428_5890620	FBH1	F-box DNA helicase 1	Promoter (<=1kb)	148
chr10	6729412	6730140	33	27	28	20	14	20	6	10	10	18	11	9	55	61	39	10_6729412_6730140	LINP1	lncRNA in non-homologous end joining pathway 1	Intron (ENST00000650342.1/100507127, intron 3 of 6)	-3899
chr10	7147484	7147668	8	12	3	4	11	4	4	6	2	9	1	3	17	15	5	10_7147484_7147668	LOC105376387	uncharacterized LOC105376387	Distal Intergenic	-29015
chr10	7946788	7947077	13	18	9	9	10	11	4	5	3	9	6	8	30	21	13	10_7946788_7947077	GATA3	GATA binding protein 3	Intron (ENST00000687671.1/83860, intron 2 of 3)	-98301
chr10	8333660	8333878	5	2	6	1	4	1	1	3	0	2	2	1	14	8	4	10_8333660_8333878	LINC00708	long intergenic non-protein coding RNA 708	Distal Intergenic	-65318
chr10	8480625	8480879	12	9	10	5	16	9	9	9	5	7	2	5	29	15	9	10_8480625_8480879	LOC105376396	uncharacterized LOC105376396	Distal Intergenic	79765
chr10	8609319	8609587	15	14	24	12	12	5	6	9	7	11	3	6	39	33	20	10_8609319_8609587	LOC105376396	uncharacterized LOC105376396	Distal Intergenic	208459
chr10	8704953	8705401	37	21	33	16	16	16	8	17	8	26	14	10	86	65	31	10_8704953_8705401	LINC02676	long intergenic non-protein coding RNA 2676	Distal Intergenic	-192588
chr10	9017503	9017685	1	2	1	3	0	0	2	0	0	6	6	2	13	12	7	10_9017503_9017685	LINC02676	long intergenic non-protein coding RNA 2676	Distal Intergenic	119514
chr10	9102487	9102767	28	28	29	11	10	13	13	8	9	13	7	7	63	42	26	10_9102487_9102767	LINC00709	long intergenic non-protein coding RNA 709	Distal Intergenic	-173066
chr10	9136469	9137422	64	56	71	33	28	39	18	23	18	30	15	18	149	98	57	10_9136469_9137422	LINC00709	long intergenic non-protein coding RNA 709	Distal Intergenic	-138411
chr10	9334406	9334854	53	35	32	25	26	36	18	9	17	19	15	7	97	71	43	10_9334406_9334854	LOC101928272	uncharacterized LOC101928272	Distal Intergenic	-24770
chr10	9475147	9475573	39	31	41	29	31	34	19	15	17	28	17	21	116	76	53	10_9475147_9475573	LOC101928272	uncharacterized LOC101928272	Distal Intergenic	-165511
chr10	9797348	9797524	10	6	9	3	8	1	2	4	3	12	7	3	8	12	7	10_9797348_9797524	LOC124902542	uncharacterized LOC124902542	Intron (ENST00000647601.1/105376402, intron 1 of 2)	-38067
chr10	9899111	9899373	8	7	14	2	6	5	6	9	3	14	7	5	13	15	7	10_9899111_9899373	LINC02663	long intergenic non-protein coding RNA 2663	Distal Intergenic	-21051
chr10	9913548	9914063	44	29	45	19	30	19	20	23	15	31	18	22	84	59	32	10_9913548_9914063	LINC02663	long intergenic non-protein coding RNA 2663	Distal Intergenic	-35488
chr10	9971437	9971646	3	8	12	4	3	8	3	1	5	9	4	7	20	20	11	10_9971437_9971646	LINC02670	long intergenic non-protein coding RNA 2670	Distal Intergenic	-87076
chr10	10518615	10518814	6	1	6	6	4	2	1	1	1	5	5	5	15	10	11	10_10518615_10518814	CELF2-DT	CELF2 divergent transript	Distal Intergenic	-56254
chr10	10525839	10526178	23	20	24	11	17	13	8	10	9	27	10	8	57	37	17	10_10525839_10526178	CELF2-DT	CELF2 divergent transript	Distal Intergenic	-63478
chr10	11149580	11149778	6	7	10	7	6	9	9	4	1	6	5	7	39	26	15	10_11149580_11149778	CELF2	CUGBP Elav-like family member 2	Intron (ENST00000637215.1/10659, intron 2 of 14)	-15252
chr10	11689044	11689312	18	14	19	5	11	4	7	5	10	6	5	3	39	16	11	10_11689044_11689312	ECHDC3	enoyl-CoA hydratase domain containing 3	Distal Intergenic	-53054
chr10	11851244	11851513	31	23	36	8	13	20	15	15	6	26	7	12	38	28	21	10_11851244_11851513	PROSER2	proline and serine rich 2	Exon (ENST00000445498.5/219731, exon 6 of 6)	19561
chr10	11908268	11908555	27	19	17	15	16	8	6	12	5	23	5	11	38	34	21	10_11908268_11908555	PROSER2-AS1	PROSER2 antisense RNA 1	Distal Intergenic	-13568
chr10	11938013	11938210	8	6	9	4	6	6	4	7	2	8	1	7	17	13	9	10_11938013_11938210	PROSER2-AS1	PROSER2 antisense RNA 1	Intron (ENST00000356352.6/26019, intron 17 of 20)	-43313
chr10	11980932	11981489	20	15	40	12	17	12	13	15	14	22	10	9	66	48	33	10_11980932_11981489	UPF2	UPF2 regulator of nonsense mediated mRNA decay	Intron (ENST00000356352.6/26019, intron 7 of 20)	54408
chr10	12377169	12377845	77	62	70	45	47	42	21	25	23	56	20	34	176	134	91	10_12377169_12377845	CAMK1D	calcium/calmodulin dependent protein kinase ID	Intron (ENST00000619168.5/57118, intron 1 of 10)	27436
chr10	12407812	12408104	20	13	16	11	15	10	4	9	4	9	4	9	45	40	21	10_12407812_12408104	CAMK1D	calcium/calmodulin dependent protein kinase ID	Intron (ENST00000619168.5/57118, intron 1 of 10)	58079
chr10	12420977	12421249	10	11	9	8	5	7	9	4	2	8	5	3	21	18	19	10_12420977_12421249	CAMK1D	calcium/calmodulin dependent protein kinase ID	Intron (ENST00000619168.5/57118, intron 1 of 10)	71244
chr10	12657993	12658403	20	23	21	5	14	13	8	6	4	12	5	7	57	32	12	10_12657993_12658403	MIR4481	microRNA 4481	Intron (ENST00000619168.5/57118, intron 2 of 10)	-4796
chr10	12702520	12702810	22	16	12	15	11	14	12	9	10	18	3	11	29	38	20	10_12702520_12702810	MIR548Q	microRNA 548q	Intron (ENST00000619168.5/57118, intron 3 of 10)	22543
chr10	12883870	12884488	45	31	44	19	36	15	19	20	9	38	21	11	94	59	38	10_12883870_12884488	LOC105376418	uncharacterized LOC105376418	Intron (ENST00000649832.1/105376418, intron 2 of 4)	6411
chr10	12947647	12948079	44	43	57	34	23	31	15	16	16	43	16	18	122	86	50	10_12947647_12948079	CCDC3	coiled-coil domain containing 3	Intron (ENST00000649832.1/105376418, intron 4 of 4)	53634
chr10	12948361	12948567	13	17	14	12	10	17	5	5	5	12	10	2	33	24	11	10_12948361_12948567	CCDC3	coiled-coil domain containing 3	Intron (ENST00000649832.1/105376418, intron 4 of 4)	53146
chr10	12991084	12991574	39	34	44	22	27	26	9	17	6	22	12	16	85	74	37	10_12991084_12991574	CCDC3	coiled-coil domain containing 3	Intron (ENST00000378825.5/83643, intron 2 of 2)	10139
chr10	13113104	13113346	11	10	12	13	8	9	12	5	6	10	4	1	39	25	16	10_13113104_13113346	OPTN	optineurin	Promoter (<=1kb)	617
chr10	13630216	13630398	13	10	10	2	11	10	7	7	4	12	10	4	18	20	10	10_13630216_13630398	PRPF18	pre-mRNA processing factor 18	Promoter (<=1kb)	0
chr10	13726328	13726814	37	36	35	13	22	22	8	17	17	25	7	17	77	62	35	10_13726328_13726814	LOC105376426	uncharacterized LOC105376426	Intron (ENST00000357447.7/55691, intron 12 of 24)	15913
chr10	13801050	13801259	10	7	12	6	6	10	5	8	2	7	10	6	32	15	16	10_13801050_13801259	FRMD4A	FERM domain containing 4A	Intron (ENST00000357447.7/55691, intron 4 of 24)	-39381
chr10	13824016	13824233	17	7	7	8	8	10	7	4	4	5	5	5	29	12	15	10_13824016_13824233	FRMD4A	FERM domain containing 4A	Intron (ENST00000357447.7/55691, intron 3 of 24)	42071
chr10	14086547	14086808	11	6	7	6	1	3	5	5	2	7	4	2	18	16	15	10_14086547_14086808	LOC101928453	uncharacterized LOC101928453	Intron (ENST00000451617.1/101928453, intron 2 of 2)	12263
chr10	21111727	21112193	32	34	36	23	17	21	18	17	13	29	10	13	76	54	45	10_21111727_21112193	NEBL	nebulette	Intron (ENST00000425092.1/ENST00000425092.1, intron 1 of 1)	-10597
chr10	21241957	21242290	18	11	10	5	16	8	5	8	5	12	5	8	45	26	16	10_21241957_21242290	NEBL	nebulette	Intron (ENST00000675702.1/10529, intron 3 of 8)	50721
chr10	21243198	21243409	8	6	9	6	6	3	2	8	4	2	8	5	24	16	4	10_21243198_21243409	NEBL	nebulette	Intron (ENST00000675702.1/10529, intron 3 of 8)	49602
chr10	21315921	21316119	5	1	7	2	2	1	0	1	2	4	2	3	17	7	5	10_21315921_21316119	NEBL	nebulette	Distal Intergenic	-22910
chr10	21600455	21601139	60	41	63	40	45	32	28	21	15	49	22	19	128	82	48	10_21600455_21601139	MLLT10	MLLT10 histone lysine methyltransferase DOT1L cofactor	Intron (ENST00000651097.1/8028, intron 4 of 5)	-9892
chr10	21612160	21612496	20	24	24	13	16	11	10	15	7	12	14	9	55	40	30	10_21612160_21612496	MLLT10	MLLT10 histone lysine methyltransferase DOT1L cofactor	Promoter (1-2kb)	1129
chr10	21704775	21705074	26	13	25	15	11	5	10	8	1	12	5	4	41	26	26	10_21704775_21705074	MLLT10	MLLT10 histone lysine methyltransferase DOT1L cofactor	Intron (ENST00000631589.1/8028, intron 13 of 22)	31197
chr10	21740556	21740950	45	26	42	13	22	28	11	12	14	15	10	9	60	32	30	10_21740556_21740950	MLLT10	MLLT10 histone lysine methyltransferase DOT1L cofactor	Intron (ENST00000631589.1/8028, intron 22 of 22)	66978
chr10	22933161	22933995	32	36	57	13	30	20	11	18	9	30	17	13	89	52	28	10_22933161_22933995	ARMC3	armadillo repeat containing 3	Promoter (1-2kb)	1165
chr10	23308525	23308719	3	4	6	1	5	0	1	1	0	1	0	3	18	12	6	10_23308525_23308719	C10orf67-AS1	C10orf67 antisense RNA 1	Intron (ENST00000376501.7/256815, intron 4 of 14)	-35238
chr10	23437866	23438074	7	13	9	4	4	7	5	9	4	7	7	4	23	18	11	10_23437866_23438074	OTUD1	OTU deubiquitinase 1	Promoter (1-2kb)	-1001
chr10	23453049	23453528	33	9	22	9	13	9	8	15	10	16	7	11	54	36	18	10_23453049_23453528	OTUD1	OTU deubiquitinase 1	Intron (ENST00000702412.1/ENST00000702412.1, intron 2 of 2)	13974
chr10	23503143	23503593	27	23	30	15	20	18	9	24	6	26	18	10	82	40	28	10_23503143_23503593	OTUD1	OTU deubiquitinase 1	Intron (ENST00000702412.1/ENST00000702412.1, intron 2 of 2)	64068
chr10	23586406	23587113	33	15	40	15	18	31	8	24	11	29	11	12	86	63	39	10_23586406_23587113	LOC105376454	uncharacterized LOC105376454	Downstream (<=300bp)	11394
chr10	24041199	24041382	5	6	6	10	5	7	5	3	2	3	6	2	11	10	6	10_24041199_24041382	KIAA1217	KIAA1217	Promoter (<=1kb)	-749
chr10	24113091	24113432	15	18	12	5	4	5	8	9	6	10	6	8	29	28	12	10_24113091_24113432	KIAA1217	KIAA1217	Intron (ENST00000376462.5/56243, intron 2 of 18)	70960
chr10	24138895	24139109	13	11	11	9	5	14	7	13	8	9	5	4	26	24	20	10_24138895_24139109	KIAA1217	KIAA1217	Intron (ENST00000376462.5/56243, intron 2 of 18)	-69682
chr10	24397234	24397501	14	11	9	3	6	11	4	8	7	11	3	3	23	21	16	10_24397234_24397501	KIAA1217	KIAA1217	Intron (ENST00000376462.5/56243, intron 4 of 18)	-51932
chr10	24397884	24398121	15	12	15	4	8	9	3	5	4	10	4	6	39	23	11	10_24397884_24398121	KIAA1217	KIAA1217	Intron (ENST00000376462.5/56243, intron 4 of 18)	-51312
chr10	24426591	24426777	11	9	15	9	7	3	5	7	6	9	10	5	29	23	11	10_24426591_24426777	KIAA1217	KIAA1217	Intron (ENST00000376462.5/56243, intron 4 of 18)	-22656
chr10	25038376	25038559	9	9	12	3	5	9	3	6	0	4	2	4	16	15	9	10_25038376_25038559	THNSL1	threonine synthase like 1	Intron (ENST00000648191.1/101929025, intron 3 of 4)	21718
chr10	25352364	25352545	5	6	6	2	3	3	3	5	2	6	1	0	11	13	6	10_25352364_25352545	GPR158	G protein-coupled receptor 158	Intron (ENST00000650135.1/57512, intron 3 of 11)	-113645
chr10	25726391	25726587	12	17	15	5	6	9	3	8	3	7	3	4	21	22	12	10_25726391_25726587	LINC00836	long intergenic non-protein coding RNA 836	Intron (ENST00000626230.2/101929052, intron 2 of 2)	9652
chr10	26090523	26091060	26	23	27	18	18	22	12	12	14	37	15	16	69	53	32	10_26090523_26091060	MYO3A	myosin IIIA	Intron (ENST00000642197.1/53904, intron 15 of 26)	-74782
chr10	26226241	26226546	22	21	26	16	10	12	8	3	11	17	8	12	46	23	19	10_26226241_26226546	GAD2	glutamate decarboxylase 2	Intron (ENST00000259271.7/2572, intron 6 of 16)	8048
chr10	26656242	26656436	14	15	11	6	11	8	5	2	1	12	3	9	25	24	11	10_26656242_26656436	FAM238B	family with sequence similarity 238 member B	Distal Intergenic	5688
chr10	26804668	26804848	4	2	7	5	3	4	2	3	1	6	2	3	9	20	9	10_26804668_26804848	LOC124900293	small nucleolar RNA SNORA57	Intron (ENST00000376170.8/10006, intron 2 of 9)	15651
chr10	27605358	27605572	5	9	14	11	9	5	4	3	5	11	4	4	9	14	7	10_27605358_27605572	LINC02680	long intergenic non-protein coding RNA 2680	Distal Intergenic	40928
chr10	28177843	28178222	23	14	33	9	16	15	12	10	4	9	5	11	51	39	24	10_28177843_28178222	MPP7	MAGUK p55 scaffold protein 7	Intron (ENST00000337532.9/143098, intron 4 of 17)	25010
chr10	30889996	30890180	5	6	7	7	2	1	1	2	3	5	1	1	14	9	7	10_30889996_30890180	ZNF438	zinc finger protein 438	Intron (ENST00000609683.5/220929, intron 2 of 7)	33208
chr10	30970321	30970516	6	6	7	4	4	5	6	2	0	4	5	2	19	10	6	10_30970321_30970516	ZNF438	zinc finger protein 438	Intron (ENST00000436087.7/220929, intron 2 of 6)	13910
chr10	31685281	31685638	20	13	19	12	8	7	8	9	5	11	4	15	48	23	25	10_31685281_31685638	MACORIS	macrophage enriched lincRNA repressor of IFN-gamma signaling	Distal Intergenic	21809
chr10	31943037	31943781	36	54	60	27	29	28	20	36	16	29	20	18	92	72	39	10_31943037_31943781	ARHGAP12	Rho GTPase activating protein 12	Distal Intergenic	-14161
chr10	31996084	31996288	11	8	8	7	2	4	2	5	2	9	3	5	13	20	13	10_31996084_31996288	KIF5B	kinesin family member 5B	Distal Intergenic	24806
chr10	32018444	32018877	28	19	19	13	15	15	6	12	9	24	7	14	51	52	26	10_32018444_32018877	KIF5B	kinesin family member 5B	Promoter (2-3kb)	2217
chr10	32092371	32092825	28	25	35	16	14	20	14	13	14	25	12	16	87	46	36	10_32092371_32092825	KIF5B	kinesin family member 5B	Distal Intergenic	-35946
chr10	32158127	32158369	10	13	20	7	6	21	13	10	5	6	8	6	27	20	18	10_32158127_32158369	KIF5B	kinesin family member 5B	Distal Intergenic	-101702
chr10	32470764	32471118	15	21	22	21	20	19	9	14	5	24	7	10	79	53	40	10_32470764_32471118	CCDC7	coiled-coil domain containing 7	Exon (ENST00000476558.7/79741, exon 7 of 17)	-10593
chr10	32576724	32576957	2	2	8	2	5	2	3	3	1	2	6	3	15	16	10	10_32576724_32576957	CCDC7	coiled-coil domain containing 7	Intron (ENST00000639629.2/79741, intron 17 of 43)	8888
chr10	32714654	32714829	8	6	12	3	11	6	2	7	4	5	2	1	15	15	6	10_32714654_32714829	CCDC7	coiled-coil domain containing 7	Intron (ENST00000639629.2/79741, intron 26 of 43)	28635
chr10	33577915	33578184	17	15	19	10	11	7	10	6	8	12	7	2	32	29	17	10_33577915_33578184	LINC02628	long intergenic non-protein coding RNA 2628	Distal Intergenic	21856
chr10	34158944	34159440	30	20	32	16	10	20	8	11	7	26	10	8	73	51	33	10_34158944_34159440	PARD3	par-3 family cell polarity regulator	Intron (ENST00000545260.5/56288, intron 20 of 22)	176880
chr10	34222721	34222996	13	14	10	9	12	4	7	7	1	5	6	11	34	20	17	10_34222721_34222996	PARD3	par-3 family cell polarity regulator	Intron (ENST00000545260.5/56288, intron 20 of 22)	113324
chr10	34493619	34493872	10	10	13	12	9	4	9	6	8	6	4	8	26	25	15	10_34493619_34493872	PARD3	par-3 family cell polarity regulator	Intron (ENST00000545260.5/56288, intron 3 of 22)	-66888
chr10	34593048	34593294	14	7	9	2	5	6	3	6	3	3	3	6	22	17	12	10_34593048_34593294	PARD3	par-3 family cell polarity regulator	Intron (ENST00000545260.5/56288, intron 2 of 22)	86392
chr10	34976830	34977036	13	14	14	13	7	11	5	3	6	13	5	5	37	24	22	10_34976830_34977036	LINC02635	long intergenic non-protein coding RNA 2635	Promoter (2-3kb)	2846
chr10	35041088	35041492	32	20	30	30	22	8	18	19	12	25	17	7	67	48	27	10_35041088_35041492	CUL2	cullin 2	Promoter (2-3kb)	-2823
chr10	35240848	35241233	29	29	31	15	10	11	4	9	5	15	9	10	54	46	21	10_35240848_35241233	CCNY	cyclin Y	Distal Intergenic	-5792
chr10	35290182	35290521	27	26	28	19	9	19	7	13	11	14	10	10	68	38	24	10_35290182_35290521	CCNY-AS1	CCNY antisense RNA 1	Intron (ENST00000490012.6/219771, intron 4 of 9)	30477
chr10	35344426	35344679	23	20	21	9	10	6	6	6	3	10	7	7	33	37	17	10_35344426_35344679	CCNY	cyclin Y	Intron (ENST00000490012.6/219771, intron 6 of 9)	7374
chr10	35355206	35355501	9	6	7	8	10	3	1	5	3	9	2	4	18	13	13	10_35355206_35355501	CCNY	cyclin Y	Intron (ENST00000490012.6/219771, intron 6 of 9)	18154
chr10	35376966	35377413	17	16	14	3	9	8	3	7	6	12	7	2	46	33	14	10_35376966_35377413	CCNY	cyclin Y	Intron (ENST00000490012.6/219771, intron 6 of 9)	39914
chr10	35497356	35498074	38	40	39	19	26	18	12	19	6	27	15	24	64	59	27	10_35497356_35498074	CCNY	cyclin Y	Intron (ENST00000490012.6/219771, intron 8 of 9)	-27887
chr10	35756610	35756806	4	6	11	2	5	2	3	2	2	7	5	5	12	20	6	10_35756610_35756806	PCAT5	prostate cancer associated transcript 5	Distal Intergenic	-21496
chr10	35972334	35972816	35	31	37	19	18	19	10	11	10	29	11	15	76	54	33	10_35972334_35972816	LINC02630	long intergenic non-protein coding RNA 2630	Distal Intergenic	-73371
chr10	36067405	36067767	26	22	33	14	14	19	15	8	7	22	12	12	67	59	40	10_36067405_36067767	LINC02630	long intergenic non-protein coding RNA 2630	Distal Intergenic	-168442
chr10	36129282	36130008	47	47	57	27	26	35	15	23	19	30	16	17	111	64	54	10_36129282_36130008	LINC02630	long intergenic non-protein coding RNA 2630	Distal Intergenic	-230319
chr10	36212758	36212970	3	4	3	0	3	3	2	2	0	1	4	0	13	13	8	10_36212758_36212970	LOC124900298	small nucleolar RNA SNORA40	Distal Intergenic	-225691
chr10	36446150	36446336	6	8	7	9	7	7	8	1	3	6	5	3	14	18	7	10_36446150_36446336	LOC124900298	small nucleolar RNA SNORA40	Distal Intergenic	7489
chr10	36828652	36829233	30	30	37	23	19	20	11	17	14	28	17	12	88	56	33	10_36828652_36829233	ANKRD30A	ankyrin repeat domain 30A	Distal Intergenic	-296365
chr10	37599085	37599359	10	8	7	1	6	4	2	5	2	8	2	7	10	17	5	10_37599085_37599359	ZNF248	zinc finger protein 248	Distal Intergenic	184772
chr10	39841495	39842021	25	23	31	10	12	16	10	8	7	21	12	8	47	43	28	10_39841495_39842021	ACTR3BP5	ACTR3B pseudogene 5	Distal Intergenic	1145071
chr10	40414537	40414713	9	6	7	4	4	5	3	4	5	3	5	5	16	7	8	10_40414537_40414713	ACTR3BP5	ACTR3B pseudogene 5	Distal Intergenic	1718113
chr10	41955046	41955440	23	13	25	17	11	12	7	19	5	16	9	12	40	26	21	10_41955046_41955440	LOC101929373	uncharacterized LOC101929373	Distal Intergenic	-287281
chr10	42114464	42114667	17	9	20	7	5	5	5	5	5	6	6	2	21	15	9	10_42114464_42114667	LOC101929373	uncharacterized LOC101929373	Distal Intergenic	-128054
chr10	42298862	42299054	8	9	12	12	6	11	8	7	4	5	5	7	19	17	15	10_42298862_42299054	LOC101929373	uncharacterized LOC101929373	Intron (ENST00000701816.1/441666, intron 1 of 4)	47877
chr10	43277357	43277636	16	12	24	13	13	9	4	11	9	18	13	5	26	17	10	10_43277357_43277636	RASGEF1A	RasGEF domain family member 1A	Distal Intergenic	-10292
chr10	43789447	43789803	9	4	6	3	2	7	3	1	4	8	4	2	19	12	10	10_43789447_43789803	HNRNPA3P1	heterogeneous nuclear ribonucleoprotein A3 pseudogene 1	Promoter (<=1kb)	584
chr10	44290624	44290886	12	8	10	3	10	4	4	10	4	4	5	3	20	12	13	10_44290624_44290886	LINC02881	long intergenic non-protein coding RNA 2881	Promoter (1-2kb)	-1683
chr10	44803337	44803534	10	4	6	7	6	12	3	7	2	6	2	4	17	17	6	10_44803337_44803534	TMEM72-AS1	TMEM72 antisense RNA 1	Intron (ENST00000663870.1/220980, intron 4 of 4)	76104
chr10	45354282	45354467	5	9	5	0	4	4	2	3	4	2	4	5	15	18	5	10_45354282_45354467	ALOX5	arachidonate 5-lipoxygenase	Distal Intergenic	-19709
chr10	45691415	45691592	5	4	11	2	2	2	3	0	2	5	4	2	19	12	8	10_45691415_45691592	AGAP10P	ArfGAP with GTPase domain, ankyrin repeat and PH domain 10, pseudogene	Intron (ENST00000454844.1/653234, intron 3 of 6)	12723
chr10	45880069	45880263	6	10	9	2	7	9	5	3	2	9	0	3	28	7	18	10_45880069_45880263	PARGP1-AGAP4	PARGP1-AGAP4 readthrough	Intron (ENST00000440803.7/114004351, intron 2 of 4)	12220
chr10	45967120	45967534	31	27	36	16	12	21	10	18	14	25	11	10	50	51	31	10_45967120_45967534	PARGP1	PARG pseudogene 1	Intron (ENST00000688192.1/728407, intron 1 of 11)	4620
chr10	46073873	46074052	2	4	6	4	6	8	3	7	3	10	2	2	10	11	4	10_46073873_46074052	MSMB	microseminoprotein beta	Distal Intergenic	-25693
chr10	46097968	46098249	14	10	25	6	7	15	7	5	7	10	8	8	31	20	15	10_46097968_46098249	AGAP7P	ArfGAP with GTPase domain, ankyrin repeat and PH domain 7, pseudogene	Distal Intergenic	-11372
chr10	46104213	46104629	27	26	24	12	23	19	13	10	8	22	15	13	52	44	30	10_46104213_46104629	AGAP7P	ArfGAP with GTPase domain, ankyrin repeat and PH domain 7, pseudogene	Distal Intergenic	-4992
chr10	46173391	46174072	44	29	31	23	21	23	14	16	8	19	22	16	86	51	25	10_46173391_46174072	AGAP7P	ArfGAP with GTPase domain, ankyrin repeat and PH domain 7, pseudogene	Distal Intergenic	63770
chr10	46333485	46333828	25	17	21	13	12	14	12	10	5	12	7	2	57	21	22	10_46333485_46333828	AGAP14P	ArfGAP with GTPase domain, ankyrin repeat and PH domain 14, pseudogene	Distal Intergenic	-3396
chr10	46658254	46658601	10	9	15	5	12	8	0	5	5	7	3	6	30	23	8	10_46658254_46658601	SHLD2P1	shieldin complex subunit 2 pseudogene 1	Distal Intergenic	-6229
chr10	46917367	46917756	17	14	18	10	16	19	6	6	8	13	5	7	64	32	17	10_46917367_46917756	PTPN20	protein tyrosine phosphatase non-receptor type 20	Intron (ENST00000374342.6/26095, intron 1 of 3)	-3145
chr10	46946699	46946876	4	9	3	1	5	4	6	5	3	2	3	4	7	4	8	10_46946699_46946876	PTPN20	protein tyrosine phosphatase non-receptor type 20	Exon (ENST00000466912.5/26095, exon 3 of 3)	6117
chr10	46946885	46947135	6	8	9	4	4	4	6	4	1	7	6	5	20	6	14	10_46946885_46947135	PTPN20	protein tyrosine phosphatase non-receptor type 20	Intron (ENST00000374342.6/26095, intron 2 of 3)	6303
chr10	47150025	47150639	21	32	34	18	22	18	17	12	9	24	6	13	71	58	29	10_47150025_47150639	LOC105378291	uncharacterized LOC105378291	Distal Intergenic	-56806
chr10	47176216	47176509	14	16	18	10	12	14	9	7	2	8	6	9	35	33	10	10_47176216_47176509	LOC105378291	uncharacterized LOC105378291	Distal Intergenic	-30936
chr10	47749258	47749568	12	13	5	7	9	14	6	9	4	12	5	6	28	36	11	10_47749258_47749568	SYT15B	synaptotagmin 15B	3' UTR	13108
chr10	47756493	47756668	5	7	4	5	6	6	5	3	2	0	0	0	15	10	8	10_47756493_47756668	SYT15B	synaptotagmin 15B	Intron (ENST00000615923.4/102724488, intron 6 of 7)	6008
chr10	47930944	47931686	40	40	42	19	20	24	16	12	18	31	22	14	93	81	40	10_47930944_47931686	NPY4R2	neuropeptide Y receptor Y4-2	Intron (ENST00000479781.5/653145, intron 2 of 2)	12205
chr10	48161830	48162015	13	10	6	5	5	3	2	4	1	12	6	9	34	20	15	10_48161830_48162015	FRMPD2	FERM and PDZ domain containing 2	Intron (ENST00000635925.1/143162, intron 13 of 15)	13128
chr10	48410390	48410631	16	10	17	8	14	7	6	4	9	8	8	6	43	36	19	10_48410390_48410631	MAPK8	mitogen-activated protein kinase 8	Intron (ENST00000395611.7/5599, intron 5 of 11)	8729
chr10	48446695	48446911	13	11	7	10	6	8	5	3	2	11	6	3	19	26	14	10_48446695_48446911	ARHGAP22	Rho GTPase activating protein 22	Intron (ENST00000477708.6/58504, intron 1 of 1)	4716
chr10	48475905	48476207	12	10	18	9	6	13	7	8	1	4	5	3	19	26	12	10_48475905_48476207	ARHGAP22	Rho GTPase activating protein 22	Promoter (2-3kb)	2999
chr10	48538752	48538931	18	14	14	4	8	9	5	8	5	8	7	4	26	15	16	10_48538752_48538931	ARHGAP22	Rho GTPase activating protein 22	Intron (ENST00000374172.5/58504, intron 2 of 8)	-14516
chr10	48667859	48668063	11	2	15	5	5	5	7	2	9	5	2	1	22	18	7	10_48667859_48668063	ARHGAP22	Rho GTPase activating protein 22	Intron (ENST00000440750.1/ENST00000440750.1, intron 1 of 1)	-11594
chr10	49460649	49460842	15	13	9	9	13	10	6	3	2	14	7	4	34	9	13	10_49460649_49460842	ERCC6	ERCC excision repair 6, chromatin remodeling factor	Intron (ENST00000423283.1/ENST00000423283.1, intron 1 of 1)	9439
chr10	49465460	49465690	8	7	6	0	1	1	2	4	1	8	3	1	21	21	7	10_49465460_49465690	ERCC6	ERCC excision repair 6, chromatin remodeling factor	Intron (ENST00000423283.1/ENST00000423283.1, intron 1 of 1)	4591
chr10	49487060	49487476	20	21	20	16	17	18	10	12	3	17	6	13	58	36	26	10_49487060_49487476	ERCC6	ERCC excision repair 6, chromatin remodeling factor	Intron (ENST00000681632.1/2074, intron 8 of 17)	-10802
chr10	49492387	49492633	10	11	11	5	6	7	2	6	5	10	4	7	37	25	4	10_49492387_49492633	ERCC6	ERCC excision repair 6, chromatin remodeling factor	Intron (ENST00000681632.1/2074, intron 8 of 17)	9489
chr10	49813902	49814379	22	15	24	12	12	20	13	15	6	14	8	14	34	37	19	10_49813902_49814379	PARG	poly(ADP-ribose) glycohydrolase	Distal Intergenic	18895
chr10	50204067	50204261	13	5	13	7	5	4	8	7	4	8	9	2	16	18	17	10_50204067_50204261	ASAH2	N-acylsphingosine amidohydrolase 2	Intron (ENST00000395526.9/56624, intron 15 of 21)	-4921
chr10	50281215	50281962	43	42	59	30	27	30	14	25	14	19	15	18	107	69	40	10_50281215_50281962	ASAH2	N-acylsphingosine amidohydrolase 2	Promoter (1-2kb)	-1495
chr10	50287556	50288190	47	61	67	43	25	42	22	23	26	40	28	23	132	107	64	10_50287556_50288190	ASAH2	N-acylsphingosine amidohydrolase 2	Distal Intergenic	-7836
chr10	50307796	50307976	16	10	13	4	7	3	7	9	3	7	2	3	15	17	4	10_50307796_50307976	ASAH2	N-acylsphingosine amidohydrolase 2	Intron (ENST00000429490.5/259230, intron 9 of 9)	-28076
chr10	50374824	50375128	12	8	21	10	8	8	5	7	3	13	3	5	45	31	16	10_50374824_50375128	SGMS1	sphingomyelin synthase 1	Intron (ENST00000429490.5/259230, intron 6 of 9)	-30578
chr10	50820009	50820352	17	19	23	11	11	8	11	9	1	18	7	9	49	30	22	10_50820009_50820352	A1CF	APOBEC1 complementation factor	Intron (ENST00000373997.8/29974, intron 8 of 12)	8109
chr10	50878771	50879226	42	23	23	15	17	22	12	13	12	16	14	14	59	60	30	10_50878771_50879226	A1CF	APOBEC1 complementation factor	Intron (ENST00000373997.8/29974, intron 1 of 12)	6401
chr10	50967887	50968137	11	12	17	4	5	10	8	15	4	6	12	3	22	28	15	10_50967887_50968137	PRKG1	protein kinase cGMP-dependent 1	Distal Intergenic	-22751
chr10	51030001	51030402	35	24	23	19	10	19	9	11	10	19	11	10	52	42	20	10_51030001_51030402	LOC102724719	uncharacterized LOC102724719	Intron (ENST00000401604.8/5592, intron 1 of 17)	38151
chr10	51197776	51198397	44	41	35	33	20	27	10	16	13	27	19	22	86	65	36	10_51197776_51198397	MIR605	microRNA 605	Intron (ENST00000401604.8/5592, intron 2 of 17)	-101176
chr10	53665722	53665968	10	9	13	9	6	7	7	9	4	6	2	2	11	10	7	10_53665722_53665968	PCDH15	protocadherin related 15	Distal Intergenic	144696
chr10	54224699	54224933	12	12	7	3	5	6	7	9	6	8	7	8	27	25	15	10_54224699_54224933	PCDH15	protocadherin related 15	Intron (ENST00000644397.2/65217, intron 9 of 37)	-28853
chr10	54254393	54254598	4	6	7	7	3	3	1	5	3	4	5	5	12	16	7	10_54254393_54254598	PCDH15	protocadherin related 15	Intron (ENST00000644397.2/65217, intron 8 of 37)	-58547
chr10	54269436	54269953	21	21	28	17	15	16	6	5	3	12	9	12	56	42	37	10_54269436_54269953	PCDH15	protocadherin related 15	Intron (ENST00000644397.2/65217, intron 8 of 37)	-73590
chr10	54357665	54358188	29	33	40	19	26	32	11	13	8	30	12	13	61	41	35	10_54357665_54358188	LOC105378311	uncharacterized LOC105378311	Intron (ENST00000644397.2/65217, intron 5 of 37)	-128042
chr10	54684923	54685114	4	4	4	2	3	1	1	7	5	3	2	5	17	17	7	10_54684923_54685114	MIR548F1	microRNA 548f-1	Intron (ENST00000644397.2/65217, intron 1 of 37)	-76966
chr10	54717806	54718375	27	23	13	6	6	17	12	6	6	10	9	10	31	33	15	10_54717806_54718375	PCDH15	protocadherin related 15	Intron (ENST00000644397.2/65217, intron 1 of 37)	82813
chr10	54828431	54828852	10	21	17	12	8	8	4	10	7	10	4	5	26	34	12	10_54828431_54828852	PCDH15	protocadherin related 15	Intron (ENST00000613346.4/65217, intron 4 of 5)	-27140
chr10	55047604	55047929	8	7	14	5	0	2	1	2	2	7	4	1	15	19	12	10_55047604_55047929	PCDH15	protocadherin related 15	Intron (ENST00000613346.4/65217, intron 3 of 5)	-246313
chr10	55589888	55590110	13	14	12	3	8	10	6	10	3	16	4	7	34	19	10	10_55589888_55590110	PCDH15	protocadherin related 15	Intron (ENST00000613346.4/65217, intron 2 of 5)	37832
chr10	56523465	56523654	0	1	3	5	1	3	3	2	2	8	3	1	15	8	5	10_56523465_56523654	LOC124900300	small nucleolar RNA SNORD2	Distal Intergenic	72377
chr10	56638430	56638938	26	39	37	18	25	20	12	16	14	26	13	20	73	59	30	10_56638430_56638938	LOC124900300	small nucleolar RNA SNORD2	Distal Intergenic	-42399
chr10	56651050	56651458	34	33	41	17	18	27	11	15	9	14	16	8	64	48	36	10_56651050_56651458	LOC124900300	small nucleolar RNA SNORD2	Distal Intergenic	-55019
chr10	56717440	56717627	6	9	5	3	2	1	2	5	2	2	1	5	18	9	7	10_56717440_56717627	LOC124900300	small nucleolar RNA SNORD2	Distal Intergenic	-121409
chr10	56869310	56869485	4	5	4	5	8	6	5	3	2	5	1	7	7	9	2	10_56869310_56869485	LOC124900300	small nucleolar RNA SNORD2	Distal Intergenic	-273279
chr10	57150863	57151274	9	6	15	7	6	10	2	5	7	9	6	3	36	17	17	10_57150863_57151274	MIR3924	microRNA 3924	Intron (ENST00000690550.1/ENST00000690550.1, intron 1 of 2)	153285
chr10	57210225	57210600	13	13	12	8	5	6	3	5	5	7	10	10	32	26	21	10_57210225_57210600	MIR3924	microRNA 3924	Intron (ENST00000690550.1/ENST00000690550.1, intron 1 of 2)	93959
chr10	57353276	57353733	23	16	25	11	18	8	18	20	10	14	10	6	76	47	24	10_57353276_57353733	MIR3924	microRNA 3924	Distal Intergenic	-48717
chr10	57428742	57428985	4	3	2	2	2	4	5	4	2	11	3	5	28	22	9	10_57428742_57428985	MIR3924	microRNA 3924	Distal Intergenic	-124183
chr10	57435045	57435437	22	34	29	21	24	23	11	23	10	29	10	16	70	56	26	10_57435045_57435437	MIR3924	microRNA 3924	Distal Intergenic	-130486
chr10	57523612	57523880	8	10	7	4	6	3	4	1	5	9	3	8	24	25	17	10_57523612_57523880	MIR3924	microRNA 3924	Distal Intergenic	-219053
chr10	57621591	57622176	31	31	28	9	12	15	12	19	14	22	11	13	65	64	39	10_57621591_57622176	MIR3924	microRNA 3924	Distal Intergenic	-317032
chr10	57630136	57630517	15	15	12	7	3	9	13	6	5	8	2	9	39	36	15	10_57630136_57630517	MIR3924	microRNA 3924	Distal Intergenic	-325577
chr10	57755776	57755967	8	11	10	3	5	7	3	7	3	4	2	2	10	12	11	10_57755776_57755967	MIR3924	microRNA 3924	Distal Intergenic	-451217
chr10	57856579	57856891	3	4	8	8	9	10	4	2	3	6	5	5	19	14	4	10_57856579_57856891	IPMK	inositol polyphosphate multikinase	Distal Intergenic	411003
chr10	57881925	57882280	16	15	23	9	3	9	4	7	8	9	5	5	31	21	18	10_57881925_57882280	IPMK	inositol polyphosphate multikinase	Distal Intergenic	385614
chr10	58044037	58044280	17	6	14	6	6	9	2	7	4	12	3	5	55	31	15	10_58044037_58044280	IPMK	inositol polyphosphate multikinase	Distal Intergenic	223614
chr10	58195309	58195724	11	11	18	10	8	7	5	6	8	16	7	10	38	19	16	10_58195309_58195724	IPMK	inositol polyphosphate multikinase	3' UTR	72170
chr10	58556385	58556579	4	8	10	6	4	5	1	3	1	4	3	2	18	13	5	10_58556385_58556579	BICC1	BicC family RNA binding protein 1	Intron (ENST00000373886.8/80114, intron 1 of 20)	43513
chr10	58584564	58584747	5	3	6	4	4	4	1	4	1	3	1	5	14	9	12	10_58584564_58584747	BICC1	BicC family RNA binding protein 1	Intron (ENST00000373886.8/80114, intron 1 of 20)	-36102
chr10	58671210	58671589	22	15	28	14	11	13	6	10	7	20	6	9	69	34	16	10_58671210_58671589	FAM133CP	family with sequence similarity 133, member A pseudogene	Intron (ENST00000373886.8/80114, intron 2 of 20)	-43965
chr10	58768557	58768742	8	8	15	6	5	4	5	4	5	3	1	1	23	21	10	10_58768557_58768742	BICC1	BicC family RNA binding protein 1	Intron (ENST00000373886.8/80114, intron 3 of 20)	-24793
chr10	59070447	59070803	8	10	14	8	7	13	4	7	5	7	8	2	31	19	10	10_59070447_59070803	LINC00844	long intergenic non-protein coding RNA 844	Distal Intergenic	70241
chr10	59139367	59140001	50	51	45	23	25	37	23	26	17	38	17	23	94	86	49	10_59139367_59140001	PHYHIPL	phytanoyl-CoA 2-hydroxylase interacting protein like	Distal Intergenic	-36642
chr10	59249319	59249505	11	6	4	3	2	2	2	2	3	9	3	3	14	15	4	10_59249319_59249505	PHYHIPL	phytanoyl-CoA 2-hydroxylase interacting protein like	Intron (ENST00000618427.4/220965, intron 14 of 14)	12792
chr10	59359201	59359545	29	21	34	14	21	23	10	14	13	24	12	13	86	48	28	10_59359201_59359545	LOC124902428	uncharacterized LOC124902428	Promoter (2-3kb)	2194
chr10	59402433	59402821	15	12	19	17	9	14	9	12	8	16	8	9	51	35	24	10_59402433_59402821	FAM13C	family with sequence similarity 13 member C	Distal Intergenic	-39252
chr10	59570543	59570903	6	11	9	7	7	8	5	4	2	5	6	2	24	18	11	10_59570543_59570903	LOC105378318	uncharacterized LOC105378318	Distal Intergenic	-7564
chr10	59899769	59900251	24	13	24	8	12	10	9	8	5	18	5	7	64	42	24	10_59899769_59900251	CCDC6	coiled-coil domain containing 6	Intron (ENST00000263102.7/8030, intron 1 of 8)	6305
chr10	60372742	60373052	9	12	16	7	3	8	5	4	5	14	9	8	30	31	13	10_60372742_60373052	ANK3	ankyrin 3	Intron (ENST00000280772.7/288, intron 1 of 43)	16752
chr10	61010542	61010725	10	8	11	8	7	7	7	9	3	2	3	2	11	9	7	10_61010542_61010725	LINC00845	long intergenic non-protein coding RNA 845	Intron (ENST00000687498.1/ENST00000687498.1, intron 1 of 1)	-5550
chr10	61309077	61309253	4	8	2	2	7	3	2	3	1	1	5	0	10	16	6	10_61309077_61309253	TMEM26	transmembrane protein 26	Distal Intergenic	105247
chr10	61581971	61582232	15	13	18	6	8	14	5	5	3	7	5	6	32	21	16	10_61581971_61582232	CABCOCO1	ciliary associated calcium binding coiled-coil 1	Distal Intergenic	-80697
chr10	62186990	62187434	37	35	27	20	21	15	14	19	19	27	15	17	78	50	31	10_62186990_62187434	RTKN2	rhotekin 2	Intron (ENST00000315289.6/219790, intron 8 of 8)	48829
chr10	62425692	62426003	21	6	17	7	4	5	10	4	5	15	6	8	27	23	9	10_62425692_62426003	ZNF365	zinc finger protein 365	Intron (ENST00000395255.7/22891, intron 3 of 4)	50148
chr10	62522724	62523295	55	42	40	28	32	35	15	15	13	32	17	20	120	65	40	10_62522724_62523295	LOC124902436	talanin	Promoter (2-3kb)	2276
chr10	62584397	62584581	9	14	7	7	3	3	4	9	1	9	3	3	25	19	8	10_62584397_62584581	LOC124902436	talanin	Intron (ENST00000647733.1/124902436, intron 4 of 7)	-59192
chr10	62714953	62715490	48	42	49	37	36	25	15	25	20	30	12	26	105	83	45	10_62714953_62715490	LOC124902436	talanin	Intron (ENST00000649548.1/ENST00000649548.1, intron 1 of 3)	71082
chr10	63236526	63236796	4	2	2	2	0	3	1	2	1	3	2	4	14	13	6	10_63236526_63236796	JMJD1C	jumonji domain containing 1C	Intron (ENST00000399262.7/221037, intron 3 of 25)	-28801
chr10	63320128	63320479	12	12	18	5	8	7	7	3	5	5	6	4	31	23	17	10_63320128_63320479	JMJD1C	jumonji domain containing 1C	Intron (ENST00000399262.7/221037, intron 2 of 25)	-50875
chr10	63367168	63367858	41	39	38	31	26	23	11	19	9	36	19	10	91	68	45	10_63367168_63367858	MIR1296	microRNA 1296	Intron (ENST00000399262.7/221037, intron 2 of 25)	5190
chr10	63422253	63422979	58	41	49	37	35	28	22	13	24	36	19	24	113	90	35	10_63422253_63422979	JMJD1C-AS1	JMJD1C antisense RNA 1	Intron (ENST00000399262.7/221037, intron 1 of 25)	-42250
chr10	63439375	63439568	10	9	5	3	2	6	4	4	5	6	3	4	12	14	10	10_63439375_63439568	JMJD1C-AS1	JMJD1C antisense RNA 1	Intron (ENST00000399262.7/221037, intron 1 of 25)	-25661
chr10	63936275	63936460	6	7	11	4	5	7	3	7	2	6	4	4	18	20	10	10_63936275_63936460	LOC124902439	uncharacterized LOC124902439	Intron (ENST00000444770.1/124902438, intron 2 of 2)	49342
chr10	63970467	63970649	17	16	19	9	9	11	9	5	5	10	10	7	30	21	12	10_63970467_63970649	LOC105378333	uncharacterized LOC105378333	Intron (ENST00000444770.1/124902438, intron 2 of 2)	66631
chr10	64149933	64150329	16	12	17	12	15	15	10	13	7	15	4	4	31	28	23	10_64149933_64150329	LOC105378333	uncharacterized LOC105378333	Intron (ENST00000654191.1/124902439, intron 3 of 5)	-112653
chr10	64966775	64967003	2	4	6	7	4	4	7	6	2	3	1	4	18	9	8	10_64966775_64967003	LINC02671	long intergenic non-protein coding RNA 2671	Intron (ENST00000655566.1/101928887, intron 2 of 2)	-42257
chr10	65188853	65189034	3	3	3	1	3	4	0	2	1	3	2	1	15	10	9	10_65188853_65189034	LINC02671	long intergenic non-protein coding RNA 2671	Distal Intergenic	-171214
chr10	66432675	66432984	3	2	9	3	7	4	8	8	4	5	5	1	13	13	11	10_66432675_66432984	LOC105378340	uncharacterized LOC105378340	Intron (ENST00000683963.1/29119, intron 10 of 16)	353432
chr10	66496007	66496187	5	2	6	7	1	4	3	4	1	2	2	5	15	15	9	10_66496007_66496187	CTNNA3	catenin alpha 3	Intron (ENST00000683963.1/29119, intron 10 of 16)	382083
chr10	67516680	67517058	25	21	38	15	17	18	11	12	10	30	17	14	85	51	37	10_67516680_67517058	MIR7151	microRNA 7151	Intron (ENST00000683963.1/29119, intron 4 of 16)	-113270
chr10	68623490	68623684	8	3	10	3	4	5	4	2	3	12	2	4	17	15	4	10_68623490_68623684	TET1	tet methylcytosine dioxygenase 1	Intron (ENST00000373644.5/80312, intron 3 of 11)	63153
chr10	68714987	68715359	34	25	36	28	19	21	16	9	11	22	14	6	52	48	28	10_68714987_68715359	CCAR1	cell division cycle and apoptosis regulator 1	Distal Intergenic	-5653
chr10	69400270	69400745	21	21	24	18	11	11	6	7	4	10	10	16	54	44	24	10_69400270_69400745	TACR2	tachykinin receptor 2	Intron (ENST00000436817.6/3098, intron 20 of 20)	8537
chr10	69998904	69999086	6	7	9	4	3	2	5	2	2	6	5	1	12	14	7	10_69998904_69999086	LINC02636	long intergenic non-protein coding RNA 2636	Intron (ENST00000667615.1/102723350, intron 2 of 3)	8750
chr10	70205645	70206194	29	28	33	22	33	21	19	19	10	35	17	12	83	60	38	10_70205645_70206194	PPA1	inorganic pyrophosphatase 1	Exon (ENST00000610026.1/5464, exon 3 of 3)	4056
chr10	70469933	70470108	4	5	5	2	8	4	2	3	2	7	1	0	8	6	4	10_70469933_70470108	PALD1	phosphatase domain containing paladin 1	Distal Intergenic	-8659
chr10	73233046	73233227	3	1	3	1	2	1	4	1	2	1	0	1	13	8	4	10_73233046_73233227	FAM149B1	family with sequence similarity 149 member B1	Promoter (<=1kb)	-881
chr10	73840763	73840964	8	5	7	7	6	9	4	3	4	9	3	4	25	18	7	10_73840763_73840964	CAMK2G	calcium/calmodulin dependent protein kinase II gamma	Promoter (1-2kb)	1247
chr10	74147739	74148047	18	26	24	17	14	18	5	14	13	20	6	7	51	39	20	10_74147739_74148047	AP3M1	adaptor related protein complex 3 subunit mu 1	Promoter (2-3kb)	2710
chr10	74148310	74148678	30	32	28	14	16	20	16	8	6	16	20	7	50	47	37	10_74148310_74148678	AP3M1	adaptor related protein complex 3 subunit mu 1	Promoter (2-3kb)	2079
chr10	74291978	74292478	44	32	37	21	24	23	11	15	16	34	15	17	85	62	32	10_74291978_74292478	ADK	adenosine kinase	Intron (ENST00000672429.1/132, intron 3 of 9)	-22255
chr10	74353316	74353543	10	12	13	6	3	3	2	1	2	5	4	4	26	21	7	10_74353316_74353543	ADK	adenosine kinase	Intron (ENST00000672429.1/132, intron 4 of 9)	38583
chr10	74419833	74420008	8	4	4	4	8	3	5	4	2	5	5	4	18	13	7	10_74419833_74420008	ADK	adenosine kinase	Intron (ENST00000672429.1/132, intron 6 of 9)	105100
chr10	74495971	74496452	45	36	39	26	27	26	10	18	16	35	17	18	103	91	52	10_74495971_74496452	ADK	adenosine kinase	Intron (ENST00000672429.1/132, intron 6 of 9)	-28912
chr10	74597930	74598713	33	31	32	18	18	24	11	14	12	23	7	8	76	58	34	10_74597930_74598713	LOC102723439	uncharacterized LOC102723439	Intron (ENST00000672429.1/132, intron 7 of 9)	-67377
chr10	74896537	74896746	4	4	10	3	7	5	3	4	4	5	4	1	18	13	5	10_74896537_74896746	KAT6B	lysine acetyltransferase 6B	Intron (ENST00000648725.1/23522, intron 3 of 17)	53654
chr10	75916344	75916538	5	7	7	5	5	2	3	5	3	2	2	3	29	20	11	10_75916344_75916538	LRMDA	leucine rich melanocyte differentiation associated	Intron (ENST00000611255.5/83938, intron 2 of 6)	133583
chr10	76064638	76065233	8	5	11	5	6	7	5	10	4	10	7	10	24	30	18	10_76064638_76065233	LRMDA	leucine rich melanocyte differentiation associated	Intron (ENST00000611255.5/83938, intron 5 of 6)	-253101
chr10	76328041	76328342	5	6	7	1	6	3	5	3	6	7	5	2	22	20	12	10_76328041_76328342	LRMDA	leucine rich melanocyte differentiation associated	Intron (ENST00000611255.5/83938, intron 6 of 6)	3640
chr10	76349050	76349299	15	14	21	3	8	9	7	6	3	7	5	7	31	16	13	10_76349050_76349299	LRMDA	leucine rich melanocyte differentiation associated	Intron (ENST00000611255.5/83938, intron 6 of 6)	24649
chr10	76399003	76399211	10	13	13	11	8	13	9	13	7	12	5	6	28	28	12	10_76399003_76399211	LRMDA	leucine rich melanocyte differentiation associated	Promoter (2-3kb)	2502
chr10	76525379	76525557	8	5	7	7	3	6	7	9	2	2	5	4	19	15	9	10_76525379_76525557	LRMDA	leucine rich melanocyte differentiation associated	Intron (ENST00000611255.5/83938, intron 6 of 6)	-30830
chr10	76699931	76700304	5	9	3	3	3	6	5	3	2	8	3	5	23	21	13	10_76699931_76700304	LRMDA	leucine rich melanocyte differentiation associated	Distal Intergenic	143544
chr10	76822812	76822994	8	11	6	3	2	3	1	5	3	4	6	2	21	10	10	10_76822812_76822994	KCNMA1	potassium calcium-activated channel subfamily M alpha 1	Distal Intergenic	64916
chr10	77765632	77765864	13	7	9	3	6	9	6	12	2	5	1	5	18	19	8	10_77765632_77765864	DLG5	discs large MAGUK scaffold protein 5	Distal Intergenic	42113
chr10	78992211	78992449	11	13	9	1	4	4	0	4	5	8	4	2	31	21	14	10_78992211_78992449	ZMIZ1-AS1	ZMIZ1 antisense RNA 1	Intron (ENST00000456353.5/283050, intron 5 of 9)	-29817
chr10	79068977	79069427	36	30	34	14	24	21	11	15	11	21	17	13	77	56	39	10_79068977_79069427	ZMIZ1	zinc finger MIZ-type containing 1	Promoter (<=1kb)	11
chr10	79224661	79224967	8	3	3	4	3	5	3	2	3	5	3	4	24	16	12	10_79224661_79224967	ZMIZ1	zinc finger MIZ-type containing 1	Intron (ENST00000334512.10/57178, intron 7 of 24)	-18702
chr10	79246613	79246816	7	10	13	5	7	2	4	6	1	10	8	6	21	31	16	10_79246613_79246816	ZMIZ1	zinc finger MIZ-type containing 1	Promoter (2-3kb)	2944
chr10	79379059	79379258	17	11	15	6	12	9	8	7	5	9	2	2	30	27	23	10_79379059_79379258	PPIF	peptidylprolyl isomerase F	Distal Intergenic	31401
chr10	79679048	79679801	55	32	64	32	45	37	25	21	26	33	27	16	122	91	50	10_79679048_79679801	BEND3P3	BEN domain containing 3 pseudogene 3	Intron (ENST00000671459.1/101060691, intron 3 of 3)	-3196
chr10	79766013	79766200	4	5	1	3	2	2	1	3	0	2	4	1	15	12	6	10_79766013_79766200	NUTM2B-AS1	NUTM2B antisense RNA 1	Promoter (<=1kb)	124
chr10	80033762	80034590	54	26	39	29	28	25	13	12	12	26	13	11	73	62	49	10_80033762_80034590	TMEM254	transmembrane protein 254	Distal Intergenic	-44056
chr10	80247524	80247775	10	10	23	7	3	12	9	4	8	8	6	10	36	38	21	10_80247524_80247775	LOC124902470	uncharacterized LOC124902470	Exon (ENST00000441206.1/ENST00000441206.1, exon 1 of 1)	13860
chr11	344617	344925	4	11	23	7	9	7	5	4	9	14	7	8	36	29	17	11_344617_344925	IFITM3	interferon induced transmembrane protein 3	Distal Intergenic	-17080
chr11	417772	417953	13	9	7	2	10	6	5	5	3	6	4	5	30	17	6	11_417772_417953	SIGIRR	single Ig and TIR domain containing	Promoter (<=1kb)	-317
chr11	461818	462226	25	13	27	19	16	16	10	14	11	11	13	12	83	37	26	11_461818_462226	PTDSS2	phosphatidylserine synthase 2	Intron (ENST00000532614.5/81490, intron 2 of 3)	3144
chr11	488978	489251	16	18	16	18	11	14	7	14	5	18	8	7	52	46	11	11_488978_489251	PTDSS2	phosphatidylserine synthase 2	Promoter (<=1kb)	-99
chr11	506859	507567	54	42	49	21	35	20	22	23	20	40	29	20	109	74	50	11_506859_507567	RNH1	ribonuclease/angiogenin inhibitor 1	Promoter (<=1kb)	0
chr11	531139	531805	32	30	35	14	21	30	13	13	10	21	8	12	77	56	30	11_531139_531805	HRAS	HRas proto-oncogene, GTPase	Promoter (2-3kb)	2171
chr11	572284	572665	35	32	43	19	15	25	10	13	11	28	12	16	61	51	32	11_572284_572665	PHRF1	PHD and ring finger domains 1	Distal Intergenic	-3805
chr11	633503	633812	30	22	34	22	29	26	14	10	12	23	16	15	84	60	37	11_633503_633812	DRD4	dopamine receptor D4	Distal Intergenic	-3457
chr11	639631	639905	14	15	19	11	6	11	3	7	5	15	10	6	43	36	26	11_639631_639905	DRD4	dopamine receptor D4	Promoter (<=1kb)	574
chr11	663257	663600	17	18	25	19	6	9	8	7	7	19	6	7	58	40	21	11_663257_663600	DEAF1	DEAF1 transcription factor	Intron (ENST00000527170.5/10522, intron 7 of 9)	15179
chr11	680367	680830	29	23	31	21	23	28	6	17	6	32	11	17	76	64	40	11_680367_680830	DEAF1	DEAF1 transcription factor	Promoter (<=1kb)	215
chr11	796940	797441	43	45	42	25	22	30	16	20	15	50	15	17	114	82	55	11_796940_797441	PANO1	proapoptotic nucleolar protein 1	Promoter (<=1kb)	-70
chr11	893101	893452	19	13	29	9	13	12	10	9	10	7	7	5	31	21	24	11_893101_893452	CHID1	chitinase domain containing 1	3' UTR	8870
chr11	921776	921988	10	7	10	6	13	11	2	1	4	10	7	7	36	24	11	11_921776_921988	AP2A2	adaptor related protein complex 2 subunit alpha 2	Promoter (2-3kb)	-2893
chr11	925870	926086	8	17	13	7	6	13	4	5	4	10	0	4	44	30	12	11_925870_926086	AP2A2	adaptor related protein complex 2 subunit alpha 2	Promoter (<=1kb)	0
chr11	984217	984856	48	41	31	20	15	24	5	21	5	26	15	13	84	67	35	11_984217_984856	AP2A2	adaptor related protein complex 2 subunit alpha 2	Promoter (<=1kb)	26
chr11	1021091	1021408	26	21	32	16	10	10	3	12	7	10	12	2	45	49	18	11_1021091_1021408	MUC6	mucin 6, oligomeric mucus/gel-forming	Promoter (<=1kb)	-357
chr11	1039754	1040242	34	30	28	20	18	30	12	16	16	27	15	18	74	63	36	11_1039754_1040242	MUC6	mucin 6, oligomeric mucus/gel-forming	Distal Intergenic	-3036
chr11	1095346	1095641	23	20	27	14	18	10	3	12	5	17	9	5	52	40	19	11_1095346_1095641	MUC2	mucin 2, oligomeric mucus/gel-forming	Exon (ENST00000361558.7/4583, exon 30 of 49)	-4129
chr11	1103781	1104118	31	21	31	21	23	15	9	12	6	33	10	11	81	51	36	11_1103781_1104118	MUC2	mucin 2, oligomeric mucus/gel-forming	Exon (ENST00000361558.7/4583, exon 36 of 49)	4011
chr11	1194553	1194788	9	5	4	3	4	2	4	3	2	10	6	3	31	15	16	11_1194553_1194788	MUC5B	mucin 5B, oligomeric mucus/gel-forming	Exon (ENST00000621226.2/4586, exon 35 of 49)	-28278
chr11	1205415	1205864	20	15	20	14	7	9	11	10	6	18	9	11	80	43	28	11_1205415_1205864	MUC5B	mucin 5B, oligomeric mucus/gel-forming	Distal Intergenic	-17202
chr11	1240208	1240545	24	22	19	12	15	16	9	13	9	12	10	16	60	44	24	11_1240208_1240545	MUC5B-AS1	MUC5B antisense RNA 1	Exon (ENST00000529681.5/727897, exon 30 of 49)	9131
chr11	1249300	1249800	37	14	20	14	20	10	8	5	12	12	5	5	64	48	30	11_1249300_1249800	MUC5B-AS1	MUC5B antisense RNA 1	Promoter (<=1kb)	0
chr11	1260928	1261179	20	7	22	10	10	15	6	10	8	14	8	15	54	28	23	11_1260928_1261179	MUC5B	mucin 5B, oligomeric mucus/gel-forming	Promoter (1-2kb)	1405
chr11	1269048	1269361	24	20	14	19	22	12	12	8	6	14	7	10	50	46	29	11_1269048_1269361	MUC5B	mucin 5B, oligomeric mucus/gel-forming	Distal Intergenic	9525
chr11	1275723	1276047	21	18	29	15	10	11	11	8	10	14	5	9	66	43	34	11_1275723_1276047	TOLLIP	toll interacting protein	3' UTR	16123
chr11	1325359	1325659	7	4	8	8	3	6	3	4	3	9	8	5	33	19	15	11_1325359_1325659	LOC124902606	uncharacterized LOC124902606	Distal Intergenic	11409
chr11	1354731	1354985	15	10	18	8	8	10	7	5	4	12	9	5	33	29	15	11_1354731_1354985	LINC02689	long intergenic non-protein coding RNA 2689	Intron (ENST00000650218.1/105376513, intron 1 of 4)	4372
chr11	1383314	1383950	39	37	42	23	18	20	11	16	11	34	20	16	72	50	28	11_1383314_1383950	BRSK2	BR serine/threonine kinase 2	Distal Intergenic	-5949
chr11	1407263	1407552	33	20	27	14	14	14	3	8	7	22	9	14	57	36	18	11_1407263_1407552	BRSK2	BR serine/threonine kinase 2	Promoter (1-2kb)	-1848
chr11	1438132	1438594	27	20	35	20	16	16	8	14	11	22	12	11	63	47	27	11_1438132_1438594	BRSK2	BR serine/threonine kinase 2	Promoter (2-3kb)	-2205
chr11	1446142	1446492	22	16	27	9	9	14	5	13	7	21	8	15	74	38	24	11_1446142_1446492	BRSK2	BR serine/threonine kinase 2	Intron (ENST00000308219.13/9024, intron 12 of 19)	3697
chr11	1449956	1450205	15	7	16	7	11	15	7	9	7	12	8	3	45	40	18	11_1449956_1450205	BRSK2	BR serine/threonine kinase 2	Promoter (<=1kb)	-453
chr11	1479167	1479383	16	9	19	5	9	7	6	3	7	11	7	12	44	26	17	11_1479167_1479383	MOB2	MOB kinase activator 2	Promoter (1-2kb)	1502
chr11	1490622	1491243	53	41	69	28	25	25	28	21	19	37	27	19	105	94	50	11_1490622_1491243	MOB2	MOB kinase activator 2	Intron (ENST00000526462.5/81532, intron 1 of 4)	-3843
chr11	1507840	1508464	29	30	25	13	13	10	5	11	7	26	12	19	79	63	37	11_1507840_1508464	MOB2	MOB kinase activator 2	Distal Intergenic	-6593
chr11	1592309	1592521	8	12	18	15	13	24	5	5	5	18	7	10	29	19	15	11_1592309_1592521	KRTAP5-2	keratin associated protein 5-2	Intron (ENST00000524947.1/338651, intron 1 of 1)	5773
chr11	1592815	1593036	9	12	18	8	5	10	6	10	4	16	7	4	29	25	7	11_1592815_1593036	KRTAP5-2	keratin associated protein 5-2	Intron (ENST00000524947.1/338651, intron 1 of 1)	5258
chr11	1605471	1606057	41	33	42	24	28	17	9	17	17	21	18	9	64	50	29	11_1605471_1606057	KRTAP5-3	keratin associated protein 5-3	Promoter (2-3kb)	2406
chr11	1652740	1653144	18	19	24	14	23	12	9	11	6	18	15	11	62	45	27	11_1652740_1653144	FAM99A	family with sequence similarity 99 member A	Distal Intergenic	-12453
chr11	1725550	1726005	31	21	22	11	16	22	8	8	5	29	7	15	56	50	21	11_1725550_1726005	IFITM10	interferon induced transmembrane protein 10	Distal Intergenic	23097
chr11	1848536	1848860	23	19	25	8	12	23	10	8	9	15	2	9	39	27	21	11_1848536_1848860	LSP1	lymphocyte specific protein 1	Distal Intergenic	-4224
chr11	1876066	1876313	19	15	11	7	15	12	6	6	4	13	3	11	46	31	16	11_1876066_1876313	LSP1	lymphocyte specific protein 1	Promoter (<=1kb)	-164
chr11	1905235	1905763	16	18	21	15	13	13	8	13	9	18	9	13	60	47	27	11_1905235_1905763	LINC01150	long intergenic non-protein coding RNA 1150	Intron (ENST00000455671.2/101927624, intron 4 of 4)	8188
chr11	1940639	1941136	38	25	28	21	13	25	15	5	11	32	16	14	70	55	29	11_1940639_1941136	TNNT3	troponin T3, fast skeletal type	Promoter (2-3kb)	2439
chr11	2019735	2019911	4	7	10	3	5	4	4	4	6	5	3	1	11	11	8	11_2019735_2019911	H19	H19 imprinted maternally expressed transcript	Distal Intergenic	-15183
chr11	2042112	2042368	14	9	18	8	4	4	2	0	4	10	2	7	51	37	17	11_2042112_2042368	H19	H19 imprinted maternally expressed transcript	Distal Intergenic	-37560
chr11	2051218	2051488	29	31	24	11	11	17	9	9	11	28	3	8	33	35	26	11_2051218_2051488	H19	H19 imprinted maternally expressed transcript	Distal Intergenic	-46666
chr11	2061327	2061801	37	30	31	30	26	21	9	12	7	24	14	11	75	58	25	11_2061327_2061801	H19	H19 imprinted maternally expressed transcript	Distal Intergenic	-56775
chr11	2096392	2096996	53	33	51	31	28	37	13	25	18	42	18	23	122	81	40	11_2096392_2096996	MIR483	microRNA 483	Distal Intergenic	37213
chr11	2151519	2152054	36	21	44	27	20	27	14	14	15	29	15	20	94	62	45	11_2151519_2152054	IGF2	insulin like growth factor 2	Promoter (1-2kb)	-1916
chr11	2163694	2164063	11	23	19	12	8	9	10	11	6	18	9	7	49	49	22	11_2163694_2164063	INS	insulin	Promoter (2-3kb)	-2473
chr11	2236501	2236944	33	19	33	31	15	15	7	8	14	28	12	14	49	48	32	11_2236501_2236944	ASCL2	achaete-scute family bHLH transcription factor 2	Distal Intergenic	33644
chr11	2269182	2269489	21	17	22	17	9	18	4	5	6	9	9	4	38	25	15	11_2269182_2269489	ASCL2	achaete-scute family bHLH transcription factor 2	Promoter (1-2kb)	1099
chr11	2427550	2428070	28	33	36	14	24	20	15	12	16	21	12	13	75	64	32	11_2427550_2428070	TRPM5	transient receptor potential cation channel subfamily M member 5	5' UTR	-4508
chr11	2469537	2469769	11	6	6	1	1	5	4	3	2	3	2	1	13	22	9	11_2469537_2469769	KCNQ1	potassium voltage-gated channel subfamily Q member 1	Intron (ENST00000496887.7/3784, intron 2 of 15)	7650
chr11	2474640	2474846	9	13	13	14	8	5	4	5	4	8	6	4	32	40	13	11_2474640_2474846	KCNQ1	potassium voltage-gated channel subfamily Q member 1	Intron (ENST00000496887.7/3784, intron 2 of 15)	12753
chr11	2475956	2476229	15	10	19	9	10	9	5	7	3	19	7	7	42	31	20	11_2475956_2476229	KCNQ1	potassium voltage-gated channel subfamily Q member 1	Intron (ENST00000496887.7/3784, intron 2 of 15)	14069
chr11	2543618	2543905	28	15	26	14	12	15	12	4	6	9	12	5	26	40	15	11_2543618_2543905	KCNQ1	potassium voltage-gated channel subfamily Q member 1	Intron (ENST00000496887.7/3784, intron 3 of 15)	81731
chr11	2579532	2579736	9	7	9	2	6	7	7	4	6	12	7	5	29	14	20	11_2579532_2579736	KCNQ1	potassium voltage-gated channel subfamily Q member 1	Intron (ENST00000496887.7/3784, intron 7 of 15)	117645
chr11	2611202	2611421	16	8	12	4	11	8	5	10	5	7	3	8	36	29	12	11_2611202_2611421	KCNQ1OT1	KCNQ1 opposite strand/antisense transcript 1	Exon (ENST00000597346.1/10984, exon 1 of 1)	88573
chr11	2702656	2702977	12	10	10	6	5	17	8	7	6	9	7	6	51	29	20	11_2702656_2702977	KCNQ1OT1	KCNQ1 opposite strand/antisense transcript 1	Promoter (2-3kb)	-2662
chr11	2739952	2740350	31	27	34	18	18	19	7	11	12	21	6	17	69	37	32	11_2739952_2740350	KCNQ1	potassium voltage-gated channel subfamily Q member 1	Intron (ENST00000496887.7/3784, intron 11 of 15)	-37225
chr11	2783252	2783608	20	27	37	23	19	16	13	18	7	20	17	13	63	57	29	11_2783252_2783608	KCNQ1	potassium voltage-gated channel subfamily Q member 1	Intron (ENST00000496887.7/3784, intron 15 of 15)	5677
chr11	2785239	2785614	37	29	33	21	22	22	10	12	14	17	15	12	77	54	41	11_2785239_2785614	KCNQ1	potassium voltage-gated channel subfamily Q member 1	Intron (ENST00000496887.7/3784, intron 15 of 15)	7664
chr11	2819692	2820066	19	19	16	9	10	16	8	12	6	16	6	8	59	33	11	11_2819692_2820066	KCNQ1-AS1	KCNQ1 antisense RNA 1	Intron (ENST00000496887.7/3784, intron 15 of 15)	41502
chr11	2841142	2841643	32	19	25	15	21	22	12	12	12	22	13	7	79	51	39	11_2841142_2841643	KCNQ1-AS1	KCNQ1 antisense RNA 1	Intron (ENST00000496887.7/3784, intron 15 of 15)	19925
chr11	2900631	2901025	20	23	31	19	22	15	13	9	11	25	13	12	61	54	25	11_2900631_2901025	SLC22A18	solute carrier family 22 member 18	Promoter (<=1kb)	910
chr11	2944900	2945296	32	26	24	22	8	21	6	11	8	20	8	14	67	57	36	11_2944900_2945296	NAP1L4	nucleosome assembly protein 1 like 4	3' UTR	5999
chr11	2950390	2951031	27	22	24	17	19	14	13	5	6	24	9	17	68	32	30	11_2950390_2951031	NAP1L4	nucleosome assembly protein 1 like 4	Promoter (<=1kb)	264
chr11	2977182	2977652	25	30	18	17	16	16	7	11	11	21	4	5	70	42	44	11_2977182_2977652	NAP1L4	nucleosome assembly protein 1 like 4	Intron (ENST00000620138.4/4676, intron 3 of 14)	-7278
chr11	2984047	2984300	17	20	16	12	10	2	6	3	5	6	5	5	37	36	17	11_2984047_2984300	NAP1L4	nucleosome assembly protein 1 like 4	Intron (ENST00000620138.4/4676, intron 1 of 14)	4859
chr11	3035593	3035918	30	22	20	15	21	8	9	17	5	8	9	9	56	50	38	11_3035593_3035918	CARS1	cysteinyl-tRNA synthetase 1	Intron (ENST00000499962.1/100852407, intron 1 of 1)	4170
chr11	3047091	3047337	8	10	12	1	12	8	3	4	3	10	5	6	28	19	10	11_3047091_3047337	CARS1	cysteinyl-tRNA synthetase 1	Intron (ENST00000531387.5/833, intron 2 of 22)	-7003
chr11	3094012	3094383	15	11	17	7	6	10	6	11	6	13	8	10	62	30	26	11_3094012_3094383	OSBPL5	oxysterol binding protein like 5	Promoter (<=1kb)	496
chr11	3185561	3186002	33	14	22	21	19	16	8	8	5	14	11	15	60	48	19	11_3185561_3186002	OSBPL5	oxysterol binding protein like 5	Distal Intergenic	-18822
chr11	3305074	3305260	6	5	12	5	7	3	6	2	2	8	6	1	14	21	4	11_3305074_3305260	ZNF195	zinc finger protein 195	Distal Intergenic	57460
chr11	3327063	3327289	5	8	10	9	6	9	10	4	1	7	3	4	13	18	7	11_3327063_3327289	ZNF195	zinc finger protein 195	Distal Intergenic	35431
chr11	3435044	3435557	23	29	29	13	17	16	8	12	8	20	8	8	69	51	23	11_3435044_3435557	TSSC2	tumor suppressing subtransferable candidate 2 (pseudogene)	Intron (ENST00000637148.1/ENST00000637148.1, intron 3 of 3)	33285
chr11	3459077	3459324	20	8	21	3	4	8	7	2	4	10	3	6	33	20	9	11_3459077_3459324	LOC105376526	uncharacterized LOC105376526	Intron (ENST00000637148.1/ENST00000637148.1, intron 1 of 3)	17741
chr11	3500479	3500917	17	6	23	11	6	23	15	9	10	17	10	6	42	38	20	11_3500479_3500917	LOC107984301	uncharacterized LOC107984301	Exon (ENST00000637148.1/ENST00000637148.1, exon 1 of 4)	-10642
chr11	3505936	3506279	34	30	26	23	21	18	10	10	4	19	11	12	48	42	28	11_3505936_3506279	LOC107984301	uncharacterized LOC107984301	Intron (ENST00000534291.1/ENST00000534291.1, intron 2 of 2)	-5280
chr11	3557580	3557895	22	17	17	9	8	16	5	10	8	19	6	7	58	30	26	11_3557580_3557895	LOC101927708	uncharacterized LOC101927708	Intron (ENST00000710269.1/105376526, intron 1 of 3)	14092
chr11	3572527	3572979	45	38	32	17	18	12	9	11	16	28	23	15	84	75	30	11_3572527_3572979	LOC101927708	uncharacterized LOC101927708	Promoter (<=1kb)	-540
chr11	3626749	3627254	41	21	29	23	18	26	15	17	13	14	14	9	74	60	32	11_3626749_3627254	TRPC2	transient receptor potential cation channel subfamily C member 2 (pseudogene)	Promoter (<=1kb)	265
chr11	3700492	3700672	10	11	16	6	10	4	6	7	4	7	4	3	35	25	13	11_3700492_3700672	NUP98	nucleoporin 98 and 96 precursor	Promoter (<=1kb)	44
chr11	3762576	3763177	37	33	47	23	24	27	15	11	15	30	13	15	91	70	32	11_3762576_3763177	NUP98	nucleoporin 98 and 96 precursor	Promoter (<=1kb)	0
chr11	3880524	3880786	13	15	22	11	10	13	6	9	2	8	6	7	24	24	15	11_3880524_3880786	STIM1	stromal interaction molecule 1	Intron (ENST00000525403.6/6786, intron 1 of 12)	-7301
chr11	3970910	3971482	29	33	57	23	26	26	11	14	18	33	12	12	89	59	46	11_3970910_3971482	STIM1	stromal interaction molecule 1	Intron (ENST00000525403.6/6786, intron 2 of 12)	-17680
chr11	3990281	3990456	12	8	6	7	8	8	3	5	4	11	1	4	12	9	7	11_3990281_3990456	STIM1	stromal interaction molecule 1	Promoter (1-2kb)	1119
chr11	4007115	4007781	52	37	46	22	26	30	12	21	13	38	13	13	98	65	37	11_4007115_4007781	STIM1	stromal interaction molecule 1	Intron (ENST00000525403.6/6786, intron 2 of 12)	7513
chr11	4065744	4066218	31	30	23	10	21	21	7	7	4	21	6	11	57	34	26	11_4065744_4066218	STIM1	stromal interaction molecule 1	Intron (ENST00000525403.6/6786, intron 5 of 12)	6995
chr11	4124180	4124402	20	14	12	4	5	13	7	6	6	15	3	7	45	24	10	11_4124180_4124402	RRM1	ribonucleotide reductase catalytic subunit M1	Promoter (2-3kb)	2071
chr11	4182521	4182751	22	21	15	14	8	14	9	10	4	14	9	5	31	21	14	11_4182521_4182751	LINC02749	long intergenic non-protein coding RNA 2749	Promoter (2-3kb)	2846
chr11	4246955	4247560	23	20	30	8	13	19	14	13	14	16	16	11	66	41	19	11_4246955_4247560	SSU72L2	SSU72 like 2	Distal Intergenic	-4249
chr11	4278980	4279170	7	9	10	9	5	7	4	4	3	5	2	8	24	11	15	11_4278980_4279170	SSU72L4	SSU72 like 4	Exon (ENST00000532644.1/ENST00000532644.1, exon 1 of 1)	9015
chr11	4328204	4328843	17	21	19	12	19	10	11	8	7	24	20	10	79	56	31	11_4328204_4328843	SSU72L3	SSU72 like 3	Promoter (<=1kb)	-947
chr11	4342604	4343124	33	24	28	14	20	23	17	10	9	18	13	6	55	50	25	11_4342604_4343124	SSU72L1	SSU72 like 1	Distal Intergenic	-3259
chr11	4343478	4343671	8	9	14	6	1	10	10	5	3	12	2	6	29	29	11	11_4343478_4343671	SSU72L1	SSU72 like 1	Distal Intergenic	-4133
chr11	4400521	4400757	17	14	15	11	7	13	4	10	6	17	5	7	41	22	16	11_4400521_4400757	TRIM21	tripartite motif containing 21	Intron (ENST00000687315.1/ENST00000687315.1, intron 1 of 1)	-6819
chr11	4402309	4402668	21	28	30	16	13	17	7	10	12	14	9	8	68	31	35	11_4402309_4402668	TRIM21	tripartite motif containing 21	Intron (ENST00000687315.1/ENST00000687315.1, intron 1 of 1)	-8607
chr11	4456646	4456977	14	9	15	7	6	8	4	3	8	11	3	4	32	26	22	11_4456646_4456977	OR52K2	olfactory receptor family 52 subfamily K member 2	Intron (ENST00000641797.4/ENST00000641797.4, intron 1 of 2)	7351
chr11	4457353	4457630	20	10	16	5	3	6	7	8	3	10	8	8	44	34	17	11_4457353_4457630	OR52K2	olfactory receptor family 52 subfamily K member 2	Intron (ENST00000641797.4/ENST00000641797.4, intron 1 of 2)	8058
chr11	4457871	4458067	13	10	8	5	5	7	8	2	3	6	3	2	25	25	11	11_4457871_4458067	OR52K2	olfactory receptor family 52 subfamily K member 2	Intron (ENST00000641797.4/ENST00000641797.4, intron 1 of 2)	8576
chr11	4471614	4472253	47	44	48	31	20	27	15	27	16	38	19	16	108	74	48	11_4471614_4472253	OR52K1	olfactory receptor family 52 subfamily K member 1	Intron (ENST00000641797.4/ENST00000641797.4, intron 2 of 2)	-10393
chr11	4607157	4607453	11	7	11	10	5	7	1	3	4	17	5	7	24	19	12	11_4607157_4607453	TRIM68	tripartite motif containing 68	Promoter (<=1kb)	685
chr11	4639266	4639554	17	9	13	9	9	10	2	8	6	12	8	4	42	37	12	11_4639266_4639554	OR51D1	olfactory receptor family 51 subfamily D member 1	Promoter (1-2kb)	1789
chr11	4723840	4724167	22	16	28	13	21	14	10	8	7	11	7	9	41	30	25	11_4723840_4724167	MMP26	matrix metallopeptidase 26	Exon (ENST00000604166.1/ENST00000604166.1, exon 1 of 1)	18913
chr11	4742874	4743217	14	13	19	13	12	10	2	4	7	14	8	4	42	27	20	11_4742874_4743217	LOC124900304	small nucleolar RNA SNORA62/SNORA6 family	Intron (ENST00000380390.6/56547, intron 1 of 7)	-13428
chr11	4759573	4760171	48	23	50	21	23	31	8	22	17	31	11	13	88	89	36	11_4759573_4760171	LOC124900304	small nucleolar RNA SNORA62/SNORA6 family	Promoter (2-3kb)	2928
chr11	4772364	4772982	36	32	27	15	15	21	12	4	10	19	8	9	58	45	25	11_4772364_4772982	OR51F1	olfactory receptor family 51 subfamily F member 1	Promoter (2-3kb)	-2426
chr11	4791208	4791798	61	51	63	27	32	30	18	26	25	39	22	21	131	75	61	11_4791208_4791798	OR52R1	olfactory receptor family 52 subfamily R member 1	Intron (ENST00000380390.6/56547, intron 2 of 7)	12582
chr11	4815616	4815835	6	4	6	2	4	4	4	3	1	1	6	3	19	20	7	11_4815616_4815835	OR51F2	olfactory receptor family 51 subfamily F member 2	Intron (ENST00000380390.6/56547, intron 2 of 7)	-5486
chr11	4968628	4969159	51	43	31	22	22	22	13	17	13	31	19	17	116	83	39	11_4968628_4969159	OR51A2	olfactory receptor family 51 subfamily A member 2	Intron (ENST00000380390.6/56547, intron 2 of 7)	-12915
chr11	5340824	5341066	18	15	15	10	21	13	6	5	5	15	8	10	44	28	8	11_5340824_5341066	OR51B5	olfactory receptor family 51 subfamily B member 5	Promoter (2-3kb)	2458
chr11	5397957	5398139	9	12	9	14	3	9	4	5	2	9	3	1	20	31	7	11_5397957_5398139	OR51M1	olfactory receptor family 51 subfamily M member 1	Intron (ENST00000380252.6/3048, intron 1 of 2)	14145
chr11	5436722	5436901	12	6	14	9	6	11	4	5	5	12	4	4	29	22	12	11_5436722_5436901	OR51I1	olfactory receptor family 51 subfamily I member 1	Intron (ENST00000380252.6/3048, intron 1 of 2)	4613
chr11	5484549	5484813	11	5	8	7	4	6	3	3	4	10	3	8	26	19	12	11_5484549_5484813	OR52D1	olfactory receptor family 52 subfamily D member 1	Intron (ENST00000380252.6/3048, intron 1 of 2)	-3872
chr11	5536594	5536878	22	13	14	4	10	7	7	10	5	13	3	4	35	23	17	11_5536594_5536878	OLFM5P	olfactomedin family member 5, pseudogene	Intron (ENST00000380259.7/85363, intron 5 of 7)	-11639
chr11	5577997	5578528	20	14	24	11	9	12	5	9	5	12	8	7	54	50	21	11_5577997_5578528	OR52B6	olfactory receptor family 52 subfamily B member 6	Promoter (2-3kb)	-2349
chr11	5622772	5623206	41	28	44	16	26	20	16	17	8	23	20	15	72	53	26	11_5622772_5623206	TRIM5	tripartite motif containing 5	Promoter (1-2kb)	1688
chr11	5680439	5681168	50	38	53	22	31	37	21	25	17	37	20	16	103	79	49	11_5680439_5681168	TRIM5	tripartite motif containing 5	Promoter (<=1kb)	-207
chr11	5690133	5690325	21	16	20	12	13	12	7	7	5	10	8	4	41	29	20	11_5690133_5690325	TRIM22	tripartite motif containing 22	Promoter (<=1kb)	253
chr11	5720094	5720824	51	34	43	31	35	36	18	20	13	36	28	21	121	82	46	11_5720094_5720824	OR52P1	olfactory receptor family 52 subfamily P member 1 (gene/pseudogene)	Exon (ENST00000439752.1/ENST00000439752.1, exon 1 of 1)	-5678
chr11	5790641	5791332	42	24	36	15	18	28	15	20	16	28	12	18	76	76	40	11_5790641_5791332	OR52N1	olfactory receptor family 52 subfamily N member 1	Promoter (<=1kb)	0
chr11	5827964	5828493	20	11	15	11	15	10	8	5	9	15	13	10	59	45	23	11_5827964_5828493	OR52E6	olfactory receptor family 52 subfamily E member 6	Intron (ENST00000380027.5/85363, intron 3 of 10)	13404
chr11	5903598	5904891	73	73	65	45	63	52	26	28	20	57	24	29	162	129	75	11_5903598_5904891	OR52E5	olfactory receptor family 52 subfamily E member 5	Exon (ENST00000616746.1/ENST00000616746.1, exon 1 of 1)	10390
chr11	5978104	5978479	29	25	44	21	13	25	15	15	10	21	14	11	72	62	33	11_5978104_5978479	OR52L1	olfactory receptor family 52 subfamily L member 1	Distal Intergenic	8506
chr11	5987452	5987673	9	4	5	3	7	5	5	3	3	8	5	5	25	19	9	11_5987452_5987673	OR52L1	olfactory receptor family 52 subfamily L member 1	Promoter (<=1kb)	-467
chr11	6110564	6110892	10	13	18	12	14	16	8	8	5	18	11	6	41	29	15	11_6110564_6110892	OR56B4	olfactory receptor family 56 subfamily B member 4	Promoter (2-3kb)	2880
chr11	6199367	6199940	36	37	36	24	19	10	11	9	10	24	11	15	76	51	25	11_6199367_6199940	OR52W1	olfactory receptor family 52 subfamily W member 1	Promoter (<=1kb)	143
chr11	6217086	6217264	16	7	15	3	8	7	7	4	1	8	6	9	30	21	23	11_6217086_6217264	FHIP1B	FHF complex subunit HOOK interacting protein 1B	Promoter (1-2kb)	1477
chr11	6279967	6280356	9	13	21	11	11	6	7	9	5	24	11	16	71	41	6	11_6279967_6280356	CCKBR	cholecystokinin B receptor	Distal Intergenic	9191
chr11	6361428	6361758	17	12	13	17	12	12	3	6	4	15	6	5	42	40	22	11_6361428_6361758	LOC124902623	uncharacterized LOC124902623	Promoter (1-2kb)	-1041
chr11	6372521	6373178	41	22	48	22	28	21	16	21	18	23	23	17	102	63	50	11_6372521_6373178	LOC124902623	uncharacterized LOC124902623	Distal Intergenic	9722
chr11	6373393	6373591	8	6	17	7	12	6	3	8	5	10	4	6	37	21	22	11_6373393_6373591	LOC124902623	uncharacterized LOC124902623	Distal Intergenic	10594
chr11	6393308	6394198	43	37	38	18	26	32	18	18	16	34	13	17	85	63	33	11_6393308_6394198	SMPD1	sphingomyelin phosphodiesterase 1	Promoter (<=1kb)	0
chr11	6424803	6425558	57	43	62	51	31	44	15	26	28	35	23	19	138	101	69	11_6424803_6425558	APBB1	amyloid beta precursor protein binding family B member 1	Distal Intergenic	-5389
chr11	6460188	6460749	43	34	39	29	32	33	17	24	16	24	20	13	78	70	45	11_6460188_6460749	TRIM3	tripartite motif containing 3	Promoter (2-3kb)	-2455
chr11	6590478	6590740	8	7	13	5	7	5	4	6	2	4	6	5	23	26	7	11_6590478_6590740	RRP8	ribosomal RNA processing 8	Intron (ENST00000534210.6/144132, intron 6 of 6)	10564
chr11	6737306	6737950	58	52	67	24	27	31	16	20	20	40	16	21	105	95	51	11_6737306_6737950	GVINP1	GTPase, very large interferon inducible pseudogene 1	Intron (ENST00000526769.3/ENST00000526769.3, intron 1 of 1)	-15426
chr11	6862871	6863067	7	10	9	8	5	4	1	2	3	6	3	3	21	12	11	11_6862871_6863067	OR10A2	olfactory receptor family 10 subfamily A member 2	Promoter (<=1kb)	0
chr11	7069159	7069763	24	19	19	12	13	12	13	10	8	18	9	6	54	34	24	11_7069159_7069763	RBMXL2	RBMX like 2	Intron (ENST00000299481.5/338323, intron 10 of 11)	-19235
chr11	7098847	7099665	53	56	65	25	36	29	12	22	20	35	25	22	148	109	61	11_7098847_7099665	RBMXL2	RBMX like 2	Distal Intergenic	9849
chr11	7198081	7198499	17	17	11	7	8	14	7	7	11	14	12	9	38	19	16	11_7198081_7198499	MIR302E	microRNA 302e	Distal Intergenic	-36267
chr11	7341154	7341329	5	6	10	1	3	5	1	8	5	4	2	3	17	7	10	11_7341154_7341329	SYT9	synaptotagmin 9	Intron (ENST00000524820.6/143425, intron 4 of 8)	88984
chr11	7394930	7395196	24	8	22	10	13	23	1	8	10	15	5	9	37	30	17	11_7394930_7395196	SYT9-AS1	SYT9 antisense RNA 1	Intron (ENST00000524820.6/143425, intron 4 of 8)	66148
chr11	7488955	7489194	13	7	14	4	4	9	7	9	2	13	12	2	36	18	12	11_7488955_7489194	OLFML1	olfactomedin like 1	Exon (ENST00000528308.1/283298, exon 2 of 2)	3349
chr11	7501111	7501394	21	7	24	16	7	14	1	5	7	18	6	10	53	37	17	11_7501111_7501394	SYT9-AS1	SYT9 antisense RNA 1	Intron (ENST00000530135.5/283298, intron 3 of 3)	3478
chr11	7522350	7522697	29	23	26	13	8	11	14	12	8	26	15	6	59	38	24	11_7522350_7522697	PPFIBP2	PPFIA binding protein 2	Intron (ENST00000526873.5/8495, intron 1 of 2)	8351
chr11	7534046	7534243	12	10	13	6	13	10	7	3	2	7	2	4	28	22	18	11_7534046_7534243	PPFIBP2	PPFIA binding protein 2	Intron (ENST00000526873.5/8495, intron 1 of 2)	-4034
chr11	7551422	7551635	20	11	16	6	12	8	5	4	7	13	8	8	25	29	21	11_7551422_7551635	PPFIBP2	PPFIA binding protein 2	Intron (ENST00000526873.5/8495, intron 2 of 2)	12244
chr11	7568514	7568696	5	6	8	3	4	2	2	1	1	4	3	6	9	9	10	11_7568514_7568696	PPFIBP2	PPFIA binding protein 2	Promoter (2-3kb)	2889
chr11	7595599	7595837	8	11	7	4	4	5	1	9	3	13	2	5	27	23	11	11_7595599_7595837	PPFIBP2	PPFIA binding protein 2	Promoter (1-2kb)	-1349
chr11	7629536	7629870	18	20	25	10	14	9	11	12	8	22	8	4	42	33	16	11_7629536_7629870	PPFIBP2	PPFIA binding protein 2	Promoter (1-2kb)	-1053
chr11	7652138	7652319	5	8	6	3	4	10	4	2	0	4	2	1	21	14	8	11_7652138_7652319	PPFIBP2	PPFIA binding protein 2	Promoter (<=1kb)	423
chr11	7680692	7680963	19	25	29	8	17	19	9	8	14	20	10	7	58	32	24	11_7680692_7680963	CYB5R2	cytochrome b5 reductase 2	Distal Intergenic	-3470
chr11	7829512	7830243	61	41	63	33	41	31	18	23	27	48	25	20	117	99	56	11_7829512_7830243	OR5P3	olfactory receptor family 5 subfamily P member 3	Promoter (<=1kb)	597
chr11	7903492	7903930	34	19	19	20	32	20	17	12	5	24	8	10	85	53	38	11_7903492_7903930	LOC283299	uncharacterized LOC283299	Promoter (2-3kb)	2025
chr11	7920184	7921057	48	30	59	22	28	41	15	19	16	52	20	21	113	92	55	11_7920184_7921057	OR10A6	olfactory receptor family 10 subfamily A member 6 (gene/pseudogene)	Distal Intergenic	10211
chr11	7943629	7944169	50	35	58	32	31	33	18	17	17	36	23	17	80	73	50	11_7943629_7944169	OR10A3	olfactory receptor family 10 subfamily A member 3	Promoter (1-2kb)	-1921
chr11	8002461	8002663	11	12	13	7	8	6	5	8	1	6	3	7	37	32	11	11_8002461_8002663	EIF3F	eukaryotic translation initiation factor 3 subunit F	Distal Intergenic	10612
chr11	8005626	8005814	13	9	8	9	8	10	4	10	5	16	4	10	48	29	20	11_8005626_8005814	CASC23	cancer susceptibility 23	Distal Intergenic	10706
chr11	8209960	8210186	17	6	16	7	5	4	4	3	0	7	5	6	34	25	12	11_8209960_8210186	RIC3-DT	RIC3 divergent transcript	Distal Intergenic	40793
chr11	8308055	8308485	21	20	27	15	14	15	7	11	14	22	8	10	51	48	22	11_8308055_8308485	LMO1	LIM domain only 1	Distal Intergenic	-39339
chr11	8321297	8321642	31	21	23	20	16	17	6	13	7	13	5	9	62	31	27	11_8321297_8321642	LMO1	LIM domain only 1	Distal Intergenic	-52581
chr11	8389904	8390318	34	25	32	16	18	17	11	15	9	29	14	14	58	55	28	11_8389904_8390318	STK33	serine/threonine kinase 33	Distal Intergenic	62588
chr11	8413027	8413225	19	8	11	7	8	9	4	6	2	6	5	3	37	15	15	11_8413027_8413225	STK33	serine/threonine kinase 33	Intron (ENST00000473980.5/65975, intron 4 of 4)	39681
chr11	8444795	8445009	19	14	19	5	11	17	6	14	5	17	7	8	37	29	19	11_8444795_8445009	STK33	serine/threonine kinase 33	Intron (ENST00000473980.5/65975, intron 1 of 4)	7897
chr11	8513766	8514347	34	24	24	18	8	19	12	12	7	26	12	12	75	57	26	11_8513766_8514347	STK33	serine/threonine kinase 33	Intron (ENST00000687296.1/65975, intron 1 of 15)	-36483
chr11	8525574	8526039	34	29	35	22	22	23	19	15	13	21	16	10	70	58	33	11_8525574_8526039	LOC124900315	small Cajal body-specific RNA 20	Intron (ENST00000687296.1/65975, intron 1 of 15)	-28977
chr11	8526355	8526594	14	15	18	5	7	11	4	7	5	10	3	7	34	29	23	11_8526355_8526594	LOC124900315	small Cajal body-specific RNA 20	Intron (ENST00000687296.1/65975, intron 1 of 15)	-28422
chr11	8592208	8592391	11	5	15	5	3	6	2	5	5	11	3	3	38	15	7	11_8592208_8592391	STK33	serine/threonine kinase 33	Promoter (1-2kb)	1565
chr11	9079946	9080142	3	4	5	4	4	5	0	2	4	4	4	3	15	19	8	11_9079946_9080142	MIR5691	microRNA 5691	Intron (ENST00000649792.2/57758, intron 2 of 22)	10237
chr11	9140141	9140767	18	19	17	11	10	14	7	10	6	20	9	6	53	33	13	11_9140141_9140767	SCUBE2	signal peptide, CUB domain and EGF like domain containing 2	Promoter (2-3kb)	-2027
chr11	9178488	9179152	25	23	36	16	9	15	13	11	10	26	13	15	66	49	32	11_9178488_9179152	DENND5A	DENN domain containing 5A	Promoter (<=1kb)	0
chr11	9435409	9435795	21	18	17	13	13	17	9	10	3	14	6	9	39	25	15	11_9435409_9435795	SNORA23	small nucleolar RNA, H/ACA box 23	Intron (ENST00000379719.8/10527, intron 19 of 24)	6636
chr11	9538420	9538807	22	12	33	11	15	8	8	9	5	15	9	6	39	30	22	11_9538420_9538807	ZNF143	zinc finger protein 143	Distal Intergenic	13199
chr11	9621151	9621622	22	11	17	12	2	13	4	10	7	19	12	13	39	39	21	11_9621151_9621622	WEE1	WEE1 G2 checkpoint kinase	Distal Intergenic	34437
chr11	9768519	9768961	25	19	32	13	12	18	8	14	10	20	11	13	48	39	24	11_9768519_9768961	SBF2-AS1	SBF2 antisense RNA 1	Intron (ENST00000663578.1/283104, intron 1 of 1)	-6684
chr11	9791654	9791832	6	4	2	2	8	1	1	5	4	6	1	5	16	14	12	11_9791654_9791832	SBF2	SET binding factor 2	Intron (ENST00000663578.1/283104, intron 1 of 1)	-3681
chr11	9792916	9793181	15	8	11	5	9	8	12	4	4	13	8	6	41	24	22	11_9792916_9793181	SBF2	SET binding factor 2	Intron (ENST00000663578.1/283104, intron 1 of 1)	-4943
chr11	9818935	9819761	55	36	43	27	30	32	10	15	11	26	22	16	115	72	43	11_9818935_9819761	SBF2	SET binding factor 2	Promoter (<=1kb)	0
chr11	9827776	9828095	10	21	21	8	10	11	10	7	7	12	7	5	41	24	17	11_9827776_9828095	SBF2	SET binding factor 2	Promoter (1-2kb)	1573
chr11	9834775	9835333	36	28	48	22	22	31	15	10	17	37	17	21	81	47	37	11_9834775_9835333	LOC101928008	uncharacterized LOC101928008	Intron (ENST00000692716.1/81846, intron 25 of 38)	-3810
chr11	9883323	9883582	15	12	23	7	16	13	8	6	10	12	4	2	29	31	14	11_9883323_9883582	SBF2	SET binding factor 2	Intron (ENST00000533659.1/101928008, intron 1 of 2)	-40272
chr11	9934292	9934536	8	12	3	2	6	4	2	1	3	8	5	7	29	18	13	11_9934292_9934536	SBF2	SET binding factor 2	Intron (ENST00000692716.1/81846, intron 15 of 38)	55059
chr11	9945482	9945745	10	9	10	8	4	7	3	3	3	11	4	2	28	14	7	11_9945482_9945745	SBF2	SET binding factor 2	Intron (ENST00000692716.1/81846, intron 15 of 38)	43850
chr11	10027711	10028033	16	5	7	6	10	7	3	8	3	4	3	3	37	24	15	11_10027711_10028033	SBF2	SET binding factor 2	3' UTR	3137
chr11	10096030	10096472	28	18	19	15	11	8	6	12	10	17	11	6	59	56	29	11_10096030_10096472	SBF2	SET binding factor 2	Intron (ENST00000692716.1/81846, intron 2 of 38)	-51415
chr11	10106191	10106399	12	17	18	10	11	16	7	7	7	14	5	8	39	19	19	11_10106191_10106399	SBF2	SET binding factor 2	Intron (ENST00000692716.1/81846, intron 2 of 38)	-61576
chr11	10119872	10120058	9	10	11	5	5	7	4	5	9	12	5	3	28	15	6	11_10119872_10120058	SBF2	SET binding factor 2	Intron (ENST00000692716.1/81846, intron 2 of 38)	-75257
chr11	10194667	10195264	28	29	36	26	18	22	19	12	11	25	14	14	84	59	45	11_10194667_10195264	SBF2	SET binding factor 2	Intron (ENST00000692716.1/81846, intron 1 of 38)	98805
chr11	10238159	10238346	3	4	4	3	2	4	2	3	0	2	1	4	11	10	10	11_10238159_10238346	SBF2	SET binding factor 2	Intron (ENST00000692716.1/81846, intron 1 of 38)	55723
chr11	10251802	10252397	25	25	41	29	20	19	19	13	9	30	13	13	69	47	24	11_10251802_10252397	SBF2	SET binding factor 2	Intron (ENST00000692716.1/81846, intron 1 of 38)	41672
chr11	10332989	10333812	49	42	63	30	30	38	9	26	18	35	20	27	130	95	57	11_10332989_10333812	CAND1.11	uncharacterized LOC100130460	Promoter (2-3kb)	2329
chr11	10352641	10352821	2	0	5	4	5	3	4	5	4	4	2	2	23	15	6	11_10352641_10352821	CAND1.11	uncharacterized LOC100130460	Intron (ENST00000527261.5/100130460, intron 2 of 2)	-4452
chr11	10380345	10381184	51	38	55	21	21	29	12	15	16	38	20	23	110	85	59	11_10380345_10381184	CAND1.11	uncharacterized LOC100130460	Intron (ENST00000527261.5/100130460, intron 2 of 2)	23072
chr11	10403512	10403810	18	20	19	8	15	12	6	8	4	16	8	6	54	38	30	11_10403512_10403810	CAND1.11	uncharacterized LOC100130460	Intron (ENST00000527261.5/100130460, intron 2 of 2)	-4558
chr11	10404290	10404553	19	15	14	6	3	12	3	4	4	11	5	3	35	27	12	11_10404290_10404553	CAND1.11	uncharacterized LOC100130460	Intron (ENST00000527261.5/100130460, intron 2 of 2)	-3815
chr11	10420212	10420443	20	14	22	8	8	15	5	5	5	14	6	6	44	35	16	11_10420212_10420443	CAND1.11	uncharacterized LOC100130460	Intron (ENST00000532250.5/272, intron 2 of 3)	11844
chr11	10502688	10503005	17	11	17	19	10	15	4	10	4	12	7	4	45	26	24	11_10502688_10503005	AMPD3	adenosine monophosphate deaminase 3	Promoter (2-3kb)	2503
chr11	10565902	10566247	18	21	31	10	13	13	9	10	9	27	7	10	51	34	18	11_10565902_10566247	LYVE1	lymphatic vessel endothelial hyaluronan receptor 1	Promoter (2-3kb)	2330
chr11	10568843	10569356	42	41	34	17	27	22	11	14	13	28	11	23	89	88	40	11_10568843_10569356	LYVE1	lymphatic vessel endothelial hyaluronan receptor 1	Promoter (<=1kb)	-125
chr11	10581116	10581291	9	5	7	8	4	8	6	3	4	6	2	3	11	16	8	11_10581116_10581291	IRAG1-AS1	IRAG1 antisense RNA 1	Intron (ENST00000663840.1/100129827, intron 1 of 2)	-11906
chr11	10602383	10602601	8	6	10	4	11	13	1	4	0	10	2	8	36	20	8	11_10602383_10602601	IRAG1	inositol 1,4,5-triphosphate receptor associated 1	Intron (ENST00000531706.1/10894, intron 1 of 4)	-8360
chr11	10653826	10654450	64	52	54	40	52	49	18	27	22	49	21	35	121	109	51	11_10653826_10654450	IRAG1	inositol 1,4,5-triphosphate receptor associated 1	Promoter (1-2kb)	-1450
chr11	10695807	10696371	30	23	26	13	24	22	1	14	6	10	13	12	57	39	32	11_10695807_10696371	IRAG1	inositol 1,4,5-triphosphate receptor associated 1	Promoter (1-2kb)	-1819
chr11	10701326	10701718	24	15	24	12	11	17	9	9	4	16	9	6	46	27	21	11_10701326_10701718	IRAG1	inositol 1,4,5-triphosphate receptor associated 1	Distal Intergenic	-7338
chr11	10717373	10718103	53	33	51	27	32	39	22	27	16	45	16	23	91	61	49	11_10717373_10718103	IRAG1	inositol 1,4,5-triphosphate receptor associated 1	Distal Intergenic	-23385
chr11	10835611	10836362	42	24	39	24	29	19	13	18	14	15	10	19	108	70	38	11_10835611_10836362	ZBED5	zinc finger BED-type containing 5	Intron (ENST00000525350.5/58486, intron 3 of 4)	19856
chr11	10870761	10871539	46	43	59	43	31	36	10	21	11	41	25	26	134	102	58	11_10870761_10871539	ZBED5-AS1	ZBED5 antisense RNA 1	Intron (ENST00000664276.1/729013, intron 2 of 2)	5500
chr11	10928492	10928896	33	17	34	22	19	14	13	19	10	10	8	14	46	47	28	11_10928492_10928896	LOC124902629	uncharacterized LOC124902629	Distal Intergenic	-29128
chr11	10960544	10961077	45	30	31	18	29	26	9	10	11	34	16	17	89	64	35	11_10960544_10961077	LINC02752	long intergenic non-protein coding RNA 2752	Distal Intergenic	-59806
chr11	11089295	11089531	21	15	23	8	12	15	7	9	4	9	7	3	37	21	17	11_11089295_11089531	LINC02752	long intergenic non-protein coding RNA 2752	Intron (ENST00000647635.1/105376550, intron 1 of 6)	-28323
chr11	11090308	11090624	30	27	31	11	18	18	9	10	7	23	4	6	53	40	21	11_11090308_11090624	LINC02752	long intergenic non-protein coding RNA 2752	Intron (ENST00000647635.1/105376550, intron 1 of 6)	-27230
chr11	11137796	11138065	11	13	13	8	6	12	9	9	1	8	5	9	30	28	10	11_11137796_11138065	LOC105376548	uncharacterized LOC105376548	Intron (ENST00000647635.1/105376550, intron 2 of 6)	18474
chr11	11155798	11156130	13	8	21	10	11	9	5	8	5	13	10	5	39	27	11	11_11155798_11156130	LOC105376548	uncharacterized LOC105376548	Promoter (<=1kb)	409
chr11	11339556	11339816	16	11	15	6	6	11	3	6	7	11	4	3	46	34	17	11_11339556_11339816	CSNK2A3	casein kinase 2 alpha 3	Intron (ENST00000227756.5/374378, intron 7 of 10)	13434
chr11	11346254	11346530	19	21	24	12	12	11	4	6	6	22	9	3	40	28	23	11_11346254_11346530	CSNK2A3	casein kinase 2 alpha 3	Intron (ENST00000227756.5/374378, intron 6 of 10)	6720
chr11	11373686	11373891	15	16	15	12	11	9	5	9	7	9	11	10	45	39	17	11_11373686_11373891	CSNK2A3	casein kinase 2 alpha 3	Intron (ENST00000227756.5/374378, intron 5 of 10)	-20436
chr11	11374780	11375236	44	36	42	24	37	24	5	26	16	29	16	16	84	67	41	11_11374780_11375236	CSNK2A3	casein kinase 2 alpha 3	Intron (ENST00000227756.5/374378, intron 5 of 10)	-21530
chr11	11381044	11381391	22	22	34	13	14	17	4	18	9	11	19	12	54	45	21	11_11381044_11381391	CSNK2A3	casein kinase 2 alpha 3	Intron (ENST00000227756.5/374378, intron 3 of 10)	-27794
chr11	11435073	11435814	49	44	54	34	34	42	27	21	16	58	27	21	119	66	60	11_11435073_11435814	CSNK2A3	casein kinase 2 alpha 3	Intron (ENST00000227756.5/374378, intron 2 of 10)	-81823
chr11	11482092	11482287	11	14	7	5	6	11	3	3	3	7	6	4	42	31	11	11_11482092_11482287	LOC124902632	uncharacterized LOC124902632	Intron (ENST00000227756.5/374378, intron 1 of 10)	-87797
chr11	11504934	11505110	20	5	7	1	8	9	4	11	3	8	4	5	24	21	12	11_11504934_11505110	LOC124902632	uncharacterized LOC124902632	Intron (ENST00000227756.5/374378, intron 1 of 10)	-64974
chr11	11528982	11529324	19	10	21	9	9	7	6	5	6	7	7	6	46	21	20	11_11528982_11529324	LOC124902632	uncharacterized LOC124902632	Intron (ENST00000227756.5/374378, intron 1 of 10)	-40760
chr11	11540065	11540246	8	6	8	3	3	2	1	3	4	8	4	2	19	22	10	11_11540065_11540246	LOC124902632	uncharacterized LOC124902632	Intron (ENST00000227756.5/374378, intron 1 of 10)	-29838
chr11	11559162	11559590	27	18	25	18	17	18	11	9	11	16	14	7	68	41	22	11_11559162_11559590	LOC124902632	uncharacterized LOC124902632	Intron (ENST00000227756.5/374378, intron 1 of 10)	-10494
chr11	11597308	11597564	23	14	18	9	6	14	4	11	4	9	5	9	52	25	22	11_11597308_11597564	LOC107983976	uncharacterized LOC107983976	Intron (ENST00000227756.5/374378, intron 1 of 10)	24194
chr11	11639689	11639887	13	10	14	10	6	7	5	2	7	5	4	7	28	23	14	11_11639689_11639887	MIR4299	microRNA 4299	Distal Intergenic	16835
chr11	11673744	11674092	11	4	24	5	9	8	4	8	5	15	9	8	38	20	12	11_11673744_11674092	MIR4299	microRNA 4299	Distal Intergenic	-17022
chr11	11694879	11695134	21	21	22	14	12	11	6	5	7	23	11	7	46	30	16	11_11694879_11695134	MIR4299	microRNA 4299	Distal Intergenic	-38157
chr11	11738888	11739308	28	21	23	15	21	20	18	16	13	22	6	13	76	45	19	11_11738888_11739308	MIR8070	microRNA 8070	Distal Intergenic	43914
chr11	11766895	11767281	18	13	16	12	14	16	4	8	8	13	4	7	52	36	21	11_11766895_11767281	MIR8070	microRNA 8070	Distal Intergenic	15941
chr11	11798399	11798832	22	21	21	8	18	13	6	12	7	19	16	14	51	40	20	11_11798399_11798832	MIR8070	microRNA 8070	Intron (ENST00000662809.1/ENST00000662809.1, intron 1 of 1)	-15177
chr11	11813974	11814482	22	30	30	19	14	26	14	11	6	18	11	13	50	49	23	11_11813974_11814482	USP47	ubiquitin specific peptidase 47	Distal Intergenic	-26941
chr11	11887702	11888080	18	10	27	9	10	11	8	8	5	11	12	9	30	29	11	11_11887702_11888080	USP47	ubiquitin specific peptidase 47	Intron (ENST00000339865.9/55031, intron 2 of 26)	7516
chr11	11924967	11925197	23	27	15	17	4	13	6	5	8	16	4	10	32	27	22	11_11924967_11925197	USP47	ubiquitin specific peptidase 47	Intron (ENST00000339865.9/55031, intron 10 of 26)	-13133
chr11	11987468	11987659	13	15	23	4	10	8	9	5	9	10	8	5	21	22	15	11_11987468_11987659	DKK 3.00	dickkopf WNT signaling pathway inhibitor 3	Intron (ENST00000396505.7/27122, intron 4 of 7)	7060
chr11	12035585	12035969	19	13	22	6	17	16	16	13	7	9	15	8	45	37	12	11_12035585_12035969	LINC02547	long intergenic non-protein coding RNA 2547	Intron (ENST00000531559.1/105376554, intron 1 of 1)	4710
chr11	12052778	12053106	21	10	14	6	6	8	6	14	1	16	6	4	32	28	17	11_12052778_12053106	LINC02547	long intergenic non-protein coding RNA 2547	Intron (ENST00000531559.1/105376554, intron 1 of 1)	21903
chr11	12064584	12064782	7	15	16	7	11	8	4	4	7	12	6	6	16	20	17	11_12064584_12064782	LINC02989	long intergenic non-protein coding RNA 2989	Distal Intergenic	-22109
chr11	12090950	12091182	6	6	7	5	4	5	3	5	1	7	3	3	26	10	9	11_12090950_12091182	MICAL2	microtubule associated monooxygenase, calponin and LIM domain containing 2	Promoter (2-3kb)	-2826
chr11	12140108	12140603	30	19	24	18	16	21	10	13	8	14	9	6	50	38	15	11_12140108_12140603	MICAL2	microtubule associated monooxygenase, calponin and LIM domain containing 2	Promoter (1-2kb)	1720
chr11	12141248	12141433	6	5	3	4	3	2	3	6	0	4	5	2	18	13	16	11_12141248_12141433	MICAL2	microtubule associated monooxygenase, calponin and LIM domain containing 2	Promoter (2-3kb)	2860
chr11	12156548	12156904	28	21	23	12	9	10	7	9	5	18	9	8	43	32	26	11_12156548_12156904	MICAL2	microtubule associated monooxygenase, calponin and LIM domain containing 2	Intron (ENST00000532179.5/9645, intron 1 of 2)	-4539
chr11	12162850	12163236	26	18	27	16	18	13	7	12	6	11	9	15	51	50	18	11_12162850_12163236	MIR6124	microRNA 6124	Promoter (<=1kb)	-447
chr11	12294777	12295039	19	14	13	10	9	18	6	10	11	10	8	6	53	28	19	11_12294777_12295039	MICAL2	microtubule associated monooxygenase, calponin and LIM domain containing 2	Exon (ENST00000646065.1/9645, exon 29 of 35)	7877
chr11	12333488	12334051	32	25	38	25	15	14	17	15	7	18	9	22	70	59	24	11_12333488_12334051	PARVA	parvin alpha	Intron (ENST00000646065.1/9645, intron 32 of 34)	-43512
chr11	12365568	12366065	39	28	37	17	21	22	16	14	18	25	20	15	83	53	53	11_12365568_12366065	PARVA	parvin alpha	Distal Intergenic	-11498
chr11	12401197	12401405	14	10	7	8	13	9	3	5	4	7	2	7	32	20	11	11_12401197_12401405	PARVA	parvin alpha	Promoter (2-3kb)	2956
chr11	12441011	12441189	13	11	21	5	5	9	8	4	2	6	1	5	20	19	14	11_12441011_12441189	PARVA	parvin alpha	Intron (ENST00000530755.5/55742, intron 1 of 3)	-11546
chr11	12484751	12485097	23	21	31	13	13	15	5	13	8	13	15	13	50	32	25	11_12484751_12485097	PARVA	parvin alpha	Intron (ENST00000334956.15/55742, intron 4 of 12)	11007
chr11	12495291	12495642	23	29	26	20	18	23	6	11	9	14	11	8	52	46	26	11_12495291_12495642	PARVA	parvin alpha	Intron (ENST00000334956.15/55742, intron 4 of 12)	21547
chr11	12551146	12551866	47	29	45	25	21	24	17	9	15	31	21	13	79	63	42	11_12551146_12551866	LOC105376556	uncharacterized LOC105376556	Distal Intergenic	-67460
chr11	12610546	12611091	37	20	36	28	17	16	10	24	10	29	13	13	74	52	30	11_12610546_12611091	LOC105376556	uncharacterized LOC105376556	Distal Intergenic	-8235
chr11	12681504	12681992	22	19	18	17	11	18	12	10	10	14	9	11	55	36	18	11_12681504_12681992	TEAD1	TEA domain transcription factor 1	Intron (ENST00000527636.7/7003, intron 2 of 12)	6001
chr11	12696576	12696809	21	19	15	8	15	14	9	10	4	14	7	6	28	30	15	11_12696576_12696809	TEAD1	TEA domain transcription factor 1	Intron (ENST00000527636.7/7003, intron 2 of 12)	21073
chr11	12722671	12722923	15	17	21	14	13	18	5	9	10	11	6	6	36	28	16	11_12722671_12722923	TEAD1	TEA domain transcription factor 1	Intron (ENST00000527636.7/7003, intron 2 of 12)	47168
chr11	12734616	12734839	17	17	12	6	15	8	6	4	4	20	10	7	43	25	18	11_12734616_12734839	TEAD1	TEA domain transcription factor 1	Intron (ENST00000527636.7/7003, intron 2 of 12)	59113
chr11	12736884	12737253	30	22	15	15	12	17	6	12	5	19	13	6	51	30	18	11_12736884_12737253	TEAD1	TEA domain transcription factor 1	Intron (ENST00000527636.7/7003, intron 2 of 12)	61381
chr11	12775583	12775781	9	5	5	7	7	6	2	4	6	8	2	4	37	22	9	11_12775583_12775781	TEAD1	TEA domain transcription factor 1	Intron (ENST00000527636.7/7003, intron 3 of 12)	-52340
chr11	12782619	12782817	9	16	17	7	7	8	6	6	6	12	6	6	32	36	15	11_12782619_12782817	TEAD1	TEA domain transcription factor 1	Intron (ENST00000527636.7/7003, intron 3 of 12)	-45304
chr11	12789996	12790175	8	11	9	8	1	6	5	5	6	7	5	4	24	22	5	11_12789996_12790175	TEAD1	TEA domain transcription factor 1	Intron (ENST00000527636.7/7003, intron 3 of 12)	-37946
chr11	12793473	12793661	13	6	7	12	15	8	4	7	3	12	5	5	30	27	11	11_12793473_12793661	TEAD1	TEA domain transcription factor 1	Intron (ENST00000527636.7/7003, intron 3 of 12)	-34460
chr11	12796658	12796847	11	5	10	4	6	5	5	5	4	9	8	8	32	21	11	11_12796658_12796847	TEAD1	TEA domain transcription factor 1	Intron (ENST00000527636.7/7003, intron 3 of 12)	-31274
chr11	12801810	12802137	25	20	18	15	11	15	10	11	4	18	12	10	60	50	28	11_12801810_12802137	TEAD1	TEA domain transcription factor 1	Intron (ENST00000527636.7/7003, intron 3 of 12)	-25984
chr11	12806269	12806632	7	20	16	14	10	7	6	7	4	11	5	6	40	30	12	11_12806269_12806632	TEAD1	TEA domain transcription factor 1	Intron (ENST00000527636.7/7003, intron 3 of 12)	-21489
chr11	12841251	12841459	12	11	18	9	8	7	7	10	3	12	13	5	30	26	15	11_12841251_12841459	TEAD1	TEA domain transcription factor 1	Intron (ENST00000527636.7/7003, intron 3 of 12)	13130
chr11	12847695	12847890	17	13	13	6	5	6	2	7	3	5	4	5	22	31	15	11_12847695_12847890	TEAD1	TEA domain transcription factor 1	Intron (ENST00000527636.7/7003, intron 3 of 12)	19574
chr11	12890824	12891323	35	27	30	18	22	12	7	16	11	33	16	10	58	47	28	11_12890824_12891323	TEAD1	TEA domain transcription factor 1	Intron (ENST00000527636.7/7003, intron 9 of 12)	11381
chr11	12919309	12919543	12	10	11	10	7	10	4	7	3	10	3	5	27	23	7	11_12919309_12919543	TEAD1	TEA domain transcription factor 1	Intron (ENST00000527636.7/7003, intron 10 of 12)	39866
chr11	12933682	12933862	18	13	17	6	11	8	5	6	10	7	3	3	30	25	19	11_12933682_12933862	LINC00958	long intergenic non-protein coding RNA 958	Intron (ENST00000527636.7/7003, intron 12 of 12)	50430
chr11	12938270	12938604	36	30	41	15	21	14	8	8	8	19	13	15	55	42	26	11_12938270_12938604	LINC00958	long intergenic non-protein coding RNA 958	3' UTR	45688
chr11	12945651	12945935	20	13	16	11	10	12	6	8	4	11	9	3	50	23	14	11_12945651_12945935	LINC00958	long intergenic non-protein coding RNA 958	Distal Intergenic	38357
chr11	12977953	12978163	7	5	8	2	3	4	2	2	4	7	6	1	28	21	8	11_12977953_12978163	LINC00958	long intergenic non-protein coding RNA 958	Intron (ENST00000658243.1/100506305, intron 2 of 2)	6129
chr11	13061307	13061621	20	12	15	10	13	12	4	7	3	13	2	5	37	23	11	11_13061307_13061621	RASSF10	Ras association domain family member 10	Intron (ENST00000531136.1/ENST00000531136.1, intron 1 of 1)	51991
[truncated: 12,556 more rows]
