# Supplementary material for: Quinone reductase 2 reads H3 serotonylation to support neuronal maturation
Source: bioRxiv. 2026 Mar 19:2026.03.17.712426. Preprint. [Version 2] doi: 10.64898/2026.03.17.712426 (PMC13015520; doi:10.64898/2026.03.17.712426)
Supplement: Supplement 17 — Supplementary Data 16: ATAC-seq from wildtype vs. mutant hiPSC neurons [file media-17.xlsx]

## Sheet: ATAC_H3F3BQ5A_vs_WT_annotated_p
seqnames	start	end	strand	width	Conc	Conc_H3F3BQ5A	Conc_WT	Fold	p.value	FDR	2026-10-01	status	chip_width	chip_strand	annotation	geneId	SYMBOL	distanceToTSS
chr20	36676677	36677737	*	1061	9.19051	7.38239	9.96824	-2.58585	5.46257e-174	1.19709e-168	TRUE	lost_in_mutant	1061	*	Exon (ENST00000685205.1/ENST00000685205.1, exon 1 of 1)	57446	NDRG3	22938
chr9	135647802	135649537	*	1736	7.85129	4.68968	8.76834	-4.07866	1.35558e-128	1.48533e-123	TRUE	lost_in_mutant	1736	*	Distal Intergenic	360203	GLT6D1	-8262
chr20	36454291	36455681	*	1391	9.33066	7.87493	10.0403	-2.1654	1.65587e-122	1.20958e-117	FALSE	lost_in_mutant	1391	*	Intron (ENST00000373913.7/22839, intron 7 of 12)	22839	DLGAP4	-5657
chr15	56464616	56465469	*	854	7.4193	3.86328	8.35663	-4.49334	1.37395e-105	7.52733e-101	FALSE	lost_in_mutant	854	*	Promoter (<=1kb)	55329	MNS1	0
chr7	44039072	44039526	*	455	8.44494	6.71443	9.20933	-2.49491	3.32336e-103	1.45659e-98	FALSE	lost_in_mutant	455	*	Promoter (<=1kb)	255031	LINC00957	0
chr2	86222976	86224229	*	1254	8.88533	7.59959	9.55421	-1.95462	1.17292e-98	4.28398e-94	FALSE	lost_in_mutant	1254	*	Promoter (<=1kb)	65055	REEP1	0
chr12	115598780	115599951	*	1172	9.08857	7.82228	9.75239	-1.93012	2.32721e-94	7.28562e-90	FALSE	lost_in_mutant	1172	*	Promoter (1-2kb)	105370002	LOC105370002	1770
chr1	22556421	22557963	*	1543	8.75272	7.38579	9.44183	-2.05603	8.25305e-94	2.26076e-89	FALSE	lost_in_mutant	1543	*	Distal Intergenic	2046	EPHA8	-5526
chr1	5521932	5523044	*	1113	7.22974	4.09443	8.14522	-4.05079	7.92791e-89	1.93039e-84	FALSE	lost_in_mutant	1113	*	Distal Intergenic	105376686	LOC105376686	-28875
chr2	191478534	191479924	*	1391	8.24706	6.64141	8.98813	-2.34672	1.50875e-88	3.30634e-84	FALSE	lost_in_mutant	1391	*	Distal Intergenic	4430	MYO1B	67469
chr8	142974576	142975979	*	1404	7.84513	5.94963	8.63691	-2.68728	1.99671e-88	3.97788e-84	FALSE	lost_in_mutant	1404	*	Distal Intergenic	100128627	CDC42P3	-19871
chr7	45072612	45074188	*	1577	8.37199	6.9532	9.0733	-2.12009	6.16322e-87	1.12553e-82	FALSE	lost_in_mutant	1577	*	Promoter (<=1kb)	83605	CCM2	274
chr19	43316518	43317297	*	780	7.28626	4.7607	8.1552	-3.3945	8.97563e-87	1.51304e-82	FALSE	lost_in_mutant	780	*	Distal Intergenic	128193286	LINC03078	14247
chr6	110497385	110498281	*	897	7.2222	4.52738	8.10626	-3.57888	6.32513e-85	9.90081e-81	FALSE	lost_in_mutant	897	*	Distal Intergenic	85413	SLC22A16	-20744
chr10	103458628	103459827	*	1200	8.08471	6.48238	8.82513	-2.34275	8.01543e-85	1.17102e-80	FALSE	lost_in_mutant	1200	*	Promoter (<=1kb)	255022	CALHM1	0
chr1	238484813	238486277	*	1465	7.52382	5.44185	8.34252	-2.90067	1.35412e-83	1.85467e-79	FALSE	lost_in_mutant	1465	*	Promoter (<=1kb)	124904565	LOC124904565	0
chr8	94119538	94120649	*	1112	7.23519	4.52678	8.12038	-3.5936	1.60612e-83	2.07043e-79	FALSE	lost_in_mutant	1112	*	Distal Intergenic	1015	CDH17	41479
chr19	23758203	23759332	*	1130	8.93251	7.80319	9.55812	-1.75493	1.40878e-81	1.71514e-77	FALSE	lost_in_mutant	1130	*	Promoter (<=1kb)	148213	ZNF681	0
chr1	150162311	150163898	*	1588	8.94235	7.80572	9.57013	-1.76441	8.58736e-81	9.90458e-77	FALSE	lost_in_mutant	1588	*	Promoter (2-3kb)	105371433	LINC02988	2906
chr17	73591554	73592772	*	1219	8.24127	6.78675	8.95067	-2.16393	1.5625e-80	1.66122e-76	FALSE	lost_in_mutant	1219	*	Intron (ENST00000392650.8/54549, intron 1 of 44)	54549	SDK2	51673
chr14	23363917	23367071	*	3155	8.19165	8.96346	6.4186	2.54486	1.5919e-80	1.66122e-76	FALSE	gained_in_mutant	3155	*	Promoter (<=1kb)	10278	EFS	0
chr19	15836192	15837594	*	1403	7.0062	3.93849	7.91749	-3.979	2.45927e-79	2.44971e-75	FALSE	lost_in_mutant	1403	*	Promoter (1-2kb)	124900418	LOC124900418	1873
chr8	132425021	132426238	*	1218	8.49803	7.28438	9.14772	-1.86334	1.70864e-77	1.62799e-73	FALSE	lost_in_mutant	1218	*	Intron (ENST00000388996.10/3786, intron 1 of 14)	3786	KCNQ3	21024
chr11	128116409	128117534	*	1126	8.11461	6.60668	8.83566	-2.22899	2.92278e-77	2.66879e-73	FALSE	lost_in_mutant	1126	*	Intron (ENST00000670942.1/105369563, intron 2 of 5)	105369563	LINC02725	20367
chr10	97071202	97072313	*	1112	8.60294	7.39986	9.24971	-1.84985	1.30171e-76	1.14105e-72	TRUE	lost_in_mutant	1112	*	Intron (ENST00000266058.9/6585, intron 4 of 36)	6585	SLIT1	30243
chr14	97848184	97849081	*	898	8.52611	7.27757	9.18524	-1.90767	3.72074e-76	3.11165e-72	FALSE	lost_in_mutant	898	*	Distal Intergenic	100132612	LINC02312	-84195
chr1	48610239	48612338	*	2100	8.17877	6.80038	8.87062	-2.07023	3.83376e-76	3.11165e-72	FALSE	lost_in_mutant	2100	*	Intron (ENST00000371839.6/84871, intron 9 of 13)	54558	SPATA6	-138031
chr12	51172080	51173494	*	1415	9.01274	7.93865	9.62158	-1.68293	6.99894e-76	5.47777e-72	FALSE	lost_in_mutant	1415	*	Promoter (<=1kb)	7024	TFCP2	0
chr1	15953517	15954518	*	1002	7.5049	5.55588	8.30483	-2.74894	8.68008e-76	6.55927e-72	TRUE	lost_in_mutant	1002	*	Promoter (<=1kb)	7709	ZBTB17	-544
chr17	80637038	80638449	*	1412	8.3616	7.09642	9.02513	-1.92872	9.19074e-76	6.71365e-72	FALSE	lost_in_mutant	1412	*	Intron (ENST00000574767.5/57521, intron 2 of 11)	57521	RPTOR	-70484
chr22	40720712	40721857	*	1146	8.32538	6.97403	9.01071	-2.03669	1.15743e-75	8.18207e-72	FALSE	lost_in_mutant	1146	*	Distal Intergenic	124905123	LOC124905123	-35773
chr4	4417192	4419380	*	2189	8.11544	6.61441	8.83502	-2.22061	2.08766e-73	1.42968e-69	FALSE	lost_in_mutant	2189	*	3' UTR	53407	STX18	4308
chr6	97626412	97627688	*	1277	8.02769	6.5822	8.73506	-2.15286	2.55478e-73	1.69656e-69	TRUE	lost_in_mutant	1277	*	Promoter (<=1kb)	101927314	LOC101927314	0
chr11	6319014	6320972	*	1959	7.71714	8.55225	5.5063	3.04596	3.02669e-72	1.95083e-68	FALSE	gained_in_mutant	1959	*	Promoter (<=1kb)	101927825	LOC101927825	0
chr9	120151552	120152821	*	1270	8.97162	7.96097	9.56012	-1.59915	1.21239e-71	7.59107e-68	FALSE	lost_in_mutant	1270	*	Distal Intergenic	406939	MIR147A	92229
chr19	52962161	52963633	*	1473	8.28037	7.03208	8.93943	-1.90735	2.94341e-71	1.79175e-67	FALSE	lost_in_mutant	1473	*	Promoter (<=1kb)	100529240	ZNF816-ZNF321P	0
chr16	24208222	24209527	*	1306	8.79016	7.6906	9.40684	-1.71624	1.35668e-70	8.03534e-67	FALSE	lost_in_mutant	1306	*	Exon (ENST00000624082.1/ENST00000624082.1, exon 1 of 1)	102466247	MIR1273H	5106
chr14	89085125	89086438	*	1314	7.73134	6.00604	8.4948	-2.48876	2.25447e-70	1.30014e-66	TRUE	lost_in_mutant	1314	*	Distal Intergenic	124903356	LOC124903356	71739
chr13	30870169	30871090	*	922	7.81881	8.60291	5.97184	2.63108	2.98278e-70	1.67604e-66	FALSE	gained_in_mutant	922	*	Intron (ENST00000715721.1/100874158, intron 3 of 3)	440132	LINC00545	6800
chr14	101067624	101068915	*	1292	8.50558	7.28961	9.1559	-1.86629	6.04953e-70	3.31429e-66	TRUE	lost_in_mutant	1292	*	Promoter (<=1kb)	100507257	MEG9	0
chr12	125128665	125130192	*	1528	8.20363	6.94384	8.86574	-1.92191	2.86717e-68	1.5325e-64	FALSE	lost_in_mutant	1528	*	Promoter (<=1kb)	65985	AACS	119
chr19	8240214	8241301	*	1088	7.94466	6.43833	8.66537	-2.22705	3.96913e-68	2.07098e-64	FALSE	lost_in_mutant	1088	*	Exon (ENST00000559490.5/79603, exon 3 of 4)	79603	CERS4	-9225
chr9	83415334	83416914	*	1581	7.81645	6.31801	8.53548	-2.21747	2.74413e-67	1.39851e-63	TRUE	lost_in_mutant	1581	*	Intron (ENST00000376438.5/257019, intron 1 of 14)	257019	FRMD3	50828
chr19	6216737	6219090	*	2354	8.96932	7.93495	9.56556	-1.63061	4.24983e-67	2.11665e-63	FALSE	lost_in_mutant	2354	*	Promoter (<=1kb)	4298	MLLT1	0
chr19	3444072	3445023	*	952	8.48843	7.31819	9.12595	-1.80776	6.85322e-67	3.33743e-63	FALSE	lost_in_mutant	952	*	Intron (ENST00000641145.1/4782, intron 6 of 10)	4782	NFIC	-7556
chr11	1435703	1437059	*	1357	7.73853	6.23483	8.45868	-2.22385	8.39657e-67	4.00013e-63	FALSE	lost_in_mutant	1357	*	5' UTR	9024	BRSK2	-3740
chr6	22965496	22967269	*	1774	7.82713	6.40031	8.53028	-2.12998	2.09011e-66	9.74544e-63	TRUE	lost_in_mutant	1774	*	Intron (ENST00000420572.2/ENST00000420572.2, intron 2 of 2)	102724736	LOC102724736	301989
chr22	48806341	48807746	*	1406	7.44917	5.69543	8.21764	-2.52222	2.87118e-66	1.31084e-62	FALSE	lost_in_mutant	1406	*	Intron (ENST00000336769.9/25817, intron 3 of 3)	100616415	MIR4535	26046
chr18	13446554	13448503	*	1950	9.48724	8.61306	10.0277	-1.41464	8.03632e-66	3.5941e-62	FALSE	lost_in_mutant	1950	*	Promoter (<=1kb)	753	LDLRAD4	0
chr19	3457591	3460179	*	2589	10.4236	9.54319	10.9664	-1.42323	2.09912e-65	9.2002e-62	TRUE	lost_in_mutant	2589	*	Exon (ENST00000589164.1/4782, exon 4 of 4)	4782	NFIC	4950
chr7	100603666	100605555	*	1890	8.38138	7.25751	9.00537	-1.74786	1.05202e-64	4.52047e-61	FALSE	lost_in_mutant	1890	*	Promoter (<=1kb)	5118	PCOLCE	0
chr1	43367003	43368858	*	1856	9.08078	8.1137	9.6546	-1.5409	1.41396e-64	5.95885e-61	FALSE	lost_in_mutant	1856	*	Promoter (<=1kb)	64834	ELOVL1	0
chr14	42316556	42317458	*	903	7.60737	6.04141	8.34051	-2.2991	3.47614e-64	1.43731e-60	TRUE	lost_in_mutant	903	*	Distal Intergenic	145581	LRFN5	617129
chr19	33496034	33497313	*	1280	8.63726	7.51927	9.2595	-1.74023	7.29921e-64	2.96218e-60	FALSE	lost_in_mutant	1280	*	Promoter (2-3kb)	5184	PEPD	-2614
chr11	34438444	34439752	*	1309	8.94361	7.90986	9.53965	-1.62978	9.20683e-64	3.6684e-60	FALSE	lost_in_mutant	1309	*	Promoter (<=1kb)	847	CAT	0
chr8	22178637	22179583	*	947	7.42784	5.78981	8.17519	-2.38538	6.07604e-63	2.37773e-59	FALSE	lost_in_mutant	947	*	Promoter (<=1kb)	649	BMP1	-114
chr11	12318720	12319956	*	1237	7.81954	6.44759	8.50985	-2.06226	6.69738e-63	2.5749e-59	FALSE	lost_in_mutant	1237	*	Exon (ENST00000646065.1/9645, exon 30 of 35)	9645	MICAL2	31820
chr14	81535969	81536661	*	693	7.41174	5.72521	8.16819	-2.44299	1.0284e-62	3.88564e-59	FALSE	lost_in_mutant	693	*	Promoter (2-3kb)	6400	SEL1L	-2116
chr7	49513425	49514444	*	1020	7.41258	5.75075	8.16443	-2.41368	1.51108e-62	5.61261e-59	FALSE	lost_in_mutant	1020	*	Distal Intergenic	124901804	LOC124901804	-9764
chr10	131776011	131777017	*	1007	7.53637	5.99761	8.26392	-2.26631	1.65702e-62	5.97404e-59	FALSE	lost_in_mutant	1007	*	Promoter (<=1kb)	399827	LINC01164	385
chr17	67528388	67529577	*	1190	8.7387	7.77351	9.31186	-1.53836	1.66291e-62	5.97404e-59	FALSE	lost_in_mutant	1190	*	Intron (ENST00000580974.6/26207, intron 1 of 9)	26207	PITPNC1	-3328
chr19	11020777	11021827	*	1051	7.61937	6.1073	8.3413	-2.234	2.57358e-62	9.09653e-59	TRUE	lost_in_mutant	1051	*	Promoter (<=1kb)	6597	SMARCA4	0
chr11	2190016	2191507	*	1492	8.44652	7.36002	9.0592	-1.69918	3.78581e-62	1.31688e-58	FALSE	lost_in_mutant	1492	*	Distal Intergenic	100616126	MIR4686	16953
chr20	3283231	3284162	*	932	7.66249	6.16982	8.38027	-2.21045	4.01213e-62	1.3738e-58	FALSE	lost_in_mutant	932	*	Intron (ENST00000252032.10/25943, intron 27 of 36)	25943	DNAAF9	31928
chr14	101480126	101480974	*	849	7.7157	6.21521	8.43516	-2.21995	7.79502e-62	2.62805e-58	FALSE	lost_in_mutant	849	*	Distal Intergenic	100507277	LINC02314	38050
chr14	20827480	20828776	*	1297	7.10101	5.10485	7.90782	-2.80297	8.65943e-62	2.87525e-58	FALSE	lost_in_mutant	1297	*	Distal Intergenic	6035	RNASE1	-24625
chr1	94873055	94874642	*	1588	7.87113	6.49637	8.56211	-2.06574	8.99165e-62	2.941e-58	FALSE	lost_in_mutant	1588	*	Intron (ENST00000446120.6/126969, intron 11 of 13)	126969	SLC44A3	5724
chr14	50121884	50123537	*	1654	7.86785	6.51656	8.55316	-2.03661	1.13243e-61	3.64949e-58	FALSE	lost_in_mutant	1654	*	Intron (ENST00000216373.10/6655, intron 21 of 22)	79609	VCPKMT	-5284
chr15	74642143	74643273	*	1131	7.80552	6.46805	8.48746	-2.01941	1.63029e-61	5.1778e-58	TRUE	lost_in_mutant	1131	*	3' UTR	80153	EDC3	-6416
chr10	86182035	86182886	*	852	7.38908	5.7409	8.13837	-2.39747	2.68004e-61	8.39021e-58	TRUE	lost_in_mutant	852	*	Intron (ENST00000327946.12/2894, intron 3 of 15)	442911	MIR346	81902
chr8	134905450	134906484	*	1035	6.89444	4.57762	7.74187	-3.16425	4.41017e-61	1.36122e-57	FALSE	lost_in_mutant	1035	*	Distal Intergenic	101927845	LOC101927845	55515
chr1	110581635	110583044	*	1410	7.83595	6.42612	8.53519	-2.10907	8.1157e-61	2.47015e-57	TRUE	lost_in_mutant	1410	*	Intron (ENST00000640680.1/3737, intron 2 of 8)	3737	KCNA2	22527
chr11	72395680	72396605	*	926	7.77933	6.38592	8.47474	-2.08882	1.07342e-60	3.22238e-57	FALSE	lost_in_mutant	926	*	Intron (ENST00000294053.9/81570, intron 3 of 16)	81570	CLPB	-15354
chr2	47601099	47602233	*	1135	8.53113	7.51812	9.12041	-1.60228	1.90124e-60	5.63035e-57	FALSE	lost_in_mutant	1135	*	Intron (ENST00000646415.1/4436, intron 16 of 17)	56660	KCNK12	-30114
chr16	1140192	1141418	*	1227	7.59155	6.05129	8.3194	-2.26812	2.11754e-60	6.18727e-57	FALSE	lost_in_mutant	1227	*	Distal Intergenic	8912	CACNA1H	-11685
chr16	53713872	53715868	*	1997	7.5794	6.03561	8.30798	-2.27237	3.00028e-60	8.65124e-57	FALSE	lost_in_mutant	1997	*	Intron (ENST00000636491.1/79068, intron 2 of 9)	79068	FTO	9690
chr7	75547472	75548305	*	834	7.33515	5.64091	8.09301	-2.4521	3.95933e-60	1.12665e-56	TRUE	lost_in_mutant	834	*	Exon (ENST00000336926.11/3092, exon 24 of 31)	3092	HIP1	15080
chr16	57471790	57472996	*	1207	7.41328	5.73248	8.16867	-2.43618	4.01009e-60	1.12665e-56	FALSE	lost_in_mutant	1207	*	3' UTR	55715	DOK4	3314
chr11	121670917	121673136	*	2220	8.6878	7.72421	9.26041	-1.5362	4.09838e-60	1.13688e-56	TRUE	lost_in_mutant	2220	*	Promoter (1-2kb)	107984402	LOC107984402	-1125
chr7	152614921	152616029	*	1109	7.7779	6.42275	8.46416	-2.04141	5.79008e-60	1.58608e-56	FALSE	lost_in_mutant	1109	*	Distal Intergenic	124900247	LOC124900247	5608
chr15	53447998	53448976	*	979	7.64367	6.18143	8.35479	-2.17337	1.4969e-59	4.04985e-56	TRUE	lost_in_mutant	979	*	Intron (ENST00000662193.1/ENST00000662193.1, intron 1 of 1)	256764	WDR72	92104
chr22	37377410	37379766	*	2357	8.37473	7.17926	9.01938	-1.84012	2.17248e-59	5.80594e-56	TRUE	lost_in_mutant	2357	*	Intron (ENST00000430883.5/114794, intron 1 of 2)	114794	ELFN2	5517
chr2	10239158	10240310	*	1153	7.88465	6.53084	8.57058	-2.03974	2.77982e-59	7.33954e-56	FALSE	lost_in_mutant	1153	*	Distal Intergenic	100422929	MIR4261	-46487
chr17	66422969	66424326	*	1358	7.72144	6.21606	8.44194	-2.22588	6.68729e-59	1.74462e-55	TRUE	lost_in_mutant	1358	*	Intron (ENST00000413366.8/5578, intron 2 of 16)	101928001	PRKCA-AS1	-6115
chr7	122304005	122307391	*	3387	8.83668	7.91405	9.3949	-1.48085	1.16625e-58	3.00677e-55	FALSE	lost_in_mutant	3387	*	Promoter (<=1kb)	389549	FEZF1	0
chr5	157344690	157346187	*	1498	8.36268	7.25748	8.98108	-1.7236	2.55195e-58	6.50284e-55	FALSE	lost_in_mutant	1498	*	Promoter (<=1kb)	408263	FNDC9	0
chr14	105092548	105094551	*	2004	9.47426	8.63643	10.0008	-1.36441	4.76724e-58	1.20082e-54	FALSE	lost_in_mutant	2004	*	Promoter (<=1kb)	102723354	LINC02298	0
chr2	233988950	233990358	*	1409	7.98089	6.59996	8.67335	-2.07338	7.91134e-58	1.97014e-54	TRUE	lost_in_mutant	1409	*	Intron (ENST00000324695.9/79054, intron 21 of 25)	79054	TRPM8	7142
chr1	46340037	46341474	*	1438	9.33618	8.51171	9.85755	-1.34584	1.13632e-57	2.79795e-54	FALSE	lost_in_mutant	1438	*	Promoter (<=1kb)	387338	NSUN4	0
chr14	82066874	82067970	*	1097	7.39225	5.79328	8.132	-2.33872	1.16706e-57	2.84171e-54	TRUE	lost_in_mutant	1097	*	Distal Intergenic	107984704	LOC107984704	323063
chr19	40613288	40615128	*	1841	7.92303	8.63528	6.45565	2.17962	1.42085e-57	3.42165e-54	FALSE	gained_in_mutant	1841	*	Promoter (<=1kb)	8425	LTBP4	0
chr4	6245085	6246133	*	1049	7.87016	6.5465	8.54867	-2.00217	2.18211e-57	5.19779e-54	FALSE	lost_in_mutant	1049	*	Exon (ENST00000673884.1/ENST00000673884.1, exon 1 of 6)	285484	JAKMIP1-DT	17471
chr6	79809995	79811098	*	1104	7.77008	6.47688	8.44089	-1.96401	4.09863e-57	9.65795e-54	FALSE	lost_in_mutant	1104	*	Intron (ENST00000438797.3/89758, intron 1 of 3)	89758	LINC01621	22274
chr10	91670984	91672524	*	1541	7.65163	6.29325	8.33867	-2.04541	8.85282e-57	2.06387e-53	FALSE	lost_in_mutant	1541	*	Distal Intergenic	5507	PPP1R3C	-37913
chr19	6271273	6272810	*	1538	7.70784	6.31674	8.4027	-2.08595	9.37398e-57	2.16237e-53	FALSE	lost_in_mutant	1538	*	Intron (ENST00000252674.9/4298, intron 1 of 11)	4298	MLLT1	7165
chr5	178113213	178115222	*	2010	9.16692	8.21565	9.73526	-1.51961	1.94423e-56	4.43819e-53	FALSE	lost_in_mutant	2010	*	Promoter (<=1kb)	23138	N4BP3	0
chr7	150322516	150324821	*	2306	7.65909	8.43057	5.88796	2.54261	2.21057e-56	4.99415e-53	TRUE	gained_in_mutant	2306	*	Promoter (<=1kb)	65999	LRRC61	0
chr17	17791822	17793436	*	1615	9.44898	8.59639	9.98126	-1.38487	2.44803e-56	5.47419e-53	FALSE	lost_in_mutant	1615	*	5' UTR	10743	RAI1	-4948
chr14	81946507	81947664	*	1158	7.72749	6.38877	8.40973	-2.02096	4.29825e-56	9.43577e-53	FALSE	lost_in_mutant	1158	*	Intron (ENST00000554814.1/107984704, intron 3 of 3)	107984704	LOC107984704	202696
chr13	113452100	113453775	*	1676	7.66842	6.27717	8.36332	-2.08615	4.30574e-56	9.43577e-53	FALSE	lost_in_mutant	1676	*	Promoter (<=1kb)	113622	ADPRHL1	0
chr14	94128834	94130335	*	1502	8.70754	7.77181	9.27042	-1.49862	4.37305e-56	9.48839e-53	FALSE	lost_in_mutant	1502	*	Promoter (<=1kb)	83982	IFI27L2	0
chr17	47323390	47324905	*	1516	8.68354	9.28253	7.64061	1.64193	9.43478e-56	2.02704e-52	FALSE	gained_in_mutant	1516	*	Promoter (<=1kb)	102724508	EFCAB13-DT	0
chr19	54463466	54465080	*	1615	10.2098	9.50805	10.6799	-1.17188	1.40804e-55	2.99576e-52	TRUE	lost_in_mutant	1615	*	Promoter (<=1kb)	94059	LENG9	0
chr22	30876646	30877930	*	1285	8.22402	7.13073	8.83878	-1.70805	2.69244e-55	5.67339e-52	FALSE	lost_in_mutant	1285	*	Intron (ENST00000438716.3/23762, intron 4 of 14)	23762	OSBP2	-3751
chr12	6612787	6614515	*	1729	8.57001	7.55776	9.15903	-1.60127	3.47815e-55	7.2592e-52	FALSE	lost_in_mutant	1729	*	Exon (ENST00000645265.1/ENST00000645265.1, exon 1 of 2)	1108	CHD4	-4357
chr12	119201138	119202831	*	1694	7.40407	5.90913	8.12234	-2.21322	4.24859e-55	8.78352e-52	TRUE	lost_in_mutant	1694	*	Intron (ENST00000541798.1/105370026, intron 2 of 3)	26353	HSPB8	14113
chr10	98172348	98174002	*	1655	8.07109	6.95229	8.69358	-1.74129	5.14082e-55	1.05288e-51	FALSE	lost_in_mutant	1655	*	Intron (ENST00000370584.7/27291, intron 2 of 8)	27291	R3HCC1L	9061
chr1	29513367	29513991	*	625	7.46718	8.24445	5.66189	2.58256	9.60751e-55	1.94947e-51	FALSE	gained_in_mutant	625	*	Distal Intergenic	101928460	LINC01756	-163253
chr4	83778854	83780414	*	1561	8.16876	7.10457	8.7745	-1.66993	9.70508e-55	1.9512e-51	FALSE	lost_in_mutant	1561	*	Distal Intergenic	84803	GPAT3	180325
chr19	39310406	39311431	*	1026	8.51353	7.47576	9.11087	-1.63511	2.0107e-54	4.00575e-51	FALSE	lost_in_mutant	1026	*	Intron (ENST00000248668.5/57622, intron 4 of 4)	57622	LRFN1	9432
chr17	3627137	3628268	*	1132	7.14564	5.33603	7.92362	-2.5876	3.08644e-54	6.09346e-51	FALSE	lost_in_mutant	1132	*	Intron (ENST00000572919.1/23729, intron 2 of 13)	23729	SHPK	7981
chr9	137918458	137920089	*	1632	7.71366	6.41487	8.38588	-1.97102	5.54828e-54	1.0856e-50	FALSE	lost_in_mutant	1632	*	Intron (ENST00000371372.6/774, intron 6 of 46)	100133077	LOC100133077	-25888
chr12	130644046	130644996	*	951	7.16164	5.47192	7.91868	-2.44675	6.42156e-54	1.24535e-50	FALSE	lost_in_mutant	951	*	Intron (ENST00000690449.1/23504, intron 1 of 22)	23504	RIMBP2	-9879
chr16	77895849	77897247	*	1399	7.33533	5.74909	8.07255	-2.32346	6.93231e-54	1.33261e-50	TRUE	lost_in_mutant	1399	*	Intron (ENST00000302536.3/57687, intron 7 of 8)	57687	VAT1L	33101
chr6	22955846	22956927	*	1082	7.56865	6.2138	8.25484	-2.04104	7.64272e-54	1.44474e-50	FALSE	lost_in_mutant	1082	*	Intron (ENST00000420572.2/ENST00000420572.2, intron 2 of 2)	102724736	LOC102724736	292339
chr9	85246129	85247155	*	1027	7.98649	6.78806	8.63196	-1.8439	7.64747e-54	1.44474e-50	FALSE	lost_in_mutant	1027	*	Distal Intergenic	105376121	LOC105376121	196769
chr8	25050122	25052670	*	2549	8.51548	7.57848	9.07881	-1.50034	1.39764e-53	2.61782e-50	TRUE	lost_in_mutant	2549	*	Distal Intergenic	105379330	LOC105379330	58120
chr16	25924628	25925968	*	1341	7.46947	6.00507	8.18107	-2.17599	3.03141e-53	5.6298e-50	FALSE	lost_in_mutant	1341	*	Intron (ENST00000331351.6/9951, intron 1 of 1)	9951	HS3ST4	37882
chr17	73395395	73397200	*	1806	7.55736	6.16742	8.25194	-2.08453	3.98982e-53	7.34744e-50	FALSE	lost_in_mutant	1806	*	Intron (ENST00000392650.8/54549, intron 24 of 44)	54549	SDK2	17455
chr11	134932382	134933622	*	1241	7.92502	6.77399	8.557	-1.78301	4.22619e-53	7.69971e-50	FALSE	lost_in_mutant	1241	*	Distal Intergenic	105369586	LINC02697	-17086
chr17	17769808	17771026	*	1219	7.84509	6.5747	8.50999	-1.93528	4.25138e-53	7.69971e-50	FALSE	lost_in_mutant	1219	*	Promoter (<=1kb)	100861516	RAI1-AS1	0
chr13	107241114	107242281	*	1168	7.59561	6.26598	8.2756	-2.00962	4.94897e-53	8.88966e-50	FALSE	lost_in_mutant	1168	*	Intron (ENST00000375915.4/728215, intron 1 of 2)	109616978	SNORD31B	78682
chr11	17985410	17986925	*	1516	7.73218	6.48489	8.39098	-1.90609	7.94483e-53	1.4155e-49	FALSE	lost_in_mutant	1516	*	Promoter (1-2kb)	26297	SERGEF	1832
chr8	144274138	144275521	*	1384	8.25066	7.13807	8.87128	-1.73322	1.16837e-52	2.06485e-49	FALSE	lost_in_mutant	1384	*	Intron (ENST00000569669.6/23246, intron 3 of 15)	642658	SCX	7685
chr7	79452061	79454789	*	2729	9.37759	8.62691	9.86886	-1.24195	1.28085e-52	2.24553e-49	FALSE	lost_in_mutant	2729	*	Promoter (<=1kb)	100505881	MAGI2-AS3	0
chr17	4246801	4248311	*	1511	7.99724	6.859	8.62549	-1.76649	1.35993e-52	2.35295e-49	TRUE	lost_in_mutant	1511	*	Intron (ENST00000341657.9/51479, intron 1 of 24)	51479	ANKFY1	-4351
chr10	42987178	42988590	*	1413	7.77637	6.50838	8.44063	-1.93225	1.3636e-52	2.35295e-49	FALSE	lost_in_mutant	1413	*	Distal Intergenic	104266963	LINC01264	-5671
chr10	89341264	89343657	*	2394	8.52695	7.56245	9.09988	-1.53743	2.67302e-52	4.57637e-49	FALSE	lost_in_mutant	2394	*	Promoter (<=1kb)	105378419	LOC105378419	0
chr8	69994444	69995210	*	767	6.93814	7.87685	3.3506	4.52625	2.69848e-52	4.58416e-49	FALSE	gained_in_mutant	767	*	Distal Intergenic	63978	PRDM14	76042
chr7	156156088	156157486	*	1399	8.11101	6.86569	8.76927	-1.90358	2.88707e-52	4.8668e-49	FALSE	lost_in_mutant	1399	*	Distal Intergenic	124901789	LOC124901789	-121524
chr6	46982845	46983993	*	1149	7.35131	5.88436	8.06346	-2.1791	3.75863e-52	6.28764e-49	FALSE	lost_in_mutant	1149	*	Distal Intergenic	266977	ADGRF1	17979
chr22	26374079	26375122	*	1044	7.89536	6.73074	8.53128	-1.80054	4.24545e-52	7.04822e-49	TRUE	lost_in_mutant	1044	*	Intron (ENST00000248933.11/23544, intron 14 of 16)	23544	SEZ6L	9330
chr15	74421841	74422869	*	1029	7.55951	6.20435	8.24577	-2.04141	4.52998e-52	7.46405e-49	FALSE	lost_in_mutant	1029	*	Intron (ENST00000261918.9/8482, intron 1 of 13)	8482	SEMA7A	-10202
chr20	61433924	61435321	*	1398	8.4869	7.56005	9.04663	-1.48658	5.00331e-52	8.18242e-49	TRUE	lost_in_mutant	1398	*	Promoter (2-3kb)	105372703	LOC105372703	2046
chr18	37285237	37286656	*	1420	7.9008	6.75153	8.53228	-1.78075	5.12446e-52	8.31848e-49	FALSE	lost_in_mutant	1420	*	Intron (ENST00000420428.7/56853, intron 3 of 12)	105372068	LOC105372068	10777
chr5	123949465	123950723	*	1259	7.35764	5.84974	8.07869	-2.22895	6.30643e-52	1.01619e-48	FALSE	lost_in_mutant	1259	*	Distal Intergenic	1456	CSNK1G3	361040
chr14	101716709	101718158	*	1450	8.17149	7.03573	8.79901	-1.76328	7.33488e-52	1.17328e-48	FALSE	lost_in_mutant	1450	*	Intron (ENST00000557778.1/105370676, intron 1 of 2)	145200	LINC00239	-12279
chr6	100434140	100436162	*	2023	7.81356	6.55884	8.47433	-1.91549	9.58448e-52	1.52202e-48	FALSE	lost_in_mutant	2023	*	Intron (ENST00000411442.1/102724406, intron 1 of 1)	102724406	SIM1-AS1	7022
chr10	13729193	13730793	*	1601	8.02433	6.92021	8.64239	-1.72218	1.00392e-51	1.58138e-48	FALSE	lost_in_mutant	1601	*	Exon (ENST00000449462.1/ENST00000449462.1, exon 1 of 3)	105376426	LOC105376426	18778
chr7	130169622	130171116	*	1495	6.90153	5.02541	7.69028	-2.66487	1.01027e-51	1.58138e-48	FALSE	lost_in_mutant	1495	*	Promoter (2-3kb)	124901745	LOC124901745	-2602
chr16	89135530	89136920	*	1391	7.92094	6.77748	8.55072	-1.77324	1.29832e-51	2.01787e-48	FALSE	lost_in_mutant	1391	*	Promoter (<=1kb)	197322	ACSF3	0
chr13	30997642	30999257	*	1616	8.95943	8.07536	9.50358	-1.42822	1.44361e-51	2.22788e-48	FALSE	lost_in_mutant	1616	*	Distal Intergenic	105370145	LOC105370145	-20019
chr17	39194366	39195358	*	993	8.27325	7.28666	8.85371	-1.56705	1.6099e-51	2.46713e-48	FALSE	lost_in_mutant	993	*	Promoter (<=1kb)	782	CACNB1	0
chr11	83033858	83036069	*	2212	8.18313	7.15995	8.77574	-1.61578	1.67638e-51	2.55117e-48	FALSE	lost_in_mutant	2212	*	Promoter (<=1kb)	27314	RAB30	0
chr1	33409754	33410940	*	1187	7.82012	6.61297	8.46801	-1.85503	1.71249e-51	2.58815e-48	TRUE	lost_in_mutant	1187	*	Intron (ENST00000373422.8/1912, intron 1 of 13)	1912	PHC2	-16989
chr12	132534627	132535760	*	1134	8.08921	6.93824	8.72118	-1.78294	1.8143e-51	2.72324e-48	FALSE	lost_in_mutant	1134	*	Intron (ENST00000434748.2/57666, intron 4 of 16)	124903061	LOC124903061	-14969
chr7	158015413	158017904	*	2492	8.99703	8.1396	9.53116	-1.39156	1.95889e-51	2.92027e-48	TRUE	lost_in_mutant	2492	*	Intron (ENST00000389413.7/5799, intron 10 of 21)	105375613	LOC105375613	28244
chr11	132208208	132209788	*	1581	7.52757	6.17854	8.21234	-2.03381	2.6018e-51	3.8525e-48	FALSE	lost_in_mutant	1581	*	Promoter (1-2kb)	50863	NTM	-1952
chr13	25376853	25377728	*	876	7.17349	5.60568	7.907	-2.30132	2.70637e-51	3.98044e-48	FALSE	lost_in_mutant	876	*	Intron (ENST00000381655.7/51761, intron 1 of 36)	51761	ATP8A2	4640
chr19	20237537	20239157	*	1621	8.37801	7.41719	8.94967	-1.53249	2.84257e-51	4.15289e-48	FALSE	lost_in_mutant	1621	*	Promoter (<=1kb)	105372310	LOC105372310	0
chr7	69504935	69506701	*	1767	7.49186	6.0972	8.18755	-2.09035	3.71504e-51	5.39158e-48	FALSE	lost_in_mutant	1767	*	Distal Intergenic	124901667	LOC124901667	-74064
chr2	136141177	136142623	*	1447	8.02927	6.92906	8.64614	-1.71709	4.26894e-51	6.15469e-48	FALSE	lost_in_mutant	1447	*	Distal Intergenic	7852	CXCR4	-22000
chr4	152117289	152118384	*	1096	7.32507	5.84099	8.04099	-2.2	6.16925e-51	8.8363e-48	TRUE	lost_in_mutant	1096	*	Distal Intergenic	100996286	LINC02273	16471
chr9	79975825	79977782	*	1958	7.93318	6.76883	8.56901	-1.80018	6.95033e-51	9.89041e-48	FALSE	lost_in_mutant	1958	*	Promoter (<=1kb)	101927477	LINC01507	802
chr11	36594153	36595005	*	853	6.94263	7.86554	3.67816	4.18738	8.35737e-51	1.18159e-47	FALSE	gained_in_mutant	853	*	Promoter (<=1kb)	107984325	LOC107984325	0
chr1	231679065	231680007	*	943	6.96117	5.09324	7.74863	-2.65539	8.95239e-51	1.25058e-47	FALSE	lost_in_mutant	943	*	Intron (ENST00000647072.1/100303453, intron 6 of 7)	27185	DISC1	-4745
chr1	234342309	234343918	*	1610	7.46796	6.05289	8.16841	-2.11552	8.95946e-51	1.25058e-47	FALSE	lost_in_mutant	1610	*	Distal Intergenic	388753	COA6	-29538
chr20	40806975	40808395	*	1421	7.9177	6.74991	8.55452	-1.8046	9.55911e-51	1.32584e-47	FALSE	lost_in_mutant	1421	*	Distal Intergenic	101927098	LOC101927098	-108359
chr4	48493176	48494278	*	1103	7.09808	5.46957	7.8436	-2.37403	9.84141e-51	1.35641e-47	FALSE	lost_in_mutant	1103	*	Promoter (2-3kb)	326340	ZAR1	2924
chr7	158957556	158958917	*	1362	6.86831	4.93115	7.66646	-2.73531	1.09974e-50	1.50626e-47	FALSE	lost_in_mutant	1362	*	Exon (ENST00000659764.1/ENST00000659764.1, exon 1 of 2)	55112	DYNC2I1	23363
chr10	43071503	43072373	*	871	7.90935	6.75133	8.54335	-1.79202	1.30555e-50	1.77704e-47	FALSE	lost_in_mutant	871	*	Distal Intergenic	5979	RET	-4691
chr14	76772405	76773245	*	841	7.25275	5.7103	7.98106	-2.27076	1.51615e-50	2.05096e-47	FALSE	lost_in_mutant	841	*	Promoter (2-3kb)	22846	VASH1	2452
chr22	46942145	46943477	*	1333	8.12289	7.02523	8.73899	-1.71376	2.70361e-50	3.63485e-47	FALSE	lost_in_mutant	1333	*	Intron (ENST00000380995.5/25771, intron 9 of 13)	642757	TBC1D22A-AS1	-26103
chr17	59546848	59547992	*	1145	7.73207	6.51791	8.38189	-1.86398	2.75508e-50	3.68145e-47	TRUE	lost_in_mutant	1145	*	Distal Intergenic	79665	DHX40	-17566
chr5	137035052	137037359	*	2308	8.79761	7.94706	9.3291	-1.38204	6.34959e-50	8.43318e-47	FALSE	lost_in_mutant	2308	*	Intron (ENST00000394945.6/6695, intron 6 of 10)	6695	SPOCK1	-41892
chr8	124044451	124045193	*	743	7.14786	5.51909	7.89343	-2.37434	1.29235e-49	1.70608e-46	TRUE	lost_in_mutant	743	*	Exon (ENST00000669903.1/157376, exon 4 of 4)	439941	FER1L6-AS1	-3669
chr7	10121686	10123331	*	1646	7.95827	6.87751	8.56918	-1.69167	1.4202e-49	1.86364e-46	FALSE	lost_in_mutant	1646	*	Distal Intergenic	124901860	LOC124901860	-99466
chr19	10643540	10645181	*	1642	7.82132	6.6471	8.45998	-1.81288	1.62656e-49	2.12174e-46	FALSE	lost_in_mutant	1642	*	Promoter (1-2kb)	57153	SLC44A2	1204
chr17	79114157	79115531	*	1375	8.07547	6.97778	8.69158	-1.7138	1.98074e-49	2.56844e-46	FALSE	lost_in_mutant	1375	*	Promoter (<=1kb)	146713	RBFOX3	49
chr12	4786773	4788408	*	1636	7.17329	5.61098	7.90568	-2.2947	2.01751e-49	2.60074e-46	TRUE	lost_in_mutant	1636	*	Intron (ENST00000542998.5/26290, intron 3 of 3)	3742	KCNA6	-20926
chr12	108801767	108802625	*	859	8.46451	7.53651	9.02465	-1.48814	2.43399e-49	3.11926e-46	FALSE	lost_in_mutant	859	*	Exon (ENST00000326495.10/54434, exon 11 of 15)	54434	SSH1	5065
chr5	96661641	96663617	*	1977	8.41186	7.47019	8.97684	-1.50665	3.08168e-49	3.92635e-46	FALSE	lost_in_mutant	1977	*	Promoter (<=1kb)	831	CAST	0
chr5	81183839	81185033	*	1195	7.84023	6.58493	8.50116	-1.91623	3.53046e-49	4.47213e-46	FALSE	lost_in_mutant	1195	*	Intron (ENST00000265080.9/5924, intron 18 of 26)	1160	CKMT2	-48287
chr10	125690744	125692467	*	1724	8.58034	7.63303	9.1473	-1.51427	3.96412e-49	4.9926e-46	FALSE	lost_in_mutant	1724	*	Intron (ENST00000596068.5/283038, intron 2 of 5)	283038	LOC283038	-5062
chr11	82308282	82309483	*	1202	7.26129	5.74514	7.98409	-2.23895	5.91392e-49	7.40571e-46	FALSE	lost_in_mutant	1202	*	Intron (ENST00000659248.1/101928989, intron 3 of 5)	101928989	MIR4300HG	94262
chr17	80663469	80665133	*	1665	7.82658	6.69503	8.45285	-1.75781	6.13087e-49	7.63376e-46	TRUE	lost_in_mutant	1665	*	Intron (ENST00000574767.5/57521, intron 2 of 11)	57521	RPTOR	-43800
chr7	75564820	75565829	*	1010	7.26074	5.81592	7.96797	-2.15205	7.47082e-49	9.24963e-46	FALSE	lost_in_mutant	1010	*	Promoter (1-2kb)	3092	HIP1	-1435
chr15	60973313	60974678	*	1366	7.70854	6.49717	8.3576	-1.86043	8.79212e-49	1.08244e-45	FALSE	lost_in_mutant	1366	*	Intron (ENST00000335670.11/6095, intron 1 of 10)	105370844	LOC105370844	208573
chr1	192851512	192852880	*	1369	7.09252	5.51156	7.82868	-2.31712	9.76735e-49	1.19579e-45	FALSE	lost_in_mutant	1369	*	Intron (ENST00000644134.1/105371665, intron 1 of 6)	5997	RGS2	42369
chr19	57583567	57584479	*	913	8.57874	7.70829	9.11779	-1.4095	1.20322e-48	1.46488e-45	FALSE	lost_in_mutant	913	*	Promoter (<=1kb)	284307	ZIK1	0
chr1	36911382	36914016	*	2635	8.00738	6.9685	8.60508	-1.63658	1.5773e-48	1.9097e-45	FALSE	lost_in_mutant	2635	*	Intron (ENST00000373091.8/2899, intron 1 of 15)	2899	GRIK3	-52246
chr15	24772409	24773720	*	1312	7.02249	7.98609	2.69592	5.29016	1.58687e-48	1.91074e-45	FALSE	gained_in_mutant	1312	*	Intron (ENST00000651136.1/791114, intron 9 of 14)	6638	SNRPN	-49917
chr17	32483425	32484295	*	871	8.37637	7.41502	8.94821	-1.5332	1.6492e-48	1.97493e-45	FALSE	lost_in_mutant	871	*	Promoter (2-3kb)	8851	CDK5R1	-2698
chr17	49450702	49452700	*	1999	8.15717	7.11321	8.75649	-1.64328	2.54022e-48	3.0254e-45	FALSE	lost_in_mutant	1999	*	Intron (ENST00000576461.1/102724596, intron 2 of 2)	101927207	LINC02075	9049
chr12	130600923	130602182	*	1260	7.74944	6.51011	8.4061	-1.89599	2.60079e-48	3.0808e-45	TRUE	lost_in_mutant	1260	*	Intron (ENST00000690449.1/23504, intron 2 of 22)	23504	RIMBP2	31679
chr14	105170788	105171768	*	981	8.08901	6.92894	8.72361	-1.79467	2.72836e-48	3.21454e-45	TRUE	lost_in_mutant	981	*	Promoter (1-2kb)	256281	NUDT14	1929
chr20	63834734	63835737	*	1004	9.12704	8.30566	9.64719	-1.34153	2.76602e-48	3.24148e-45	FALSE	lost_in_mutant	1004	*	Promoter (2-3kb)	140685	ZBTB46	-2696
chr14	71529590	71530771	*	1182	8.2139	7.22524	8.79507	-1.56983	2.85062e-48	3.32286e-45	TRUE	lost_in_mutant	1182	*	Promoter (<=1kb)	26037	SIPA1L1	265
chr20	32270177	32271212	*	1036	8.77793	7.95505	9.29867	-1.34362	2.99173e-48	3.46888e-45	FALSE	lost_in_mutant	1036	*	Distal Intergenic	124904885	LOC124904885	6298
chr8	143499184	143500557	*	1374	7.74484	6.56183	8.38599	-1.82416	3.23216e-48	3.72794e-45	FALSE	lost_in_mutant	1374	*	Intron (ENST00000262577.6/23144, intron 4 of 11)	23144	ZC3H3	7283
chr16	71425856	71427043	*	1188	7.23079	5.68612	7.95956	-2.27344	3.59553e-48	4.12534e-45	FALSE	lost_in_mutant	1188	*	Promoter (<=1kb)	105371333	LINC02136	0
chr4	100022498	100023580	*	1083	6.72791	4.75719	7.53103	-2.77384	3.86578e-48	4.41231e-45	FALSE	lost_in_mutant	1083	*	Intron (ENST00000507494.6/256880, intron 2 of 4)	256880	H2AZ1-DT	14427
chr9	129639827	129640522	*	696	7.82312	6.60449	8.47417	-1.86968	4.23815e-48	4.81226e-45	FALSE	lost_in_mutant	696	*	Promoter (1-2kb)	140459	ASB6	1602
chr2	121682347	121683230	*	884	6.35554	3.75237	7.23165	-3.47928	5.82258e-48	6.57723e-45	FALSE	lost_in_mutant	884	*	Intron (ENST00000667483.1/254128, intron 3 of 4)	254128	NIFK-AS1	-22479
chr3	129121138	129122529	*	1392	10.0337	9.38234	10.4809	-1.09852	1.01997e-47	1.14626e-44	FALSE	lost_in_mutant	1392	*	Promoter (<=1kb)	339122	RAB43	0
chr10	372810	374554	*	1745	7.72737	6.44996	8.3941	-1.94414	1.14142e-47	1.2762e-44	FALSE	lost_in_mutant	1745	*	Intron (ENST00000280886.12/22982, intron 17 of 36)	22982	DIP2C	15462
chr18	47287327	47288799	*	1473	7.58003	6.34183	8.23639	-1.89456	1.16953e-47	1.301e-44	TRUE	lost_in_mutant	1473	*	Promoter (1-2kb)	110175910	MIR4527HG	1602
chr14	82080114	82081259	*	1146	7.75625	6.57569	8.39671	-1.82101	1.30482e-47	1.44416e-44	TRUE	lost_in_mutant	1146	*	Distal Intergenic	107984704	LOC107984704	336303
chr6	37515797	37517935	*	2139	8.91304	8.14705	9.41073	-1.26368	1.65414e-47	1.82158e-44	FALSE	lost_in_mutant	2139	*	Promoter (<=1kb)	100505530	LINC02520	0
chr22	26462414	26464038	*	1625	8.58413	7.72194	9.12006	-1.39812	1.82746e-47	2.00239e-44	FALSE	lost_in_mutant	1625	*	Promoter (<=1kb)	89781	HPS4	0
chr19	7850002	7850963	*	962	9.31748	8.59346	9.79733	-1.20387	1.9278e-47	2.10182e-44	FALSE	lost_in_mutant	962	*	Promoter (<=1kb)	115704	EVI5L	0
chr19	10891313	10892670	*	1358	7.87307	6.73801	8.50038	-1.76237	1.98876e-47	2.15755e-44	FALSE	lost_in_mutant	1358	*	Intron (ENST00000327064.9/10498, intron 1 of 15)	10498	CARM1	19403
chr1	41379949	41381912	*	1964	8.59953	7.63117	9.17379	-1.54261	2.93567e-47	3.16913e-44	FALSE	lost_in_mutant	1964	*	Exon (ENST00000372591.1/100132074, exon 2 of 2)	101929901	FOXO6-AS1	-4280
chr7	74587096	74588159	*	1064	7.87061	6.75639	8.49172	-1.73532	3.29227e-47	3.53668e-44	FALSE	lost_in_mutant	1064	*	Intron (ENST00000265755.7/9569, intron 22 of 26)	9569	GTF2IRD1	-12801
chr7	155223234	155225148	*	1915	7.87621	6.6548	8.52802	-1.87322	3.37871e-47	3.61183e-44	TRUE	lost_in_mutant	1915	*	Exon (ENST00000624248.1/ENST00000624248.1, exon 1 of 1)	124901782	LOC124901782	-24779
chr20	58522508	58523681	*	1174	7.46952	6.17726	8.14007	-1.96281	3.39576e-47	3.61243e-44	FALSE	lost_in_mutant	1174	*	Promoter (<=1kb)	149773	APCDD1L-DT	0
chr1	148361171	148363261	*	2091	7.06033	7.86834	5.05578	2.81256	3.44754e-47	3.64979e-44	FALSE	gained_in_mutant	2091	*	Promoter (<=1kb)	101954273	RNVU1-1	0
chr1	17419619	17421225	*	1607	7.9538	6.85701	8.56963	-1.71261	3.55359e-47	3.74398e-44	FALSE	lost_in_mutant	1607	*	Exon (ENST00000375436.9/55920, exon 7 of 13)	114515514	RCC2-AS1	12859
chr16	12721614	12722841	*	1228	7.92469	6.79319	8.55095	-1.75776	3.82942e-47	4.01529e-44	FALSE	lost_in_mutant	1228	*	Promoter (1-2kb)	100616195	MIR4718	1293
chr7	47827285	47828688	*	1404	7.48281	6.21048	8.14821	-1.93773	4.46448e-47	4.65888e-44	TRUE	lost_in_mutant	1404	*	Promoter (<=1kb)	168507	PKD1L1	0
chr1	22662231	22662816	*	586	7.55194	6.2608	8.22221	-1.96141	4.78444e-47	4.96911e-44	FALSE	lost_in_mutant	586	*	Promoter (2-3kb)	713	C1QB	2832
chr9	133928128	133928943	*	816	7.77958	6.63892	8.40854	-1.76962	4.91353e-47	5.0791e-44	FALSE	lost_in_mutant	816	*	Intron (ENST00000406606.7/7410, intron 2 of 26)	7410	VAV2	10358
chr12	130469049	130470332	*	1284	7.78991	6.6153	8.42868	-1.81338	5.1015e-47	5.24865e-44	FALSE	lost_in_mutant	1284	*	3' UTR	23504	RIMBP2	8631
chr7	101531593	101532609	*	1017	7.2472	5.83178	7.94773	-2.11595	5.12621e-47	5.24943e-44	FALSE	lost_in_mutant	1017	*	Intron (ENST00000313669.12/136227, intron 3 of 12)	136227	COL26A1	-20594
chr22	19686984	19688355	*	1372	7.14586	5.52134	7.89061	-2.36927	6.10641e-47	6.22411e-44	FALSE	lost_in_mutant	1372	*	Distal Intergenic	5413	SEPTIN5	-26148
chr15	73950528	73951822	*	1295	8.43976	7.54581	8.98756	-1.44175	7.26916e-47	7.37496e-44	FALSE	lost_in_mutant	1295	*	Promoter (2-3kb)	4016	LOXL1	2700
chr17	34076824	34078506	*	1683	8.08973	7.08901	8.67493	-1.58592	7.76089e-47	7.83757e-44	FALSE	lost_in_mutant	1683	*	Promoter (<=1kb)	107985038	LOC107985038	594
chr9	129852287	129853371	*	1085	7.563	6.26333	8.23545	-1.97212	8.39608e-47	8.44014e-44	FALSE	lost_in_mutant	1085	*	5' UTR	10868	USP20	-14951
chr4	139921181	139922654	*	1474	9.00674	8.19728	9.52215	-1.32488	9.05293e-47	9.05888e-44	TRUE	lost_in_mutant	1474	*	Intron (ENST00000509479.6/55534, intron 1 of 4)	124900781	LOC124900781	158101
chr22	17266017	17267239	*	1223	8.7734	7.87686	9.32216	-1.4453	9.53714e-47	9.50003e-44	FALSE	lost_in_mutant	1223	*	Promoter (<=1kb)	27442	CECR3	0
chr3	50600812	50602227	*	1416	7.17916	5.68229	7.89784	-2.21555	1.01067e-46	1.00218e-43	FALSE	lost_in_mutant	1416	*	Exon (ENST00000624711.1/ENST00000624711.1, exon 1 of 4)	7867	MAPKAPK3	-9293
chr20	57582324	57583294	*	971	8.75778	7.9552	9.27043	-1.31523	1.05978e-46	1.04615e-43	FALSE	lost_in_mutant	971	*	Distal Intergenic	5105	PCK1	18240
chr1	5676306	5677326	*	1021	6.63422	4.62313	7.44315	-2.82002	1.14166e-46	1.12148e-43	FALSE	lost_in_mutant	1021	*	Distal Intergenic	105376686	LOC105376686	-183249
chr15	77496750	77498661	*	1912	9.0661	8.29684	9.56515	-1.26832	1.14633e-46	1.12148e-43	FALSE	lost_in_mutant	1912	*	Distal Intergenic	10363	HMG20A	18457
chr12	130632914	130634666	*	1753	8.73134	7.91118	9.25101	-1.33983	1.5325e-46	1.49262e-43	FALSE	lost_in_mutant	1753	*	Promoter (<=1kb)	23504	RIMBP2	0
chr3	186921372	186922291	*	920	7.78129	6.67474	8.40009	-1.72535	1.5731e-46	1.52538e-43	FALSE	lost_in_mutant	920	*	Exon (ENST00000451924.1/ENST00000451924.1, exon 1 of 1)	6480	ST6GAL1	-8034
chr8	26512157	26513061	*	905	8.223	7.28841	8.78549	-1.49708	1.98542e-46	1.9167e-43	TRUE	lost_in_mutant	905	*	Promoter (<=1kb)	10687	PNMA2	0
chr12	51940714	51941919	*	1206	8.28112	7.26946	8.86995	-1.60049	3.04311e-46	2.92491e-43	FALSE	lost_in_mutant	1206	*	Distal Intergenic	91	ACVR1B	-9780
chr11	116312341	116313634	*	1294	7.98951	6.96055	8.584	-1.62345	3.07149e-46	2.9393e-43	FALSE	lost_in_mutant	1294	*	Distal Intergenic	109729162	LINC02151	187016
chrX	48822933	48824023	*	1091	8.26629	7.25517	8.85494	-1.59977	3.1754e-46	3.02552e-43	FALSE	lost_in_mutant	1091	*	Promoter (1-2kb)	10013	HDAC6	1304
chr22	29733197	29735290	*	2094	7.67909	6.45507	8.33161	-1.87654	3.83352e-46	3.63676e-43	FALSE	lost_in_mutant	2094	*	Intron (ENST00000344318.4/55954, intron 5 of 5)	164633	CABP7	13194
chr8	63469570	63470974	*	1405	7.88823	6.81911	8.49552	-1.6764	4.48749e-46	4.23882e-43	TRUE	lost_in_mutant	1405	*	Promoter (<=1kb)	105375875	LOC105375875	0
chr1	109529852	109531387	*	1536	8.73898	7.92935	9.25445	-1.3251	4.62919e-46	4.35391e-43	FALSE	lost_in_mutant	1536	*	Distal Intergenic	83873	GPR61	-8485
chr6	168034944	168036572	*	1629	7.31142	8.0634	5.64897	2.41443	4.85451e-46	4.54631e-43	FALSE	gained_in_mutant	1629	*	Promoter (<=1kb)	3834	KIF25	0
chr14	35384543	35386193	*	1651	8.5064	7.63218	9.04688	-1.4147	5.88786e-46	5.4906e-43	FALSE	lost_in_mutant	1651	*	Distal Intergenic	4792	NFKBIA	16310
chr17	74585298	74586220	*	923	7.29327	5.87923	7.99348	-2.11425	5.91357e-46	5.4912e-43	TRUE	lost_in_mutant	923	*	Promoter (<=1kb)	146723	CD300LD-AS1	380
chr14	22871287	22873135	*	1849	8.51166	7.56021	9.08007	-1.51987	7.09073e-46	6.5565e-43	FALSE	lost_in_mutant	1849	*	Promoter (<=1kb)	26020	LRP10	0
chr7	25359027	25360886	*	1860	8.28942	7.32863	8.86107	-1.53243	8.03596e-46	7.3993e-43	TRUE	lost_in_mutant	1860	*	Exon (ENST00000662242.1/124901604, exon 2 of 3)	124901604	LOC124901604	7696
chr2	241885263	241886194	*	932	8.70389	7.8653	9.23077	-1.36547	8.24637e-46	7.56127e-43	FALSE	lost_in_mutant	932	*	Promoter (2-3kb)	101927289	LINC01237	2838
chr22	26527367	26528493	*	1127	7.21021	5.77865	7.91443	-2.13578	8.53519e-46	7.79348e-43	FALSE	lost_in_mutant	1127	*	3' UTR	8459	TPST2	12378
chr3	149638024	149639305	*	1282	7.42836	6.07935	8.11312	-2.03377	8.89861e-46	8.09161e-43	TRUE	lost_in_mutant	1282	*	Intron (ENST00000360632.8/25937, intron 2 of 6)	106478977	WWTR1-IT1	10879
chr17	3596560	3597511	*	952	7.21375	5.78275	7.91785	-2.1351	9.00066e-46	8.15058e-43	FALSE	lost_in_mutant	952	*	Promoter (<=1kb)	7442	TRPV1	0
chr12	2313189	2314226	*	1038	7.93237	6.87503	8.53595	-1.66091	9.09057e-46	8.19812e-43	FALSE	lost_in_mutant	1038	*	Intron (ENST00000682544.1/775, intron 3 of 49)	100874370	CACNA1C-IT3	43413
chr1	18542022	18543130	*	1109	8.00942	6.94811	8.61425	-1.66614	1.11023e-45	9.97131e-43	FALSE	lost_in_mutant	1109	*	Distal Intergenic	127707	KLHDC7A	61092
chr16	81657659	81659062	*	1404	7.46068	6.10683	8.14662	-2.03978	1.27673e-45	1.14199e-42	TRUE	lost_in_mutant	1404	*	Exon (ENST00000537098.8/80790, exon 5 of 21)	80790	CMIP	6468
chr5	96581967	96582893	*	927	8.07541	7.05132	8.66832	-1.617	1.31143e-45	1.16826e-42	FALSE	lost_in_mutant	927	*	Promoter (1-2kb)	101929710	LOC101929710	-1600
chr3	48465200	48466565	*	1366	9.29175	8.5326	9.78659	-1.25399	1.42114e-45	1.26087e-42	FALSE	lost_in_mutant	1366	*	Promoter (<=1kb)	111822955	ATRIP-TREX1	0
chr5	18083663	18084706	*	1044	7.10914	5.63083	7.8238	-2.19297	1.65133e-45	1.45919e-42	FALSE	lost_in_mutant	1044	*	Distal Intergenic	124900199	LOC124900199	-151417
chr2	100197151	100198432	*	1282	7.65418	6.48571	8.29119	-1.80548	1.73769e-45	1.52934e-42	FALSE	lost_in_mutant	1282	*	Distal Intergenic	3899	AFF3	-4723
chr16	54686943	54688002	*	1060	7.33013	6.0102	8.0077	-1.9975	1.75064e-45	1.53457e-42	TRUE	lost_in_mutant	1060	*	Distal Intergenic	105371273	LINC02183	-127843
chr6	122609954	122611462	*	1509	8.11026	7.10899	8.69565	-1.58666	2.00968e-45	1.75462e-42	FALSE	lost_in_mutant	1509	*	Promoter (<=1kb)	5570	PKIB	0
chr13	60583274	60585742	*	2469	7.43264	8.16469	5.872	2.29269	2.18727e-45	1.90209e-42	FALSE	gained_in_mutant	2469	*	Distal Intergenic	101926930	LINC00378	-33249
chr4	31996103	31997005	*	903	6.45206	4.05804	7.30785	-3.24982	2.41826e-45	2.09465e-42	FALSE	lost_in_mutant	903	*	Promoter (<=1kb)	102723828	LINC02506	-371
chr2	178522748	178524142	*	1395	7.97227	6.93586	8.56917	-1.63331	2.63305e-45	2.27172e-42	FALSE	lost_in_mutant	1395	*	Promoter (<=1kb)	100506866	TTN-AS1	0
chr22	42399328	42400295	*	968	8.63747	7.77131	9.17491	-1.4036	2.73493e-45	2.35037e-42	FALSE	lost_in_mutant	968	*	Intron (ENST00000329021.10/150372, intron 3 of 5)	102723775	LINC01315	-30038
chr10	117718833	117720471	*	1639	7.81924	6.7138	8.4377	-1.7239	2.97298e-45	2.54497e-42	TRUE	lost_in_mutant	1639	*	Distal Intergenic	102724627	LINC02674	-14039
chr16	51151528	51153302	*	1775	7.84222	6.60647	8.49792	-1.89145	2.99207e-45	2.55134e-42	TRUE	lost_in_mutant	1775	*	Promoter (<=1kb)	107984886	LOC107984886	0
chr2	233924406	233926155	*	1750	7.58388	6.40586	8.22361	-1.81775	4.62364e-45	3.9273e-42	TRUE	lost_in_mutant	1750	*	Intron (ENST00000324695.9/79054, intron 1 of 25)	79054	TRPM8	-3561
chr2	99808044	99809447	*	1404	7.32254	5.95147	8.01264	-2.06117	5.25182e-45	4.44365e-42	TRUE	lost_in_mutant	1404	*	Intron (ENST00000409236.6/3899, intron 6 of 22)	3899	AFF3	197328
chr10	86087042	86088343	*	1302	7.30731	5.97936	7.98689	-2.00753	5.56776e-45	4.69285e-42	FALSE	lost_in_mutant	1302	*	Intron (ENST00000327946.12/2894, intron 4 of 15)	442911	MIR346	176445
chr5	179265224	179266134	*	911	7.17871	5.75524	7.88109	-2.12585	5.79258e-45	4.86364e-42	FALSE	lost_in_mutant	911	*	Intron (ENST00000251582.12/9509, intron 3 of 21)	9509	ADAMTS2	79296
chr3	13094807	13096027	*	1221	7.85183	6.77321	8.46208	-1.68887	5.94831e-45	4.97533e-42	FALSE	lost_in_mutant	1221	*	Intron (ENST00000648114.1/9922, intron 2 of 15)	9922	IQSEC1	-21378
chr10	3424227	3425211	*	985	7.48484	6.24106	8.14269	-1.90164	6.76715e-45	5.6387e-42	FALSE	lost_in_mutant	985	*	Exon (ENST00000701340.1/ENST00000701340.1, exon 1 of 1)	101927880	LINC02669	10466
chr4	27308121	27309092	*	972	7.05222	5.53638	7.77495	-2.23857	6.95295e-45	5.77158e-42	FALSE	lost_in_mutant	972	*	Distal Intergenic	124900842	LOC124900842	-40867
chr20	31698792	31699705	*	914	7.22998	5.84125	7.92428	-2.08304	7.38531e-45	6.10735e-42	FALSE	lost_in_mutant	914	*	Intron (ENST00000412972.1/105372589, intron 1 of 1)	105372589	BCL2L1-AS1	12576
chr10	46555506	46557286	*	1781	8.57018	7.70257	9.10817	-1.40561	7.58777e-45	6.25118e-42	FALSE	lost_in_mutant	1781	*	Promoter (<=1kb)	9721	GPRIN2	0
chr1	42414627	42415817	*	1191	7.28286	5.87932	7.98063	-2.10131	7.64968e-45	6.27859e-42	TRUE	lost_in_mutant	1191	*	3' UTR	84217	ZMYND12	19705
chr1	228804761	228805857	*	1097	8.11436	7.12415	8.69605	-1.5719	8.09158e-45	6.6165e-42	FALSE	lost_in_mutant	1097	*	Distal Intergenic	58480	RHOU	69282
chr11	77054693	77055852	*	1160	7.40725	6.01734	8.10182	-2.08449	8.59052e-45	6.99837e-42	FALSE	lost_in_mutant	1160	*	Distal Intergenic	726	CAPN5	-11109
chr13	31046451	31047498	*	1048	8.49423	7.61841	9.0353	-1.41689	1.01038e-44	8.20067e-42	FALSE	lost_in_mutant	1048	*	Intron (ENST00000689652.1/102723392, intron 3 of 4)	102723392	LOC102723392	8804
chr13	30421155	30422960	*	1806	8.49541	7.58521	9.04915	-1.46395	1.10165e-44	8.9085e-42	FALSE	lost_in_mutant	1806	*	Promoter (<=1kb)	103724387	LINC01058	0
chr1	164671400	164673019	*	1620	8.65328	7.77722	9.19444	-1.41722	1.21093e-44	9.7562e-42	TRUE	lost_in_mutant	1620	*	Intron (ENST00000420696.7/5087, intron 2 of 8)	5087	PBX1	-26991
chr17	21397142	21398373	*	1232	8.5025	7.53807	9.07541	-1.53734	1.2702e-44	1.01962e-41	FALSE	lost_in_mutant	1232	*	Intron (ENST00000583088.6/3768, intron 1 of 2)	3768	KCNJ12	-6763
chr15	92670350	92671000	*	651	6.66188	4.77641	7.4521	-2.67569	1.36314e-44	1.09023e-41	FALSE	lost_in_mutant	651	*	Promoter (2-3kb)	400451	FAM174B	-2307
chr21	29582530	29584051	*	1522	7.72069	6.6154	8.33911	-1.7237	1.45589e-44	1.16018e-41	FALSE	lost_in_mutant	1522	*	Intron (ENST00000422809.5/571, intron 3 of 4)	100379661	GRIK1-AS2	-11989
chr10	63628672	63631086	*	2415	9.71833	9.0502	10.1732	-1.12302	1.51772e-44	1.20507e-41	FALSE	lost_in_mutant	2415	*	Promoter (<=1kb)	101929846	LOC101929846	0
chr1	5597398	5598868	*	1471	6.64892	4.79283	7.43449	-2.64167	1.7113e-44	1.35387e-41	FALSE	lost_in_mutant	1471	*	Intron (ENST00000637702.1/ENST00000637702.1, intron 1 of 2)	105376686	LOC105376686	-104341
chr14	72084229	72085656	*	1428	7.88594	6.80496	8.49692	-1.69196	1.83382e-44	1.44558e-41	FALSE	lost_in_mutant	1428	*	Intron (ENST00000553525.6/9628, intron 2 of 17)	9628	RGS6	119437
chr16	81563520	81565548	*	2029	8.1508	7.14178	8.73876	-1.59698	2.1347e-44	1.67672e-41	FALSE	lost_in_mutant	2029	*	Intron (ENST00000537098.8/80790, intron 1 of 20)	102465840	MIR7854	29618
chr3	168094756	168096656	*	1901	9.52072	8.79008	10.0034	-1.21335	2.25833e-44	1.7675e-41	FALSE	lost_in_mutant	1901	*	Promoter (<=1kb)	27333	GOLIM4	0
chr11	70502941	70504331	*	1391	8.28926	7.38744	8.83995	-1.4525	2.41536e-44	1.87885e-41	FALSE	lost_in_mutant	1391	*	Intron (ENST00000601538.6/22941, intron 17 of 25)	22941	SHANK2	-15221
chr19	58228039	58229648	*	1610	8.50747	7.64859	9.04214	-1.39355	2.41775e-44	1.87885e-41	FALSE	lost_in_mutant	1610	*	Promoter (<=1kb)	108903150	ZNF8-ERVK3-1	0
chr1	11214592	11215789	*	1198	7.17086	5.74	7.87492	-2.13492	3.08186e-44	2.38647e-41	FALSE	lost_in_mutant	1198	*	Intron (ENST00000703140.1/2475, intron 18 of 55)	2475	MTOR	-20862
chr3	50123709	50125177	*	1469	8.06662	7.08652	8.64489	-1.55837	3.42914e-44	2.64604e-41	FALSE	lost_in_mutant	1469	*	Intron (ENST00000437204.1/100129060, intron 2 of 3)	10181	RBM5	7164
chr10	63712278	63713939	*	1662	7.6907	6.57436	8.31245	-1.73809	3.48261e-44	2.67787e-41	TRUE	lost_in_mutant	1662	*	Intron (ENST00000444770.1/124902438, intron 2 of 2)	124902438	LOC124902438	47614
chr6	107711194	107713818	*	2625	9.34296	8.64097	9.81314	-1.17217	3.5592e-44	2.7272e-41	FALSE	lost_in_mutant	2625	*	Intron (ENST00000369020.8/256380, intron 6 of 7)	256380	SCML4	18285
chr12	53567219	53568301	*	1083	6.90829	5.25842	7.6579	-2.39948	3.9047e-44	2.9815e-41	FALSE	lost_in_mutant	1083	*	Intron (ENST00000648881.1/124902937, intron 3 of 6)	11016	ATF7	-23268
chr18	13584590	13585680	*	1091	7.95393	6.92516	8.54835	-1.6232	4.09296e-44	3.1144e-41	TRUE	lost_in_mutant	1091	*	Exon (ENST00000586207.5/753, exon 2 of 5)	100616130	MIR4526	-25434
chr4	6390315	6392149	*	1835	7.82518	6.74689	8.43532	-1.68842	4.56787e-44	3.46374e-41	FALSE	lost_in_mutant	1835	*	Intron (ENST00000382599.9/5522, intron 1 of 8)	5522	PPP2R2C	-5489
chr20	36248797	36249634	*	838	6.81577	5.11455	7.5749	-2.46035	4.83032e-44	3.65012e-41	TRUE	lost_in_mutant	838	*	Intron (ENST00000680639.1/25980, intron 4 of 4)	25980	AAR2	12312
chr22	42511451	42512865	*	1415	8.1507	7.20719	8.71633	-1.50913	5.31713e-44	4.00419e-41	FALSE	lost_in_mutant	1415	*	3' UTR	27341	RRP7A	6929
chr2	101202006	101203263	*	1258	6.84101	5.16447	7.59561	-2.43114	5.50971e-44	4.135e-41	FALSE	lost_in_mutant	1258	*	Intron (ENST00000463469.5/11138, intron 1 of 4)	11138	TBC1D8	49603
chr22	29979218	29980376	*	1159	7.30193	5.96125	7.98466	-2.02341	5.72624e-44	4.28283e-41	TRUE	lost_in_mutant	1159	*	Promoter (1-2kb)	8897	MTMR3	1131
chr2	99881487	99882818	*	1332	8.67106	7.82316	9.20154	-1.37837	7.62017e-44	5.67998e-41	FALSE	lost_in_mutant	1332	*	Intron (ENST00000409236.6/3899, intron 5 of 22)	3899	AFF3	123957
chr17	75393400	75394877	*	1478	9.60884	8.96976	10.0502	-1.08044	9.58741e-44	7.12211e-41	FALSE	lost_in_mutant	1478	*	Promoter (<=1kb)	124904060	LOC124904060	0
chr5	156459304	156460711	*	1408	7.77886	6.69526	8.39064	-1.69539	1.05828e-43	7.835e-41	TRUE	lost_in_mutant	1408	*	Intron (ENST00000517913.5/6444, intron 5 of 9)	6444	SGCD	132140
chr7	37006762	37008007	*	1246	7.78295	6.72845	8.38563	-1.65718	1.12129e-43	8.27351e-41	FALSE	lost_in_mutant	1246	*	Intron (ENST00000419535.1/100861514, intron 2 of 2)	100861514	ELMO1-AS1	8966
chr1	216830066	216831232	*	1167	6.80576	5.09454	7.5667	-2.47216	1.19379e-43	8.77891e-41	FALSE	lost_in_mutant	1167	*	Intron (ENST00000361525.7/2104, intron 3 of 8)	2104	ESRRG	-24699
chr2	64227434	64229195	*	1762	7.89079	6.85022	8.48903	-1.63881	1.37364e-43	1.00678e-40	TRUE	lost_in_mutant	1762	*	Promoter (<=1kb)	100507006	LOC100507006	0
chr22	35204821	35206297	*	1477	8.73347	7.92155	9.24986	-1.32831	1.42995e-43	1.04455e-40	FALSE	lost_in_mutant	1477	*	Intron (ENST00000423311.1/104310353, intron 1 of 5)	104310353	LINC01399	24759
chr4	7529149	7530543	*	1395	8.47257	7.52108	9.04099	-1.51991	1.57299e-43	1.14522e-40	TRUE	lost_in_mutant	1395	*	Intron (ENST00000507866.6/57537, intron 2 of 26)	100422826	MIR4274	69121
chr2	37230952	37232778	*	1827	8.79659	7.95269	9.32552	-1.37283	1.73708e-43	1.2605e-40	FALSE	lost_in_mutant	1827	*	Promoter (<=1kb)	10153	CEBPZ	0
chr1	155011766	155012642	*	877	8.39878	7.51231	8.94382	-1.43151	1.80784e-43	1.30751e-40	FALSE	lost_in_mutant	877	*	Promoter (1-2kb)	51043	ZBTB7B	-1806
chr7	44333510	44334624	*	1115	6.98835	5.41788	7.7224	-2.30451	1.98126e-43	1.42823e-40	FALSE	lost_in_mutant	1115	*	Promoter (<=1kb)	816	CAMK2B	0
chr17	81612049	81612949	*	901	7.49375	6.14215	8.17915	-2.037	2.16828e-43	1.55792e-40	TRUE	lost_in_mutant	901	*	Promoter (<=1kb)	55666	NPLOC4	398
chr6	90393192	90394394	*	1203	8.66389	7.86334	9.17573	-1.3124	2.22179e-43	1.59115e-40	FALSE	lost_in_mutant	1203	*	Distal Intergenic	105377891	LOC105377891	47973
chr19	5036773	5039203	*	2431	8.5284	7.65084	9.07013	-1.41929	2.31191e-43	1.6503e-40	FALSE	lost_in_mutant	2431	*	Intron (ENST00000611640.4/23030, intron 3 of 23)	23030	KDM4B	-7795
chr4	5774226	5775288	*	1063	7.58236	6.34584	8.23826	-1.89242	2.33555e-43	1.65725e-40	TRUE	lost_in_mutant	1063	*	Intron (ENST00000264956.11/2121, intron 11 of 20)	2121	EVC	-18226
chr1	76568109	76569397	*	1289	7.20714	5.85618	7.89238	-2.0362	2.33678e-43	1.65725e-40	FALSE	lost_in_mutant	1289	*	Intron (ENST00000328299.4/256435, intron 3 of 4)	110806286	LINC02567	209870
chr17	38558122	38560077	*	1956	9.45352	8.75494	9.92217	-1.16723	2.37273e-43	1.67732e-40	FALSE	lost_in_mutant	1956	*	Promoter (<=1kb)	80725	SRCIN1	0
chr11	64762807	64764067	*	1261	7.89721	6.8442	8.49942	-1.65522	2.618e-43	1.84476e-40	FALSE	lost_in_mutant	1261	*	Promoter (2-3kb)	5837	PYGM	-2833
chr19	33722603	33723394	*	792	7.85707	6.80065	8.46036	-1.65971	2.73505e-43	1.92106e-40	FALSE	lost_in_mutant	792	*	Intron (ENST00000650847.1/64377, intron 3 of 4)	64377	CHST8	38075
chr3	21738865	21739901	*	1037	7.00118	5.47666	7.72575	-2.24909	2.74964e-43	1.92513e-40	FALSE	lost_in_mutant	1037	*	Intron (ENST00000281523.8/79750, intron 1 of 7)	79750	ZNF385D	10508
chr4	8038938	8040198	*	1261	8.54392	7.72679	9.06239	-1.3356	2.76801e-43	1.93182e-40	TRUE	lost_in_mutant	1261	*	Promoter (1-2kb)	84448	ABLIM2	1238
chr1	29156565	29157526	*	962	6.63528	4.78883	7.4193	-2.63047	2.88221e-43	2.00514e-40	FALSE	lost_in_mutant	962	*	Promoter (2-3kb)	6429	SRSF4	2014
chr12	2490790	2492781	*	1992	7.93158	6.87702	8.53427	-1.65725	2.94296e-43	2.04092e-40	TRUE	lost_in_mutant	1992	*	Intron (ENST00000682544.1/775, intron 6 of 49)	775	CACNA1C	-11655
chr17	16415064	16416732	*	1669	7.54967	6.30296	8.20831	-1.90535	3.53577e-43	2.4443e-40	FALSE	lost_in_mutant	1669	*	Promoter (<=1kb)	51393	TRPV2	0
chr20	12293717	12295004	*	1288	7.70584	6.56517	8.3348	-1.76962	3.59454e-43	2.47711e-40	FALSE	lost_in_mutant	1288	*	Intron (ENST00000654812.1/107985406, intron 1 of 2)	107985406	LOC107985406	23217
chr17	77106696	77107745	*	1050	7.17132	5.74455	7.87446	-2.12991	3.69111e-43	2.53569e-40	TRUE	lost_in_mutant	1050	*	Intron (ENST00000561721.6/6397, intron 3 of 4)	102466864	MIR6516	17279
chr13	31865048	31866316	*	1269	8.29538	7.3956	8.84533	-1.44973	3.70669e-43	2.53844e-40	TRUE	lost_in_mutant	1269	*	Intron (ENST00000645780.1/10129, intron 1 of 61)	196549	EEF1DP3	18207
chr15	78671532	78673381	*	1850	8.25186	7.3291	8.81012	-1.48102	3.82716e-43	2.61277e-40	FALSE	lost_in_mutant	1850	*	Intron (ENST00000569846.1/ENST00000569846.1, intron 2 of 3)	1143	CHRNB4	-11000
chr22	17903418	17904477	*	1060	8.21801	7.23457	8.79741	-1.56285	4.04801e-43	2.75496e-40	TRUE	lost_in_mutant	1060	*	Promoter (2-3kb)	57553	MICAL3	2335
chr17	10920059	10921395	*	1337	7.24349	5.84774	7.93945	-2.09171	4.6199e-43	3.13444e-40	FALSE	lost_in_mutant	1337	*	Distal Intergenic	124903926	LOC124903926	41866
chr19	15584353	15585110	*	758	6.63411	4.77924	7.41948	-2.64024	4.86095e-43	3.2878e-40	FALSE	lost_in_mutant	758	*	Exon (ENST00000593402.6/ENST00000593402.6, exon 12 of 12)	11283	CYP4F8	-30108
chr7	141460467	141461873	*	1407	8.25371	7.3391	8.80905	-1.46995	4.89284e-43	3.29919e-40	FALSE	lost_in_mutant	1407	*	Intron (ENST00000565468.6/100507421, intron 3 of 3)	105375538	AGK-DT	49950
chr3	16657772	16659069	*	1298	7.3553	6.01219	8.03862	-2.02643	4.98359e-43	3.35007e-40	TRUE	lost_in_mutant	1298	*	Intron (ENST00000454457.1/1618, intron 1 of 6)	1618	DAZL	11237
chr11	44760734	44762191	*	1458	8.49808	7.68178	9.01622	-1.33444	5.71432e-43	3.82954e-40	FALSE	lost_in_mutant	1458	*	Promoter (2-3kb)	90139	TSPAN18	-2235
chr12	9064057	9065757	*	1701	9.04149	8.32458	9.51823	-1.19364	6.93145e-43	4.63105e-40	FALSE	lost_in_mutant	1701	*	Promoter (<=1kb)	144571	A2M-AS1	0
chr2	100450988	100452002	*	1015	6.98881	5.46963	7.71226	-2.24262	7.64736e-43	5.09384e-40	TRUE	lost_in_mutant	1015	*	Distal Intergenic	129521	NMS	-18480
chr17	17927899	17929326	*	1428	7.84747	6.80289	8.447	-1.6441	8.08417e-43	5.36848e-40	FALSE	lost_in_mutant	1428	*	Intron (ENST00000379504.8/146691, intron 1 of 14)	146691	TOM1L2	43071
chr11	112776755	112778110	*	1356	8.25263	7.35368	8.80227	-1.44859	8.39969e-43	5.56115e-40	FALSE	lost_in_mutant	1356	*	Distal Intergenic	105369496	LOC105369496	-55604
chr4	25087854	25089369	*	1516	8.4954	7.6459	9.02649	-1.38059	8.8672e-43	5.85299e-40	FALSE	lost_in_mutant	1516	*	Distal Intergenic	51091	SEPSECS	36891
chr6	111551662	111553051	*	1390	8.28611	7.36431	8.84403	-1.47972	1.00629e-42	6.62232e-40	FALSE	lost_in_mutant	1390	*	Intron (ENST00000702563.1/643749, intron 1 of 3)	10758	TRAF3IP2	10698
chr17	43367836	43369716	*	1881	7.4886	8.18044	6.11023	2.07021	1.20308e-42	7.89364e-40	TRUE	gained_in_mutant	1881	*	Intron (ENST00000658096.1/100130581, intron 4 of 6)	100130581	LINC00910	18221
chr17	15965042	15967261	*	2220	8.15307	7.20598	8.71996	-1.51398	1.37881e-42	9.01964e-40	FALSE	lost_in_mutant	2220	*	Intron (ENST00000304222.3/136, intron 1 of 1)	125150	ZSWIM7	13106
chr10	17021077	17022952	*	1876	7.85763	6.78472	8.46609	-1.68137	1.41568e-42	9.23329e-40	FALSE	lost_in_mutant	1876	*	Intron (ENST00000377833.10/8029, intron 27 of 66)	8029	CUBN	-36882
chr9	96155943	96157497	*	1555	7.54742	6.35744	8.19053	-1.83308	1.42532e-42	9.26859e-40	FALSE	lost_in_mutant	1555	*	Distal Intergenic	112268039	LOC112268039	26074
chr7	4135742	4137007	*	1266	8.83693	8.06543	9.33691	-1.27148	1.494e-42	9.6864e-40	TRUE	lost_in_mutant	1266	*	Promoter (<=1kb)	105375131	LOC105375131	-905
chr6	157107928	157109200	*	1273	7.46183	6.2138	8.12082	-1.90702	1.77876e-42	1.14987e-39	FALSE	lost_in_mutant	1273	*	Exon (ENST00000442936.1/ENST00000442936.1, exon 2 of 2)	57492	ARID1B	23156
chr9	34993778	34994881	*	1104	8.14142	7.16924	8.71699	-1.54775	1.97189e-42	1.27097e-39	TRUE	lost_in_mutant	1104	*	Promoter (<=1kb)	25822	DNAJB5	906
chr17	11802733	11804076	*	1344	6.89693	5.33323	7.62961	-2.29638	2.09605e-42	1.34703e-39	TRUE	lost_in_mutant	1344	*	Intron (ENST00000262442.9/1770, intron 43 of 68)	1770	DNAH9	-49116
chr15	36579122	36580087	*	966	8.26646	7.35833	8.81945	-1.46112	2.29288e-42	1.46921e-39	TRUE	lost_in_mutant	966	*	Promoter (<=1kb)	84529	CDIN1	0
chr16	57372059	57373413	*	1355	7.42905	6.2142	8.07907	-1.86487	2.32681e-42	1.48661e-39	FALSE	lost_in_mutant	1355	*	Promoter (<=1kb)	6376	CX3CL1	0
chr17	10772747	10773797	*	1051	7.49986	6.25772	8.15727	-1.89956	2.40545e-42	1.53182e-39	TRUE	lost_in_mutant	1051	*	Intron (ENST00000647474.1/124903926, intron 3 of 5)	101101775	TMEM220-AS1	6070
chr4	154332550	154333738	*	1189	6.9907	7.76689	5.19184	2.57505	2.41155e-42	1.53182e-39	FALSE	gained_in_mutant	1189	*	Exon (ENST00000357232.10/54798, exon 5 of 20)	54798	DCHS2	21972
chr11	92223968	92227513	*	3546	9.72871	9.07894	10.1751	-1.09616	2.43932e-42	1.54498e-39	FALSE	lost_in_mutant	3546	*	Promoter (<=1kb)	120114	FAT3	0
chr4	118587277	118587949	*	673	7.1349	5.66185	7.8484	-2.18655	2.60542e-42	1.64542e-39	FALSE	lost_in_mutant	673	*	Distal Intergenic	729218	LOC729218	-3770
chr3	127759708	127762799	*	3092	8.55657	7.68403	9.09641	-1.41238	2.68173e-42	1.68875e-39	FALSE	lost_in_mutant	3092	*	Intron (ENST00000453507.7/11343, intron 3 of 6)	11343	MGLL	19071
chr5	171914333	171915514	*	1182	6.79967	5.0978	7.55892	-2.46111	3.22727e-42	2.02647e-39	FALSE	lost_in_mutant	1182	*	3' UTR	23291	FBXW11	-5474
chr2	136764241	136767099	*	2859	8.49849	7.62491	9.03873	-1.41382	3.58438e-42	2.24427e-39	TRUE	lost_in_mutant	2859	*	Promoter (<=1kb)	80731	THSD7B	0
chr1	204967128	204968462	*	1335	8.06921	6.96169	8.6883	-1.72661	3.90216e-42	2.43628e-39	FALSE	lost_in_mutant	1335	*	Exon (ENST00000404977.6/23114, exon 9 of 26)	23114	NFASC	9433
chr10	78357097	78358742	*	1646	9.05892	8.32176	9.54443	-1.22267	4.02517e-42	2.50595e-39	FALSE	lost_in_mutant	1646	*	Intron (ENST00000634930.1/105378375, intron 1 of 3)	124902468	LOC124902468	55438
chr12	127423010	127424629	*	1620	6.81332	5.1822	7.55934	-2.37714	4.48325e-42	2.78322e-39	TRUE	lost_in_mutant	1620	*	Distal Intergenic	105370067	LOC105370067	-31114
chr12	3538013	3539162	*	1150	8.02545	7.07614	8.59312	-1.51698	5.02017e-42	3.10774e-39	FALSE	lost_in_mutant	1150	*	Promoter (<=1kb)	56341	PRMT8	0
chr14	36267742	36268874	*	1133	7.75835	6.69943	8.36243	-1.663	5.86052e-42	3.61774e-39	FALSE	lost_in_mutant	1133	*	Distal Intergenic	51562	MBIP	32146
chr3	38890136	38891055	*	920	6.37361	4.12035	7.21377	-3.09342	5.90832e-42	3.63701e-39	FALSE	lost_in_mutant	920	*	Intron (ENST00000302328.9/11280, intron 19 of 29)	11280	SCN11A	59307
chr1	166119067	166120214	*	1148	7.67364	6.45676	8.32421	-1.86744	6.30949e-42	3.87307e-39	TRUE	lost_in_mutant	1148	*	Intron (ENST00000435676.2/149297, intron 1 of 2)	100126349	MIR921	34584
chr9	132136011	132137718	*	1708	8.56586	7.74897	9.08423	-1.33526	6.75557e-42	4.13531e-39	FALSE	lost_in_mutant	1708	*	Distal Intergenic	84628	NTNG2	-24340
chr9	127053285	127054039	*	755	6.33862	4.14634	7.17147	-3.02513	7.54079e-42	4.60312e-39	TRUE	lost_in_mutant	755	*	Intron (ENST00000424082.6/9649, intron 7 of 17)	9649	RALGPS1	3229
chr14	101186285	101187274	*	990	8.13257	7.15486	8.71002	-1.55515	7.61374e-42	4.63474e-39	FALSE	lost_in_mutant	990	*	Intron (ENST00000671691.1/ENST00000671691.1, intron 5 of 5)	124903435	LOC124903435	-40590
chr19	19484918	19485783	*	866	8.0723	7.0464	8.6658	-1.6194	7.86248e-42	4.7729e-39	FALSE	lost_in_mutant	866	*	Intron (ENST00000360315.7/54815, intron 2 of 11)	54815	GATAD2A	12508
chr9	135136067	135137909	*	1843	8.20023	7.23907	8.77201	-1.53294	8.73828e-42	5.28989e-39	FALSE	lost_in_mutant	1843	*	Distal Intergenic	10439	OLFM1	30427
chr16	85334786	85336692	*	1907	8.92884	8.13745	9.43698	-1.29952	1.01092e-41	6.10296e-39	TRUE	lost_in_mutant	1907	*	Intron (ENST00000637419.1/23199, intron 1 of 2)	23199	GSE1	-20771
chr14	94137884	94138975	*	1092	7.13933	5.71679	7.84149	-2.1247	1.11694e-41	6.72448e-39	FALSE	lost_in_mutant	1092	*	Distal Intergenic	57718	PPP4R4	-7153
chr2	133420933	133422262	*	1330	7.90035	6.88651	8.4899	-1.60339	1.13848e-41	6.82858e-39	FALSE	lost_in_mutant	1330	*	Intron (ENST00000409261.6/344148, intron 3 of 19)	344148	NCKAP5	95251
chr14	25520830	25523177	*	2348	8.08831	7.07933	8.67625	-1.59691	1.14046e-41	6.82858e-39	FALSE	lost_in_mutant	2348	*	Distal Intergenic	124900350	LOC124900350	283535
chr6	7762247	7763377	*	1131	7.42798	6.23581	8.07171	-1.8359	1.24345e-41	7.42492e-39	FALSE	lost_in_mutant	1131	*	Intron (ENST00000283147.7/654, intron 1 of 6)	654	BMP6	36148
chr5	169945545	169946424	*	880	7.14097	5.78089	7.82843	-2.04754	1.3592e-41	8.09406e-39	TRUE	lost_in_mutant	880	*	Intron (ENST00000520908.7/1794, intron 27 of 51)	100131897	INSYN2B	34024
chr1	76687041	76688355	*	1315	7.85137	6.83017	8.44332	-1.61315	1.41387e-41	8.39678e-39	TRUE	lost_in_mutant	1315	*	Distal Intergenic	110806286	LINC02567	90912
chr22	19412326	19413543	*	1218	7.16745	5.8052	7.85542	-2.05023	1.45767e-41	8.63351e-39	TRUE	lost_in_mutant	1218	*	Intron (ENST00000340170.8/7290, intron 1 of 20)	7290	HIRA	16720
chr1	37726065	37727569	*	1505	7.68435	6.60962	8.29339	-1.68377	1.69625e-41	1.00195e-38	FALSE	lost_in_mutant	1505	*	3' UTR	284656	EPHA10	3925
chr13	43031384	43032458	*	1075	6.95816	5.42652	7.68422	-2.2577	1.93098e-41	1.13754e-38	TRUE	lost_in_mutant	1075	*	Intron (ENST00000474320.1/29103, intron 1 of 3)	29103	DNAJC15	7798
chr2	3420276	3421972	*	1697	7.4287	6.21449	8.07854	-1.86405	2.02686e-41	1.19082e-38	TRUE	lost_in_mutant	1697	*	Promoter (<=1kb)	51112	TRAPPC12	0
chr16	30927972	30928521	*	550	9.02157	8.28699	9.50598	-1.21899	2.17327e-41	1.27342e-38	FALSE	lost_in_mutant	550	*	Promoter (2-3kb)	54620	FBXL19	2080
chr1	36400753	36401838	*	1086	9.49561	8.82911	9.94975	-1.12064	2.47561e-41	1.44172e-38	FALSE	lost_in_mutant	1086	*	Promoter (2-3kb)	84967	LSM10	-2845
chr21	17649582	17650714	*	1133	7.32374	6.01366	7.99883	-1.98517	2.47986e-41	1.44172e-38	TRUE	lost_in_mutant	1133	*	Distal Intergenic	124904999	LOC124904999	9670
chr5	76325838	76327711	*	1874	8.09534	7.10168	8.67818	-1.5765	2.48201e-41	1.44172e-38	TRUE	lost_in_mutant	1874	*	3' UTR	105379042	LOC105379042	-14376
chr13	22084026	22084779	*	754	6.78765	5.10305	7.54375	-2.44069	2.48682e-41	1.44172e-38	FALSE	lost_in_mutant	754	*	Intron (ENST00000657205.1/100506622, intron 1 of 3)	100506622	LINC00540	-22691
chr11	117000137	117001121	*	985	7.3358	6.05632	8.00306	-1.94674	2.5411e-41	1.4693e-38	FALSE	lost_in_mutant	985	*	Intron (ENST00000445177.6/23387, intron 1 of 24)	23387	SIK3	-43073
chr6	25916709	25917960	*	1252	7.01162	5.5388	7.72507	-2.18627	2.59053e-41	1.49395e-38	TRUE	lost_in_mutant	1252	*	Exon (ENST00000360488.7/10246, exon 7 of 11)	10246	SLC17A2	7857
chr11	133918261	133919051	*	791	6.52412	4.65694	7.31147	-2.65453	2.64316e-41	1.52029e-38	FALSE	lost_in_mutant	791	*	Exon (ENST00000321016.12/22997, exon 19 of 19)	22997	IGSF9B	-5899
chr21	46368368	46369477	*	1110	7.44892	6.28459	8.08475	-1.80016	2.89274e-41	1.65949e-38	FALSE	lost_in_mutant	1110	*	Intron (ENST00000466474.6/5116, intron 14 of 17)	5116	PCNT	20129
chr3	176692060	176693636	*	1577	7.45123	6.24747	8.09819	-1.85071	3.26209e-41	1.86649e-38	FALSE	lost_in_mutant	1577	*	Intron (ENST00000657476.1/100505547, intron 1 of 6)	100505547	LINC01208	-15223
chr16	69890245	69891387	*	1143	7.24536	5.87225	7.93595	-2.0637	3.36877e-41	1.92252e-38	FALSE	lost_in_mutant	1143	*	Promoter (<=1kb)	11060	WWP2	0
chr7	31026741	31027987	*	1247	8.13514	7.17267	8.70737	-1.5347	3.77603e-41	2.14934e-38	FALSE	lost_in_mutant	1247	*	Distal Intergenic	117	ADCYAP1R1	-24321
chr7	136049986	136051303	*	1318	7.23768	5.93082	7.91196	-1.98114	4.07943e-41	2.31602e-38	FALSE	lost_in_mutant	1318	*	Intron (ENST00000440744.2/105375523, intron 2 of 3)	105375523	LOC105375523	24225
chr18	77587449	77588917	*	1469	6.79986	5.1853	7.54267	-2.35737	4.65712e-41	2.63716e-38	FALSE	lost_in_mutant	1469	*	Distal Intergenic	107985172	LOC107985172	165830
chr3	132721921	132723406	*	1486	9.73355	9.08865	10.1776	-1.08899	4.83921e-41	2.73321e-38	FALSE	lost_in_mutant	1486	*	Promoter (<=1kb)	27031	NPHP3	0
chr9	83326162	83328322	*	2161	7.74076	6.5936	8.37162	-1.77802	5.66592e-41	3.19191e-38	TRUE	lost_in_mutant	2161	*	Intron (ENST00000376434.5/257019, intron 1 of 9)	257019	FRMD3	3639
chr8	127480362	127481724	*	1363	7.8613	6.8679	8.44406	-1.57616	5.94367e-41	3.33979e-38	TRUE	lost_in_mutant	1363	*	Promoter (<=1kb)	727677	CASC8	415
chr20	57684368	57686228	*	1861	7.96302	6.97951	8.54244	-1.56294	5.97094e-41	3.34653e-38	FALSE	lost_in_mutant	1861	*	Intron (ENST00000395816.7/56937, intron 1 of 3)	56937	PMEPA1	4396
chr6	157511763	157513600	*	1838	7.68153	6.59712	8.29357	-1.69644	6.85134e-41	3.83018e-38	FALSE	lost_in_mutant	1838	*	Intron (ENST00000414563.6/79683, intron 1 of 8)	100500899	MIR3692	-15532
chr17	28227227	28228884	*	1658	8.18141	8.77169	7.16533	1.60637	6.9269e-41	3.86256e-38	TRUE	gained_in_mutant	1658	*	Promoter (<=1kb)	23615	PYY2	664
chr10	71035894	71036892	*	999	7.71265	6.6429	8.32013	-1.67723	7.51852e-41	4.18182e-38	FALSE	lost_in_mutant	999	*	Intron (ENST00000646051.1/105378350, intron 3 of 4)	105378349	LINC02622	96761
chr21	40639353	40640892	*	1540	7.80382	6.7655	8.40134	-1.63583	7.57196e-41	4.20088e-38	TRUE	lost_in_mutant	1540	*	Intron (ENST00000400454.6/1826, intron 3 of 32)	100874326	DSCAM-IT1	-8586
chr20	37980078	37981245	*	1168	7.43752	6.23804	8.08329	-1.84525	7.92588e-41	4.38614e-38	TRUE	lost_in_mutant	1168	*	Distal Intergenic	9675	TTI1	19270
chr1	30250189	30251714	*	1526	8.27757	7.32832	8.84522	-1.5169	7.95393e-41	4.39057e-38	FALSE	lost_in_mutant	1526	*	Distal Intergenic	101929406	LINC01648	-212577
chr19	1136242	1137085	*	844	7.25726	5.97413	7.92547	-1.95134	8.70399e-41	4.79253e-38	FALSE	lost_in_mutant	844	*	Intron (ENST00000361757.8/22904, intron 4 of 31)	22904	SBNO2	-4021
chr7	3114376	3115496	*	1121	7.17628	5.82517	7.86156	-2.03639	9.07065e-41	4.9819e-38	TRUE	lost_in_mutant	1121	*	Promoter (2-3kb)	105375130	LOC105375130	2538
chr14	104223124	104224998	*	1875	8.50407	7.64444	9.03903	-1.39459	9.32348e-41	5.10796e-38	FALSE	lost_in_mutant	1875	*	Promoter (<=1kb)	145195	LINC02691	0
chr1	210706949	210708163	*	1215	6.8215	5.25991	7.55374	-2.29383	9.40964e-41	5.14231e-38	FALSE	lost_in_mutant	1215	*	Intron (ENST00000367007.5/3756, intron 10 of 11)	3756	KCNH1	-23020
chr1	59392836	59394197	*	1362	7.30128	6.03447	7.96524	-1.93077	1.02855e-40	5.59354e-38	FALSE	lost_in_mutant	1362	*	Promoter (<=1kb)	55277	FGGY	0
chr13	23469756	23470521	*	766	7.45953	6.14356	8.13611	-1.99255	1.02864e-40	5.59354e-38	FALSE	lost_in_mutant	766	*	Promoter (<=1kb)	100506697	LINC00327	0
chr18	11980409	11982462	*	2054	8.70707	7.92263	9.21238	-1.28975	1.05252e-40	5.70923e-38	FALSE	lost_in_mutant	2054	*	Promoter (<=1kb)	3613	IMPA2	0
chr7	132065381	132067280	*	1900	8.18104	7.30379	8.72265	-1.41886	1.14377e-40	6.18888e-38	FALSE	lost_in_mutant	1900	*	Distal Intergenic	91584	PLXNA4	78227
chr18	61689706	61690928	*	1223	7.62318	6.50563	8.24529	-1.73967	1.51387e-40	8.17129e-38	FALSE	lost_in_mutant	1223	*	Intron (ENST00000590199.5/124904314, intron 3 of 3)	100996669	LINC01544	-57154
chr8	11861137	11862087	*	951	6.98807	5.56234	7.69097	-2.12863	1.55852e-40	8.39164e-38	FALSE	lost_in_mutant	951	*	5' UTR	1508	CTSB	3751
chr3	15948105	15949361	*	1257	7.41401	6.12522	8.08367	-1.95846	1.70953e-40	9.18221e-38	FALSE	lost_in_mutant	1257	*	Intron (ENST00000702609.1/107986064, intron 3 of 3)	107986064	LOC107986064	-20642
chr10	112287719	112289047	*	1329	6.83971	5.28032	7.5715	-2.29118	1.75471e-40	9.40181e-38	FALSE	lost_in_mutant	1329	*	Intron (ENST00000643850.1/6975, intron 5 of 10)	6975	TECTB	4063
chr17	77915755	77917317	*	1563	8.45667	7.6126	8.98567	-1.37307	1.83289e-40	9.79677e-38	TRUE	lost_in_mutant	1563	*	Distal Intergenic	400624	LINC01973	-31636
chr17	1617675	1618622	*	948	7.38022	6.06274	8.05718	-1.99444	1.87313e-40	9.98745e-38	FALSE	lost_in_mutant	948	*	Intron (ENST00000301335.10/124935, intron 2 of 13)	124935	SLC43A2	9177
chr15	52135679	52137375	*	1697	6.96909	5.52546	7.67604	-2.15059	2.12584e-40	1.13074e-37	FALSE	lost_in_mutant	1697	*	Promoter (<=1kb)	10681	GNB5	0
chr20	49678219	49679183	*	965	6.73471	5.08948	7.48343	-2.39396	2.268e-40	1.20343e-37	FALSE	lost_in_mutant	965	*	Intron (ENST00000371711.4/9334, intron 1 of 8)	9334	B4GALT5	34695
chr4	139176067	139178748	*	2682	9.95743	9.31845	10.3987	-1.08029	2.30658e-40	1.22095e-37	FALSE	lost_in_mutant	2682	*	Promoter (<=1kb)	1998	ELF2	0
chr11	121191305	121192324	*	1020	7.04712	5.63598	7.74665	-2.11067	2.63412e-40	1.39097e-37	FALSE	lost_in_mutant	1020	*	3' UTR	7007	TECTA	45229
chr6	28837433	28839514	*	2082	9.05433	8.31436	9.54104	-1.22668	2.64203e-40	1.39179e-37	FALSE	lost_in_mutant	2082	*	Promoter (<=1kb)	124901296	LOC124901296	0
chr16	10817968	10818969	*	1002	7.79842	6.76294	8.39501	-1.63207	2.65657e-40	1.3961e-37	FALSE	lost_in_mutant	1002	*	Promoter (<=1kb)	780776	TVP23A	0
chr11	16896848	16898075	*	1228	7.50531	6.25224	8.16565	-1.91341	2.82675e-40	1.48197e-37	FALSE	lost_in_mutant	1228	*	Intron (ENST00000531066.6/144100, intron 3 of 26)	144100	PLEKHA7	-15229
chr20	14826415	14827552	*	1138	7.37067	6.12282	8.02961	-1.90679	3.14423e-40	1.64449e-37	TRUE	lost_in_mutant	1138	*	Intron (ENST00000217246.8/140733, intron 5 of 16)	100379174	MACROD2-AS1	101922
chr1	2967958	2969281	*	1324	7.24412	5.82274	7.94602	-2.12328	3.61932e-40	1.88846e-37	TRUE	lost_in_mutant	1324	*	Exon (ENST00000642073.1/ENST00000642073.1, exon 1 of 3)	140625	ACTRT2	-52186
chr6	27250733	27252320	*	1588	8.52842	7.72212	9.04257	-1.32045	4.03538e-40	2.10054e-37	FALSE	lost_in_mutant	1588	*	Promoter (<=1kb)	10279	PRSS16	0
chr16	56101808	56103102	*	1295	8.07731	7.17148	8.62946	-1.45798	4.20558e-40	2.18395e-37	TRUE	lost_in_mutant	1295	*	Exon (ENST00000501259.5/283856, exon 3 of 5)	102725116	LOC102725116	-6435
chr10	116669173	116670768	*	1596	7.80738	6.75674	8.40883	-1.65209	4.22557e-40	2.18915e-37	FALSE	lost_in_mutant	1596	*	Promoter (<=1kb)	143379	SPMIP5	0
chr4	64695938	64697068	*	1131	6.73017	5.10203	7.47562	-2.37359	4.64675e-40	2.40167e-37	FALSE	lost_in_mutant	1131	*	Distal Intergenic	105377255	LOC105377255	186848
chr20	43513705	43515379	*	1675	9.80262	9.16493	10.2433	-1.07838	5.18142e-40	2.67171e-37	FALSE	lost_in_mutant	1675	*	Promoter (<=1kb)	26013	L3MBTL1	0
chr4	5658670	5659875	*	1206	7.53898	6.38835	8.17085	-1.7825	5.44346e-40	2.80024e-37	FALSE	lost_in_mutant	1206	*	Intron (ENST00000475313.5/132884, intron 9 of 22)	132884	EVC2	48684
chr6	37765437	37766168	*	732	6.86762	5.34207	7.5924	-2.25033	6.12652e-40	3.14424e-37	FALSE	lost_in_mutant	732	*	Distal Intergenic	107986593	ZFAND3-DT	53050
chr11	83545525	83546388	*	864	7.54787	6.37282	8.18676	-1.81394	6.24603e-40	3.19808e-37	FALSE	lost_in_mutant	864	*	Intron (ENST00000280241.12/1740, intron 13 of 21)	1740	DLG2	-61312
chr4	26490084	26491245	*	1162	7.34308	6.11409	7.99695	-1.88286	6.42212e-40	3.28058e-37	FALSE	lost_in_mutant	1162	*	Promoter (<=1kb)	886	CCKAR	0
chr3	188207847	188209197	*	1351	8.01934	7.02713	8.60169	-1.57456	6.57046e-40	3.34855e-37	TRUE	lost_in_mutant	1351	*	5' UTR	4026	LPP	-3444
chr22	23401976	23403129	*	1154	8.59404	7.72387	9.133	-1.40913	6.65022e-40	3.38134e-37	FALSE	lost_in_mutant	1154	*	Promoter (<=1kb)	150244	ZDHHC8BP	0
chr17	79365867	79367043	*	1177	8.54337	7.69914	9.07243	-1.37329	7.98496e-40	4.05059e-37	FALSE	lost_in_mutant	1177	*	Intron (ENST00000583458.5/146713, intron 1 of 13)	146713	RBFOX3	57077
chr9	106819092	106820018	*	927	6.73226	5.06919	7.48436	-2.41517	8.40977e-40	4.25624e-37	FALSE	lost_in_mutant	927	*	Distal Intergenic	58499	ZNF462	-43148
chr6	24918704	24920314	*	1611	7.95716	6.99926	8.52782	-1.52856	9.03695e-40	4.56312e-37	TRUE	lost_in_mutant	1611	*	Intron (ENST00000613507.4/9750, intron 1 of 22)	9750	RIPOR2	-7634
chr7	98779697	98780992	*	1296	7.19186	5.91946	7.85728	-1.93782	1.03709e-39	5.22463e-37	TRUE	lost_in_mutant	1296	*	Distal Intergenic	222865	TMEM130	85954
chr2	183458937	183460309	*	1373	6.98673	5.49826	7.7036	-2.20533	1.04367e-39	5.24575e-37	TRUE	lost_in_mutant	1373	*	Intron (ENST00000653710.1/ENST00000653710.1, intron 3 of 3)	124906103	LOC124906103	280131
chr17	74722373	74723460	*	1088	6.15778	3.69571	7.02055	-3.32484	1.04988e-39	5.26488e-37	TRUE	lost_in_mutant	1088	*	Intron (ENST00000340415.7/326624, intron 1 of 7)	146722	CD300LF	-9395
chr17	45936179	45937275	*	1097	7.27619	6.02918	7.93491	-1.90573	1.07246e-39	5.36581e-37	FALSE	lost_in_mutant	1097	*	Intron (ENST00000680674.1/4137, intron 1 of 10)	4137	MAPT	-25046
chr19	19821036	19822301	*	1266	8.5172	7.66126	9.05075	-1.3895	1.23097e-39	6.13295e-37	FALSE	lost_in_mutant	1266	*	Promoter (<=1kb)	440515	ZNF506	0
chr1	27451139	27452023	*	885	7.28222	6.01693	7.94578	-1.92885	1.23138e-39	6.13295e-37	TRUE	lost_in_mutant	885	*	Intron (ENST00000618852.5/10163, intron 1 of 8)	10163	WASF2	38028
chr14	67491775	67492840	*	1066	7.54588	6.43388	8.16633	-1.73245	1.2556e-39	6.23942e-37	TRUE	lost_in_mutant	1066	*	Intron (ENST00000555638.5/161145, intron 1 of 8)	161145	TMEM229B	-3054
chr7	136325790	136327131	*	1342	6.81988	5.25465	7.55286	-2.29821	1.28456e-39	6.36884e-37	TRUE	lost_in_mutant	1342	*	Intron (ENST00000657456.1/105375523, intron 3 of 4)	105375523	LOC105375523	21379
chr2	191677357	191678706	*	1350	8.99895	8.29763	9.46883	-1.1712	1.34433e-39	6.65014e-37	FALSE	lost_in_mutant	1350	*	Promoter (<=1kb)	64859	NABP1	0
chr16	67863033	67863875	*	843	7.59455	6.52162	8.20303	-1.68141	1.34753e-39	6.65098e-37	FALSE	lost_in_mutant	843	*	Intron (ENST00000700610.1/10204, intron 1 of 3)	23644	EDC4	-9177
chr5	1874290	1876755	*	2466	7.86578	6.89546	8.44071	-1.54526	1.41602e-39	6.9733e-37	TRUE	lost_in_mutant	2466	*	Distal Intergenic	50805	IRX4	4338
chr12	79690184	79692260	*	2077	8.6947	7.95903	9.17956	-1.22053	1.49994e-39	7.37e-37	FALSE	lost_in_mutant	2077	*	Promoter (<=1kb)	5074	PAWR	0
chr12	32240544	32242095	*	1552	7.34286	6.07229	8.00781	-1.93551	1.54569e-39	7.57784e-37	FALSE	lost_in_mutant	1552	*	Intron (ENST00000548411.6/636, intron 2 of 8)	636	BICD1	-86307
chr6	26222705	26225785	*	3081	8.58441	7.74637	9.11107	-1.3647	1.56217e-39	7.64154e-37	TRUE	lost_in_mutant	3081	*	Promoter (<=1kb)	8353	H3C6	0
chr2	23492638	23493633	*	996	7.94745	6.97729	8.52233	-1.54504	1.71279e-39	8.35966e-37	TRUE	lost_in_mutant	996	*	Intron (ENST00000486442.6/114818, intron 2 of 13)	105374325	LOC105374325	30711
chr1	93615639	93618658	*	3020	8.97135	8.24305	9.45305	-1.21	1.91557e-39	9.3284e-37	TRUE	lost_in_mutant	3020	*	Promoter (1-2kb)	8412	BCAR3	-1542
chr17	50627548	50628740	*	1193	8.48797	7.70141	8.99415	-1.29274	1.91979e-39	9.3284e-37	FALSE	lost_in_mutant	1193	*	Intron (ENST00000502435.1/101927253, intron 1 of 1)	101927253	LOC101927253	3200
chr12	120093007	120094805	*	1799	8.80077	8.08633	9.27643	-1.1901	1.93738e-39	9.39302e-37	TRUE	lost_in_mutant	1799	*	Promoter (2-3kb)	92558	BICDL1	2252
chr19	55069006	55070182	*	1177	7.97982	7.05015	8.54055	-1.4904	1.98111e-39	9.58387e-37	TRUE	lost_in_mutant	1177	*	Promoter (<=1kb)	112724	RDH13	0
chr1	107187465	107189084	*	1620	6.7366	5.0873	7.48609	-2.39879	2.04335e-39	9.86318e-37	FALSE	lost_in_mutant	1620	*	Intron (ENST00000370073.6/22854, intron 2 of 7)	22854	NTNG1	38871
chr10	16968036	16969406	*	1371	8.01984	6.98334	8.61676	-1.63342	2.12978e-39	1.02578e-36	FALSE	lost_in_mutant	1371	*	Intron (ENST00000377833.10/8029, intron 31 of 66)	8029	CUBN	14789
chr10	3126276	3127709	*	1434	8.27486	7.42174	8.80734	-1.3856	2.26741e-39	1.08967e-36	FALSE	lost_in_mutant	1434	*	Promoter (1-2kb)	5214	PFKP	-1298
chr2	226030597	226032685	*	2089	8.84592	8.12225	9.32561	-1.20336	2.39353e-39	1.14776e-36	FALSE	lost_in_mutant	2089	*	Distal Intergenic	57624	NYAP2	447689
chr2	70029662	70030880	*	1219	7.1007	5.70841	7.79584	-2.08743	2.40344e-39	1.15e-36	FALSE	lost_in_mutant	1219	*	Promoter (1-2kb)	400960	PCBP1-AS1	-1061
chr16	10338081	10338859	*	779	7.5693	6.45628	8.19005	-1.73376	2.40949e-39	1.15038e-36	FALSE	lost_in_mutant	779	*	Intron (ENST00000564797.5/80063, intron 1 of 4)	80063	ATF7IP2	11647
chr10	124977693	124978870	*	1178	7.2873	6.05276	7.94267	-1.88991	2.51367e-39	1.19751e-36	FALSE	lost_in_mutant	1178	*	Promoter (2-3kb)	54764	ZRANB1	-2541
chr2	152097497	152099987	*	2491	8.33124	7.41374	8.88762	-1.47388	2.54935e-39	1.21188e-36	TRUE	lost_in_mutant	2491	*	Promoter (<=1kb)	785	CACNB4	0
chr17	19316797	19317866	*	1070	8.04811	7.15156	8.59687	-1.44532	2.56168e-39	1.2151e-36	FALSE	lost_in_mutant	1070	*	Intron (ENST00000314728.10/22905, intron 7 of 10)	22905	EPN2	3885
chr8	127734945	127736552	*	1608	9.67428	9.06348	10.1021	-1.03859	2.64232e-39	1.25065e-36	FALSE	lost_in_mutant	1608	*	Promoter (<=1kb)	4609	MYC	0
chr10	132293020	132293929	*	910	7.2723	6.01687	7.93325	-1.91638	2.69505e-39	1.27285e-36	FALSE	lost_in_mutant	910	*	Intron (ENST00000368622.5/282974, intron 1 of 11)	282974	STK32C	13285
chr11	132802532	132803908	*	1377	6.90308	5.43702	7.61504	-2.17802	2.74001e-39	1.29131e-36	TRUE	lost_in_mutant	1377	*	Intron (ENST00000331898.11/4978, intron 1 of 6)	4978	OPCML	139102
chr5	167764081	167765991	*	1911	7.43036	6.25303	8.0699	-1.81687	2.8816e-39	1.35512e-36	TRUE	lost_in_mutant	1911	*	Intron (ENST00000518659.6/57451, intron 4 of 30)	57451	TENM2	9078
chr5	139131175	139132774	*	1600	7.93734	6.94691	8.5191	-1.57219	2.96767e-39	1.39261e-36	FALSE	lost_in_mutant	1600	*	Promoter (<=1kb)	64374	SIL1	0
chr5	133602478	133603958	*	1481	7.71549	6.65981	8.31854	-1.65872	3.0187e-39	1.41353e-36	FALSE	lost_in_mutant	1481	*	Exon (ENST00000265342.12/23105, exon 2 of 16)	23105	FSTL4	8583
chr16	28096593	28097594	*	1002	6.93361	5.45596	7.64812	-2.19215	3.04914e-39	1.42474e-36	FALSE	lost_in_mutant	1002	*	Distal Intergenic	23214	XPO6	4321
chr14	69487111	69487982	*	872	7.04635	5.67645	7.73617	-2.05972	3.17576e-39	1.48074e-36	FALSE	lost_in_mutant	872	*	Promoter (2-3kb)	400224	PLEKHD1	2383
chr17	17384911	17386068	*	1158	7.94493	7.02522	8.50211	-1.47689	3.48096e-39	1.6196e-36	FALSE	lost_in_mutant	1158	*	Distal Intergenic	56953	NT5M	39642
chr1	116877584	116879681	*	2098	9.34311	8.70509	9.78396	-1.07887	3.66426e-39	1.70127e-36	TRUE	lost_in_mutant	2098	*	Distal Intergenic	5738	PTGFRN	-30235
chr16	54454808	54456180	*	1373	7.21315	5.8871	7.89225	-2.00516	4.0117e-39	1.85865e-36	TRUE	lost_in_mutant	1373	*	Distal Intergenic	100996345	LINC02140	-84014
chr14	63421346	63422552	*	1207	7.513	6.35766	8.14624	-1.78858	4.04194e-39	1.86871e-36	TRUE	lost_in_mutant	1207	*	Exon (ENST00000337537.8/5529, exon 4 of 14)	5529	PPP2R5E	31224
chr20	10300551	10301496	*	946	6.27322	4.10536	7.10304	-2.99767	4.10973e-39	1.89605e-36	TRUE	lost_in_mutant	946	*	Intron (ENST00000254976.7/6616, intron 7 of 7)	6616	SNAP25	4321
chr1	64623378	64624811	*	1434	7.87083	6.90283	8.44497	-1.54214	4.38866e-39	2.02048e-36	FALSE	lost_in_mutant	1434	*	Intron (ENST00000651257.2/57685, intron 4 of 26)	57685	CACHD1	-39389
chr3	127959823	127961407	*	1585	7.79322	6.75884	8.38946	-1.63061	4.46094e-39	2.04945e-36	FALSE	lost_in_mutant	1585	*	Intron (ENST00000405109.5/166348, intron 4 of 5)	166348	KBTBD12	35742
chr14	104723681	104725913	*	2233	8.4633	7.6543	8.97852	-1.32422	5.5698e-39	2.55353e-36	FALSE	lost_in_mutant	2233	*	Promoter (<=1kb)	122622	ADSS1	0
chr2	2507087	2508078	*	992	7.10691	5.73851	7.79636	-2.05785	5.70268e-39	2.60899e-36	TRUE	lost_in_mutant	992	*	Distal Intergenic	107985839	LOC107985839	148552
chr4	1109483	1110852	*	1370	6.65389	5.01045	7.40227	-2.39182	6.20011e-39	2.83066e-36	FALSE	lost_in_mutant	1370	*	Promoter (2-3kb)	285498	RNF212	2663
chr17	77690151	77691290	*	1140	7.08921	5.74102	7.77377	-2.03275	6.31282e-39	2.87613e-36	FALSE	lost_in_mutant	1140	*	Distal Intergenic	100132174	LINC01987	37269
chr20	37233784	37234953	*	1170	7.48301	6.35616	8.10789	-1.75174	6.33898e-39	2.88205e-36	FALSE	lost_in_mutant	1170	*	Exon (ENST00000705448.1/6185, exon 15 of 18)	6185	RPN2	3914
chr17	44749054	44750762	*	1709	7.29112	6.04032	7.95085	-1.91054	6.61846e-39	3.00289e-36	FALSE	lost_in_mutant	1709	*	3' UTR	4185	ADAM11	-8226
chr3	81394206	81396258	*	2053	7.62779	6.58849	8.22561	-1.63713	6.63334e-39	3.00342e-36	TRUE	lost_in_mutant	2053	*	Distal Intergenic	2632	GBE1	181685
chr1	52659701	52660794	*	1094	8.50262	7.70963	9.0114	-1.30177	7.02343e-39	3.17349e-36	TRUE	lost_in_mutant	1094	*	Intron (ENST00000440303.5/348378, intron 3 of 4)	348378	SHISAL2A	26108
chr10	104043645	104044355	*	711	7.53467	6.45447	8.14541	-1.69094	7.22622e-39	3.2584e-36	FALSE	lost_in_mutant	711	*	Exon (ENST00000369733.8/1308, exon 33 of 51)	100126326	MIR936	3831
chr7	137354275	137355679	*	1405	7.20963	5.94001	7.87432	-1.93431	7.39908e-39	3.32949e-36	TRUE	lost_in_mutant	1405	*	Exon (ENST00000438969.2/ENST00000438969.2, exon 1 of 4)	5764	PTN	-10501
chr20	42885724	42887051	*	1328	7.63714	6.56935	8.244	-1.67466	8.00252e-39	3.59366e-36	FALSE	lost_in_mutant	1328	*	3' UTR	11122	PTPRT	79368
chr10	52817561	52818749	*	1189	7.56129	6.44097	8.18422	-1.74326	8.69235e-39	3.89545e-36	FALSE	lost_in_mutant	1189	*	Distal Intergenic	4153	MBL2	-44777
chr1	46557465	46558892	*	1428	7.99321	7.01653	8.57031	-1.55378	8.81479e-39	3.94226e-36	TRUE	lost_in_mutant	1428	*	3' UTR	8569	MKNK1	4143
chr2	45802122	45803146	*	1025	6.89216	5.42671	7.60399	-2.17728	1.00136e-38	4.46929e-36	FALSE	lost_in_mutant	1025	*	Intron (ENST00000421201.1/5581, intron 2 of 2)	5581	PRKCE	104140
chr21	45972518	45975349	*	2832	8.97216	9.47651	8.19005	1.28645	1.13401e-38	5.05104e-36	FALSE	gained_in_mutant	2832	*	Exon (ENST00000621707.1/ENST00000621707.1, exon 1 of 1)	1291	COL6A1	-6421
chr9	136342097	136343228	*	1132	7.94409	7.01299	8.50533	-1.49234	1.14696e-38	5.09837e-36	FALSE	lost_in_mutant	1132	*	Intron (ENST00000440944.6/26086, intron 9 of 13)	26086	GPSM1	-9829
chr1	6204970	6206433	*	1464	7.94749	8.54494	6.90936	1.63558	1.27117e-38	5.63905e-36	FALSE	gained_in_mutant	1464	*	Promoter (<=1kb)	102724450	RNF207-AS1	0
chr15	61051192	61053105	*	1914	8.13735	7.18222	8.70703	-1.52481	1.39312e-38	6.16753e-36	FALSE	lost_in_mutant	1914	*	Intron (ENST00000335670.11/6095, intron 1 of 10)	6095	RORA	176028
chr11	117366106	117367072	*	967	6.51549	4.67836	7.298	-2.61964	1.43179e-38	6.32599e-36	FALSE	lost_in_mutant	967	*	Promoter (2-3kb)	22897	CEP164	2151
chr14	76313357	76314865	*	1509	7.45031	6.25248	8.09562	-1.84313	1.45608e-38	6.42036e-36	TRUE	lost_in_mutant	1509	*	Promoter (2-3kb)	2103	ESRRB	2645
chr5	141001248	141002679	*	1432	8.5994	7.83762	9.09533	-1.25771	1.46785e-38	6.45923e-36	TRUE	lost_in_mutant	1432	*	Intron (ENST00000504120.4/56147, intron 3 of 3)	56142	PCDHA6	12335
chr15	80512174	80513523	*	1350	7.02768	5.64355	7.72089	-2.07734	1.49424e-38	6.55798e-36	FALSE	lost_in_mutant	1350	*	Intron (ENST00000303329.9/9915, intron 6 of 18)	9915	ARNT2	-37581
chr10	546529	548718	*	2190	7.95496	7.00888	8.52149	-1.51261	1.49627e-38	6.55798e-36	FALSE	lost_in_mutant	2190	*	Intron (ENST00000280886.12/22982, intron 1 of 36)	101930421	LOC101930421	-79915
chr21	16285378	16287046	*	1669	7.51936	6.42476	8.13453	-1.70977	1.65417e-38	7.23558e-36	TRUE	lost_in_mutant	1669	*	Promoter (<=1kb)	109617014	SNORD74B	-610
chr21	40021376	40022193	*	818	6.82774	5.22509	7.56822	-2.34313	1.68817e-38	7.36955e-36	TRUE	lost_in_mutant	818	*	Intron (ENST00000400454.6/1826, intron 32 of 32)	5121	PCP4	122900
chr7	157767450	157768595	*	1146	7.77102	6.7769	8.35401	-1.57711	1.71311e-38	7.46356e-36	FALSE	lost_in_mutant	1146	*	Intron (ENST00000389413.7/5799, intron 11 of 21)	100506585	PTPRN2-AS1	-85934
chr9	34614671	34615354	*	684	7.20347	5.94733	7.86461	-1.91729	1.9946e-38	8.6727e-36	FALSE	lost_in_mutant	684	*	Promoter (<=1kb)	11258	DCTN3	0
chr22	26167957	26171802	*	3846	9.61982	9.03915	10.0327	-0.99355	2.24357e-38	9.73593e-36	FALSE	lost_in_mutant	3846	*	Promoter (<=1kb)	105372971	LOC105372971	0
chr9	127388074	127389287	*	1214	8.35309	7.44277	8.90688	-1.46412	2.27436e-38	9.85004e-36	FALSE	lost_in_mutant	1214	*	Promoter (<=1kb)	84253	GARNL3	0
chr3	115699002	115700327	*	1326	7.7752	6.80444	8.35029	-1.54585	2.47564e-38	1.07006e-35	TRUE	lost_in_mutant	1326	*	Intron (ENST00000305124.11/2596, intron 2 of 2)	2596	GAP43	75492
chr2	34666586	34668511	*	1926	7.5967	6.49542	8.2139	-1.71847	2.49184e-38	1.07495e-35	TRUE	lost_in_mutant	1926	*	Intron (ENST00000650021.1/104355288, intron 5 of 6)	124907752	LOC124907752	-8874
chr7	1716215	1717365	*	1151	8.05601	7.14747	8.60915	-1.46168	2.63556e-38	1.13471e-35	FALSE	lost_in_mutant	1151	*	Intron (ENST00000561626.4/392617, intron 2 of 2)	401296	LNCRI	-21858
chr14	20681277	20684557	*	3281	10.1171	9.5298	10.5333	-1.00346	2.73317e-38	1.17443e-35	FALSE	lost_in_mutant	3281	*	Promoter (<=1kb)	283	ANG	0
chr21	16746360	16747278	*	919	6.37433	4.42038	7.17499	-2.7546	2.74968e-38	1.17921e-35	TRUE	lost_in_mutant	919	*	Distal Intergenic	388815	MIR99AHG	118861
chr20	60057322	60059119	*	1798	8.86627	8.16681	9.33532	-1.16851	2.75683e-38	1.17996e-35	FALSE	lost_in_mutant	1798	*	Promoter (1-2kb)	284756	LINC02910	1397
chr22	28019873	28021332	*	1460	8.68124	7.94	9.1685	-1.22849	2.77475e-38	1.18532e-35	FALSE	lost_in_mutant	1460	*	Intron (ENST00000612946.4/23331, intron 11 of 20)	284900	TTC28-AS1	22462
chr1	111856463	111857737	*	1275	7.46863	6.33792	8.09465	-1.75673	2.79509e-38	1.19169e-35	FALSE	lost_in_mutant	1275	*	Promoter (<=1kb)	100874295	KCND3-IT1	0
chr1	1826478	1827759	*	1282	7.33689	6.13418	7.98355	-1.84937	2.97051e-38	1.26402e-35	FALSE	lost_in_mutant	1282	*	Intron (ENST00000615252.5/2782, intron 1 of 8)	2782	GNB1	4526
chr11	119764159	119765171	*	1013	7.7391	6.71836	8.33091	-1.61255	3.19442e-38	1.35666e-35	FALSE	lost_in_mutant	1013	*	Distal Intergenic	102724301	NECTIN1-DT	34576
chr15	76244531	76245778	*	1248	7.44496	6.32458	8.06792	-1.74334	3.34821e-38	1.41923e-35	TRUE	lost_in_mutant	1248	*	Exon (ENST00000560816.5/2108, exon 5 of 5)	7302	TYRO3P	15912
chr8	140262009	140263319	*	1311	8.0063	7.09988	8.55867	-1.45879	3.47205e-38	1.46888e-35	FALSE	lost_in_mutant	1311	*	Promoter (<=1kb)	83696	TRAPPC9	0
chr4	8019080	8020282	*	1203	8.21495	7.37667	8.7417	-1.36503	3.512e-38	1.48292e-35	TRUE	lost_in_mutant	1203	*	Promoter (<=1kb)	84448	ABLIM2	543
chr22	36100012	36101029	*	1018	7.30589	6.11223	7.95003	-1.8378	3.55815e-38	1.49951e-35	FALSE	lost_in_mutant	1018	*	Distal Intergenic	80833	APOL3	55856
chr17	1996516	1998322	*	1807	8.22486	7.38078	8.75386	-1.37309	3.6053e-38	1.51647e-35	FALSE	lost_in_mutant	1807	*	Intron (ENST00000574520.3/ENST00000574520.3, intron 1 of 2)	105371485	LOC105371485	-19394
chr1	226993253	226995174	*	1922	8.2989	7.48948	8.81429	-1.32482	3.65263e-38	1.53343e-35	TRUE	lost_in_mutant	1922	*	3' UTR	56997	COQ8A	10246
chr3	38024040	38025544	*	1505	10.2436	9.64428	10.6658	-1.02152	3.67522e-38	1.53997e-35	FALSE	lost_in_mutant	1505	*	Promoter (<=1kb)	5333	PLCD1	0
chr2	29281214	29282287	*	1074	7.79103	6.827	8.3638	-1.5368	4.10988e-38	1.71881e-35	TRUE	lost_in_mutant	1074	*	Intron (ENST00000389048.8/238, intron 9 of 28)	238	ALK	36924
chr2	43152102	43153315	*	1214	8.56057	7.79116	9.05968	-1.26852	4.15457e-38	1.73419e-35	FALSE	lost_in_mutant	1214	*	Intron (ENST00000702810.1/100506047, intron 1 of 1)	100506047	LINC02580	4270
chr20	5222828	5224103	*	1276	7.68955	6.58268	8.30845	-1.72577	4.5035e-38	1.87626e-35	FALSE	lost_in_mutant	1276	*	Distal Intergenic	8760	CDS2	46726
chr11	18736383	18737503	*	1121	8.60177	7.83724	9.09886	-1.26162	4.57294e-38	1.90158e-35	FALSE	lost_in_mutant	1121	*	Intron (ENST00000527285.1/120883618, intron 2 of 2)	84867	PTPN5	-5639
chr15	100206219	100207466	*	1248	7.37094	6.21799	8.00348	-1.7855	4.81847e-38	1.99988e-35	FALSE	lost_in_mutant	1248	*	Intron (ENST00000268070.9/170691, intron 7 of 21)	170691	ADAMTS17	54039
chr3	42701268	42703178	*	1911	7.64413	6.57087	8.2527	-1.68183	4.90864e-38	2.03346e-35	FALSE	lost_in_mutant	1911	*	Promoter (<=1kb)	57467	HHATL	0
chr1	38534017	38535027	*	1011	7.63302	6.54166	8.24719	-1.70553	4.92363e-38	2.03582e-35	TRUE	lost_in_mutant	1011	*	Distal Intergenic	105378656	LINC01685	59100
chr12	53709492	53710841	*	1350	7.6062	6.50807	8.22244	-1.71438	4.97488e-38	2.05314e-35	FALSE	lost_in_mutant	1350	*	3' UTR	57658	CALCOCO1	3788
chr6	37481024	37482866	*	1843	8.09427	7.20987	8.63855	-1.42868	5.0914e-38	2.09404e-35	FALSE	lost_in_mutant	1843	*	3' UTR	23070	CMTR1	5705
chr12	111444752	111446727	*	1976	7.49903	6.39447	8.11722	-1.72276	5.09311e-38	2.09404e-35	FALSE	lost_in_mutant	1976	*	Exon (ENST00000550925.2/10019, exon 2 of 2)	6311	ATXN2	7332
chr15	83412906	83414107	*	1202	7.23991	5.97463	7.90347	-1.92884	5.31621e-38	2.18168e-35	TRUE	lost_in_mutant	1202	*	Intron (ENST00000565495.1/ENST00000565495.1, intron 1 of 1)	6457	SH3GL3	-33121
chr11	19398390	19400016	*	1627	8.53104	7.67996	9.06274	-1.38278	5.49184e-38	2.24954e-35	TRUE	lost_in_mutant	1627	*	Intron (ENST00000360655.8/89797, intron 1 of 37)	89797	NAV2	47666
chr16	29288655	29289357	*	703	7.34028	6.14289	7.98546	-1.84257	5.52119e-38	2.25734e-35	FALSE	lost_in_mutant	703	*	Promoter (1-2kb)	440352	SNX29P2	-1863
chr1	199976455	199977353	*	899	7.66188	6.53573	8.28656	-1.75082	5.63469e-38	2.29946e-35	TRUE	lost_in_mutant	899	*	Distal Intergenic	2494	NR5A2	-50261
chr3	43865414	43866761	*	1348	7.32226	6.13521	7.96454	-1.82934	5.7651e-38	2.3483e-35	FALSE	lost_in_mutant	1348	*	Distal Intergenic	51099	ABHD5	147743
chr8	24886470	24887583	*	1114	7.48049	6.20247	8.14737	-1.94489	6.25792e-38	2.54431e-35	TRUE	lost_in_mutant	1114	*	Intron (ENST00000519689.1/101929294, intron 1 of 4)	101929294	ADAM7-AS1	24490
chr22	43776519	43778306	*	1788	8.14936	7.30303	8.67923	-1.37621	6.27903e-38	2.54817e-35	FALSE	lost_in_mutant	1788	*	Intron (ENST00000396231.6/64800, intron 2 of 29)	64800	EFCAB6	33884
chr1	27299401	27301400	*	2000	9.27917	8.63308	9.72382	-1.09075	6.37087e-38	2.58066e-35	FALSE	lost_in_mutant	2000	*	Exon (ENST00000319394.8/23038, exon 13 of 16)	23038	WDTC1	-3614
chr3	113166654	113168923	*	2270	8.37942	7.56597	8.89643	-1.33046	6.57529e-38	2.65855e-35	FALSE	lost_in_mutant	2270	*	Promoter (<=1kb)	101929717	LINC02044	0
chr5	138648055	138649692	*	1638	8.25677	7.42836	8.77967	-1.35131	6.9058e-38	2.78704e-35	TRUE	lost_in_mutant	1638	*	Intron (ENST00000517980.5/1495, intron 1 of 5)	1495	CTNNA1	-14145
chr9	2014607	2018036	*	3430	10.042	9.43092	10.47	-1.03906	7.07077e-38	2.84838e-35	FALSE	lost_in_mutant	3430	*	Promoter (<=1kb)	6595	SMARCA2	0
chr16	54286148	54287242	*	1095	8.47211	7.69989	8.97238	-1.27249	7.28759e-38	2.93034e-35	FALSE	lost_in_mutant	1095	*	Promoter (<=1kb)	79191	IRX3	0
chr6	28939996	28942096	*	2101	9.08978	8.36622	9.56942	-1.2032	7.8271e-38	3.1415e-35	FALSE	lost_in_mutant	2101	*	Distal Intergenic	5987	TRIM27	-16008
chr17	8542721	8543625	*	905	6.68471	5.05898	7.42969	-2.37071	8.08362e-38	3.23853e-35	FALSE	lost_in_mutant	905	*	Promoter (1-2kb)	4628	MYH10	1908
chr11	73855906	73857074	*	1169	6.64426	4.86866	7.41651	-2.54784	8.38924e-38	3.35484e-35	FALSE	lost_in_mutant	1169	*	Intron (ENST00000508278.6/51642, intron 6 of 8)	51642	MRPL48	13793
chr15	67548251	67549673	*	1423	6.91983	5.50373	7.62052	-2.11679	8.56981e-38	3.42081e-35	TRUE	lost_in_mutant	1423	*	Promoter (<=1kb)	5607	MAP2K5	0
chr7	140506550	140508192	*	1643	8.79426	8.05649	9.28003	-1.22354	8.63856e-38	3.44198e-35	TRUE	lost_in_mutant	1643	*	Distal Intergenic	23608	MKRN1	-27014
chr1	27560299	27562708	*	2410	9.04994	8.35252	9.51809	-1.16557	9.25254e-38	3.67993e-35	FALSE	lost_in_mutant	2410	*	Promoter (1-2kb)	27245	AHDC1	-1938
chr5	107532372	107534583	*	2212	7.64723	6.51851	8.27267	-1.75415	9.82016e-38	3.8986e-35	FALSE	lost_in_mutant	2212	*	Intron (ENST00000333274.11/1946, intron 1 of 4)	1946	EFNA5	-26181
chr17	7667391	7668419	*	1029	7.14303	5.78121	7.83091	-2.0497	9.84551e-38	3.9016e-35	FALSE	lost_in_mutant	1029	*	3' UTR	7157	TP53	6700
chr13	112928397	112929774	*	1378	7.5664	6.45249	8.18742	-1.73493	9.90617e-38	3.91855e-35	FALSE	lost_in_mutant	1378	*	Intron (ENST00000375608.7/23263, intron 2 of 29)	23263	MCF2L	26202
chr12	44875083	44877268	*	2186	9.37766	8.72969	9.82319	-1.09351	1.09341e-37	4.31736e-35	FALSE	lost_in_mutant	2186	*	Promoter (<=1kb)	4753	NELL2	0
chr13	93226447	93228914	*	2468	9.34265	8.71178	9.7801	-1.06832	1.12769e-37	4.44471e-35	TRUE	lost_in_mutant	2468	*	Promoter (<=1kb)	10082	GPC6	0
chr6	42703996	42705285	*	1290	7.41418	6.25693	8.04797	-1.79103	1.22602e-37	4.82363e-35	FALSE	lost_in_mutant	1290	*	Exon (ENST00000230381.7/5961, exon 2 of 3)	5961	PRPH2	17312
chr2	237720592	237722153	*	1562	8.10755	7.19579	8.66186	-1.46608	1.36315e-37	5.35353e-35	TRUE	lost_in_mutant	1562	*	Promoter (2-3kb)	9208	LRRFIP1	2832
chr7	29771005	29771884	*	880	6.99872	5.6388	7.68614	-2.04734	1.43382e-37	5.61331e-35	FALSE	lost_in_mutant	880	*	Distal Intergenic	644150	WIPF3	-34602
chr9	132213724	132214644	*	921	6.89768	5.41354	7.61361	-2.20007	1.43442e-37	5.61331e-35	FALSE	lost_in_mutant	921	*	Intron (ENST00000393229.4/84628, intron 3 of 7)	84628	NTNG2	-25964
chr16	81515131	81516189	*	1059	7.63454	6.61084	8.22731	-1.61647	1.43956e-37	5.62336e-35	FALSE	lost_in_mutant	1059	*	Intron (ENST00000537098.8/80790, intron 1 of 20)	102465840	MIR7854	-17713
chr4	39541965	39543697	*	1733	7.28464	6.00391	7.95222	-1.94832	1.49584e-37	5.83283e-35	TRUE	lost_in_mutant	1733	*	Intron (ENST00000504032.1/100885776, intron 2 of 4)	7358	UGDH	-13654
chr12	127620406	127621980	*	1575	7.53538	6.4655	8.1429	-1.6774	1.52266e-37	5.92686e-35	FALSE	lost_in_mutant	1575	*	Distal Intergenic	101927637	LINC02411	10846
chr1	43858193	43859072	*	880	6.92883	5.38163	7.65812	-2.27649	1.59603e-37	6.20142e-35	FALSE	lost_in_mutant	880	*	3' UTR	102464830	MIR6079	19571
chr20	45705014	45705998	*	985	6.59145	4.94815	7.3398	-2.39165	1.61692e-37	6.27147e-35	FALSE	lost_in_mutant	985	*	Promoter (<=1kb)	280664	WFDC10B	0
chr6	38176711	38177942	*	1232	7.49898	6.43816	8.10366	-1.66551	1.67132e-37	6.47101e-35	TRUE	lost_in_mutant	1232	*	Intron (ENST00000314100.10/114781, intron 9 of 9)	60685	ZFAND3	33714
chr7	158291678	158292682	*	1005	6.62369	4.98401	7.37136	-2.38735	1.72343e-37	6.661e-35	FALSE	lost_in_mutant	1005	*	Intron (ENST00000389413.7/5799, intron 3 of 21)	693180	MIR595	240131
chr11	92978185	92979160	*	976	7.47473	6.36242	8.09527	-1.73285	1.77401e-37	6.84444e-35	FALSE	lost_in_mutant	976	*	Intron (ENST00000257068.3/4544, intron 1 of 1)	4544	MTNR1B	8401
chr9	128575465	128576222	*	758	6.47075	4.7095	7.24052	-2.53102	1.81171e-37	6.97759e-35	FALSE	lost_in_mutant	758	*	Promoter (<=1kb)	6709	SPTAN1	-634
chr5	141483908	141485535	*	1628	8.53691	7.66792	9.07541	-1.40749	1.83362e-37	7.04958e-35	FALSE	lost_in_mutant	1628	*	Promoter (<=1kb)	56098	PCDHGC4	0
chr1	117032325	117033707	*	1383	8.01918	7.1187	8.56939	-1.45069	1.93662e-37	7.43257e-35	FALSE	lost_in_mutant	1383	*	Promoter (<=1kb)	101929099	CD101-AS1	0
chr10	125222452	125223736	*	1285	7.58991	6.50196	8.20304	-1.70108	2.02496e-37	7.74775e-35	FALSE	lost_in_mutant	1285	*	Distal Intergenic	1488	CTBP2	-61282
chr4	1171313	1172788	*	1476	7.21614	7.91722	5.79834	2.11888	2.02582e-37	7.74775e-35	FALSE	gained_in_mutant	1476	*	Promoter (<=1kb)	10417	SPON2	0
chr5	137635199	137636606	*	1408	7.04669	5.71974	7.72602	-2.00628	2.11707e-37	8.08265e-35	FALSE	lost_in_mutant	1408	*	Intron (ENST00000506491.5/26249, intron 9 of 12)	26249	KLHL3	-5256
chr1	178388305	178389691	*	1387	7.54874	6.43374	8.17008	-1.73634	2.15134e-37	8.19917e-35	TRUE	lost_in_mutant	1387	*	Promoter (<=1kb)	9462	RASAL2	0
chr1	231936892	231937961	*	1070	7.33584	6.07058	7.99939	-1.92881	2.34206e-37	8.91057e-35	FALSE	lost_in_mutant	1070	*	Intron (ENST00000439617.8/27185, intron 9 of 12)	104472714	DISC1-IT1	11058
chr1	38557504	38559605	*	2102	8.03987	7.17153	8.57813	-1.4066	2.63174e-37	9.99531e-35	TRUE	lost_in_mutant	2102	*	Distal Intergenic	105378656	LINC01685	82587
chr13	54571501	54573680	*	2180	6.30724	4.30584	7.1148	-2.80895	2.80551e-37	1.06369e-34	TRUE	lost_in_mutant	2180	*	Exon (ENST00000666524.1/ENST00000666524.1, exon 1 of 3)	100302187	MIR1297	-259453
chr6	25278579	25280927	*	2349	9.47081	8.83499	9.91062	-1.07563	3.01469e-37	1.14102e-34	FALSE	lost_in_mutant	2349	*	Promoter (<=1kb)	55604	CARMIL1	0
chr9	116985079	116987004	*	1926	7.59947	6.52462	8.20854	-1.68392	3.0455e-37	1.1507e-34	FALSE	lost_in_mutant	1926	*	Intron (ENST00000313400.9/23245, intron 7 of 22)	105376239	LOC105376239	146935
chr5	181281049	181282332	*	1284	9.73074	9.10017	10.1681	-1.06788	3.06973e-37	1.15785e-34	FALSE	lost_in_mutant	1284	*	Exon (ENST00000715347.1/ENST00000715347.1, exon 1 of 2)	100507602	TRIM52-AS1	19827
chr7	158795080	158796870	*	1791	6.75955	5.23769	7.48356	-2.24587	3.13318e-37	1.17975e-34	FALSE	lost_in_mutant	1791	*	Intron (ENST00000251527.10/57488, intron 3 of 21)	57488	ESYT2	30771
chr4	182142615	182144547	*	1933	7.76362	6.77697	8.3441	-1.56713	3.36163e-37	1.2636e-34	FALSE	lost_in_mutant	1933	*	Promoter (<=1kb)	90768	TENM3-AS1	0
chr18	9737077	9738432	*	1356	8.36179	7.54862	8.87868	-1.33007	3.40076e-37	1.27612e-34	FALSE	lost_in_mutant	1356	*	Intron (ENST00000578734.5/11031, intron 1 of 5)	11031	RAB31	28754
chr20	57791864	57793083	*	1220	7.22201	5.95951	7.88483	-1.92532	3.49551e-37	1.30944e-34	FALSE	lost_in_mutant	1220	*	Distal Intergenic	56937	PMEPA1	-80328
chr1	111903269	111905449	*	2181	9.46886	8.86896	9.89131	-1.02235	3.5708e-37	1.33536e-34	TRUE	lost_in_mutant	2181	*	Intron (ENST00000369697.5/3752, intron 1 of 5)	100873995	KCND3-AS1	-3887
chr5	141715053	141716319	*	1267	8.06284	7.19867	8.59953	-1.40086	3.78607e-37	1.41345e-34	FALSE	lost_in_mutant	1267	*	Distal Intergenic	64411	ARAP3	-32823
chr2	46150782	46151947	*	1166	7.24529	6.03069	7.89523	-1.86454	3.84032e-37	1.43126e-34	FALSE	lost_in_mutant	1166	*	Promoter (<=1kb)	5581	PRKCE	0
chr3	184144837	184145678	*	842	7.05045	5.65805	7.74561	-2.08756	4.02069e-37	1.49594e-34	TRUE	lost_in_mutant	842	*	Promoter (2-3kb)	8893	EIF2B5	2729
chr14	104384699	104386721	*	2023	8.62378	7.81186	9.14017	-1.32831	4.23057e-37	1.57136e-34	TRUE	lost_in_mutant	2023	*	Distal Intergenic	124903394	LOC124903394	-5748
chr15	101201294	101202136	*	843	8.46277	7.66785	8.97233	-1.30448	4.31153e-37	1.59873e-34	FALSE	lost_in_mutant	843	*	Intron (ENST00000254190.4/22856, intron 2 of 2)	22856	CHSY1	-11727
chr4	83946178	83948189	*	2012	7.98587	7.0828	8.53702	-1.45422	4.78176e-37	1.77009e-34	TRUE	lost_in_mutant	2012	*	Intron (ENST00000513489.5/101928978, intron 3 of 5)	101928978	LINC02994	201099
chr19	49338723	49339945	*	1223	8.47189	9.00329	7.62156	1.38173	4.84183e-37	1.78931e-34	TRUE	gained_in_mutant	1223	*	Promoter (<=1kb)	28968	SLC6A16	337
chr3	196179072	196180233	*	1162	7.63365	6.6116	8.22589	-1.61429	4.90389e-37	1.80919e-34	FALSE	lost_in_mutant	1162	*	Distal Intergenic	131540	ZDHHC19	18677
chr1	234543500	234546143	*	2644	9.74637	9.16584	10.1592	-0.993341	5.0722e-37	1.86814e-34	TRUE	lost_in_mutant	2644	*	Distal Intergenic	100506795	LINC01354	-11697
chr16	25888703	25889867	*	1165	6.89552	5.49337	7.59297	-2.09959	5.133e-37	1.88736e-34	FALSE	lost_in_mutant	1165	*	Promoter (1-2kb)	9951	HS3ST4	1957
chr13	75480730	75482733	*	2004	9.11977	8.45826	9.57161	-1.11335	5.17872e-37	1.90098e-34	FALSE	lost_in_mutant	2004	*	Promoter (<=1kb)	9882	TBC1D4	0
chr1	116254983	116256242	*	1260	7.57717	6.54758	8.17186	-1.62427	5.6358e-37	2.0653e-34	FALSE	lost_in_mutant	1260	*	Distal Intergenic	124904669	LOC124904669	-22364
chr2	127024581	127026213	*	1633	9.76012	9.15066	10.1873	-1.03659	5.83208e-37	2.13306e-34	FALSE	lost_in_mutant	1633	*	Promoter (<=1kb)	105373604	LOC105373604	0
chr4	4289687	4291130	*	1444	8.94764	8.27658	9.40387	-1.12729	5.84016e-37	2.13306e-34	FALSE	lost_in_mutant	1444	*	Promoter (<=1kb)	55646	LYAR	0
chr3	127158746	127160318	*	1573	8.5186	7.69515	9.03956	-1.34441	6.11968e-37	2.23143e-34	FALSE	lost_in_mutant	1573	*	Distal Intergenic	285311	PRR23E	-32813
chr9	31393509	31394553	*	1045	7.03821	5.71556	7.71646	-2.0009	6.12991e-37	2.23145e-34	FALSE	lost_in_mutant	1045	*	Distal Intergenic	101929620	LINC01243	-12019
chr9	127916135	127917596	*	1462	8.77389	8.07305	9.24355	-1.1705	6.14513e-37	2.23328e-34	FALSE	lost_in_mutant	1462	*	Promoter (<=1kb)	27090	ST6GALNAC4	0
chr19	37778722	37780024	*	1303	8.33221	7.50677	8.85396	-1.34718	6.28408e-37	2.28e-34	FALSE	lost_in_mutant	1303	*	Promoter (<=1kb)	126231	ZNF573	0
chr12	124542587	124544851	*	2265	7.98609	7.07061	8.54174	-1.47113	6.34469e-37	2.29818e-34	FALSE	lost_in_mutant	2265	*	Exon (ENST00000624885.1/ENST00000624885.1, exon 1 of 1)	9612	NCOR2	-6984
chr2	26394674	26396330	*	1657	6.76348	5.25639	7.48436	-2.22797	6.54305e-37	2.36612e-34	FALSE	lost_in_mutant	1657	*	3' UTR	92749	DRC1	-5590
chr17	36564021	36565135	*	1115	6.49198	4.74956	7.25847	-2.50892	6.84022e-37	2.46951e-34	FALSE	lost_in_mutant	1115	*	Intron (ENST00000617860.4/79893, intron 5 of 7)	79893	GGNBP2	-11522
chr14	22432366	22433418	*	1053	7.4015	6.27818	8.02534	-1.74716	7.2046e-37	2.59678e-34	TRUE	lost_in_mutant	1053	*	Promoter (<=1kb)	105370401	TRD-AS1	0
chr8	139831602	139832655	*	1054	7.65877	6.64072	8.2497	-1.60897	7.45145e-37	2.68135e-34	TRUE	lost_in_mutant	1054	*	Intron (ENST00000438773.4/83696, intron 21 of 22)	83696	TRAPPC9	-25369
chr12	3578927	3580579	*	1653	7.80024	6.82228	8.37778	-1.5555	7.85134e-37	2.82061e-34	TRUE	lost_in_mutant	1653	*	Intron (ENST00000452611.6/56341, intron 7 of 9)	56341	PRMT8	40713
chr5	123813781	123815021	*	1241	8.45404	7.65425	8.96557	-1.31132	8.04251e-37	2.88456e-34	TRUE	lost_in_mutant	1241	*	Distal Intergenic	1456	CSNK1G3	225356
chr12	32398876	32400574	*	1699	8.42085	7.61511	8.93478	-1.31967	8.17914e-37	2.92877e-34	FALSE	lost_in_mutant	1699	*	Promoter (<=1kb)	121512	FGD4	0
chr17	57604424	57606130	*	1707	8.28275	7.48468	8.79359	-1.30891	8.26394e-37	2.95431e-34	FALSE	lost_in_mutant	1707	*	Promoter (2-3kb)	101927539	LOC101927539	2282
chr5	181217173	181218585	*	1413	8.51672	7.7814	9.00144	-1.22004	9.88044e-37	3.52645e-34	FALSE	lost_in_mutant	1413	*	Exon (ENST00000668115.1/ENST00000668115.1, exon 1 of 2)	90933	TRIM41	-3914
chr4	113116262	113117817	*	1556	8.4567	7.67772	8.95976	-1.28204	1.03344e-36	3.68248e-34	FALSE	lost_in_mutant	1556	*	Promoter (<=1kb)	287	ANK2	0
chr4	6365208	6366981	*	1774	8.32805	7.54695	8.83198	-1.28503	1.04344e-36	3.71209e-34	FALSE	lost_in_mutant	1774	*	Intron (ENST00000335585.9/5522, intron 5 of 8)	5522	PPP2R2C	14886
chr1	44252052	44252943	*	892	7.58955	6.57949	8.17785	-1.59836	1.0573e-36	3.75528e-34	FALSE	lost_in_mutant	892	*	Intron (ENST00000456170.6/79033, intron 5 of 6)	79033	ERI3	3978
chr5	76216519	76217506	*	988	6.98838	5.55079	7.69398	-2.14319	1.10358e-36	3.9133e-34	FALSE	lost_in_mutant	988	*	Intron (ENST00000502798.7/22987, intron 4 of 12)	22987	SV2C	-74259
chr19	53036957	53038338	*	1382	7.21852	5.9883	7.87273	-1.88443	1.11931e-36	3.96267e-34	FALSE	lost_in_mutant	1382	*	Promoter (<=1kb)	79986	ZNF702P	0
chr11	11373685	11375163	*	1479	7.17203	5.86473	7.84642	-1.98169	1.1541e-36	4.07927e-34	TRUE	lost_in_mutant	1479	*	Intron (ENST00000227756.5/374378, intron 5 of 10)	283106	CSNK2A3	-20435
chr12	49292825	49295385	*	2561	10.3002	9.66588	10.7392	-1.07335	1.22798e-36	4.33341e-34	FALSE	lost_in_mutant	2561	*	Promoter (<=1kb)	5630	PRPH	0
chr15	40730751	40731867	*	1117	6.8	5.28191	7.52321	-2.2413	1.41006e-36	4.96795e-34	FALSE	lost_in_mutant	1117	*	3' UTR	55177	RMDN3	5953
chr15	29069874	29071913	*	2040	8.07529	7.16197	8.63016	-1.46819	1.44635e-36	5.08761e-34	FALSE	lost_in_mutant	2040	*	Promoter (<=1kb)	321	APBA2	0
chr20	59811691	59813030	*	1340	7.29452	6.14428	7.92628	-1.782	1.52833e-36	5.36738e-34	FALSE	lost_in_mutant	1340	*	Intron (ENST00000359926.7/116154, intron 8 of 12)	116154	PHACTR3	-22823
chr10	44913046	44914146	*	1101	7.61819	6.61336	8.20476	-1.5914	1.64159e-36	5.75591e-34	FALSE	lost_in_mutant	1101	*	Promoter (1-2kb)	643236	TMEM72	1709
chr5	7391273	7392690	*	1418	8.34502	7.53188	8.8619	-1.33002	1.75313e-36	6.13719e-34	TRUE	lost_in_mutant	1418	*	Exon (ENST00000657298.1/105374644, exon 3 of 3)	108	ADCY2	-3448
chr22	30871958	30872808	*	851	6.96726	5.60633	7.65492	-2.04859	1.82444e-36	6.37664e-34	FALSE	lost_in_mutant	851	*	Exon (ENST00000496367.1/23762, exon 3 of 3)	23762	OSBP2	-8873
chr14	20412611	20414033	*	1423	8.49908	7.69066	9.01409	-1.32343	1.8372e-36	6.41101e-34	FALSE	lost_in_mutant	1423	*	Promoter (<=1kb)	7011	TEP1	0
chr17	67018147	67019696	*	1550	8.56811	7.71176	9.10182	-1.39005	2.09459e-36	7.29758e-34	FALSE	lost_in_mutant	1550	*	Exon (ENST00000262138.4/27092, exon 2 of 4)	786	CACNG1	-24858
chr3	127612409	127613536	*	1128	6.45614	4.60382	7.24111	-2.63728	2.11186e-36	7.34607e-34	FALSE	lost_in_mutant	1128	*	Intron (ENST00000474964.6/4171, intron 8 of 15)	4171	MCM2	-3442
chr22	48081806	48083876	*	2071	7.47481	6.39309	8.08601	-1.69292	2.13023e-36	7.39821e-34	FALSE	lost_in_mutant	2071	*	Distal Intergenic	124905150	LOC124905150	-33257
chr9	121284142	121284906	*	765	6.93367	5.54773	7.62732	-2.07959	2.16929e-36	7.52194e-34	FALSE	lost_in_mutant	765	*	Promoter (<=1kb)	57000	GSN-AS1	624
chr20	60365162	60366584	*	1423	8.16803	7.28618	8.71136	-1.42518	2.22135e-36	7.69028e-34	FALSE	lost_in_mutant	1423	*	Intron (ENST00000660093.1/284757, intron 3 of 4)	693231	MIR646	56688
chr3	40524180	40525659	*	1480	8.69543	7.92264	9.19594	-1.2733	2.30441e-36	7.96527e-34	FALSE	lost_in_mutant	1480	*	Promoter (<=1kb)	285268	ZNF621	0
chr9	93126406	93127302	*	897	7.50409	6.45154	8.10615	-1.65461	2.31008e-36	7.9723e-34	FALSE	lost_in_mutant	897	*	Promoter (<=1kb)	4814	NINJ1	-216
chr16	306056	307907	*	1852	7.13546	5.87896	7.7967	-1.91774	2.56155e-36	8.82288e-34	FALSE	lost_in_mutant	1852	*	Intron (ENST00000461023.5/8312, intron 3 of 7)	8312	AXIN1	-12520
chr9	130111514	130112679	*	1166	7.65942	6.65101	8.24718	-1.59617	2.5646e-36	8.82288e-34	FALSE	lost_in_mutant	1166	*	Intron (ENST00000372406.5/57720, intron 15 of 19)	57720	GPR107	3995
chr9	81394891	81396188	*	1298	7.83586	6.84987	8.41612	-1.56625	2.62469e-36	9.01544e-34	TRUE	lost_in_mutant	1298	*	Distal Intergenic	7088	TLE1	217333
chr19	8608961	8610821	*	1861	9.15212	8.47933	9.60915	-1.12981	2.96054e-36	1.01531e-33	TRUE	lost_in_mutant	1861	*	Promoter (<=1kb)	81794	ADAMTS10	0
chr19	9883062	9884043	*	982	8.73481	7.99427	9.22176	-1.22749	3.30171e-36	1.13055e-33	FALSE	lost_in_mutant	982	*	Intron (ENST00000593091.2/93145, intron 1 of 5)	93145	OLFM2	-24894
chr11	112392520	112393912	*	1393	6.95864	5.59897	7.64599	-2.04702	3.33765e-36	1.14107e-33	FALSE	lost_in_mutant	1393	*	Promoter (<=1kb)	101928823	LINC02763	0
chr12	113161156	113162424	*	1269	9.04649	8.27454	9.54666	-1.27211	3.43874e-36	1.1738e-33	FALSE	lost_in_mutant	1269	*	Promoter (<=1kb)	79039	DDX54	0
chr12	130521483	130522764	*	1282	7.44817	6.38313	8.05417	-1.67104	3.45663e-36	1.17807e-33	FALSE	lost_in_mutant	1282	*	Intron (ENST00000690449.1/23504, intron 2 of 22)	23504	RIMBP2	-3566
chr10	80078256	80079619	*	1364	9.18611	8.57146	9.61577	-1.04431	3.58232e-36	1.21901e-33	FALSE	lost_in_mutant	1364	*	Promoter (<=1kb)	80195	TMEM254	0
chr15	68620746	68621554	*	809	8.09386	7.22632	8.63182	-1.40551	3.62459e-36	1.23148e-33	FALSE	lost_in_mutant	809	*	Intron (ENST00000261861.10/10391, intron 1 of 11)	10391	CORO2B	4207
chr1	36850751	36852048	*	1298	7.40217	6.2792	8.0259	-1.7467	3.63031e-36	1.23152e-33	FALSE	lost_in_mutant	1298	*	Promoter (1-2kb)	2899	GRIK3	1639
chr22	50733373	50734262	*	890	7.49423	6.41982	8.10316	-1.68334	3.76026e-36	1.27363e-33	FALSE	lost_in_mutant	890	*	Downstream (<=300bp)	85358	SHANK3	3801
chr10	124453622	124454670	*	1049	7.02934	5.74307	7.69836	-1.95529	4.07239e-36	1.37722e-33	FALSE	lost_in_mutant	1049	*	Distal Intergenic	390010	NKX1-2	-3587
chr1	22799883	22802365	*	2483	9.26754	8.60688	9.71899	-1.11211	4.19333e-36	1.41594e-33	FALSE	lost_in_mutant	2483	*	Promoter (<=1kb)	2048	EPHB2	0
chr15	35102629	35103793	*	1165	6.6883	5.12544	7.4208	-2.29536	4.20362e-36	1.41723e-33	TRUE	lost_in_mutant	1165	*	Intron (ENST00000559246.1/ENST00000559246.1, intron 1 of 1)	388112	NANOGP8	-17334
chr1	208908900	208910369	*	1470	7.30964	6.06168	7.96862	-1.90694	4.74591e-36	1.5976e-33	FALSE	lost_in_mutant	1470	*	Distal Intergenic	105372894	LINC01774	-62085
chr11	4393015	4394109	*	1095	7.56349	6.49155	8.17165	-1.6801	5.34973e-36	1.7981e-33	FALSE	lost_in_mutant	1095	*	Promoter (<=1kb)	6737	TRIM21	0
chr6	17845307	17846423	*	1117	7.02843	5.7258	7.70163	-1.97583	5.44713e-36	1.82803e-33	FALSE	lost_in_mutant	1117	*	Intron (ENST00000378814.9/63971, intron 9 of 37)	63971	KIF13A	-28107
chr19	56712318	56713291	*	974	5.99831	3.65613	6.84854	-3.19241	5.46813e-36	1.83228e-33	FALSE	lost_in_mutant	974	*	Intron (ENST00000650950.1/101929059, intron 5 of 5)	105372473	LOC105372473	4920
chr2	235903386	235905046	*	1661	6.8479	5.44617	7.54525	-2.09907	5.64161e-36	1.88752e-33	TRUE	lost_in_mutant	1661	*	Intron (ENST00000304032.13/116987, intron 10 of 17)	105373942	LOC105373942	-119999
chr8	92061475	92065152	*	3678	7.99228	7.12322	8.53081	-1.40759	6.00425e-36	2.00578e-33	FALSE	lost_in_mutant	3678	*	Promoter (<=1kb)	862	RUNX1T1	0
chr7	128360344	128362334	*	1991	9.27637	8.62691	9.7226	-1.09569	6.23779e-36	2.08063e-33	FALSE	lost_in_mutant	1991	*	Promoter (<=1kb)	401399	PRRT4	0
chr1	8753699	8755413	*	1715	7.07867	5.79849	7.74612	-1.94762	6.29764e-36	2.0974e-33	TRUE	lost_in_mutant	1715	*	Promoter (<=1kb)	473	RERE	0
chr13	98551509	98552539	*	1031	7.49336	6.39615	8.10933	-1.71318	6.47954e-36	2.15471e-33	FALSE	lost_in_mutant	1031	*	Intron (ENST00000539966.6/8428, intron 1 of 10)	8428	STK24	23665
chr17	79500695	79501766	*	1072	7.52911	6.43711	8.14348	-1.70636	7.32998e-36	2.43382e-33	TRUE	lost_in_mutant	1072	*	Intron (ENST00000693108.1/146713, intron 1 of 14)	146713	RBFOX3	7102
chr7	74513879	74514832	*	954	7.60418	6.54987	8.2068	-1.65692	7.41186e-36	2.45728e-33	FALSE	lost_in_mutant	954	*	Intron (ENST00000265755.7/9569, intron 3 of 26)	9569	GTF2IRD1	5804
chr2	235978591	235980946	*	2356	7.5484	6.52681	8.14049	-1.61368	8.29467e-36	2.74581e-33	TRUE	lost_in_mutant	2356	*	Intron (ENST00000304032.13/116987, intron 13 of 17)	116987	AGAP1	-59666
chr5	4832203	4833917	*	1715	7.16478	5.96242	7.81135	-1.84893	8.434e-36	2.78772e-33	FALSE	lost_in_mutant	1715	*	Intron (ENST00000507435.1/107986400, intron 1 of 5)	107986400	LOC107986400	15883
chr12	111226285	111227293	*	1009	7.17453	5.92261	7.83455	-1.91194	8.44684e-36	2.78776e-33	FALSE	lost_in_mutant	1009	*	Intron (ENST00000261726.11/23316, intron 3 of 21)	23316	CUX2	11984
chr16	90081828	90082775	*	948	6.93174	7.66653	5.35758	2.30896	8.47622e-36	2.79325e-33	FALSE	gained_in_mutant	948	*	Intron (ENST00000569206.1/11105, intron 3 of 3)	11105	PRDM7	-4497
chr17	29089378	29090215	*	838	8.33278	7.54791	8.83827	-1.29036	8.62494e-36	2.83799e-33	FALSE	lost_in_mutant	838	*	Promoter (<=1kb)	399687	MYO18A	0
chr14	70771205	70772842	*	1638	7.19667	5.99206	7.84386	-1.85179	1.01209e-35	3.32523e-33	TRUE	lost_in_mutant	1638	*	Intron (ENST00000554752.7/4293, intron 2 of 11)	4293	MAP3K9	10598
chr19	15550997	15552043	*	1047	6.45456	4.71	7.22143	-2.51143	1.05772e-35	3.46996e-33	FALSE	lost_in_mutant	1047	*	3' UTR	126410	CYP4F22	25664
chr7	158886906	158888170	*	1265	6.38691	4.46043	7.18344	-2.72301	1.06795e-35	3.49828e-33	TRUE	lost_in_mutant	1265	*	Promoter (2-3kb)	55112	DYNC2I1	2332
chr17	64780140	64781255	*	1116	6.71446	7.49233	4.90556	2.58677	1.09753e-35	3.58979e-33	FALSE	gained_in_mutant	1116	*	Promoter (<=1kb)	102464831	MIR6080	0
chr19	41192753	41194042	*	1290	7.38473	6.30367	7.99573	-1.69206	1.18456e-35	3.86871e-33	FALSE	lost_in_mutant	1290	*	Promoter (<=1kb)	29785	CYP2S1	0
chr16	85270102	85271637	*	1536	7.77471	6.85427	8.33215	-1.47788	1.20435e-35	3.92747e-33	TRUE	lost_in_mutant	1536	*	Intron (ENST00000637419.1/23199, intron 1 of 2)	197196	LINC00311	-11321
chr2	168660583	168662113	*	1531	7.39238	6.25996	8.01891	-1.75895	1.21136e-35	3.94447e-33	TRUE	lost_in_mutant	1531	*	Intron (ENST00000392687.4/253782, intron 4 of 10)	100616356	MIR4774	77640
chr3	197495917	197497117	*	1201	7.61398	6.60895	8.20061	-1.59166	1.23855e-35	4.02703e-33	FALSE	lost_in_mutant	1201	*	Distal Intergenic	100129516	LINC02012	9869
chr3	159464289	159465497	*	1209	7.33489	6.15321	7.97566	-1.82245	1.26037e-35	4.09031e-33	FALSE	lost_in_mutant	1209	*	Intron (ENST00000639147.2/100505385, intron 3 of 3)	100500803	MIR3919	181643
chr4	111773519	111774406	*	888	7.00841	5.70799	7.68105	-1.97307	1.26175e-35	4.09031e-33	FALSE	lost_in_mutant	888	*	Distal Intergenic	123464519	LINC02945	35288
chr16	49567691	49568628	*	938	6.77433	7.54879	4.98573	2.56306	1.28869e-35	4.17146e-33	FALSE	gained_in_mutant	938	*	Intron (ENST00000561648.5/23090, intron 6 of 8)	1596	ADAM3B	-49090
chr1	70587562	70588519	*	958	6.34813	4.54041	7.1258	-2.58539	1.31982e-35	4.26593e-33	FALSE	lost_in_mutant	958	*	Distal Intergenic	101927244	LINC01788	-117922
chr13	96152686	96153881	*	1196	7.48831	6.40294	8.10064	-1.69771	1.36571e-35	4.40777e-33	TRUE	lost_in_mutant	1196	*	Intron (ENST00000376705.4/266722, intron 1 of 1)	266722	HS6ST3	62579
chr1	5650031	5650881	*	851	6.68859	5.00259	7.44494	-2.44235	1.37185e-35	4.42106e-33	FALSE	lost_in_mutant	851	*	Intron (ENST00000637702.1/ENST00000637702.1, intron 1 of 2)	105376686	LOC105376686	-156974
chr16	79386962	79387705	*	744	6.25624	4.359	7.04829	-2.6893	1.38998e-35	4.47291e-33	TRUE	lost_in_mutant	744	*	Distal Intergenic	124903729	LOC124903729	-117898
chr19	38223810	38224803	*	994	8.82631	8.13918	9.28985	-1.15066	1.50802e-35	4.84564e-33	FALSE	lost_in_mutant	994	*	Promoter (<=1kb)	8193	DPF1	0
chr17	44095449	44096288	*	840	7.76142	6.7833	8.33901	-1.5557	1.68643e-35	5.411e-33	FALSE	lost_in_mutant	840	*	Promoter (1-2kb)	10014	HDAC5	-1944
chr3	186051997	186052947	*	951	8.37323	7.59989	8.87397	-1.27408	1.72481e-35	5.52605e-33	FALSE	lost_in_mutant	951	*	3' UTR	2119	ETV5	11613
chr8	38029928	38032021	*	2094	9.29757	8.61535	9.75888	-1.14353	1.73868e-35	5.56236e-33	FALSE	lost_in_mutant	2094	*	Promoter (<=1kb)	1978	EIF4EBP1	0
chr20	64196349	64197732	*	1384	8.59209	7.85835	9.07613	-1.21778	1.85594e-35	5.92885e-33	TRUE	lost_in_mutant	1384	*	Intron (ENST00000644172.2/4661, intron 2 of 2)	4661	MYT1	31737
chr15	31352248	31354291	*	2044	8.35856	7.58882	8.8578	-1.26899	1.96721e-35	6.27361e-33	FALSE	lost_in_mutant	2044	*	Intron (ENST00000307145.4/51621, intron 1 of 1)	51621	KLF13	-11863
chr7	2157495	2158761	*	1267	8.04814	7.20999	8.57484	-1.36485	1.96959e-35	6.27361e-33	FALSE	lost_in_mutant	1267	*	Intron (ENST00000402746.5/8379, intron 8 of 16)	8379	MAD1L1	16624
chr18	47809213	47810376	*	1164	7.31883	6.21629	7.93642	-1.72013	1.97247e-35	6.27365e-33	FALSE	lost_in_mutant	1164	*	3' UTR	4087	SMAD2	76547
chr19	4374758	4376397	*	1640	8.33403	7.54687	8.84045	-1.29358	1.97985e-35	6.288e-33	FALSE	lost_in_mutant	1640	*	Intron (ENST00000269886.7/6455, intron 1 of 9)	6455	SH3GL1	3895
chr3	170322650	170323963	*	1314	7.57556	6.52576	8.17675	-1.65099	1.99896e-35	6.3395e-33	FALSE	lost_in_mutant	1314	*	Distal Intergenic	5584	PRKCI	29303
chr8	127041448	127042389	*	942	7.35069	6.24364	7.96965	-1.726	2.04434e-35	6.47406e-33	TRUE	lost_in_mutant	942	*	Intron (ENST00000645463.1/105375751, intron 6 of 6)	100750225	PCAT1	28294
chr11	8097368	8098158	*	791	7.68808	6.71787	8.26298	-1.54511	2.31213e-35	7.31153e-33	FALSE	lost_in_mutant	791	*	Exon (ENST00000534099.5/7275, exon 7 of 12)	7275	TUB	16157
chr17	81665844	81667142	*	1299	9.2668	8.67575	9.68487	-1.00912	2.36834e-35	7.47848e-33	FALSE	lost_in_mutant	1299	*	Promoter (<=1kb)	339229	OXLD1	0
chr5	140965957	140967702	*	1746	9.3055	8.69569	9.73281	-1.03713	2.3838e-35	7.51647e-33	FALSE	lost_in_mutant	1746	*	Promoter (<=1kb)	56134	PCDHAC2	0
chr13	24511383	24513223	*	1841	7.82107	6.86794	8.39006	-1.52212	2.43031e-35	7.65211e-33	TRUE	lost_in_mutant	1841	*	Promoter (<=1kb)	143	PARP4	0
chr19	5078139	5079790	*	1652	8.25	7.42196	8.77276	-1.3508	2.61304e-35	8.21567e-33	FALSE	lost_in_mutant	1652	*	Promoter (<=1kb)	23030	KDM4B	-898
chr15	82749688	82750984	*	1297	8.93447	8.25372	9.39511	-1.14139	2.67734e-35	8.40576e-33	FALSE	lost_in_mutant	1297	*	Promoter (<=1kb)	100505616	SNHG21	0
chrX	39194790	39195947	*	1158	7.46706	6.4067	8.0716	-1.6649	2.74709e-35	8.61243e-33	FALSE	lost_in_mutant	1158	*	Intron (ENST00000693053.1/105373175, intron 2 of 3)	105373175	LOC105373175	103839
chr5	146632879	146634048	*	1170	7.79804	6.85287	8.36425	-1.51138	2.81268e-35	8.80546e-33	TRUE	lost_in_mutant	1170	*	Intron (ENST00000394411.9/5521, intron 7 of 9)	5521	PPP2R2B	-32503
chr15	78506907	78508085	*	1179	8.86835	8.12696	9.35567	-1.22871	2.85007e-35	8.9098e-33	FALSE	lost_in_mutant	1179	*	Promoter (<=1kb)	123688	HYKK	0
chr12	49214338	49215772	*	1435	8.04642	7.07578	8.62146	-1.54567	2.88158e-35	8.99546e-33	TRUE	lost_in_mutant	1435	*	Intron (ENST00000550574.1/84790, intron 1 of 2)	84790	TUBA1C	5792
chr17	81511125	81514546	*	3422	9.88449	9.30903	10.2948	-0.985723	2.90728e-35	9.05037e-33	FALSE	lost_in_mutant	3422	*	Promoter (<=1kb)	25794	FSCN2	0
chr1	9567137	9568206	*	1070	6.57362	4.85956	7.33507	-2.47551	2.90743e-35	9.05037e-33	FALSE	lost_in_mutant	1070	*	Exon (ENST00000302692.7/84275, exon 3 of 7)	199953	TMEM201	-20705
chr6	161088210	161089608	*	1399	6.66058	5.04501	7.40359	-2.35858	2.94467e-35	9.1533e-33	FALSE	lost_in_mutant	1399	*	3' UTR	4216	MAP3K4	-7089
chr20	62511702	62513088	*	1387	9.3634	8.76513	9.78505	-1.01992	2.97323e-35	9.22896e-33	FALSE	lost_in_mutant	1387	*	Distal Intergenic	105376995	LOC105376995	-20869
chr6	76612392	76613493	*	1102	7.44155	6.3346	8.06047	-1.72587	3.10286e-35	9.61773e-33	TRUE	lost_in_mutant	1102	*	Distal Intergenic	105377860	LINC02540	-18571
chr6	24583385	24584948	*	1564	7.97517	7.08528	8.52148	-1.4362	3.10842e-35	9.62134e-33	TRUE	lost_in_mutant	1564	*	Promoter (<=1kb)	9856	KIAA0319	-158
chr21	19392131	19393168	*	1038	6.84618	5.38359	7.55737	-2.17377	3.56075e-35	1.10059e-32	FALSE	lost_in_mutant	1038	*	Distal Intergenic	107985490	LOC107985490	261608
chr12	94279082	94280652	*	1571	6.73655	5.24721	7.45361	-2.2064	3.61581e-35	1.11603e-32	TRUE	lost_in_mutant	1571	*	Promoter (<=1kb)	51134	CEP83	0
chr2	148816821	148817758	*	938	8.23318	7.38215	8.76486	-1.3827	3.79678e-35	1.17024e-32	TRUE	lost_in_mutant	938	*	Distal Intergenic	3800	KIF5C	-57469
chr10	509861	511600	*	1740	8.56773	7.78954	9.07046	-1.28092	3.80831e-35	1.17085e-32	FALSE	lost_in_mutant	1740	*	Intron (ENST00000280886.12/22982, intron 1 of 36)	101930421	LOC101930421	-117033
chr10	132131790	132133708	*	1919	7.13614	5.91075	7.78903	-1.87828	3.80944e-35	1.17085e-32	FALSE	lost_in_mutant	1919	*	Exon (ENST00000668452.1/282973, exon 4 of 24)	282973	JAKMIP3	-6820
chr10	35040590	35041791	*	1202	7.0587	5.76907	7.72858	-1.95951	4.26417e-35	1.30819e-32	FALSE	lost_in_mutant	1202	*	Promoter (2-3kb)	8453	CUL2	-2325
chr11	62747379	62748516	*	1138	7.26565	6.11383	7.89786	-1.78403	4.26823e-35	1.30819e-32	TRUE	lost_in_mutant	1138	*	3' UTR	79842	ZBTB3	5643
chr6	98832440	98835020	*	2581	10.1719	9.60218	10.5792	-0.977056	4.71262e-35	1.44238e-32	FALSE	lost_in_mutant	2581	*	Promoter (<=1kb)	5454	POU3F2	0
chr1	1290279	1292829	*	2551	9.13527	8.49427	9.57752	-1.08325	4.76783e-35	1.45724e-32	FALSE	lost_in_mutant	2551	*	Promoter (2-3kb)	116983	ACAP3	2179
chr17	1999403	2000277	*	875	8.23987	7.38571	8.77275	-1.38704	4.95879e-35	1.5135e-32	FALSE	lost_in_mutant	875	*	Intron (ENST00000574520.3/ENST00000574520.3, intron 1 of 2)	105371485	LOC105371485	-17439
chr2	20614379	20615327	*	949	7.25769	6.1007	7.8914	-1.7907	5.07075e-35	1.54551e-32	FALSE	lost_in_mutant	949	*	3' UTR	64342	HS1BP3	9446
chr8	38734543	38735425	*	883	9.05322	8.40922	9.49689	-1.08767	5.11205e-35	1.55594e-32	FALSE	lost_in_mutant	883	*	Intron (ENST00000519416.5/6867, intron 1 of 12)	6867	TACC1	5903
chr12	25293583	25294933	*	1351	7.70585	6.71309	8.2884	-1.57531	5.23449e-35	1.591e-32	TRUE	lost_in_mutant	1351	*	Distal Intergenic	3845	KRAS	-42647
chr1	27503982	27505392	*	1411	7.45879	6.41811	8.05706	-1.63895	5.28475e-35	1.60405e-32	FALSE	lost_in_mutant	1411	*	Distal Intergenic	10163	WASF2	-13815
chr1	201142250	201143580	*	1331	7.91427	7.01638	8.46352	-1.44714	5.31238e-35	1.60856e-32	FALSE	lost_in_mutant	1331	*	Promoter (2-3kb)	252839	TMEM9	2088
chr14	71354783	71356159	*	1377	6.53729	4.87488	7.28926	-2.41439	5.31431e-35	1.60856e-32	TRUE	lost_in_mutant	1377	*	Intron (ENST00000553453.5/26037, intron 2 of 5)	102724015	SIPA1L1-AS1	-32901
chr10	79445621	79446663	*	1043	7.97271	7.07425	8.52218	-1.44793	5.49794e-35	1.66185e-32	TRUE	lost_in_mutant	1043	*	Promoter (<=1kb)	219654	ZCCHC24	0
chr2	217249539	217251239	*	1701	7.54782	6.51244	8.14439	-1.63195	5.78216e-35	1.74535e-32	TRUE	lost_in_mutant	1701	*	Intron (ENST00000695932.1/101928278, intron 3 of 11)	105373877	DIRC3-AS1	-10460
chr16	87635233	87636932	*	1700	8.51429	7.78557	8.99617	-1.21061	5.96292e-35	1.79744e-32	FALSE	lost_in_mutant	1700	*	Intron (ENST00000537256.5/57338, intron 1 of 5)	57338	JPH3	-16630
chr19	58439966	58440545	*	580	6.87261	7.62009	5.2339	2.3862	5.98995e-35	1.80311e-32	FALSE	gained_in_mutant	580	*	Promoter (<=1kb)	118827803	ZNF132-DT	0
chr20	19104918	19106227	*	1310	6.97341	5.69038	7.64159	-1.95122	6.04292e-35	1.81656e-32	FALSE	lost_in_mutant	1310	*	Distal Intergenic	107985442	LOC107985442	-48122
chr15	64596743	64598187	*	1445	7.82613	6.92821	8.37539	-1.44718	6.06304e-35	1.82011e-32	TRUE	lost_in_mutant	1445	*	Intron (ENST00000326648.5/23060, intron 2 of 9)	23060	ZNF609	-45583
chr10	132269158	132270100	*	943	8.23839	7.44959	8.74547	-1.29588	6.14683e-35	1.84274e-32	FALSE	lost_in_mutant	943	*	Intron (ENST00000368622.5/282974, intron 1 of 11)	282974	STK32C	-20050
chr6	150972667	150973860	*	1194	7.13494	5.77877	7.82145	-2.04268	6.2085e-35	1.85868e-32	TRUE	lost_in_mutant	1194	*	Promoter (<=1kb)	25902	MTHFD1L	719
chr18	57856117	57857339	*	1223	7.22018	5.99066	7.87419	-1.88353	6.32305e-35	1.89039e-32	TRUE	lost_in_mutant	1223	*	Distal Intergenic	5205	ATP8B1	-52802
chr5	174090599	174091642	*	1044	7.73657	6.80497	8.298	-1.49303	6.43794e-35	1.92212e-32	FALSE	lost_in_mutant	1044	*	Promoter (<=1kb)	51617	NSG2	0
chr19	40219517	40220273	*	757	8.07096	7.22992	8.59879	-1.36887	6.67919e-35	1.99143e-32	FALSE	lost_in_mutant	757	*	Promoter (1-2kb)	148014	TTC9B	-1133
chr12	121511824	121513164	*	1341	7.64753	6.67241	8.2241	-1.55168	6.71687e-35	1.99995e-32	FALSE	lost_in_mutant	1341	*	Promoter (2-3kb)	84678	KDM2B	-2118
chr13	113000598	113002597	*	2000	9.35503	8.7612	9.77448	-1.01328	6.83434e-35	2.03216e-32	FALSE	lost_in_mutant	2000	*	Promoter (<=1kb)	23263	MCF2L	0
chr8	63531581	63532741	*	1161	7.45045	6.3584	8.06484	-1.70644	6.90952e-35	2.05173e-32	FALSE	lost_in_mutant	1161	*	Distal Intergenic	102724612	LOC102724612	59210
chr8	142984029	142984891	*	863	7.68915	6.73194	8.25956	-1.52762	7.27167e-35	2.15635e-32	FALSE	lost_in_mutant	863	*	Intron (ENST00000517833.3/100133669, intron 1 of 1)	100128627	CDC42P3	-10959
chr11	115169285	115170497	*	1213	6.81405	5.38059	7.51871	-2.13813	7.28835e-35	2.15837e-32	TRUE	lost_in_mutant	1213	*	3' UTR	23705	CADM1	8614
chr17	70104482	70105788	*	1307	7.19077	6.02086	7.82819	-1.80733	7.33542e-35	2.16938e-32	TRUE	lost_in_mutant	1307	*	Promoter (<=1kb)	3773	KCNJ16	0
chr20	21343942	21344968	*	1027	6.582	5.00862	7.31664	-2.30802	7.58554e-35	2.24033e-32	TRUE	lost_in_mutant	1027	*	Exon (ENST00000377191.5/22803, exon 16 of 30)	22803	XRN2	40611
chr14	55454059	55455178	*	1120	8.39041	7.65401	8.87559	-1.22158	7.61767e-35	2.24679e-32	FALSE	lost_in_mutant	1120	*	Promoter (1-2kb)	387332	TBPL2	1548
chr14	100824029	100825038	*	1010	7.26498	7.93681	5.96772	1.96909	7.74207e-35	2.28041e-32	FALSE	gained_in_mutant	1010	*	Promoter (1-2kb)	55384	MEG3	-1060
chr14	94048667	94049465	*	799	6.8745	5.47626	7.57103	-2.09477	7.81148e-35	2.29777e-32	FALSE	lost_in_mutant	799	*	Promoter (2-3kb)	57062	DDX24	2359
chr16	11151283	11152654	*	1372	7.85042	6.93915	8.40454	-1.46539	8.4204e-35	2.47356e-32	FALSE	lost_in_mutant	1372	*	Intron (ENST00000703130.1/23274, intron 21 of 22)	23274	CLEC16A	25273
chr20	25229447	25230791	*	1345	7.97194	7.05344	8.52867	-1.47523	8.45874e-35	2.4815e-32	TRUE	lost_in_mutant	1345	*	Exon (ENST00000613361.1/ENST00000613361.1, exon 1 of 1)	955	ENTPD6	4816
chr10	130203008	130203741	*	734	7.44533	6.33437	8.06547	-1.7311	8.84461e-35	2.59123e-32	FALSE	lost_in_mutant	734	*	Distal Intergenic	124902561	LOC124902561	22823
chr4	95547163	95550052	*	2890	9.45033	8.84078	9.8775	-1.03672	9.21715e-35	2.69677e-32	FALSE	lost_in_mutant	2890	*	Promoter (<=1kb)	8633	UNC5C	0
chr11	75338437	75339325	*	889	7.52673	6.40632	8.1497	-1.74338	9.5906e-35	2.8023e-32	FALSE	lost_in_mutant	889	*	Intron (ENST00000420843.7/408, intron 1 of 15)	442900	MIR326	-3251
chr1	72282036	72285365	*	3330	9.93498	9.36618	10.3419	-0.975691	9.93215e-35	2.89823e-32	TRUE	lost_in_mutant	3330	*	Promoter (<=1kb)	105378797	LOC105378797	0
chr19	43309903	43310705	*	803	6.34476	4.49536	7.12925	-2.63389	1.00235e-34	2.921e-32	TRUE	lost_in_mutant	803	*	Distal Intergenic	128193286	LINC03078	20839
chr15	25669446	25671440	*	1995	9.34164	8.69197	9.78798	-1.09601	1.07809e-34	3.13747e-32	FALSE	lost_in_mutant	1995	*	Distal Intergenic	57194	ATP10A	13129
chr16	30112184	30114133	*	1950	7.44611	6.41069	8.04269	-1.632	1.0795e-34	3.13747e-32	FALSE	lost_in_mutant	1950	*	Promoter (<=1kb)	79153	GDPD3	0
chr20	37629900	37631299	*	1400	7.40916	6.22079	8.05181	-1.83102	1.10059e-34	3.19455e-32	FALSE	lost_in_mutant	1400	*	Distal Intergenic	100861522	LINC00489	-6781
chr19	7870634	7872204	*	1571	9.60798	8.97054	10.0486	-1.07801	1.13524e-34	3.29077e-32	FALSE	lost_in_mutant	1571	*	Promoter (1-2kb)	80164	PRR36	1393
chr10	122474034	122476807	*	2774	8.32839	7.53958	8.83548	-1.2959	1.16016e-34	3.35855e-32	TRUE	lost_in_mutant	2774	*	Intron (ENST00000648167.1/5654, intron 1 of 8)	5654	HTRA1	12481
chr11	121722270	121723909	*	1640	9.13719	8.48331	9.5855	-1.10219	1.18947e-34	3.43885e-32	FALSE	lost_in_mutant	1640	*	Intron (ENST00000652518.1/107984402, intron 1 of 6)	107984402	LOC107984402	48009
chr18	6775797	6776801	*	1005	6.77251	5.33609	7.47783	-2.14174	1.19567e-34	3.45e-32	FALSE	lost_in_mutant	1005	*	Promoter (1-2kb)	79822	ARHGAP28	1795
chr19	13974120	13974615	*	496	6.79818	5.40218	7.49418	-2.092	1.19647e-34	3.45e-32	FALSE	lost_in_mutant	496	*	Intron (ENST00000254325.9/5989, intron 8 of 20)	5989	RFX1	-10065
chr1	43557929	43559996	*	2068	9.10974	8.46902	9.55186	-1.08284	1.25701e-34	3.61978e-32	FALSE	lost_in_mutant	2068	*	Intron (ENST00000617451.4/5792, intron 5 of 7)	5792	PTPRF	12853
chr12	111121694	111123109	*	1416	7.23463	6.04818	7.87674	-1.82856	1.27967e-34	3.67756e-32	FALSE	lost_in_mutant	1416	*	Intron (ENST00000261726.11/23316, intron 1 of 21)	23316	CUX2	22248
chr12	90064940	90065835	*	896	7.03862	5.76388	7.70465	-1.94077	1.28043e-34	3.67756e-32	FALSE	lost_in_mutant	896	*	Intron (ENST00000651272.1/105369890, intron 5 of 6)	105369891	LINC02399	117247
chr12	119486582	119487425	*	844	7.02196	5.70286	7.69932	-1.99647	1.31226e-34	3.76405e-32	FALSE	lost_in_mutant	844	*	Intron (ENST00000327554.3/160777, intron 4 of 13)	387890	TMEM233	-106349
chr3	115692494	115694521	*	2028	8.34555	7.59864	8.83522	-1.23658	1.32564e-34	3.79748e-32	FALSE	lost_in_mutant	2028	*	Intron (ENST00000305124.11/2596, intron 2 of 2)	2596	GAP43	68984
chr15	88403179	88404123	*	945	7.68885	6.68428	8.27533	-1.59104	1.34078e-34	3.83581e-32	TRUE	lost_in_mutant	945	*	Distal Intergenic	26589	MRPL46	60690
chr11	6925681	6927494	*	1814	7.97653	7.131	8.5061	-1.3751	1.35866e-34	3.88191e-32	FALSE	lost_in_mutant	1814	*	Promoter (<=1kb)	107984019	LOC107984019	0
chr11	17906063	17907139	*	1077	7.69872	6.7451	8.26788	-1.52279	1.38912e-34	3.96376e-32	FALSE	lost_in_mutant	1077	*	Intron (ENST00000528369.5/26297, intron 1 of 2)	26297	SERGEF	-31785
chr5	181245801	181247434	*	1634	8.74365	8.07191	9.2002	-1.12829	1.4193e-34	4.04462e-32	FALSE	lost_in_mutant	1634	*	Promoter (<=1kb)	101928649	CTC-338M12.4	0
chr17	38601422	38602365	*	944	9.07492	8.43823	9.51514	-1.07691	1.43106e-34	4.07285e-32	FALSE	lost_in_mutant	944	*	Promoter (2-3kb)	80725	SRCIN1	2247
chr3	50464328	50465600	*	1273	7.35448	6.2613	7.96921	-1.70791	1.45571e-34	4.1376e-32	TRUE	lost_in_mutant	1273	*	Intron (ENST00000424201.7/9254, intron 2 of 37)	9254	CACNA2D2	37823
chr15	28094645	28096760	*	2116	8.26554	8.78323	7.45034	1.33289	1.48086e-34	4.20365e-32	FALSE	gained_in_mutant	2116	*	Promoter (2-3kb)	4948	OCA2	2533
chr3	115712873	115713984	*	1112	7.96911	7.11917	8.50037	-1.38121	1.50692e-34	4.27208e-32	FALSE	lost_in_mutant	1112	*	Intron (ENST00000305124.11/2596, intron 2 of 2)	124909412	LOC124909412	78519
chr7	134126342	134127810	*	1469	8.77751	8.10512	9.23435	-1.12923	1.54313e-34	4.36908e-32	TRUE	lost_in_mutant	1469	*	Promoter (<=1kb)	136332	LRGUK	0
chr22	20298525	20300132	*	1608	9.01392	8.30907	9.48536	-1.17629	1.54634e-34	4.37254e-32	FALSE	lost_in_mutant	1608	*	Exon (ENST00000438948.1/ENST00000438948.1, exon 1 of 10)	65078	RTN4R	-15279
chr2	151670483	151672125	*	1643	7.55482	6.55783	8.13877	-1.58094	1.61945e-34	4.57335e-32	FALSE	lost_in_mutant	1643	*	Promoter (<=1kb)	4703	NEB	0
chr3	35785117	35785893	*	777	7.29159	6.12917	7.92687	-1.7977	1.68428e-34	4.75031e-32	FALSE	lost_in_mutant	777	*	Exon (ENST00000462173.1/10777, exon 4 of 4)	10777	ARPP21	3665
chr1	155084356	155085833	*	1478	9.84226	9.31082	10.2298	-0.918949	1.7312e-34	4.87016e-32	FALSE	lost_in_mutant	1478	*	Promoter (<=1kb)	125467750	EFNA4-EFNA3	0
chr14	75237115	75238336	*	1222	8.97109	8.32661	9.41499	-1.08838	1.73122e-34	4.87016e-32	FALSE	lost_in_mutant	1222	*	Distal Intergenic	2353	FOS	-40490
chr9	29211168	29215205	*	4038	9.4698	8.84987	9.902	-1.05213	1.79934e-34	5.05532e-32	FALSE	lost_in_mutant	4038	*	Promoter (<=1kb)	158038	LINGO2	0
chr11	107778653	107779515	*	863	6.75594	5.3397	7.45665	-2.11695	1.81551e-34	5.09421e-32	FALSE	lost_in_mutant	863	*	Distal Intergenic	6588	SLN	-58960
chr10	78359433	78360097	*	665	7.52339	6.52321	8.10841	-1.5852	1.89449e-34	5.30903e-32	FALSE	lost_in_mutant	665	*	Intron (ENST00000634930.1/105378375, intron 1 of 3)	124902468	LOC124902468	57774
chr17	82938444	82939608	*	1165	7.07647	5.7857	7.74665	-1.96095	1.96041e-34	5.48673e-32	FALSE	lost_in_mutant	1165	*	Promoter (<=1kb)	6904	TBCD	0
chr11	119863404	119864727	*	1324	8.67175	7.93774	9.1559	-1.21817	2.07282e-34	5.79396e-32	TRUE	lost_in_mutant	1324	*	Intron (ENST00000658360.1/124902771, intron 1 of 1)	105369526	LOC105369526	-27973
chr17	14340918	14342325	*	1408	6.83045	5.46707	7.5187	-2.05163	2.11785e-34	5.91229e-32	FALSE	lost_in_mutant	1408	*	Intron (ENST00000360954.3/9953, intron 1 of 1)	107985080	LOC107985080	-31814
chr22	33220028	33221465	*	1438	7.1599	5.95364	7.80754	-1.8539	2.25517e-34	6.28763e-32	FALSE	lost_in_mutant	1438	*	Promoter (<=1kb)	9215	LARGE1	281
chr5	164544880	164546085	*	1206	6.24759	4.39674	7.03232	-2.63558	2.28881e-34	6.3733e-32	TRUE	lost_in_mutant	1206	*	Intron (ENST00000517508.5/105377703, intron 4 of 5)	105377703	LINC03000	-55138
chr8	28657333	28658538	*	1206	6.95089	5.65778	7.62167	-1.96389	2.30538e-34	6.41129e-32	TRUE	lost_in_mutant	1206	*	Intron (ENST00000522725.5/2137, intron 2 of 4)	2137	EXTL3	25901
chr12	130513331	130514831	*	1501	7.60039	6.51847	8.21166	-1.69319	2.33388e-34	6.48233e-32	FALSE	lost_in_mutant	1501	*	Intron (ENST00000690449.1/23504, intron 3 of 22)	23504	RIMBP2	3034
chr17	4708656	4709169	*	514	7.2172	7.88224	5.94626	1.93599	2.35409e-34	6.53019e-32	FALSE	gained_in_mutant	514	*	Promoter (1-2kb)	409	ARRB2	-1427
chr4	94451309	94452943	*	1635	8.49133	7.74702	8.97989	-1.23287	2.36581e-34	6.55441e-32	FALSE	lost_in_mutant	1635	*	Promoter (<=1kb)	10611	PDLIM5	0
chr8	98246615	98247987	*	1373	6.99262	5.74443	7.65166	-1.90723	2.46512e-34	6.8209e-32	FALSE	lost_in_mutant	1373	*	Intron (ENST00000430223.7/79815, intron 3 of 10)	79815	NIPAL2	3767
chr9	15306087	15307836	*	1750	8.89807	8.19491	9.36876	-1.17385	2.47278e-34	6.83347e-32	FALSE	lost_in_mutant	1750	*	Promoter (<=1kb)	158219	TTC39B	0
chr11	73307178	73308673	*	1496	9.86056	9.34458	10.2398	-0.895252	2.50612e-34	6.9169e-32	FALSE	lost_in_mutant	1496	*	Promoter (<=1kb)	9828	ARHGEF17	0
chr6	89500008	89501686	*	1679	7.41442	6.29076	8.03836	-1.7476	2.65261e-34	7.31199e-32	TRUE	lost_in_mutant	1679	*	Intron (ENST00000339746.9/22881, intron 1 of 15)	22881	ANKRD6	-3271
chr17	76184057	76185163	*	1107	7.60498	6.55829	8.20518	-1.64689	2.67551e-34	7.36585e-32	TRUE	lost_in_mutant	1107	*	Intron (ENST00000647930.1/114804, intron 2 of 18)	114804	RNF157	-16975
chr16	79656333	79657129	*	797	6.46489	4.81369	7.21475	-2.40106	2.76545e-34	7.60392e-32	FALSE	lost_in_mutant	797	*	Distal Intergenic	101928248	LINC01229	-18919
chr6	150313494	150315104	*	1611	7.35897	6.26609	7.97361	-1.70752	2.76899e-34	7.6041e-32	FALSE	lost_in_mutant	1611	*	Distal Intergenic	389434	IYD	-53788
chr1	115078552	115079905	*	1354	7.2983	6.16562	7.92491	-1.75929	2.78718e-34	7.64449e-32	FALSE	lost_in_mutant	1354	*	Intron (ENST00000369516.7/10100, intron 1 of 7)	10100	TSPAN2	9509
chr2	48396961	48399015	*	2055	9.00424	8.28145	9.48354	-1.20209	2.81862e-34	7.72105e-32	TRUE	lost_in_mutant	2055	*	Distal Intergenic	129285	PPP1R21	-41583
chr1	205000936	205002002	*	1067	7.82697	6.91117	8.38274	-1.47158	2.91018e-34	7.9619e-32	FALSE	lost_in_mutant	1067	*	Exon (ENST00000339876.11/23114, exon 26 of 30)	23114	NFASC	3752
chr8	142283219	142284282	*	1064	8.6621	7.90506	9.15605	-1.25098	2.98386e-34	8.1533e-32	FALSE	lost_in_mutant	1064	*	Intron (ENST00000524325.6/203062, intron 11 of 13)	203062	TSNARE1	-3222
chr20	64222982	64224514	*	1533	8.64716	7.89519	9.13897	-1.24379	3.12179e-34	8.51956e-32	FALSE	lost_in_mutant	1533	*	Exon (ENST00000659024.1/4661, exon 15 of 17)	55251	PCMTD2	-31181
chr11	20000203	20001250	*	1048	7.77461	6.7863	8.35566	-1.56936	3.16748e-34	8.63351e-32	TRUE	lost_in_mutant	1048	*	Intron (ENST00000360655.8/89797, intron 11 of 37)	100874013	NAV2-AS3	-18866
chr13	91375287	91376628	*	1342	7.21275	6.06349	7.84422	-1.78073	3.33331e-34	9.0677e-32	TRUE	lost_in_mutant	1342	*	Intron (ENST00000710421.1/124903189, intron 2 of 3)	2262	GPC5	-21993
chr19	38304373	38305566	*	1194	7.66711	6.71424	8.23601	-1.52177	3.33505e-34	9.0677e-32	FALSE	lost_in_mutant	1194	*	Promoter (<=1kb)	64073	C19orf33	100
chr6	25302144	25303356	*	1213	7.26044	6.13893	7.88373	-1.7448	3.36759e-34	9.14481e-32	TRUE	lost_in_mutant	1213	*	Intron (ENST00000461945.1/55604, intron 2 of 8)	55604	CARMIL1	22469
chr13	79936301	79937204	*	904	6.49722	4.78876	7.25767	-2.46891	3.54627e-34	9.61508e-32	FALSE	lost_in_mutant	904	*	Distal Intergenic	101927195	LINC00382	63666
chr11	134459315	134460638	*	1324	7.2564	6.10485	7.88854	-1.78368	3.54954e-34	9.61508e-32	FALSE	lost_in_mutant	1324	*	Intron (ENST00000661684.1/283177, intron 1 of 3)	283177	B3GAT1-DT	-5547
chr9	34379452	34381642	*	2191	8.73914	9.23512	7.97725	1.25787	3.57214e-34	9.66436e-32	FALSE	gained_in_mutant	2191	*	Promoter (<=1kb)	84688	SPMIP6	0
chr2	177030110	177032292	*	2183	8.10651	7.22985	8.64789	-1.41804	3.97711e-34	1.07467e-31	TRUE	lost_in_mutant	2183	*	Intron (ENST00000665720.1/107985965, intron 4 of 6)	107985965	LOC107985965	24024
chr3	124559089	124560754	*	1666	8.65092	7.97724	9.10836	-1.13112	4.13129e-34	1.11496e-31	FALSE	lost_in_mutant	1666	*	Promoter (1-2kb)	8997	KALRN	-1946
chr12	44246406	44247541	*	1136	6.7916	5.39325	7.48817	-2.09492	4.13802e-34	1.1154e-31	TRUE	lost_in_mutant	1136	*	Intron (ENST00000266534.8/84216, intron 5 of 7)	84216	TMEM117	-70754
chr11	45994219	45996010	*	1792	7.95075	7.09158	8.48555	-1.39397	4.24998e-34	1.14417e-31	TRUE	lost_in_mutant	1792	*	Intron (ENST00000676320.1/51317, intron 6 of 18)	51317	PHF21A	-13064
chr18	48193624	48194914	*	1291	7.45074	6.39121	8.05501	-1.6638	4.39204e-34	1.18097e-31	FALSE	lost_in_mutant	1291	*	Intron (ENST00000590800.6/201501, intron 2 of 4)	201501	ZBTB7C	8687
chr12	125262703	125263324	*	622	6.18497	4.25709	6.98172	-2.72463	4.44881e-34	1.19477e-31	FALSE	lost_in_mutant	622	*	Intron (ENST00000682704.1/114795, intron 1 of 8)	114795	TMEM132B	-63227
chr6	161199900	161201646	*	1747	7.45598	6.38126	8.06502	-1.68376	4.49444e-34	1.20554e-31	TRUE	lost_in_mutant	1747	*	Intron (ENST00000320285.9/56895, intron 2 of 8)	56895	AGPAT4	30590
chr4	7679147	7680468	*	1322	7.46815	6.37682	8.08231	-1.70549	4.54636e-34	1.21798e-31	TRUE	lost_in_mutant	1322	*	Intron (ENST00000507866.6/57537, intron 9 of 26)	57537	SORCS2	-53812
chr5	133522507	133523510	*	1004	7.03337	5.77242	7.69579	-1.92337	4.59147e-34	1.22856e-31	FALSE	lost_in_mutant	1004	*	Intron (ENST00000265342.12/23105, intron 3 of 15)	23105	FSTL4	60131
chr10	14172387	14174711	*	2325	8.61879	7.89139	9.1001	-1.20871	4.61334e-34	1.23291e-31	TRUE	lost_in_mutant	2325	*	Promoter (<=1kb)	55691	FRMD4A	0
chr10	14211339	14212765	*	1427	7.13222	5.95097	7.77287	-1.8219	4.83266e-34	1.28995e-31	FALSE	lost_in_mutant	1427	*	Intron (ENST00000357447.7/55691, intron 2 of 24)	55691	FRMD4A	-36976
chr19	47228458	47230318	*	1861	8.38432	7.6467	8.87002	-1.22332	4.93145e-34	1.31472e-31	TRUE	lost_in_mutant	1861	*	Promoter (<=1kb)	27113	BBC3	881
chr10	50577429	50578781	*	1353	6.93842	5.62635	7.61402	-1.98767	4.99401e-34	1.32978e-31	FALSE	lost_in_mutant	1353	*	Intron (ENST00000429490.5/259230, intron 2 of 9)	259230	SGMS1	45175
chr17	82810425	82811426	*	1002	6.8489	5.33988	7.57018	-2.2303	5.52607e-34	1.46967e-31	FALSE	lost_in_mutant	1002	*	Intron (ENST00000682479.1/6904, intron 13 of 39)	6904	TBCD	5167
chr6	148885321	148886881	*	1561	7.38692	6.26063	8.01163	-1.751	5.62472e-34	1.49409e-31	TRUE	lost_in_mutant	1561	*	Intron (ENST00000367463.5/10090, intron 1 of 7)	10090	UST	-67026
chr3	53161979	53163424	*	1446	7.76923	6.825	8.33512	-1.51012	5.97415e-34	1.58499e-31	FALSE	lost_in_mutant	1446	*	Promoter (<=1kb)	5580	PRKCD	453
chr22	20243628	20244422	*	795	7.68933	6.72057	8.26373	-1.54317	6.5042e-34	1.72353e-31	FALSE	lost_in_mutant	795	*	Promoter (<=1kb)	65078	RTN4R	0
chr8	144048020	144051343	*	3324	8.98797	9.45359	8.29621	1.15738	7.29945e-34	1.93192e-31	TRUE	gained_in_mutant	3324	*	Promoter (<=1kb)	392275	SMPD5	0
chr1	108199141	108201330	*	2190	8.98039	8.32952	9.42729	-1.09777	7.59439e-34	2.00756e-31	FALSE	lost_in_mutant	2190	*	Promoter (<=1kb)	29957	SLC25A24	0
chr5	66322371	66324198	*	1828	7.04054	5.73304	7.71498	-1.98194	7.69342e-34	2.03128e-31	FALSE	lost_in_mutant	1828	*	Exon (ENST00000669604.1/124900988, exon 3 of 4)	124900988	LOC124900988	13363
chr21	37636103	37637369	*	1267	7.14903	5.97911	7.78646	-1.80734	7.71627e-34	2.03487e-31	FALSE	lost_in_mutant	1267	*	Intron (ENST00000667151.1/ENST00000667151.1, intron 1 of 2)	105372799	KCNJ6-AS1	-61186
chr19	11026911	11027476	*	566	6.11537	4.07012	6.92907	-2.85895	7.76612e-34	2.04555e-31	FALSE	lost_in_mutant	566	*	Intron (ENST00000643549.1/6597, intron 23 of 34)	6597	SMARCA4	-3323
chr7	136555485	136556769	*	1285	7.22064	6.09443	7.84534	-1.75091	8.20294e-34	2.15801e-31	TRUE	lost_in_mutant	1285	*	Distal Intergenic	105375523	LOC105375523	128090
chr17	78013579	78015088	*	1510	7.08298	5.88946	7.72708	-1.83762	8.50466e-34	2.23471e-31	FALSE	lost_in_mutant	1510	*	Intron (ENST00000696270.1/57690, intron 3 of 22)	57690	TNRC6C	9412
chr16	89909830	89910871	*	1042	7.3431	6.25398	7.95658	-1.7026	8.52727e-34	2.23796e-31	FALSE	lost_in_mutant	1042	*	Promoter (<=1kb)	22980	TCF25	0
chr8	142224559	142225785	*	1227	7.08918	5.86685	7.74124	-1.87439	8.94759e-34	2.34547e-31	FALSE	lost_in_mutant	1227	*	Intron (ENST00000524325.6/203062, intron 13 of 13)	619434	LINC00051	26203
chr21	34129016	34130579	*	1564	8.45654	7.72587	8.93925	-1.21338	9.17474e-34	2.40214e-31	TRUE	lost_in_mutant	1564	*	Intron (ENST00000488492.5/64968, intron 4 of 4)	64968	MRPS6	5063
chr1	145978943	145980157	*	1215	9.24094	8.62552	9.67097	-1.04545	9.27563e-34	2.42565e-31	FALSE	lost_in_mutant	1215	*	Downstream (<=300bp)	10628	TXNIP	14059
chr11	75428292	75428687	*	396	5.99502	3.73549	6.83591	-3.10042	9.41132e-34	2.45821e-31	FALSE	lost_in_mutant	396	*	Promoter (1-2kb)	283212	KLHL35	1375
chr3	48268190	48269570	*	1381	8.02359	7.12614	8.57268	-1.44654	9.58686e-34	2.50107e-31	FALSE	lost_in_mutant	1381	*	3' UTR	51385	ZNF589	11603
chr6	151291231	151292206	*	976	7.6364	6.68673	8.20419	-1.51746	9.61261e-34	2.50481e-31	FALSE	lost_in_mutant	976	*	Intron (ENST00000402676.7/9590, intron 2 of 4)	9590	AKAP12	-33482
chr5	141849222	141850498	*	1277	8.01902	7.18173	8.54539	-1.36366	9.65942e-34	2.51402e-31	FALSE	lost_in_mutant	1277	*	Distal Intergenic	5097	PCDH1	15704
chr11	129853548	129855040	*	1493	7.79292	6.81508	8.37042	-1.55534	9.98426e-34	2.59548e-31	FALSE	lost_in_mutant	1493	*	Exon (ENST00000281441.8/120224, exon 3 of 6)	120224	TMEM45B	3216
chr12	26523487	26524305	*	819	8.40307	7.64614	8.89697	-1.25083	1.00571e-33	2.61131e-31	TRUE	lost_in_mutant	819	*	Intron (ENST00000381340.8/3709, intron 37 of 56)	3709	ITPR2	-27927
chr17	77695773	77697449	*	1677	8.48738	7.76036	8.96852	-1.20816	1.01362e-33	2.62875e-31	TRUE	lost_in_mutant	1677	*	Distal Intergenic	100132174	LINC01987	31110
chr1	38693583	38694723	*	1141	6.66933	5.19552	7.383	-2.18748	1.06533e-33	2.75957e-31	FALSE	lost_in_mutant	1141	*	Distal Intergenic	64121	RRAGC	153351
chr13	36163287	36164502	*	1216	7.35724	6.29604	7.96205	-1.666	1.11651e-33	2.88873e-31	TRUE	lost_in_mutant	1216	*	Distal Intergenic	9201	DCLK1	-31905
chr15	90934191	90935968	*	1778	9.7956	9.2601	10.1852	-0.925149	1.17843e-33	3.04535e-31	TRUE	lost_in_mutant	1778	*	Promoter (<=1kb)	374659	HDDC3	0
chr22	17910389	17911500	*	1112	8.61153	7.94364	9.06632	-1.12268	1.18197e-33	3.0509e-31	FALSE	lost_in_mutant	1112	*	Intron (ENST00000441493.7/57553, intron 1 of 31)	57553	MICAL3	-3515
chr4	146311057	146312077	*	1021	6.76632	5.36635	7.46325	-2.0969	1.22164e-33	3.14958e-31	FALSE	lost_in_mutant	1021	*	Intron (ENST00000432059.6/84068, intron 5 of 10)	345051	REELD1	86500
chr7	139583191	139584807	*	1617	6.67472	5.22529	7.38298	-2.15769	1.22949e-33	3.1661e-31	FALSE	lost_in_mutant	1617	*	3' UTR	154790	CLEC2L	44038
chr2	47248942	47250239	*	1298	7.83262	6.95453	8.37455	-1.42002	1.28729e-33	3.31106e-31	FALSE	lost_in_mutant	1298	*	Intron (ENST00000448713.5/101927043, intron 2 of 2)	124907763	LOC124907763	22023
chr10	78931259	78932226	*	968	7.60315	6.6185	8.18296	-1.56446	1.31313e-33	3.37356e-31	FALSE	lost_in_mutant	968	*	Distal Intergenic	283050	ZMIZ1-AS1	30168
chr1	229091538	229093222	*	1685	7.83204	6.95832	8.37233	-1.41401	1.33056e-33	3.41433e-31	TRUE	lost_in_mutant	1685	*	Promoter (1-2kb)	105373158	LINC02815	1673
chr6	142898939	142901000	*	2062	7.71435	6.79251	8.27229	-1.47978	1.33439e-33	3.42017e-31	TRUE	lost_in_mutant	2062	*	Intron (ENST00000012134.7/3097, intron 1 of 8)	3097	HIVEP2	43597
chr9	76905406	76907064	*	1659	9.07943	8.42813	9.52652	-1.09839	1.40354e-33	3.5932e-31	TRUE	lost_in_mutant	1659	*	Promoter (<=1kb)	158471	PRUNE2	0
chr13	52846112	52847260	*	1149	7.25513	7.93226	5.937	1.99525	1.42468e-33	3.64305e-31	FALSE	gained_in_mutant	1149	*	Promoter (<=1kb)	5100	PCDH8	-419
chr3	27992819	27993840	*	1022	6.80264	5.42366	7.49463	-2.07097	1.43114e-33	3.65531e-31	TRUE	lost_in_mutant	1022	*	Intron (ENST00000643609.1/ENST00000643609.1, intron 1 of 6)	107986041	LINC01967	65428
chr5	139677273	139678568	*	1296	8.673	7.9695	9.14384	-1.17434	1.45008e-33	3.69938e-31	FALSE	lost_in_mutant	1296	*	Promoter (1-2kb)	51523	CXXC5	-1115
chr10	128220282	128221838	*	1557	7.2795	6.17514	7.89763	-1.72249	1.53722e-33	3.91713e-31	FALSE	lost_in_mutant	1557	*	Intron (ENST00000626518.2/101927381, intron 1 of 3)	101927381	LINC01163	39146
chr4	181503787	181505362	*	1576	7.02781	5.81289	7.67784	-1.86496	1.54913e-33	3.94288e-31	FALSE	lost_in_mutant	1576	*	Distal Intergenic	101928679	LINC02500	-238642
chr9	132185081	132186143	*	1063	7.60263	6.6494	8.17167	-1.52227	1.59144e-33	4.04587e-31	FALSE	lost_in_mutant	1063	*	Intron (ENST00000393229.4/84628, intron 2 of 7)	84628	NTNG2	23023
chr6	161168248	161170301	*	2054	7.9228	7.08293	8.45017	-1.36724	1.60866e-33	4.0849e-31	TRUE	lost_in_mutant	2054	*	Intron (ENST00000320285.9/56895, intron 2 of 8)	56895	AGPAT4	-18959
chr11	47329465	47331195	*	1731	7.41647	6.34328	8.02502	-1.68174	1.63447e-33	4.14566e-31	FALSE	lost_in_mutant	1731	*	Promoter (1-2kb)	8567	MADD	1323
chr1	204637122	204638387	*	1266	9.4055	8.73615	9.86094	-1.12479	1.66225e-33	4.21124e-31	FALSE	lost_in_mutant	1266	*	Intron (ENST00000367176.7/10446, intron 2 of 2)	105371692	LOC105371692	10347
chr14	92885959	92886964	*	1006	7.41016	6.36249	8.01067	-1.64818	1.72174e-33	4.35691e-31	FALSE	lost_in_mutant	1006	*	Promoter (<=1kb)	105370629	LINC02833	0
chr6	16419677	16421232	*	1556	7.43527	6.38413	8.03688	-1.65276	1.72537e-33	4.36107e-31	TRUE	lost_in_mutant	1556	*	Intron (ENST00000244769.8/6310, intron 7 of 8)	127903862	LOC127903862	-91246
chr2	133337	134374	*	1038	6.87989	5.54884	7.56023	-2.0114	1.76714e-33	4.4615e-31	TRUE	lost_in_mutant	1038	*	Distal Intergenic	642273	FAM110C	-86467
chr7	6503445	6504985	*	1541	9.98337	9.35808	10.4182	-1.06008	1.82272e-33	4.59652e-31	FALSE	lost_in_mutant	1541	*	Exon (ENST00000457091.3/392862, exon 15 of 22)	221955	DAGLB	-19255
chr16	65787652	65789066	*	1415	7.0849	5.86344	7.73672	-1.87328	1.8302e-33	4.6088e-31	FALSE	lost_in_mutant	1415	*	Distal Intergenic	283867	LINC00922	-211307
chr17	7477678	7479463	*	1786	8.66808	7.93719	9.1509	-1.21371	1.83179e-33	4.6088e-31	FALSE	lost_in_mutant	1786	*	Promoter (<=1kb)	57659	ZBTB4	168
chr11	95739070	95740607	*	1538	6.74469	5.34659	7.4412	-2.0946	1.87524e-33	4.7127e-31	TRUE	lost_in_mutant	1538	*	Intron (ENST00000648353.1/ENST00000648353.1, intron 3 of 4)	143684	FAM76B	38597
chr2	119119299	119120701	*	1403	8.01679	7.19614	8.53664	-1.34049	1.88723e-33	4.7374e-31	TRUE	lost_in_mutant	1403	*	Distal Intergenic	165257	C1QL2	38050
chr10	53789697	53790529	*	833	6.3762	4.67041	7.13616	-2.46575	1.89812e-33	4.75928e-31	TRUE	lost_in_mutant	833	*	Distal Intergenic	65217	PCDH15	20135
chr11	126857821	126858756	*	936	7.35196	6.29753	7.95461	-1.65708	1.92072e-33	4.81045e-31	FALSE	lost_in_mutant	936	*	Intron (ENST00000525144.7/84623, intron 1 of 16)	105369559	LOC105369559	81903
chr5	139104697	139106923	*	2227	8.32457	7.58181	8.81247	-1.23066	1.92887e-33	4.82534e-31	TRUE	lost_in_mutant	2227	*	Intron (ENST00000394817.7/64374, intron 3 of 9)	64374	SIL1	-10816
chr6	43052905	43054280	*	1376	8.52425	7.78937	9.00878	-1.21941	1.93138e-33	4.82611e-31	FALSE	lost_in_mutant	1376	*	Promoter (<=1kb)	9820	CUL7	0
chr16	89034550	89035982	*	1433	8.18624	7.39373	8.69483	-1.3011	1.9439e-33	4.85186e-31	FALSE	lost_in_mutant	1433	*	Distal Intergenic	197322	ACSF3	-52393
chr13	25488946	25490520	*	1575	8.25206	7.50541	8.74162	-1.23622	1.9638e-33	4.89597e-31	FALSE	lost_in_mutant	1575	*	Promoter (<=1kb)	51761	ATP8A2	0
chr17	82578030	82579224	*	1195	6.74048	5.31503	7.44332	-2.12829	1.99206e-33	4.96078e-31	TRUE	lost_in_mutant	1195	*	Exon (ENST00000570869.1/ENST00000570869.1, exon 1 of 1)	3607	FOXK2	-3551
chr5	145802219	145803602	*	1384	7.22857	6.1071	7.85185	-1.74475	2.03172e-33	5.05379e-31	TRUE	lost_in_mutant	1384	*	Intron (ENST00000683046.1/153768, intron 4 of 6)	153768	PRELID2	-5688
chr15	79168956	79169771	*	816	7.77149	6.78312	8.35255	-1.56943	2.05451e-33	5.10468e-31	FALSE	lost_in_mutant	816	*	Intron (ENST00000692103.1/729911, intron 1 of 2)	406960	MIR184	-40017
chr7	156024192	156025238	*	1047	6.51943	4.88059	7.26693	-2.38634	2.10441e-33	5.22276e-31	FALSE	lost_in_mutant	1047	*	Distal Intergenic	124901789	LOC124901789	9326
chr1	236907768	236908769	*	1002	6.64026	5.16715	7.35377	-2.18663	2.14874e-33	5.32672e-31	FALSE	lost_in_mutant	1002	*	Intron (ENST00000650888.1/4548, intron 32 of 32)	105373218	LOC105373218	9245
chr2	13307924	13309502	*	1579	6.26204	7.13461	3.69788	3.43673	2.15563e-33	5.33779e-31	FALSE	gained_in_mutant	1579	*	Intron (ENST00000647894.1/105373436, intron 4 of 4)	105373438	LOC105373438	-228171
chr19	57410827	57412062	*	1236	8.83404	8.15599	9.29346	-1.13747	2.27044e-33	5.61573e-31	FALSE	lost_in_mutant	1236	*	Promoter (<=1kb)	7565	ZNF17	0
chr14	100708465	100710089	*	1625	7.82993	8.42648	6.79459	1.63189	2.49758e-33	6.17056e-31	FALSE	gained_in_mutant	1625	*	Distal Intergenic	8788	DLK1	-15616
chr15	99123391	99124408	*	1018	8.08289	7.26764	8.6006	-1.33297	2.55917e-33	6.31096e-31	FALSE	lost_in_mutant	1018	*	Intron (ENST00000560674.5/23336, intron 2 of 4)	128193289	TTC23-AS1	-14909
chr1	24463356	24464971	*	1616	7.54861	6.54786	8.13382	-1.58596	2.56016e-33	6.31096e-31	TRUE	lost_in_mutant	1616	*	3' UTR	57185	NIPAL3	7190
chr11	67352772	67354065	*	1294	9.71774	9.16851	10.1146	-0.946072	2.60174e-33	6.40626e-31	FALSE	lost_in_mutant	1294	*	Promoter (<=1kb)	57804	POLD4	0
chr7	157874977	157876678	*	1702	7.86777	6.96229	8.4198	-1.45751	2.75126e-33	6.76681e-31	FALSE	lost_in_mutant	1702	*	Intron (ENST00000389413.7/5799, intron 11 of 21)	100506585	PTPRN2-AS1	20177
chr11	134124756	134126745	*	1990	8.40038	7.67839	8.87934	-1.20095	2.75549e-33	6.76961e-31	TRUE	lost_in_mutant	1990	*	Promoter (<=1kb)	83700	JAM3	0
chrX	2927793	2929764	*	1972	8.05892	7.20703	8.59093	-1.3839	2.96147e-33	7.26751e-31	FALSE	lost_in_mutant	1972	*	Promoter (<=1kb)	414	ARSD	0
chr7	98950991	98952156	*	1166	7.33734	6.22101	7.95908	-1.73807	2.97063e-33	7.28184e-31	FALSE	lost_in_mutant	1166	*	Exon (ENST00000446306.8/8295, exon 37 of 71)	8295	TRRAP	13758
chr7	157930850	157931840	*	991	7.74156	6.80675	8.30412	-1.49737	3.0473e-33	7.46144e-31	TRUE	lost_in_mutant	991	*	Intron (ENST00000389413.7/5799, intron 10 of 21)	105375613	LOC105375613	-55329
chr2	49255216	49256392	*	1177	7.30733	6.23503	7.91561	-1.68059	3.18328e-33	7.78567e-31	FALSE	lost_in_mutant	1177	*	Intron (ENST00000634588.1/ENST00000634588.1, intron 2 of 4)	2492	FSHR	-100689
chr19	55116192	55117200	*	1009	7.73087	6.8303	8.2811	-1.4508	3.26204e-33	7.9694e-31	FALSE	lost_in_mutant	1009	*	Promoter (<=1kb)	54776	PPP1R12C	213
chr15	90061884	90063015	*	1132	7.43489	6.4219	8.02415	-1.60225	3.30246e-33	8.05919e-31	FALSE	lost_in_mutant	1132	*	Intron (ENST00000268154.9/374655, intron 1 of 4)	374655	ZNF710	-4999
chr1	16253747	16254975	*	1229	7.29439	6.2123	7.90571	-1.69342	3.36323e-33	8.19835e-31	FALSE	lost_in_mutant	1229	*	Promoter (<=1kb)	54455	FBXO42	-154
chr1	246623951	246624797	*	847	6.31229	4.55874	7.08073	-2.52199	3.44642e-33	8.39181e-31	FALSE	lost_in_mutant	847	*	Intron (ENST00000483271.1/163882, intron 3 of 7)	163882	CNST	57437
chr8	7354852	7355743	*	892	6.34811	4.58464	7.11827	-2.53364	3.51736e-33	8.55504e-31	FALSE	lost_in_mutant	892	*	Promoter (<=1kb)	100128890	FAM66B	0
chr14	78196488	78197562	*	1075	6.53307	4.81208	7.29577	-2.48368	3.65022e-33	8.86832e-31	FALSE	lost_in_mutant	1075	*	Intron (ENST00000634499.2/9369, intron 1 of 21)	9369	NRXN3	26115
chr19	47430043	47430581	*	539	7.41886	8.06	6.23587	1.82413	3.74501e-33	9.08856e-31	FALSE	gained_in_mutant	539	*	Promoter (1-2kb)	6543	SLC8A2	1987
chr6	43926247	43927472	*	1226	8.8693	8.20741	9.32131	-1.1139	3.76664e-33	9.13093e-31	FALSE	lost_in_mutant	1226	*	Intron (ENST00000691600.1/100132354, intron 1 of 1)	100132354	LINC01512	35202
chr13	33106621	33107710	*	1090	6.76592	5.39008	7.45716	-2.06707	3.80545e-33	9.21481e-31	FALSE	lost_in_mutant	1090	*	Exon (ENST00000336934.10/90627, exon 13 of 14)	90627	STARD13	5483
chr16	545900	547681	*	1782	8.04946	7.20261	8.57954	-1.37693	3.83241e-33	9.26986e-31	FALSE	lost_in_mutant	1782	*	Promoter (2-3kb)	100423037	MIR3176	2623
chr12	124462219	124464022	*	1804	7.74907	6.83981	8.30247	-1.46266	3.84367e-33	9.28685e-31	FALSE	lost_in_mutant	1804	*	Intron (ENST00000404621.5/9612, intron 6 of 46)	9612	NCOR2	19747
chr7	32941519	32943543	*	2025	8.2612	7.46121	8.77282	-1.3116	3.91354e-33	9.44526e-31	TRUE	lost_in_mutant	2025	*	Promoter (<=1kb)	441212	RP9P	0
chr20	58001057	58002253	*	1197	7.9072	6.94655	8.4788	-1.53225	4.10085e-33	9.88644e-31	FALSE	lost_in_mutant	1197	*	Promoter (1-2kb)	105376992	LINC01742	-1651
chr2	133293500	133294673	*	1174	7.41513	6.33201	8.02677	-1.69476	4.13782e-33	9.9646e-31	TRUE	lost_in_mutant	1174	*	Intron (ENST00000409261.6/344148, intron 4 of 19)	101928161	NCKAP5-AS2	27135
chr3	171436162	171438189	*	2028	7.16548	5.93777	7.81901	-1.88124	4.27202e-33	1.02765e-30	FALSE	lost_in_mutant	2028	*	Intron (ENST00000436636.7/23043, intron 1 of 32)	102724479	LOC102724479	-21059
chr6	85795492	85796700	*	1209	6.90153	5.58877	7.5773	-1.98853	4.27787e-33	1.02793e-30	FALSE	lost_in_mutant	1209	*	Distal Intergenic	387066	SNHG5	-116560
chr7	141324479	141325940	*	1462	7.19977	6.0942	7.81827	-1.72407	4.42997e-33	1.06331e-30	TRUE	lost_in_mutant	1462	*	Intron (ENST00000565468.6/100507421, intron 2 of 3)	105375538	AGK-DT	185883
chr6	107538624	107541005	*	2382	7.78771	6.91231	8.32863	-1.41632	4.44879e-33	1.06666e-30	FALSE	lost_in_mutant	2382	*	Intron (ENST00000477448.1/55084, intron 4 of 4)	55084	SOBP	48020
chr11	130102475	130103920	*	1446	7.11578	5.87711	7.77226	-1.89515	4.55232e-33	1.09029e-30	TRUE	lost_in_mutant	1446	*	Intron (ENST00000650012.1/334, intron 2 of 18)	334	APLP2	-4685
chr11	17400480	17401428	*	949	7.46924	6.46572	8.05537	-1.58965	4.61729e-33	1.10464e-30	FALSE	lost_in_mutant	949	*	Promoter (1-2kb)	6833	ABCC8	1250
chr1	20343015	20344222	*	1208	8.70245	9.20263	7.93047	1.27216	4.66461e-33	1.11475e-30	FALSE	gained_in_mutant	1208	*	3' UTR	127731	VWA5B1	10097
chr8	32420976	32422123	*	1148	7.76378	6.85702	8.31627	-1.45925	4.86886e-33	1.16229e-30	FALSE	lost_in_mutant	1148	*	Intron (ENST00000519301.6/3084, intron 1 of 10)	100874286	NRG1-IT3	-18581
chr17	29140123	29141645	*	1523	9.36758	8.75234	9.79753	-1.04519	4.92525e-33	1.17447e-30	FALSE	lost_in_mutant	1523	*	Promoter (<=1kb)	124903967	LOC124903967	0
chr11	117299182	117300723	*	1542	8.27489	7.49581	8.77799	-1.28218	4.9763e-33	1.18536e-30	FALSE	lost_in_mutant	1542	*	Promoter (<=1kb)	23621	BACE1	0
chr12	116662217	116663360	*	1144	8.70097	7.98389	9.17779	-1.1939	5.13905e-33	1.22279e-30	FALSE	lost_in_mutant	1144	*	Promoter (<=1kb)	124903027	LINC03088	635
chr18	79911025	79912043	*	1019	6.62466	5.09246	7.35084	-2.25838	5.30725e-33	1.26144e-30	FALSE	lost_in_mutant	1019	*	Intron (ENST00000357575.8/80148, intron 4 of 4)	80148	SLC66A2	3918
chr19	45506305	45507700	*	1396	8.96533	8.3492	9.3957	-1.0465	5.54271e-33	1.31561e-30	FALSE	lost_in_mutant	1396	*	Promoter (<=1kb)	7408	VASP	0
chr17	1304478	1305840	*	1363	8.18831	7.41664	8.68835	-1.27171	5.54716e-33	1.31561e-30	FALSE	lost_in_mutant	1363	*	Distal Intergenic	286753	TRARG1	24816
chr5	124127274	124128654	*	1381	8.99969	8.38679	9.42849	-1.0417	5.57708e-33	1.32128e-30	TRUE	lost_in_mutant	1381	*	Intron (ENST00000628324.2/103724389, intron 2 of 3)	101927397	LOC101927397	186025
chr17	29048073	29050125	*	2053	8.24709	7.4471	8.7587	-1.31161	5.69699e-33	1.34823e-30	TRUE	lost_in_mutant	2053	*	Promoter (1-2kb)	51268	PIPOX	1433
chr16	12201159	12202110	*	952	6.86902	5.48637	7.56188	-2.07551	5.85173e-33	1.38336e-30	FALSE	lost_in_mutant	952	*	Intron (ENST00000566228.6/92017, intron 14 of 20)	92017	SNX29	71462
chr4	20959896	20960917	*	1022	6.82596	5.48884	7.50781	-2.01897	5.8742e-33	1.38599e-30	TRUE	lost_in_mutant	1022	*	Intron (ENST00000382152.7/80333, intron 1 of 8)	80333	KCNIP4	23124
chr19	48089906	48090985	*	1080	6.93869	5.65224	7.60776	-1.95552	5.8755e-33	1.38599e-30	FALSE	lost_in_mutant	1080	*	Promoter (<=1kb)	8605	PLA2G4C	0
chr11	22491156	22492376	*	1221	8.04543	7.21706	8.56832	-1.35127	5.93529e-33	1.39858e-30	FALSE	lost_in_mutant	1221	*	Promoter (<=1kb)	102723378	LINC01495	0
chr1	7454933	7456905	*	1973	8.6155	7.82018	9.12523	-1.30505	6.04345e-33	1.42254e-30	TRUE	lost_in_mutant	1973	*	Intron (ENST00000303635.12/23261, intron 5 of 22)	102725193	CAMTA1-AS2	-65179
chr9	130193115	130194700	*	1586	8.13727	7.33762	8.64875	-1.31113	6.43843e-33	1.5125e-30	FALSE	lost_in_mutant	1586	*	Promoter (<=1kb)	23413	NCS1	0
chr12	139005	140428	*	1424	7.97441	7.10343	8.51367	-1.41024	6.43945e-33	1.5125e-30	FALSE	lost_in_mutant	1424	*	Exon (ENST00000538872.6/440073, exon 4 of 14)	574538	LOC574538	8687
chr2	160239131	160240317	*	1187	6.9084	5.63869	7.57312	-1.93443	6.6992e-33	1.5703e-30	FALSE	lost_in_mutant	1187	*	Intron (ENST00000485635.2/3694, intron 1 of 9)	100505984	LINC02478	26867
chr18	64149653	64150612	*	960	7.29012	6.19612	7.9051	-1.70899	6.69985e-33	1.5703e-30	FALSE	lost_in_mutant	960	*	Promoter (<=1kb)	221241	LINC00305	-565
chr1	5506746	5507601	*	856	6.03341	3.82008	6.86882	-3.04875	6.77881e-33	1.58711e-30	FALSE	lost_in_mutant	856	*	Distal Intergenic	105376686	LOC105376686	-13689
chr1	162144520	162146573	*	2054	8.13791	7.2811	8.6718	-1.39069	6.84993e-33	1.60205e-30	TRUE	lost_in_mutant	2054	*	Intron (ENST00000361897.10/9722, intron 1 of 9)	100616386	MIR4654	-10534
chr2	70978398	70979292	*	895	7.09149	7.79026	5.68368	2.10658	7.09824e-33	1.65836e-30	FALSE	gained_in_mutant	895	*	Promoter (<=1kb)	79998	ANKRD53	0
chr14	33989326	33990395	*	1070	7.04754	5.79014	7.70902	-1.91888	7.22136e-33	1.68532e-30	FALSE	lost_in_mutant	1070	*	Intron (ENST00000487915.6/102724945, intron 4 of 5)	102724945	LOC102724945	28260
chr11	114845922	114848283	*	2362	7.82178	6.96132	8.35706	-1.39575	7.26033e-33	1.69261e-30	TRUE	lost_in_mutant	2362	*	Distal Intergenic	120406	NXPE2	167395
chr11	8233389	8234676	*	1288	7.76134	6.87805	8.3052	-1.42715	7.4556e-33	1.73629e-30	FALSE	lost_in_mutant	1288	*	Intron (ENST00000335790.8/4004, intron 1 of 3)	4004	LMO1	28712
chr1	229578802	229579748	*	947	7.70698	6.7299	8.28423	-1.55432	8.17079e-33	1.90083e-30	TRUE	lost_in_mutant	947	*	Distal Intergenic	23456	ABCB10	-20095
chr8	60921844	60923300	*	1457	6.57342	7.35758	4.72613	2.63144	9.49215e-33	2.20588e-30	FALSE	gained_in_mutant	1457	*	Promoter (2-3kb)	157807	CLVS1	2863
chr19	56367826	56368832	*	1007	8.77617	8.10806	9.23106	-1.123	9.58516e-33	2.22514e-30	FALSE	lost_in_mutant	1007	*	Promoter (<=1kb)	147947	ZNF542P	0
chr20	42112238	42113845	*	1608	6.85668	5.52756	7.53655	-2.00899	9.69869e-33	2.24911e-30	FALSE	lost_in_mutant	1608	*	Intron (ENST00000356100.6/11122, intron 22 of 30)	105372622	LOC105372622	-96760
chr9	8733230	8734319	*	1090	7.44846	6.41699	8.04376	-1.62678	9.7955e-33	2.26916e-30	FALSE	lost_in_mutant	1090	*	Promoter (<=1kb)	5789	PTPRD	0
chr17	73759234	73760770	*	1537	8.84341	8.19054	9.29123	-1.10069	9.8772e-33	2.28567e-30	TRUE	lost_in_mutant	1537	*	Promoter (<=1kb)	283982	LINC00469	191
chr5	83472586	83474900	*	2315	10.0393	9.5362	10.4117	-0.875467	9.9912e-33	2.30961e-30	FALSE	lost_in_mutant	2315	*	Promoter (<=1kb)	1462	VCAN	661
chrX	48971371	48972746	*	1376	8.17301	7.2604	8.72763	-1.46723	1.02132e-32	2.35845e-30	FALSE	lost_in_mutant	1376	*	Promoter (<=1kb)	3750	KCND1	0
chr14	25832527	25834131	*	1605	7.67443	6.70363	8.24952	-1.54589	1.0327e-32	2.38221e-30	TRUE	lost_in_mutant	1605	*	Intron (ENST00000546412.2/107984700, intron 5 of 9)	124900350	LOC124900350	-25815
chr4	78056057	78059829	*	3773	9.71597	9.1791	10.1063	-0.927245	1.05242e-32	2.42514e-30	FALSE	lost_in_mutant	3773	*	Promoter (<=1kb)	80144	FRAS1	0
chr2	238396870	238397685	*	816	7.64196	6.68705	8.21158	-1.52453	1.05359e-32	2.42529e-30	FALSE	lost_in_mutant	816	*	Promoter (<=1kb)	26146	TRAF3IP1	0
chr20	19465654	19467433	*	1780	7.10104	5.93443	7.73752	-1.80309	1.08105e-32	2.48588e-30	TRUE	lost_in_mutant	1780	*	Intron (ENST00000328041.11/57419, intron 2 of 16)	100130264	SLC24A3-AS1	-181058
chr4	105191309	105192352	*	1044	6.61646	5.14824	7.3289	-2.18066	1.11e-32	2.54978e-30	TRUE	lost_in_mutant	1044	*	Intron (ENST00000305737.6/54790, intron 2 of 2)	104384744	TET2-AS1	-13246
chr12	4586466	4588037	*	1572	7.12446	5.90736	7.77509	-1.86773	1.15557e-32	2.65029e-30	FALSE	lost_in_mutant	1572	*	Promoter (2-3kb)	8798	DYRK4	-2041
chr1	41732855	41733859	*	1005	7.30917	6.15387	7.9424	-1.78853	1.15617e-32	2.65029e-30	FALSE	lost_in_mutant	1005	*	Intron (ENST00000372584.5/59269, intron 1 of 7)	59269	HIVEP3	-70530
chr8	61839367	61840994	*	1628	7.17111	6.04184	7.79671	-1.75486	1.16677e-32	2.67179e-30	TRUE	lost_in_mutant	1628	*	Intron (ENST00000520862.5/101929628, intron 3 of 3)	101929628	LINC02842	4411
chr10	13834433	13835564	*	1132	7.2131	6.10359	7.8328	-1.72921	1.1882e-32	2.71803e-30	FALSE	lost_in_mutant	1132	*	Intron (ENST00000357447.7/55691, intron 3 of 24)	55691	FRMD4A	30740
chr1	45010350	45012823	*	2474	9.83449	9.31373	10.2163	-0.9026	1.19012e-32	2.71957e-30	FALSE	lost_in_mutant	2474	*	Promoter (<=1kb)	7389	UROD	0
chr12	121535736	121537751	*	2016	9.57879	9.00973	9.98581	-0.976072	1.21254e-32	2.76793e-30	FALSE	lost_in_mutant	2016	*	Promoter (<=1kb)	84678	KDM2B	0
chr17	1846953	1847760	*	808	6.76363	5.24883	7.48614	-2.23731	1.22223e-32	2.78714e-30	FALSE	lost_in_mutant	808	*	Intron (ENST00000571058.5/6117, intron 4 of 5)	6117	RPA1	3033
chr17	27984146	27986256	*	2111	7.37985	6.32997	7.98106	-1.65109	1.23003e-32	2.80202e-30	FALSE	lost_in_mutant	2111	*	Promoter (2-3kb)	105371708	LINC01992	2615
chr11	125381225	125383007	*	1783	7.80843	6.82924	8.38638	-1.55714	1.23681e-32	2.81453e-30	FALSE	lost_in_mutant	1783	*	Promoter (2-3kb)	63876	PKNOX2	-2681
chr17	44987143	44988801	*	1659	9.00293	8.37095	9.44091	-1.06996	1.243e-32	2.82507e-30	TRUE	lost_in_mutant	1659	*	Intron (ENST00000678938.1/4836, intron 1 of 11)	10882	C1QL1	-18840
chr14	94887480	94889094	*	1615	7.52348	6.5447	8.10129	-1.5566	1.24402e-32	2.82507e-30	TRUE	lost_in_mutant	1615	*	Distal Intergenic	107984637	LINC02279	73882
chr4	6150105	6150902	*	798	6.16804	4.2862	6.9577	-2.6715	1.30827e-32	2.96791e-30	FALSE	lost_in_mutant	798	*	Promoter (<=1kb)	152789	JAKMIP1	0
chr10	33163970	33165090	*	1121	6.82602	5.48204	7.50955	-2.02751	1.31917e-32	2.98954e-30	TRUE	lost_in_mutant	1121	*	Distal Intergenic	8829	NRP1	20565
chr8	98024657	98025496	*	840	7.02495	5.82031	7.67214	-1.85184	1.3877e-32	3.1416e-30	FALSE	lost_in_mutant	840	*	Promoter (2-3kb)	4147	MATN2	-2211
chr7	13919930	13920992	*	1063	8.10792	7.31137	8.61815	-1.30678	1.40223e-32	3.1712e-30	FALSE	lost_in_mutant	1063	*	Intron (ENST00000403527.6/2115, intron 5 of 9)	2115	ETV1	-13432
chr7	4744313	4745653	*	1341	7.4734	6.47281	8.05856	-1.58576	1.41785e-32	3.20324e-30	FALSE	lost_in_mutant	1341	*	Intron (ENST00000328914.5/221937, intron 2 of 8)	221937	FOXK1	3454
chr20	60268400	60268916	*	517	6.62241	7.41583	4.71638	2.69945	1.49713e-32	3.37886e-30	FALSE	gained_in_mutant	517	*	Intron (ENST00000654397.1/284757, intron 4 of 6)	693231	MIR646	-39558
chr6	27388074	27389389	*	1316	8.77833	8.06886	9.25181	-1.18295	1.51935e-32	3.42331e-30	FALSE	lost_in_mutant	1316	*	Promoter (<=1kb)	346157	ZNF391	0
chr17	80800127	80801528	*	1402	7.70337	6.73241	8.27852	-1.54611	1.51995e-32	3.42331e-30	FALSE	lost_in_mutant	1402	*	Intron (ENST00000574767.5/57521, intron 6 of 11)	101928855	LOC101928855	4104
chr20	35698275	35699889	*	1615	9.28681	8.69445	9.70554	-1.01109	1.59228e-32	3.58253e-30	TRUE	lost_in_mutant	1615	*	Promoter (<=1kb)	9054	NFS1	0
chr2	158457328	158458651	*	1324	8.91222	8.2727	9.35378	-1.08108	1.61799e-32	3.63663e-30	FALSE	lost_in_mutant	1324	*	Promoter (<=1kb)	8502	PKP4	0
chr6	38261637	38262958	*	1322	7.25001	6.09003	7.88459	-1.79455	1.62904e-32	3.65773e-30	FALSE	lost_in_mutant	1322	*	Intron (ENST00000314100.10/114781, intron 7 of 9)	60685	ZFAND3	118640
chr1	39408172	39409736	*	1565	9.76239	9.13893	10.1963	-1.05736	1.75095e-32	3.92743e-30	FALSE	lost_in_mutant	1565	*	Promoter (<=1kb)	23499	MACF1	0
chr5	4994982	4995681	*	700	6.93145	5.64619	7.6002	-1.95401	1.77482e-32	3.9769e-30	TRUE	lost_in_mutant	700	*	Intron (ENST00000659550.1/340094, intron 1 of 1)	340094	LINC01020	7193
chr22	29795576	29796454	*	879	6.1456	4.2223	6.94166	-2.71936	1.79286e-32	4.00976e-30	FALSE	lost_in_mutant	879	*	Promoter (2-3kb)	84164	ASCC2	2848
chr1	31214902	31216471	*	1570	8.04886	7.23467	8.56616	-1.33149	1.79314e-32	4.00976e-30	FALSE	lost_in_mutant	1570	*	Intron (ENST00000373736.7/79570, intron 1 of 6)	79570	NKAIN1	-20982
chr6	161266185	161267230	*	1046	6.91445	5.62859	7.58336	-1.95477	1.83328e-32	4.09534e-30	FALSE	lost_in_mutant	1046	*	Intron (ENST00000320285.9/56895, intron 1 of 8)	56895	AGPAT4	6733
chr2	160166868	160168047	*	1180	6.58585	5.11897	7.29799	-2.17902	1.88235e-32	4.20068e-30	FALSE	lost_in_mutant	1180	*	Intron (ENST00000620391.4/3694, intron 5 of 12)	3694	ITGB6	27357
chr3	197736112	197737758	*	1647	9.98132	9.41578	10.3865	-0.970765	1.90829e-32	4.25302e-30	TRUE	lost_in_mutant	1647	*	Promoter (<=1kb)	9711	RUBCN	0
chr2	2520279	2521007	*	729	6.67017	5.21334	7.38008	-2.16674	1.90969e-32	4.25302e-30	FALSE	lost_in_mutant	729	*	Distal Intergenic	107985839	LOC107985839	135623
chrX	101549156	101551388	*	2233	7.67045	6.7228	8.23753	-1.51473	1.91292e-32	4.25589e-30	FALSE	lost_in_mutant	2233	*	Promoter (<=1kb)	51309	ARMCX1	0
chr8	63565415	63566590	*	1176	7.50248	6.51707	8.08255	-1.56548	1.92493e-32	4.27827e-30	FALSE	lost_in_mutant	1176	*	Distal Intergenic	124902063	LOC124902063	-84867
chr3	50264406	50265266	*	861	8.19174	7.39716	8.70117	-1.30401	1.93839e-32	4.30382e-30	TRUE	lost_in_mutant	861	*	Promoter (2-3kb)	101928931	SEMA3B-AS1	2270
chr15	66138330	66140270	*	1941	7.96476	7.09553	8.50336	-1.40783	1.96118e-32	4.35001e-30	FALSE	lost_in_mutant	1941	*	Intron (ENST00000409699.6/84465, intron 1 of 22)	100422905	MIR4311	98097
chr20	58448769	58450288	*	1520	7.76689	6.85786	8.32021	-1.46235	2.01042e-32	4.45472e-30	FALSE	lost_in_mutant	1520	*	3' UTR	9217	VAPB	9792
chr4	1300653	1301660	*	1008	6.38598	4.63715	7.1536	-2.51645	2.01469e-32	4.45968e-30	FALSE	lost_in_mutant	1008	*	Promoter (2-3kb)	10296	MAEA	2583
chr18	23532188	23533325	*	1138	6.27899	4.54994	7.04313	-2.49318	2.15968e-32	4.77578e-30	FALSE	lost_in_mutant	1138	*	Promoter (<=1kb)	4864	NPC1	115
chr2	157837879	157839740	*	1862	8.17058	7.38813	8.67506	-1.28694	2.17716e-32	4.8076e-30	FALSE	lost_in_mutant	1862	*	Promoter (<=1kb)	90	ACVR1	0
chr13	93248089	93249400	*	1312	7.36778	6.34751	7.95943	-1.61192	2.17845e-32	4.8076e-30	FALSE	lost_in_mutant	1312	*	Intron (ENST00000377047.9/10082, intron 1 of 8)	10082	GPC6	21282
chr9	105063789	105065681	*	1893	8.40732	7.6935	8.88271	-1.18921	2.19033e-32	4.82895e-30	FALSE	lost_in_mutant	1893	*	Intron (ENST00000666856.1/112268038, intron 7 of 7)	107987106	CT70	-71971
chr11	12001076	12001759	*	684	6.70772	5.32996	7.39942	-2.06946	2.19849e-32	4.84206e-30	FALSE	lost_in_mutant	684	*	Promoter (<=1kb)	27122	DKK3	667
chr16	19874635	19875330	*	696	7.62337	6.63374	8.20486	-1.57112	2.20331e-32	4.84781e-30	FALSE	lost_in_mutant	696	*	Promoter (1-2kb)	51704	GPRC5B	-1790
chr1	109166739	109167768	*	1030	7.34305	6.24411	7.95954	-1.71543	2.22628e-32	4.89345e-30	TRUE	lost_in_mutant	1030	*	Intron (ENST00000531664.5/57535, intron 4 of 4)	57535	ELAPOR1	5133
chr1	25066806	25068055	*	1250	7.20984	6.08862	7.83305	-1.74442	2.28709e-32	5.02206e-30	FALSE	lost_in_mutant	1250	*	Intron (ENST00000424084.1/ENST00000424084.1, intron 2 of 2)	105376879	LINC02793	25670
chr1	32199553	32201691	*	2139	10.1288	9.60183	10.5139	-0.91206	2.32827e-32	5.10738e-30	TRUE	lost_in_mutant	2139	*	Promoter (<=1kb)	79140	CCDC28B	0
chr20	32456797	32458330	*	1534	9.49872	8.93639	9.90231	-0.965917	2.33862e-32	5.12293e-30	FALSE	lost_in_mutant	1534	*	Intron (ENST00000359676.9/140688, intron 2 of 7)	171023	ASXL1	24438
chr6	27687220	27688548	*	1329	8.83808	8.17154	9.29224	-1.12069	2.34004e-32	5.12293e-30	FALSE	lost_in_mutant	1329	*	Distal Intergenic	100507173	LINC01012	-5478
chr6	26215570	26217881	*	2312	9.31066	8.73539	9.72083	-0.985447	2.36904e-32	5.18125e-30	TRUE	lost_in_mutant	2312	*	Promoter (<=1kb)	8339	H2BC8	0
chr10	43093218	43093972	*	755	7.24946	6.11087	7.87781	-1.76694	2.39138e-32	5.22489e-30	FALSE	lost_in_mutant	755	*	Intron (ENST00000671844.1/5979, intron 1 of 15)	5979	RET	-10781
chr19	53941981	53943086	*	1106	6.77583	7.50386	5.23473	2.26913	2.39769e-32	5.23346e-30	FALSE	gained_in_mutant	1106	*	3' UTR	59283	CACNG8	-19851
chr2	160492693	160494804	*	2112	9.02813	8.39674	9.46584	-1.0691	2.48347e-32	5.4153e-30	FALSE	lost_in_mutant	2112	*	Promoter (<=1kb)	5937	RBMS1	0
chr1	27526696	27529529	*	2834	9.73867	9.18457	10.138	-0.953455	2.53032e-32	5.51196e-30	FALSE	lost_in_mutant	2834	*	Promoter (<=1kb)	105376892	LOC105376892	891
chr19	5049648	5050486	*	839	7.6467	6.64238	8.2331	-1.59072	2.69334e-32	5.86126e-30	FALSE	lost_in_mutant	839	*	Promoter (2-3kb)	23030	KDM4B	2650
chr14	55910027	55912679	*	2653	8.34811	7.57734	8.84779	-1.27045	2.70809e-32	5.88751e-30	FALSE	lost_in_mutant	2653	*	Intron (ENST00000664335.1/102723670, intron 1 of 4)	102723670	LOC102723670	13480
chr11	45592160	45593366	*	1207	7.44126	6.43169	8.0294	-1.59771	2.81965e-32	6.12397e-30	FALSE	lost_in_mutant	1207	*	Distal Intergenic	124902665	LOC124902665	9635
chr19	510712	511307	*	596	8.02831	7.17504	8.56084	-1.3858	2.92822e-32	6.35348e-30	FALSE	lost_in_mutant	596	*	Promoter (2-3kb)	105372232	MADCAM1-AS1	-2879
chr22	17637994	17639678	*	1685	9.44451	8.84792	9.86533	-1.01741	3.06415e-32	6.64185e-30	FALSE	lost_in_mutant	1685	*	Promoter (<=1kb)	23786	BCL2L13	0
chr6	42928830	42930353	*	1524	9.93686	9.38645	10.3343	-0.947851	3.18414e-32	6.8951e-30	FALSE	lost_in_mutant	1524	*	Promoter (<=1kb)	10695	CNPY3	0
chr5	36772189	36773473	*	1285	6.99485	5.75799	7.65085	-1.89286	3.43937e-32	7.44045e-30	TRUE	lost_in_mutant	1285	*	Distal Intergenic	107986412	SLC1A3-AS1	-46985
chr19	38361392	38362807	*	1416	9.72044	9.11199	10.1471	-1.03509	3.46146e-32	7.48084e-30	FALSE	lost_in_mutant	1416	*	Promoter (2-3kb)	57828	CATSPERG	-2084
chr8	92627071	92628569	*	1499	6.82674	5.52582	7.49951	-1.9737	3.57024e-32	7.70835e-30	TRUE	lost_in_mutant	1499	*	Exon (ENST00000648652.1/105375639, exon 3 of 14)	102724710	LOC102724710	27000
chr22	20137314	20138519	*	1206	7.16128	6.03644	7.78556	-1.74912	3.61544e-32	7.79163e-30	FALSE	lost_in_mutant	1206	*	Promoter (1-2kb)	29801	ZDHHC8	-1418
chr3	50652007	50652618	*	612	7.03063	5.82049	7.67935	-1.85886	3.61593e-32	7.79163e-30	FALSE	lost_in_mutant	612	*	Exon (ENST00000693211.1/ENST00000693211.1, exon 1 of 1)	7867	MAPKAPK3	5795
chr7	68320797	68322106	*	1310	6.91512	5.6813	7.5703	-1.889	3.64774e-32	7.85246e-30	TRUE	lost_in_mutant	1310	*	Promoter (1-2kb)	105375341	LOC105375341	-1121
chr7	158413997	158415204	*	1208	8.49805	7.80874	8.96256	-1.15382	3.71762e-32	7.99504e-30	FALSE	lost_in_mutant	1208	*	Intron (ENST00000389413.7/5799, intron 2 of 21)	693180	MIR595	117609
chr1	8370255	8371728	*	1474	8.07956	7.26811	8.59577	-1.32766	3.72977e-32	8.0133e-30	TRUE	lost_in_mutant	1474	*	Intron (ENST00000337907.7/473, intron 13 of 23)	473	RERE	-5417
chr11	3051673	3052728	*	1056	7.68011	6.696	8.25974	-1.56374	3.74342e-32	8.03474e-30	FALSE	lost_in_mutant	1056	*	Intron (ENST00000531387.5/833, intron 1 of 22)	833	CARS1	4652
chr7	30556554	30557505	*	952	8.09498	7.28573	8.61031	-1.32458	3.75865e-32	8.05954e-30	FALSE	lost_in_mutant	952	*	Exon (ENST00000355837.4/401320, exon 2 of 2)	401320	GARS1-DT	3982
chr19	5959959	5960857	*	899	6.71415	5.26443	7.42247	-2.15804	3.78977e-32	8.11833e-30	FALSE	lost_in_mutant	899	*	Intron (ENST00000439268.6/8498, intron 1 of 16)	8498	RANBP3	17222
chr9	98504053	98505501	*	1449	7.13055	5.97664	7.76337	-1.78673	3.90231e-32	8.35124e-30	TRUE	lost_in_mutant	1449	*	Intron (ENST00000259455.4/9568, intron 3 of 18)	9568	GABBR2	10798
chr4	2924114	2925245	*	1132	6.52424	4.97575	7.2538	-2.27805	3.96061e-32	8.46775e-30	FALSE	lost_in_mutant	1132	*	Promoter (1-2kb)	118	ADD1	-1064
chr7	128075734	128077724	*	1991	8.32091	7.58677	8.80512	-1.21835	4.03571e-32	8.6199e-30	FALSE	lost_in_mutant	1991	*	Intron (ENST00000354725.8/27044, intron 17 of 23)	693178	MIR593	-4137
chr18	24791641	24792607	*	967	7.26386	6.20126	7.8691	-1.66784	4.17758e-32	8.90918e-30	TRUE	lost_in_mutant	967	*	Intron (ENST00000661125.1/105372028, intron 2 of 3)	105372028	LOC105372028	65684
chr3	178588515	178589313	*	799	6.37277	4.73922	7.11926	-2.38004	4.17928e-32	8.90918e-30	FALSE	lost_in_mutant	799	*	Intron (ENST00000437510.5/10242, intron 1 of 3)	10242	KCNMB2	29630
chr6	16803260	16805735	*	2476	9.78216	9.26553	10.1618	-0.89625	4.19287e-32	8.92947e-30	TRUE	lost_in_mutant	2476	*	Distal Intergenic	101928433	ATXN1-AS1	41232
chr14	51507134	51508655	*	1522	7.82693	6.97612	8.35853	-1.3824	4.37267e-32	9.30334e-30	TRUE	lost_in_mutant	1522	*	Intron (ENST00000556137.5/122786, intron 2 of 3)	122786	FRMD6	17997
chr10	60388310	60390663	*	2354	7.8005	6.92027	8.34322	-1.42295	4.48637e-32	9.536e-30	FALSE	lost_in_mutant	2354	*	Promoter (<=1kb)	288	ANK3	0
chr11	1262282	1263305	*	1024	8.44675	7.73816	8.91985	-1.18169	4.53624e-32	9.63266e-30	FALSE	lost_in_mutant	1024	*	Promoter (2-3kb)	727897	MUC5B	2759
chr9	119368378	119370657	*	2280	9.31359	8.76644	9.70934	-0.9429	4.56472e-32	9.68374e-30	TRUE	lost_in_mutant	2280	*	Promoter (<=1kb)	1620	BRINP1	0
chr2	1967430	1968997	*	1568	8.28761	7.5443	8.77574	-1.23144	4.66918e-32	9.89578e-30	FALSE	lost_in_mutant	1568	*	Intron (ENST00000647755.1/23040, intron 8 of 24)	23040	MYT1L	10780
chr15	64835632	64836316	*	685	7.03356	7.71693	5.69028	2.02665	4.79731e-32	1.01575e-29	FALSE	gained_in_mutant	685	*	Distal Intergenic	80301	PLEKHO2	-5567
chr14	20989398	20990538	*	1141	8.5148	7.77449	9.00165	-1.22717	4.80908e-32	1.01726e-29	FALSE	lost_in_mutant	1141	*	Promoter (<=1kb)	64745	METTL17	0
chrX	1657391	1658419	*	1029	8.44195	7.74747	8.90878	-1.16131	4.82552e-32	1.01975e-29	TRUE	lost_in_mutant	1029	*	Distal Intergenic	438	ASMT	20993
chr17	28405046	28406828	*	1783	8.9913	8.35587	9.43093	-1.07506	4.90884e-32	1.03636e-29	FALSE	lost_in_mutant	1783	*	Promoter (<=1kb)	113235	SLC46A1	0
chr11	64809718	64811092	*	1375	9.84781	9.31582	10.2356	-0.9198	4.98211e-32	1.05082e-29	FALSE	lost_in_mutant	1375	*	Promoter (<=1kb)	4221	MEN1	0
chr3	66220222	66221598	*	1377	9.0562	8.39935	9.50589	-1.10654	5.18073e-32	1.09166e-29	TRUE	lost_in_mutant	1377	*	Promoter (<=1kb)	115286	SLC25A26	0
chr17	10748215	10749521	*	1307	7.57115	6.61591	8.14088	-1.52497	5.37837e-32	1.13222e-29	FALSE	lost_in_mutant	1307	*	Intron (ENST00000581366.5/101101775, intron 1 of 2)	101101775	TMEM220-AS1	-17156
chr6	71885758	71889301	*	3544	9.42057	8.86459	9.82089	-0.956305	5.39488e-32	1.1346e-29	FALSE	lost_in_mutant	3544	*	Promoter (<=1kb)	22999	RIMS1	0
chr14	104158529	104159662	*	1134	7.40414	6.3885	7.99428	-1.60578	5.4955e-32	1.15466e-29	FALSE	lost_in_mutant	1134	*	Intron (ENST00000697132.1/26153, intron 4 of 14)	26153	KIF26A	19489
chr3	189975153	189976217	*	1065	7.03044	5.84684	7.67175	-1.82491	5.52018e-32	1.15873e-29	FALSE	lost_in_mutant	1065	*	Promoter (<=1kb)	55214	P3H2	-963
chr11	103681972	103683244	*	1273	7.83936	6.97399	8.3765	-1.40251	5.54991e-32	1.16386e-29	FALSE	lost_in_mutant	1273	*	Intron (ENST00000533459.1/105369464, intron 3 of 4)	100616457	MIR4693	-166662
chr9	83920720	83921992	*	1273	9.13322	8.57449	9.53495	-0.960463	5.69705e-32	1.19357e-29	FALSE	lost_in_mutant	1273	*	Promoter (<=1kb)	55582	KIF27	0
chr3	115512122	115513773	*	1652	8.93989	8.25121	9.40411	-1.15291	5.83762e-32	1.22185e-29	TRUE	lost_in_mutant	1652	*	Intron (ENST00000662602.1/ENST00000662602.1, intron 7 of 7)	2596	GAP43	-109737
chr7	95537144	95537981	*	838	6.12237	4.24234	6.91174	-2.6694	5.96576e-32	1.24748e-29	FALSE	lost_in_mutant	838	*	3' UTR	107986824	PDK4-AS1	-7210
chr10	624343	625916	*	1574	8.98146	8.3496	9.41939	-1.06979	6.01863e-32	1.25734e-29	FALSE	lost_in_mutant	1574	*	Promoter (2-3kb)	101930421	LOC101930421	-2717
chr1	40765443	40766499	*	1057	7.33428	6.28218	7.9362	-1.65401	6.07903e-32	1.26874e-29	TRUE	lost_in_mutant	1057	*	Promoter (<=1kb)	4802	NFYC	0
chr2	51031280	51033328	*	2049	9.66637	9.09152	10.0763	-0.984802	6.54193e-32	1.36406e-29	FALSE	lost_in_mutant	2049	*	Promoter (<=1kb)	9378	NRXN1	0
chr8	19267159	19268250	*	1092	7.93571	7.06389	8.47529	-1.4114	6.92673e-32	1.44292e-29	FALSE	lost_in_mutant	1092	*	Distal Intergenic	100128993	LOC100128993	-7690
chr21	45420176	45422118	*	1943	7.64694	6.73953	8.19966	-1.46013	7.42259e-32	1.54474e-29	FALSE	lost_in_mutant	1943	*	Promoter (2-3kb)	378832	COL18A1-AS1	2922
chr12	116532597	116534924	*	2328	9.51722	8.97907	9.90827	-0.929203	7.73306e-32	1.60783e-29	TRUE	lost_in_mutant	2328	*	Promoter (<=1kb)	100287569	LINC00173	0
chr6	157718854	157720132	*	1279	8.0108	7.20043	8.52658	-1.32615	8.08213e-32	1.67882e-29	TRUE	lost_in_mutant	1279	*	Promoter (2-3kb)	51429	SNX9	2808
chr3	13878254	13881063	*	2810	8.99588	8.40963	9.41156	-1.00194	8.17836e-32	1.6972e-29	FALSE	lost_in_mutant	2810	*	Promoter (<=1kb)	7476	WNT7A	0
chr5	144203883	144205748	*	1866	8.33073	7.61355	8.80759	-1.19404	8.25125e-32	1.7107e-29	TRUE	lost_in_mutant	1866	*	Promoter (<=1kb)	57528	KCTD16	0
chr1	5744644	5747350	*	2707	8.47844	7.7323	8.96779	-1.23549	8.49521e-32	1.75962e-29	FALSE	lost_in_mutant	2707	*	Intron (ENST00000701409.1/ENST00000701409.1, intron 2 of 3)	100616421	MIR4689	115391
chr2	239194082	239196269	*	2188	8.06091	7.27746	8.56581	-1.28834	8.81506e-32	1.82414e-29	FALSE	lost_in_mutant	2188	*	Exon (ENST00000653060.1/ENST00000653060.1, exon 1 of 2)	9759	HDAC4	-3026
chr8	82901153	82902537	*	1385	7.38018	6.30858	7.98824	-1.67966	8.94759e-32	1.84982e-29	FALSE	lost_in_mutant	1385	*	Intron (ENST00000663058.1/105375931, intron 6 of 7)	101927141	LOC101927141	-9567
chr15	29043614	29044991	*	1378	7.75824	6.81005	8.32551	-1.51546	9.15085e-32	1.88904e-29	TRUE	lost_in_mutant	1378	*	Promoter (<=1kb)	321	APBA2	0
chr19	24033082	24034554	*	1473	9.18536	8.60696	9.5971	-0.990139	9.15454e-32	1.88904e-29	FALSE	lost_in_mutant	1473	*	Promoter (<=1kb)	9534	ZNF254	0
chr5	170564073	170565626	*	1554	8.50909	7.79588	8.98421	-1.18833	9.33147e-32	1.92236e-29	TRUE	lost_in_mutant	1554	*	Intron (ENST00000377360.8/30820, intron 1 of 7)	30820	KCNIP1	59500
chr16	30060456	30060913	*	458	7.35183	6.30749	7.95128	-1.64379	9.33795e-32	1.92236e-29	FALSE	lost_in_mutant	458	*	Intron (ENST00000395248.6/112694756, intron 5 of 15)	112694756	LOC112694756	-3251
chr20	57938755	57939799	*	1045	6.96732	5.76971	7.61256	-1.84284	9.34231e-32	1.92236e-29	TRUE	lost_in_mutant	1045	*	Distal Intergenic	105376992	LINC01742	-64105
chr5	63117934	63119107	*	1174	7.17585	6.06332	7.79645	-1.73313	9.51163e-32	1.95536e-29	TRUE	lost_in_mutant	1174	*	Distal Intergenic	101180901	IPO11-LRRC70	516705
chr21	40018556	40019347	*	792	7.7149	6.78654	8.27517	-1.48863	1.00495e-31	2.06399e-29	FALSE	lost_in_mutant	792	*	Intron (ENST00000400454.6/1826, intron 32 of 32)	5121	PCP4	120080
chr17	79464693	79466232	*	1540	7.70514	6.82598	8.24746	-1.42148	1.02304e-31	2.09918e-29	TRUE	lost_in_mutant	1540	*	Intron (ENST00000583458.5/146713, intron 1 of 13)	146713	RBFOX3	16366
chr10	82353083	82353881	*	799	6.48703	4.96563	7.21094	-2.24531	1.02453e-31	2.10028e-29	FALSE	lost_in_mutant	799	*	Intron (ENST00000372141.7/10718, intron 1 of 8)	101929590	NRG3-AS1	-120163
chr11	65859085	65860852	*	1768	10.4067	9.85734	10.8036	-0.946239	1.09483e-31	2.2423e-29	FALSE	lost_in_mutant	1768	*	Promoter (<=1kb)	1072	CFL1	0
chr14	89116635	89117940	*	1306	7.09889	5.96722	7.7252	-1.75797	1.12147e-31	2.2947e-29	FALSE	lost_in_mutant	1306	*	Distal Intergenic	124903357	LOC124903357	62804
chr1	161117478	161118680	*	1203	8.72393	8.06433	9.17489	-1.11056	1.13221e-31	2.31453e-29	FALSE	lost_in_mutant	1203	*	Promoter (<=1kb)	4817	NIT1	0
chr19	29694194	29695199	*	1006	8.01487	7.21173	8.52776	-1.31603	1.15445e-31	2.35779e-29	FALSE	lost_in_mutant	1006	*	Distal Intergenic	83636	C19orf12	13441
chr14	52835095	52836115	*	1021	6.95092	5.63513	7.62746	-1.99233	1.20074e-31	2.45004e-29	FALSE	lost_in_mutant	1021	*	Intron (ENST00000654071.1/105370500, intron 1 of 3)	10979	FERMT2	25188
chr2	46178798	46179611	*	814	6.79954	5.49882	7.47226	-1.97344	1.20558e-31	2.45763e-29	FALSE	lost_in_mutant	814	*	Intron (ENST00000306156.8/5581, intron 14 of 14)	5581	PRKCE	27696
chr4	113292219	113293920	*	1702	7.81657	6.91035	8.36887	-1.45853	1.21601e-31	2.47659e-29	FALSE	lost_in_mutant	1702	*	Promoter (<=1kb)	287	ANK2	0
chr4	61239052	61239782	*	731	6.24124	4.43159	7.01923	-2.58763	1.23209e-31	2.507e-29	TRUE	lost_in_mutant	731	*	Intron (ENST00000683033.1/23284, intron 1 of 26)	23284	ADGRL3	36910
chr5	163459541	163461779	*	2239	9.83398	9.32043	10.2119	-0.891508	1.24409e-31	2.52908e-29	TRUE	lost_in_mutant	2239	*	Promoter (<=1kb)	134492	NUDCD2	0
chr15	42495060	42496105	*	1046	8.5036	7.77947	8.98348	-1.20401	1.25493e-31	2.54875e-29	FALSE	lost_in_mutant	1046	*	Promoter (<=1kb)	8773	SNAP23	0
chr5	136307771	136308889	*	1119	7.22569	6.1209	7.84395	-1.72306	1.29705e-31	2.63185e-29	TRUE	lost_in_mutant	1119	*	Intron (ENST00000513958.1/106478968, intron 1 of 2)	106478968	TRPC7-AS2	4014
chr14	65302516	65303779	*	1264	7.1282	6.00341	7.75247	-1.74906	1.31397e-31	2.66372e-29	FALSE	lost_in_mutant	1264	*	Exon (ENST00000555736.1/ENST00000555736.1, exon 1 of 4)	100616176	MIR4708	31404
chr4	39134442	39135736	*	1295	8.28128	7.5083	8.78187	-1.27357	1.34505e-31	2.7242e-29	FALSE	lost_in_mutant	1295	*	Promoter (<=1kb)	51088	KLHL5	529
chr7	13989358	13991806	*	2449	8.90024	8.2099	9.36521	-1.1553	1.39857e-31	2.83e-29	FALSE	lost_in_mutant	2449	*	Promoter (<=1kb)	2115	ETV1	0
chr3	21750052	21751844	*	1793	8.74162	7.99805	9.22986	-1.23181	1.45003e-31	2.93142e-29	FALSE	lost_in_mutant	1793	*	Promoter (<=1kb)	79750	ZNF385D	0
chr1	15885824	15887106	*	1283	6.98247	5.80629	7.62168	-1.8154	1.45676e-31	2.9423e-29	TRUE	lost_in_mutant	1283	*	Intron (ENST00000673875.1/23013, intron 4 of 11)	23013	SPEN	9248
chr2	64499119	64500312	*	1194	6.78235	5.45298	7.46228	-2.00931	1.47584e-31	2.9781e-29	TRUE	lost_in_mutant	1194	*	Intron (ENST00000436433.1/105374774, intron 2 of 2)	105374774	LINC01805	12766
chr10	106768064	106769155	*	1092	6.90691	5.66594	7.56402	-1.89807	1.5005e-31	3.02508e-29	TRUE	lost_in_mutant	1092	*	Intron (ENST00000263054.11/114815, intron 4 of 25)	114815	SORCS1	-68706
chr8	55772378	55773885	*	1508	8.96865	8.35521	9.39772	-1.04251	1.59292e-31	3.20845e-29	FALSE	lost_in_mutant	1508	*	Promoter (<=1kb)	137695	TMEM68	0
chr6	41940430	41942302	*	1873	9.13654	8.51907	9.56757	-1.0485	1.69271e-31	3.40631e-29	FALSE	lost_in_mutant	1873	*	Promoter (<=1kb)	896	CCND3	0
chr8	60913622	60914356	*	735	6.20707	7.0611	3.82972	3.23137	1.69748e-31	3.41277e-29	FALSE	gained_in_mutant	735	*	Intron (ENST00000526936.5/157807, intron 1 of 2)	157807	CLVS1	3569
chr17	45110932	45111905	*	974	7.18677	6.05537	7.813	-1.75763	1.72821e-31	3.47137e-29	FALSE	lost_in_mutant	974	*	Promoter (1-2kb)	113026	PLCD3	1643
chr12	132360093	132361328	*	1236	7.59979	6.58373	8.19006	-1.60633	1.74035e-31	3.49257e-29	FALSE	lost_in_mutant	1236	*	Exon (ENST00000623746.1/ENST00000623746.1, exon 1 of 1)	101928416	LOC101928416	30243
chr17	1083407	1084179	*	773	8.59706	7.91019	9.06047	-1.15029	1.75909e-31	3.52693e-29	FALSE	lost_in_mutant	773	*	Promoter (<=1kb)	29	ABR	0
chr1	227787150	227789053	*	1904	10.4743	9.9906	10.8359	-0.845252	1.77753e-31	3.56064e-29	FALSE	lost_in_mutant	1904	*	Promoter (<=1kb)	105373289	LOC105373289	0
chr19	10769266	10770343	*	1078	6.69285	5.29288	7.38979	-2.09691	1.80976e-31	3.62191e-29	FALSE	lost_in_mutant	1078	*	Promoter (<=1kb)	1785	DNM2	0
chr22	44381906	44382972	*	1067	6.69396	5.26152	7.39838	-2.13686	1.9094e-31	3.81783e-29	FALSE	lost_in_mutant	1067	*	Distal Intergenic	101927526	LINC01656	-60355
chr1	25727319	25728505	*	1187	7.83509	6.99866	8.36114	-1.36248	1.92361e-31	3.84273e-29	FALSE	lost_in_mutant	1187	*	Intron (ENST00000374332.9/57134, intron 2 of 11)	57134	MAN1C1	17717
chr9	78235501	78236847	*	1347	8.77101	8.12728	9.21456	-1.08727	1.95765e-31	3.90717e-29	FALSE	lost_in_mutant	1347	*	Promoter (<=1kb)	84131	CEP78	0
chr1	40652665	40655120	*	2456	8.88705	8.27196	9.31691	-1.04495	1.99698e-31	3.98204e-29	FALSE	lost_in_mutant	2456	*	Intron (ENST00000372684.8/9783, intron 1 of 7)	105378675	LOC105378675	-4728
chr16	87834423	87835341	*	919	6.73496	5.41395	7.41281	-1.99886	2.03481e-31	4.05379e-29	FALSE	lost_in_mutant	919	*	Promoter (<=1kb)	102465464	MIR6775	0
chr20	63379734	63380332	*	599	7.45566	8.07536	6.3461	1.72926	2.04144e-31	4.0633e-29	FALSE	gained_in_mutant	599	*	Promoter (1-2kb)	1137	CHRNA4	-1741
chr17	50055142	50057277	*	2136	10.1185	9.59444	10.5021	-0.907661	2.0576e-31	4.09175e-29	FALSE	lost_in_mutant	2136	*	Promoter (<=1kb)	284080	PICART1	0
chr4	3783640	3785152	*	1513	8.30625	7.57767	8.78807	-1.21039	2.11955e-31	4.20853e-29	FALSE	lost_in_mutant	1513	*	Distal Intergenic	152	ADRA2C	17255
chr17	63039381	63042487	*	3107	7.65441	6.67467	8.23256	-1.55789	2.12017e-31	4.20853e-29	TRUE	lost_in_mutant	3107	*	Intron (ENST00000689528.1/26115, intron 2 of 27)	26115	TANC2	29821
chr6	21917513	21918647	*	1135	6.44639	4.91762	7.17184	-2.25422	2.15401e-31	4.27184e-29	TRUE	lost_in_mutant	1135	*	Intron (ENST00000685576.1/401237, intron 6 of 12)	401237	CASC15	8044
chr13	25416148	25417034	*	887	6.32732	4.63674	7.08451	-2.44777	2.25296e-31	4.46404e-29	FALSE	lost_in_mutant	887	*	Intron (ENST00000381655.7/51761, intron 1 of 36)	51761	ATP8A2	43935
chr15	29454209	29455263	*	1055	7.20609	6.0668	7.83465	-1.76785	2.31113e-31	4.57516e-29	FALSE	lost_in_mutant	1055	*	Promoter (1-2kb)	23359	ENTREP2	-1410
chr5	175522548	175523316	*	769	6.56777	5.09294	7.28167	-2.18872	2.33809e-31	4.62435e-29	TRUE	lost_in_mutant	769	*	Promoter (<=1kb)	94081	SFXN1	662
chr8	68229195	68230580	*	1386	7.65117	6.73795	8.20601	-1.46806	2.39473e-31	4.73211e-29	TRUE	lost_in_mutant	1386	*	Intron (ENST00000288368.5/80243, intron 39 of 39)	80243	PREX2	71788
chr22	31624267	31626260	*	1994	8.49682	7.80161	8.96398	-1.16237	2.40152e-31	4.74126e-29	FALSE	lost_in_mutant	1994	*	Promoter (<=1kb)	23761	PISD	0
chr13	30864567	30865831	*	1265	8.36635	7.65267	8.84168	-1.18901	2.41182e-31	4.75729e-29	FALSE	lost_in_mutant	1265	*	Promoter (1-2kb)	440132	LINC00545	1198
chr12	113932374	113933893	*	1520	7.77494	6.90214	8.31488	-1.41274	2.4411e-31	4.81072e-29	FALSE	lost_in_mutant	1520	*	Exon (ENST00000550206.1/ENST00000550206.1, exon 1 of 2)	9904	RBM19	-4943
chr6	155433941	155435604	*	1664	7.59907	6.67528	8.15771	-1.48243	2.45155e-31	4.82699e-29	FALSE	lost_in_mutant	1664	*	Intron (ENST00000159060.3/50508, intron 7 of 13)	50508	NOX3	20235
chr1	154182192	154183765	*	1574	9.29655	8.69298	9.7208	-1.02782	2.48471e-31	4.88787e-29	FALSE	lost_in_mutant	1574	*	Promoter (<=1kb)	7170	TPM3	0
chr1	62068463	62069841	*	1379	7.61036	6.69043	8.16761	-1.47718	2.48793e-31	4.88983e-29	FALSE	lost_in_mutant	1379	*	Intron (ENST00000635214.1/10207, intron 31 of 35)	100422902	MIR3116-1	-8945
chr1	161020124	161021665	*	1542	8.27515	7.54709	8.75674	-1.20965	2.61429e-31	5.13356e-29	FALSE	lost_in_mutant	1542	*	Promoter (<=1kb)	50848	F11R	0
chr9	101054554	101056269	*	1716	7.40612	6.39352	7.99526	-1.60173	2.62978e-31	5.15936e-29	TRUE	lost_in_mutant	1716	*	Intron (ENST00000374874.8/54886, intron 1 of 7)	54886	PLPPR1	25827
chr15	89016938	89018442	*	1505	8.19092	7.44754	8.6791	-1.23156	2.66488e-31	5.22354e-29	FALSE	lost_in_mutant	1505	*	Distal Intergenic	102724566	CARMAL	-22781
chrKI270733.1	173148	173325	*	178	8.14532	7.38233	8.64176	-1.25943	2.77783e-31	5.44008e-29	FALSE	lost_in_mutant	NA	NA	NA	NA	NA	NA
chr14	97054794	97056804	*	2011	7.44653	6.45811	8.02762	-1.56951	2.78927e-31	5.45761e-29	TRUE	lost_in_mutant	2011	*	Distal Intergenic	124903376	LOC124903376	-47170
chr1	245180683	245181641	*	959	6.47435	4.89341	7.21051	-2.3171	2.83912e-31	5.55019e-29	FALSE	lost_in_mutant	959	*	Intron (ENST00000407071.7/55083, intron 2 of 14)	55083	KIF26B	25698
chr3	144957074	144958571	*	1498	6.88247	5.60329	7.54966	-1.94637	2.84532e-31	5.55736e-29	TRUE	lost_in_mutant	1498	*	Distal Intergenic	105374140	LOC105374140	606767
chr1	9921928	9923192	*	1265	8.12508	6.61907	8.84572	-2.22665	2.93601e-31	5.72938e-29	FALSE	lost_in_mutant	1265	*	3' UTR	84328	LZIC	8988
chr2	199770401	199771265	*	865	6.92613	5.72329	7.57283	-1.84955	2.97222e-31	5.79489e-29	FALSE	lost_in_mutant	865	*	Intron (ENST00000416668.5/348751, intron 3 of 3)	348751	FTCDNL1	77705
chr7	1844654	1845537	*	884	7.9063	7.03087	8.44723	-1.41636	2.99087e-31	5.82606e-29	FALSE	lost_in_mutant	884	*	Promoter (<=1kb)	100127955	LOC100127955	0
chr15	51672122	51673333	*	1212	7.57477	6.63506	8.13906	-1.504	3.02073e-31	5.879e-29	FALSE	lost_in_mutant	1212	*	Distal Intergenic	29106	SCG3	-8159
chr1	145858111	145859975	*	1865	9.39219	8.84826	9.78627	-0.938004	3.10054e-31	6.02897e-29	FALSE	lost_in_mutant	1865	*	Promoter (<=1kb)	10401	PIAS3	0
chr12	78863534	78865678	*	2145	9.79242	9.28532	10.1669	-0.881573	3.21853e-31	6.25285e-29	FALSE	lost_in_mutant	2145	*	Promoter (<=1kb)	6857	SYT1	0
chr15	43516896	43519518	*	2623	9.6226	9.11083	9.99961	-0.888778	3.23316e-31	6.27571e-29	FALSE	lost_in_mutant	2623	*	Promoter (<=1kb)	4130	MAP1A	0
chr9	83340895	83341980	*	1086	7.07282	5.93205	7.70181	-1.76977	3.26785e-31	6.33743e-29	FALSE	lost_in_mutant	1086	*	Intron (ENST00000376438.5/257019, intron 5 of 14)	257019	FRMD3	-8934
chr16	88262884	88263369	*	486	7.13762	6.0171	7.76062	-1.74352	3.48192e-31	6.7466e-29	FALSE	lost_in_mutant	486	*	Intron (ENST00000563190.1/84627, intron 1 of 3)	84627	ZNF469	28099
chrKI270467.1	2724	3791	*	1068	8.69131	9.16567	7.97985	1.18582	3.52776e-31	6.8294e-29	FALSE	gained_in_mutant	NA	NA	NA	NA	NA	NA
chr5	107925354	107926461	*	1108	6.58066	5.1109	7.29344	-2.18254	3.56832e-31	6.90182e-29	TRUE	lost_in_mutant	1108	*	Intron (ENST00000542267.7/64839, intron 7 of 8)	1946	EFNA5	-254417
chr20	41798638	41799710	*	1073	6.80047	5.47881	7.47847	-1.99966	3.63461e-31	7.02383e-29	TRUE	lost_in_mutant	1073	*	Distal Intergenic	124900463	LOC124900463	-86038
chr6	164926541	164928930	*	2390	8.59836	7.93529	9.05092	-1.11563	3.7108e-31	7.16475e-29	FALSE	lost_in_mutant	2390	*	Exon (ENST00000667740.1/ENST00000667740.1, exon 1 of 4)	105378111	MEAT6	-98858
chr6	125345717	125346869	*	1153	6.727	5.36893	7.41396	-2.04504	3.75657e-31	7.24675e-29	FALSE	lost_in_mutant	1153	*	Distal Intergenic	51020	HDDC2	-43639
chr4	21652502	21653951	*	1450	7.08555	5.97166	7.70657	-1.73491	3.85365e-31	7.42747e-29	TRUE	lost_in_mutant	1450	*	Intron (ENST00000382152.7/80333, intron 1 of 8)	80333	KCNIP4	43823
chr3	63999007	63999919	*	913	6.13961	4.29859	6.92275	-2.62417	3.91277e-31	7.5348e-29	FALSE	lost_in_mutant	913	*	3' UTR	100507062	PSMD6-AS2	-4103
chr6	157239874	157241044	*	1171	7.97186	7.15533	8.49008	-1.33476	4.04943e-31	7.79111e-29	FALSE	lost_in_mutant	1171	*	Distal Intergenic	57492	ARID1B	41365
chr20	35359233	35360299	*	1067	7.17535	6.10515	7.78297	-1.67783	4.16226e-31	8.00118e-29	FALSE	lost_in_mutant	1067	*	Intron (ENST00000457259.5/55245, intron 3 of 6)	55245	UQCC1	-12007
chr12	53046399	53048713	*	2315	9.19825	8.57973	9.62977	-1.05004	4.1732e-31	8.01517e-29	FALSE	lost_in_mutant	2315	*	Promoter (<=1kb)	23371	TNS2	0
chr13	47119635	47120773	*	1139	6.81988	5.53401	7.4888	-1.95479	4.56989e-31	8.76938e-29	TRUE	lost_in_mutant	1139	*	Distal Intergenic	3356	HTR2A	-222559
chr2	156510298	156511989	*	1692	7.11642	5.9499	7.75288	-1.80298	4.59052e-31	8.80127e-29	FALSE	lost_in_mutant	1692	*	3' UTR	2820	GPD2	36706
chr12	124517387	124519349	*	1963	8.61796	7.95962	9.06833	-1.10872	4.60248e-31	8.81648e-29	FALSE	lost_in_mutant	1963	*	Promoter (<=1kb)	9612	NCOR2	0
chr17	79191520	79193828	*	2309	8.02635	7.21026	8.5444	-1.33414	4.8157e-31	9.21688e-29	FALSE	lost_in_mutant	2309	*	Intron (ENST00000583458.5/146713, intron 3 of 13)	146713	RBFOX3	-8048
chr19	10452712	10454861	*	2150	8.99646	8.38266	9.42571	-1.04305	4.8394e-31	9.25414e-29	FALSE	lost_in_mutant	2150	*	Promoter (<=1kb)	5141	PDE4A	0
chr15	23538552	23539191	*	640	6.39299	4.84647	7.12214	-2.27567	4.91566e-31	9.39178e-29	FALSE	lost_in_mutant	640	*	Distal Intergenic	100616275	MIR4508	22940
chr20	44772677	44773900	*	1224	6.88726	5.65596	7.54176	-1.88579	4.99695e-31	9.53878e-29	FALSE	lost_in_mutant	1224	*	Intron (ENST00000372851.8/140730, intron 1 of 5)	106144538	KCNK15-AS1	-26656
chrX	40005497	40006937	*	1441	6.38185	7.19496	4.3409	2.85406	5.06499e-31	9.66025e-29	FALSE	gained_in_mutant	1441	*	Promoter (2-3kb)	124905179	LINC03053	-2339
chr16	66603696	66605592	*	1897	8.98366	8.37499	9.41041	-1.03542	5.18138e-31	9.87363e-29	FALSE	lost_in_mutant	1897	*	Promoter (<=1kb)	123920	CMTM3	0
chr5	80254800	80256909	*	2110	9.12621	8.52635	9.54864	-1.02229	5.22187e-31	9.94215e-29	FALSE	lost_in_mutant	2110	*	Promoter (<=1kb)	256987	SERINC5	0
chr2	86279877	86280923	*	1047	7.14813	6.06094	7.76102	-1.70007	5.27218e-31	1.00292e-28	FALSE	lost_in_mutant	1047	*	Promoter (1-2kb)	65055	REEP1	1287
chr20	51610404	51611578	*	1175	6.88479	5.64435	7.54175	-1.89741	5.28909e-31	1.00527e-28	FALSE	lost_in_mutant	1175	*	Intron (ENST00000311637.9/10079, intron 18 of 22)	4773	NFATC2	-47573
chr1	5652148	5653082	*	935	6.50191	4.79283	7.26247	-2.46964	5.29421e-31	1.00537e-28	FALSE	lost_in_mutant	935	*	Intron (ENST00000637702.1/ENST00000637702.1, intron 1 of 2)	105376686	LOC105376686	-159091
chr10	71621099	71622825	*	1727	8.15023	7.38786	8.64641	-1.25855	5.36671e-31	1.01825e-28	FALSE	lost_in_mutant	1727	*	Intron (ENST00000224721.12/64072, intron 11 of 69)	64072	CDH23	3814
chr13	33123104	33124307	*	1204	6.70651	5.29948	7.40509	-2.10561	5.39145e-31	1.02206e-28	TRUE	lost_in_mutant	1204	*	Intron (ENST00000336934.10/90627, intron 7 of 13)	90627	STARD13	-9911
chr4	143335646	143337892	*	2247	8.9871	8.36814	9.41884	-1.0507	5.42161e-31	1.02689e-28	FALSE	lost_in_mutant	2247	*	Promoter (<=1kb)	2549	GAB1	0
chr15	80776591	80777857	*	1267	8.35328	7.63945	8.82867	-1.18922	5.55695e-31	1.05162e-28	FALSE	lost_in_mutant	1267	*	Promoter (1-2kb)	57214	CEMIP	-1486
chr18	48185837	48187434	*	1598	8.5992	7.88881	9.07308	-1.18427	5.61726e-31	1.06211e-28	TRUE	lost_in_mutant	1598	*	5' UTR	201501	ZBTB7C	16167
chr7	101494190	101495443	*	1254	7.45266	6.49545	8.02307	-1.52762	6.0083e-31	1.13507e-28	FALSE	lost_in_mutant	1254	*	Intron (ENST00000313669.12/136227, intron 3 of 12)	136227	COL26A1	-57760
chr6	34305693	34306771	*	1079	6.0557	4.1195	6.85371	-2.7342	6.41188e-31	1.21027e-28	TRUE	lost_in_mutant	1079	*	Intron (ENST00000607016.2/11165, intron 2 of 4)	221491	SMIM29	-56585
chr11	6603207	6604748	*	1542	9.32203	8.72777	9.7417	-1.01394	6.73172e-31	1.26955e-28	FALSE	lost_in_mutant	1542	*	Promoter (<=1kb)	23378	RRP8	0
chr11	14562804	14563745	*	942	6.9607	5.66653	7.63175	-1.96521	6.76347e-31	1.27444e-28	FALSE	lost_in_mutant	942	*	Intron (ENST00000418988.2/5682, intron 2 of 10)	5682	PSMA1	-42359
chr14	102095377	102097042	*	1666	8.54058	7.88267	8.99076	-1.10809	6.80034e-31	1.28029e-28	TRUE	lost_in_mutant	1666	*	Intron (ENST00000334701.11/3320, intron 2 of 11)	3320	HSP90AA1	-8333
chr2	61144577	61145506	*	930	8.38968	7.67929	8.86357	-1.18428	6.83402e-31	1.28552e-28	FALSE	lost_in_mutant	930	*	Promoter (<=1kb)	339803	C2orf74-DT	0
chr1	84385119	84386205	*	1087	6.87304	5.63154	7.53029	-1.89875	6.86333e-31	1.28993e-28	TRUE	lost_in_mutant	1087	*	Promoter (<=1kb)	391051	UOX	-318
chr4	91063914	91065117	*	1204	7.12024	6.0082	7.74069	-1.73249	6.87672e-31	1.29134e-28	FALSE	lost_in_mutant	1204	*	Intron (ENST00000509176.6/401145, intron 9 of 10)	401145	CCSER1	-20833
chr3	149085730	149086936	*	1207	8.85297	8.19208	9.30452	-1.11243	6.93885e-31	1.30189e-28	FALSE	lost_in_mutant	1207	*	Promoter (<=1kb)	100873945	HLTF-AS1	0
chr16	4659986	4661118	*	1133	7.01676	5.83191	7.65842	-1.82651	6.98472e-31	1.30938e-28	FALSE	lost_in_mutant	1133	*	Promoter (2-3kb)	23295	MGRN1	-2951
chr5	173962828	173964429	*	1602	7.9166	7.06762	8.4475	-1.37988	7.0009e-31	1.31129e-28	TRUE	lost_in_mutant	1602	*	Distal Intergenic	133491	C5orf47	-9350
chr10	76970735	76972208	*	1474	6.89531	5.61479	7.56284	-1.94805	7.04024e-31	1.31753e-28	TRUE	lost_in_mutant	1474	*	Promoter (<=1kb)	3778	KCNMA1	0
chr18	64233975	64235171	*	1197	7.20226	6.09372	7.82166	-1.72795	7.07462e-31	1.32283e-28	FALSE	lost_in_mutant	1197	*	Intron (ENST00000589376.1/284294, intron 2 of 9)	124904357	LOC124904357	24823
chr13	45768509	45770224	*	1716	7.76915	6.92455	8.29836	-1.37381	7.25934e-31	1.35622e-28	TRUE	lost_in_mutant	1716	*	Distal Intergenic	220082	CBY2	65381
chr6	89977534	89978827	*	1294	7.79631	6.92384	8.33612	-1.41228	7.277e-31	1.35836e-28	TRUE	lost_in_mutant	1294	*	Intron (ENST00000257749.9/60468, intron 6 of 8)	60468	BACH2	30000
chr22	29689156	29690771	*	1616	7.89729	7.05329	8.42626	-1.37297	7.28477e-31	1.35865e-28	FALSE	lost_in_mutant	1616	*	Intron (ENST00000413209.6/4771, intron 4 of 4)	122149303	CABP7-DT	28977
chr6	104520546	104521610	*	1065	7.02186	5.82923	7.66571	-1.83648	7.39008e-31	1.37712e-28	TRUE	lost_in_mutant	1065	*	Intron (ENST00000654628.1/105377918, intron 1 of 2)	105377918	LOC105377918	5757
chr19	47495252	47496246	*	995	7.18255	6.09663	7.79505	-1.69842	7.45314e-31	1.38769e-28	FALSE	lost_in_mutant	995	*	Promoter (<=1kb)	8775	NAPA	0
chr9	109866962	109869381	*	2420	8.38245	7.63853	8.87085	-1.23232	7.60881e-31	1.41547e-28	FALSE	lost_in_mutant	2420	*	Promoter (<=1kb)	445815	PALM2AKAP2	0
chr8	144500059	144502445	*	2387	8.31758	7.57476	8.8055	-1.23075	7.68417e-31	1.42828e-28	FALSE	lost_in_mutant	2387	*	Promoter (<=1kb)	101928953	LOC101928953	0
chr4	139082760	139084686	*	1927	9.60711	9.04621	10.01	-0.963763	7.83029e-31	1.4542e-28	FALSE	lost_in_mutant	1927	*	Promoter (<=1kb)	1998	ELF2	0
chr12	132505686	132507259	*	1574	8.29077	7.46108	8.81417	-1.35309	7.88559e-31	1.46323e-28	FALSE	lost_in_mutant	1574	*	Promoter (<=1kb)	57666	FBRSL1	0
chr10	50652477	50654004	*	1528	7.44166	6.46912	8.01736	-1.54823	7.96204e-31	1.47499e-28	TRUE	lost_in_mutant	1528	*	Distal Intergenic	259230	SGMS1	-27314
chr10	17228237	17230863	*	2627	9.27674	8.72103	9.67693	-0.955906	7.96241e-31	1.47499e-28	FALSE	lost_in_mutant	2627	*	Promoter (<=1kb)	7431	VIM	0
chr2	218658656	218660159	*	1504	9.41299	8.86397	9.80972	-0.945748	8.08745e-31	1.49689e-28	FALSE	lost_in_mutant	1504	*	Promoter (<=1kb)	617	BCS1L	0
chr5	78647903	78649587	*	1685	8.2907	7.55493	8.77562	-1.22069	8.34896e-31	1.54399e-28	FALSE	lost_in_mutant	1685	*	Promoter (<=1kb)	10184	LHFPL2	0
chr11	11553623	11555743	*	2121	7.71503	6.81457	8.26522	-1.45065	8.51833e-31	1.57398e-28	FALSE	lost_in_mutant	2121	*	Intron (ENST00000227756.5/374378, intron 1 of 10)	124902632	LOC124902632	-14341
chr6	27806844	27808532	*	1689	8.64115	7.98806	9.08908	-1.10102	8.63592e-31	1.59436e-28	FALSE	lost_in_mutant	1689	*	Promoter (<=1kb)	8340	H2BC13	0
chr12	113663932	113665731	*	1800	8.00719	7.17159	8.5329	-1.36131	8.68774e-31	1.60258e-28	TRUE	lost_in_mutant	1800	*	Intron (ENST00000661760.1/100506465, intron 3 of 3)	100506465	LINC01234	91834
chr17	78979635	78980617	*	983	8.68937	7.98729	9.15958	-1.17229	8.70196e-31	1.60385e-28	FALSE	lost_in_mutant	983	*	Promoter (<=1kb)	3959	LGALS3BP	0
chr20	42792998	42793920	*	923	6.41557	4.77927	7.16259	-2.38331	8.76448e-31	1.61402e-28	FALSE	lost_in_mutant	923	*	Intron (ENST00000356100.6/11122, intron 2 of 30)	101927159	LOC101927159	107515
chr16	59411821	59412789	*	969	7.47881	6.46541	8.06821	-1.6028	8.94761e-31	1.64636e-28	FALSE	lost_in_mutant	969	*	Distal Intergenic	644649	APOOP5	342237
chr20	49450188	49451011	*	824	6.61158	5.21734	7.30718	-2.08984	9.08409e-31	1.67007e-28	FALSE	lost_in_mutant	824	*	Intron (ENST00000635878.1/3745, intron 1 of 2)	3745	KCNB1	30989
chr3	125594685	125596172	*	1488	9.39953	8.85737	9.79268	-0.935312	9.15281e-31	1.68129e-28	FALSE	lost_in_mutant	1488	*	Promoter (<=1kb)	114885	OSBPL11	0
chr3	20039755	20041998	*	2244	9.21399	8.66211	9.6122	-0.950088	9.16933e-31	1.68292e-28	FALSE	lost_in_mutant	2244	*	Promoter (<=1kb)	8850	KAT2B	0
chr1	51966002	51967129	*	1128	6.94286	5.71255	7.59709	-1.88454	9.91578e-31	1.8184e-28	FALSE	lost_in_mutant	1128	*	Intron (ENST00000371655.4/5865, intron 2 of 4)	5865	RAB3B	23571
chr7	45646769	45648036	*	1268	6.69216	5.30159	7.38689	-2.0853	1.03425e-30	1.89506e-28	FALSE	lost_in_mutant	1268	*	Promoter (<=1kb)	107	ADCY1	-673
chr1	181778265	181779503	*	1239	7.37752	6.34394	7.9735	-1.62957	1.04735e-30	1.91747e-28	FALSE	lost_in_mutant	1239	*	Promoter (2-3kb)	777	CACNA1E	2164
chr5	142315891	142316522	*	632	6.47417	4.87786	7.2134	-2.33553	1.05382e-30	1.9277e-28	FALSE	lost_in_mutant	632	*	Intron (ENST00000344120.4/81848, intron 2 of 2)	81848	SPRY4	7660
chr15	64179776	64180983	*	1208	7.86411	7.01262	8.39597	-1.38335	1.09841e-30	2.00759e-28	FALSE	lost_in_mutant	1208	*	3' UTR	5479	PPIB	-16642
chr13	113724708	113725367	*	660	8.93632	8.26584	9.39229	-1.12645	1.10331e-30	2.01487e-28	FALSE	lost_in_mutant	660	*	Promoter (1-2kb)	6011	GRK1	-1119
chr3	44995028	44996230	*	1203	8.32274	7.52417	8.83379	-1.30962	1.11054e-30	2.02638e-28	FALSE	lost_in_mutant	1203	*	Intron (ENST00000461361.5/23016, intron 3 of 8)	7123	CLEC3B	-5318
chr12	123269156	123270220	*	1065	8.36763	7.59718	8.86717	-1.26999	1.11963e-30	2.04126e-28	FALSE	lost_in_mutant	1065	*	Promoter (<=1kb)	8099	CDK2AP1	0
chr15	73691061	73692052	*	992	7.51741	6.59658	8.07498	-1.4784	1.13091e-30	2.06011e-28	FALSE	lost_in_mutant	992	*	Intron (ENST00000567189.5/80381, intron 1 of 2)	80381	CD276	6055
chr1	40531092	40532238	*	1147	8.4259	7.74423	8.88696	-1.14273	1.17186e-30	2.13294e-28	TRUE	lost_in_mutant	1147	*	Promoter (<=1kb)	127396	ZNF684	0
chr20	50817974	50818909	*	936	7.71948	6.79887	8.27697	-1.4781	1.17458e-30	2.13611e-28	FALSE	lost_in_mutant	936	*	Exon (ENST00000358791.9/55653, exon 2 of 6)	55653	BCAS4	22874
chr10	10846366	10848107	*	1742	7.07598	5.9648	7.69617	-1.73137	1.21411e-30	2.20617e-28	FALSE	lost_in_mutant	1742	*	Intron (ENST00000637215.1/10659, intron 1 of 14)	10659	CELF2	47742
chr2	17939786	17940861	*	1076	8.01103	7.19441	8.52929	-1.33488	1.30284e-30	2.36546e-28	FALSE	lost_in_mutant	1076	*	Intron (ENST00000465292.5/3790, intron 2 of 4)	3790	KCNS3	60403
chr16	50910470	50911771	*	1302	7.38509	6.33927	7.98501	-1.64574	1.32862e-30	2.41026e-28	FALSE	lost_in_mutant	1302	*	Distal Intergenic	102724940	LINC02128	17820
chr3	79017827	79020025	*	2199	8.70889	8.07192	9.14925	-1.07732	1.33783e-30	2.42479e-28	FALSE	lost_in_mutant	2199	*	Promoter (<=1kb)	6091	ROBO1	0
chr3	176953190	176954244	*	1055	7.34487	6.23155	7.96571	-1.73415	1.33884e-30	2.42479e-28	FALSE	lost_in_mutant	1055	*	Distal Intergenic	79718	TBL1XR1	72171
chr13	34879565	34880431	*	867	6.03366	4.143	6.82469	-2.68169	1.35078e-30	2.44439e-28	FALSE	lost_in_mutant	867	*	Distal Intergenic	26960	NBEA	-61839
chr19	52526903	52528409	*	1507	9.23869	8.63615	9.66244	-1.02629	1.40386e-30	2.53835e-28	FALSE	lost_in_mutant	1507	*	Promoter (<=1kb)	388558	ZNF808	0
chr1	245234330	245235627	*	1298	6.83059	5.56168	7.4951	-1.93343	1.46493e-30	2.64659e-28	FALSE	lost_in_mutant	1298	*	Promoter (<=1kb)	111216275	KIF26B-AS1	0
chr17	77118157	77119524	*	1368	7.01042	5.84687	7.64602	-1.79915	1.47672e-30	2.66569e-28	FALSE	lost_in_mutant	1368	*	Intron (ENST00000561721.6/6397, intron 3 of 4)	6397	SEC14L1	-8349
chr12	56020603	56022188	*	1586	9.39392	8.83141	9.79761	-0.966197	1.48978e-30	2.68706e-28	FALSE	lost_in_mutant	1586	*	Promoter (<=1kb)	64375	IKZF4	0
chr2	56474296	56475544	*	1249	7.12309	6.00998	7.74387	-1.73389	1.51065e-30	2.72244e-28	FALSE	lost_in_mutant	1249	*	Distal Intergenic	100129434	LOC100129434	-288426
chr17	2347666	2348696	*	1031	8.37516	7.64122	8.85929	-1.21806	1.54978e-30	2.78857e-28	FALSE	lost_in_mutant	1031	*	Intron (ENST00000572875.1/9905, intron 1 of 2)	9905	SGSM2	10044
chr6	118249453	118250301	*	849	6.48235	4.98707	7.2007	-2.21363	1.55049e-30	2.78857e-28	TRUE	lost_in_mutant	849	*	Intron (ENST00000360388.9/222553, intron 3 of 7)	222553	SLC35F1	95011
chr6	37779619	37780217	*	599	7.10423	5.9648	7.73283	-1.76803	1.55115e-30	2.78857e-28	TRUE	lost_in_mutant	599	*	Distal Intergenic	107986593	ZFAND3-DT	39001
chr12	187655	188194	*	540	6.28864	7.12162	4.09527	3.02635	1.61313e-30	2.8976e-28	FALSE	gained_in_mutant	540	*	Distal Intergenic	105369592	IQSEC3-AS1	-5256
chr9	114416775	114417790	*	1016	6.81825	5.55529	7.48119	-1.9259	1.61499e-30	2.89857e-28	FALSE	lost_in_mutant	1016	*	Intron (ENST00000265134.10/25861, intron 7 of 11)	25861	WHRN	8281
chr6	170129578	170130587	*	1010	7.30988	6.28594	7.90274	-1.6168	1.666e-30	2.98768e-28	FALSE	lost_in_mutant	1010	*	Distal Intergenic	101929614	LOC101929614	-16608
chr9	137116075	137117426	*	1352	7.57157	6.61613	8.14137	-1.52525	1.66824e-30	2.98924e-28	FALSE	lost_in_mutant	1352	*	Promoter (<=1kb)	29952	DPP7	883
chr6	33276955	33278224	*	1270	8.79449	8.18307	9.22258	-1.03951	1.67482e-30	2.99859e-28	FALSE	lost_in_mutant	1270	*	Promoter (<=1kb)	8705	B3GALT4	0
chr2	45758970	45760214	*	1245	8.1799	7.40616	8.68081	-1.27465	1.69492e-30	3.03209e-28	FALSE	lost_in_mutant	1245	*	Intron (ENST00000421201.1/5581, intron 2 of 2)	5581	PRKCE	60988
chr8	139862713	139864723	*	2011	7.17555	6.10756	7.78248	-1.67492	1.74239e-30	3.11447e-28	TRUE	lost_in_mutant	2011	*	Intron (ENST00000438773.4/83696, intron 21 of 22)	83696	TRAPPC9	16572
chr7	108202774	108204058	*	1285	6.73767	5.4275	7.41279	-1.98529	1.75093e-30	3.12719e-28	FALSE	lost_in_mutant	1285	*	Intron (ENST00000413765.6/4897, intron 13 of 30)	4897	NRCAM	5545
chr1	10177978	10179842	*	1865	7.10797	5.99054	7.73005	-1.73951	1.76531e-30	3.15029e-28	TRUE	lost_in_mutant	1865	*	Promoter (<=1kb)	10277	UBE4B	0
chr18	46465815	46466914	*	1100	7.35844	6.31206	7.95854	-1.64648	1.80334e-30	3.21555e-28	TRUE	lost_in_mutant	1100	*	Distal Intergenic	494470	ARK2C	18368
chr5	134240026	134241195	*	1170	7.60514	6.69795	8.15778	-1.45983	1.81813e-30	3.23929e-28	FALSE	lost_in_mutant	1170	*	Intron (ENST00000703316.1/5515, intron 6 of 11)	118732304	PPP2CA-DT	13616
chr1	163585483	163587023	*	1541	7.00488	5.8523	7.63732	-1.78502	1.83848e-30	3.27289e-28	TRUE	lost_in_mutant	1541	*	Distal Intergenic	83540	NUF2	245228
chr9	135224739	135225709	*	971	8.29497	7.58977	8.76657	-1.17679	1.92949e-30	3.43211e-28	FALSE	lost_in_mutant	971	*	Intron (ENST00000452377.1/ENST00000452377.1, intron 1 of 1)	107987138	LOC107987138	26999
chr7	76047400	76048862	*	1463	9.26367	8.71076	9.66241	-0.951645	1.93789e-30	3.44425e-28	FALSE	lost_in_mutant	1463	*	Promoter (<=1kb)	51657	STYXL1	0
chr5	160433725	160434665	*	941	7.89564	7.04377	8.42763	-1.38386	1.99142e-30	3.53652e-28	FALSE	lost_in_mutant	941	*	Distal Intergenic	107075116	MIR3142HG	-3929
chr15	59267541	59268908	*	1368	7.30754	6.29354	7.89714	-1.60361	2.00109e-30	3.55082e-28	FALSE	lost_in_mutant	1368	*	Promoter (2-3kb)	4643	MYO1E	-2544
chr19	58475487	58476961	*	1475	10.2217	9.70405	10.6019	-0.897859	2.00771e-30	3.55968e-28	FALSE	lost_in_mutant	1475	*	Promoter (<=1kb)	55663	ZNF446	0
chr5	154444902	154447284	*	2383	9.04106	8.46868	9.44976	-0.981079	2.01852e-30	3.57596e-28	FALSE	lost_in_mutant	2383	*	Promoter (<=1kb)	386627	SAP30L-AS1	0
chr2	219664912	219666660	*	1749	7.0858	5.97766	7.70507	-1.72741	2.09174e-30	3.70269e-28	TRUE	lost_in_mutant	1749	*	Distal Intergenic	105373886	LINC02832	-18832
chr16	55255546	55256562	*	1017	7.28361	6.26144	7.87589	-1.61445	2.11149e-30	3.73463e-28	FALSE	lost_in_mutant	1017	*	Distal Intergenic	79190	IRX6	-67641
chr11	131747953	131749325	*	1373	8.51883	7.84796	8.97497	-1.12702	2.11339e-30	3.73497e-28	FALSE	lost_in_mutant	1373	*	Intron (ENST00000374791.7/50863, intron 1 of 7)	101929637	NTM-AS1	-84346
chr17	79255513	79256785	*	1273	7.91005	7.09047	8.42948	-1.33901	2.15369e-30	3.80314e-28	FALSE	lost_in_mutant	1273	*	Intron (ENST00000583458.5/146713, intron 2 of 13)	146713	RBFOX3	-19708
chr1	201739086	201741070	*	1985	8.54685	7.90389	8.99003	-1.08614	2.16239e-30	3.81542e-28	FALSE	lost_in_mutant	1985	*	Promoter (<=1kb)	89796	NAV1	0
chr16	75238116	75239447	*	1332	6.98542	5.80693	7.62529	-1.81836	2.20815e-30	3.89302e-28	FALSE	lost_in_mutant	1332	*	Promoter (<=1kb)	9564	BCAR1	0
chr18	7322762	7323602	*	841	7.47788	6.5083	8.05256	-1.54426	2.23171e-30	3.9299e-28	TRUE	lost_in_mutant	841	*	Distal Intergenic	124900409	LOC124900409	-21609
chr8	127866250	127868117	*	1868	8.63389	8.00626	9.0698	-1.06354	2.23265e-30	3.9299e-28	TRUE	lost_in_mutant	1868	*	Intron (ENST00000667305.1/5820, intron 1 of 8)	5820	PVT1	6463
chr8	143933747	143934440	*	694	6.28937	4.56199	7.05321	-2.49122	2.25925e-30	3.97352e-28	FALSE	lost_in_mutant	694	*	Exon (ENST00000345136.8/5339, exon 11 of 32)	5339	PLEC	5157
chr8	10991415	10992783	*	1369	8.07692	7.28695	8.58449	-1.29754	2.30472e-30	4.04699e-28	FALSE	lost_in_mutant	1369	*	Intron (ENST00000382461.8/286046, intron 1 of 2)	286046	XKR6	9698
chr19	31314965	31317911	*	2947	8.30557	7.58197	8.78523	-1.20325	2.30472e-30	4.04699e-28	FALSE	lost_in_mutant	2947	*	Intron (ENST00000651361.1/57616, intron 1 of 6)	57616	TSHZ3	-9202
chr15	75450621	75451188	*	568	9.22467	8.58872	9.66454	-1.07582	2.39895e-30	4.2091e-28	FALSE	lost_in_mutant	568	*	Promoter (<=1kb)	25942	SIN3A	349
chr1	164154581	164156188	*	1608	6.81677	5.52255	7.48783	-1.96528	2.41203e-30	4.22866e-28	FALSE	lost_in_mutant	1608	*	Distal Intergenic	5087	PBX1	-399396
chr19	18995676	18996262	*	587	6.65485	5.30142	7.34069	-2.03926	2.41757e-30	4.23499e-28	FALSE	lost_in_mutant	587	*	Promoter (1-2kb)	10147	SUGP2	-1963
chr4	145481209	145484716	*	3508	9.28669	8.74627	9.67894	-0.932671	2.4523e-30	4.29239e-28	FALSE	lost_in_mutant	3508	*	Promoter (<=1kb)	4086	SMAD1	0
chr12	123141444	123143325	*	1882	7.88094	6.93348	8.44796	-1.51449	2.45811e-30	4.29912e-28	FALSE	lost_in_mutant	1882	*	Intron (ENST00000320201.10/57605, intron 1 of 25)	57605	PITPNM2	6690
chr15	27849928	27851218	*	1291	7.06023	5.88816	7.69827	-1.81011	2.47073e-30	4.3148e-28	FALSE	lost_in_mutant	1291	*	Intron (ENST00000353809.9/4948, intron 21 of 22)	4948	OCA2	248075
chr16	31507549	31508906	*	1358	8.46808	7.74841	8.94603	-1.19761	2.47101e-30	4.3148e-28	FALSE	lost_in_mutant	1358	*	Promoter (<=1kb)	123706528	RUSF1-DT	0
chr7	91637970	91639189	*	1220	6.87077	5.62373	7.5295	-1.90577	2.52154e-30	4.39953e-28	FALSE	lost_in_mutant	1220	*	Exon (ENST00000415249.1/ENST00000415249.1, exon 2 of 2)	105375392	LINC02932	182248
chr10	99658626	99660185	*	1560	9.22606	8.64984	9.63672	-0.986878	2.54354e-30	4.43438e-28	FALSE	lost_in_mutant	1560	*	Promoter (<=1kb)	81894	SLC25A28	0
chr9	82923042	82924396	*	1355	7.09969	5.97835	7.72293	-1.74458	2.56459e-30	4.46753e-28	TRUE	lost_in_mutant	1355	*	Distal Intergenic	158158	RASEF	138746
chr3	35744245	35745111	*	867	7.19747	6.09764	7.81423	-1.71659	2.57333e-30	4.47919e-28	TRUE	lost_in_mutant	867	*	Promoter (<=1kb)	406916	MIR128-2	0
chr13	72385789	72387072	*	1284	6.44317	4.88375	7.17497	-2.29121	2.57723e-30	4.48242e-28	FALSE	lost_in_mutant	1284	*	Distal Intergenic	124900345	LOC124900345	66895
chr20	57922070	57923384	*	1315	7.51486	6.5226	8.09724	-1.57464	2.58511e-30	4.49256e-28	TRUE	lost_in_mutant	1315	*	Distal Intergenic	105376992	LINC01742	-80520
chr14	99155712	99157421	*	1710	7.11528	5.98676	7.74066	-1.7539	2.59668e-30	4.50909e-28	FALSE	lost_in_mutant	1710	*	Distal Intergenic	64919	BCL11B	114064
chr19	18503642	18505466	*	1825	7.77052	6.94455	8.29248	-1.34793	2.64031e-30	4.57965e-28	FALSE	lost_in_mutant	1825	*	Intron (ENST00000262809.9/8178, intron 1 of 11)	8178	ELL	16601
chr19	45716746	45718249	*	1504	9.98461	9.44554	10.3761	-0.930606	2.6415e-30	4.57965e-28	FALSE	lost_in_mutant	1504	*	Promoter (1-2kb)	23403	FBXO46	-1468
chr2	29314297	29315533	*	1237	9.07234	8.44282	9.50915	-1.06633	2.66063e-30	4.60919e-28	TRUE	lost_in_mutant	1237	*	Intron (ENST00000389048.8/238, intron 8 of 28)	238	ALK	3678
chr1	153967170	153968223	*	1054	9.19438	8.62723	9.60042	-0.973191	2.6883e-30	4.65343e-28	FALSE	lost_in_mutant	1054	*	Promoter (<=1kb)	148327	CREB3L4	0
chr4	78628906	78630004	*	1099	7.52413	6.58296	8.08893	-1.50597	2.75597e-30	4.7668e-28	TRUE	lost_in_mutant	1099	*	Distal Intergenic	100505702	LINC01094	-8776
chr21	16624327	16625610	*	1284	7.43107	6.4333	8.01528	-1.58198	2.77928e-30	4.80333e-28	TRUE	lost_in_mutant	1284	*	Promoter (1-2kb)	388815	MIR99AHG	-1713
chr12	132710040	132711518	*	1479	8.9805	8.33849	9.42324	-1.08476	2.81664e-30	4.86407e-28	FALSE	lost_in_mutant	1479	*	Promoter (<=1kb)	192111	PGAM5	0
chr10	128721459	128722807	*	1349	8.00664	7.23617	8.50618	-1.27001	2.94625e-30	5.08388e-28	FALSE	lost_in_mutant	1349	*	Distal Intergenic	728327	LINC02667	-190003
chr19	36849719	36851635	*	1917	9.18693	8.56984	9.61776	-1.04792	2.95489e-30	5.09477e-28	FALSE	lost_in_mutant	1917	*	Promoter (<=1kb)	25850	ZNF345	0
chr3	39808588	39811091	*	2504	9.32397	8.74817	9.73441	-0.986236	2.98955e-30	5.15048e-28	TRUE	lost_in_mutant	2504	*	Promoter (<=1kb)	25924	MYRIP	0
chr14	56526946	56527980	*	1035	6.47258	4.99122	7.1879	-2.19668	3.07253e-30	5.28929e-28	FALSE	lost_in_mutant	1035	*	Intron (ENST00000556810.5/54916, intron 2 of 3)	101927690	LOC101927690	12615
chr20	32474792	32476382	*	1591	7.91212	7.12978	8.41656	-1.28678	3.08303e-30	5.3032e-28	FALSE	lost_in_mutant	1591	*	Intron (ENST00000359676.9/140688, intron 1 of 7)	140688	NOL4L	7089
chr11	111734899	111736313	*	1415	8.4979	7.85012	8.94335	-1.09323	3.09696e-30	5.32298e-28	FALSE	lost_in_mutant	1415	*	Promoter (<=1kb)	5519	PPP2R1B	0
chr9	128494165	128495971	*	1807	6.8586	5.61857	7.51545	-1.89688	3.16735e-30	5.4397e-28	FALSE	lost_in_mutant	1807	*	Promoter (1-2kb)	4957	ODF2	1371
chr6	27591778	27593447	*	1670	7.64284	6.74282	8.19288	-1.45006	3.19013e-30	5.47307e-28	FALSE	lost_in_mutant	1670	*	Distal Intergenic	100507173	LINC01012	-100579
chr17	79937409	79938633	*	1225	7.14112	6.05845	7.75262	-1.69416	3.19178e-30	5.47307e-28	FALSE	lost_in_mutant	1225	*	3' UTR	101928766	LINC01979	-10684
chr3	141076246	141077810	*	1565	8.84096	8.22034	9.2735	-1.05316	3.23746e-30	5.54707e-28	FALSE	lost_in_mutant	1565	*	Promoter (<=1kb)	92369	SPSB4	0
chr4	110628408	110629156	*	749	6.14057	4.37541	6.91103	-2.53561	3.25248e-30	5.56845e-28	FALSE	lost_in_mutant	749	*	Promoter (<=1kb)	5308	PITX2	95
chr10	776659	777318	*	660	6.38174	4.81818	7.11438	-2.2962	3.269e-30	5.59236e-28	FALSE	lost_in_mutant	660	*	Distal Intergenic	23185	LARP4B	38397
chr9	134751562	134752710	*	1149	7.37998	6.38123	7.96453	-1.5833	3.27558e-30	5.59924e-28	FALSE	lost_in_mutant	1149	*	Exon (ENST00000371817.8/1289, exon 14 of 66)	1289	COL5A1	19969
chr22	33081707	33082890	*	1184	7.86602	6.99037	8.40704	-1.41667	3.38674e-30	5.78475e-28	FALSE	lost_in_mutant	1184	*	Distal Intergenic	124905107	LOC124905107	-21440
chr22	20001904	20002949	*	1046	6.74672	5.47498	7.41197	-1.93699	3.42496e-30	5.84194e-28	FALSE	lost_in_mutant	1046	*	Intron (ENST00000263207.8/421, intron 2 of 19)	421	ARVCF	-11110
chr12	125219960	125221008	*	1049	8.15472	7.39041	8.65171	-1.26129	3.42555e-30	5.84194e-28	FALSE	lost_in_mutant	1049	*	Intron (ENST00000682704.1/114795, intron 1 of 8)	114795	TMEM132B	33574
chr3	159762838	159765981	*	3144	9.90919	9.37848	10.2963	-0.91784	3.45937e-30	5.89502e-28	FALSE	lost_in_mutant	3144	*	Promoter (<=1kb)	29970	SCHIP1	0
chr3	53554309	53555560	*	1252	6.52094	5.09497	7.2239	-2.12892	3.5009e-30	5.96116e-28	TRUE	lost_in_mutant	1252	*	Intron (ENST00000637424.1/776, intron 3 of 46)	776	CACNA1D	59115
chr19	13295762	13296685	*	924	6.44945	4.87059	7.18519	-2.3146	3.55229e-30	6.04396e-28	FALSE	lost_in_mutant	924	*	Intron (ENST00000713788.1/773, intron 19 of 46)	773	CACNA1A	-9208
chr5	72121658	72123095	*	1438	6.94572	5.78943	7.57923	-1.7898	3.59208e-30	6.10693e-28	TRUE	lost_in_mutant	1438	*	Intron (ENST00000512974.5/4131, intron 3 of 3)	105379028	LOC105379028	-13658
chr3	128084102	128085056	*	955	6.81372	5.53218	7.48151	-1.94934	3.68394e-30	6.25824e-28	FALSE	lost_in_mutant	955	*	Promoter (2-3kb)	8607	RUVBL1	2739
chr19	48636946	48639156	*	2211	10.4625	9.94979	10.84	-0.890231	3.74843e-30	6.36287e-28	FALSE	lost_in_mutant	2211	*	Promoter (<=1kb)	1628	DBP	0
chr12	107503907	107505047	*	1141	7.30149	6.29162	7.88973	-1.59811	3.79457e-30	6.43621e-28	FALSE	lost_in_mutant	1141	*	Intron (ENST00000420571.6/121551, intron 1 of 14)	121551	ABTB3	-75603
chr5	124573674	124576726	*	3053	7.76445	6.92388	8.29209	-1.36821	3.85335e-30	6.53085e-28	TRUE	lost_in_mutant	3053	*	Distal Intergenic	57507	ZNF608	67611
chr14	50335061	50336456	*	1396	8.13938	7.38592	8.63182	-1.2459	3.9882e-30	6.75418e-28	FALSE	lost_in_mutant	1396	*	Promoter (2-3kb)	8814	CDKL1	2573
chr19	37933392	37934685	*	1294	8.19451	7.40998	8.69985	-1.28987	3.99308e-30	6.75722e-28	FALSE	lost_in_mutant	1294	*	Promoter (1-2kb)	23094	SIPA1L3	1046
chr15	91609574	91610681	*	1108	6.60996	5.11834	7.32751	-2.20917	4.04057e-30	6.83231e-28	FALSE	lost_in_mutant	1108	*	Intron (ENST00000687281.1/101926928, intron 3 of 3)	105370973	LOC105370973	38433
chr7	1741640	1743681	*	2042	8.05392	7.30557	8.54419	-1.23862	4.11408e-30	6.94775e-28	FALSE	lost_in_mutant	2042	*	Promoter (<=1kb)	101927125	ELFN1-AS1	0
chr10	116072745	116073839	*	1095	7.23893	6.17179	7.8456	-1.67381	4.11518e-30	6.94775e-28	TRUE	lost_in_mutant	1095	*	Intron (ENST00000369236.5/2674, intron 7 of 8)	26033	ATRNL1	163394
chr2	107385407	107387304	*	1898	7.19068	6.11128	7.80117	-1.6899	4.14699e-30	6.99605e-28	TRUE	lost_in_mutant	1898	*	Exon (ENST00000414300.2/105373538, exon 4 of 6)	105373536	LINC01789	-19534
chr2	119103932	119104782	*	851	6.23127	4.53712	6.98912	-2.452	4.15521e-30	7.00454e-28	FALSE	lost_in_mutant	851	*	Distal Intergenic	165257	C1QL2	53969
chr1	70410475	70411789	*	1315	9.26354	8.71854	9.65817	-0.939636	4.1975e-30	7.07038e-28	FALSE	lost_in_mutant	1315	*	Promoter (<=1kb)	1491	CTH	0
chr6	140636140	140637404	*	1265	7.39464	6.38391	7.98317	-1.59926	4.41151e-30	7.42516e-28	TRUE	lost_in_mutant	1265	*	Promoter (<=1kb)	105378027	LOC105378027	0
chr6	26536817	26538854	*	2038	9.61023	9.07976	9.99723	-0.917462	4.44653e-30	7.47836e-28	FALSE	lost_in_mutant	2038	*	Promoter (<=1kb)	10473	HMGN4	0
chr4	104420238	104421723	*	1486	7.67007	6.8119	8.20448	-1.39258	4.648e-30	7.8112e-28	FALSE	lost_in_mutant	1486	*	Distal Intergenic	80319	CXXC4	53535
chr9	96777127	96778672	*	1546	8.30406	7.51601	8.81084	-1.29483	4.77624e-30	8.02058e-28	TRUE	lost_in_mutant	1546	*	Promoter (<=1kb)	22869	ZNF510	0
chr13	21959263	21960262	*	1000	6.6823	5.31396	7.37174	-2.05777	4.79076e-30	8.0388e-28	TRUE	lost_in_mutant	1000	*	Distal Intergenic	100506622	LINC00540	-80710
chr15	80152174	80153697	*	1524	8.5232	7.82761	8.99052	-1.16291	5.01019e-30	8.40057e-28	FALSE	lost_in_mutant	1524	*	Promoter (<=1kb)	2184	FAH	0
chr19	15779839	15780705	*	867	5.83727	3.73146	6.65913	-2.92767	5.1885e-30	8.69287e-28	FALSE	lost_in_mutant	867	*	Promoter (<=1kb)	388514	CYP4F24P	0
chr12	132450101	132451161	*	1061	7.97821	7.12695	8.50997	-1.38302	5.21495e-30	8.73052e-28	FALSE	lost_in_mutant	1061	*	Distal Intergenic	57666	FBRSL1	-38390
chr4	110622187	110623580	*	1394	8.51995	7.84471	8.97809	-1.13338	5.2662e-30	8.80959e-28	FALSE	lost_in_mutant	1394	*	Promoter (<=1kb)	5308	PITX2	0
chr10	116776255	116777655	*	1401	7.35737	6.35949	7.94163	-1.58214	5.34845e-30	8.94036e-28	FALSE	lost_in_mutant	1401	*	Intron (ENST00000635765.1/259217, intron 2 of 12)	259217	HSPA12A	-33659
chr3	49421762	49423116	*	1355	7.32931	6.31134	7.92021	-1.60887	5.37454e-30	8.97712e-28	FALSE	lost_in_mutant	1355	*	Promoter (<=1kb)	275	AMT	0
chr5	159554768	159555712	*	945	5.94769	3.97111	6.75167	-2.78056	5.38308e-30	8.98453e-28	FALSE	lost_in_mutant	945	*	Promoter (1-2kb)	105377684	LOC105377684	1760
chr1	25743318	25744531	*	1214	8.15424	7.36769	8.6604	-1.29272	5.51714e-30	9.20129e-28	FALSE	lost_in_mutant	1214	*	Intron (ENST00000374332.9/57134, intron 2 of 11)	57134	MAN1C1	-27538
chr5	14249578	14251112	*	1535	9.52611	8.99052	9.91582	-0.9253	5.52417e-30	9.20599e-28	TRUE	lost_in_mutant	1535	*	Intron (ENST00000698541.1/7204, intron 1 of 36)	7204	TRIO	-39865
chr19	55447176	55447992	*	817	6.94749	5.78237	7.58354	-1.80118	5.63687e-30	9.38668e-28	FALSE	lost_in_mutant	817	*	Distal Intergenic	729956	SHISA7	-3876
chrX	63784286	63785962	*	1677	7.78366	6.88962	8.3315	-1.44188	6.06644e-30	1.00943e-27	FALSE	lost_in_mutant	1677	*	Promoter (<=1kb)	23229	ARHGEF9	0
chr12	3490747	3493934	*	3188	9.67247	9.14854	10.056	-0.907452	6.22626e-30	1.03524e-27	FALSE	lost_in_mutant	3188	*	Promoter (<=1kb)	100129223	THCAT155	0
chr5	109688665	109691433	*	2769	9.81503	9.27947	10.2047	-0.925249	6.27375e-30	1.04235e-27	FALSE	lost_in_mutant	2769	*	Promoter (<=1kb)	4124	MAN2A1	0
chr1	65419685	65421322	*	1638	10.0698	9.54687	10.4529	-0.905981	6.29059e-30	1.04435e-27	TRUE	lost_in_mutant	1638	*	Promoter (<=1kb)	3953	LEPR	0
chr12	82685784	82687859	*	2076	10.0122	9.51597	10.3807	-0.864697	6.38138e-30	1.05862e-27	FALSE	lost_in_mutant	2076	*	Promoter (<=1kb)	160335	TMTC2	0
chr20	36162188	36163187	*	1000	7.33555	6.34519	7.91728	-1.5721	6.40669e-30	1.06202e-27	FALSE	lost_in_mutant	1000	*	Intron (ENST00000202028.9/2036, intron 2 of 19)	100130373	EPB41L1-AS1	-6428
chr5	125410100	125413360	*	3261	8.87186	8.21989	9.31927	-1.09938	6.4146e-30	1.06253e-27	TRUE	lost_in_mutant	3261	*	Exon (ENST00000655986.1/ENST00000655986.1, exon 1 of 2)	101927460	LINC02240	-79901
chr9	27385104	27386312	*	1209	7.01259	5.84035	7.65068	-1.81033	6.59085e-30	1.09089e-27	FALSE	lost_in_mutant	1209	*	Intron (ENST00000262244.6/79817, intron 2 of 3)	79817	MOB3B	35402
chr11	12845366	12846753	*	1388	7.57291	6.66866	8.12449	-1.45583	6.67647e-30	1.10423e-27	FALSE	lost_in_mutant	1388	*	Intron (ENST00000527636.7/7003, intron 3 of 12)	7003	TEAD1	17245
chr10	49174842	49176975	*	2134	7.76793	6.90941	8.30247	-1.39306	6.7308e-30	1.11238e-27	TRUE	lost_in_mutant	2134	*	Promoter (1-2kb)	170371	TMEM273	1426
chr1	154599275	154600234	*	960	7.16348	6.0636	7.78026	-1.71666	6.75864e-30	1.11614e-27	FALSE	lost_in_mutant	960	*	Promoter (<=1kb)	103	ADAR	0
chr10	19815459	19817973	*	2515	8.94339	8.36736	9.35394	-0.98658	6.84094e-30	1.12861e-27	FALSE	lost_in_mutant	2515	*	Promoter (<=1kb)	84898	PLXDC2	0
chr7	74428907	74429828	*	922	7.83511	6.94815	8.38034	-1.43219	6.84445e-30	1.12861e-27	FALSE	lost_in_mutant	922	*	Distal Intergenic	9569	GTF2IRD1	-23962
chr3	33217840	33219533	*	1694	8.38597	7.66009	8.86661	-1.20653	6.86692e-30	1.13146e-27	FALSE	lost_in_mutant	1694	*	Promoter (<=1kb)	26032	SUSD5	0
chr15	44710806	44712198	*	1393	8.67462	8.05635	9.10603	-1.04968	7.01814e-30	1.15551e-27	FALSE	lost_in_mutant	1393	*	Promoter (<=1kb)	197135	PATL2	0
chr12	6553098	6554681	*	1584	8.82089	8.2138	9.24686	-1.03305	7.02399e-30	1.1556e-27	FALSE	lost_in_mutant	1584	*	Promoter (1-2kb)	25900	IFFO1	-1198
chr22	26985846	26987166	*	1321	7.87043	6.99087	8.41291	-1.42204	7.21817e-30	1.18666e-27	FALSE	lost_in_mutant	1321	*	Distal Intergenic	284898	LOC284898	73352
chr14	69559359	69560513	*	1155	8.53242	7.81963	9.00736	-1.18773	7.29906e-30	1.19906e-27	FALSE	lost_in_mutant	1155	*	Distal Intergenic	56936	CCDC177	14358
chr21	29938293	29940767	*	2475	8.77016	8.16546	9.19496	-1.0295	7.40013e-30	1.21475e-27	FALSE	lost_in_mutant	2475	*	Promoter (<=1kb)	2897	GRIK1	0
chr1	65308819	65310651	*	1833	8.95091	8.3544	9.37169	-1.01728	7.4397e-30	1.22033e-27	FALSE	lost_in_mutant	1833	*	Promoter (<=1kb)	112268227	LOC112268227	0
chr1	30088622	30089641	*	1020	8.08311	7.31074	8.58345	-1.27271	7.46439e-30	1.22347e-27	TRUE	lost_in_mutant	1020	*	Distal Intergenic	101929406	LINC01648	-51010
chrX	72045334	72046736	*	1403	7.50269	6.52001	8.08183	-1.56182	7.64691e-30	1.25245e-27	TRUE	lost_in_mutant	1403	*	Promoter (<=1kb)	441502	RPS26P11	789
chr9	1882388	1883567	*	1180	6.84278	5.58794	7.50358	-1.91564	7.77353e-30	1.27224e-27	TRUE	lost_in_mutant	1180	*	Distal Intergenic	6595	SMARCA2	-96723
chr12	7970290	7971904	*	1615	7.88891	7.0716	8.40745	-1.33585	8.1598e-30	1.33446e-27	FALSE	lost_in_mutant	1615	*	Intron (ENST00000661633.1/ENST00000661633.1, intron 1 of 1)	6515	SLC2A3	-34103
chr17	17141291	17142591	*	1301	7.10477	5.86055	7.76274	-1.90218	8.23499e-30	1.34575e-27	FALSE	lost_in_mutant	1301	*	Exon (ENST00000578521.1/ENST00000578521.1, exon 1 of 2)	23164	MPRIP	4953
chr15	77622478	77624971	*	2494	7.99869	7.22685	8.4988	-1.27195	8.32751e-30	1.35985e-27	FALSE	lost_in_mutant	2494	*	Intron (ENST00000355300.7/84894, intron 1 of 1)	84894	LINGO1	7941
chr1	3910557	3911610	*	1054	7.49877	6.5543	8.06473	-1.51043	8.73025e-30	1.42456e-27	FALSE	lost_in_mutant	1054	*	Intron (ENST00000667408.2/100133612, intron 1 of 1)	100133612	LINC01134	10120
chr9	86134873	86135899	*	1027	7.01393	5.83052	7.65519	-1.82468	9.35449e-30	1.52528e-27	FALSE	lost_in_mutant	1027	*	Distal Intergenic	51280	GOLM1	-34700
chr1	155093582	155094835	*	1254	7.8274	6.97261	8.36052	-1.38792	9.39226e-30	1.5303e-27	FALSE	lost_in_mutant	1254	*	Distal Intergenic	125467750	EFNA4-EFNA3	8060
chr12	6492906	6494579	*	1674	9.55321	9.04002	9.93098	-0.890963	9.64356e-30	1.57008e-27	FALSE	lost_in_mutant	1674	*	Promoter (<=1kb)	51258	MRPL51	0
chr1	221263510	221264790	*	1281	7.59253	6.67199	8.15	-1.47801	9.78067e-30	1.59122e-27	FALSE	lost_in_mutant	1281	*	Distal Intergenic	400804	LINC02817	71168
chr14	63045051	63046606	*	1556	9.00654	8.40615	9.42923	-1.02308	9.81423e-30	1.5955e-27	FALSE	lost_in_mutant	1556	*	Promoter (<=1kb)	27133	KCNH5	0
chr6	5171985	5175798	*	3814	7.9787	7.19508	8.48367	-1.28859	9.92531e-30	1.61236e-27	TRUE	lost_in_mutant	3814	*	Intron (ENST00000468929.5/57128, intron 1 of 1)	100500900	MIR3691	-23663
chr7	98163979	98165029	*	1051	6.8701	5.67095	7.51576	-1.84481	1.02289e-29	1.66017e-27	FALSE	lost_in_mutant	1051	*	Intron (ENST00000297293.6/22853, intron 6 of 13)	22853	LMTK2	37414
chr1	41314565	41316364	*	1800	8.22576	7.45738	8.72444	-1.26706	1.02348e-29	1.66017e-27	TRUE	lost_in_mutant	1800	*	Intron (ENST00000657314.1/124904159, intron 1 of 1)	124904158	LOC124904158	-8417
chr14	100018956	100020407	*	1452	7.93275	7.1031	8.45615	-1.35305	1.02739e-29	1.66529e-27	FALSE	lost_in_mutant	1452	*	Promoter (<=1kb)	51466	EVL	0
chr7	5699364	5700703	*	1340	8.78529	8.13428	9.23225	-1.09797	1.03622e-29	1.67836e-27	TRUE	lost_in_mutant	1340	*	Intron (ENST00000389902.8/54476, intron 13 of 16)	102466203	MIR6874	11207
chr14	73886246	73887396	*	1151	8.48607	7.79183	8.95279	-1.16095	1.0424e-29	1.68711e-27	FALSE	lost_in_mutant	1151	*	Promoter (<=1kb)	57862	ZNF410	0
chr1	58248265	58250847	*	2583	9.40461	8.88549	9.78556	-0.900073	1.05684e-29	1.70922e-27	FALSE	lost_in_mutant	2583	*	Intron (ENST00000485760.5/1600, intron 4 of 20)	115209	OMA1	255352
chr10	69636899	69637986	*	1088	6.87282	5.64877	7.52535	-1.87657	1.07534e-29	1.73786e-27	FALSE	lost_in_mutant	1088	*	Distal Intergenic	219738	FAM241B	6355
chr17	8185935	8187965	*	2031	10.0952	9.57006	10.4794	-0.909369	1.07984e-29	1.74384e-27	FALSE	lost_in_mutant	2031	*	Promoter (<=1kb)	100616406	MIR4521	0
chr19	44093965	44095387	*	1423	8.59065	7.93509	9.03974	-1.10465	1.08316e-29	1.74793e-27	FALSE	lost_in_mutant	1423	*	Promoter (<=1kb)	7767	ZNF224	0
chr4	5165021	5166191	*	1171	6.4935	5.02277	7.20649	-2.18372	1.09613e-29	1.76755e-27	FALSE	lost_in_mutant	1171	*	Intron (ENST00000282908.10/55351, intron 2 of 11)	55351	STK32B	25385
chr19	36797137	36797903	*	767	6.39698	7.36923	1.68262	5.68662	1.09729e-29	1.76812e-27	FALSE	gained_in_mutant	767	*	Promoter (<=1kb)	284408	ZNF790-AS1	0
chr21	16455494	16456646	*	1153	7.62204	6.70565	8.17802	-1.47237	1.10351e-29	1.77683e-27	TRUE	lost_in_mutant	1153	*	Intron (ENST00000635845.2/388815, intron 5 of 5)	388815	MIR99AHG	-19245
chr16	1979284	1980312	*	1029	7.32901	7.98368	6.09706	1.88662	1.12565e-29	1.81115e-27	FALSE	gained_in_mutant	1029	*	Promoter (<=1kb)	124056	NOXO1	0
chr10	79101524	79102809	*	1286	7.44614	6.48273	8.0187	-1.53597	1.13861e-29	1.83067e-27	FALSE	lost_in_mutant	1286	*	Intron (ENST00000334512.10/57178, intron 1 of 24)	57178	ZMIZ1	32558
chr9	109232030	109233505	*	1476	7.76866	6.95271	8.28666	-1.33395	1.16343e-29	1.8692e-27	TRUE	lost_in_mutant	1476	*	Intron (ENST00000374566.8/54566, intron 15 of 25)	23732	FRRS1L	-64781
chr22	31630128	31631616	*	1489	9.54115	9.01167	9.92762	-0.915959	1.18853e-29	1.90813e-27	FALSE	lost_in_mutant	1489	*	Promoter (<=1kb)	23761	PISD	0
chr19	49866985	49867844	*	860	9.43442	8.87961	9.83414	-0.95453	1.1994e-29	1.92417e-27	FALSE	lost_in_mutant	860	*	Promoter (<=1kb)	11284	PNKP	0
chr17	31695701	31696818	*	1118	7.64562	6.73438	8.19975	-1.46537	1.20286e-29	1.92701e-27	FALSE	lost_in_mutant	1118	*	Distal Intergenic	100126356	MIR365B	120290
chr15	68053922	68055673	*	1752	9.42078	8.87621	9.81519	-0.938983	1.20293e-29	1.92701e-27	TRUE	lost_in_mutant	1752	*	Promoter (<=1kb)	8554	PIAS1	0
chr19	35142398	35145322	*	2925	9.9575	9.43632	10.3396	-0.903233	1.22284e-29	1.95747e-27	FALSE	lost_in_mutant	2925	*	Promoter (<=1kb)	163175	LGI4	0
chr1	50178184	50179901	*	1718	7.49222	6.53751	8.06176	-1.52425	1.23844e-29	1.981e-27	FALSE	lost_in_mutant	1718	*	Promoter (1-2kb)	1996	ELAVL4	1054
chr2	26202170	26203795	*	1626	6.78012	5.45337	7.45939	-2.00602	1.25437e-29	2.00502e-27	FALSE	lost_in_mutant	1626	*	Intron (ENST00000380649.8/3030, intron 12 of 19)	3030	HADHA	10654
chr4	11428342	11429510	*	1169	6.5836	5.22524	7.27064	-2.04541	1.2616e-29	2.0151e-27	FALSE	lost_in_mutant	1169	*	Promoter (<=1kb)	9957	HS3ST1	0
chr19	34732994	34734820	*	1827	9.56246	9.02581	9.95273	-0.926917	1.27037e-29	2.02622e-27	TRUE	lost_in_mutant	1827	*	Promoter (<=1kb)	339318	ZNF181	0
chr3	127321037	127322116	*	1080	6.6366	5.25641	7.32888	-2.07247	1.27041e-29	2.02622e-27	FALSE	lost_in_mutant	1080	*	Promoter (2-3kb)	101927123	LINC02016	2615
chr1	85493675	85495108	*	1434	7.62051	6.7158	8.17225	-1.45645	1.32872e-29	2.11768e-27	TRUE	lost_in_mutant	1434	*	Promoter (1-2kb)	23576	DDAH1	1173
chr19	27793150	27794779	*	1630	9.02266	8.45183	9.43058	-0.978751	1.36808e-29	2.17882e-27	FALSE	lost_in_mutant	1630	*	Promoter (<=1kb)	101927151	LINC02987	0
chr18	48914271	48915595	*	1325	7.76205	6.92466	8.28846	-1.3638	1.41477e-29	2.25155e-27	TRUE	lost_in_mutant	1325	*	Distal Intergenic	4092	SMAD7	14587
chr1	245874617	245875637	*	1021	7.46662	6.51422	8.03536	-1.52114	1.46283e-29	2.32634e-27	FALSE	lost_in_mutant	1021	*	Intron (ENST00000366516.5/64754, intron 3 of 6)	64754	SMYD3	-15970
chr1	25255499	25256499	*	1001	7.52783	6.5981	8.08859	-1.4905	1.46494e-29	2.32802e-27	FALSE	lost_in_mutant	1001	*	Intron (ENST00000473314.6/57035, intron 1 of 5)	57035	RSRP1	-8042
chr11	78354111	78355414	*	1304	7.33012	6.33594	7.91314	-1.5772	1.48183e-29	2.35314e-27	FALSE	lost_in_mutant	1304	*	Intron (ENST00000534168.1/ENST00000534168.1, intron 1 of 1)	9846	GAB2	-12231
chr6	34909097	34910334	*	1238	6.37989	4.77321	7.12116	-2.34794	1.4848e-29	2.35615e-27	FALSE	lost_in_mutant	1238	*	Intron (ENST00000360359.5/23294, intron 1 of 23)	23294	ANKS1A	19783
chr22	31284144	31285233	*	1090	8.15794	7.36154	8.66811	-1.30657	1.50524e-29	2.38687e-27	FALSE	lost_in_mutant	1090	*	Intron (ENST00000480654.5/113791, intron 2 of 2)	113791	PIK3IP1	5493
chr5	167699232	167700412	*	1181	6.98871	5.77178	7.6393	-1.86752	1.5265e-29	2.41882e-27	TRUE	lost_in_mutant	1181	*	Intron (ENST00000518659.6/57451, intron 4 of 30)	57451	TENM2	-20951
chr11	111476496	111477716	*	1221	6.96725	5.78856	7.60717	-1.81862	1.56099e-29	2.47169e-27	FALSE	lost_in_mutant	1221	*	Intron (ENST00000356018.6/54766, intron 5 of 5)	54766	BTG4	-20866
chr20	13865270	13866730	*	1461	7.08099	5.98859	7.69548	-1.70689	1.5714e-29	2.48637e-27	TRUE	lost_in_mutant	1461	*	3' UTR	80343	SEL1L2	3454
chr5	140806597	140807930	*	1334	7.8357	7.01867	8.35412	-1.33546	1.59553e-29	2.52273e-27	FALSE	lost_in_mutant	1334	*	Promoter (<=1kb)	56144	PCDHA4	0
chr12	118536974	118538209	*	1236	6.89897	5.71438	7.54056	-1.82618	1.64319e-29	2.59622e-27	FALSE	lost_in_mutant	1236	*	Distal Intergenic	105370013	LINC02460	110515
chr10	63670273	63672238	*	1966	7.7519	6.86238	8.29807	-1.43569	1.66878e-29	2.63474e-27	FALSE	lost_in_mutant	1966	*	Intron (ENST00000444770.1/124902438, intron 1 of 2)	124902438	LOC124902438	5609
chr21	41113025	41114040	*	1016	6.7568	5.46557	7.42709	-1.96152	1.67226e-29	2.63834e-27	FALSE	lost_in_mutant	1016	*	Distal Intergenic	284835	LINC00323	33393
chr11	117143375	117145773	*	2399	9.37673	8.8155	9.77976	-0.964267	1.71335e-29	2.70122e-27	TRUE	lost_in_mutant	2399	*	Promoter (<=1kb)	5049	PAFAH1B2	0
chr20	63696132	63697674	*	1543	8.11827	7.32379	8.62766	-1.30386	1.73722e-29	2.73689e-27	FALSE	lost_in_mutant	1543	*	Promoter (<=1kb)	8771	TNFRSF6B	0
chr4	82784621	82785977	*	1357	7.60438	6.63155	8.18018	-1.54863	1.7414e-29	2.7415e-27	TRUE	lost_in_mutant	1357	*	Intron (ENST00000319540.9/79966, intron 1 of 4)	79966	SCD5	12795
chr19	33472737	33474164	*	1428	7.72365	6.85195	8.26317	-1.41122	1.75697e-29	2.76403e-27	FALSE	lost_in_mutant	1428	*	Intron (ENST00000244137.12/5184, intron 7 of 14)	5184	PEPD	12916
chr17	3003672	3004974	*	1303	9.07754	8.49231	9.4927	-1.00039	1.76394e-29	2.77301e-27	FALSE	lost_in_mutant	1303	*	Intron (ENST00000637138.1/23108, intron 15 of 25)	23108	RAP1GAP2	-3127
chr9	127450296	127452858	*	2563	9.54229	9.0315	9.91876	-0.887252	1.76949e-29	2.77973e-27	FALSE	lost_in_mutant	2563	*	Promoter (<=1kb)	6136	RPL12	0
chr4	166655547	166656444	*	898	6.75057	5.50909	7.4078	-1.89872	1.8164e-29	2.85065e-27	FALSE	lost_in_mutant	898	*	Distal Intergenic	50859	SPOCK3	446113
chr11	127105563	127107114	*	1552	8.73838	8.10567	9.17671	-1.07104	1.81723e-29	2.85065e-27	FALSE	lost_in_mutant	1552	*	Promoter (2-3kb)	105369562	LOC105369562	-2340
chr14	93004013	93005219	*	1207	7.64358	6.75867	8.18804	-1.42937	1.82494e-29	2.86069e-27	FALSE	lost_in_mutant	1207	*	Intron (ENST00000354313.7/3705, intron 4 of 10)	3705	ITPK1	-5074
chr1	7630109	7631280	*	1172	7.90471	7.01211	8.45202	-1.43991	1.84172e-29	2.88493e-27	FALSE	lost_in_mutant	1172	*	Intron (ENST00000303635.12/23261, intron 6 of 22)	23261	CAMTA1	-33005
chr4	89572020	89573183	*	1164	7.18436	6.15139	7.78014	-1.62875	1.89578e-29	2.96587e-27	TRUE	lost_in_mutant	1164	*	Intron (ENST00000659878.1/105377329, intron 1 of 2)	105377329	LOC105377329	-14683
chr11	7348110	7349488	*	1379	7.12583	6.06989	7.72897	-1.65908	1.89609e-29	2.96587e-27	FALSE	lost_in_mutant	1379	*	Intron (ENST00000524820.6/143425, intron 4 of 8)	143425	SYT9	95940
chr11	19577406	19578878	*	1473	8.21966	7.49702	8.6989	-1.20187	1.91784e-29	2.99774e-27	FALSE	lost_in_mutant	1473	*	Promoter (2-3kb)	100616118	MIR4486	2096
chr17	81164538	81166058	*	1521	8.00384	7.23661	8.50205	-1.26544	1.96166e-29	3.06406e-27	FALSE	lost_in_mutant	1521	*	Promoter (<=1kb)	388428	PVALEF	0
chr8	8797363	8798404	*	1042	6.73739	5.46828	7.40195	-1.93368	1.99982e-29	3.12143e-27	FALSE	lost_in_mutant	1042	*	Exon (ENST00000276282.7/9258, exon 2 of 3)	9258	MFHAS1	23460
chr9	84617358	84618766	*	1409	7.63824	6.74762	8.18481	-1.43719	2.00776e-29	3.13159e-27	FALSE	lost_in_mutant	1409	*	Intron (ENST00000650453.1/102724036, intron 6 of 6)	4915	NTRK2	-49609
chr6	6686749	6687742	*	994	8.77172	9.23387	8.08764	1.14624	2.02746e-29	3.16006e-27	TRUE	gained_in_mutant	994	*	Exon (ENST00000623345.1/ENST00000623345.1, exon 1 of 1)	101928047	LOC101928047	-22735
chr14	89377868	89379170	*	1303	7.87324	7.07514	8.38409	-1.30895	2.02914e-29	3.16044e-27	TRUE	lost_in_mutant	1303	*	Intron (ENST00000345097.8/1112, intron 2 of 6)	1112	FOXN3	22495
chr19	47446906	47448005	*	1100	7.89816	8.4462	7.00359	1.4426	2.03703e-29	3.17047e-27	FALSE	gained_in_mutant	1100	*	Promoter (<=1kb)	6543	SLC8A2	0
chr7	6729270	6730569	*	1300	8.46695	7.77217	8.93391	-1.16173	2.07356e-29	3.22504e-27	FALSE	lost_in_mutant	1300	*	Exon (ENST00000486256.5/441194, exon 4 of 14)	441194	PMS2CL	-4736
chr8	79123802	79125021	*	1220	5.92997	3.87836	6.74455	-2.86619	2.0782e-29	3.22996e-27	FALSE	lost_in_mutant	1220	*	Distal Intergenic	112935892	LINC02605	288495
chr4	57235709	57236614	*	906	7.17685	6.09043	7.78951	-1.69908	2.10378e-29	3.2674e-27	FALSE	lost_in_mutant	906	*	Distal Intergenic	255130	IGFBP7-AS1	34631
chr19	33758222	33759232	*	1011	7.82357	6.96118	8.35959	-1.39841	2.10567e-29	3.26802e-27	FALSE	lost_in_mutant	1011	*	Intron (ENST00000650847.1/64377, intron 3 of 4)	79047	KCTD15	-36701
chr17	41433320	41434985	*	1666	7.60879	6.74563	8.1451	-1.39947	2.11059e-29	3.27334e-27	FALSE	lost_in_mutant	1666	*	Distal Intergenic	8687	KRT38	5998
chr20	51076434	51078284	*	1851	8.00698	7.22698	8.51047	-1.28349	2.14436e-29	3.32336e-27	FALSE	lost_in_mutant	1851	*	Distal Intergenic	3755	KCNG1	-53327
chr19	18767567	18768608	*	1042	7.79951	6.96969	8.32298	-1.35329	2.15421e-29	3.33628e-27	FALSE	lost_in_mutant	1042	*	Exon (ENST00000338797.10/23373, exon 11 of 15)	1311	COMP	18427
chr11	123682748	123684177	*	1430	8.25978	7.54763	8.73443	-1.1868	2.17045e-29	3.35904e-27	TRUE	lost_in_mutant	1430	*	Distal Intergenic	105369543	LOC105369543	14249
chr16	72857971	72859095	*	1125	6.80343	5.47846	7.48227	-2.0038	2.22472e-29	3.44061e-27	FALSE	lost_in_mutant	1125	*	Intron (ENST00000268489.10/463, intron 4 of 9)	463	ZFHX3	30739
chr9	8123111	8124244	*	1134	6.68079	5.34514	7.36227	-2.01713	2.22878e-29	3.44446e-27	FALSE	lost_in_mutant	1134	*	Distal Intergenic	105375971	LOC105375971	-161887
chr20	61451878	61452896	*	1019	6.58684	5.2447	7.26992	-2.02522	2.3377e-29	3.61023e-27	FALSE	lost_in_mutant	1019	*	Intron (ENST00000614565.5/1002, intron 2 of 15)	105372703	LOC105372703	-14248
chr7	2012309	2013404	*	1096	6.86905	5.67727	7.51267	-1.8354	2.35118e-29	3.6285e-27	FALSE	lost_in_mutant	1096	*	Intron (ENST00000402746.5/8379, intron 11 of 16)	8379	MAD1L1	-31518
chr7	101985094	101987007	*	1914	8.09611	7.36742	8.57797	-1.21055	2.36081e-29	3.6408e-27	FALSE	lost_in_mutant	1914	*	Intron (ENST00000437600.9/1523, intron 2 of 22)	1523	CUX1	25704
chr5	36202251	36203596	*	1346	7.42027	6.45077	7.99492	-1.54415	2.38266e-29	3.6719e-27	FALSE	lost_in_mutant	1346	*	Intron (ENST00000381937.9/133686, intron 8 of 11)	133686	NADK2	3667
chr11	112881123	112882033	*	911	8.02502	7.24575	8.5282	-1.28245	2.41795e-29	3.72368e-27	FALSE	lost_in_mutant	911	*	Distal Intergenic	105369498	LOC105369498	-45999
chr1	64286496	64288081	*	1586	6.9782	5.82251	7.61153	-1.78902	2.43898e-29	3.75342e-27	FALSE	lost_in_mutant	1586	*	Distal Intergenic	148581	UBE2U	65632
chr1	196608022	196609717	*	1696	8.92441	8.26179	9.37676	-1.11497	2.44518e-29	3.76033e-27	TRUE	lost_in_mutant	1696	*	Promoter (<=1kb)	343450	KCNT2	0
chr1	61076615	61078215	*	1601	9.02839	8.42223	9.45391	-1.03168	2.47066e-29	3.79685e-27	TRUE	lost_in_mutant	1601	*	Promoter (<=1kb)	4774	NFIA	0
chr19	756230	756714	*	485	6.56302	7.31709	4.88935	2.42774	2.47752e-29	3.80472e-27	FALSE	gained_in_mutant	485	*	Promoter (1-2kb)	126353	MISP	-1349
chr1	41385924	41386732	*	809	7.15143	6.1116	7.74943	-1.63783	2.48207e-29	3.80903e-27	FALSE	lost_in_mutant	809	*	Distal Intergenic	101929901	FOXO6-AS1	-10255
chr12	50221007	50222879	*	1873	7.04721	5.88604	7.68213	-1.7961	2.48543e-29	3.81153e-27	TRUE	lost_in_mutant	1873	*	Promoter (<=1kb)	51474	LIMA1	0
chr18	50307235	50308462	*	1228	7.40893	6.4284	7.98734	-1.55893	2.49614e-29	3.82528e-27	FALSE	lost_in_mutant	1228	*	Intron (ENST00000586227.1/ENST00000586227.1, intron 1 of 1)	30827	CXXC1	-19396
chr1	65147244	65149722	*	2479	8.71631	8.07113	9.16054	-1.08941	2.56267e-29	3.92448e-27	FALSE	lost_in_mutant	2479	*	Promoter (<=1kb)	205	AK4	0
chr12	56221075	56222455	*	1381	9.68781	9.13727	10.0853	-0.948043	2.58877e-29	3.96168e-27	FALSE	lost_in_mutant	1381	*	Promoter (<=1kb)	10193	RNF41	0
chr16	15021287	15022616	*	1330	7.64319	6.73287	8.19698	-1.4641	2.61166e-29	3.99392e-27	FALSE	lost_in_mutant	1330	*	Promoter (2-3kb)	23042	PDXDC1	-2608
chr20	15755982	15756930	*	949	6.28913	4.70016	7.0269	-2.32674	2.61452e-29	3.99551e-27	TRUE	lost_in_mutant	949	*	Intron (ENST00000217246.8/140733, intron 8 of 16)	140733	MACROD2	-176346
chr13	98499492	98500678	*	1187	6.51574	5.09939	7.21648	-2.11708	2.66502e-29	4.06984e-27	FALSE	lost_in_mutant	1187	*	Intron (ENST00000539966.6/8428, intron 2 of 10)	8428	STK24	18589
chr2	3472396	3473403	*	1008	7.04713	5.90096	7.6777	-1.77674	2.79999e-29	4.27298e-27	FALSE	lost_in_mutant	1008	*	Promoter (<=1kb)	51112	TRAPPC12	0
chr13	84668243	84669315	*	1073	5.92731	3.96752	6.72883	-2.76131	2.82916e-29	4.31239e-27	FALSE	lost_in_mutant	1073	*	Distal Intergenic	100874128	LINC00333	105879
chr7	88092146	88092891	*	746	6.36247	4.82491	7.08976	-2.26485	2.82975e-29	4.31239e-27	FALSE	lost_in_mutant	746	*	Promoter (2-3kb)	53616	ADAM22	2227
chr8	74217549	74218487	*	939	7.14428	6.09204	7.74625	-1.65421	2.90684e-29	4.4268e-27	FALSE	lost_in_mutant	939	*	Distal Intergenic	105375903	LOC105375903	18153
chr17	78268205	78270764	*	2560	9.35022	8.7485	9.77356	-1.02506	2.92097e-29	4.44523e-27	FALSE	lost_in_mutant	2560	*	Exon (ENST00000374945.1/100996291, exon 3 of 7)	100996291	LINC01993	7728
chr17	6443512	6444643	*	1132	10.112	9.59922	10.4895	-0.890254	2.94116e-29	4.47284e-27	FALSE	lost_in_mutant	1132	*	Promoter (<=1kb)	54478	PIMREG	0
chr1	210482067	210483500	*	1434	7.45997	6.54781	8.01442	-1.46661	2.98599e-29	4.53788e-27	TRUE	lost_in_mutant	1434	*	Intron (ENST00000413764.6/55733, intron 8 of 11)	55733	HHAT	42484
chr18	47208931	47210061	*	1131	6.65028	5.33822	7.32587	-1.98765	3.01796e-29	4.58328e-27	FALSE	lost_in_mutant	1131	*	Intron (ENST00000425639.3/652991, intron 8 of 8)	51124	IER3IP1	-32567
chr5	107671158	107673918	*	2761	9.72015	9.2382	10.0808	-0.842587	3.09086e-29	4.69075e-27	FALSE	lost_in_mutant	2761	*	Promoter (<=1kb)	1946	EFNA5	-221
chr6	111586204	111587093	*	890	7.15555	6.04054	7.7769	-1.73636	3.14938e-29	4.77624e-27	TRUE	lost_in_mutant	890	*	Exon (ENST00000442928.6/643749, exon 4 of 4)	643749	TRAF3IP2-AS1	11585
chr10	86068459	86069376	*	918	7.2326	6.17343	7.83677	-1.66334	3.18403e-29	4.82545e-27	FALSE	lost_in_mutant	918	*	Intron (ENST00000327946.12/2894, intron 4 of 15)	442911	MIR346	195412
chr13	107233290	107235111	*	1822	7.44872	6.46088	8.02961	-1.56873	3.21038e-29	4.86203e-27	FALSE	lost_in_mutant	1822	*	Intron (ENST00000375915.4/728215, intron 1 of 2)	109616978	SNORD31B	85852
chr12	5077837	5079188	*	1352	7.47873	6.55761	8.03641	-1.47881	3.23289e-29	4.8907e-27	FALSE	lost_in_mutant	1352	*	Distal Intergenic	3741	KCNA5	33958
chr5	157560719	157562491	*	1773	7.33156	6.31333	7.92255	-1.60923	3.23378e-29	4.8907e-27	FALSE	lost_in_mutant	1773	*	Intron (ENST00000517951.5/8728, intron 3 of 22)	8728	ADAM19	13250
chr8	1261625	1262435	*	811	6.72292	5.34428	7.41483	-2.07055	3.24677e-29	4.90696e-27	TRUE	lost_in_mutant	811	*	Exon (ENST00000520524.5/9228, exon 3 of 3)	9228	DLGAP2	11252
chr10	50991831	50993758	*	1928	7.67711	6.8155	8.21282	-1.39732	3.25136e-29	4.91052e-27	FALSE	lost_in_mutant	1928	*	Promoter (<=1kb)	5592	PRKG1	943
chr5	171678401	171679577	*	1177	7.20699	6.15208	7.80981	-1.65773	3.25468e-29	4.91215e-27	TRUE	lost_in_mutant	1177	*	Distal Intergenic	105377724	LOC105377724	57942
chr14	20613118	20614279	*	1162	9.00564	8.41797	9.42203	-1.00407	3.31862e-29	5.0052e-27	TRUE	lost_in_mutant	1162	*	Distal Intergenic	122651	RNASE11	-3234
chr4	2401712	2403051	*	1340	8.37205	7.71195	8.82323	-1.11129	3.33372e-29	5.02451e-27	FALSE	lost_in_mutant	1340	*	Intron (ENST00000290974.7/57732, intron 1 of 12)	57732	ZFYVE28	3614
chr11	19791816	19793481	*	1666	7.23256	6.20741	7.82581	-1.6184	3.38218e-29	5.09406e-27	FALSE	lost_in_mutant	1666	*	Intron (ENST00000360655.8/89797, intron 1 of 37)	89797	NAV2	14014
chr4	110196091	110199232	*	3142	9.58579	9.062	9.96924	-0.907238	3.38658e-29	5.09717e-27	FALSE	lost_in_mutant	3142	*	Promoter (<=1kb)	79071	ELOVL6	0
chr9	97237482	97239069	*	1588	9.08085	8.45701	9.51494	-1.05793	3.41706e-29	5.13951e-27	FALSE	lost_in_mutant	1588	*	Promoter (<=1kb)	100499484	SUGT1P4-STRA6LP	0
chr1	199937326	199938366	*	1041	6.51586	5.10758	7.21473	-2.10715	3.44879e-29	5.18369e-27	TRUE	lost_in_mutant	1041	*	Intron (ENST00000703082.1/ENST00000703082.1, intron 1 of 1)	2494	NR5A2	-89248
chr1	100249089	100250308	*	1220	9.09815	8.51269	9.51344	-1.00075	3.47665e-29	5.22198e-27	FALSE	lost_in_mutant	1220	*	Promoter (<=1kb)	1629	DBT	0
chr10	118980098	118981563	*	1466	7.46648	6.52577	8.03113	-1.50536	3.54713e-29	5.32419e-27	TRUE	lost_in_mutant	1466	*	Intron (ENST00000663084.1/125177373, intron 2 of 3)	125177373	LINC03036	47981
chr10	79220445	79221870	*	1426	9.54058	8.98071	9.9429	-0.962192	3.55357e-29	5.3302e-27	FALSE	lost_in_mutant	1426	*	Intron (ENST00000334512.10/57178, intron 7 of 24)	57178	ZMIZ1	-21799
chr4	92303622	92306409	*	2788	9.32922	8.74428	9.74426	-0.99998	3.56288e-29	5.34052e-27	FALSE	lost_in_mutant	2788	*	Promoter (<=1kb)	2895	GRID2	0
chr5	124088042	124090089	*	2048	7.79618	6.97199	8.31743	-1.34545	3.59475e-29	5.38461e-27	TRUE	lost_in_mutant	2048	*	Intron (ENST00000628324.2/103724389, intron 2 of 3)	101927397	LOC101927397	224590
chr2	63880650	63881906	*	1257	6.75989	5.44253	7.43682	-1.9943	3.64295e-29	5.45308e-27	FALSE	lost_in_mutant	1257	*	Intron (ENST00000466642.5/7360, intron 4 of 5)	7360	UGP2	23886
chr14	88997586	88998973	*	1388	7.33678	6.36539	7.91208	-1.54669	3.66747e-29	5.48604e-27	TRUE	lost_in_mutant	1388	*	Distal Intergenic	124903356	LOC124903356	-14413
chr20	324198	325489	*	1292	10.0083	9.50223	10.3822	-0.879947	3.70986e-29	5.54566e-27	FALSE	lost_in_mutant	1292	*	Promoter (<=1kb)	100507459	NRSN2-AS1	0
chr5	140690704	140691946	*	1243	8.82138	8.16035	9.273	-1.11265	3.77442e-29	5.63832e-27	FALSE	lost_in_mutant	1243	*	Promoter (<=1kb)	3035	HARS1	0
chr17	17668924	17670351	*	1428	9.59829	9.07325	9.98241	-0.909166	3.82914e-29	5.71241e-27	FALSE	lost_in_mutant	1428	*	Distal Intergenic	105371564	SMCR2	7337
chr12	56359853	56360858	*	1006	9.57085	9.04612	9.9548	-0.908675	3.82923e-29	5.71241e-27	FALSE	lost_in_mutant	1006	*	Promoter (<=1kb)	6773	STAT2	0
chr1	54189773	54190868	*	1096	6.42983	4.93891	7.14722	-2.20831	3.85316e-29	5.7442e-27	TRUE	lost_in_mutant	1096	*	Promoter (<=1kb)	606495	CYB5RL	0
chr1	98661065	98662521	*	1457	8.00156	7.22997	8.50157	-1.27161	3.88199e-29	5.78325e-27	FALSE	lost_in_mutant	1457	*	Promoter (<=1kb)	51375	SNX7	0
chr6	125986148	125987424	*	1277	8.95826	8.38515	9.36733	-0.982175	3.93304e-29	5.85531e-27	TRUE	lost_in_mutant	1277	*	Promoter (<=1kb)	60487	TRMT11	0
chr19	52689117	52691320	*	2204	8.3917	7.64827	8.87989	-1.23161	4.07122e-29	6.05691e-27	FALSE	lost_in_mutant	2204	*	Promoter (<=1kb)	122539214	LOC122539214	0
chr10	115915563	115917012	*	1450	6.95104	5.75481	7.59589	-1.84108	4.17601e-29	6.20861e-27	TRUE	lost_in_mutant	1450	*	Intron (ENST00000355044.8/26033, intron 28 of 28)	26033	ATRNL1	6212
chr1	147540013	147542996	*	2984	9.32354	8.80234	9.70561	-0.903261	4.18065e-29	6.21129e-27	FALSE	lost_in_mutant	2984	*	Promoter (<=1kb)	607	BCL9	0
chr9	110320889	110321915	*	1027	6.26153	4.65536	7.0027	-2.34734	4.30565e-29	6.39266e-27	FALSE	lost_in_mutant	1027	*	Intron (ENST00000713585.1/255220, intron 4 of 5)	255220	TXNDC8	15893
chr2	196170519	196172302	*	1784	8.17996	7.46003	8.65802	-1.19799	4.33876e-29	6.43746e-27	FALSE	lost_in_mutant	1784	*	Promoter (<=1kb)	9262	STK17B	0
chr8	60908727	60910814	*	2088	7.99228	8.51423	7.16633	1.3479	4.41446e-29	6.54535e-27	TRUE	gained_in_mutant	2088	*	Promoter (<=1kb)	157807	CLVS1	0
chr1	160208955	160210115	*	1161	7.25823	6.25031	7.84582	-1.5955	4.45673e-29	6.60356e-27	FALSE	lost_in_mutant	1161	*	Promoter (<=1kb)	729867	LOC729867	-86
chr15	34365595	34368102	*	2508	9.9953	9.50717	10.3594	-0.852195	4.46544e-29	6.61199e-27	FALSE	lost_in_mutant	2508	*	Promoter (<=1kb)	254531	LPCAT4	0
chr14	23436280	23437895	*	1616	7.76082	6.94763	8.27772	-1.33009	4.4773e-29	6.62436e-27	FALSE	lost_in_mutant	1616	*	Promoter (<=1kb)	4625	MYH7	-620
chr6	118573987	118574906	*	920	5.93717	4.00405	6.73471	-2.73066	4.47984e-29	6.62436e-27	FALSE	lost_in_mutant	920	*	Promoter (<=1kb)	387119	CEP85L	0
chr12	82836979	82839355	*	2377	7.5868	6.71837	8.1251	-1.40673	4.49103e-29	6.63642e-27	TRUE	lost_in_mutant	2377	*	Intron (ENST00000551915.5/160335, intron 1 of 7)	160335	TMTC2	78424
chr3	62092854	62093713	*	860	7.2102	6.12559	7.8223	-1.69671	4.51067e-29	6.66096e-27	FALSE	lost_in_mutant	860	*	Intron (ENST00000474889.6/5793, intron 5 of 29)	5793	PTPRG	-123870
chr5	107635195	107636312	*	1118	6.13031	4.39345	6.89582	-2.50238	4.60544e-29	6.79633e-27	TRUE	lost_in_mutant	1118	*	Intron (ENST00000333274.11/1946, intron 1 of 4)	1946	EFNA5	34315
chr14	99773058	99775545	*	2488	8.41059	7.73053	8.87093	-1.1404	4.62959e-29	6.82737e-27	TRUE	lost_in_mutant	2488	*	Promoter (<=1kb)	2009	EML1	0
chr7	8491376	8493314	*	1939	7.23173	6.20328	7.82605	-1.62277	4.69514e-29	6.91937e-27	TRUE	lost_in_mutant	1939	*	Intron (ENST00000405863.6/30010, intron 2 of 2)	30010	NXPH1	56181
chr13	23578603	23580118	*	1516	9.63099	9.10413	10.0161	-0.911953	4.70953e-29	6.93593e-27	FALSE	lost_in_mutant	1516	*	Promoter (<=1kb)	55504	TNFRSF19	0
chr1	213987516	213990289	*	2774	8.85011	8.2265	9.2841	-1.0576	4.71957e-29	6.94604e-27	TRUE	lost_in_mutant	2774	*	Promoter (<=1kb)	100505832	PROX1-AS1	0
chr5	34655161	34658338	*	3178	9.12339	8.55174	9.53173	-0.979989	4.73481e-29	6.96379e-27	FALSE	lost_in_mutant	3178	*	Promoter (<=1kb)	26064	RAI14	0
chr15	70375827	70377863	*	2037	8.59811	7.93625	9.05011	-1.11385	4.78885e-29	7.03854e-27	FALSE	lost_in_mutant	2037	*	Distal Intergenic	105370880	LINC02205	128065
chr10	103547292	103548266	*	975	6.91117	5.63676	7.57711	-1.94035	4.84496e-29	7.11625e-27	TRUE	lost_in_mutant	975	*	Intron (ENST00000369780.9/9148, intron 1 of 5)	9148	NEURL1	-6966
chr10	725038	726191	*	1154	7.16436	6.03859	7.78893	-1.75033	4.8865e-29	7.17245e-27	FALSE	lost_in_mutant	1154	*	Distal Intergenic	22982	DIP2C	-35370
chr2	88808293	88809291	*	999	6.28953	4.54259	7.05682	-2.51423	5.00483e-29	7.34122e-27	FALSE	lost_in_mutant	999	*	Distal Intergenic	100616399	MIR4436A	-3079
chr8	20267874	20269454	*	1581	8.94623	8.32568	9.37873	-1.05306	5.07546e-29	7.43985e-27	TRUE	lost_in_mutant	1581	*	Intron (ENST00000381569.5/11178, intron 1 of 3)	100874051	LZTS1-AS1	-6319
chr9	106921013	106922203	*	1191	7.2191	6.18584	7.81498	-1.62913	5.12258e-29	7.50389e-27	FALSE	lost_in_mutant	1191	*	Intron (ENST00000472574.1/58499, intron 1 of 3)	58499	ZNF462	-4722
chr11	99019727	99021645	*	1919	8.66562	8.02545	9.10749	-1.08204	5.28228e-29	7.73267e-27	TRUE	lost_in_mutant	1919	*	Promoter (<=1kb)	53942	CNTN5	0
chr22	46893993	46894989	*	997	7.10758	5.99816	7.72725	-1.72909	5.35557e-29	7.83472e-27	FALSE	lost_in_mutant	997	*	3' UTR	642757	TBC1D22A-AS1	20919
chr2	134522227	134524015	*	1789	7.08072	6.01054	7.68834	-1.6778	5.43536e-29	7.94615e-27	FALSE	lost_in_mutant	1789	*	Intron (ENST00000281924.6/81615, intron 4 of 7)	81615	TMEM163	-52191
chr14	22500718	22502755	*	2038	7.71485	6.79105	8.27349	-1.48244	5.52731e-29	8.07518e-27	FALSE	lost_in_mutant	2038	*	Exon (ENST00000390498.1/ENST00000390498.1, exon 1 of 1)	105370401	TRD-AS1	-16256
chr3	168248663	168250825	*	2163	9.15696	8.59832	9.55865	-0.960334	5.6327e-29	8.22367e-27	FALSE	lost_in_mutant	2163	*	Promoter (<=1kb)	93556	EGFEM1P	0
chr12	124379669	124380572	*	904	6.46234	4.92661	7.18925	-2.26264	5.80194e-29	8.46512e-27	FALSE	lost_in_mutant	904	*	Intron (ENST00000404621.5/9612, intron 18 of 46)	9612	NCOR2	8252
chr17	68682726	68683611	*	886	7.16467	6.11325	7.76638	-1.65313	5.84147e-29	8.51712e-27	TRUE	lost_in_mutant	886	*	Intron (ENST00000587999.1/ENST00000587999.1, intron 2 of 2)	124904049	LOC124904049	32453
chr12	18381510	18382680	*	1171	7.11678	5.99315	7.74071	-1.74756	5.93557e-29	8.64857e-27	FALSE	lost_in_mutant	1171	*	3' UTR	5288	PIK3C2G	10329
chr16	28092889	28094042	*	1154	7.11513	6.06828	7.71537	-1.64709	5.96913e-29	8.69169e-27	FALSE	lost_in_mutant	1154	*	Distal Intergenic	23214	XPO6	7873
chr9	82668426	82669518	*	1093	7.29006	6.25289	7.88721	-1.63431	5.9826e-29	8.70552e-27	TRUE	lost_in_mutant	1093	*	Intron (ENST00000637606.1/107987087, intron 9 of 9)	107987087	LOC107987087	176474
chr11	60785413	60786801	*	1389	8.40685	7.71834	8.871	-1.15266	6.01224e-29	8.74285e-27	FALSE	lost_in_mutant	1389	*	Promoter (<=1kb)	341116	MS4A10	80
chr17	2434877	2436655	*	1779	8.41583	7.69779	8.89307	-1.19529	6.18589e-29	8.9894e-27	FALSE	lost_in_mutant	1779	*	Intron (ENST00000263092.11/79066, intron 8 of 9)	79066	METTL16	-15108
chr21	15064923	15066188	*	1266	8.59933	7.9567	9.04236	-1.08566	6.20429e-29	9.01016e-27	FALSE	lost_in_mutant	1266	*	Promoter (<=1kb)	8204	NRIP1	0
chr15	79922621	79924236	*	1616	9.78683	9.26313	10.1702	-0.907091	6.42178e-29	9.31983e-27	FALSE	lost_in_mutant	1616	*	Promoter (<=1kb)	100528021	ST20-MTHFS	0
chr3	167574422	167575985	*	1564	7.49786	6.59969	8.04722	-1.44754	6.54444e-29	9.49157e-27	FALSE	lost_in_mutant	1564	*	Promoter (<=1kb)	151790	WDR49	0
chr7	141305716	141306822	*	1107	7.27356	6.29657	7.85077	-1.5542	6.66475e-29	9.65965e-27	FALSE	lost_in_mutant	1107	*	Intron (ENST00000565468.6/100507421, intron 2 of 3)	105375538	AGK-DT	205001
chr20	38680527	38681552	*	1026	7.32061	6.35325	7.89453	-1.54128	6.68456e-29	9.68196e-27	TRUE	lost_in_mutant	1026	*	Distal Intergenic	343578	ARHGAP40	33464
chr18	25037759	25038964	*	1206	7.22165	6.08383	7.84977	-1.76595	6.77965e-29	9.81321e-27	FALSE	lost_in_mutant	1206	*	Distal Intergenic	105372030	LINC01894	-49840
chr15	56242967	56245214	*	2248	9.30653	8.71126	9.7267	-1.01545	6.79559e-29	9.82979e-27	FALSE	lost_in_mutant	2248	*	Promoter (<=1kb)	374618	TEX9	0
chr9	134367572	134368639	*	1068	7.95775	7.19056	8.45593	-1.26537	6.83674e-29	9.88279e-27	FALSE	lost_in_mutant	1068	*	Intron (ENST00000484822.1/6256, intron 2 of 2)	6256	RXRA	-3332
chr13	51785685	51787105	*	1421	8.84929	8.24693	9.27295	-1.02602	6.84471e-29	9.88778e-27	FALSE	lost_in_mutant	1421	*	Promoter (2-3kb)	79758	DHRS12	2957
chrX	989837	990440	*	604	5.73643	3.46446	6.57877	-3.11431	6.89048e-29	9.94734e-27	FALSE	lost_in_mutant	604	*	Exon (ENST00000420865.6/ENST00000420865.6, exon 1 of 2)	64109	CRLF2	222194
chr14	20332477	20333694	*	1218	7.67221	6.78349	8.21808	-1.43459	6.90335e-29	9.95936e-27	FALSE	lost_in_mutant	1218	*	Promoter (<=1kb)	57820	CCNB1IP1	0
chr7	44267706	44268806	*	1101	7.52488	6.63188	8.07234	-1.44046	6.90963e-29	9.96187e-27	FALSE	lost_in_mutant	1101	*	Promoter (<=1kb)	816	CAMK2B	0
chr19	38975227	38977107	*	1881	7.31258	7.91942	6.24486	1.67456	6.91893e-29	9.96872e-27	FALSE	gained_in_mutant	1881	*	Promoter (<=1kb)	115290	FBXO17	0
chr7	130364968	130366314	*	1347	9.09545	8.54978	9.49043	-0.940648	6.99414e-29	1.00705e-26	FALSE	lost_in_mutant	1347	*	Promoter (1-2kb)	93979	CPA5	1527
chr14	104205704	104207127	*	1424	8.13767	7.3113	8.65977	-1.34847	7.04664e-29	1.01394e-26	FALSE	lost_in_mutant	1424	*	Distal Intergenic	145195	LINC02691	-16457
chr8	50126957	50127749	*	793	6.32656	4.79009	7.05363	-2.26354	7.15464e-29	1.0288e-26	FALSE	lost_in_mutant	793	*	Intron (ENST00000518864.5/54212, intron 2 of 19)	54212	SNTG1	-36382
chr13	42047625	42049725	*	2101	8.53811	7.87889	8.98889	-1.11	7.19381e-29	1.03376e-26	FALSE	lost_in_mutant	2101	*	Promoter (<=1kb)	160851	DGKH	0
chr8	9533278	9534470	*	1193	6.50326	5.10275	7.20033	-2.09757	7.45601e-29	1.07073e-26	FALSE	lost_in_mutant	1193	*	Distal Intergenic	8658	TNKS	-21442
chr9	129377750	129378807	*	1058	8.25721	7.51208	8.74612	-1.23404	7.48915e-29	1.07479e-26	FALSE	lost_in_mutant	1058	*	Distal Intergenic	100506119	LINC01503	36125
chr7	2103658	2105081	*	1424	9.28468	8.76543	9.6657	-0.900267	7.55725e-29	1.08385e-26	FALSE	lost_in_mutant	1424	*	Promoter (2-3kb)	8379	MAD1L1	2627
chr16	6018930	6020796	*	1867	6.17935	7.01225	3.98663	3.02562	7.59738e-29	1.08889e-26	FALSE	gained_in_mutant	1867	*	Promoter (<=1kb)	54715	RBFOX1	0
chr21	39380047	39381548	*	1502	8.71058	8.10395	9.13633	-1.03238	7.66557e-29	1.09795e-26	FALSE	lost_in_mutant	1502	*	Promoter (<=1kb)	106865373	GET1-SH3BGR	0
chr11	113137703	113139123	*	1421	7.2083	6.17096	7.8055	-1.63454	7.70539e-29	1.10293e-26	TRUE	lost_in_mutant	1421	*	Intron (ENST00000619839.4/4684, intron 1 of 20)	4684	NCAM1	4775
chr4	105087264	105088836	*	1573	7.67352	6.8354	8.20022	-1.36483	7.76018e-29	1.11005e-26	FALSE	lost_in_mutant	1573	*	Intron (ENST00000671069.1/ENST00000671069.1, intron 5 of 6)	124900868	LOC124900868	51783
chr1	14080477	14081623	*	1147	6.68834	5.39993	7.35791	-1.95798	7.92923e-29	1.13349e-26	FALSE	lost_in_mutant	1147	*	Intron (ENST00000636564.1/23254, intron 1 of 2)	23254	KAZN	187685
chr15	64355390	64356754	*	1365	9.6952	9.19765	10.0645	-0.866811	8.07938e-29	1.1542e-26	FALSE	lost_in_mutant	1365	*	Promoter (<=1kb)	53944	CSNK1G1	0
chr5	83197196	83198259	*	1064	7.52985	6.59666	8.09184	-1.49518	8.1546e-29	1.16419e-26	FALSE	lost_in_mutant	1064	*	Intron (ENST00000282268.7/7518, intron 4 of 7)	7518	XRCC4	92288
chr7	82098082	82099123	*	1042	7.12212	6.03757	7.7342	-1.69664	8.49115e-29	1.21145e-26	FALSE	lost_in_mutant	1042	*	Intron (ENST00000356860.8/781, intron 6 of 38)	781	CACNA2D1	-13246
chr17	17044984	17045440	*	457	7.5626	6.59724	8.13583	-1.53859	8.57548e-29	1.22268e-26	FALSE	lost_in_mutant	457	*	Promoter (2-3kb)	23164	MPRIP	2135
chr9	101028193	101030245	*	2053	9.65548	9.14626	10.0311	-0.884846	8.60228e-29	1.22571e-26	FALSE	lost_in_mutant	2053	*	Promoter (<=1kb)	54886	PLPPR1	0
chr9	122930726	122932086	*	1361	8.66654	8.04211	9.10091	-1.0588	8.66284e-29	1.23353e-26	FALSE	lost_in_mutant	1361	*	Promoter (<=1kb)	57684	ZBTB26	0
chr5	163505171	163506253	*	1083	9.15997	8.55378	9.58551	-1.03172	8.69974e-29	1.23798e-26	FALSE	lost_in_mutant	1083	*	Promoter (<=1kb)	27430	MAT2B	0
chr3	12796002	12797415	*	1414	8.23547	7.52278	8.71037	-1.18759	8.7948e-29	1.2507e-26	FALSE	lost_in_mutant	1414	*	Promoter (<=1kb)	23066	CAND2	0
chr2	126856413	126857058	*	646	6.44146	5.0226	7.14278	-2.12018	8.94612e-29	1.27139e-26	FALSE	lost_in_mutant	646	*	Distal Intergenic	101929926	TEX51	-41806
chr18	61734013	61736445	*	2433	7.43524	6.45093	8.01494	-1.56401	9.01388e-29	1.28019e-26	TRUE	lost_in_mutant	2433	*	Intron (ENST00000590199.5/124904314, intron 2 of 3)	100996669	LINC01544	-11637
chr13	98284823	98286553	*	1731	7.73961	6.89605	8.26842	-1.37236	9.154e-29	1.29925e-26	FALSE	lost_in_mutant	1731	*	Intron (ENST00000595437.5/10160, intron 2 of 27)	105370327	LOC105370327	-41638
chr11	3095462	3096327	*	866	7.70393	6.83928	8.24079	-1.40151	9.26706e-29	1.31445e-26	FALSE	lost_in_mutant	866	*	Promoter (<=1kb)	114879	OSBPL5	-583
chr5	141524375	141525382	*	1008	8.41968	7.74205	8.87891	-1.13686	9.29231e-29	1.31718e-26	FALSE	lost_in_mutant	1008	*	Promoter (<=1kb)	1729	DIAPH1	0
chr9	93450742	93453969	*	3228	9.57521	9.05379	9.95739	-0.903602	9.30563e-29	1.31821e-26	FALSE	lost_in_mutant	3228	*	Promoter (<=1kb)	158293	FAM120AOS	0
chr3	154571383	154572266	*	884	7.09378	5.89458	7.73946	-1.84488	9.41733e-29	1.33317e-26	FALSE	lost_in_mutant	884	*	Distal Intergenic	344758	GPR149	-141193
chr1	21149060	21150465	*	1406	6.82827	5.64767	7.46873	-1.82107	9.58095e-29	1.35546e-26	TRUE	lost_in_mutant	1406	*	Intron (ENST00000374935.7/8672, intron 2 of 32)	8672	EIF4G3	17574
chr16	70749214	70750809	*	1596	7.29769	6.31384	7.87723	-1.5634	9.61452e-29	1.35933e-26	TRUE	lost_in_mutant	1596	*	Intron (ENST00000568886.5/55697, intron 6 of 12)	55697	VAC14	-4132
chr2	224038299	224040292	*	1994	8.69312	8.04444	9.13899	-1.09455	9.67332e-29	1.36676e-26	FALSE	lost_in_mutant	1994	*	Promoter (<=1kb)	5270	SERPINE2	0
chr3	9851872	9852281	*	410	6.04468	4.21516	6.82595	-2.61079	9.84366e-29	1.38994e-26	FALSE	lost_in_mutant	410	*	Intron (ENST00000455274.5/26140, intron 4 of 4)	285367	RPUSD3	-7270
chr17	82664548	82665495	*	948	6.69328	5.34064	7.37893	-2.03829	9.87092e-29	1.39289e-26	FALSE	lost_in_mutant	948	*	Promoter (<=1kb)	10966	RAB40B	0
chr4	88277332	88278520	*	1189	6.62474	5.2214	7.32247	-2.10106	9.89568e-29	1.39548e-26	FALSE	lost_in_mutant	1189	*	Promoter (<=1kb)	152926	PPM1K	0
chr11	45947850	45948938	*	1089	6.33865	4.79472	7.06727	-2.27255	1.01523e-28	1.43075e-26	FALSE	lost_in_mutant	1089	*	Promoter (1-2kb)	51317	PHF21A	-1981
chr12	96248599	96249964	*	1366	6.53103	5.1436	7.22502	-2.08142	1.0339e-28	1.45612e-26	TRUE	lost_in_mutant	1366	*	Promoter (1-2kb)	2004	ELK3	1468
chr12	2328541	2329714	*	1174	6.86174	5.68118	7.5022	-1.82102	1.04191e-28	1.46646e-26	FALSE	lost_in_mutant	1174	*	Intron (ENST00000682544.1/775, intron 3 of 49)	100874370	CACNA1C-IT3	58765
chr9	134188461	134190129	*	1669	9.08321	8.50951	9.49258	-0.983074	1.06072e-28	1.49198e-26	FALSE	lost_in_mutant	1669	*	Distal Intergenic	100151684	RNU6ATAC	-23897
chr6	3483600	3484763	*	1164	6.61762	5.28799	7.29761	-2.00961	1.08338e-28	1.52287e-26	FALSE	lost_in_mutant	1164	*	Distal Intergenic	63027	SLC22A23	-26550
chr10	51377150	51378894	*	1745	7.11763	6.07568	7.71631	-1.64063	1.10147e-28	1.54731e-26	TRUE	lost_in_mutant	1745	*	Intron (ENST00000401604.8/5592, intron 2 of 17)	693190	MIR605	77577
chr19	29844287	29845936	*	1650	10.1706	9.68476	10.5334	-0.84868	1.10257e-28	1.54787e-26	FALSE	lost_in_mutant	1650	*	Distal Intergenic	898	CCNE1	22555
chr14	85530950	85533696	*	2747	9.41442	8.86987	9.80882	-0.938957	1.11092e-28	1.55859e-26	TRUE	lost_in_mutant	2747	*	Promoter (<=1kb)	100506731	FLRT2-AS1	0
chr6	18386969	18388105	*	1137	7.83003	7.01829	8.34636	-1.32807	1.11987e-28	1.56921e-26	FALSE	lost_in_mutant	1137	*	Promoter (<=1kb)	255488	RNF144B	0
chr19	20423505	20425149	*	1645	9.18026	8.62196	9.58178	-0.959821	1.11992e-28	1.56921e-26	FALSE	lost_in_mutant	1645	*	Promoter (<=1kb)	124904663	LOC124904663	0
chr22	35224818	35225633	*	816	6.92212	5.73062	7.56566	-1.83503	1.13114e-28	1.58391e-26	TRUE	lost_in_mutant	816	*	Intron (ENST00000423311.1/104310353, intron 1 of 5)	104310353	LINC01399	5423
chr2	23403468	23404874	*	1407	7.80177	6.91251	8.34784	-1.43533	1.1363e-28	1.59012e-26	FALSE	lost_in_mutant	1407	*	Intron (ENST00000486442.6/114818, intron 1 of 13)	114818	KLHL29	18289
chr1	41537354	41538946	*	1593	7.94056	7.1861	8.43343	-1.24733	1.14327e-28	1.59886e-26	FALSE	lost_in_mutant	1593	*	Intron (ENST00000643665.1/59269, intron 4 of 7)	59269	HIVEP3	40954
chr1	92087239	92088135	*	897	7.16274	6.0736	7.77623	-1.70264	1.1617e-28	1.62308e-26	TRUE	lost_in_mutant	897	*	Intron (ENST00000370382.7/284697, intron 1 of 5)	284697	BTBD8	6894
chr6	53793661	53796169	*	2509	9.62156	9.1375	9.98338	-0.845883	1.16276e-28	1.62308e-26	FALSE	lost_in_mutant	2509	*	Promoter (<=1kb)	124901333	LOC124901333	0
chrX	1661083	1661815	*	733	8.47195	8.95865	7.73202	1.22663	1.16281e-28	1.62308e-26	FALSE	gained_in_mutant	733	*	Exon (ENST00000691936.2/ENST00000691936.2, exon 1 of 2)	438	ASMT	24685
chr14	60648959	60650291	*	1333	8.66577	8.04864	9.09662	-1.04798	1.17035e-28	1.63256e-26	FALSE	lost_in_mutant	1333	*	Promoter (<=1kb)	6495	SIX1	0
chr8	38410498	38411944	*	1447	8.25025	7.5454	8.72169	-1.17629	1.21147e-28	1.68885e-26	FALSE	lost_in_mutant	1447	*	Promoter (2-3kb)	2260	FGFR1	2032
chr10	50621892	50622946	*	1055	8.77687	8.17602	9.19979	-1.02377	1.24185e-28	1.7301e-26	FALSE	lost_in_mutant	1055	*	Promoter (1-2kb)	259230	SGMS1	1010
chr13	52933515	52934633	*	1119	7.24848	6.15678	7.86276	-1.70598	1.24346e-28	1.73124e-26	TRUE	lost_in_mutant	1119	*	Distal Intergenic	5100	PCDH8	-84874
chr4	6389034	6389628	*	595	6.44557	5.02612	7.14702	-2.1209	1.2517e-28	1.74161e-26	FALSE	lost_in_mutant	595	*	Intron (ENST00000382599.9/5522, intron 1 of 8)	5522	PPP2R2C	-4208
chr16	80620501	80621474	*	974	6.39194	4.89005	7.1117	-2.22164	1.26141e-28	1.754e-26	TRUE	lost_in_mutant	974	*	Exon (ENST00000570137.7/124359, exon 4 of 7)	124359	CDYL2	11706
chr2	85430387	85431843	*	1457	9.83564	9.34606	10.2005	-0.854449	1.27999e-28	1.7787e-26	TRUE	lost_in_mutant	1457	*	Promoter (<=1kb)	284948	SH2D6	5
chr18	49521150	49521966	*	817	7.15612	6.08214	7.76492	-1.68279	1.28687e-28	1.78713e-26	FALSE	lost_in_mutant	817	*	Distal Intergenic	101928144	LINC02837	21760
chr6	87472496	87473926	*	1431	8.97592	8.40385	9.38447	-0.980627	1.3065e-28	1.81324e-26	FALSE	lost_in_mutant	1431	*	Promoter (<=1kb)	10559	SLC35A1	0
chr1	43577572	43578595	*	1024	7.19034	6.18751	7.77625	-1.58874	1.32661e-28	1.83999e-26	FALSE	lost_in_mutant	1024	*	Intron (ENST00000617451.4/5792, intron 6 of 7)	5792	PTPRF	-3885
chr17	68456517	68458212	*	1696	9.90464	9.41083	10.2718	-0.861011	1.37932e-28	1.91189e-26	FALSE	lost_in_mutant	1696	*	Promoter (<=1kb)	55062	WIPI1	0
chr16	17606387	17607965	*	1579	7.83774	7.01887	8.35689	-1.33801	1.38825e-28	1.92305e-26	TRUE	lost_in_mutant	1579	*	Distal Intergenic	64131	XYLT1	-135427
chr19	34963059	34964559	*	1501	8.38881	7.67604	8.86374	-1.1877	1.39282e-28	1.92816e-26	FALSE	lost_in_mutant	1501	*	Promoter (<=1kb)	126375	ZNF792	0
chr4	140150285	140153229	*	2945	9.71098	9.18804	10.094	-0.905929	1.40993e-28	1.95062e-26	FALSE	lost_in_mutant	2945	*	Promoter (<=1kb)	55534	MAML3	0
chr11	123157783	123158909	*	1127	6.91805	5.71137	7.56581	-1.85444	1.45864e-28	2.01674e-26	FALSE	lost_in_mutant	1127	*	Intron (ENST00000448775.4/79827, intron 1 of 6)	79827	CLMP	36339
chr9	23795892	23796977	*	1086	6.71057	5.42157	7.38029	-1.95872	1.46132e-28	2.01916e-26	TRUE	lost_in_mutant	1086	*	Intron (ENST00000380110.8/1993, intron 1 of 7)	1993	ELAVL2	-16517
chr2	83576869	83578004	*	1136	6.29518	4.70388	7.03341	-2.32953	1.48233e-28	2.04599e-26	FALSE	lost_in_mutant	1136	*	Distal Intergenic	101928031	LINC01809	54055
chr18	48408858	48410875	*	2018	9.03394	8.45201	9.44746	-0.995448	1.4826e-28	2.04599e-26	FALSE	lost_in_mutant	2018	*	Promoter (<=1kb)	201501	ZBTB7C	0
chr10	87925391	87926361	*	971	6.76478	5.50925	7.42576	-1.91651	1.51601e-28	2.09077e-26	FALSE	lost_in_mutant	971	*	Promoter (<=1kb)	5728	PTEN	0
chr8	141127412	141129909	*	2498	9.58322	9.08254	9.9542	-0.871658	1.53379e-28	2.11397e-26	FALSE	lost_in_mutant	2498	*	Promoter (<=1kb)	101927963	DENND3-AS1	0
chr11	67583485	67584883	*	1399	8.12183	7.36098	8.61737	-1.25638	1.54729e-28	2.13123e-26	FALSE	lost_in_mutant	1399	*	Promoter (<=1kb)	2950	GSTP1	0
chr7	38838302	38839582	*	1281	7.16704	6.10624	7.77171	-1.66547	1.56455e-28	2.15365e-26	FALSE	lost_in_mutant	1281	*	Intron (ENST00000310301.9/27072, intron 4 of 28)	27072	VPS41	-6956
chr8	8227500	8228848	*	1349	8.81915	8.20814	9.24703	-1.03889	1.57208e-28	2.16266e-26	FALSE	lost_in_mutant	1349	*	Promoter (<=1kb)	286042	FAM86B3P	0
chr18	80147178	80148492	*	1315	6.10096	6.95173	3.75382	3.19791	1.58407e-28	2.17779e-26	FALSE	gained_in_mutant	1315	*	Promoter (<=1kb)	100130522	PARD6G-AS1	0
chr7	133940154	133940945	*	792	6.12954	4.31617	6.90815	-2.59198	1.58857e-28	2.18261e-26	FALSE	lost_in_mutant	792	*	Intron (ENST00000253861.5/60412, intron 14 of 17)	60412	EXOC4	9713
chr14	24868904	24869999	*	1096	6.73181	5.49583	7.38758	-1.89174	1.60002e-28	2.19696e-26	TRUE	lost_in_mutant	1096	*	Intron (ENST00000323944.10/29091, intron 2 of 5)	124903294	LOC124903294	7732
chr1	204923126	204924822	*	1697	7.61707	6.74489	8.15678	-1.41189	1.62201e-28	2.22576e-26	FALSE	lost_in_mutant	1697	*	Promoter (2-3kb)	23114	NFASC	2494
chr1	153976851	153978319	*	1469	8.64813	7.98208	9.10206	-1.11998	1.63702e-28	2.24494e-26	TRUE	lost_in_mutant	1469	*	Promoter (<=1kb)	10899	JTB	0
chr12	49636364	49638140	*	1777	7.87753	7.03475	8.40603	-1.37128	1.64571e-28	2.25546e-26	FALSE	lost_in_mutant	1777	*	Promoter (<=1kb)	25766	PRPF40B	0
chr18	9058147	9059513	*	1367	7.82867	7.04997	8.33162	-1.28165	1.8033e-28	2.46989e-26	FALSE	lost_in_mutant	1367	*	Distal Intergenic	4729	NDUFV2	-43117
chr14	65411725	65413745	*	2021	10.1084	9.61841	10.4735	-0.85505	1.83272e-28	2.50862e-26	FALSE	lost_in_mutant	2021	*	Promoter (<=1kb)	2530	FUT8	0
chr2	50475382	50476458	*	1077	6.32805	4.76756	7.06007	-2.29251	1.87018e-28	2.55829e-26	FALSE	lost_in_mutant	1077	*	Intron (ENST00000401669.7/9378, intron 15 of 22)	9378	NRXN1	-9871
chr7	146115373	146117311	*	1939	9.48292	8.94863	9.87194	-0.923309	1.94193e-28	2.65478e-26	FALSE	lost_in_mutant	1939	*	Promoter (<=1kb)	26047	CNTNAP2	0
chr1	166164890	166167970	*	3081	9.51803	9.00405	9.89622	-0.892173	1.95213e-28	2.66706e-26	TRUE	lost_in_mutant	3081	*	Promoter (<=1kb)	112268276	LOC112268276	0
chrX	69179129	69180360	*	1232	8.17591	7.45982	8.6523	-1.19247	1.98958e-28	2.71654e-26	FALSE	lost_in_mutant	1232	*	Promoter (<=1kb)	100996279	LINC00269	0
chr19	15280559	15281614	*	1056	7.62819	6.70193	8.18771	-1.48578	2.0181e-28	2.75377e-26	TRUE	lost_in_mutant	1056	*	Promoter (<=1kb)	23476	BRD4	-108
chr12	113500332	113502060	*	1729	7.62841	6.72085	8.1812	-1.46035	2.07406e-28	2.82836e-26	TRUE	lost_in_mutant	1729	*	Distal Intergenic	104355219	LHX5-AS1	21718
chr2	105779245	105780390	*	1146	7.81287	7.00674	8.32695	-1.32021	2.10595e-28	2.87007e-26	TRUE	lost_in_mutant	1146	*	Intron (ENST00000233154.9/8440, intron 1 of 4)	8440	NCK2	33514
chr15	32028870	32031240	*	2371	9.20505	8.66945	9.59476	-0.925308	2.16483e-28	2.94705e-26	FALSE	lost_in_mutant	2371	*	Promoter (<=1kb)	1139	CHRNA7	0
chr15	90264772	90266647	*	1876	8.88426	8.2762	9.31071	-1.03451	2.16513e-28	2.94705e-26	FALSE	lost_in_mutant	1876	*	Promoter (<=1kb)	51335	NGRN	0
chr19	23762711	23763856	*	1146	8.57863	7.90366	9.03665	-1.13299	2.20287e-28	2.99656e-26	FALSE	lost_in_mutant	1146	*	Promoter (<=1kb)	388524	RPSA2	0
chr3	50396504	50397945	*	1442	8.00394	7.23267	8.50382	-1.27115	2.20737e-28	3.00082e-26	FALSE	lost_in_mutant	1442	*	Intron (ENST00000424201.7/9254, intron 3 of 37)	101928965	LOC101928965	29039
chr15	74570143	74571259	*	1117	7.21028	6.21201	7.79467	-1.58266	2.20968e-28	3.00209e-26	FALSE	lost_in_mutant	1117	*	Intron (ENST00000622429.1/10620, intron 2 of 8)	10620	ARID3B	-19928
chr13	113562128	113563243	*	1116	6.89234	5.7266	7.52857	-1.80197	2.21492e-28	3.00734e-26	FALSE	lost_in_mutant	1116	*	Distal Intergenic	55002	TMCO3	13795
chr11	85627391	85629043	*	1653	9.51172	8.96707	9.90617	-0.939102	2.23856e-28	3.03757e-26	TRUE	lost_in_mutant	1653	*	Promoter (<=1kb)	1740	DLG2	0
chr7	128409059	128410655	*	1597	8.94917	8.38152	9.35547	-0.973952	2.2517e-28	3.05351e-26	FALSE	lost_in_mutant	1597	*	Promoter (<=1kb)	3614	IMPDH1	0
chr17	19779912	19782419	*	2508	7.29323	6.30658	7.87371	-1.56714	2.25641e-28	3.058e-26	FALSE	lost_in_mutant	2508	*	Promoter (1-2kb)	9706	ULK2	1641
chr2	200888364	200890173	*	1810	9.1742	8.60329	9.58216	-0.978865	2.26067e-28	3.06188e-26	FALSE	lost_in_mutant	1810	*	Promoter (<=1kb)	53938	PPIL3	0
chr7	74479622	74481116	*	1495	8.80194	8.20266	9.22408	-1.02142	2.30294e-28	3.1172e-26	FALSE	lost_in_mutant	1495	*	Intron (ENST00000265755.7/9569, intron 1 of 26)	9569	GTF2IRD1	-24876
chr14	88249912	88250697	*	786	6.32332	4.80096	7.04743	-2.24647	2.31812e-28	3.13581e-26	FALSE	lost_in_mutant	786	*	Intron (ENST00000340700.9/54207, intron 2 of 6)	54207	KCNK10	20214
chr5	76524220	76525502	*	1283	7.46798	6.56496	8.01912	-1.45416	2.31965e-28	3.13594e-26	TRUE	lost_in_mutant	1283	*	Intron (ENST00000274364.11/10788, intron 2 of 35)	10788	IQGAP2	-21907
chr4	121674870	121676417	*	1548	7.71286	6.89412	8.23196	-1.33783	2.39578e-28	3.23687e-26	FALSE	lost_in_mutant	1548	*	Promoter (1-2kb)	308	ANXA5	1905
chr7	1403604	1404689	*	1086	8.61898	7.97397	9.06313	-1.08916	2.4147e-28	3.26042e-26	FALSE	lost_in_mutant	1086	*	Distal Intergenic	79778	MICALL2	32922
chr3	184685118	184686368	*	1251	7.46767	6.51798	8.03547	-1.51749	2.4593e-28	3.3186e-26	FALSE	lost_in_mutant	1251	*	Distal Intergenic	64110	MAGEF1	25696
chr9	131872865	131874548	*	1684	7.59979	6.71903	8.14271	-1.42369	2.55124e-28	3.44055e-26	TRUE	lost_in_mutant	1684	*	Intron (ENST00000651950.1/9442, intron 6 of 8)	2889	RAPGEF1	-132789
chr9	120842438	120843519	*	1082	9.10694	8.52135	9.52229	-1.00094	2.61159e-28	3.51977e-26	FALSE	lost_in_mutant	1082	*	Promoter (<=1kb)	5711	PSMD5	0
chr2	53786244	53787825	*	1582	8.67684	8.07793	9.0988	-1.02086	2.65682e-28	3.57853e-26	FALSE	lost_in_mutant	1582	*	Promoter (<=1kb)	51130	ASB3	0
chr20	49886790	49887653	*	864	6.72766	5.47875	7.38689	-1.90814	2.7125e-28	3.65128e-26	FALSE	lost_in_mutant	864	*	Promoter (<=1kb)	23315	SLC9A8	419
chr4	88340914	88342135	*	1222	7.6185	6.7067	8.17282	-1.46611	2.75286e-28	3.70333e-26	TRUE	lost_in_mutant	1222	*	Exon (ENST00000686365.2/105369192, exon 3 of 4)	124900731	LOC124900731	16288
chr10	103758752	103759964	*	1213	7.45368	6.50162	8.0223	-1.52068	2.7852e-28	3.74454e-26	FALSE	lost_in_mutant	1213	*	Intron (ENST00000369774.9/9644, intron 3 of 14)	100505839	SH3PXD2A-AS1	11959
chr17	34799198	34801154	*	1957	8.28161	7.54798	8.7656	-1.21762	2.78818e-28	3.74625e-26	FALSE	lost_in_mutant	1957	*	Distal Intergenic	10693	CCT6B	148561
chr11	46648863	46649885	*	1023	6.17183	4.54915	6.91622	-2.36706	2.8018e-28	3.76224e-26	FALSE	lost_in_mutant	1023	*	Promoter (<=1kb)	9776	ATG13	136
chr7	81845789	81847414	*	1626	7.5099	6.53429	8.08664	-1.55234	2.8596e-28	3.8375e-26	FALSE	lost_in_mutant	1626	*	Distal Intergenic	3082	HGF	-75351
chr7	155810053	155812791	*	2739	9.34604	8.82647	9.72723	-0.900766	2.94672e-28	3.95199e-26	FALSE	lost_in_mutant	2739	*	Promoter (<=1kb)	6469	SHH	0
chr12	68348821	68350121	*	1301	7.38632	6.44699	7.95048	-1.5035	2.95941e-28	3.96659e-26	TRUE	lost_in_mutant	1301	*	Exon (ENST00000544089.1/ENST00000544089.1, exon 2 of 2)	56890	MDM1	-16440
chr16	70770605	70771651	*	1047	7.46095	6.51069	8.02894	-1.51825	3.07074e-28	4.1133e-26	FALSE	lost_in_mutant	1047	*	Exon (ENST00000398177.2/100130894, exon 6 of 6)	100130894	VAC14-AS1	7709
chr17	47621404	47622280	*	877	6.4307	4.81743	7.17327	-2.35584	3.13159e-28	4.19224e-26	FALSE	lost_in_mutant	877	*	3' UTR	9520	NPEPPS	3054
chr15	26715340	26716578	*	1239	7.62917	6.75959	8.1679	-1.40831	3.13691e-28	4.19679e-26	FALSE	lost_in_mutant	1239	*	Promoter (<=1kb)	2562	GABRB3	187
chr11	44206943	44207867	*	925	6.40837	4.9378	7.12133	-2.18354	3.15343e-28	4.21633e-26	FALSE	lost_in_mutant	925	*	Promoter (<=1kb)	2132	EXT2	78
chr6	12893269	12894303	*	1035	7.71029	6.8836	8.23253	-1.34893	3.17678e-28	4.24495e-26	FALSE	lost_in_mutant	1035	*	Intron (ENST00000693693.1/221692, intron 4 of 9)	221692	PHACTR1	-62988
chr1	53325972	53327889	*	1918	9.20327	8.65123	9.60156	-0.950334	3.17909e-28	4.24546e-26	FALSE	lost_in_mutant	1918	*	Promoter (<=1kb)	7804	LRP8	0
chr6	148874569	148875329	*	761	7.06459	5.94025	7.68873	-1.74848	3.18818e-28	4.255e-26	TRUE	lost_in_mutant	761	*	Intron (ENST00000367463.5/10090, intron 1 of 7)	10090	UST	-78578
chr15	76196157	76197020	*	864	7.16786	6.1048	7.77325	-1.66845	3.23089e-28	4.30938e-26	FALSE	lost_in_mutant	864	*	Intron (ENST00000484722.6/123591, intron 9 of 10)	123591	TMEM266	4688
chr16	89118243	89119120	*	878	6.84387	5.61692	7.49719	-1.88028	3.28343e-28	4.37679e-26	FALSE	lost_in_mutant	878	*	Intron (ENST00000317447.9/197322, intron 6 of 10)	197322	ACSF3	6042
chr15	88511997	88513458	*	1462	6.59749	5.2396	7.28442	-2.04481	3.30205e-28	4.39893e-26	FALSE	lost_in_mutant	1462	*	Promoter (<=1kb)	26589	MRPL46	-476
chr22	50366508	50367752	*	1245	7.07796	6.00204	7.68737	-1.68533	3.3143e-28	4.41257e-26	FALSE	lost_in_mutant	1245	*	Intron (ENST00000359139.7/9701, intron 1 of 22)	9701	PPP6R2	-4320
chr2	32039250	32040376	*	1127	8.36217	7.69647	8.81594	-1.11947	3.34297e-28	4.44804e-26	FALSE	lost_in_mutant	1127	*	Promoter (<=1kb)	84661	DPY30	0
chr3	56398726	56399606	*	881	7.37832	6.45279	7.93758	-1.48479	3.36539e-28	4.47515e-26	FALSE	lost_in_mutant	881	*	Intron (ENST00000288221.11/26059, intron 2 of 17)	26059	ERC2	35141
chr11	62880462	62882051	*	1590	9.46423	8.95293	9.84098	-0.888052	3.39612e-28	4.51327e-26	FALSE	lost_in_mutant	1590	*	Promoter (<=1kb)	6520	SLC3A2	0
chr4	87006092	87008052	*	1961	9.05468	8.48465	9.46219	-0.977543	3.42619e-28	4.55048e-26	TRUE	lost_in_mutant	1961	*	Promoter (<=1kb)	4299	AFF1	0
chr18	47593875	47595345	*	1471	8.41812	7.72756	8.88319	-1.15563	3.53136e-28	4.68732e-26	FALSE	lost_in_mutant	1471	*	Exon (ENST00000586905.3/110175910, exon 3 of 3)	100616264	MIR4527	213379
chr18	9835329	9836889	*	1561	7.25652	6.27017	7.8369	-1.56672	3.62045e-28	4.80266e-26	FALSE	lost_in_mutant	1561	*	Intron (ENST00000578734.5/11031, intron 4 of 5)	11031	RAB31	-12707
chr4	2933750	2935577	*	1828	9.2314	8.69769	9.6201	-0.922411	3.71885e-28	4.93021e-26	FALSE	lost_in_mutant	1828	*	Promoter (<=1kb)	10227	MFSD10	0
chr16	64095238	64096129	*	892	6.25669	4.62227	7.00335	-2.38108	3.7353e-28	4.94902e-26	FALSE	lost_in_mutant	892	*	Distal Intergenic	105371310	LOC105371310	-268652
chr5	111453433	111455099	*	1667	7.22144	6.19965	7.81359	-1.61394	3.78204e-28	5.00793e-26	TRUE	lost_in_mutant	1667	*	Intron (ENST00000512453.5/814, intron 8 of 11)	814	CAMK4	-26849
chr12	18540921	18542068	*	1148	6.89114	5.72763	7.52673	-1.7991	3.83028e-28	5.06873e-26	FALSE	lost_in_mutant	1148	*	Intron (ENST00000676171.1/5288, intron 25 of 32)	89869	PLCZ1	152969
chr1	231928928	231930112	*	1185	7.76945	6.96685	8.28212	-1.31528	3.84441e-28	5.08436e-26	TRUE	lost_in_mutant	1185	*	Intron (ENST00000439617.8/27185, intron 9 of 12)	104472714	DISC1-IT1	3094
chr1	61438733	61439657	*	925	7.25198	6.19807	7.85448	-1.65641	3.86162e-28	5.10405e-26	FALSE	lost_in_mutant	925	*	Exon (ENST00000493627.1/4774, exon 2 of 3)	4774	NFIA	32061
chr10	132666843	132668235	*	1393	8.80153	8.15073	9.2484	-1.09767	3.88606e-28	5.13325e-26	FALSE	lost_in_mutant	1393	*	Intron (ENST00000368594.8/3632, intron 4 of 15)	3632	INPP5A	-22157
chr19	57476954	57478045	*	1092	8.50429	7.87309	8.94191	-1.06882	3.90983e-28	5.16154e-26	TRUE	lost_in_mutant	1092	*	Promoter (<=1kb)	400720	ZNF772	0
chr11	78659410	78660632	*	1223	7.52281	6.60535	8.07917	-1.47382	3.97715e-28	5.24725e-26	FALSE	lost_in_mutant	1223	*	Intron (ENST00000278550.12/26011, intron 33 of 33)	26011	TENM4	41372
chr7	157903764	157906060	*	2297	7.84827	7.07143	8.35045	-1.27902	4.0254e-28	5.30771e-26	TRUE	lost_in_mutant	2297	*	Intron (ENST00000389413.7/5799, intron 10 of 21)	100506585	PTPRN2-AS1	48964
chr12	117685200	117686145	*	946	6.68743	5.41483	7.3529	-1.93806	4.05552e-28	5.34421e-26	FALSE	lost_in_mutant	946	*	Intron (ENST00000339824.7/283455, intron 4 of 19)	283455	KSR2	-7949
chr1	245152911	245157291	*	4381	10.063	9.56429	10.4328	-0.868557	4.09604e-28	5.39436e-26	TRUE	lost_in_mutant	4381	*	Promoter (<=1kb)	55083	KIF26B	0
chr12	120761272	120762207	*	936	6.2892	4.74485	7.01791	-2.27306	4.20502e-28	5.53456e-26	FALSE	lost_in_mutant	936	*	Exon (ENST00000542620.1/ENST00000542620.1, exon 1 of 3)	121665	SPPL3	6424
chr2	207112313	207114412	*	2100	7.29753	6.30326	7.88058	-1.57732	4.25558e-28	5.59593e-26	TRUE	lost_in_mutant	2100	*	Promoter (2-3kb)	100423036	MIR2355	-2240
chr7	100126580	100128653	*	2074	9.97058	9.49605	10.3271	-0.831014	4.25676e-28	5.59593e-26	FALSE	lost_in_mutant	2074	*	Promoter (<=1kb)	255374	MBLAC1	0
chr16	65918772	65920111	*	1340	7.32816	6.36716	7.89988	-1.53272	4.33481e-28	5.69513e-26	FALSE	lost_in_mutant	1340	*	Distal Intergenic	283867	LINC00922	-342427
chr8	73356241	73357595	*	1355	8.91298	8.28196	9.3505	-1.06854	4.34796e-28	5.70899e-26	FALSE	lost_in_mutant	1355	*	Promoter (<=1kb)	101926926	RDH10-AS1	0
chr6	90194391	90196054	*	1664	7.54157	6.57936	8.11371	-1.53435	4.35745e-28	5.71802e-26	FALSE	lost_in_mutant	1664	*	Intron (ENST00000257749.9/60468, intron 4 of 8)	60468	BACH2	10635
chr7	47534637	47536130	*	1494	7.50014	6.59241	8.05299	-1.46058	4.37408e-28	5.73641e-26	FALSE	lost_in_mutant	1494	*	Promoter (1-2kb)	64759	TNS3	1212
chr8	124740444	124741718	*	1275	7.12179	6.10182	7.71335	-1.61153	4.43846e-28	5.81736e-26	TRUE	lost_in_mutant	1275	*	Distal Intergenic	9788	MTSS1	-11971
chr14	58548827	58549925	*	1099	6.71724	5.49798	7.36846	-1.87048	4.45208e-28	5.83172e-26	FALSE	lost_in_mutant	1099	*	3' UTR	9786	KIAA0586	8960
chr5	154287663	154288822	*	1160	6.32191	4.79811	7.04633	-2.24821	4.46202e-28	5.84125e-26	TRUE	lost_in_mutant	1160	*	Promoter (<=1kb)	55568	GALNT10	193
chr11	35155327	35156164	*	838	6.50876	5.13551	7.19938	-2.06388	4.57927e-28	5.99117e-26	FALSE	lost_in_mutant	838	*	Intron (ENST00000526025.2/960, intron 1 of 1)	960	CD44	16021
chr10	28668428	28669521	*	1094	7.3612	6.41461	7.92791	-1.5133	4.59285e-28	6.00534e-26	FALSE	lost_in_mutant	1094	*	Distal Intergenic	25805	BAMBI	-7989
chr19	55156041	55157028	*	988	7.1655	6.09358	7.77366	-1.68008	4.62018e-28	6.03748e-26	FALSE	lost_in_mutant	988	*	Promoter (<=1kb)	7137	TNNI3	0
chr16	85328272	85331050	*	2779	9.315	8.74324	9.72339	-0.980156	4.67553e-28	6.10257e-26	FALSE	lost_in_mutant	2779	*	Intron (ENST00000637419.1/23199, intron 1 of 2)	100847022	MIR5093	-21947
chr8	88326659	88329037	*	2379	10.0839	9.61806	10.4354	-0.817374	4.67556e-28	6.10257e-26	FALSE	lost_in_mutant	2379	*	Promoter (<=1kb)	105375630	LOC105375630	0
chr11	123307558	123308672	*	1115	7.48077	6.52473	8.05077	-1.52605	4.70941e-28	6.14309e-26	FALSE	lost_in_mutant	1115	*	Distal Intergenic	105369541	LINC02727	6095
chr2	159608884	159610550	*	1667	7.72641	6.84835	8.26833	-1.41998	5.0332e-28	6.56155e-26	TRUE	lost_in_mutant	1667	*	Intron (ENST00000392783.7/29994, intron 1 of 36)	643072	BAZ2B-AS1	-4742
chr12	100163283	100164585	*	1303	8.17945	7.49488	8.64182	-1.14694	5.11427e-28	6.66327e-26	TRUE	lost_in_mutant	1303	*	Promoter (<=1kb)	55592	GOLGA2P5	-449
chr9	35114125	35114550	*	426	8.26539	7.54885	8.74197	-1.19312	5.20219e-28	6.77378e-26	FALSE	lost_in_mutant	426	*	Promoter (1-2kb)	80256	ATOSB	1300
chr11	118620831	118623129	*	2299	9.52465	9.01032	9.90302	-0.8927	5.22539e-28	6.79996e-26	TRUE	lost_in_mutant	2299	*	Promoter (<=1kb)	23187	PHLDB1	0
chr19	43901216	43902233	*	1018	7.19853	6.1673	7.79375	-1.62645	5.35153e-28	6.95997e-26	FALSE	lost_in_mutant	1018	*	Promoter (<=1kb)	100505715	LOC100505715	0
chr1	193058608	193060248	*	1641	9.57652	9.06691	9.95235	-0.885445	5.50839e-28	7.15972e-26	FALSE	lost_in_mutant	1641	*	Promoter (<=1kb)	51377	UCHL5	0
chr22	21651414	21653012	*	1599	8.77517	8.17623	9.19715	-1.02092	5.56011e-28	7.22267e-26	FALSE	lost_in_mutant	1599	*	Promoter (<=1kb)	100126318	MIR301B	0
chr12	130713914	130717121	*	3208	9.91356	9.44164	10.2686	-0.826946	5.57655e-28	7.23973e-26	FALSE	lost_in_mutant	3208	*	Promoter (<=1kb)	23504	RIMBP2	0
chr1	41387092	41388248	*	1157	7.59044	6.7526	8.11703	-1.36443	5.68041e-28	7.3702e-26	FALSE	lost_in_mutant	1157	*	Distal Intergenic	101929901	FOXO6-AS1	-11423
chr15	94414600	94416086	*	1487	7.13442	6.0821	7.73641	-1.65432	5.72384e-28	7.42216e-26	TRUE	lost_in_mutant	1487	*	Intron (ENST00000357742.10/55784, intron 17 of 22)	55784	MCTP2	15069
chr11	8288829	8290427	*	1599	8.17928	7.48427	8.64635	-1.16208	5.74578e-28	7.44621e-26	TRUE	lost_in_mutant	1599	*	Distal Intergenic	4004	LMO1	-20113
chr11	15446653	15448062	*	1410	7.68242	6.84184	8.21007	-1.36823	5.75694e-28	7.45626e-26	FALSE	lost_in_mutant	1410	*	Distal Intergenic	105376569	LINC02751	-104793
chr10	33258443	33259914	*	1472	7.59931	6.74913	8.13066	-1.38153	5.85049e-28	7.56896e-26	FALSE	lost_in_mutant	1472	*	Intron (ENST00000374875.5/8829, intron 3 of 15)	8829	NRP1	3790
chr20	63948688	63950037	*	1350	9.32269	8.77358	9.71945	-0.94587	5.85086e-28	7.56896e-26	FALSE	lost_in_mutant	1350	*	Promoter (1-2kb)	54963	UCKL1	1089
chr19	50693473	50694482	*	1010	7.87418	7.04349	8.39799	-1.3545	5.94889e-28	7.69123e-26	FALSE	lost_in_mutant	1010	*	Intron (ENST00000293441.6/50944, intron 15 of 23)	50944	SHANK1	-4069
chr4	110636653	110638112	*	1460	7.55462	6.58536	8.12919	-1.54383	5.96062e-28	7.70185e-26	FALSE	lost_in_mutant	1460	*	Promoter (<=1kb)	5308	PITX2	0
chr19	1765065	1768537	*	3473	8.84712	8.27954	9.25339	-0.973852	6.04094e-28	7.80104e-26	FALSE	lost_in_mutant	3473	*	Intron (ENST00000382349.5/390874, intron 1 of 1)	390874	ONECUT3	11559
chr4	150385463	150386123	*	661	6.23347	4.64289	6.97156	-2.32867	6.07695e-28	7.84291e-26	FALSE	lost_in_mutant	661	*	Intron (ENST00000651943.2/987, intron 47 of 56)	987	LRBA	50645
chr6	99588312	99589707	*	1396	8.88658	8.28101	9.31181	-1.0308	6.08088e-28	7.84337e-26	FALSE	lost_in_mutant	1396	*	Exon (ENST00000623858.2/100130890, exon 5 of 5)	59336	PRDM13	-17067
chr19	55640196	55641854	*	1659	8.48932	7.86265	8.92477	-1.06212	6.12538e-28	7.89611e-26	FALSE	lost_in_mutant	1659	*	Promoter (<=1kb)	29903	CCDC106	0
chr6	27478293	27480152	*	1860	8.41818	7.76414	8.86656	-1.10242	6.55772e-28	8.44847e-26	FALSE	lost_in_mutant	1860	*	Intron (ENST00000663193.1/105375001, intron 2 of 2)	105375001	LOC105375001	5099
chr17	46942455	46944273	*	1819	8.07169	7.34218	8.55391	-1.21173	6.7246e-28	8.65838e-26	FALSE	lost_in_mutant	1819	*	Intron (ENST00000640792.1/9570, intron 6 of 7)	9570	GOSR2	3850
chr15	64461268	64462210	*	943	7.52953	6.6442	8.07416	-1.42996	6.83916e-28	8.80071e-26	FALSE	lost_in_mutant	943	*	Promoter (<=1kb)	23060	ZNF609	526
chr21	45286641	45287169	*	529	7.88149	7.05875	8.40217	-1.34342	6.94358e-28	8.92984e-26	FALSE	lost_in_mutant	529	*	Promoter (<=1kb)	23275	POFUT2	715
chr14	104169011	104171708	*	2698	8.58323	7.95597	9.01896	-1.06299	7.04519e-28	9.05519e-26	FALSE	lost_in_mutant	2698	*	Intron (ENST00000697132.1/26153, intron 5 of 14)	26153	KIF26A	29971
chr10	124545259	124546210	*	952	7.71406	6.89216	8.23442	-1.34226	7.08431e-28	9.10014e-26	FALSE	lost_in_mutant	952	*	Promoter (<=1kb)	64077	LHPP	0
chr1	208054881	208055720	*	840	7.36416	6.4193	7.93027	-1.51098	7.16089e-28	9.19312e-26	FALSE	lost_in_mutant	840	*	Intron (ENST00000367033.4/5362, intron 13 of 31)	5362	PLXNA2	-14617
chr4	3250353	3251598	*	1246	8.23704	7.15446	8.84851	-1.69405	7.16808e-28	9.19697e-26	FALSE	lost_in_mutant	1246	*	Promoter (1-2kb)	345222	MSANTD1	1194
chr22	17368403	17369457	*	1055	8.09918	7.37808	8.57775	-1.19968	7.21473e-28	9.2514e-26	FALSE	lost_in_mutant	1055	*	Promoter (<=1kb)	27443	CECR2	-3
chr10	34575860	34577607	*	1748	7.21804	6.19587	7.81032	-1.61445	7.25554e-28	9.29829e-26	TRUE	lost_in_mutant	1748	*	Intron (ENST00000545260.5/56288, intron 2 of 22)	56288	PARD3	102079
chr10	34815282	34816908	*	1627	7.94983	7.21215	8.43556	-1.22341	7.26241e-28	9.30166e-26	FALSE	lost_in_mutant	1627	*	Promoter (<=1kb)	56288	PARD3	0
chr5	139667894	139670960	*	3067	8.56381	7.9342	9.00066	-1.06645	7.27692e-28	9.3148e-26	FALSE	lost_in_mutant	3067	*	Intron (ENST00000502295.1/51523, intron 1 of 1)	51523	CXXC5	-4476
chr11	121762600	121763742	*	1143	7.90464	7.13511	8.40379	-1.26868	7.41332e-28	9.48386e-26	FALSE	lost_in_mutant	1143	*	Intron (ENST00000652518.1/107984402, intron 1 of 6)	107984402	LOC107984402	-65959
chr1	235367061	235367957	*	897	9.11813	8.57828	9.51007	-0.93179	7.57532e-28	9.68545e-26	FALSE	lost_in_mutant	897	*	Promoter (<=1kb)	124904559	LOC124904559	0
chr2	400890	401883	*	994	6.17175	4.56433	6.91316	-2.34883	7.78139e-28	9.94312e-26	FALSE	lost_in_mutant	994	*	Intron (ENST00000715298.1/124905962, intron 2 of 4)	124905962	LOC124905962	-19174
chr3	169811718	169813577	*	1860	8.0854	8.62021	7.22617	1.39404	7.79101e-28	9.94962e-26	FALSE	gained_in_mutant	1860	*	Promoter (<=1kb)	151827	LRRC34	0
chr1	16072256	16074109	*	1854	7.85704	7.07683	8.36061	-1.28378	8.17632e-28	1.04356e-25	TRUE	lost_in_mutant	1854	*	Promoter (<=1kb)	348487	FAM131C	0
chr8	101051222	101052774	*	1553	8.03815	7.32319	8.51404	-1.19085	8.1989e-28	1.04583e-25	TRUE	lost_in_mutant	1553	*	Promoter (<=1kb)	441374	SLEAR	0
chr2	232550156	232551339	*	1184	9.01013	8.4629	9.40593	-0.943023	8.33438e-28	1.0625e-25	FALSE	lost_in_mutant	1184	*	Promoter (<=1kb)	200765	TIGD1	0
chr10	103554313	103556254	*	1942	9.12067	8.56343	9.52165	-0.958221	8.53386e-28	1.08661e-25	TRUE	lost_in_mutant	1942	*	Promoter (<=1kb)	9148	NEURL1	0
chr22	29552913	29554275	*	1363	9.4584	8.8929	9.8636	-0.970697	8.53608e-28	1.08661e-25	FALSE	lost_in_mutant	1363	*	Promoter (<=1kb)	8563	THOC5	0
chr19	18636207	18637293	*	1087	10.3324	9.81756	10.711	-0.893437	8.53838e-28	1.08661e-25	FALSE	lost_in_mutant	1087	*	Promoter (<=1kb)	55295	KLHL26	0
chr14	23056015	23056818	*	804	7.24743	6.26411	7.8268	-1.56269	8.67433e-28	1.10327e-25	FALSE	lost_in_mutant	804	*	Promoter (<=1kb)	64403	CDH24	-189
chr11	9384355	9385634	*	1280	8.64108	8.00057	9.08311	-1.08254	8.72842e-28	1.1095e-25	FALSE	lost_in_mutant	1280	*	Promoter (<=1kb)	10527	IPO7	0
chr9	13607551	13609218	*	1668	7.11362	6.09064	7.70616	-1.61551	8.75247e-28	1.11191e-25	FALSE	lost_in_mutant	1668	*	Intron (ENST00000664438.1/124902326, intron 2 of 2)	401492	LINC01235	-119426
chr1	46393124	46395468	*	2345	8.70761	8.06212	9.15199	-1.08987	8.81825e-28	1.11962e-25	FALSE	lost_in_mutant	2345	*	Promoter (<=1kb)	2166	FAAH	0
chr4	58551680	58553436	*	1757	6.95679	5.7668	7.59991	-1.83311	8.97361e-28	1.13869e-25	FALSE	lost_in_mutant	1757	*	Distal Intergenic	124900833	LOC124900833	11776
chr1	1550673	1551575	*	903	7.05679	6.01918	7.65407	-1.6349	9.15575e-28	1.16049e-25	FALSE	lost_in_mutant	903	*	Intron (ENST00000291386.4/29101, intron 2 of 4)	29101	SSU72	-4186
chr5	58581937	58583895	*	1959	9.75071	9.27404	10.1084	-0.834348	9.156e-28	1.16049e-25	FALSE	lost_in_mutant	1959	*	Promoter (<=1kb)	115827	RAB3C	0
chr15	62359971	62361152	*	1182	6.85255	5.6784	7.49119	-1.81278	9.37672e-28	1.18778e-25	FALSE	lost_in_mutant	1182	*	Distal Intergenic	102464834	MIR6085	16942
chr20	5410142	5411871	*	1730	7.12482	6.10706	7.71565	-1.60859	9.41338e-28	1.19173e-25	FALSE	lost_in_mutant	1730	*	Intron (ENST00000668553.1/124904863, intron 3 of 3)	100507629	LINC00658	25374
chr5	10338754	10340103	*	1350	8.27194	7.59963	8.72875	-1.12912	9.74362e-28	1.23283e-25	FALSE	lost_in_mutant	1350	*	Intron (ENST00000705515.1/101929977, intron 2 of 2)	101929977	MARCHF6-DT	12381
chr6	28728631	28730391	*	1761	7.75223	6.88303	8.29081	-1.40779	9.84724e-28	1.24522e-25	TRUE	lost_in_mutant	1761	*	Distal Intergenic	387055	LINC00533	-79565
chr3	105365587	105367938	*	2352	9.98549	9.48598	10.3558	-0.869847	9.94155e-28	1.25642e-25	FALSE	lost_in_mutant	2352	*	Promoter (<=1kb)	214	ALCAM	0
chr15	57197889	57199914	*	2026	7.49421	6.53827	8.06418	-1.52591	9.96459e-28	1.25861e-25	TRUE	lost_in_mutant	2026	*	Intron (ENST00000438423.6/6938, intron 8 of 20)	6938	TCF12	-14165
chr22	31291655	31292819	*	1165	8.25514	7.579	8.71369	-1.1347	9.98838e-28	1.26088e-25	FALSE	lost_in_mutant	1165	*	Promoter (<=1kb)	101929760	PIK3IP1-DT	0
chr1	16612661	16614026	*	1366	10.0046	9.44381	10.4074	-0.963575	1.02461e-27	1.29268e-25	FALSE	lost_in_mutant	1366	*	Promoter (<=1kb)	55672	NBPF1	0
chr3	183427200	183429450	*	2251	9.33193	8.7479	9.74649	-0.998589	1.03095e-27	1.29993e-25	FALSE	lost_in_mutant	2251	*	Promoter (<=1kb)	23101	MCF2L2	0
chr3	129687643	129689534	*	1892	7.91136	7.09735	8.42859	-1.33124	1.03274e-27	1.30143e-25	TRUE	lost_in_mutant	1892	*	Promoter (<=1kb)	23023	TMCC1	0
chr22	27273150	27274874	*	1725	7.5706	6.71128	8.10544	-1.39416	1.03399e-27	1.30226e-25	FALSE	lost_in_mutant	1725	*	Distal Intergenic	100507657	LINC02554	-32928
chr19	53102579	53104008	*	1430	9.34381	8.78944	9.7433	-0.953868	1.03546e-27	1.30335e-25	FALSE	lost_in_mutant	1430	*	Promoter (<=1kb)	90338	ZNF160	0
chr19	16441764	16443190	*	1427	6.66346	5.40242	7.32589	-1.92347	1.0386e-27	1.30656e-25	FALSE	lost_in_mutant	1427	*	Exon (ENST00000714540.1/58513, exon 2 of 25)	58513	EPS15L1	-6468
chr7	1238707	1241811	*	3105	8.81141	8.19343	9.24268	-1.04925	1.04044e-27	1.30812e-25	TRUE	lost_in_mutant	3105	*	Distal Intergenic	340260	UNCX	5835
chr22	31933656	31934426	*	771	7.91047	7.1581	8.40245	-1.24435	1.04262e-27	1.31011e-25	TRUE	lost_in_mutant	771	*	Promoter (1-2kb)	105372998	LOC105372998	-1696
chr16	58494797	58496182	*	1386	9.50591	9.01014	9.87419	-0.864047	1.0642e-27	1.33646e-25	FALSE	lost_in_mutant	1386	*	Promoter (<=1kb)	65009	NDRG4	0
chr1	11803021	11803859	*	839	8.42461	7.76615	8.87504	-1.10889	1.09152e-27	1.36999e-25	FALSE	lost_in_mutant	839	*	Promoter (<=1kb)	4524	MTHFR	0
chr19	20776067	20777088	*	1022	8.87046	8.31816	9.26889	-0.950735	1.10104e-27	1.38114e-25	FALSE	lost_in_mutant	1022	*	Promoter (<=1kb)	7617	ZNF66	0
chr11	8258436	8259699	*	1264	8.33695	7.66556	8.79334	-1.12778	1.10242e-27	1.38209e-25	FALSE	lost_in_mutant	1264	*	Intron (ENST00000335790.8/4004, intron 1 of 3)	4004	LMO1	3689
chr10	129968309	129969347	*	1039	7.46482	8.05602	6.44596	1.61006	1.14171e-27	1.43053e-25	FALSE	gained_in_mutant	1039	*	Intron (ENST00000368648.8/253738, intron 1 of 16)	253738	EBF3	3706
chr2	214808795	214810453	*	1659	8.14227	7.37237	8.64158	-1.26921	1.15348e-27	1.44445e-25	FALSE	lost_in_mutant	1659	*	Promoter (<=1kb)	580	BARD1	0
chr8	38175910	38177623	*	1714	9.70107	9.19997	10.0723	-0.872292	1.16352e-27	1.45619e-25	FALSE	lost_in_mutant	1714	*	Promoter (<=1kb)	27257	LSM1	0
chr7	26490714	26492030	*	1317	7.58759	6.73708	8.11907	-1.38199	1.16799e-27	1.46094e-25	TRUE	lost_in_mutant	1317	*	Intron (ENST00000439120.2/441204, intron 1 of 2)	441204	LINC02981	3573
chr9	131036955	131038221	*	1267	7.61293	6.71218	8.16323	-1.45105	1.18633e-27	1.48305e-25	FALSE	lost_in_mutant	1267	*	Intron (ENST00000361069.9/10319, intron 4 of 27)	10319	LAMC3	27781
chr1	7667629	7670193	*	2565	10.2545	9.76752	10.6179	-0.850342	1.19604e-27	1.49432e-25	FALSE	lost_in_mutant	2565	*	Promoter (<=1kb)	23261	CAMTA1	0
chr2	229057533	229058793	*	1261	6.67936	5.44095	7.33578	-1.89482	1.20806e-27	1.50849e-25	TRUE	lost_in_mutant	1261	*	Intron (ENST00000482518.6/55022, intron 2 of 2)	55022	PID1	173292
chr10	73997491	73998395	*	905	9.85063	9.3604	10.2159	-0.855464	1.2304e-27	1.53551e-25	FALSE	lost_in_mutant	905	*	Promoter (<=1kb)	7414	VCL	0
chr11	2945022	2946284	*	1263	7.52429	6.61464	8.07784	-1.4632	1.28956e-27	1.60843e-25	FALSE	lost_in_mutant	1263	*	3' UTR	4676	NAP1L4	5011
chr8	104323553	104324902	*	1350	7.81645	7.04164	8.3178	-1.27617	1.30008e-27	1.62062e-25	FALSE	lost_in_mutant	1350	*	Distal Intergenic	81501	DCSTAMP	-14185
chr3	43785471	43787208	*	1738	7.22094	6.25039	7.79595	-1.54556	1.3178e-27	1.64177e-25	FALSE	lost_in_mutant	1738	*	Distal Intergenic	51099	ABHD5	67800
chr3	43857840	43858960	*	1121	8.25923	7.58572	8.71659	-1.13087	1.33079e-27	1.65701e-25	TRUE	lost_in_mutant	1121	*	Distal Intergenic	51099	ABHD5	140169
chr9	127660919	127661939	*	1021	7.3126	6.38697	7.8719	-1.48492	1.34571e-27	1.67464e-25	FALSE	lost_in_mutant	1021	*	Promoter (<=1kb)	6812	STXBP1	0
chr10	127033011	127035416	*	2406	8.55375	7.90307	9.00056	-1.0975	1.39163e-27	1.7308e-25	TRUE	lost_in_mutant	2406	*	Intron (ENST00000280333.9/1793, intron 18 of 51)	105378552	LOC105378552	-6504
chr5	154401062	154402054	*	993	7.16089	6.12434	7.75783	-1.63349	1.39301e-27	1.73153e-25	FALSE	lost_in_mutant	993	*	Promoter (<=1kb)	55568	GALNT10	-736
chr12	109741898	109743414	*	1517	7.33035	6.39172	7.89426	-1.50254	1.39605e-27	1.73433e-25	FALSE	lost_in_mutant	1517	*	Exon (ENST00000541460.2/84983, exon 2 of 4)	84983	FAM222A-AS1	-5941
chr12	131732193	131733014	*	822	6.00348	4.07281	6.80065	-2.72784	1.46442e-27	1.81824e-25	FALSE	lost_in_mutant	822	*	Intron (ENST00000538548.5/6433, intron 7 of 14)	6433	SFSWAP	5204
chr8	19816901	19818376	*	1476	9.82678	9.3328	10.1941	-0.861283	1.47762e-27	1.83358e-25	FALSE	lost_in_mutant	1476	*	Promoter (<=1kb)	55174	INTS10	0
chr11	35786671	35787881	*	1211	7.05149	6.00757	7.6508	-1.64323	1.50628e-27	1.8681e-25	FALSE	lost_in_mutant	1211	*	Intron (ENST00000299413.7/54765, intron 4 of 4)	54765	TRIM44	62415
chr12	116765000	116765945	*	946	6.28949	4.71749	7.02385	-2.30636	1.5158e-27	1.87884e-25	FALSE	lost_in_mutant	946	*	Intron (ENST00000392549.7/84900, intron 5 of 11)	84900	RNFT2	5065
chr15	74958239	74959448	*	1210	7.08121	7.70877	5.94532	1.76344	1.52161e-27	1.88498e-25	TRUE	gained_in_mutant	1210	*	Promoter (1-2kb)	192683	SCAMP5	1020
chr9	83197688	83199877	*	2190	8.14086	7.39475	8.63019	-1.23543	1.53023e-27	1.89458e-25	TRUE	lost_in_mutant	2190	*	Distal Intergenic	102723989	FRMD3-AS1	-19411
chr6	29723067	29724479	*	1413	7.43368	6.53536	7.98309	-1.44773	1.5398e-27	1.90535e-25	FALSE	lost_in_mutant	1413	*	Promoter (<=1kb)	3134	HLA-F	0
chr1	9852138	9853190	*	1053	6.80471	5.5899	7.45471	-1.86481	1.55449e-27	1.92153e-25	FALSE	lost_in_mutant	1053	*	Intron (ENST00000377263.6/56998, intron 5 of 5)	56998	CTNNBIP1	24986
chr15	72153409	72156461	*	3053	8.57181	7.96095	8.99962	-1.03867	1.55463e-27	1.92153e-25	TRUE	lost_in_mutant	3053	*	Exon (ENST00000568984.1/ENST00000568984.1, exon 1 of 2)	196996	GRAMD2A	7328
chr5	149999987	150001957	*	1971	9.19146	8.6636	9.57708	-0.913476	1.57513e-27	1.94577e-25	FALSE	lost_in_mutant	1971	*	Promoter (<=1kb)	22993	HMGXB3	0
chr3	28574858	28577377	*	2520	9.03638	8.45821	9.44802	-0.989811	1.57822e-27	1.94849e-25	FALSE	lost_in_mutant	2520	*	Promoter (<=1kb)	27303	RBMS3	0
chr4	13984881	13986625	*	1745	7.54969	6.70816	8.07771	-1.36955	1.5999e-27	1.97415e-25	TRUE	lost_in_mutant	1745	*	Intron (ENST00000669061.1/101929071, intron 4 of 4)	152742	LINC01085	-125267
chr11	1882178	1883058	*	881	7.24924	6.13774	7.86954	-1.7318	1.60346e-27	1.97742e-25	FALSE	lost_in_mutant	881	*	Promoter (1-2kb)	4046	LSP1	-1330
chr14	24212942	24213790	*	849	9.25003	8.66796	9.66363	-0.99567	1.60568e-27	1.97905e-25	FALSE	lost_in_mutant	849	*	Promoter (<=1kb)	10548	TM9SF1	0
chr12	99086883	99087933	*	1051	7.91413	7.02986	8.45836	-1.4285	1.60903e-27	1.98207e-25	FALSE	lost_in_mutant	1051	*	Intron (ENST00000549558.6/56899, intron 1 of 10)	101928937	LOC101928937	-5426
chrX	54920507	54922180	*	1674	8.80475	8.22707	9.21614	-0.989071	1.61016e-27	1.98234e-25	TRUE	lost_in_mutant	1674	*	Promoter (<=1kb)	7216	TRO	0
chr11	115065612	115066949	*	1338	7.49011	6.60398	8.03503	-1.43105	1.62464e-27	1.99905e-25	TRUE	lost_in_mutant	1338	*	Distal Intergenic	23705	CADM1	112162
chr2	56298879	56300047	*	1169	6.89588	5.7577	7.52411	-1.76641	1.62918e-27	2.0035e-25	FALSE	lost_in_mutant	1169	*	Intron (ENST00000607540.1/114800, intron 2 of 3)	100129434	LOC100129434	-113009
chr3	140078105	140079294	*	1190	6.87314	5.74861	7.49734	-1.74873	1.68884e-27	2.07571e-25	FALSE	lost_in_mutant	1190	*	Intron (ENST00000458420.7/64084, intron 1 of 16)	64084	CLSTN2	142918
chr19	37594157	37595670	*	1514	9.40225	8.86099	9.79493	-0.933936	1.69242e-27	2.07894e-25	FALSE	lost_in_mutant	1514	*	Promoter (<=1kb)	163255	ZNF540	0
chr10	58795897	58797617	*	1721	8.29851	7.60262	8.76597	-1.16335	1.71921e-27	2.11067e-25	TRUE	lost_in_mutant	1721	*	Promoter (2-3kb)	80114	BICC1	2362
chr19	19032353	19034636	*	2284	9.61668	9.12354	9.98351	-0.859968	1.72357e-27	2.11484e-25	TRUE	lost_in_mutant	2284	*	Promoter (<=1kb)	10147	SUGP2	0
chr3	197466647	197467882	*	1236	7.82909	7.0663	8.32545	-1.25914	1.72544e-27	2.11595e-25	FALSE	lost_in_mutant	1236	*	Exon (ENST00000420213.1/ENST00000420213.1, exon 2 of 2)	105374308	LOC105374308	-8324
chr12	5454873	5456513	*	1641	7.37666	6.41085	7.95004	-1.5392	1.73105e-27	2.12165e-25	FALSE	lost_in_mutant	1641	*	Intron (ENST00000423158.4/4908, intron 1 of 1)	4908	NTF3	21748
chr19	48445022	48446462	*	1441	9.59254	9.08114	9.96935	-0.888212	1.7539e-27	2.14845e-25	TRUE	lost_in_mutant	1441	*	Promoter (<=1kb)	83743	GRWD1	0
chr20	32685537	32686183	*	647	7.03225	5.9657	7.63873	-1.67303	1.77256e-27	2.17009e-25	FALSE	lost_in_mutant	647	*	Intron (ENST00000642484.1/284805, intron 8 of 9)	284805	C20orf203	-11596
chr17	21012525	21013609	*	1085	6.50412	5.04554	7.21443	-2.16889	1.78976e-27	2.18993e-25	FALSE	lost_in_mutant	1085	*	Promoter (<=1kb)	23326	USP22	-911
chr8	5791395	5792460	*	1066	6.80731	5.64916	7.44136	-1.79221	1.81736e-27	2.22245e-25	FALSE	lost_in_mutant	1066	*	Distal Intergenic	107986908	LOC107986908	62517
chr1	109667766	109668754	*	989	6.7748	5.54241	7.4296	-1.88718	1.83883e-27	2.24745e-25	FALSE	lost_in_mutant	989	*	Promoter (<=1kb)	2946	GSTM2	0
chr4	105342975	105344390	*	1416	7.19344	6.19216	7.77883	-1.58667	1.90213e-27	2.32353e-25	FALSE	lost_in_mutant	1416	*	Distal Intergenic	27068	PPA2	55246
chr1	91098237	91099228	*	992	7.13302	6.1238	7.72104	-1.59725	1.93413e-27	2.36129e-25	FALSE	lost_in_mutant	992	*	Distal Intergenic	84146	ZNF644	-75965
chr17	34665390	34666520	*	1131	7.77301	6.96474	8.28795	-1.32321	1.93843e-27	2.36524e-25	FALSE	lost_in_mutant	1131	*	Distal Intergenic	124842	TMEM132E	29597
chr8	10108233	10109378	*	1146	6.95663	5.86305	7.57148	-1.70844	1.9637e-27	2.39473e-25	TRUE	lost_in_mutant	1146	*	Intron (ENST00000317173.9/4482, intron 1 of 5)	4482	MSRA	12506
chr6	104471791	104473455	*	1665	7.47036	6.57675	8.01804	-1.4413	1.97802e-27	2.41085e-25	FALSE	lost_in_mutant	1665	*	Distal Intergenic	105377918	LOC105377918	53912
chr14	88083853	88084961	*	1109	7.19278	6.1856	7.78013	-1.59453	1.98229e-27	2.41472e-25	TRUE	lost_in_mutant	1109	*	Exon (ENST00000658103.1/283587, exon 3 of 5)	283587	HISLA	4752
chr10	97570953	97572697	*	1745	7.97075	7.24361	8.45195	-1.20834	2.03483e-27	2.47734e-25	TRUE	lost_in_mutant	1745	*	Promoter (<=1kb)	26287	ANKRD2	0
chr1	212857489	212859203	*	1715	9.74702	9.23908	10.1219	-0.882855	2.03883e-27	2.48083e-25	FALSE	lost_in_mutant	1715	*	Promoter (<=1kb)	28982	FLVCR1	0
chr14	75063094	75064369	*	1276	8.61648	8.01692	9.03876	-1.02184	2.06388e-27	2.50992e-25	FALSE	lost_in_mutant	1276	*	Promoter (<=1kb)	79696	ZC2HC1C	0
chr14	67722038	67723011	*	974	6.75341	5.47363	7.42075	-1.94712	2.06847e-27	2.5141e-25	FALSE	lost_in_mutant	974	*	Promoter (1-2kb)	145226	RDH12	1196
chr19	58346792	58348234	*	1443	9.20034	8.66271	9.59111	-0.928407	2.07763e-27	2.52384e-25	FALSE	lost_in_mutant	1443	*	Promoter (<=1kb)	1	A1BG	0
chr1	37051196	37052047	*	852	6.90128	5.7962	7.51963	-1.72342	2.07945e-27	2.52465e-25	FALSE	lost_in_mutant	852	*	Distal Intergenic	2899	GRIK3	-16681
chr1	116404895	116406102	*	1208	6.44082	5.01031	7.14481	-2.1345	2.0892e-27	2.53508e-25	FALSE	lost_in_mutant	1208	*	Promoter (2-3kb)	84852	ATP1A1-AS1	2424
chr2	153229685	153231723	*	2039	7.12587	6.07649	7.72692	-1.65044	2.09204e-27	2.53712e-25	TRUE	lost_in_mutant	2039	*	Distal Intergenic	114805	GALNT13	-105982
chr6	28922707	28924555	*	1849	9.29706	8.72062	9.70782	-0.987202	2.10067e-27	2.54618e-25	FALSE	lost_in_mutant	1849	*	Promoter (<=1kb)	5987	TRIM27	0
chr19	57708105	57709640	*	1536	8.54533	7.91148	8.9842	-1.07272	2.10351e-27	2.54821e-25	FALSE	lost_in_mutant	1536	*	Promoter (<=1kb)	7710	ZNF154	0
chr1	50275303	50276320	*	1018	8.23167	7.45258	8.73478	-1.2822	2.15974e-27	2.61488e-25	FALSE	lost_in_mutant	1018	*	Intron (ENST00000641749.1/105378711, intron 5 of 11)	105378712	LINC02808	3855
chr2	111883604	111884848	*	1245	8.68194	8.00305	9.14174	-1.1387	2.21224e-27	2.67697e-25	FALSE	lost_in_mutant	1245	*	Promoter (<=1kb)	64682	ANAPC1	0
chr10	68955523	68957008	*	1486	8.86248	8.24574	9.29315	-1.04741	2.2202e-27	2.68512e-25	FALSE	lost_in_mutant	1486	*	Promoter (<=1kb)	9188	DDX21	0
chr5	171031258	171033175	*	1918	6.94447	5.83994	7.56265	-1.72271	2.22367e-27	2.68784e-25	TRUE	lost_in_mutant	1918	*	Intron (ENST00000389118.8/64901, intron 15 of 29)	64901	RANBP17	63002
chr3	117557090	117558196	*	1107	6.44283	5.06343	7.13492	-2.07149	2.26568e-27	2.73711e-25	TRUE	lost_in_mutant	1107	*	Distal Intergenic	105374057	LINC02024	132759
chr9	108844577	108845636	*	1060	6.56047	5.24414	7.23713	-1.99299	2.28955e-27	2.76442e-25	TRUE	lost_in_mutant	1060	*	Distal Intergenic	10880	ACTL7B	10350
chrX	75522320	75524027	*	1708	8.3109	7.63321	8.77016	-1.13695	2.29649e-27	2.77126e-25	FALSE	lost_in_mutant	1708	*	Promoter (<=1kb)	158866	ZDHHC15	0
chr17	7440077	7441306	*	1230	9.47944	8.95146	9.86512	-0.913657	2.30192e-27	2.77629e-25	FALSE	lost_in_mutant	1230	*	Promoter (<=1kb)	2256	FGF11	0
chr9	34408932	34409871	*	940	7.40375	6.48117	7.96195	-1.48078	2.35335e-27	2.83676e-25	FALSE	lost_in_mutant	940	*	Intron (ENST00000379080.5/203259, intron 1 of 5)	84688	SPMIP6	-11104
chr13	114130786	114132901	*	2116	9.19957	8.65138	9.59587	-0.944484	2.38674e-27	2.87543e-25	FALSE	lost_in_mutant	2116	*	Promoter (<=1kb)	22821	RASA3	0
chr4	8144191	8146230	*	2040	8.63754	8.0257	9.06582	-1.04012	2.41464e-27	2.90744e-25	FALSE	lost_in_mutant	2040	*	Intron (ENST00000361737.9/84448, intron 1 of 16)	84448	ABLIM2	12459
chrX	76172414	76173908	*	1495	8.63244	7.9796	9.08026	-1.10065	2.43563e-27	2.93111e-25	FALSE	lost_in_mutant	1495	*	Promoter (<=1kb)	51260	PBDC1	0
chr11	113419199	113420055	*	857	6.40449	4.96705	7.11005	-2.143	2.43862e-27	2.93309e-25	FALSE	lost_in_mutant	857	*	Promoter (1-2kb)	1813	DRD2	-1082
chr2	50537468	50538609	*	1142	6.71936	5.41159	7.39388	-1.98229	2.45048e-27	2.94486e-25	FALSE	lost_in_mutant	1142	*	Exon (ENST00000401669.7/9378, exon 10 of 23)	9378	NRXN1	-8533
chr22	46116266	46117071	*	806	7.70429	6.90026	8.21753	-1.31727	2.4511e-27	2.94486e-25	FALSE	lost_in_mutant	806	*	Promoter (2-3kb)	406884	MIRLET7B	2580
chr16	2963693	2965214	*	1522	9.36234	8.79004	9.77101	-0.980971	2.45634e-27	2.94955e-25	FALSE	lost_in_mutant	1522	*	Promoter (<=1kb)	79412	KREMEN2	0
chr6	116100398	116101678	*	1281	8.64299	7.97669	9.09704	-1.12035	2.46369e-27	2.95675e-25	FALSE	lost_in_mutant	1281	*	Promoter (<=1kb)	2444	FRK	0
chr10	5514015	5515038	*	1024	6.49902	5.14025	7.18615	-2.0459	2.48031e-27	2.97507e-25	FALSE	lost_in_mutant	1024	*	Exon (ENST00000543008.2/100132159, exon 2 of 2)	100132159	CALML3-AS1	8139
chr3	177610676	177612333	*	1658	7.50504	6.62682	8.04701	-1.42019	2.48356e-27	2.97734e-25	FALSE	lost_in_mutant	1658	*	Intron (ENST00000442937.6/100505566, intron 2 of 3)	100505566	LINC00578	-5257
chr5	134648179	134649537	*	1359	8.57627	7.96	9.00671	-1.04671	2.53034e-27	3.03176e-25	FALSE	lost_in_mutant	1359	*	Promoter (<=1kb)	10802	SEC24A	0
chr8	141795860	141797072	*	1213	8.2363	7.55269	8.69824	-1.14555	2.6218e-27	3.13963e-25	FALSE	lost_in_mutant	1213	*	Distal Intergenic	100302147	MIR1302-7	-9547
chr9	35748344	35750330	*	1987	9.01096	8.37884	9.449	-1.07016	2.66307e-27	3.1873e-25	FALSE	lost_in_mutant	1987	*	Promoter (<=1kb)	57704	GBA2	0
chr5	38485869	38487174	*	1306	6.31177	4.83131	7.0269	-2.19559	2.66772e-27	3.19026e-25	FALSE	lost_in_mutant	1306	*	Promoter (2-3kb)	3977	LIFR	2071
chr2	171159040	171161495	*	2456	8.91742	8.31841	9.33943	-1.02102	2.66845e-27	3.19026e-25	FALSE	lost_in_mutant	2456	*	Promoter (<=1kb)	9874	TLK1	0
chr3	33658657	33660237	*	1581	8.60557	7.9083	9.07365	-1.16535	2.6846e-27	3.20782e-25	FALSE	lost_in_mutant	1581	*	Promoter (<=1kb)	23122	CLASP2	0
chr6	26311223	26313709	*	2487	8.53222	7.86992	8.98443	-1.11451	2.71717e-27	3.24496e-25	FALSE	lost_in_mutant	2487	*	Intron (ENST00000707189.1/ENST00000707189.1, intron 1 of 1)	101928743	LOC101928743	18191
chr9	8074534	8075379	*	846	6.27926	4.76641	7.00137	-2.23496	2.72912e-27	3.25747e-25	TRUE	lost_in_mutant	846	*	Distal Intergenic	105375971	LOC105375971	-113310
chr1	205748631	205749820	*	1190	8.49319	7.8547	8.93427	-1.07957	2.78461e-27	3.32189e-25	TRUE	lost_in_mutant	1190	*	Promoter (<=1kb)	64710	NUCKS1	362
chr16	70691590	70694071	*	2482	9.16277	8.57695	9.57824	-1.0013	2.79172e-27	3.32855e-25	TRUE	lost_in_mutant	2482	*	Promoter (1-2kb)	55697	VAC14	1522
chr14	79492701	79493885	*	1185	6.62155	5.35758	7.28476	-1.92719	2.79953e-27	3.33606e-25	TRUE	lost_in_mutant	1185	*	Intron (ENST00000634499.2/9369, intron 17 of 21)	105370583	LOC105370583	139426
chr16	68022430	68023917	*	1488	8.36129	7.71883	8.80424	-1.08541	2.85918e-27	3.40528e-25	FALSE	lost_in_mutant	1488	*	Promoter (<=1kb)	54920	DUS2	0
chr1	30606206	30607216	*	1011	7.2842	6.33488	7.85187	-1.51698	2.87627e-27	3.42378e-25	FALSE	lost_in_mutant	1011	*	Distal Intergenic	4146	MATN1	108919
chr2	28355545	28357028	*	1484	7.21072	6.1359	7.81978	-1.68388	2.88463e-27	3.43186e-25	FALSE	lost_in_mutant	1484	*	Distal Intergenic	2355	FOSL2	-35420
chr12	80936128	80938129	*	2002	8.93841	8.36129	9.34951	-0.988217	2.91725e-27	3.46879e-25	FALSE	lost_in_mutant	2002	*	Promoter (<=1kb)	79611	ACSS3	0
chr7	92245241	92247165	*	1925	9.17672	8.64183	9.56606	-0.924237	2.91887e-27	3.46883e-25	FALSE	lost_in_mutant	1925	*	Promoter (<=1kb)	889	KRIT1	0
chr8	50295626	50296423	*	798	6.46099	5.03921	7.16298	-2.12377	2.99575e-27	3.55826e-25	TRUE	lost_in_mutant	798	*	Intron (ENST00000518864.5/54212, intron 3 of 19)	54212	SNTG1	123065
chr11	96242913	96243972	*	1060	8.17473	7.49112	8.63667	-1.14555	3.09732e-27	3.67692e-25	FALSE	lost_in_mutant	1060	*	Intron (ENST00000524717.6/84441, intron 1 of 4)	100422991	MIR1260B	-97466
chr12	45268378	45269672	*	1295	7.53401	6.67746	8.0678	-1.39035	3.1907e-27	3.78572e-25	TRUE	lost_in_mutant	1295	*	Intron (ENST00000426898.2/196527, intron 1 of 17)	196527	ANO6	-23005
chr10	121624598	121625476	*	879	6.54647	5.15865	7.24056	-2.08192	3.19613e-27	3.79011e-25	FALSE	lost_in_mutant	879	*	Distal Intergenic	2263	FGFR2	-26140
chr3	186757424	186758425	*	1002	6.36678	4.92555	7.0732	-2.14766	3.2023e-27	3.79538e-25	FALSE	lost_in_mutant	1002	*	Exon (ENST00000599314.5/ENST00000599314.5, exon 1 of 6)	105374258	HRG-AS1	-13611
chr14	72450766	72452332	*	1567	7.86745	7.11963	8.3575	-1.23787	3.2648e-27	3.86736e-25	FALSE	lost_in_mutant	1567	*	Promoter (2-3kb)	9628	RGS6	-2188
chr7	20194302	20195055	*	754	6.13638	4.54596	6.87443	-2.32848	3.29614e-27	3.9005e-25	FALSE	lost_in_mutant	754	*	Intron (ENST00000400331.10/346389, intron 1 of 6)	346389	MACC1	-9224
chr3	131026242	131027289	*	1048	8.47856	7.8013	8.93763	-1.13633	3.29634e-27	3.9005e-25	TRUE	lost_in_mutant	1048	*	Promoter (<=1kb)	28990	ASTE1	0
chrX	115968402	115969812	*	1411	8.48348	7.83437	8.92955	-1.09518	3.30891e-27	3.91326e-25	TRUE	lost_in_mutant	1411	*	Promoter (<=1kb)	642776	DANT2	0
chr7	108454515	108456704	*	2190	9.58985	9.08483	9.9632	-0.878369	3.33273e-27	3.93931e-25	FALSE	lost_in_mutant	2190	*	Promoter (<=1kb)	4897	NRCAM	0
chr13	109883310	109884065	*	756	7.04035	5.97873	7.64528	-1.66654	3.33637e-27	3.94148e-25	FALSE	lost_in_mutant	756	*	Distal Intergenic	8660	IRS2	-96727
chr5	160747741	160748752	*	1012	6.81373	5.67144	7.44317	-1.77173	3.34494e-27	3.94948e-25	FALSE	lost_in_mutant	1012	*	Intron (ENST00000327245.10/23120, intron 2 of 25)	23120	ATP10B	-62356
chr17	8220759	8223736	*	2978	10.6123	10.1526	10.9604	-0.807791	3.41434e-27	4.02925e-25	FALSE	lost_in_mutant	2978	*	Promoter (<=1kb)	284029	LINC00324	307
chr15	47717055	47719378	*	2324	8.86731	8.27775	9.28465	-1.0069	3.47602e-27	4.09984e-25	FALSE	lost_in_mutant	2324	*	Promoter (<=1kb)	80031	SEMA6D	0
chr2	134205307	134206845	*	1539	7.14117	6.13148	7.72935	-1.59786	3.50767e-27	4.13494e-25	TRUE	lost_in_mutant	1539	*	Intron (ENST00000481801.5/4249, intron 1 of 1)	4249	MGAT5	-46259
chr10	132432059	132433433	*	1375	7.88565	7.14237	8.37377	-1.2314	3.54173e-27	4.17285e-25	TRUE	lost_in_mutant	1375	*	Distal Intergenic	105378568	LINC03068	8051
chr1	42046344	42047711	*	1368	7.74255	6.90999	8.26708	-1.35709	3.64302e-27	4.28988e-25	FALSE	lost_in_mutant	1368	*	Intron (ENST00000670076.1/124904161, intron 2 of 3)	124904161	LOC124904161	10201
chr3	146864472	146865792	*	1321	6.47539	5.09346	7.16808	-2.07462	3.7279e-27	4.38747e-25	FALSE	lost_in_mutant	1321	*	Distal Intergenic	101927866	LINC02010	-56003
chr16	78057591	78058720	*	1130	7.04574	5.93262	7.66652	-1.7339	3.73378e-27	4.39203e-25	TRUE	lost_in_mutant	1130	*	Intron (ENST00000567430.2/107984897, intron 2 of 2)	10143	CLEC3A	28502
chr15	64093195	64094393	*	1199	9.26025	8.70588	9.65974	-0.953858	3.74602e-27	4.40407e-25	TRUE	lost_in_mutant	1199	*	Promoter (<=1kb)	6642	SNX1	0
chr15	74258445	74260306	*	1862	8.19623	7.50257	8.6627	-1.16012	3.74982e-27	4.40617e-25	FALSE	lost_in_mutant	1862	*	Intron (ENST00000635913.2/80125, intron 3 of 19)	80125	CCDC33	-6412
chr3	52481225	52482369	*	1145	6.87506	5.71445	7.50982	-1.79536	3.76391e-27	4.42035e-25	FALSE	lost_in_mutant	1145	*	Promoter (1-2kb)	11188	NISCH	1086
chr3	194857239	194858436	*	1198	7.08513	6.06792	7.67578	-1.60786	3.81701e-27	4.48032e-25	FALSE	lost_in_mutant	1198	*	Distal Intergenic	100507391	LINC01968	87816
chr11	113242574	113244279	*	1706	7.57888	6.73318	8.1085	-1.37533	3.89427e-27	4.56856e-25	TRUE	lost_in_mutant	1706	*	Promoter (1-2kb)	4684	NCAM1	-1829
chr19	23249313	23250675	*	1363	9.643	9.14202	10.0141	-0.872112	3.96819e-27	4.65279e-25	TRUE	lost_in_mutant	1363	*	Promoter (<=1kb)	440519	ZNF724	0
chr4	48016205	48017778	*	1574	9.00636	8.45906	9.40219	-0.94313	4.00463e-27	4.693e-25	FALSE	lost_in_mutant	1574	*	Promoter (<=1kb)	1259	CNGA1	0
chr6	26198779	26200109	*	1331	8.33822	7.64498	8.80449	-1.15952	4.0144e-27	4.70194e-25	TRUE	lost_in_mutant	1331	*	Promoter (<=1kb)	3013	H2AC7	0
chr3	58529446	58530441	*	996	7.55875	6.69802	8.09413	-1.39611	4.06962e-27	4.76406e-25	FALSE	lost_in_mutant	996	*	Promoter (<=1kb)	8309	ACOX2	-240
chr7	118199691	118200578	*	888	7.20616	6.22235	7.78568	-1.56334	4.09571e-27	4.79205e-25	FALSE	lost_in_mutant	888	*	3' UTR	56311	ANKRD7	-14091
chr9	110047705	110050227	*	2523	9.62065	9.09858	10.0032	-0.904603	4.10011e-27	4.79463e-25	FALSE	lost_in_mutant	2523	*	Promoter (<=1kb)	445815	PALM2AKAP2	0
chr19	58278318	58279760	*	1443	10.0682	9.58418	10.43	-0.845815	4.13912e-27	4.83767e-25	FALSE	lost_in_mutant	1443	*	Promoter (<=1kb)	105372482	ZNF8-DT	0
chr5	72691901	72694168	*	2268	8.1638	7.45183	8.63837	-1.18654	4.14484e-27	4.84177e-25	FALSE	lost_in_mutant	2268	*	Promoter (1-2kb)	121232377	TNPO1-DT	-1976
chr12	124938933	124940969	*	2037	10.0631	9.57966	10.4245	-0.844851	4.15461e-27	4.8506e-25	FALSE	lost_in_mutant	2037	*	Distal Intergenic	57647	DHX37	7646
chr6	148109603	148110298	*	696	6.51557	5.21023	7.18947	-1.97924	4.16718e-27	4.86269e-25	FALSE	lost_in_mutant	696	*	Distal Intergenic	124901423	LOC124901423	107887
chr9	118031022	118032728	*	1707	6.98743	5.91486	7.59579	-1.68093	4.21724e-27	4.91623e-25	FALSE	lost_in_mutant	1707	*	Intron (ENST00000697636.1/105376247, intron 2 of 5)	105376243	LOC105376243	-133766
chr20	36128033	36129080	*	1048	6.85287	5.72678	7.47753	-1.75075	4.21755e-27	4.91623e-25	FALSE	lost_in_mutant	1048	*	Intron (ENST00000202028.9/2036, intron 2 of 19)	2036	EPB41L1	6311
chr21	44517305	44517868	*	564	6.00254	4.28113	6.76531	-2.48419	4.3129e-27	5.02469e-25	FALSE	lost_in_mutant	564	*	Promoter (<=1kb)	114043	TSPEAR-AS2	0
chr6	28673576	28674875	*	1300	7.94371	7.19765	8.43301	-1.23536	4.34845e-27	5.06343e-25	FALSE	lost_in_mutant	1300	*	Distal Intergenic	387055	LINC00533	-24510
chr14	50828970	50832034	*	3065	9.34581	8.79455	9.74369	-0.949138	4.3628e-27	5.07744e-25	TRUE	lost_in_mutant	3065	*	Promoter (<=1kb)	51199	NIN	0
chr1	220362836	220364139	*	1304	7.65858	6.85913	8.16998	-1.31085	4.4682e-27	5.19734e-25	FALSE	lost_in_mutant	1304	*	Distal Intergenic	25782	RAB3GAP2	-90307
chr5	148383152	148384614	*	1463	9.13674	8.61646	9.51831	-0.901847	4.54414e-27	5.28287e-25	FALSE	lost_in_mutant	1463	*	Promoter (<=1kb)	102546294	FBXO38-DT	0
chr19	2198761	2199970	*	1210	8.30189	7.54088	8.7975	-1.25663	4.55321e-27	5.29061e-25	FALSE	lost_in_mutant	1210	*	Exon (ENST00000686010.1/84444, exon 8 of 28)	84444	DOT1L	-12267
chr1	42657743	42659292	*	1550	9.23396	8.66746	9.63968	-0.972217	4.57988e-27	5.31878e-25	FALSE	lost_in_mutant	1550	*	Promoter (<=1kb)	10465	PPIH	0
chr9	129005440	129007683	*	2244	8.4981	7.89017	8.92448	-1.0343	4.62933e-27	5.37335e-25	TRUE	lost_in_mutant	2244	*	3' UTR	56904	SH3GLB2	4333
chr18	3593444	3595124	*	1681	8.07346	7.34162	8.55669	-1.21507	4.81903e-27	5.59059e-25	FALSE	lost_in_mutant	1681	*	Promoter (<=1kb)	649446	DLGAP1-AS1	0
chr2	184597053	184600093	*	3041	8.90033	8.33632	9.30478	-0.96846	4.84599e-27	5.61888e-25	TRUE	lost_in_mutant	3041	*	Promoter (<=1kb)	105373780	LOC105373780	0
chr14	21093911	21094662	*	752	7.86989	7.09371	8.37181	-1.27809	4.88952e-27	5.66636e-25	FALSE	lost_in_mutant	752	*	Promoter (<=1kb)	51222	ZNF219	0
chr7	70630148	70631744	*	1597	7.14442	6.15054	7.72734	-1.5768	4.94692e-27	5.72985e-25	FALSE	lost_in_mutant	1597	*	Intron (ENST00000644939.1/26053, intron 5 of 18)	26053	AUTS2	34063
chr7	158266710	158268333	*	1624	6.82458	5.69973	7.44887	-1.74914	5.0382e-27	5.83249e-25	FALSE	lost_in_mutant	1624	*	Intron (ENST00000389413.7/5799, intron 3 of 21)	693180	MIR595	264480
chr15	84914515	84915707	*	1193	8.88605	8.27845	9.31228	-1.03382	5.18036e-27	5.99391e-25	FALSE	lost_in_mutant	1193	*	Exon (ENST00000657848.1/ENST00000657848.1, exon 1 of 2)	9154	SLC28A1	29837
chr12	105724443	105725253	*	811	7.73298	6.94229	8.24083	-1.29854	5.21988e-27	6.03644e-25	FALSE	lost_in_mutant	811	*	Intron (ENST00000548557.1/101929110, intron 1 of 2)	101929110	CASC18	-11489
chr15	33603363	33604234	*	872	6.63414	5.33933	7.30536	-1.96602	5.22701e-27	6.04149e-25	FALSE	lost_in_mutant	872	*	Exon (ENST00000415757.7/6263, exon 18 of 103)	6263	RYR3	-24274
chr7	71237861	71239108	*	1248	7.25478	6.21854	7.85162	-1.63307	5.24322e-27	6.05703e-25	TRUE	lost_in_mutant	1248	*	Intron (ENST00000333538.10/64409, intron 1 of 10)	64409	GALNT17	-44888
chr2	110874113	110875469	*	1357	7.0759	6.00254	7.68451	-1.68197	5.31609e-27	6.13798e-25	FALSE	lost_in_mutant	1357	*	Intron (ENST00000676595.2/55289, intron 10 of 18)	55289	ACOXL	68794
chr12	132248236	132250053	*	1818	8.4036	7.75417	8.84982	-1.09565	5.3939e-27	6.22454e-25	FALSE	lost_in_mutant	1818	*	Intron (ENST00000328957.13/50614, intron 5 of 10)	50614	GALNT9	7689
chr7	92832509	92834468	*	1960	9.0465	8.47364	9.45546	-0.981822	5.40851e-27	6.23812e-25	FALSE	lost_in_mutant	1960	*	Promoter (<=1kb)	1021	CDK6	0
chr11	30446135	30447623	*	1489	6.76466	5.5175	7.42342	-1.90592	5.43084e-27	6.26058e-25	FALSE	lost_in_mutant	1489	*	Intron (ENST00000448418.6/744, intron 4 of 6)	744	MPPED2	-4732
chr10	31927516	31929752	*	2237	9.06177	8.48473	9.47283	-0.988104	5.45237e-27	6.28209e-25	FALSE	lost_in_mutant	2237	*	Promoter (<=1kb)	94134	ARHGAP12	0
chr11	19651674	19653599	*	1926	7.00165	5.9404	7.60646	-1.66606	5.60289e-27	6.45213e-25	TRUE	lost_in_mutant	1926	*	Intron (ENST00000360655.8/89797, intron 1 of 37)	100126784	LEISA1	59020
chr3	31980356	31982139	*	1784	9.11253	8.55572	9.51328	-0.957558	5.64162e-27	6.49331e-25	FALSE	lost_in_mutant	1784	*	Promoter (<=1kb)	114884	OSBPL10	0
chr9	125199793	125201174	*	1382	9.23742	8.70267	9.62668	-0.924007	5.86723e-27	6.74944e-25	FALSE	lost_in_mutant	1382	*	Promoter (<=1kb)	10244	RABEPK	0
chr2	215158031	215159291	*	1261	6.98361	5.90829	7.59283	-1.68454	5.9409e-27	6.83061e-25	TRUE	lost_in_mutant	1261	*	Distal Intergenic	26154	ABCA12	-19405
chr11	121928739	121930595	*	1857	8.19327	7.43188	8.68903	-1.25715	5.9533e-27	6.84127e-25	TRUE	lost_in_mutant	1857	*	Exon (ENST00000652518.1/107984402, exon 7 of 7)	107984402	LOC107984402	99038
chr2	46915040	46916706	*	1667	9.27757	8.73966	9.66849	-0.928824	6.0225e-27	6.91716e-25	FALSE	lost_in_mutant	1667	*	Promoter (<=1kb)	90411	MCFD2	0
chr15	77591485	77592591	*	1107	7.47761	6.57935	8.027	-1.44766	6.03339e-27	6.92604e-25	FALSE	lost_in_mutant	1107	*	Intron (ENST00000561123.2/105370906, intron 3 of 3)	105370906	LOC105370906	22515
chr5	178107747	178108502	*	756	6.15683	4.48645	6.91028	-2.42383	6.27192e-27	7.19609e-25	FALSE	lost_in_mutant	756	*	Distal Intergenic	23138	N4BP3	-5030
chr1	27571805	27573197	*	1393	8.31086	7.62807	8.77243	-1.14436	6.31213e-27	7.23843e-25	FALSE	lost_in_mutant	1393	*	Intron (ENST00000247087.10/27245, intron 1 of 5)	27245	AHDC1	-3545
chr13	31859161	31860269	*	1109	7.67224	6.85673	8.19005	-1.33332	6.43855e-27	7.37955e-25	TRUE	lost_in_mutant	1109	*	Intron (ENST00000645780.1/10129, intron 1 of 61)	196549	EEF1DP3	12320
chr5	58787712	58788701	*	990	6.49313	5.13918	7.1791	-2.03992	6.4512e-27	7.39018e-25	TRUE	lost_in_mutant	990	*	Promoter (<=1kb)	115827	RAB3C	0
chr5	158319854	158321477	*	1624	7.29426	6.2697	7.88732	-1.61762	6.45615e-27	7.39199e-25	FALSE	lost_in_mutant	1624	*	Exon (ENST00000619068.1/101927697, exon 7 of 7)	101927697	LINC02227	88296
chr1	205983610	205984565	*	956	8.33743	7.70136	8.77735	-1.07599	6.48932e-27	7.42509e-25	FALSE	lost_in_mutant	956	*	3' UTR	338382	RAB7B	8015
chr17	64223772	64225182	*	1411	7.23473	6.27611	7.80564	-1.52953	6.49184e-27	7.42509e-25	FALSE	lost_in_mutant	1411	*	Intron (ENST00000258991.7/55852, intron 1 of 11)	55852	TEX2	5574
chr7	157271617	157272726	*	1110	6.66817	5.40644	7.3308	-1.92436	6.50116e-27	7.43188e-25	FALSE	lost_in_mutant	1110	*	Distal Intergenic	9690	UBE3C	14930
chr8	114940757	114941788	*	1032	6.5205	5.19551	7.19934	-2.00382	6.53699e-27	7.46893e-25	TRUE	lost_in_mutant	1032	*	Distal Intergenic	7227	TRPS1	550433
chr7	157303399	157304328	*	930	6.8561	5.6362	7.50749	-1.87129	6.6067e-27	7.54466e-25	TRUE	lost_in_mutant	930	*	Distal Intergenic	10049	DNAJB6	-31053
chr5	71938686	71940085	*	1400	8.22898	7.52191	8.7014	-1.17949	6.6341e-27	7.57199e-25	FALSE	lost_in_mutant	1400	*	Distal Intergenic	4131	MAP1B	-167149
chr2	47195326	47196316	*	991	7.26537	6.28869	7.84247	-1.55378	6.75404e-27	7.70488e-25	FALSE	lost_in_mutant	991	*	Intron (ENST00000448713.5/101927043, intron 2 of 2)	805	CALM2	-18405
chr7	158494183	158496192	*	2010	9.00754	8.46074	9.40311	-0.942367	7.13671e-27	8.13719e-25	FALSE	lost_in_mutant	2010	*	Intron (ENST00000389413.7/5799, intron 1 of 21)	693180	MIR595	36621
chr1	243730841	243731990	*	1150	6.78188	5.6293	7.41432	-1.78502	7.36808e-27	8.39662e-25	FALSE	lost_in_mutant	1150	*	Intron (ENST00000336199.9/10000, intron 1 of 13)	10000	AKT3	8831
chr1	210516034	210517072	*	1039	6.72072	5.43946	7.38845	-1.94898	7.44308e-27	8.47769e-25	FALSE	lost_in_mutant	1039	*	Intron (ENST00000413764.6/55733, intron 9 of 11)	55733	HHAT	76451
chr9	126533985	126535399	*	1415	7.20769	6.19463	7.79698	-1.60234	7.66678e-27	8.72794e-25	FALSE	lost_in_mutant	1415	*	Distal Intergenic	105376276	LOC105376276	17568
chr17	4986395	4988542	*	2148	9.28849	8.74701	9.68128	-0.934267	7.69164e-27	8.75169e-25	FALSE	lost_in_mutant	2148	*	Promoter (<=1kb)	101927979	CAMTA2-AS1	0
chr8	49895199	49896143	*	945	6.35256	4.87308	7.06747	-2.19439	7.80182e-27	8.87245e-25	TRUE	lost_in_mutant	945	*	Distal Intergenic	54212	SNTG1	-13646
chr1	35210195	35211304	*	1110	8.17673	7.48301	8.64321	-1.1602	7.83518e-27	8.9033e-25	FALSE	lost_in_mutant	1110	*	Distal Intergenic	6421	SFPQ	-16749
chr4	18321734	18322931	*	1198	7.43705	6.44481	8.01942	-1.57461	7.83707e-27	8.9033e-25	TRUE	lost_in_mutant	1198	*	Distal Intergenic	105374510	LOC105374510	-95731
chr11	121389295	121390418	*	1124	7.14928	6.12169	7.74332	-1.62163	7.90749e-27	8.97865e-25	FALSE	lost_in_mutant	1124	*	Distal Intergenic	105369536	SORL1-AS1	61581
chr1	44621273	44622635	*	1363	8.34843	7.69172	8.79805	-1.10633	8.02389e-27	9.1061e-25	FALSE	lost_in_mutant	1363	*	Intron (ENST00000355387.6/55182, intron 3 of 14)	55182	RNF220	-3691
chr1	154325694	154326694	*	1001	8.57145	7.94474	9.00692	-1.06219	8.16297e-27	9.25914e-25	FALSE	lost_in_mutant	1001	*	Promoter (<=1kb)	57198	ATP8B2	89
chr19	52343442	52344409	*	968	7.73939	6.92168	8.25808	-1.3364	8.23583e-27	9.33695e-25	FALSE	lost_in_mutant	968	*	Promoter (<=1kb)	162963	ZNF610	0
chr22	38305272	38306449	*	1178	6.80547	5.64663	7.43972	-1.79308	8.3978e-27	9.51565e-25	TRUE	lost_in_mutant	1178	*	Promoter (2-3kb)	1454	CSNK1E	-2263
chr18	36828230	36829823	*	1594	9.46583	8.97889	9.82925	-0.850361	8.40724e-27	9.52143e-25	FALSE	lost_in_mutant	1594	*	Promoter (<=1kb)	25941	TPGS2	0
chr9	128523246	128524007	*	762	6.00364	4.30131	6.76297	-2.46167	8.51797e-27	9.64184e-25	FALSE	lost_in_mutant	762	*	Promoter (<=1kb)	2733	GLE1	243
chr1	203649718	203650982	*	1265	7.99132	7.16884	8.51189	-1.34305	8.57867e-27	9.70555e-25	FALSE	lost_in_mutant	1265	*	Intron (ENST00000341360.7/493, intron 1 of 21)	493	ATP2B4	19621
chr3	113018466	113020073	*	1608	9.45088	8.93124	9.83211	-0.900877	8.66515e-27	9.79833e-25	TRUE	lost_in_mutant	1608	*	Promoter (<=1kb)	25871	NEPRO	0
chr3	77038396	77040479	*	2084	8.94792	8.36686	9.361	-0.994139	8.70669e-27	9.84022e-25	FALSE	lost_in_mutant	2084	*	Promoter (<=1kb)	6092	ROBO2	0
chr12	76030265	76032626	*	2362	9.29073	8.74057	9.68805	-0.94749	8.75744e-27	9.89248e-25	FALSE	lost_in_mutant	2362	*	Promoter (<=1kb)	120766149	PHLDA1-AS1	0
chr5	123754224	123756378	*	2155	7.08598	6.07347	7.67508	-1.60161	8.84388e-27	9.98497e-25	FALSE	lost_in_mutant	2155	*	Distal Intergenic	1456	CSNK1G3	165799
chr8	25144137	25145364	*	1228	6.91941	5.76388	7.5527	-1.78882	8.87215e-27	1.00117e-24	FALSE	lost_in_mutant	1228	*	Distal Intergenic	124901912	LOC124901912	37375
chr13	97559910	97561087	*	1178	6.97285	5.85993	7.59357	-1.73364	8.89147e-27	1.00284e-24	FALSE	lost_in_mutant	1178	*	Distal Intergenic	105370324	LOC105370324	116876
chr2	219459385	219461429	*	2045	7.81649	6.99603	8.33628	-1.34024	8.9051e-27	1.00386e-24	FALSE	lost_in_mutant	2045	*	Promoter (<=1kb)	10290	SPEG	0
chr17	78722562	78724134	*	1573	9.39648	8.8852	9.77321	-0.888008	8.94634e-27	1.00799e-24	FALSE	lost_in_mutant	1573	*	Promoter (<=1kb)	9267	CYTH1	0
chr14	56356915	56358197	*	1283	7.18136	6.16898	7.77043	-1.60145	8.96482e-27	1.00955e-24	FALSE	lost_in_mutant	1283	*	Intron (ENST00000560924.2/102723699, intron 5 of 6)	102723699	LINC02284	45926
chr3	19146339	19149025	*	2687	9.12377	8.5984	9.50806	-0.909653	9.08367e-27	1.02241e-24	FALSE	lost_in_mutant	2687	*	Promoter (<=1kb)	131096	KCNH8	0
chr17	44013891	44015292	*	1402	8.86636	8.27651	9.28384	-1.00733	9.0919e-27	1.02281e-24	FALSE	lost_in_mutant	1402	*	Promoter (<=1kb)	84336	TMEM101	0
chr4	151878315	151880871	*	2557	7.2882	6.36065	7.84818	-1.48753	9.24488e-27	1.03949e-24	FALSE	lost_in_mutant	2557	*	Distal Intergenic	102724700	LOC102724700	10392
chr17	49690990	49692278	*	1289	7.54981	6.68007	8.08861	-1.40854	9.26855e-27	1.04161e-24	FALSE	lost_in_mutant	1289	*	Distal Intergenic	10237	SLC35B1	10860
chr1	117059457	117060875	*	1419	9.62886	9.12242	10.003	-0.880551	9.28661e-27	1.04311e-24	FALSE	lost_in_mutant	1419	*	Promoter (<=1kb)	101929099	CD101-AS1	0
chr13	47289085	47290108	*	1024	8.0034	7.29807	8.47506	-1.17699	9.35824e-27	1.05062e-24	FALSE	lost_in_mutant	1024	*	Distal Intergenic	3356	HTR2A	-392009
chr11	81393962	81394894	*	933	6.74912	5.50672	7.40661	-1.89989	9.47535e-27	1.06322e-24	FALSE	lost_in_mutant	933	*	Intron (ENST00000671134.1/ENST00000671134.1, intron 3 of 4)	100422823	MIR4300	495942
chr9	134413366	134414563	*	1198	6.9745	5.91261	7.57951	-1.66691	9.53695e-27	1.06958e-24	FALSE	lost_in_mutant	1198	*	Intron (ENST00000481739.2/6256, intron 4 of 9)	6256	RXRA	27244
chr9	105557662	105558746	*	1085	7.68999	6.86667	8.2109	-1.34422	9.62431e-27	1.07883e-24	FALSE	lost_in_mutant	1085	*	Promoter (<=1kb)	2218	FKTN	0
chr6	16057512	16060046	*	2535	7.83478	7.04112	8.34384	-1.30272	9.72154e-27	1.08917e-24	TRUE	lost_in_mutant	2535	*	Distal Intergenic	101928406	LINC02543	62568
chr9	111661059	111663583	*	2525	8.79309	8.21242	9.20598	-0.993559	9.87148e-27	1.10509e-24	FALSE	lost_in_mutant	2525	*	Promoter (<=1kb)	2790	GNG10	0
chr5	96702367	96704132	*	1766	8.80248	8.20958	9.22147	-1.01189	9.87376e-27	1.10509e-24	FALSE	lost_in_mutant	1766	*	Promoter (<=1kb)	831	CAST	0
chr7	71361379	71362940	*	1562	7.14421	6.11977	7.73723	-1.61746	1.00918e-26	1.12892e-24	FALSE	lost_in_mutant	1562	*	Intron (ENST00000333538.10/64409, intron 2 of 10)	100500836	MIR3914-1	-53609
chr7	102208596	102209443	*	848	6.69525	5.50128	7.33947	-1.83819	1.02839e-26	1.14982e-24	FALSE	lost_in_mutant	848	*	Intron (ENST00000437600.9/1523, intron 14 of 22)	124900244	LOC124900244	-14432
chr12	95473308	95474936	*	1629	9.41937	8.90939	9.7954	-0.886011	1.04939e-26	1.17271e-24	FALSE	lost_in_mutant	1629	*	Promoter (<=1kb)	10988	METAP2	0
chr11	57778249	57779614	*	1366	6.78628	5.57501	7.43531	-1.86031	1.05948e-26	1.18338e-24	FALSE	lost_in_mutant	1366	*	Promoter (1-2kb)	100528016	TMX2-CTNND1	-1989
chr17	80474420	80475770	*	1351	8.13725	7.44463	8.60325	-1.15863	1.06956e-26	1.19402e-24	FALSE	lost_in_mutant	1351	*	Promoter (<=1kb)	4884	NPTX1	0
chr12	108691161	108692566	*	1406	9.48578	8.93574	9.88303	-0.947289	1.0766e-26	1.20127e-24	TRUE	lost_in_mutant	1406	*	Intron (ENST00000261401.8/23603, intron 2 of 10)	23603	CORO1C	3836
chr18	56807925	56808661	*	737	6.948	5.87894	7.55526	-1.67631	1.08647e-26	1.21167e-24	TRUE	lost_in_mutant	737	*	Intron (ENST00000589935.1/23335, intron 1 of 1)	23335	WDR7	50600
chr19	54438534	54439866	*	1333	7.09467	6.0674	7.6886	-1.6212	1.11665e-26	1.2447e-24	FALSE	lost_in_mutant	1333	*	Promoter (2-3kb)	57348	TTYH1	2529
chr16	24670318	24671484	*	1167	9.63581	9.14518	10.0013	-0.856089	1.12698e-26	1.25557e-24	TRUE	lost_in_mutant	1167	*	Promoter (<=1kb)	400511	LINC01567	0
chr11	127463835	127464675	*	841	6.60021	5.26985	7.28038	-2.01053	1.14364e-26	1.27349e-24	FALSE	lost_in_mutant	841	*	Distal Intergenic	101929497	LINC02712	192804
chr1	245682928	245684420	*	1493	6.81286	5.64045	7.451	-1.81055	1.14682e-26	1.27638e-24	TRUE	lost_in_mutant	1493	*	Exon (ENST00000407071.7/55083, exon 11 of 15)	105373265	LOC105373265	-6450
chr10	91908122	91909627	*	1506	8.58187	7.93991	9.02459	-1.08468	1.15086e-26	1.28022e-24	FALSE	lost_in_mutant	1506	*	Promoter (<=1kb)	143282	FGFBP3	0
chr1	205013644	205015788	*	2145	7.8654	7.07787	8.37196	-1.29409	1.15209e-26	1.28095e-24	FALSE	lost_in_mutant	2145	*	Intron (ENST00000339876.11/23114, intron 29 of 29)	23114	NFASC	5199
chr5	153352351	153353998	*	1648	7.4206	6.49715	7.97912	-1.48197	1.1538e-26	1.2822e-24	FALSE	lost_in_mutant	1648	*	Distal Intergenic	101927134	LINC01470	-128808
chrX	56994725	56995984	*	1260	8.18699	7.47806	8.66024	-1.18217	1.15712e-26	1.28523e-24	FALSE	lost_in_mutant	1260	*	Promoter (<=1kb)	169981	SPIN3	0
chr22	41560190	41562116	*	1927	9.76394	9.24584	10.1444	-0.898508	1.15821e-26	1.28579e-24	FALSE	lost_in_mutant	1927	*	Promoter (<=1kb)	105373044	LOC105373044	0
chr7	28143619	28145007	*	1389	7.16977	6.13603	7.76581	-1.62978	1.16945e-26	1.29761e-24	TRUE	lost_in_mutant	1389	*	Intron (ENST00000283928.10/221895, intron 1 of 4)	100128081	JAZF1-AS1	-35315
chr7	68245832	68247643	*	1812	8.41139	7.78192	8.84817	-1.06625	1.18596e-26	1.31526e-24	FALSE	lost_in_mutant	1812	*	Intron (ENST00000446187.2/105375341, intron 2 of 5)	105375341	LOC105375341	71993
chr5	61161796	61163119	*	1324	8.26454	7.52516	8.75099	-1.22584	1.18697e-26	1.31572e-24	FALSE	lost_in_mutant	1324	*	Promoter (<=1kb)	101928630	SMIM15-AS1	0
chr3	177729545	177731137	*	1593	7.4364	6.56035	7.97757	-1.41722	1.21046e-26	1.34107e-24	TRUE	lost_in_mutant	1593	*	Intron (ENST00000442937.6/100505566, intron 3 of 3)	100505566	LINC00578	7375
chr19	50314871	50316381	*	1511	9.13337	8.54413	9.55053	-1.0064	1.2192e-26	1.35008e-24	FALSE	lost_in_mutant	1511	*	3' UTR	3748	KCNC3	12865
chr2	239113214	239115062	*	1849	6.75824	5.48914	7.4228	-1.93366	1.22963e-26	1.36094e-24	FALSE	lost_in_mutant	1849	*	Exon (ENST00000656551.1/ENST00000656551.1, exon 1 of 2)	9759	HDAC4	-5110
chr2	26922374	26923283	*	910	6.96207	5.88811	7.57087	-1.68276	1.23082e-26	1.36157e-24	FALSE	lost_in_mutant	910	*	Intron (ENST00000450961.5/56896, intron 2 of 3)	56896	DPYSL5	-15176
chr16	24255396	24256967	*	1572	7.84643	7.06509	8.35047	-1.28538	1.23164e-26	1.36179e-24	FALSE	lost_in_mutant	1572	*	Promoter (<=1kb)	10368	CACNG3	0
chr12	4975020	4976114	*	1095	7.20021	6.16532	7.79662	-1.6313	1.23273e-26	1.3623e-24	FALSE	lost_in_mutant	1095	*	Promoter (2-3kb)	100507560	LOC100507560	-2737
chr6	24569077	24570343	*	1267	6.48368	5.08415	7.18051	-2.09636	1.2544e-26	1.38555e-24	FALSE	lost_in_mutant	1267	*	Exon (ENST00000616673.4/9856, exon 8 of 17)	9856	KIAA0319	12884
chr19	21851438	21852447	*	1010	8.55442	7.86869	9.01732	-1.14863	1.26845e-26	1.40037e-24	FALSE	lost_in_mutant	1010	*	Promoter (<=1kb)	7594	ZNF43	0
chr12	8038202	8039373	*	1172	8.28839	7.63018	8.73871	-1.10853	1.27283e-26	1.40449e-24	FALSE	lost_in_mutant	1172	*	Intron (ENST00000162391.8/55810, intron 1 of 10)	55810	FOXJ2	4842
chr12	45215372	45217029	*	1658	8.99889	8.39353	9.42401	-1.03048	1.28396e-26	1.41607e-24	FALSE	lost_in_mutant	1658	*	Promoter (<=1kb)	196527	ANO6	0
chr3	54930977	54931921	*	945	6.94763	5.86968	7.55767	-1.688	1.28927e-26	1.4212e-24	TRUE	lost_in_mutant	945	*	Promoter (2-3kb)	57408	LRTM1	-2918
chr10	17075437	17076870	*	1434	7.65697	6.78053	8.19828	-1.41775	1.29844e-26	1.43059e-24	TRUE	lost_in_mutant	1434	*	Intron (ENST00000377833.10/8029, intron 17 of 66)	8029	CUBN	50967
chr6	43246480	43247772	*	1293	9.28115	8.74746	9.66986	-0.922398	1.29964e-26	1.4312e-24	TRUE	lost_in_mutant	1293	*	Promoter (<=1kb)	84630	TTBK1	0
chr19	49157344	49158472	*	1129	8.23241	7.5612	8.68871	-1.12751	1.30723e-26	1.43883e-24	FALSE	lost_in_mutant	1129	*	Promoter (<=1kb)	54795	TRPM4	0
chr13	109411684	109413138	*	1455	8.53536	7.90847	8.97091	-1.06245	1.3108e-26	1.44204e-24	FALSE	lost_in_mutant	1455	*	Distal Intergenic	104326054	LINC00399	10988
chr13	24868701	24869998	*	1298	6.72375	5.48808	7.37943	-1.89135	1.31265e-26	1.44335e-24	FALSE	lost_in_mutant	1298	*	Exon (ENST00000255324.10/56163, exon 31 of 36)	55835	CENPJ	16081
chr8	60562996	60564062	*	1067	6.85392	5.70321	7.48581	-1.7826	1.32008e-26	1.45064e-24	TRUE	lost_in_mutant	1067	*	Intron (ENST00000531289.5/5862, intron 1 of 6)	5862	RAB2A	4144
chr10	89643806	89645911	*	2106	9.5711	9.0169	9.97051	-0.953612	1.32061e-26	1.45064e-24	FALSE	lost_in_mutant	2106	*	Promoter (<=1kb)	53354	PANK1	0
chr6	21586916	21589557	*	2642	10.0294	9.57556	10.3742	-0.798622	1.32554e-26	1.45509e-24	FALSE	lost_in_mutant	2642	*	Intron (ENST00000637901.1/107986579, intron 1 of 2)	6659	SOX4	-4194
chr21	35426232	35426896	*	665	6.22179	4.7131	6.943	-2.2299	1.32598e-26	1.45509e-24	FALSE	lost_in_mutant	665	*	Intron (ENST00000475045.6/101928269, intron 9 of 12)	100506403	LOC100506403	38433
chr10	13351014	13351962	*	949	6.4488	7.18255	4.87979	2.30277	1.35221e-26	1.48313e-24	FALSE	gained_in_mutant	949	*	Promoter (2-3kb)	22929	SEPHS1	-2716
chr6	151239390	151240663	*	1274	9.24479	8.70515	9.63661	-0.931465	1.38323e-26	1.51639e-24	FALSE	lost_in_mutant	1274	*	Promoter (<=1kb)	9590	AKAP12	0
[truncated: 217,145+ more rows]
