# Supplementary material for: Quinone reductase 2 reads H3 serotonylation to support neuronal maturation
Source: bioRxiv. 2026 Mar 19:2026.03.17.712426. Preprint. [Version 2] doi: 10.64898/2026.03.17.712426 (PMC13015520; doi:10.64898/2026.03.17.712426)
Supplement: Supplement 18 [file media-18.xlsx]

## Sheet: ATAC_H3F3BQ5N_vs_WT_annotated_p
seqnames	start	end	strand	width	Conc	Conc_H3F3BQ5N	Conc_WT	Fold	p.value	FDR	2026-10-01	status	chip_width	chip_strand	annotation	geneId	SYMBOL	distanceToTSS
chr19	40613288	40615128	*	1841	8.67656	9.51289	6.45565	3.05723	6.61786e-130	1.33779e-124	FALSE	gained_in_mutant	1841	*	Promoter (<=1kb)	8425	LTBP4	0
chr19	53979773	53981754	*	1982	9.62124	10.2735	8.39815	1.87536	2.92081e-114	2.95219e-109	TRUE	gained_in_mutant	1982	*	Promoter (<=1kb)	100126325	MIR935	-553
chr11	6319014	6320972	*	1959	8.25343	9.14178	5.5063	3.63548	4.08667e-109	2.75372e-104	FALSE	gained_in_mutant	1959	*	Promoter (<=1kb)	101927825	LOC101927825	0
chr21	45972518	45975349	*	2832	9.47082	10.1384	8.19005	1.94836	1.41518e-105	7.15191e-101	FALSE	gained_in_mutant	2832	*	Exon (ENST00000621707.1/ENST00000621707.1, exon 1 of 1)	1291	COL6A1	-6421
chr8	144048020	144051343	*	3324	9.51157	10.1617	8.29621	1.86552	2.29573e-104	9.28158e-100	TRUE	gained_in_mutant	3324	*	Promoter (<=1kb)	392275	SMPD5	0
chr19	15231814	15233737	*	1924	8.67023	9.4381	6.91995	2.51816	5.74573e-104	1.93582e-99	FALSE	gained_in_mutant	1924	*	Promoter (<=1kb)	79852	EPHX3	0
chr14	23363917	23367071	*	3155	8.46317	9.27678	6.4186	2.85818	1.13716e-103	3.28395e-99	FALSE	gained_in_mutant	3155	*	Promoter (<=1kb)	10278	EFS	0
chr9	34379452	34381642	*	2191	9.28469	9.95911	7.97725	1.98187	1.05381e-95	2.66284e-91	FALSE	gained_in_mutant	2191	*	Promoter (<=1kb)	84688	SPMIP6	0
chr1	6204970	6206433	*	1464	8.48504	9.22015	6.90936	2.31078	9.73357e-80	2.18626e-75	FALSE	gained_in_mutant	1464	*	Promoter (<=1kb)	102724450	RNF207-AS1	0
chr1	40314959	40317790	*	2832	8.72849	9.42804	7.31733	2.1107	6.69835e-79	1.35406e-74	FALSE	gained_in_mutant	2832	*	Promoter (<=1kb)	1298	COL9A2	0
chr19	19105260	19106568	*	1309	8.23077	8.99633	6.49369	2.50263	7.47217e-79	1.37317e-74	FALSE	gained_in_mutant	1309	*	Promoter (<=1kb)	284439	SLC25A42	0
chr20	38723221	38726137	*	2917	8.77088	9.46168	7.39687	2.06481	1.69771e-75	2.85993e-71	FALSE	gained_in_mutant	2917	*	Promoter (<=1kb)	140679	SLC32A1	0
chr17	43367836	43369716	*	1881	8.02363	8.81818	6.11023	2.70795	1.06657e-71	1.65851e-67	TRUE	gained_in_mutant	1881	*	Intron (ENST00000658096.1/100130581, intron 4 of 6)	100130581	LINC00910	18221
chr3	9945970	9947617	*	1648	9.17723	9.77682	8.13243	1.64439	1.20007e-69	1.73281e-65	FALSE	gained_in_mutant	1648	*	Promoter (<=1kb)	285368	PRRT3	0
chr17	49012876	49014927	*	2052	8.39716	9.09721	6.98378	2.11343	2.04498e-68	2.75593e-64	TRUE	gained_in_mutant	2052	*	Promoter (<=1kb)	10642	IGF2BP1	0
chr17	28227227	28228884	*	1658	8.57552	9.27484	7.16533	2.10951	1.16324e-67	1.46967e-63	TRUE	gained_in_mutant	1658	*	Promoter (<=1kb)	23615	PYY2	664
chr1	31714331	31716086	*	1756	10.0253	10.5123	9.28483	1.22742	2.92372e-67	3.47662e-63	FALSE	gained_in_mutant	1756	*	Distal Intergenic	1307	COL16A1	-10012
chr12	125049270	125050117	*	848	7.37155	8.3034	3.93378	4.36962	1.6303e-65	1.83091e-61	TRUE	gained_in_mutant	848	*	Distal Intergenic	65985	AACS	-15317
chr9	135647802	135649537	*	1736	7.84237	4.52115	8.76834	-4.24719	8.3427e-64	8.87615e-60	TRUE	lost_in_mutant	1736	*	Distal Intergenic	360203	GLT6D1	-8262
chr4	1171313	1172788	*	1476	7.75002	8.55034	5.79834	2.752	1.35531e-62	1.36987e-58	FALSE	gained_in_mutant	1476	*	Promoter (<=1kb)	10417	SPON2	0
chr17	64780140	64781255	*	1116	7.38059	8.24464	4.90556	3.33908	1.73067e-61	1.66597e-57	FALSE	gained_in_mutant	1116	*	Promoter (<=1kb)	102464831	MIR6080	0
chr19	47446906	47448005	*	1100	8.32218	8.99941	7.00359	1.99582	3.49333e-60	3.20987e-56	FALSE	gained_in_mutant	1100	*	Promoter (<=1kb)	6543	SLC8A2	0
chr16	90081828	90082775	*	948	7.47003	8.29275	5.35758	2.93518	4.15582e-58	3.65259e-54	FALSE	gained_in_mutant	948	*	Intron (ENST00000569206.1/11105, intron 3 of 3)	11105	PRDM7	-4497
chr10	129968309	129969347	*	1039	7.98532	8.71299	6.44596	2.26703	1.31556e-57	1.10808e-53	FALSE	gained_in_mutant	1039	*	Intron (ENST00000368648.8/253738, intron 1 of 16)	253738	EBF3	3706
chr2	70978398	70979292	*	895	7.5994	8.3943	5.68368	2.71062	9.1393e-57	7.39e-53	FALSE	gained_in_mutant	895	*	Promoter (<=1kb)	79998	ANKRD53	0
chr20	64037487	64039752	*	2266	9.42683	9.93467	8.63618	1.29849	1.1585e-55	9.00731e-52	FALSE	gained_in_mutant	2266	*	Promoter (<=1kb)	284739	C20orf204	0
chr19	47430043	47430581	*	539	7.84544	8.58728	6.23587	2.35141	2.09923e-55	1.57169e-51	FALSE	gained_in_mutant	539	*	Promoter (1-2kb)	6543	SLC8A2	1987
chr4	154332550	154333738	*	1189	7.37217	8.20354	5.19184	3.0117	3.79713e-55	2.74138e-51	FALSE	gained_in_mutant	1189	*	Exon (ENST00000357232.10/54798, exon 5 of 20)	54798	DCHS2	21972
chr20	33666522	33668332	*	1811	9.35162	9.87705	8.51676	1.36029	7.19646e-53	5.0164e-49	FALSE	gained_in_mutant	1811	*	Promoter (<=1kb)	63941	NECAB3	0
chr6	99612618	99614976	*	2359	8.84092	9.43429	7.81541	1.61887	5.75601e-52	3.87857e-48	FALSE	gained_in_mutant	2359	*	3' UTR	59336	PRDM13	5785
chr15	28094645	28096760	*	2116	8.53336	9.14497	7.45034	1.69463	6.87182e-52	4.48107e-48	FALSE	gained_in_mutant	2116	*	Promoter (2-3kb)	4948	OCA2	2533
chr8	60908727	60910814	*	2088	8.36279	9.00771	7.16633	1.84138	1.13669e-51	7.18067e-48	TRUE	gained_in_mutant	2088	*	Promoter (<=1kb)	157807	CLVS1	0
chr19	40605153	40606159	*	1007	8.02189	8.72028	6.61574	2.10454	2.57205e-51	1.57557e-47	FALSE	gained_in_mutant	1007	*	Promoter (<=1kb)	8425	LTBP4	-307
chr1	247936986	247937729	*	744	7.59787	3.79254	8.54533	-4.75279	2.65126e-51	1.57632e-47	FALSE	lost_in_mutant	744	*	Exon (ENST00000685080.2/ENST00000685080.2, exon 1 of 1)	391190	OR2L8	-11129
chr21	8992759	8994364	*	1606	7.52375	4.94701	8.39747	-3.45046	3.1347e-51	1.8105e-47	TRUE	lost_in_mutant	1606	*	Distal Intergenic	103504731	MIR3648-2	5760
chr19	38975227	38977107	*	1881	7.77113	8.49607	6.24486	2.25121	8.1623e-51	4.58334e-47	FALSE	gained_in_mutant	1881	*	Promoter (<=1kb)	115290	FBXO17	0
chr11	44065825	44067068	*	1244	8.26168	8.92304	7.00473	1.91831	9.4289e-51	5.15147e-47	FALSE	gained_in_mutant	1244	*	Promoter (<=1kb)	84680	ACCS	0
chr2	27752181	27754414	*	2234	8.19398	8.85622	6.93371	1.92251	2.2034e-50	1.17215e-46	TRUE	gained_in_mutant	2234	*	Exon (ENST00000688727.1/ENST00000688727.1, exon 1 of 3)	9553	MRPL33	-17303
chr9	37036467	37038174	*	1708	7.26654	8.08834	5.16118	2.92716	4.05591e-50	2.1023e-46	FALSE	gained_in_mutant	1708	*	Promoter (2-3kb)	5079	PAX5	-2199
chr1	43348367	43349859	*	1493	9.17688	9.71876	8.29891	1.41985	3.45092e-49	1.744e-45	FALSE	gained_in_mutant	1493	*	Promoter (<=1kb)	4352	MPL	0
chr12	128823179	128824870	*	1692	7.48556	4.1849	8.41043	-4.22553	7.57806e-48	3.73634e-44	FALSE	lost_in_mutant	1692	*	Promoter (<=1kb)	121260	SLC15A4	0
chr5	141680639	141683484	*	2846	8.2447	8.88408	7.06793	1.81615	9.4314e-48	4.5394e-44	FALSE	gained_in_mutant	2846	*	Promoter (<=1kb)	64411	ARAP3	0
chr10	86969937	86972230	*	2294	8.4148	9.0232	7.34209	1.68111	2.0977e-47	9.86158e-44	FALSE	gained_in_mutant	2294	*	Promoter (<=1kb)	119385	AGAP11	0
chr3	169811718	169813577	*	1860	8.34335	8.96535	7.22617	1.73918	4.34338e-46	1.99548e-42	FALSE	gained_in_mutant	1860	*	Promoter (<=1kb)	151827	LRRC34	0
chr19	45498504	45499668	*	1165	7.98727	8.65446	6.70804	1.94642	6.79046e-46	3.05041e-42	FALSE	gained_in_mutant	1165	*	Promoter (<=1kb)	147699	PPM1N	0
chr9	100411158	100412275	*	1118	7.30565	4.44237	8.20295	-3.76058	8.83859e-46	3.88416e-42	FALSE	lost_in_mutant	1118	*	Distal Intergenic	91283	MSANTD3	-14868
chr17	48023467	48024297	*	831	7.9115	8.58539	6.60618	1.97921	9.93772e-46	4.27426e-42	FALSE	gained_in_mutant	831	*	Distal Intergenic	51226	COPZ2	4263
chr22	17198106	17199874	*	1769	8.5885	9.17738	7.57667	1.60071	1.71368e-45	7.21705e-42	FALSE	gained_in_mutant	1769	*	Promoter (<=1kb)	51816	ADA2	0
chr2	74439773	74442492	*	2720	8.9393	9.47373	8.08107	1.39265	1.80073e-45	7.42888e-42	FALSE	gained_in_mutant	2720	*	Promoter (<=1kb)	6242	RTKN	0
chr8	142974576	142975979	*	1404	7.91543	6.40547	8.63691	-2.23144	1.2396e-44	5.01166e-41	FALSE	lost_in_mutant	1404	*	Distal Intergenic	100128627	CDC42P3	-19871
chr11	536829	537794	*	966	8.3282	8.94054	7.24281	1.69773	4.60797e-44	1.82646e-40	TRUE	gained_in_mutant	966	*	Promoter (<=1kb)	115399	LRRC56	0
chr17	30970276	30971508	*	1233	7.58153	8.30446	6.06473	2.23973	8.94807e-44	3.47855e-40	FALSE	gained_in_mutant	1233	*	Promoter (<=1kb)	84282	RNF135	0
chr14	105525913	105527443	*	1531	7.43317	5.29813	8.25882	-2.96069	1.47631e-43	5.63085e-40	FALSE	lost_in_mutant	1531	*	Promoter (<=1kb)	80757	TMEM121	0
chr19	56538208	56539348	*	1141	7.42143	3.44587	8.37483	-4.92897	1.78019e-43	6.66413e-40	FALSE	lost_in_mutant	1141	*	Promoter (<=1kb)	101928982	ZFP28-DT	0
chr8	142283219	142284282	*	1064	8.54602	7.46812	9.15605	-1.68793	3.32209e-43	1.22101e-39	FALSE	lost_in_mutant	1064	*	Intron (ENST00000524325.6/203062, intron 11 of 13)	203062	TSNARE1	-3222
chr4	1579083	1580731	*	1649	8.2193	8.8371	7.11603	1.72107	3.71569e-43	1.34129e-39	FALSE	gained_in_mutant	1649	*	Promoter (<=1kb)	152877	FAM53A	0
chr1	27349225	27350946	*	1722	8.52712	9.10294	7.55423	1.54871	5.70261e-43	2.02242e-39	FALSE	gained_in_mutant	1722	*	Promoter (<=1kb)	84958	SYTL1	0
chr7	150322516	150324821	*	2306	7.47577	8.2133	5.88796	2.32534	1.27391e-42	4.44e-39	TRUE	gained_in_mutant	2306	*	Promoter (<=1kb)	65999	LRRC61	0
chr20	2798980	2801226	*	2247	8.40453	8.99626	7.38402	1.61223	2.08404e-42	7.14044e-39	FALSE	gained_in_mutant	2247	*	Promoter (<=1kb)	56265	CPXM1	0
chr17	38509279	38511980	*	2702	9.52353	9.96733	8.87928	1.08805	2.63108e-42	8.86449e-39	FALSE	gained_in_mutant	2702	*	3' UTR	57636	ARHGAP23	8946
chr18	80147178	80148492	*	1315	6.70534	7.60894	3.75382	3.85512	4.21883e-42	1.39808e-38	FALSE	gained_in_mutant	1315	*	Promoter (<=1kb)	100130522	PARD6G-AS1	0
chr7	28955790	28958683	*	2894	9.63017	10.091	8.94911	1.14185	9.83802e-42	3.20766e-38	FALSE	gained_in_mutant	2894	*	Promoter (<=1kb)	9865	TRIL	0
chr17	75587689	75589798	*	2110	8.97516	9.49685	8.14983	1.34702	1.10174e-41	3.53517e-38	FALSE	gained_in_mutant	2110	*	Promoter (<=1kb)	80022	MYO15B	0
chr19	55080105	55081632	*	1528	8.0368	8.68441	6.83068	1.85373	1.29696e-41	4.09655e-38	FALSE	gained_in_mutant	1528	*	Promoter (<=1kb)	54869	EPS8L1	0
chr1	20343015	20344222	*	1208	8.78007	9.3112	7.93047	1.38073	6.95418e-41	2.16274e-37	FALSE	gained_in_mutant	1208	*	3' UTR	127731	VWA5B1	10097
chr19	43316518	43317297	*	780	7.34493	5.32433	8.1552	-2.83087	7.25347e-41	2.22164e-37	FALSE	lost_in_mutant	780	*	Distal Intergenic	128193286	LINC03078	14247
chr2	13307924	13309502	*	1579	6.64304	7.5462	3.69788	3.84832	8.66789e-41	2.61523e-37	FALSE	gained_in_mutant	1579	*	Intron (ENST00000647894.1/105373436, intron 4 of 4)	105373438	LOC105373438	-228171
chr12	51819954	51821589	*	1636	8.84973	9.38629	7.98592	1.40037	1.07005e-40	3.18104e-37	FALSE	gained_in_mutant	1636	*	3' UTR	112163659	TMDD1	-5029
chr17	29565784	29567228	*	1445	7.80471	8.46926	6.53566	1.9336	1.09518e-40	3.20855e-37	FALSE	gained_in_mutant	1445	*	Promoter (<=1kb)	116236	ABHD15	0
chr2	231680070	231681609	*	1540	7.66686	8.35484	6.30463	2.05021	1.63733e-40	4.72834e-37	FALSE	gained_in_mutant	1540	*	Distal Intergenic	5757	PTMA	-25286
chr5	173962828	173964429	*	1602	7.72821	6.22855	8.4475	-2.21894	3.08171e-40	8.77415e-37	TRUE	lost_in_mutant	1602	*	Distal Intergenic	133491	C5orf47	-9350
chr8	94119538	94120649	*	1112	7.2939	5.15246	8.12038	-2.96792	5.52076e-40	1.55002e-36	FALSE	lost_in_mutant	1112	*	Distal Intergenic	1015	CDH17	41479
chr6	168034944	168036572	*	1629	7.26942	8.01338	5.64897	2.36441	6.5083e-40	1.80226e-36	FALSE	gained_in_mutant	1629	*	Promoter (<=1kb)	3834	KIF25	0
chr6	27772172	27773090	*	919	8.28393	8.86301	7.30143	1.56157	7.08379e-39	1.93511e-35	TRUE	gained_in_mutant	919	*	Distal Intergenic	100131289	LOC100131289	12302
chr4	39446528	39447883	*	1356	7.06411	7.8419	5.25567	2.58624	1.41929e-38	3.77572e-35	FALSE	gained_in_mutant	1356	*	Exon (ENST00000257408.5/152831, exon 4 of 5)	6133	RPL9	7393
chr11	64342081	64343189	*	1109	7.67643	8.34283	6.40025	1.94258	1.41952e-38	3.77572e-35	FALSE	gained_in_mutant	1109	*	Promoter (<=1kb)	283234	CCDC88B	0
chr11	95149893	95152245	*	2353	9.2813	9.76016	8.55956	1.2006	2.75624e-38	7.23599e-35	FALSE	gained_in_mutant	2353	*	Promoter (<=1kb)	100129203	LOC100129203	0
chr3	184582662	184584919	*	2258	9.34103	9.79124	8.68303	1.1082	3.53017e-38	9.14897e-35	FALSE	gained_in_mutant	2258	*	Promoter (2-3kb)	2049	EPHB3	2914
chr19	15836192	15837594	*	1403	7.00674	3.94751	7.91749	-3.96999	8.05944e-38	2.06229e-34	FALSE	lost_in_mutant	1403	*	Promoter (1-2kb)	124900418	LOC124900418	1873
chr15	74202458	74204380	*	1923	8.73895	9.24613	7.94992	1.29621	1.36123e-37	3.43964e-34	FALSE	gained_in_mutant	1923	*	Promoter (<=1kb)	64220	STRA6	0
chr5	102154522	102155563	*	1042	6.5134	7.44543	3.07185	4.37357	1.78434e-37	4.45311e-34	FALSE	gained_in_mutant	1042	*	Distal Intergenic	353189	SLCO4C1	140721
chr2	44951784	44953157	*	1374	8.28399	8.86329	7.30087	1.56242	2.02277e-37	4.98659e-34	FALSE	gained_in_mutant	1374	*	Distal Intergenic	100506108	SIX3-AS1	-9868
chr9	97830892	97832176	*	1285	7.69592	8.36373	6.41432	1.94941	2.15774e-37	5.25524e-34	FALSE	gained_in_mutant	1285	*	Intron (ENST00000649461.1/101928337, intron 1 of 10)	101928337	PTCSC2	-20853
chr1	203487255	203488181	*	927	7.88298	8.50738	6.75773	1.74965	2.80344e-37	6.74657e-34	FALSE	gained_in_mutant	927	*	3' UTR	26254	OPTC	-5940
chr14	20827480	20828776	*	1297	7.04901	4.62592	7.90782	-3.2819	3.37607e-37	8.02905e-34	FALSE	lost_in_mutant	1297	*	Distal Intergenic	6035	RNASE1	-24625
chr1	16206384	16207385	*	1002	8.85404	9.34329	8.1081	1.23519	4.44432e-37	1.04467e-33	FALSE	gained_in_mutant	1002	*	Promoter (<=1kb)	128272	ARHGEF19	0
chr19	9674303	9675543	*	1241	6.51323	7.43131	3.334	4.09731	5.16188e-37	1.19939e-33	FALSE	gained_in_mutant	1241	*	Promoter (<=1kb)	54811	ZNF562	0
chr9	135136067	135137909	*	1843	8.12783	6.93403	8.77201	-1.83798	6.00627e-37	1.37973e-33	FALSE	lost_in_mutant	1843	*	Distal Intergenic	10439	OLFM1	30427
chr7	64794006	64795048	*	1043	9.07307	8.34606	9.55421	-1.20815	9.73276e-37	2.21064e-33	TRUE	lost_in_mutant	1043	*	Promoter (<=1kb)	7697	ZNF138	0
chr1	1013133	1014849	*	1717	7.53232	8.21995	6.17148	2.04847	1.96664e-36	4.41727e-33	FALSE	gained_in_mutant	1717	*	Promoter (<=1kb)	9636	ISG15	0
chr10	45418662	45419973	*	1312	8.24612	8.86011	7.15534	1.70477	3.17726e-36	7.05803e-33	FALSE	gained_in_mutant	1312	*	Intron (ENST00000542434.5/240, intron 4 of 12)	240	ALOX5	-4111
chr19	10352373	10354347	*	1975	10.2202	10.5873	9.7265	0.860811	4.27859e-36	9.40121e-33	FALSE	gained_in_mutant	1975	*	Promoter (<=1kb)	7297	TYK2	0
chr11	119339614	119340821	*	1208	7.98746	8.59423	6.92	1.67423	5.03007e-36	1.09336e-32	FALSE	gained_in_mutant	1208	*	Promoter (<=1kb)	114902	C1QTNF5	0
chr3	129000902	129002571	*	1670	8.30913	8.87635	7.36106	1.51529	5.48198e-36	1.17891e-32	FALSE	gained_in_mutant	1670	*	Promoter (<=1kb)	79825	EFCC1	0
chr17	17752044	17753007	*	964	8.3458	8.89572	7.44609	1.44963	8.99386e-36	1.91379e-32	FALSE	gained_in_mutant	964	*	Intron (ENST00000353383.6/10743, intron 2 of 5)	100861516	RAI1-AS1	17814
chr12	6960806	6963505	*	2700	8.5449	9.06576	7.72172	1.34404	1.24063e-35	2.61242e-32	FALSE	gained_in_mutant	2700	*	Promoter (<=1kb)	105369635	MIR200CHG	0
chr7	65006067	65007256	*	1190	8.84209	8.0716	9.34165	-1.27005	3.23467e-35	6.74109e-32	FALSE	lost_in_mutant	1190	*	Promoter (<=1kb)	2086	ERV3-1	0
chr19	1746538	1749654	*	3117	9.10661	9.59423	8.36451	1.22973	3.6438e-35	7.51624e-32	TRUE	gained_in_mutant	3117	*	Exon (ENST00000586506.1/ENST00000586506.1, exon 1 of 2)	390874	ONECUT3	-3852
chr19	38255491	38257142	*	1652	8.30261	8.85949	7.3837	1.47579	4.55288e-35	9.29656e-32	FALSE	gained_in_mutant	1652	*	Promoter (<=1kb)	94274	PPP1R14A	0
chr10	24951188	24953735	*	2548	8.56602	9.0839	7.75036	1.33354	4.72147e-35	9.5444e-32	FALSE	gained_in_mutant	2548	*	Promoter (<=1kb)	101929025	LINC01516	0
chr5	1930536	1932158	*	1623	7.97845	8.58675	6.90608	1.68067	4.84896e-35	9.70508e-32	FALSE	gained_in_mutant	1623	*	Promoter (<=1kb)	124901165	LOC124901165	0
chr17	64778785	64779110	*	326	6.42974	7.32856	3.54572	3.78283	4.93672e-35	9.78385e-32	FALSE	gained_in_mutant	326	*	Promoter (1-2kb)	102464831	MIR6080	-1649
chr19	9323638	9324710	*	1073	7.08956	3.01711	8.04603	-5.02893	5.49378e-35	1.07822e-31	FALSE	lost_in_mutant	1073	*	Promoter (<=1kb)	100529215	ZNF559-ZNF177	0
chr6	42177702	42178702	*	1001	7.41013	8.10416	6.02255	2.08162	9.92628e-35	1.92941e-31	FALSE	gained_in_mutant	1001	*	Promoter (<=1kb)	2978	GUCA1A	0
chr19	17778158	17780105	*	1948	8.2256	8.78566	7.2978	1.48786	1.58193e-34	3.04558e-31	FALSE	gained_in_mutant	1948	*	Promoter (<=1kb)	23149	FCHO1	0
chr7	128830427	128833000	*	2574	8.89815	9.38436	8.15936	1.225	2.12762e-34	4.05751e-31	FALSE	gained_in_mutant	2574	*	Promoter (<=1kb)	2318	FLNC	1
chr2	104852931	104854812	*	1882	7.73416	8.37802	6.54149	1.83652	3.51832e-34	6.64696e-31	FALSE	gained_in_mutant	1882	*	Promoter (<=1kb)	100506421	PANTR1	0
chr3	131361382	131362611	*	1230	7.64523	8.31085	6.37207	1.93878	3.76431e-34	7.04586e-31	FALSE	gained_in_mutant	1230	*	Promoter (<=1kb)	339874	NUDT16-DT	0
chr2	24083660	24085221	*	1562	9.56145	9.97077	8.98785	0.98292	3.99752e-34	7.41372e-31	FALSE	gained_in_mutant	1562	*	Promoter (<=1kb)	9540	TP53I3	0
chr17	18153414	18154819	*	1406	7.68194	8.32332	6.49809	1.82523	5.18052e-34	9.52034e-31	FALSE	gained_in_mutant	1406	*	Promoter (<=1kb)	51168	MYO15A	0
chr1	29121872	29123509	*	1638	7.64047	8.28677	6.43906	1.84771	5.78019e-34	1.05267e-30	FALSE	gained_in_mutant	1638	*	Promoter (<=1kb)	399474	TMEM200B	0
chr15	82679515	82681373	*	1859	7.36773	8.05167	6.02211	2.02955	6.47622e-34	1.16889e-30	FALSE	gained_in_mutant	1859	*	Promoter (<=1kb)	8120	AP3B2	0
chr10	13351014	13351962	*	949	6.79326	7.58782	4.87979	2.70803	7.6425e-34	1.36719e-30	FALSE	gained_in_mutant	949	*	Promoter (2-3kb)	22929	SEPHS1	-2716
chr17	47941071	47942166	*	1096	8.84879	8.07749	9.34869	-1.2712	8.24325e-34	1.46172e-30	FALSE	lost_in_mutant	1096	*	Promoter (<=1kb)	100506325	SP2-AS1	0
chr19	50312066	50312617	*	552	8.1783	8.74635	7.22788	1.51846	1.014e-33	1.78122e-30	FALSE	gained_in_mutant	552	*	3' UTR	3748	KCNC3	16629
chr12	128969288	128970409	*	1122	6.82902	3.77815	7.73924	-3.96108	1.02212e-33	1.78122e-30	FALSE	lost_in_mutant	1122	*	Intron (ENST00000441390.6/144423, intron 10 of 10)	144423	GLT1D1	105152
chr5	139392668	139395398	*	2731	8.39009	8.92944	7.51886	1.41057	1.03149e-33	1.78217e-30	FALSE	gained_in_mutant	2731	*	Promoter (<=1kb)	389333	PROB1	0
chr1	228275347	228276660	*	1314	8.40091	8.92913	7.55889	1.37024	2.30952e-33	3.95649e-30	FALSE	gained_in_mutant	1314	*	Promoter (<=1kb)	124904535	LOC124904535	0
chr11	13008974	13010994	*	2021	8.15743	8.71475	7.23733	1.47743	2.98379e-33	5.06866e-30	FALSE	gained_in_mutant	2021	*	Promoter (<=1kb)	105376557	RASSF10-DT	0
chr19	55156041	55157028	*	988	6.92053	4.55152	7.77366	-3.22214	3.76267e-33	6.3385e-30	FALSE	lost_in_mutant	988	*	Promoter (<=1kb)	7137	TNNI3	0
chr1	144523758	144524409	*	652	7.15538	7.87513	5.65352	2.22161	7.65409e-33	1.27873e-29	FALSE	gained_in_mutant	652	*	Promoter (<=1kb)	124904624	RNVU1-26	0
chr7	64665604	64666689	*	1086	8.51123	7.61642	9.05935	-1.44293	8.30438e-33	1.376e-29	TRUE	lost_in_mutant	1086	*	Promoter (<=1kb)	51427	ZNF107	0
chr21	8994579	8995899	*	1321	6.88635	4.47785	7.74366	-3.2658	3.44624e-32	5.66385e-29	TRUE	lost_in_mutant	1321	*	Distal Intergenic	103504731	MIR3648-2	7580
chr20	50171679	50173042	*	1364	7.62603	8.26173	6.46215	1.79958	4.16706e-32	6.79328e-29	FALSE	gained_in_mutant	1364	*	Promoter (<=1kb)	101927541	LINC01273	0
chrX	49230076	49231255	*	1180	6.80695	7.572	5.07278	2.49921	9.70681e-32	1.56978e-28	FALSE	gained_in_mutant	1180	*	Promoter (2-3kb)	778	CACNA1F	2054
chr17	79840294	79841142	*	849	8.28636	8.82413	7.41934	1.40479	1.54316e-31	2.47578e-28	FALSE	gained_in_mutant	849	*	Promoter (<=1kb)	8535	CBX4	-854
chr1	151838916	151840534	*	1619	7.76756	8.3986	6.61978	1.77882	2.46133e-31	3.89546e-28	FALSE	gained_in_mutant	1619	*	Promoter (<=1kb)	100191040	C2CD4D	0
chr17	76139768	76140727	*	960	7.4387	8.09643	6.19535	1.90108	2.46659e-31	3.89546e-28	FALSE	gained_in_mutant	960	*	Promoter (<=1kb)	100507218	RNF157-AS1	0
chr1	22556421	22557963	*	1543	8.97061	8.26627	9.44183	-1.17556	3.11433e-31	4.8803e-28	FALSE	lost_in_mutant	1543	*	Distal Intergenic	2046	EPHA8	-5526
chr21	37220300	37221618	*	1319	8.32466	8.85164	7.4858	1.36585	3.478e-31	5.40827e-28	FALSE	gained_in_mutant	1319	*	Promoter (<=1kb)	124905018	LOC124905018	0
chr13	20721201	20722615	*	1415	7.12782	7.83003	5.70509	2.12494	3.54936e-31	5.4771e-28	FALSE	gained_in_mutant	1415	*	3' UTR	53342	IL17D	17122
chr10	122879169	122880306	*	1138	7.23392	7.91971	5.8807	2.03901	8.30434e-31	1.27175e-27	FALSE	gained_in_mutant	1138	*	Promoter (<=1kb)	196792	FAM24B	0
chr13	53201201	53202582	*	1382	7.13421	7.8426	5.68423	2.15836	9.68162e-31	1.47153e-27	FALSE	gained_in_mutant	1382	*	Exon (ENST00000428983.2/ENST00000428983.2, exon 1 of 1)	102723875	LINC01065	-49287
chr10	131453062	131454366	*	1305	7.84055	8.42888	6.83043	1.59845	1.5063e-30	2.27236e-27	FALSE	gained_in_mutant	1305	*	Distal Intergenic	256536	TCERG1L	-141341
chr1	6961822	6963753	*	1932	8.97998	9.42707	8.32869	1.09837	1.85649e-30	2.77991e-27	FALSE	gained_in_mutant	1932	*	Intron (ENST00000303635.12/23261, intron 3 of 22)	127138864	CAMTA1-AS3	50526
chr2	130251544	130253256	*	1713	6.42175	7.24723	4.28806	2.95917	2.53149e-30	3.76278e-27	FALSE	gained_in_mutant	1713	*	Exon (ENST00000423150.1/ENST00000423150.1, exon 1 of 1)	80097	MZT2B	49232
chr1	32892530	32894769	*	2240	9.09754	9.5276	8.48206	1.04553	2.66537e-30	3.93286e-27	TRUE	gained_in_mutant	2240	*	Promoter (<=1kb)	3208	HPCA	0
chr2	86222976	86224229	*	1254	9.11358	8.47603	9.55421	-1.07819	2.81305e-30	4.12069e-27	FALSE	lost_in_mutant	1254	*	Promoter (<=1kb)	65055	REEP1	0
chr8	70068880	70072412	*	3533	7.91108	8.48968	6.93001	1.55967	3.29351e-30	4.78978e-27	FALSE	gained_in_mutant	3533	*	Promoter (<=1kb)	63978	PRDM14	0
chr8	71556155	71558669	*	2515	7.81221	8.40612	6.78501	1.62111	3.43563e-30	4.96078e-27	FALSE	gained_in_mutant	2515	*	Intron (ENST00000518177.2/2138, intron 2 of 3)	2138	EYA1	-7968
chr1	148361171	148363261	*	2091	6.75084	7.50885	5.05578	2.45306	3.85344e-30	5.5246e-27	FALSE	gained_in_mutant	2091	*	Promoter (<=1kb)	101954273	RNVU1-1	0
chr19	19821036	19822301	*	1266	8.52171	7.67753	9.05075	-1.37323	4.6086e-30	6.56074e-27	FALSE	lost_in_mutant	1266	*	Promoter (<=1kb)	440515	ZNF506	0
chr17	29617055	29618318	*	1264	7.76015	8.36214	6.7078	1.65434	4.93586e-30	6.97748e-27	FALSE	gained_in_mutant	1264	*	Promoter (<=1kb)	84940	CORO6	0
chr1	45326404	45328277	*	1874	7.5328	8.16246	6.38975	1.77271	5.16507e-30	7.25079e-27	FALSE	gained_in_mutant	1874	*	Promoter (<=1kb)	84842	HPDL	0
chr2	219497691	219499126	*	1436	8.80645	9.27455	8.10911	1.16543	5.87357e-30	8.18853e-27	FALSE	gained_in_mutant	1436	*	Promoter (<=1kb)	100996693	SPEGNB	0
chr12	129862018	129863346	*	1329	6.67673	4.15246	7.54555	-3.39309	6.15783e-30	8.52602e-27	FALSE	lost_in_mutant	1329	*	Intron (ENST00000422113.7/121256, intron 1 of 8)	124903085	LOC124903085	-7074
chrKI270467.1	2724	3791	*	1068	8.73802	9.23244	7.97985	1.25259	9.05151e-30	1.24473e-26	FALSE	gained_in_mutant	NA	NA	NA	NA	NA	NA
chr14	77124455	77125731	*	1277	7.56166	8.18125	6.45247	1.72879	9.2507e-30	1.26353e-26	FALSE	gained_in_mutant	1277	*	Intron (ENST00000557752.1/57156, intron 2 of 5)	57156	TMEM63C	7887
chr15	74958239	74959448	*	1210	7.23005	7.89867	5.94532	1.95335	1.08079e-29	1.46631e-26	TRUE	gained_in_mutant	1210	*	Promoter (1-2kb)	192683	SCAMP5	1020
chrX	40005497	40006937	*	1441	6.44309	7.26447	4.3409	2.92357	1.44921e-29	1.95304e-26	FALSE	gained_in_mutant	1441	*	Promoter (2-3kb)	124905179	LINC03053	-2339
chr20	63006640	63008291	*	1652	8.49102	8.99593	7.70754	1.28839	1.46276e-29	1.95825e-26	FALSE	gained_in_mutant	1652	*	Promoter (<=1kb)	128408	BHLHE23	0
chr10	97195665	97197497	*	1833	8.52863	9.01233	7.7957	1.21663	1.74957e-29	2.32681e-26	FALSE	gained_in_mutant	1833	*	Promoter (<=1kb)	112268065	LOC112268065	0
chr19	8240214	8241301	*	1088	8.09578	7.14094	8.66537	-1.52444	1.94098e-29	2.56449e-26	FALSE	lost_in_mutant	1088	*	Exon (ENST00000559490.5/79603, exon 3 of 4)	79603	CERS4	-9225
chr11	64843718	64845054	*	1337	8.10992	8.6567	7.21876	1.43794	2.37657e-29	3.11962e-26	FALSE	gained_in_mutant	1337	*	Promoter (<=1kb)	55561	CDC42BPG	0
chr19	45670600	45671352	*	753	7.02006	7.7445	5.49619	2.24831	2.57102e-29	3.35309e-26	FALSE	gained_in_mutant	753	*	Promoter (<=1kb)	2696	GIPR	344
chr17	60140967	60143485	*	2519	8.21005	8.74142	7.35984	1.38158	3.73413e-29	4.83879e-26	TRUE	gained_in_mutant	2519	*	Distal Intergenic	100996660	LOC100996660	-5224
chr7	20783716	20785671	*	1956	7.83697	8.41854	6.84707	1.57147	4.38694e-29	5.6485e-26	FALSE	gained_in_mutant	1956	*	Promoter (1-2kb)	221833	SP8	1215
chr5	135488378	135491003	*	2626	8.9107	9.35148	8.27284	1.07864	5.28062e-29	6.75615e-26	TRUE	gained_in_mutant	2626	*	Intron (ENST00000698884.1/153328, intron 3 of 5)	153328	SLC25A48	11465
chr1	156623977	156626255	*	2279	8.9642	9.39922	8.33842	1.0608	1.17355e-28	1.49203e-25	FALSE	gained_in_mutant	2279	*	Promoter (<=1kb)	60484	HAPLN2	0
chr12	127423010	127424629	*	1620	6.73215	4.58509	7.55934	-2.97425	1.23949e-28	1.56601e-25	TRUE	lost_in_mutant	1620	*	Distal Intergenic	105370067	LOC105370067	-31114
chr4	78628906	78630004	*	1099	7.41835	6.12598	8.08893	-1.96295	1.41697e-28	1.77912e-25	TRUE	lost_in_mutant	1099	*	Distal Intergenic	100505702	LINC01094	-8776
chr15	45278817	45279821	*	1005	9.17545	8.5663	9.60243	-1.03613	1.92616e-28	2.40352e-25	FALSE	lost_in_mutant	1005	*	Promoter (<=1kb)	101928414	SLC28A2-AS1	0
chr2	191478534	191479924	*	1391	8.4858	7.70862	8.98813	-1.27951	2.54761e-28	3.15949e-25	FALSE	lost_in_mutant	1391	*	Distal Intergenic	4430	MYO1B	67469
chr3	50364653	50366004	*	1352	8.47774	8.96383	7.73923	1.2246	2.76446e-28	3.40751e-25	FALSE	gained_in_mutant	1352	*	Promoter (<=1kb)	101928965	LOC101928965	0
chr12	127620406	127621980	*	1575	7.48691	6.25004	8.1429	-1.89286	3.05237e-28	3.73959e-25	FALSE	lost_in_mutant	1575	*	Distal Intergenic	101927637	LINC02411	10846
chr11	63920932	63921365	*	434	6.95121	7.65495	5.5218	2.13315	3.08373e-28	3.75526e-25	FALSE	gained_in_mutant	434	*	Distal Intergenic	283248	RCOR2	-3768
chr9	120151552	120152821	*	1270	9.12901	8.51136	9.56012	-1.04876	4.67992e-28	5.66491e-25	FALSE	lost_in_mutant	1270	*	Distal Intergenic	406939	MIR147A	92229
chr17	44511182	44512354	*	1173	6.72339	7.47472	5.06436	2.41037	4.7169e-28	5.6757e-25	TRUE	gained_in_mutant	1173	*	Distal Intergenic	23131	GPATCH8	-7752
chr13	60583274	60585742	*	2469	7.15897	7.82817	5.872	1.95617	5.04525e-28	6.03486e-25	FALSE	gained_in_mutant	2469	*	Distal Intergenic	101926930	LINC00378	-33249
chr8	28411630	28412678	*	1049	8.1088	8.65332	7.22374	1.42958	7.41837e-28	8.82127e-25	FALSE	gained_in_mutant	1049	*	Intron (ENST00000521548.5/55893, intron 7 of 15)	157574	FBXO16	16734
chr6	6686749	6687742	*	994	8.78976	9.25999	8.08764	1.17235	7.70008e-28	9.10271e-25	TRUE	gained_in_mutant	994	*	Exon (ENST00000623345.1/ENST00000623345.1, exon 1 of 1)	101928047	LOC101928047	-22735
chr15	64904984	64905911	*	928	6.79556	7.53579	5.19418	2.34161	7.88206e-28	9.26366e-25	FALSE	gained_in_mutant	928	*	Intron (ENST00000502574.1/80301, intron 5 of 5)	348094	ANKDD1A	-5991
chr19	46413182	46413912	*	731	7.25751	7.90769	6.04202	1.86567	9.51847e-28	1.11223e-24	FALSE	gained_in_mutant	731	*	Promoter (<=1kb)	83987	CCDC8	0
chr1	180911569	180913549	*	1981	7.80508	8.40705	6.75279	1.65426	1.18815e-27	1.38036e-24	FALSE	gained_in_mutant	1981	*	Promoter (<=1kb)	57710	KIAA1614	0
chr12	51813964	51815419	*	1456	7.41034	8.05122	6.2283	1.82291	1.26903e-27	1.4659e-24	FALSE	gained_in_mutant	1456	*	Promoter (<=1kb)	112163659	TMDD1	0
chr2	163347834	163349235	*	1402	6.96501	7.66025	5.57226	2.08799	1.29167e-27	1.48358e-24	FALSE	gained_in_mutant	1402	*	Distal Intergenic	55137	FIGN	386749
chr7	64902682	64903887	*	1206	8.42631	7.65439	8.92646	-1.27207	1.45838e-27	1.66559e-24	TRUE	lost_in_mutant	1206	*	Promoter (<=1kb)	10793	ZNF273	0
chr2	42100979	42103077	*	2099	8.08001	8.60897	7.23604	1.37293	1.58957e-27	1.80522e-24	FALSE	gained_in_mutant	2099	*	Distal Intergenic	91461	PKDCC	46022
chr7	157691101	157694322	*	3222	8.81932	9.25906	8.18364	1.07541	1.7263e-27	1.94956e-24	FALSE	gained_in_mutant	3222	*	Intron (ENST00000389413.7/5799, intron 11 of 21)	5799	PTPRN2	-69592
chr12	6818214	6819519	*	1306	7.28642	7.92983	6.09535	1.83448	1.94467e-27	2.18396e-24	FALSE	gained_in_mutant	1306	*	Promoter (2-3kb)	27239	GPR162	-2105
chr18	11751183	11753073	*	1891	7.57876	8.17565	6.54235	1.6333	2.6289e-27	2.93608e-24	FALSE	gained_in_mutant	1891	*	Promoter (<=1kb)	2774	GNAL	0
chr10	79220445	79221870	*	1426	9.55381	9.01938	9.9429	-0.923523	3.04423e-27	3.37807e-24	FALSE	lost_in_mutant	1426	*	Intron (ENST00000334512.10/57178, intron 7 of 24)	57178	ZMIZ1	-21799
chr9	37034322	37035804	*	1483	6.65062	7.41526	4.91875	2.49651	3.05807e-27	3.37807e-24	FALSE	gained_in_mutant	1483	*	Promoter (<=1kb)	5079	PAX5	-54
chr19	21835609	21836722	*	1114	8.70618	7.99596	9.17999	-1.18402	3.3474e-27	3.67758e-24	FALSE	lost_in_mutant	1114	*	Promoter (<=1kb)	7594	ZNF43	0
chr17	79789003	79790627	*	1625	7.31374	7.95455	6.13195	1.8226	4.34883e-27	4.75196e-24	FALSE	gained_in_mutant	1625	*	Distal Intergenic	57332	CBX8	6450
chr11	636880	639919	*	3040	8.62183	9.09076	7.92264	1.16812	8.30641e-27	9.02759e-24	FALSE	gained_in_mutant	3040	*	Promoter (<=1kb)	1815	DRD4	0
chr10	101283696	101286064	*	2369	8.38942	8.87681	7.64785	1.22897	1.07155e-26	1.15835e-23	FALSE	gained_in_mutant	2369	*	Promoter (<=1kb)	105378453	LOC105378453	0
chr7	158957556	158958917	*	1362	6.89306	5.11066	7.66646	-2.5558	1.14846e-26	1.2349e-23	FALSE	lost_in_mutant	1362	*	Exon (ENST00000659764.1/ENST00000659764.1, exon 1 of 2)	55112	DYNC2I1	23363
chr22	50530812	50532689	*	1878	8.92811	9.36791	8.29232	1.07559	1.25022e-26	1.3372e-23	FALSE	gained_in_mutant	1878	*	Promoter (<=1kb)	440836	CIMAP1B	0
chr4	13543780	13545348	*	1569	8.05467	8.61256	7.13297	1.47959	1.35821e-26	1.44506e-23	FALSE	gained_in_mutant	1569	*	Promoter (<=1kb)	579	NKX3-2	0
chr1	39788645	39789783	*	1139	7.4906	8.10828	6.38774	1.72055	2.26197e-26	2.39401e-23	FALSE	gained_in_mutant	1139	*	Promoter (<=1kb)	101929536	LOC101929536	0
chr12	115598780	115599951	*	1172	9.34504	8.77534	9.75239	-0.977052	3.97024e-26	4.1801e-23	FALSE	lost_in_mutant	1172	*	Promoter (1-2kb)	105370002	LOC105370002	1770
chrX	83507828	83509296	*	1469	6.79281	7.51256	5.29098	2.22158	4.40591e-26	4.61476e-23	FALSE	gained_in_mutant	1469	*	Promoter (<=1kb)	5456	POU3F4	0
chr6	111605209	111607259	*	2051	7.87055	8.41745	6.97903	1.43842	4.48657e-26	4.67503e-23	TRUE	gained_in_mutant	2051	*	Promoter (<=1kb)	10758	TRAF3IP2	0
chr3	35785117	35785893	*	777	7.23967	5.88064	7.92687	-2.04623	4.80797e-26	4.98423e-23	FALSE	lost_in_mutant	777	*	Exon (ENST00000462173.1/10777, exon 4 of 4)	10777	ARPP21	3665
chr19	21851438	21852447	*	1010	8.53328	7.79955	9.01732	-1.21777	6.53847e-26	6.7436e-23	FALSE	lost_in_mutant	1010	*	Promoter (<=1kb)	7594	ZNF43	0
chr3	194296536	194297696	*	1161	6.6724	7.39905	5.13792	2.26113	8.16967e-26	8.3832e-23	FALSE	gained_in_mutant	1161	*	Exon (ENST00000670716.1/100131551, exon 4 of 4)	100131551	LINC00887	8335
chr8	29528995	29530832	*	1838	7.72813	8.28653	6.805	1.48153	8.46444e-26	8.64181e-23	TRUE	gained_in_mutant	1838	*	Exon (ENST00000521101.1/ENST00000521101.1, exon 2 of 2)	105379351	LINC02948	-17339
chr1	201480088	201482546	*	2459	8.29073	8.77661	7.55271	1.22391	9.39821e-26	9.54693e-23	FALSE	gained_in_mutant	2459	*	Distal Intergenic	1465	CSRP1	9953
chr11	47354934	47355865	*	932	7.53823	8.14657	6.46575	1.68082	9.78234e-26	9.88745e-23	FALSE	gained_in_mutant	932	*	Promoter (2-3kb)	4607	MYBPC3	-2232
chr17	44627705	44629471	*	1767	7.46304	8.08769	6.33698	1.75071	1.12855e-25	1.135e-22	FALSE	gained_in_mutant	1767	*	Distal Intergenic	101927017	LINC01180	20878
chr1	86502137	86504309	*	2173	7.55915	8.1644	6.49654	1.66786	1.13492e-25	1.13576e-22	TRUE	gained_in_mutant	2173	*	Distal Intergenic	1179	CLCA1	33210
chr10	3424227	3425211	*	985	7.52203	6.40929	8.14269	-1.7334	1.8818e-25	1.87391e-22	FALSE	lost_in_mutant	985	*	Exon (ENST00000701340.1/ENST00000701340.1, exon 1 of 1)	101927880	LINC02669	10466
chr17	1486843	1488632	*	1790	8.76808	9.21027	8.12724	1.08303	2.37768e-25	2.35611e-22	FALSE	gained_in_mutant	1790	*	Promoter (<=1kb)	4641	MYO1C	0
chr15	74956003	74957769	*	1767	9.31489	9.692	8.8029	0.8891	2.9496e-25	2.90858e-22	FALSE	gained_in_mutant	1767	*	Promoter (<=1kb)	192683	SCAMP5	0
chr12	25293583	25294933	*	1351	7.67991	6.60695	8.2884	-1.68145	3.53893e-25	3.47278e-22	TRUE	lost_in_mutant	1351	*	Distal Intergenic	3845	KRAS	-42647
chr3	186051997	186052947	*	951	8.38102	7.62634	8.87397	-1.24763	3.82255e-25	3.73297e-22	FALSE	lost_in_mutant	951	*	3' UTR	2119	ETV5	11613
chr11	66311917	66313788	*	1872	9.90788	10.2338	9.48619	0.7476	4.3124e-25	4.19109e-22	FALSE	gained_in_mutant	1872	*	Exon (ENST00000534065.1/ENST00000534065.1, exon 1 of 2)	57124	CD248	3256
chr17	73591554	73592772	*	1219	8.4631	7.72112	8.95067	-1.22955	5.66376e-25	5.47811e-22	FALSE	lost_in_mutant	1219	*	Intron (ENST00000392650.8/54549, intron 1 of 44)	54549	SDK2	51673
chr12	130469049	130470332	*	1284	7.85086	6.8721	8.42868	-1.55657	5.8802e-25	5.66037e-22	FALSE	lost_in_mutant	1284	*	3' UTR	23504	RIMBP2	8631
chr13	61413440	61415829	*	2390	7.61899	8.18663	6.66977	1.51685	6.11131e-25	5.85496e-22	TRUE	gained_in_mutant	2390	*	Promoter (<=1kb)	64881	PCDH20	20
chr13	52846112	52847260	*	1149	7.12181	7.76346	5.937	1.82646	6.61818e-25	6.31066e-22	FALSE	gained_in_mutant	1149	*	Promoter (<=1kb)	5100	PCDH8	-419
chr16	67198037	67200617	*	2581	8.98777	9.4163	8.37545	1.04085	8.20634e-25	7.78828e-22	FALSE	gained_in_mutant	2581	*	Promoter (<=1kb)	79767	ELMO3	0
chr14	101067624	101068915	*	1292	8.71631	8.08095	9.1559	-1.07495	1.03118e-24	9.74072e-22	TRUE	lost_in_mutant	1292	*	Promoter (<=1kb)	100507257	MEG9	0
chr2	42791704	42793493	*	1790	6.68334	7.39985	5.19652	2.20334	1.13127e-24	1.06365e-21	FALSE	gained_in_mutant	1790	*	Promoter (<=1kb)	23498	HAAO	0
chr8	60921844	60923300	*	1457	6.42505	7.18377	4.72613	2.45763	1.23449e-24	1.15533e-21	FALSE	gained_in_mutant	1457	*	Promoter (2-3kb)	157807	CLVS1	2863
chrX	49184276	49185351	*	1076	6.4839	7.24259	4.78515	2.45744	1.39095e-24	1.29575e-21	FALSE	gained_in_mutant	1076	*	Promoter (<=1kb)	4007	PRICKLE3	0
chr7	23490144	23491884	*	1741	6.7453	7.44995	5.31185	2.1381	1.43561e-24	1.33123e-21	FALSE	gained_in_mutant	1741	*	Promoter (<=1kb)	256355	RPS2P32	0
chr17	45371228	45372288	*	1061	7.57321	8.15461	6.58387	1.57074	1.62803e-24	1.50214e-21	FALSE	gained_in_mutant	1061	*	Exon (ENST00000589730.1/ENST00000589730.1, exon 1 of 2)	201176	ARHGAP27	23620
chr1	43452874	43454925	*	2052	8.84459	9.26142	8.25602	1.0054	1.63479e-24	1.50214e-21	TRUE	gained_in_mutant	2052	*	Promoter (<=1kb)	100873923	HYI-AS1	0
chr1	204967128	204968462	*	1335	8.15192	7.28857	8.6883	-1.39973	2.0599e-24	1.88419e-21	FALSE	lost_in_mutant	1335	*	Exon (ENST00000404977.6/23114, exon 9 of 26)	23114	NFASC	9433
chr9	83415334	83416914	*	1581	7.98885	7.09811	8.53548	-1.43736	2.10204e-24	1.91408e-21	TRUE	lost_in_mutant	1581	*	Intron (ENST00000376438.5/257019, intron 1 of 14)	257019	FRMD3	50828
chr17	44005010	44008018	*	3009	9.58473	9.93026	9.12947	0.800788	2.61127e-24	2.36711e-21	FALSE	gained_in_mutant	3009	*	Promoter (<=1kb)	162417	NAGS	0
chr4	83946178	83948189	*	2012	7.99242	7.10715	8.53702	-1.42987	2.90683e-24	2.62327e-21	TRUE	lost_in_mutant	2012	*	Intron (ENST00000513489.5/101928978, intron 3 of 5)	101928978	LINC02994	201099
chr18	57427405	57428726	*	1322	7.18984	7.83001	6.01028	1.81973	3.07619e-24	2.76377e-21	FALSE	gained_in_mutant	1322	*	Exon (ENST00000620778.1/ENST00000620778.1, exon 1 of 1)	9480	ONECUT2	-6648
chr3	4867396	4869118	*	1723	8.75609	9.18127	8.15063	1.03064	3.14641e-24	2.81435e-21	FALSE	gained_in_mutant	1723	*	Promoter (<=1kb)	124906209	LOC124906209	0
chr17	17791822	17793436	*	1615	9.63276	9.17232	9.98126	-0.808943	5.17162e-24	4.60545e-21	FALSE	lost_in_mutant	1615	*	5' UTR	10743	RAI1	-4948
chr8	141414480	141415522	*	1043	7.64628	8.20255	6.7291	1.47345	5.22212e-24	4.63003e-21	FALSE	gained_in_mutant	1043	*	Promoter (<=1kb)	11156	PTP4A3	-556
chr19	15550997	15552043	*	1047	6.36865	4.00298	7.22143	-3.21845	5.66006e-24	4.98344e-21	FALSE	lost_in_mutant	1047	*	3' UTR	126410	CYP4F22	25664
chr2	27262420	27264143	*	1724	8.21792	8.70413	7.47913	1.225	5.67004e-24	4.98344e-21	FALSE	gained_in_mutant	1724	*	Promoter (<=1kb)	7781	SLC30A3	0
chr12	4164287	4165466	*	1180	7.73171	8.29791	6.78656	1.51135	5.75586e-24	5.03698e-21	FALSE	gained_in_mutant	1180	*	Distal Intergenic	124900317	LOC124900317	-46155
chr8	60913622	60914356	*	735	6.04488	6.88051	3.82972	3.05078	5.79455e-24	5.04898e-21	FALSE	gained_in_mutant	735	*	Intron (ENST00000526936.5/157807, intron 1 of 2)	157807	CLVS1	3569
chr11	120168689	120169987	*	1299	8.12387	8.64833	7.29149	1.35685	6.9688e-24	6.04608e-21	FALSE	gained_in_mutant	1299	*	Promoter (<=1kb)	107984399	LOC107984399	0
chr8	70034168	70035502	*	1335	6.44825	7.19844	4.79525	2.40319	7.04079e-24	6.08243e-21	FALSE	gained_in_mutant	1335	*	Distal Intergenic	63978	PRDM14	35750
chr1	156676840	156678445	*	1606	8.13421	8.62123	7.39352	1.22771	8.39355e-24	7.19625e-21	FALSE	gained_in_mutant	1606	*	Promoter (<=1kb)	10763	NES	0
chr2	121682347	121683230	*	884	6.30968	3.06214	7.23165	-4.16951	8.41009e-24	7.19625e-21	FALSE	lost_in_mutant	884	*	Intron (ENST00000667483.1/254128, intron 3 of 4)	254128	NIFK-AS1	-22479
chr3	47009040	47010265	*	1226	8.82788	9.2492	8.23025	1.01895	8.43691e-24	7.19625e-21	FALSE	gained_in_mutant	1226	*	Promoter (<=1kb)	100129354	NRADDP	-559
chr3	139539316	139541946	*	2631	8.09596	8.60239	7.30877	1.29362	9.02724e-24	7.66743e-21	TRUE	gained_in_mutant	2631	*	Promoter (<=1kb)	5947	RBP1	0
chr12	127165916	127166832	*	917	6.2734	3.35314	7.17481	-3.82167	1.01151e-23	8.55544e-21	TRUE	lost_in_mutant	917	*	Intron (ENST00000650869.1/124903049, intron 1 of 4)	105370062	LOC105370062	-4657
chr11	61508019	61508800	*	782	8.67392	9.09746	8.07181	1.02565	1.26589e-23	1.06624e-20	FALSE	gained_in_mutant	782	*	Promoter (<=1kb)	100616470	MIR4488	0
chr17	82230822	82232281	*	1460	7.84306	8.37515	6.99096	1.38419	1.49478e-23	1.25381e-20	FALSE	gained_in_mutant	1460	*	Promoter (<=1kb)	9123	SLC16A3	0
chr1	181168865	181169957	*	1093	7.25856	5.98634	7.92393	-1.93758	1.51499e-23	1.26551e-20	TRUE	lost_in_mutant	1093	*	Distal Intergenic	101928973	LINC01732	-4527
chr7	150383693	150384480	*	788	7.86889	8.40021	7.01881	1.3814	1.54482e-23	1.28512e-20	FALSE	gained_in_mutant	788	*	Promoter (<=1kb)	105375564	ZNF775-AS1	0
chr4	11428342	11429510	*	1169	6.45564	4.40094	7.27064	-2.8697	1.55729e-23	1.29018e-20	FALSE	lost_in_mutant	1169	*	Promoter (<=1kb)	9957	HS3ST1	0
chr9	62799643	62802741	*	3099	8.76731	9.19476	8.15719	1.03757	1.69943e-23	1.4022e-20	FALSE	gained_in_mutant	3099	*	Promoter (<=1kb)	103352539	LINC01410	0
chr1	3312897	3313884	*	988	7.5588	8.13056	6.59767	1.53289	1.71083e-23	1.40587e-20	FALSE	gained_in_mutant	988	*	Exon (ENST00000669140.1/105378604, exon 2 of 2)	105378604	LOC105378604	9265
chr19	3606029	3608344	*	2316	7.84701	8.37885	6.99558	1.38327	1.80577e-23	1.47788e-20	FALSE	gained_in_mutant	2316	*	Promoter (<=1kb)	404665	CACTIN-AS1	0
chr19	49422417	49423706	*	1290	7.74827	8.29141	6.86694	1.42447	1.82539e-23	1.48791e-20	FALSE	gained_in_mutant	1290	*	Promoter (<=1kb)	113091	PTH2	0
chr14	63421346	63422552	*	1207	7.51522	6.36751	8.14624	-1.77872	1.89237e-23	1.53631e-20	TRUE	lost_in_mutant	1207	*	Exon (ENST00000337537.8/5529, exon 4 of 14)	5529	PPP2R5E	31224
chr4	113116262	113117817	*	1556	8.49973	7.82035	8.95976	-1.1394	1.91385e-23	1.54753e-20	FALSE	lost_in_mutant	1556	*	Promoter (<=1kb)	287	ANK2	0
chr2	127422325	127423958	*	1634	7.98574	8.50189	7.17442	1.32747	1.99684e-23	1.6082e-20	FALSE	gained_in_mutant	1634	*	Promoter (<=1kb)	5624	PROC	0
chr22	40720712	40721857	*	1146	8.5405	7.83843	9.01071	-1.17228	2.0723e-23	1.66235e-20	FALSE	lost_in_mutant	1146	*	Distal Intergenic	124905123	LOC124905123	-35773
chr15	92670350	92671000	*	651	6.7	5.03686	7.4521	-2.41524	2.49776e-23	1.99573e-20	FALSE	lost_in_mutant	651	*	Promoter (2-3kb)	400451	FAM174B	-2307
chr19	36797137	36797903	*	767	5.95724	6.91948	1.68262	5.23686	2.67025e-23	2.12515e-20	FALSE	gained_in_mutant	767	*	Promoter (<=1kb)	284408	ZNF790-AS1	0
chr1	146409680	146410688	*	1009	5.82449	6.77424	1.95586	4.81838	3.03244e-23	2.40394e-20	FALSE	gained_in_mutant	1009	*	Promoter (<=1kb)	124904634	LOC124904634	0
chr6	161266185	161267230	*	1046	6.86464	5.36759	7.58336	-2.21576	3.60207e-23	2.84435e-20	FALSE	lost_in_mutant	1046	*	Intron (ENST00000320285.9/56895, intron 1 of 8)	56895	AGPAT4	6733
chr17	31008062	31009367	*	1306	6.99741	7.66197	5.72827	1.9337	3.90152e-23	3.06882e-20	FALSE	gained_in_mutant	1306	*	Promoter (<=1kb)	107984974	LOC107984974	0
chr7	128075734	128077724	*	1991	8.32506	7.60054	8.80512	-1.20458	4.03839e-23	3.16417e-20	FALSE	lost_in_mutant	1991	*	Intron (ENST00000354725.8/27044, intron 17 of 23)	693178	MIR593	-4137
chr2	5672734	5674224	*	1491	6.16032	6.95923	4.2181	2.74113	4.14739e-23	3.23703e-20	TRUE	gained_in_mutant	1491	*	Intron (ENST00000458264.1/ENST00000458264.1, intron 1 of 1)	102723818	LINC01248	16822
chr20	21100199	21102670	*	2472	6.89351	7.56813	5.5853	1.98283	4.44523e-23	3.45615e-20	TRUE	gained_in_mutant	2472	*	Promoter (<=1kb)	105372556	LINC00237	0
chr11	47214081	47215797	*	1717	8.1523	8.63803	7.41463	1.22339	5.21044e-23	4.03557e-20	FALSE	gained_in_mutant	1717	*	Promoter (<=1kb)	1643	DDB2	0
chr2	218015708	218016878	*	1171	8.03585	7.18165	8.56874	-1.38709	5.48262e-23	4.23018e-20	FALSE	lost_in_mutant	1171	*	Intron (ENST00000649572.1/7145, intron 1 of 1)	7145	TNS1	-5287
chr20	38730451	38731928	*	1478	7.97433	8.49162	7.16016	1.33145	5.7296e-23	4.40392e-20	FALSE	gained_in_mutant	1478	*	Distal Intergenic	140679	SLC32A1	5965
chr11	15446653	15448062	*	1410	7.63531	6.6655	8.21007	-1.54457	6.16754e-23	4.72258e-20	FALSE	lost_in_mutant	1410	*	Distal Intergenic	105376569	LINC02751	-104793
chr19	35860396	35861519	*	1124	6.50265	7.23412	4.94486	2.28926	7.01605e-23	5.35203e-20	FALSE	gained_in_mutant	1124	*	Exon (ENST00000592409.5/84063, exon 6 of 14)	84063	KIRREL2	3290
chr5	82293804	82294891	*	1088	6.40347	7.16773	4.67371	2.49402	7.09063e-23	5.38859e-20	FALSE	gained_in_mutant	1088	*	Promoter (<=1kb)	92270	ATP6AP1L	-558
chr6	2874787	2876073	*	1287	6.62047	7.32137	5.20344	2.11793	7.32849e-23	5.54849e-20	FALSE	gained_in_mutant	1287	*	Promoter (<=1kb)	221756	SERPINB9P1	0
chr19	58439966	58440545	*	580	6.66537	7.36958	5.2339	2.13568	8.03495e-23	6.06066e-20	FALSE	gained_in_mutant	580	*	Promoter (<=1kb)	118827803	ZNF132-DT	0
chr8	21782200	21783047	*	848	6.55916	7.28998	5.00456	2.28541	8.38364e-23	6.30016e-20	FALSE	gained_in_mutant	848	*	5' UTR	2675	GFRA2	5112
chr12	3752785	3753988	*	1204	6.94693	7.59357	5.74431	1.84926	9.00555e-23	6.74245e-20	FALSE	gained_in_mutant	1204	*	Promoter (<=1kb)	84766	CRACR2A	0
chr11	46296651	46297404	*	754	7.15113	7.77744	6.01948	1.75796	9.60782e-23	7.16683e-20	FALSE	gained_in_mutant	754	*	Promoter (1-2kb)	90993	CREB3L1	1525
chr12	53694690	53696861	*	2172	8.73122	9.16195	8.11435	1.0476	1.00534e-22	7.47167e-20	TRUE	gained_in_mutant	2172	*	Distal Intergenic	517	ATP5MC2	-17282
chr19	41426731	41428613	*	1883	8.39583	8.84255	7.74535	1.0972	1.06377e-22	7.87694e-20	FALSE	gained_in_mutant	1883	*	Promoter (<=1kb)	374907	B3GNT8	0
chr14	101480126	101480974	*	849	7.88903	6.99963	8.43516	-1.43552	1.11116e-22	8.19779e-20	FALSE	lost_in_mutant	849	*	Distal Intergenic	100507277	LINC02314	38050
chr1	27451139	27452023	*	885	7.32724	6.22158	7.94578	-1.7242	1.52213e-22	1.1189e-19	TRUE	lost_in_mutant	885	*	Intron (ENST00000618852.5/10163, intron 1 of 8)	10163	WASF2	38028
chr7	43669055	43670243	*	1189	6.57998	7.29711	5.09032	2.20678	1.62745e-22	1.19199e-19	TRUE	gained_in_mutant	1189	*	Intron (ENST00000415076.6/55744, intron 1 of 6)	55744	COA1	-18759
chr9	130137562	130139537	*	1976	8.21354	7.45271	8.70907	-1.25636	1.7465e-22	1.27456e-19	FALSE	lost_in_mutant	1976	*	3' UTR	401554	GPRACR	4682
chr20	610253	610659	*	407	7.54214	8.12619	6.54486	1.58133	1.75351e-22	1.27508e-19	FALSE	gained_in_mutant	407	*	Promoter (<=1kb)	6939	TCF15	0
chr14	105489588	105491402	*	1815	11.5753	11.2765	11.8227	-0.546159	1.89635e-22	1.37101e-19	FALSE	lost_in_mutant	1815	*	Promoter (<=1kb)	283643	TEDC1	0
chr10	13729193	13730793	*	1601	8.14453	7.37813	8.64239	-1.26426	1.89901e-22	1.37101e-19	FALSE	lost_in_mutant	1601	*	Exon (ENST00000449462.1/ENST00000449462.1, exon 1 of 3)	105376426	LOC105376426	18778
chr18	7322762	7323602	*	841	7.45498	6.41643	8.05256	-1.63613	1.93391e-22	1.39124e-19	TRUE	lost_in_mutant	841	*	Distal Intergenic	124900409	LOC124900409	-21609
chr11	65591833	65593030	*	1198	7.23498	7.83493	6.18906	1.64587	2.05526e-22	1.47329e-19	FALSE	gained_in_mutant	1198	*	Promoter (<=1kb)	254102	EHBP1L1	11
chr2	43217873	43220324	*	2452	7.90031	8.42997	7.05452	1.37545	2.25363e-22	1.60978e-19	FALSE	gained_in_mutant	2452	*	Promoter (<=1kb)	100506047	LINC02580	-627
chr5	139745859	139748788	*	2930	10.3395	10.6173	9.99524	0.622066	2.29075e-22	1.63053e-19	FALSE	gained_in_mutant	2930	*	Promoter (<=1kb)	101929696	PSD2-AS1	0
chr3	129121138	129122529	*	1392	10.1797	9.7987	10.4809	-0.682163	2.61255e-22	1.85307e-19	FALSE	lost_in_mutant	1392	*	Promoter (<=1kb)	339122	RAB43	0
chr19	20237537	20239157	*	1621	8.49819	7.83746	8.94967	-1.11222	2.673e-22	1.88931e-19	FALSE	lost_in_mutant	1621	*	Promoter (<=1kb)	105372310	LOC105372310	0
chr9	129596404	129598213	*	1810	8.24316	8.70323	7.5637	1.13953	2.78416e-22	1.96093e-19	FALSE	gained_in_mutant	1810	*	Distal Intergenic	28989	NTMT1	-10671
chr19	40420641	40421455	*	815	7.60093	8.15564	6.68804	1.46761	2.79372e-22	1.96093e-19	FALSE	gained_in_mutant	815	*	Distal Intergenic	29950	SERTAD1	4537
chr18	76619357	76622481	*	3125	8.57264	8.99459	7.97374	1.02084	3.42044e-22	2.38992e-19	FALSE	gained_in_mutant	3125	*	Promoter (<=1kb)	400660	LINC00683	0
chr17	81959350	81960883	*	1534	8.34878	8.81715	7.65085	1.16631	3.42854e-22	2.38992e-19	FALSE	gained_in_mutant	1534	*	Promoter (<=1kb)	147111	NOTUM	0
chr11	123194253	123196727	*	2475	8.12169	8.61216	7.37291	1.23925	3.49248e-22	2.42612e-19	TRUE	gained_in_mutant	2475	*	Promoter (<=1kb)	79827	CLMP	0
chr7	13919930	13920992	*	1063	8.11477	7.33503	8.61815	-1.28312	3.69797e-22	2.56007e-19	FALSE	lost_in_mutant	1063	*	Intron (ENST00000403527.6/2115, intron 5 of 9)	2115	ETV1	-13432
chr7	1223339	1224745	*	1407	7.48663	8.0551	6.53501	1.52009	4.40019e-22	3.03582e-19	FALSE	gained_in_mutant	1407	*	Distal Intergenic	340260	UNCX	-8127
chr17	4899132	4899916	*	785	6.23938	7.00356	4.51006	2.4935	4.48781e-22	3.08573e-19	FALSE	gained_in_mutant	785	*	Promoter (<=1kb)	100130311	C17orf107	0
chr6	79809995	79811098	*	1104	7.91423	7.07622	8.44089	-1.36467	4.87253e-22	3.33891e-19	FALSE	lost_in_mutant	1104	*	Intron (ENST00000438797.3/89758, intron 1 of 3)	89758	LINC01621	22274
chr10	17021077	17022952	*	1876	7.94845	7.1334	8.46609	-1.3327	5.22177e-22	3.56613e-19	FALSE	lost_in_mutant	1876	*	Intron (ENST00000377833.10/8029, intron 27 of 66)	8029	CUBN	-36882
chr8	686653	688558	*	1906	8.2164	8.68557	7.51667	1.16891	5.49802e-22	3.74215e-19	FALSE	gained_in_mutant	1906	*	Promoter (<=1kb)	157697	ERICH1	0
chr15	53447998	53448976	*	979	7.80306	6.89841	8.35479	-1.45639	5.59314e-22	3.79412e-19	TRUE	lost_in_mutant	979	*	Intron (ENST00000662193.1/ENST00000662193.1, intron 1 of 1)	256764	WDR72	92104
chr11	64300516	64301143	*	628	7.38157	7.959	6.40393	1.55507	5.78595e-22	3.91179e-19	FALSE	gained_in_mutant	628	*	Promoter (<=1kb)	25858	CATSPERZ	70
chr19	45779089	45779989	*	901	7.26048	7.86423	6.20262	1.66161	6.46497e-22	4.35629e-19	FALSE	gained_in_mutant	901	*	Promoter (<=1kb)	1760	DMPK	0
chr1	154760348	154761020	*	673	6.72786	7.40106	5.42523	1.97584	7.06205e-22	4.74281e-19	FALSE	gained_in_mutant	673	*	Intron (ENST00000271915.9/3782, intron 3 of 7)	124904428	LOC124904428	88755
chr12	52903296	52904561	*	1266	7.5092	8.06585	6.59094	1.47492	7.10344e-22	4.75481e-19	FALSE	gained_in_mutant	1266	*	Promoter (<=1kb)	3856	KRT8	0
chr8	134905450	134906484	*	1035	7.08327	5.83669	7.74187	-1.90517	7.59196e-22	5.06504e-19	FALSE	lost_in_mutant	1035	*	Distal Intergenic	101927845	LOC101927845	55515
chr14	104384699	104386721	*	2023	8.70846	8.08956	9.14017	-1.05061	8.27234e-22	5.50081e-19	TRUE	lost_in_mutant	2023	*	Distal Intergenic	124903394	LOC124903394	-5748
chr16	90022364	90023102	*	739	6.37754	4.39595	7.18225	-2.7863	8.43617e-22	5.58777e-19	FALSE	lost_in_mutant	739	*	Promoter (<=1kb)	2622	GAS8	0
chr1	27959405	27960502	*	1098	7.14531	7.95884	5.10129	2.85756	8.4584e-22	5.58777e-19	TRUE	gained_in_mutant	1098	*	Promoter (<=1kb)	55113	XKR8	0
chr14	100708465	100710089	*	1625	7.70248	8.25538	6.79459	1.46079	8.55049e-22	5.63021e-19	FALSE	gained_in_mutant	1625	*	Distal Intergenic	8788	DLK1	-15616
chrX	83510473	83511533	*	1061	5.77228	6.62979	3.36174	3.26805	9.62018e-22	6.31399e-19	FALSE	gained_in_mutant	1061	*	Promoter (2-3kb)	5456	POU3F4	2183
chr12	1628882	1632193	*	3312	9.00695	9.39394	8.4765	0.917434	9.84354e-22	6.43968e-19	FALSE	gained_in_mutant	3312	*	Promoter (<=1kb)	81029	WNT5B	0
chr8	144060639	144061181	*	543	6.3406	7.09047	4.68929	2.40118	9.90745e-22	6.46058e-19	FALSE	gained_in_mutant	543	*	Promoter (<=1kb)	26873	OPLAH	0
chr22	24450430	24451069	*	640	6.25242	4.01244	7.09102	-3.07858	1.00186e-21	6.51209e-19	FALSE	lost_in_mutant	640	*	Intron (ENST00000326341.8/646023, intron 3 of 6)	135	ADORA2A	17590
chr17	79670508	79671955	*	1448	7.76932	6.89685	8.30914	-1.41229	1.35493e-21	8.76912e-19	TRUE	lost_in_mutant	1448	*	Distal Intergenic	100616170	MIR4739	35294
chr12	130013843	130014840	*	998	6.54889	4.83458	7.31039	-2.47581	1.35778e-21	8.76912e-19	FALSE	lost_in_mutant	998	*	Distal Intergenic	100190940	LINC02418	27502
chr8	139831602	139832655	*	1054	7.69413	6.77887	8.2497	-1.47082	1.47305e-21	9.48329e-19	TRUE	lost_in_mutant	1054	*	Intron (ENST00000438773.4/83696, intron 21 of 22)	83696	TRAPPC9	-25369
chr19	10891313	10892670	*	1358	7.98884	7.18903	8.50038	-1.31135	1.52528e-21	9.78839e-19	FALSE	lost_in_mutant	1358	*	Intron (ENST00000327064.9/10498, intron 1 of 15)	10498	CARM1	19403
chr11	83545525	83546388	*	864	7.6033	6.6078	8.18676	-1.57897	1.60913e-21	1.0276e-18	FALSE	lost_in_mutant	864	*	Intron (ENST00000280241.12/1740, intron 13 of 21)	1740	DLG2	-61312
chr20	46013558	46014715	*	1158	7.4545	8.01323	6.53044	1.48279	1.61143e-21	1.0276e-18	FALSE	gained_in_mutant	1158	*	Exon (ENST00000372330.3/4318, exon 10 of 13)	4318	MMP9	4650
chr1	231679065	231680007	*	943	7.09567	5.87003	7.74863	-1.8786	2.16073e-21	1.37355e-18	FALSE	lost_in_mutant	943	*	Intron (ENST00000647072.1/100303453, intron 6 of 7)	27185	DISC1	-4745
chr13	57633403	57633686	*	284	5.77236	6.62901	3.37008	3.25894	2.1906e-21	1.38735e-18	FALSE	gained_in_mutant	284	*	Promoter (<=1kb)	27253	PCDH17	-697
chr3	181694999	181696386	*	1388	6.32788	7.06922	4.72084	2.34838	2.19616e-21	1.38735e-18	FALSE	gained_in_mutant	1388	*	Promoter (2-3kb)	347689	SOX2-OT	-2258
chr19	48413752	48415745	*	1994	8.04598	8.52751	7.31807	1.20944	2.31341e-21	1.45686e-18	FALSE	gained_in_mutant	1994	*	Exon (ENST00000263269.4/2906, exon 5 of 14)	2906	GRIN2D	20084
chr20	58457024	58458125	*	1102	8.65692	7.99378	9.10952	-1.11573	2.33963e-21	1.4688e-18	FALSE	lost_in_mutant	1102	*	Distal Intergenic	164284	APCDD1L	3855
chr3	13094807	13096027	*	1221	7.94592	7.1346	8.46208	-1.32748	2.45944e-21	1.53923e-18	FALSE	lost_in_mutant	1221	*	Intron (ENST00000648114.1/9922, intron 2 of 15)	9922	IQSEC1	-21378
chr4	48493176	48494278	*	1103	7.22353	6.11278	7.8436	-1.73082	2.47258e-21	1.54269e-18	FALSE	lost_in_mutant	1103	*	Promoter (2-3kb)	326340	ZAR1	2924
chr22	39019868	39021356	*	1489	7.57128	8.11347	6.69246	1.42101	2.69273e-21	1.67487e-18	FALSE	gained_in_mutant	1489	*	Promoter (<=1kb)	140564	APOBEC3D	0
chr6	108114834	108115559	*	726	6.432	7.14417	4.96504	2.17913	2.80156e-21	1.73396e-18	FALSE	gained_in_mutant	726	*	Intron (ENST00000699581.1/28962, intron 1 of 6)	100287366	OSTM1-AS1	-7898
chr20	34709058	34710163	*	1106	8.9899	9.3671	8.47777	0.889335	2.80489e-21	1.73396e-18	FALSE	gained_in_mutant	1106	*	Exon (ENST00000374809.6/58476, exon 3 of 4)	58476	TP53INP2	4323
chr8	144331533	144332294	*	762	8.82847	9.21895	8.29139	0.927557	2.88058e-21	1.77532e-18	FALSE	gained_in_mutant	762	*	Promoter (1-2kb)	79581	SLC52A2	-1663
chr11	67301735	67304400	*	2666	9.38445	9.73259	8.92464	0.807947	2.97834e-21	1.82999e-18	FALSE	gained_in_mutant	2666	*	Promoter (<=1kb)	54961	SSH3	0
chr19	58033657	58034162	*	506	7.18678	6.03178	7.81992	-1.78814	3.5013e-21	2.1448e-18	FALSE	lost_in_mutant	506	*	Promoter (<=1kb)	284312	ZSCAN1	0
chr1	74672974	74674513	*	1540	6.66246	7.34412	5.32608	2.01803	3.52299e-21	2.15157e-18	FALSE	gained_in_mutant	1540	*	Promoter (<=1kb)	127254	ERICH3	0
chr8	143716130	143717829	*	1700	7.6794	8.2101	6.83093	1.37917	3.67055e-21	2.23494e-18	FALSE	gained_in_mutant	1700	*	Promoter (<=1kb)	225689	MAPK15	0
chr19	41563173	41565494	*	2322	9.31935	9.67808	8.84081	0.837267	4.28066e-21	2.59859e-18	FALSE	gained_in_mutant	2322	*	Promoter (<=1kb)	90273	CEACAM21	0
chr22	50184028	50184879	*	852	6.59269	7.2802	5.23237	2.04783	4.41856e-21	2.67428e-18	FALSE	gained_in_mutant	852	*	Promoter (1-2kb)	80305	TRABD	-1034
chr5	138648055	138649692	*	1638	8.31219	7.61625	8.77967	-1.16343	4.72888e-21	2.85355e-18	TRUE	lost_in_mutant	1638	*	Intron (ENST00000517980.5/1495, intron 1 of 5)	1495	CTNNA1	-14145
chr19	15584353	15585110	*	758	6.70186	5.20989	7.41948	-2.20959	4.99158e-21	3.0031e-18	FALSE	lost_in_mutant	758	*	Exon (ENST00000593402.6/ENST00000593402.6, exon 12 of 12)	11283	CYP4F8	-30108
chr11	128116409	128117534	*	1126	8.38762	7.73429	8.83566	-1.10138	5.22643e-21	3.13507e-18	FALSE	lost_in_mutant	1126	*	Intron (ENST00000670942.1/105369563, intron 2 of 5)	105369563	LINC02725	20367
chr10	49783747	49785425	*	1679	7.6593	6.72547	8.22152	-1.49605	5.47599e-21	3.27505e-18	FALSE	lost_in_mutant	1679	*	Distal Intergenic	55753	OGDHL	-21368
chr15	40282126	40283290	*	1165	8.1984	8.65709	7.52198	1.13511	5.59424e-21	3.3359e-18	FALSE	gained_in_mutant	1165	*	Promoter (<=1kb)	100131244	ANKRD63	0
chr19	42421767	42421992	*	226	6.17916	6.94166	4.45928	2.48239	5.66175e-21	3.36623e-18	FALSE	gained_in_mutant	226	*	Promoter (1-2kb)	3991	LIPE	1211
chr1	116167209	116169309	*	2101	7.99489	8.48493	7.24708	1.23786	5.79604e-21	3.43596e-18	FALSE	gained_in_mutant	2101	*	Exon (ENST00000426515.2/ENST00000426515.2, exon 2 of 2)	126868	MAB21L3	43336
chr2	104842385	104844056	*	1672	8.0443	8.53303	7.29961	1.23342	6.04163e-21	3.57108e-18	FALSE	gained_in_mutant	1672	*	Promoter (<=1kb)	100506421	PANTR1	0
chr9	129852287	129853371	*	1085	7.69239	6.81125	8.23545	-1.4242	6.55476e-21	3.86309e-18	FALSE	lost_in_mutant	1085	*	5' UTR	10868	USP20	-14951
chr1	2967958	2969281	*	1324	7.3367	6.26105	7.94602	-1.68497	6.65405e-21	3.9102e-18	TRUE	lost_in_mutant	1324	*	Exon (ENST00000642073.1/ENST00000642073.1, exon 1 of 3)	140625	ACTRT2	-52186
chr22	20001904	20002949	*	1046	6.70237	5.24697	7.41197	-2.165	7.66742e-21	4.49264e-18	FALSE	lost_in_mutant	1046	*	Intron (ENST00000263207.8/421, intron 2 of 19)	421	ARVCF	-11110
chr16	69890245	69891387	*	1143	7.3252	6.24496	7.93595	-1.69098	7.72638e-21	4.51411e-18	FALSE	lost_in_mutant	1143	*	Promoter (<=1kb)	11060	WWP2	0
chr7	67364128	67365457	*	1330	6.37703	4.55539	7.15701	-2.60162	7.90122e-21	4.60295e-18	FALSE	lost_in_mutant	1330	*	Distal Intergenic	101929736	LINC01372	28152
chr11	119320895	119321860	*	966	7.53426	8.0699	6.67286	1.39704	8.32707e-21	4.83709e-18	TRUE	gained_in_mutant	966	*	Promoter (<=1kb)	4162	MCAM	0
chr19	8363608	8364945	*	1338	7.3061	7.88855	6.31364	1.5749	8.45259e-21	4.89594e-18	FALSE	gained_in_mutant	1338	*	Promoter (<=1kb)	51129	ANGPTL4	0
chr16	24208222	24209527	*	1306	9.02433	8.5023	9.40684	-0.904531	8.70342e-21	5.02682e-18	FALSE	lost_in_mutant	1306	*	Exon (ENST00000624082.1/ENST00000624082.1, exon 1 of 1)	102466247	MIR1273H	5106
chr12	127380779	127381839	*	1061	6.2301	4.04722	7.06179	-3.01457	9.68731e-21	5.57915e-18	FALSE	lost_in_mutant	1061	*	Distal Intergenic	101927616	LINC02375	-40670
chr13	60395878	60397303	*	1426	9.05518	9.42536	8.55595	0.869408	1.11324e-20	6.39322e-18	FALSE	gained_in_mutant	1426	*	Promoter (<=1kb)	81550	TDRD3	0
chr7	98616388	98618239	*	1852	9.23765	9.58583	8.77776	0.808071	1.15825e-20	6.63282e-18	FALSE	gained_in_mutant	1852	*	Promoter (<=1kb)	4885	NPTX2	0
chr10	93436285	93439251	*	2967	7.88105	8.37346	7.12764	1.24582	1.24441e-20	7.10613e-18	FALSE	gained_in_mutant	2967	*	Intron (ENST00000359263.9/26509, intron 3 of 53)	26509	MYOF	42943
chr12	51377131	51378226	*	1096	7.6536	6.74126	8.20812	-1.46686	1.45383e-20	8.2786e-18	TRUE	lost_in_mutant	1096	*	Promoter (1-2kb)	11226	GALNT6	1555
chr5	141483908	141485535	*	1628	8.65146	8.04851	9.07541	-1.0269	1.48767e-20	8.44751e-18	FALSE	lost_in_mutant	1628	*	Promoter (<=1kb)	56098	PCDHGC4	0
chr9	8123111	8124244	*	1134	6.64147	5.13468	7.36227	-2.2276	1.58508e-20	8.97542e-18	FALSE	lost_in_mutant	1134	*	Distal Intergenic	105375971	LOC105375971	-161887
chr19	57583567	57584479	*	913	8.70851	8.13499	9.11779	-0.982801	1.60808e-20	9.08024e-18	FALSE	lost_in_mutant	913	*	Promoter (<=1kb)	284307	ZIK1	0
chr1	26154699	26157018	*	2320	8.57731	9.01014	7.95608	1.05406	1.64188e-20	9.24525e-18	FALSE	gained_in_mutant	2320	*	Promoter (2-3kb)	79927	FAM110D	-2061
chr6	99618641	99619400	*	760	6.73871	7.39504	5.50062	1.89441	1.71752e-20	9.6443e-18	FALSE	gained_in_mutant	760	*	Distal Intergenic	59336	PRDM13	11808
chr16	379057	379712	*	656	7.34007	7.92079	6.35272	1.56807	1.81682e-20	1.01736e-17	FALSE	gained_in_mutant	656	*	Promoter (2-3kb)	58986	PGAP6	2266
chr6	84763631	84764980	*	1350	8.47335	8.8992	7.86654	1.03266	1.83544e-20	1.02495e-17	FALSE	gained_in_mutant	1350	*	Promoter (<=1kb)	9096	TBX18	0
chr13	98551509	98552539	*	1031	7.52291	6.51855	8.10933	-1.59078	1.89808e-20	1.05607e-17	FALSE	lost_in_mutant	1031	*	Intron (ENST00000539966.6/8428, intron 1 of 10)	8428	STK24	23665
chr17	42547991	42549054	*	1064	7.66763	8.18257	6.85936	1.32321	1.90161e-20	1.05607e-17	TRUE	gained_in_mutant	1064	*	Exon (ENST00000590052.1/ENST00000590052.1, exon 5 of 6)	3292	HSD17B1	-3868
chr2	207309936	207311663	*	1728	8.48973	7.86975	8.92196	-1.05221	2.16539e-20	1.19926e-17	FALSE	lost_in_mutant	1728	*	Intron (ENST00000412387.5/124907970, intron 4 of 4)	100302130	MIR1302-4	-40512
chr11	65899343	65900984	*	1642	7.72282	8.23935	6.91057	1.32877	2.53576e-20	1.40055e-17	FALSE	gained_in_mutant	1642	*	Promoter (<=1kb)	8061	FOSL1	0
chr1	16012668	16013618	*	951	8.54049	8.95517	7.95624	0.998934	2.6683e-20	1.46974e-17	FALSE	gained_in_mutant	951	*	Distal Intergenic	27129	HSPB7	4207
chr11	124758299	124760143	*	1845	7.42067	7.96994	6.52276	1.44718	2.68896e-20	1.47709e-17	FALSE	gained_in_mutant	1845	*	Promoter (<=1kb)	101929340	ESAM-AS1	0
chr5	18083663	18084706	*	1044	7.20969	6.11856	7.8238	-1.70524	2.74378e-20	1.50313e-17	FALSE	lost_in_mutant	1044	*	Distal Intergenic	124900199	LOC124900199	-151417
chr17	79802708	79803653	*	946	6.67513	7.34021	5.404	1.93621	2.8907e-20	1.57933e-17	FALSE	gained_in_mutant	946	*	Promoter (1-2kb)	57332	CBX8	-1025
chr22	17367001	17367489	*	489	6.08716	6.85778	4.32102	2.53676	3.19921e-20	1.73954e-17	FALSE	gained_in_mutant	489	*	Promoter (1-2kb)	27443	CECR2	-1971
chr15	89469371	89470965	*	1595	7.63287	8.15983	6.79405	1.36578	3.20114e-20	1.73954e-17	FALSE	gained_in_mutant	1595	*	Distal Intergenic	51458	RHCG	8465
chr7	151243765	151246026	*	2262	9.10805	9.47403	8.61647	0.85756	3.9629e-20	2.14771e-17	FALSE	gained_in_mutant	2262	*	Promoter (<=1kb)	6604	SMARCD3	0
chr3	32902407	32903392	*	986	6.36195	4.53977	7.14202	-2.60225	3.99234e-20	2.15788e-17	FALSE	lost_in_mutant	986	*	Distal Intergenic	1233	CCR4	-48252
chr19	49017477	49018431	*	955	7.27591	7.8498	6.30865	1.54115	4.30319e-20	2.3197e-17	FALSE	gained_in_mutant	955	*	Promoter (<=1kb)	3972	LHB	-386
chr19	40609632	40611251	*	1620	7.84148	8.33089	7.09516	1.23573	4.31666e-20	2.32077e-17	FALSE	gained_in_mutant	1620	*	Promoter (<=1kb)	8425	LTBP4	0
chr15	34795187	34796328	*	1142	6.69364	7.35158	5.44955	1.90203	4.89226e-20	2.62325e-17	FALSE	gained_in_mutant	1142	*	Promoter (<=1kb)	70	ACTC1	0
chr1	205000936	205002002	*	1067	7.86736	7.05796	8.38274	-1.32478	5.08559e-20	2.7197e-17	FALSE	lost_in_mutant	1067	*	Exon (ENST00000339876.11/23114, exon 26 of 30)	23114	NFASC	3752
chr17	77106696	77107745	*	1050	7.27736	6.24033	7.87446	-1.63413	5.20247e-20	2.77487e-17	TRUE	lost_in_mutant	1050	*	Intron (ENST00000561721.6/6397, intron 3 of 4)	102466864	MIR6516	17279
chr3	43893832	43895031	*	1200	8.30884	8.76593	7.6359	1.13003	5.4682e-20	2.90892e-17	FALSE	gained_in_mutant	1200	*	Distal Intergenic	51099	ABHD5	176161
chr14	100828005	100828784	*	780	6.00744	3.27143	6.89489	-3.62346	6.48918e-20	3.44299e-17	FALSE	lost_in_mutant	780	*	Promoter (<=1kb)	55384	MEG3	594
chr17	79835039	79836356	*	1318	7.87185	8.37253	7.09867	1.27386	7.0532e-20	3.73245e-17	FALSE	gained_in_mutant	1318	*	Promoter (1-2kb)	8535	CBX4	1525
chr3	133745670	133747270	*	1601	6.03806	6.80665	4.28368	2.52297	7.9545e-20	4.19842e-17	FALSE	gained_in_mutant	1601	*	Promoter (<=1kb)	7018	TF	0
chr15	101006942	101009065	*	2124	8.24087	8.67731	7.61214	1.06517	8.00084e-20	4.21188e-17	TRUE	gained_in_mutant	2124	*	Exon (ENST00000388948.8/79705, exon 7 of 34)	79705	LRRK1	-12644
chr6	37779619	37780217	*	599	7.11397	6.00722	7.73283	-1.72562	8.18023e-20	4.29513e-17	TRUE	lost_in_mutant	599	*	Distal Intergenic	107986593	ZFAND3-DT	39001
chr22	17084592	17085816	*	1225	7.24465	7.81435	6.28949	1.52486	8.42753e-20	4.41351e-17	FALSE	gained_in_mutant	1225	*	Promoter (<=1kb)	23765	IL17RA	0
chr1	1630294	1631472	*	1179	7.36364	7.9128	6.466	1.44679	8.5781e-20	4.48076e-17	FALSE	gained_in_mutant	1179	*	Promoter (<=1kb)	8510	MMP23B	-691
chr15	74291017	74292344	*	1328	8.55945	7.95396	8.98464	-1.03068	9.12361e-20	4.75343e-17	TRUE	lost_in_mutant	1328	*	Intron (ENST00000635913.2/80125, intron 11 of 19)	80125	CCDC33	-3469
chr16	50467575	50468886	*	1312	7.77266	8.28414	6.97299	1.31115	9.2443e-20	4.80392e-17	FALSE	gained_in_mutant	1312	*	Intron (ENST00000637635.1/124903770, intron 2 of 4)	124903771	LOC124903771	-37059
chr1	32239544	32241753	*	2210	8.32559	8.76693	7.68654	1.08039	9.2932e-20	4.81695e-17	FALSE	gained_in_mutant	2210	*	Promoter (<=1kb)	339483	MTMR9LP	0
chr9	132136011	132137718	*	1708	8.68257	8.124	9.08423	-0.960228	9.40291e-20	4.86135e-17	FALSE	lost_in_mutant	1708	*	Distal Intergenic	84628	NTNG2	-24340
chr6	100434140	100436162	*	2023	7.97256	7.19672	8.47433	-1.27761	9.69347e-20	4.99879e-17	FALSE	lost_in_mutant	2023	*	Intron (ENST00000411442.1/102724406, intron 1 of 1)	102724406	SIM1-AS1	7022
chr19	48492751	48493836	*	1086	9.80013	10.1155	9.39594	0.719572	1.04095e-19	5.35438e-17	FALSE	gained_in_mutant	1086	*	Exon (ENST00000648216.1/114783, exon 2 of 5)	114783	LMTK3	4569
chr22	20240164	20240882	*	719	7.84263	7.06096	8.3468	-1.28584	1.06793e-19	5.47921e-17	FALSE	lost_in_mutant	719	*	Promoter (2-3kb)	65078	RTN4R	2802
chr1	22799883	22802365	*	2483	9.3416	8.8291	9.71899	-0.889894	1.07875e-19	5.52072e-17	FALSE	lost_in_mutant	2483	*	Promoter (<=1kb)	2048	EPHB2	0
chr5	55226318	55227757	*	1440	8.47985	8.88957	7.90547	0.984094	1.16127e-19	5.92804e-17	FALSE	gained_in_mutant	1440	*	Promoter (<=1kb)	345643	MCIDAS	0
chr14	77032623	77034277	*	1655	8.74622	9.14488	8.19346	0.951424	1.22295e-19	6.22717e-17	FALSE	gained_in_mutant	1655	*	Promoter (<=1kb)	105370579	LOC105370579	0
chr20	9514083	9516875	*	2793	7.78529	8.27531	7.03753	1.23779	1.23783e-19	6.28709e-17	FALSE	gained_in_mutant	2793	*	Promoter (<=1kb)	24141	LAMP5	0
chr4	56505055	56506905	*	1851	6.71301	7.35802	5.51625	1.84177	1.34293e-19	6.80383e-17	FALSE	gained_in_mutant	1851	*	Promoter (<=1kb)	132946	ARL9	0
chr9	128392118	128394590	*	2473	8.75499	9.17475	8.16053	1.01422	1.35111e-19	6.82812e-17	TRUE	gained_in_mutant	2473	*	Promoter (<=1kb)	100616335	MIR219B	0
chr15	90664996	90666095	*	1100	5.83179	6.6343	3.86525	2.76905	1.36574e-19	6.88486e-17	FALSE	gained_in_mutant	1100	*	Intron (ENST00000559531.1/101926895, intron 2 of 3)	101929765	LINC01585	4257
chr1	156245405	156246456	*	1052	6.34745	4.53782	7.12543	-2.58762	1.44481e-19	7.26536e-17	FALSE	lost_in_mutant	1052	*	Promoter (1-2kb)	79957	PAQR6	1558
chr12	4786773	4788408	*	1636	7.32124	6.32279	7.90568	-1.58289	1.48986e-19	7.4733e-17	TRUE	lost_in_mutant	1636	*	Intron (ENST00000542998.5/26290, intron 3 of 3)	3742	KCNA6	-20926
chr11	35786671	35787881	*	1211	7.01768	5.86271	7.6508	-1.78809	1.52258e-19	7.61853e-17	FALSE	lost_in_mutant	1211	*	Intron (ENST00000299413.7/54765, intron 4 of 4)	54765	TRIM44	62415
chr8	124740444	124741718	*	1275	7.09395	5.98544	7.71335	-1.72791	1.63037e-19	8.13771e-17	TRUE	lost_in_mutant	1275	*	Distal Intergenic	9788	MTSS1	-11971
chr5	123949465	123950723	*	1259	7.51873	6.59124	8.07869	-1.48745	1.67104e-19	8.32016e-17	FALSE	lost_in_mutant	1259	*	Distal Intergenic	1456	CSNK1G3	361040
chr1	117032325	117033707	*	1383	8.10145	7.40448	8.56939	-1.16491	1.70659e-19	8.4763e-17	FALSE	lost_in_mutant	1383	*	Promoter (<=1kb)	101929099	CD101-AS1	0
chr18	48098512	48101294	*	2783	7.60454	6.71716	8.14991	-1.43275	1.87737e-19	9.30167e-17	FALSE	lost_in_mutant	2783	*	Intron (ENST00000590800.6/201501, intron 3 of 4)	201501	ZBTB7C	36067
chr5	160164907	160166308	*	1402	8.57914	7.97783	9.00228	-1.02445	1.88388e-19	9.3111e-17	FALSE	lost_in_mutant	1402	*	Distal Intergenic	2172	FABP6	-21059
chr2	219525832	219527232	*	1401	8.23363	7.56574	8.68841	-1.12267	1.95021e-19	9.61545e-17	TRUE	lost_in_mutant	1401	*	Intron (ENST00000461395.5/55515, intron 1 of 2)	55515	ASIC4	8591
chr11	65647076	65647596	*	521	6.22226	6.96509	4.6076	2.35749	1.96333e-19	9.65657e-17	FALSE	gained_in_mutant	521	*	Promoter (<=1kb)	6494	SIPA1	0
chr19	7870634	7872204	*	1571	9.72963	9.31958	10.0486	-0.72897	1.98168e-19	9.72316e-17	FALSE	lost_in_mutant	1571	*	Promoter (1-2kb)	80164	PRR36	1393
chr16	86575402	86576511	*	1110	7.36636	7.91311	6.47528	1.43783	2.22056e-19	1.08688e-16	TRUE	gained_in_mutant	1110	*	Promoter (2-3kb)	2300	FOXL1	-2038
chr12	129965938	129967091	*	1154	5.98711	3.24928	6.8747	-3.62542	2.36929e-19	1.15688e-16	TRUE	lost_in_mutant	1154	*	Distal Intergenic	121256	TMEM132D	-61913
chr19	13162541	13164930	*	2390	9.40594	9.73042	8.98662	0.743804	2.48321e-19	1.20959e-16	TRUE	gained_in_mutant	2390	*	Distal Intergenic	9592	IER2	12126
chr9	137236396	137236918	*	523	8.35674	8.79303	7.7283	1.06473	3.2605e-19	1.58439e-16	FALSE	gained_in_mutant	523	*	3' UTR	10383	TUBB4B	-4369
chr15	57306019	57307345	*	1327	7.72244	8.22093	6.95452	1.26641	3.58133e-19	1.73612e-16	FALSE	gained_in_mutant	1327	*	Promoter (1-2kb)	283663	LINC00926	1294
chr1	39639244	39640281	*	1038	6.54894	7.22602	5.23101	1.995	3.79014e-19	1.83295e-16	FALSE	gained_in_mutant	1038	*	Promoter (<=1kb)	26508	HEYL	0
chr19	33176298	33178035	*	1738	10.8809	10.6089	11.1096	-0.500721	4.39475e-19	2.12027e-16	FALSE	lost_in_mutant	1738	*	Promoter (<=1kb)	4037	LRP3	0
chr17	80649391	80651136	*	1746	7.94418	7.21192	8.42758	-1.21566	4.43905e-19	2.13451e-16	TRUE	lost_in_mutant	1746	*	Intron (ENST00000574767.5/57521, intron 2 of 11)	57521	RPTOR	-57797
chr11	75428292	75428687	*	396	5.93544	3.02837	6.83591	-3.80755	4.44538e-19	2.13451e-16	FALSE	lost_in_mutant	396	*	Promoter (1-2kb)	283212	KLHL35	1375
chr1	61438733	61439657	*	925	7.25288	6.2018	7.85448	-1.65268	4.51316e-19	2.16192e-16	FALSE	lost_in_mutant	925	*	Exon (ENST00000493627.1/4774, exon 2 of 3)	4774	NFIA	32061
chr5	141715053	141716319	*	1267	8.12913	7.42662	8.59953	-1.17291	5.51954e-19	2.63775e-16	FALSE	lost_in_mutant	1267	*	Distal Intergenic	64411	ARAP3	-32823
chr11	116579727	116581313	*	1587	6.98805	7.58002	5.96681	1.6132	5.64186e-19	2.68985e-16	TRUE	gained_in_mutant	1587	*	Distal Intergenic	101929011	LINC02702	-58109
chr1	47708620	47711138	*	2519	9.01266	9.3707	8.53536	0.835332	6.04598e-19	2.87574e-16	FALSE	gained_in_mutant	2519	*	Distal Intergenic	107984953	LINC01738	20157
chr17	48816585	48817786	*	1202	8.05901	8.5102	7.39891	1.11129	6.17764e-19	2.93146e-16	TRUE	gained_in_mutant	1202	*	Promoter (<=1kb)	284076	TTLL6	0
chr16	31476423	31478138	*	1716	7.37873	7.91831	6.50688	1.41142	6.52782e-19	3.09038e-16	FALSE	gained_in_mutant	1716	*	Promoter (2-3kb)	7041	TGFB1I1	2983
chr11	96074321	96076405	*	2085	7.59374	6.68962	8.14527	-1.45565	6.80049e-19	3.21194e-16	TRUE	lost_in_mutant	2085	*	Intron (ENST00000524717.6/84441, intron 2 of 4)	8898	MTMR2	-149051
chr7	129779518	129782065	*	2548	8.40038	8.8107	7.82481	0.985898	7.54299e-19	3.55433e-16	FALSE	gained_in_mutant	2548	*	Promoter (<=1kb)	105375501	LOC105375501	0
chr2	47271656	47272793	*	1138	7.3778	7.92853	6.47589	1.45264	7.63324e-19	3.58849e-16	FALSE	gained_in_mutant	1138	*	Intron (ENST00000448713.5/101927043, intron 2 of 2)	101927043	EPCAM-DT	37615
chr1	210516034	210517072	*	1039	6.70328	5.35262	7.38845	-2.03583	7.72904e-19	3.6251e-16	FALSE	lost_in_mutant	1039	*	Intron (ENST00000413764.6/55733, intron 9 of 11)	55733	HHAT	76451
chr17	75753497	75754354	*	858	7.70377	8.19715	6.94808	1.24907	8.11623e-19	3.79789e-16	FALSE	gained_in_mutant	858	*	Promoter (<=1kb)	3691	ITGB4	-129
chr17	36564021	36565135	*	1115	6.54653	5.08057	7.25847	-2.17791	8.58425e-19	4.00762e-16	FALSE	lost_in_mutant	1115	*	Intron (ENST00000617860.4/79893, intron 5 of 7)	79893	GGNBP2	-11522
chr15	41501041	41503866	*	2826	8.17776	8.61598	7.54528	1.0707	8.63441e-19	4.02171e-16	FALSE	gained_in_mutant	2826	*	Promoter (<=1kb)	3706	ITPKA	0
chr11	75597299	75598079	*	781	7.47262	6.52047	8.04127	-1.5208	8.65422e-19	4.02171e-16	FALSE	lost_in_mutant	781	*	Promoter (<=1kb)	4135	MAP6	957
chr9	85246129	85247155	*	1027	8.18354	7.52939	8.63196	-1.10257	8.93693e-19	4.14356e-16	FALSE	lost_in_mutant	1027	*	Distal Intergenic	105376121	LOC105376121	196769
chr2	218896754	218898860	*	2107	8.44712	8.86289	7.8607	1.00219	9.34206e-19	4.32148e-16	FALSE	gained_in_mutant	2107	*	Intron (ENST00000489887.1/ENST00000489887.1, intron 1 of 1)	124906119	LOC124906119	-10298
chr8	232271	233112	*	842	5.44848	6.33973	2.66472	3.67501	9.59592e-19	4.42878e-16	FALSE	gained_in_mutant	842	*	Promoter (<=1kb)	169270	ZNF596	0
chr19	58058915	58059779	*	865	7.31439	6.34044	7.89056	-1.55012	9.77907e-19	4.50303e-16	FALSE	lost_in_mutant	865	*	Promoter (<=1kb)	7694	ZNF135	0
chr20	60365162	60366584	*	1423	8.25335	7.57841	8.71136	-1.13295	9.80895e-19	4.50652e-16	FALSE	lost_in_mutant	1423	*	Intron (ENST00000660093.1/284757, intron 3 of 4)	693231	MIR646	56688
chr8	132425021	132426238	*	1218	8.75382	8.21022	9.14772	-0.937496	9.99739e-19	4.58268e-16	FALSE	lost_in_mutant	1218	*	Intron (ENST00000388996.10/3786, intron 1 of 14)	3786	KCNQ3	21024
chr18	57130803	57131715	*	913	7.76302	6.96521	8.27376	-1.30855	1.06772e-18	4.88324e-16	FALSE	lost_in_mutant	913	*	Distal Intergenic	284257	BOD1L2	-15372
chr1	65001335	65003348	*	2014	8.41622	8.82611	7.84149	0.984617	1.07523e-18	4.90648e-16	FALSE	gained_in_mutant	2014	*	Promoter (<=1kb)	101927084	LINC01359	0
chr1	226002075	226003201	*	1127	8.54199	7.96674	8.95215	-0.985414	1.09691e-18	4.99411e-16	TRUE	lost_in_mutant	1127	*	Promoter (2-3kb)	163859	SDE2	-2732
chr1	159853854	159855475	*	1622	8.74855	9.14248	8.2049	0.937582	1.15134e-18	5.23015e-16	FALSE	gained_in_mutant	1622	*	Promoter (<=1kb)	107985216	LOC107985216	0
chr5	2754652	2755318	*	667	6.19716	6.91941	4.68362	2.23579	1.24549e-18	5.64515e-16	FALSE	gained_in_mutant	667	*	Promoter (2-3kb)	153571	IRX2-DT	2387
chr19	4742390	4743458	*	1069	7.88268	7.13622	8.37216	-1.23593	1.382e-18	6.2499e-16	FALSE	lost_in_mutant	1069	*	Distal Intergenic	91039	DPP9	-17717
chr17	42779688	42781606	*	1919	7.73827	8.22528	6.99759	1.22769	1.43619e-18	6.48046e-16	FALSE	gained_in_mutant	1919	*	Promoter (<=1kb)	65266	WNK4	0
chr3	189975153	189976217	*	1065	7.05993	5.97622	7.67175	-1.69553	1.44409e-18	6.50159e-16	FALSE	lost_in_mutant	1065	*	Promoter (<=1kb)	55214	P3H2	-963
chr22	19940948	19943013	*	2066	8.17534	7.51246	8.62782	-1.11536	1.54463e-18	6.93881e-16	FALSE	lost_in_mutant	2066	*	Promoter (<=1kb)	10587	TXNRD2	0
chr4	143558849	143560079	*	1231	8.39113	8.80593	7.80664	0.999282	1.71101e-18	7.66915e-16	FALSE	gained_in_mutant	1231	*	Promoter (<=1kb)	105377459	LOC105377459	0
chr1	227787150	227789053	*	1904	10.5894	10.292	10.8359	-0.543816	1.88094e-18	8.41218e-16	FALSE	lost_in_mutant	1904	*	Promoter (<=1kb)	105373289	LOC105373289	0
chr20	61433924	61435321	*	1398	8.64382	8.08301	9.04663	-0.963617	1.88926e-18	8.43072e-16	TRUE	lost_in_mutant	1398	*	Promoter (2-3kb)	105372703	LOC105372703	2046
chr1	47437439	47438225	*	787	8.14713	8.59616	7.49168	1.10448	1.9712e-18	8.777e-16	FALSE	gained_in_mutant	787	*	Promoter (<=1kb)	2306	FOXD2	0
chr4	74793517	74794905	*	1389	7.21818	6.2187	7.80297	-1.58427	2.29593e-18	1.02004e-15	FALSE	lost_in_mutant	1389	*	Promoter (<=1kb)	685	BTC	0
chr12	57725921	57727968	*	2048	8.49069	8.90638	7.90441	1.00197	2.61967e-18	1.16132e-15	FALSE	gained_in_mutant	2048	*	Promoter (<=1kb)	100130776	AGAP2-AS1	0
chr17	74008316	74010145	*	1830	7.89718	7.15171	8.38624	-1.23454	2.6711e-18	1.18153e-15	TRUE	lost_in_mutant	1830	*	Distal Intergenic	105371888	LOC105371888	-58410
chr21	40021376	40022193	*	818	6.93909	5.79783	7.56822	-1.77039	2.69354e-18	1.18886e-15	TRUE	lost_in_mutant	818	*	Intron (ENST00000400454.6/1826, intron 32 of 32)	5121	PCP4	122900
chr2	219483622	219486844	*	3223	8.60254	8.99052	8.07024	0.920277	2.76489e-18	1.21769e-15	FALSE	gained_in_mutant	3223	*	Exon (ENST00000312358.12/10290, exon 30 of 41)	100996693	SPEGNB	-5023
chr13	67229532	67231365	*	1834	9.58161	9.88782	9.1924	0.695419	2.85739e-18	1.25569e-15	FALSE	gained_in_mutant	1834	*	Promoter (<=1kb)	5101	PCDH9	0
chr16	2020023	2020856	*	834	7.20529	7.76093	6.28985	1.47108	3.10885e-18	1.36323e-15	FALSE	gained_in_mutant	834	*	Promoter (<=1kb)	283869	NPW	238
chr1	152110403	152112607	*	2205	8.23901	7.60666	8.67716	-1.0705	3.15112e-18	1.37878e-15	FALSE	lost_in_mutant	2205	*	Promoter (2-3kb)	7062	TCHH	2837
chr5	54837922	54839456	*	1535	6.87232	5.70375	7.50936	-1.80561	3.16395e-18	1.3814e-15	TRUE	lost_in_mutant	1535	*	Intron (ENST00000426589.2/ENST00000426589.2, intron 5 of 9)	124900976	LOC124900976	-44179
chr2	161414194	161415326	*	1133	7.65528	8.16456	6.86108	1.30347	3.1981e-18	1.3933e-15	FALSE	gained_in_mutant	1133	*	Promoter (<=1kb)	10716	TBR1	-971
chr3	197495917	197497117	*	1201	7.69226	6.90035	8.20061	-1.30026	3.35046e-18	1.45654e-15	FALSE	lost_in_mutant	1201	*	Distal Intergenic	100129516	LINC02012	9869
chr17	79477956	79478748	*	793	6.70322	5.33617	7.39236	-2.05618	3.66672e-18	1.59061e-15	FALSE	lost_in_mutant	793	*	Intron (ENST00000583458.5/146713, intron 1 of 13)	146713	RBFOX3	3850
chr13	57629392	57632801	*	3410	9.38817	9.69785	8.99333	0.70452	4.15093e-18	1.7968e-15	FALSE	gained_in_mutant	3410	*	Promoter (<=1kb)	27253	PCDH17	0
chr8	79123802	79125021	*	1220	5.87626	3.35757	6.74455	-3.38698	4.66231e-18	2.01385e-15	FALSE	lost_in_mutant	1220	*	Distal Intergenic	112935892	LINC02605	288495
chr17	10772747	10773797	*	1051	7.62928	6.78782	8.15727	-1.36945	5.21452e-18	2.24757e-15	TRUE	lost_in_mutant	1051	*	Intron (ENST00000647474.1/124903926, intron 3 of 5)	101101775	TMEM220-AS1	6070
chr7	38838302	38839582	*	1281	7.19073	6.20262	7.77171	-1.56909	5.31163e-18	2.28456e-15	FALSE	lost_in_mutant	1281	*	Intron (ENST00000310301.9/27072, intron 4 of 28)	27072	VPS41	-6956
chr22	30876646	30877930	*	1285	8.4234	7.83776	8.83878	-1.00103	5.33657e-18	2.29041e-15	FALSE	lost_in_mutant	1285	*	Intron (ENST00000438716.3/23762, intron 4 of 14)	23762	OSBP2	-3751
chr1	58903349	58904384	*	1036	7.46209	7.98783	6.62642	1.36141	5.3926e-18	2.30955e-15	FALSE	gained_in_mutant	1036	*	Promoter (<=1kb)	105378753	LINC02777	0
chr10	98172348	98174002	*	1655	8.26321	7.6471	8.69358	-1.04647	6.0927e-18	2.60388e-15	FALSE	lost_in_mutant	1655	*	Intron (ENST00000370584.7/27291, intron 2 of 8)	27291	R3HCC1L	9061
chr3	142284962	142285623	*	662	7.08189	6.00445	7.69177	-1.68732	6.25985e-18	2.66967e-15	TRUE	lost_in_mutant	662	*	Distal Intergenic	54464	XRN1	47267
chr15	64893689	64895179	*	1491	9.17272	9.51752	8.71875	0.798768	6.37296e-18	2.71218e-15	FALSE	gained_in_mutant	1491	*	Intron (ENST00000502574.1/80301, intron 5 of 5)	348094	ANKDD1A	-16723
chr18	71625221	71626156	*	936	6.39901	4.89953	7.11826	-2.21872	6.45482e-18	2.74125e-15	FALSE	lost_in_mutant	936	*	Distal Intergenic	100505776	LINC01541	-46265
chr10	22335241	22337296	*	2056	8.43929	8.84144	7.87976	0.961682	6.47441e-18	2.74381e-15	TRUE	gained_in_mutant	2056	*	Distal Intergenic	100532731	COMMD3-BMI1	7295
chr6	26550346	26550873	*	528	6.27798	6.97157	4.89224	2.07933	6.55994e-18	2.77424e-15	FALSE	gained_in_mutant	528	*	Intron (ENST00000707189.1/ENST00000707189.1, intron 1 of 1)	10473	HMGN4	11908
chr11	116207103	116208444	*	1342	8.63732	8.08105	9.0378	-0.956748	6.80434e-18	2.87159e-15	FALSE	lost_in_mutant	1342	*	Distal Intergenic	102724165	LINC02703	274246
chr5	136466234	136467979	*	1746	5.64836	6.46369	3.59123	2.87247	7.24642e-18	3.05178e-15	TRUE	gained_in_mutant	1746	*	Promoter (<=1kb)	124901076	LOC124901076	0
chr13	43031384	43032458	*	1075	7.08753	6.05177	7.68422	-1.63246	7.47247e-18	3.13405e-15	TRUE	lost_in_mutant	1075	*	Intron (ENST00000474320.1/29103, intron 1 of 3)	29103	DNAJC15	7798
chr12	49292825	49295385	*	2561	10.4883	10.1844	10.7392	-0.55481	7.47276e-18	3.13405e-15	FALSE	lost_in_mutant	2561	*	Promoter (<=1kb)	5630	PRPH	0
chr8	48734728	48736065	*	1338	7.37214	7.89822	6.53562	1.36259	8.35343e-18	3.49614e-15	FALSE	gained_in_mutant	1338	*	Promoter (<=1kb)	79645	CLXN	0
chr6	101401598	101403832	*	2235	8.43717	8.8368	7.88254	0.954257	8.40717e-18	3.51137e-15	TRUE	gained_in_mutant	2235	*	Promoter (2-3kb)	2898	GRIK2	2613
chr4	152117289	152118384	*	1096	7.50763	6.6522	8.04099	-1.38879	8.53456e-18	3.55722e-15	TRUE	lost_in_mutant	1096	*	Distal Intergenic	100996286	LINC02273	16471
chr20	20955936	20957299	*	1364	6.83221	5.6699	7.46746	-1.79755	8.63078e-18	3.58993e-15	TRUE	lost_in_mutant	1364	*	Distal Intergenic	128193295	LINC03083	-13149
chr1	5521932	5523044	*	1113	7.62276	6.7955	8.14522	-1.34971	9.18741e-18	3.8136e-15	FALSE	lost_in_mutant	1113	*	Distal Intergenic	105376686	LOC105376686	-28875
chr9	130692286	130692705	*	420	6.60587	7.23903	5.4508	1.78823	9.48408e-18	3.92868e-15	FALSE	gained_in_mutant	420	*	Promoter (1-2kb)	23404	EXOSC2	-1016
chr5	176618968	176619861	*	894	7.97665	8.42855	7.31502	1.11353	9.53078e-18	3.93995e-15	FALSE	gained_in_mutant	894	*	Distal Intergenic	114787	GPRIN1	-8812
chr12	128853589	128854550	*	962	6.01036	3.92566	6.82942	-2.90376	1.07226e-17	4.4236e-15	FALSE	lost_in_mutant	962	*	Promoter (<=1kb)	144423	GLT1D1	0
chr11	134932382	134933622	*	1241	8.10511	7.44349	8.557	-1.11351	1.35502e-17	5.57875e-15	FALSE	lost_in_mutant	1241	*	Distal Intergenic	105369586	LINC02697	-17086
chr11	115065612	115066949	*	1338	7.49741	6.63077	8.03503	-1.40426	1.41534e-17	5.81522e-15	TRUE	lost_in_mutant	1338	*	Distal Intergenic	23705	CADM1	112162
chr10	8051431	8052683	*	1253	6.38016	7.05028	5.08958	1.9607	1.7245e-17	7.07112e-15	FALSE	gained_in_mutant	1253	*	Promoter (<=1kb)	2625	GATA3	0
chr2	231662011	231662780	*	770	8.58264	8.97597	8.04014	0.935823	1.84469e-17	7.54862e-15	FALSE	gained_in_mutant	770	*	Distal Intergenic	5757	PTMA	-44115
chr2	100195062	100196060	*	999	6.69915	5.46679	7.35393	-1.88714	1.9953e-17	8.14846e-15	TRUE	lost_in_mutant	999	*	Promoter (2-3kb)	3899	AFF3	-2634
chr15	46785930	46787512	*	1583	7.62554	6.82783	8.13624	-1.3084	2.11339e-17	8.61328e-15	FALSE	lost_in_mutant	1583	*	Intron (ENST00000559148.1/ENST00000559148.1, intron 1 of 1)	80031	SEMA6D	-396589
chr7	158413997	158415204	*	1208	8.56505	8.0145	8.96256	-0.948056	2.13021e-17	8.66438e-15	FALSE	lost_in_mutant	1208	*	Intron (ENST00000389413.7/5799, intron 2 of 21)	693180	MIR595	117609
chr7	139482744	139484119	*	1376	7.82246	8.29043	7.12541	1.16502	2.35478e-17	9.55858e-15	FALSE	gained_in_mutant	1376	*	Promoter (<=1kb)	346689	KLRG2	0
chr17	64778189	64778587	*	399	5.66534	6.46734	3.70228	2.76506	2.54271e-17	1.03007e-14	FALSE	gained_in_mutant	399	*	Promoter (2-3kb)	102464831	MIR6080	-2172
chr6	34909097	34910334	*	1238	6.40212	4.9036	7.12116	-2.21756	2.60442e-17	1.05296e-14	FALSE	lost_in_mutant	1238	*	Intron (ENST00000360359.5/23294, intron 1 of 23)	23294	ANKS1A	19783
chr1	155974356	155976335	*	1980	7.65097	8.13364	6.92042	1.21321	2.61217e-17	1.05399e-14	FALSE	gained_in_mutant	1980	*	Promoter (1-2kb)	9181	ARHGEF2	1825
chr21	45970412	45971068	*	657	7.56102	8.05668	6.79988	1.2568	3.00242e-17	1.20904e-14	FALSE	gained_in_mutant	657	*	Distal Intergenic	1291	COL6A1	-10702
chr11	111734899	111736313	*	1415	8.55643	8.02612	8.94335	-0.917237	3.25779e-17	1.30926e-14	FALSE	lost_in_mutant	1415	*	Promoter (<=1kb)	5519	PPP2R1B	0
chr6	2840830	2842286	*	1457	8.03536	8.48397	7.38081	1.10316	3.41958e-17	1.37156e-14	FALSE	gained_in_mutant	1457	*	Promoter (<=1kb)	1992	SERPINB1	0
chr5	137035052	137037359	*	2308	8.97222	8.49698	9.3291	-0.832122	3.57812e-17	1.43231e-14	FALSE	lost_in_mutant	2308	*	Intron (ENST00000394945.6/6695, intron 6 of 10)	6695	SPOCK1	-41892
chr20	63834734	63835737	*	1004	9.3216	8.90044	9.64719	-0.746747	3.61929e-17	1.44592e-14	FALSE	lost_in_mutant	1004	*	Promoter (2-3kb)	140685	ZBTB46	-2696
chr8	142636821	142637527	*	707	8.21477	8.63872	7.61183	1.02689	3.68792e-17	1.47043e-14	FALSE	gained_in_mutant	707	*	Promoter (1-2kb)	101928087	LOC101928087	-1069
chr2	100450988	100452002	*	1015	7.12624	6.12309	7.71226	-1.58917	3.79731e-17	1.51107e-14	TRUE	lost_in_mutant	1015	*	Distal Intergenic	129521	NMS	-18480
chr2	177030110	177032292	*	2183	8.21214	7.58483	8.64789	-1.06306	3.81241e-17	1.5141e-14	TRUE	lost_in_mutant	2183	*	Intron (ENST00000665720.1/107985965, intron 4 of 6)	107985965	LOC107985965	24024
chr2	10239158	10240310	*	1153	8.13267	7.50084	8.57058	-1.06974	3.82919e-17	1.51778e-14	FALSE	lost_in_mutant	1153	*	Distal Intergenic	100422929	MIR4261	-46487
chr2	231666009	231667393	*	1385	7.69638	8.17056	6.98533	1.18523	3.8464e-17	1.52162e-14	FALSE	gained_in_mutant	1385	*	Distal Intergenic	5757	PTMA	-39502
chr10	121595575	121598817	*	3243	8.61711	8.99678	8.10038	0.8964	3.87489e-17	1.52989e-14	TRUE	gained_in_mutant	3243	*	Promoter (<=1kb)	2263	FGFR2	0
chr12	187655	188194	*	540	5.88913	6.66447	4.09527	2.56921	3.94317e-17	1.55374e-14	FALSE	gained_in_mutant	540	*	Distal Intergenic	105369592	IQSEC3-AS1	-5256
chr16	67185285	67185681	*	397	7.79538	8.27176	7.0793	1.19246	3.95065e-17	1.55374e-14	FALSE	gained_in_mutant	397	*	Promoter (<=1kb)	283849	EXOC3L1	0
chr9	136586947	136589332	*	2386	8.45741	8.84438	7.927	0.917383	4.02367e-17	1.57938e-14	FALSE	gained_in_mutant	2386	*	Distal Intergenic	401561	LINC01451	26305
chr20	23048358	23051469	*	3112	8.98602	9.31992	8.5508	0.769121	4.25167e-17	1.66564e-14	FALSE	gained_in_mutant	3112	*	Promoter (<=1kb)	7056	THBD	0
chr14	105527803	105528623	*	821	7.2862	6.32353	7.8585	-1.53497	4.73303e-17	1.85063e-14	FALSE	lost_in_mutant	821	*	Promoter (<=1kb)	80757	TMEM121	698
chr10	98414253	98416048	*	1796	7.90052	8.35687	7.22921	1.12766	4.74366e-17	1.85121e-14	FALSE	gained_in_mutant	1796	*	Promoter (<=1kb)	3257	HPS1	0
chr3	129626041	129628573	*	2533	8.68258	9.04946	8.18936	0.860102	5.09734e-17	1.9854e-14	FALSE	gained_in_mutant	2533	*	Distal Intergenic	23129	PLXND1	-19365
chr6	107538624	107541005	*	2382	7.84651	7.11724	8.32863	-1.21139	5.32476e-17	2.06999e-14	FALSE	lost_in_mutant	2382	*	Intron (ENST00000477448.1/55084, intron 4 of 4)	55084	SOBP	48020
chr15	74421841	74422869	*	1029	7.75835	7.01673	8.24577	-1.22903	5.46777e-17	2.12151e-14	FALSE	lost_in_mutant	1029	*	Intron (ENST00000261918.9/8482, intron 1 of 13)	8482	SEMA7A	-10202
chr18	37285237	37286656	*	1420	8.09303	7.45839	8.53228	-1.07389	5.83415e-17	2.25932e-14	FALSE	lost_in_mutant	1420	*	Intron (ENST00000420428.7/56853, intron 3 of 12)	105372068	LOC105372068	10777
chr7	95537144	95537981	*	838	6.15799	4.48604	6.91174	-2.4257	5.85379e-17	2.26259e-14	FALSE	lost_in_mutant	838	*	3' UTR	107986824	PDK4-AS1	-7210
chr8	130014737	130017705	*	2969	8.27407	8.68989	7.68755	1.00234	5.97174e-17	2.30378e-14	FALSE	gained_in_mutant	2969	*	Promoter (<=1kb)	51571	CYRIB	0
chr4	72031104	72032628	*	1525	6.22488	4.5437	6.98034	-2.43664	5.99133e-17	2.30694e-14	FALSE	lost_in_mutant	1525	*	Promoter (<=1kb)	10886	NPFFR2	0
chr2	240232800	240233920	*	1121	7.14544	7.70045	6.23173	1.46871	6.00766e-17	2.30882e-14	FALSE	gained_in_mutant	1121	*	Intron (ENST00000457178.1/ENST00000457178.1, intron 1 of 2)	150677	OTOS	-88238
chr9	136267188	136269073	*	1886	8.50059	8.88435	7.97622	0.908136	6.12388e-17	2.34902e-14	FALSE	gained_in_mutant	1886	*	Exon (ENST00000640235.1/ENST00000640235.1, exon 2 of 2)	169714	QSOX2	-21376
chr2	101473773	101475194	*	1422	7.66062	8.15204	6.90957	1.24247	6.33302e-17	2.42465e-14	FALSE	gained_in_mutant	1422	*	Promoter (<=1kb)	731220	RFX8	0
chr12	2690778	2691855	*	1078	5.86639	6.61456	4.22407	2.39049	6.81015e-17	2.60239e-14	FALSE	gained_in_mutant	1078	*	Promoter (<=1kb)	100652846	CACNA1C-AS1	0
chrX	40169547	40170118	*	572	6.25982	6.94078	4.92627	2.01451	6.8251e-17	2.60318e-14	FALSE	gained_in_mutant	572	*	Intron (ENST00000378455.8/54880, intron 1 of 13)	54880	BCOR	7095
chr4	118587277	118587949	*	673	7.29804	6.39713	7.8484	-1.45128	7.1198e-17	2.71047e-14	FALSE	lost_in_mutant	673	*	Distal Intergenic	729218	LOC729218	-3770
chr7	70487116	70488383	*	1268	6.48126	5.1114	7.17107	-2.05967	7.23032e-17	2.74737e-14	TRUE	lost_in_mutant	1268	*	Intron (ENST00000644939.1/26053, intron 5 of 18)	26053	AUTS2	-107702
chr2	8583494	8584465	*	972	6.86123	7.44159	5.87492	1.56668	7.26887e-17	2.75684e-14	FALSE	gained_in_mutant	972	*	Promoter (<=1kb)	101929567	LINC01814	0
chr19	15779839	15780705	*	867	5.81368	3.51447	6.65913	-3.14466	7.77629e-17	2.94221e-14	FALSE	lost_in_mutant	867	*	Promoter (<=1kb)	388514	CYP4F24P	0
chr6	5171985	5175798	*	3814	8.03114	7.36813	8.48367	-1.11554	7.78675e-17	2.94221e-14	TRUE	lost_in_mutant	3814	*	Intron (ENST00000468929.5/57128, intron 1 of 1)	100500900	MIR3691	-23663
chr3	127959823	127961407	*	1585	7.91592	7.20634	8.38946	-1.18312	7.96603e-17	3.00434e-14	FALSE	lost_in_mutant	1585	*	Intron (ENST00000405109.5/166348, intron 4 of 5)	166348	KBTBD12	35742
chr22	36454733	36455852	*	1120	8.62677	8.99273	8.13523	0.857495	8.09507e-17	3.04732e-14	FALSE	gained_in_mutant	1120	*	Promoter (<=1kb)	124905111	LOC124905111	0
chr14	103206925	103208306	*	1382	7.33087	7.84933	6.51375	1.33558	8.2751e-17	3.1093e-14	FALSE	gained_in_mutant	1382	*	Exon (ENST00000605531.1/ENST00000605531.1, exon 1 of 1)	100131366	LINC00605	-17897
chr1	175598785	175600017	*	1233	6.90146	7.47741	5.92816	1.54924	8.54256e-17	3.20384e-14	FALSE	gained_in_mutant	1233	*	Intron (ENST00000367674.7/7143, intron 1 of 22)	7143	TNR	-70416
chr6	16419677	16421232	*	1556	7.5162	6.69347	8.03688	-1.34341	8.58385e-17	3.21337e-14	TRUE	lost_in_mutant	1556	*	Intron (ENST00000244769.8/6310, intron 7 of 8)	127903862	LOC127903862	-91246
chr17	19779912	19782419	*	2508	7.33096	6.45064	7.87371	-1.42308	9.18916e-17	3.43361e-14	FALSE	lost_in_mutant	2508	*	Promoter (1-2kb)	9706	ULK2	1641
chr11	63489635	63491820	*	2186	7.01035	7.57536	6.06857	1.50679	9.3483e-17	3.48662e-14	FALSE	gained_in_mutant	2186	*	Promoter (<=1kb)	117245	PLAAT5	0
chr2	236168292	236168951	*	660	7.76267	8.22991	7.06729	1.16261	9.40535e-17	3.50144e-14	FALSE	gained_in_mutant	660	*	Promoter (<=1kb)	2637	GBX2	0
chr1	34166026	34167187	*	1162	7.65526	8.16039	6.87126	1.28913	9.84139e-17	3.65704e-14	TRUE	gained_in_mutant	1162	*	Promoter (<=1kb)	84970	C1orf94	0
chr3	197029483	197030178	*	696	7.32021	7.87938	6.39492	1.48446	1.01531e-16	3.76594e-14	FALSE	gained_in_mutant	696	*	Promoter (<=1kb)	4241	MELTF	0
chr12	53567219	53568301	*	1083	7.064	6.03687	7.6579	-1.62102	1.04941e-16	3.8756e-14	FALSE	lost_in_mutant	1083	*	Intron (ENST00000648881.1/124902937, intron 3 of 6)	11016	ATF7	-23268
chr12	3578927	3580579	*	1653	7.90656	7.20222	8.37778	-1.17556	1.04956e-16	3.8756e-14	TRUE	lost_in_mutant	1653	*	Intron (ENST00000452611.6/56341, intron 7 of 9)	56341	PRMT8	40713
chr17	4246801	4248311	*	1511	8.18995	7.56309	8.62549	-1.0624	1.05063e-16	3.8756e-14	TRUE	lost_in_mutant	1511	*	Intron (ENST00000341657.9/51479, intron 1 of 24)	51479	ANKFY1	-4351
chr16	67160773	67161235	*	463	7.88152	8.34883	7.18596	1.16287	1.12163e-16	4.13001e-14	FALSE	gained_in_mutant	463	*	Promoter (<=1kb)	55336	FBXL8	0
chr19	45814792	45818356	*	3565	10.1497	10.4068	9.83657	0.570207	1.16862e-16	4.29519e-14	FALSE	gained_in_mutant	3565	*	Promoter (<=1kb)	81492	RSPH6A	0
chr19	5827876	5829522	*	1647	9.841	10.1143	9.50349	0.610837	1.17564e-16	4.31314e-14	FALSE	gained_in_mutant	1647	*	3' UTR	2528	FUT6	3045
chr6	145603167	145603924	*	758	6.2917	4.73919	7.02209	-2.2829	1.19167e-16	4.36402e-14	FALSE	lost_in_mutant	758	*	Intron (ENST00000638717.1/7957, intron 3 of 4)	7957	EPM2A	30758
chr10	78424534	78425113	*	580	5.75972	6.53061	3.99203	2.53858	1.21555e-16	4.43561e-14	FALSE	gained_in_mutant	580	*	Intron (ENST00000634930.1/105378375, intron 1 of 3)	124902468	LOC124902468	122875
chr14	104291041	104292070	*	1030	8.78104	8.28199	9.15112	-0.869129	1.2156e-16	4.43561e-14	FALSE	lost_in_mutant	1030	*	Distal Intergenic	145195	LINC02691	67386
chr17	28718031	28718271	*	241	5.69252	6.47917	3.82973	2.64944	1.32793e-16	4.83674e-14	FALSE	gained_in_mutant	241	*	Promoter (<=1kb)	83871	RAB34	0
chr6	118383776	118384843	*	1068	5.97854	4.1017	6.76741	-2.66572	1.3969e-16	5.0788e-14	FALSE	lost_in_mutant	1068	*	Distal Intergenic	23629	BRD7P3	-116587
chr4	181503787	181505362	*	1576	7.10751	6.15054	7.67784	-1.52731	1.4615e-16	5.29609e-14	FALSE	lost_in_mutant	1576	*	Distal Intergenic	101928679	LINC02500	-238642
chr8	25050122	25052670	*	2549	8.71391	8.22427	9.07881	-0.854546	1.4619e-16	5.29609e-14	TRUE	lost_in_mutant	2549	*	Distal Intergenic	105379330	LOC105379330	58120
chr7	3114376	3115496	*	1121	7.31856	6.4376	7.86156	-1.42396	1.48518e-16	5.37081e-14	TRUE	lost_in_mutant	1121	*	Promoter (2-3kb)	105375130	LOC105375130	2538
chr12	18381510	18382680	*	1171	7.1828	6.26106	7.74071	-1.47965	1.52203e-16	5.49425e-14	FALSE	lost_in_mutant	1171	*	3' UTR	5288	PIK3C2G	10329
chr5	107532372	107534583	*	2212	7.79928	7.09003	8.27267	-1.18264	1.53402e-16	5.52764e-14	FALSE	lost_in_mutant	2212	*	Intron (ENST00000333274.11/1946, intron 1 of 4)	1946	EFNA5	-26181
chr6	37765437	37766168	*	732	6.99816	5.96994	7.5924	-1.62247	1.58243e-16	5.69193e-14	FALSE	lost_in_mutant	732	*	Distal Intergenic	107986593	ZFAND3-DT	53050
chr2	174335850	174337264	*	1415	7.17959	7.7152	6.31827	1.39693	1.68917e-16	6.06508e-14	FALSE	gained_in_mutant	1415	*	Promoter (<=1kb)	100131390	SP9	896
chr2	28810145	28811317	*	1173	8.55225	8.92741	8.04389	0.883511	1.84339e-16	6.60707e-14	FALSE	gained_in_mutant	1173	*	Promoter (<=1kb)	245711	SPDYA	0
chr11	63998677	64000811	*	2135	10.0231	10.2807	9.70935	0.571388	1.90384e-16	6.81168e-14	FALSE	gained_in_mutant	2135	*	Promoter (<=1kb)	28992	MACROD1	0
chr3	46845210	46846943	*	1734	7.23634	7.77006	6.37998	1.39008	1.91085e-16	6.82468e-14	FALSE	gained_in_mutant	1734	*	Intron (ENST00000713932.1/4634, intron 6 of 7)	339906	PRSS42P	-11115
chr8	38734543	38735425	*	883	9.16646	8.73713	9.49689	-0.75976	1.96814e-16	7.0169e-14	FALSE	lost_in_mutant	883	*	Intron (ENST00000519416.5/6867, intron 1 of 12)	6867	TACC1	5903
chr20	12293717	12295004	*	1288	7.87067	7.18221	8.3348	-1.15259	1.97165e-16	7.01703e-14	FALSE	lost_in_mutant	1288	*	Intron (ENST00000654812.1/107985406, intron 1 of 2)	107985406	LOC107985406	23217
chr18	42706014	42707308	*	1295	6.91092	5.86871	7.50968	-1.64097	2.00627e-16	7.12768e-14	TRUE	lost_in_mutant	1295	*	Distal Intergenic	6014	RIT2	266787
chr10	100826165	100828944	*	2780	9.32554	9.64066	8.92178	0.718879	2.0178e-16	7.146e-14	FALSE	gained_in_mutant	2780	*	3' UTR	5076	PAX2	77315
chr22	36100012	36101029	*	1018	7.42716	6.59884	7.95003	-1.35119	2.01849e-16	7.146e-14	FALSE	lost_in_mutant	1018	*	Distal Intergenic	80833	APOL3	55856
chr9	120842438	120843519	*	1082	9.19144	8.7614	9.52229	-0.760889	2.05551e-16	7.26431e-14	FALSE	lost_in_mutant	1082	*	Promoter (<=1kb)	5711	PSMD5	0
chr20	21705785	21706964	*	1180	7.37768	7.89926	6.55264	1.34662	2.08228e-16	7.3461e-14	FALSE	gained_in_mutant	1180	*	Promoter (<=1kb)	5075	PAX1	0
chr10	43221323	43223044	*	1722	7.94268	7.27791	8.39603	-1.11812	2.10282e-16	7.40564e-14	FALSE	lost_in_mutant	1722	*	Intron (ENST00000374459.5/221002, intron 1 of 12)	221002	RASGEF1A	6695
chr2	174334810	174335153	*	344	5.92925	6.67332	4.30823	2.36509	2.10722e-16	7.40823e-14	FALSE	gained_in_mutant	344	*	Promoter (<=1kb)	100131390	SP9	0
chr10	112287719	112289047	*	1329	6.97583	5.9432	7.5715	-1.6283	2.12543e-16	7.45928e-14	FALSE	lost_in_mutant	1329	*	Intron (ENST00000643850.1/6975, intron 5 of 10)	6975	TECTB	4063
chr9	137156371	137157324	*	954	7.15441	6.15873	7.73794	-1.57921	2.20075e-16	7.71023e-14	FALSE	lost_in_mutant	954	*	Promoter (<=1kb)	2902	GRIN1	0
chr2	241885263	241886194	*	932	8.86552	8.37526	9.23077	-0.85551	2.2067e-16	7.71769e-14	FALSE	lost_in_mutant	932	*	Promoter (2-3kb)	101927289	LINC01237	2838
chr12	127590698	127591874	*	1177	6.63484	5.42038	7.28474	-1.86436	2.24443e-16	7.83609e-14	FALSE	lost_in_mutant	1177	*	Exon (ENST00000660759.1/ENST00000660759.1, exon 3 of 3)	101927637	LINC02411	40952
chr4	26490084	26491245	*	1162	7.47302	6.642	7.99695	-1.35495	2.36622e-16	8.24704e-14	FALSE	lost_in_mutant	1162	*	Promoter (<=1kb)	886	CCKAR	0
chr11	17400480	17401428	*	949	7.54851	6.76025	8.05537	-1.29512	2.40991e-16	8.38487e-14	FALSE	lost_in_mutant	949	*	Promoter (1-2kb)	6833	ABCC8	1250
chr10	100881761	100883012	*	1252	7.91654	7.2395	8.3755	-1.13599	2.47513e-16	8.597e-14	FALSE	lost_in_mutant	1252	*	Distal Intergenic	55719	SLF2	-29951
chr10	43071503	43072373	*	871	8.11088	7.49041	8.54335	-1.05294	2.49162e-16	8.63206e-14	FALSE	lost_in_mutant	871	*	Distal Intergenic	5979	RET	-4691
chr1	229406759	229408043	*	1285	7.03009	7.58329	6.12136	1.46193	2.49377e-16	8.63206e-14	FALSE	gained_in_mutant	1285	*	Promoter (<=1kb)	124904541	LOC124904541	0
chr7	151018065	151019721	*	1657	8.05612	8.50548	7.39996	1.10552	2.53122e-16	8.74674e-14	FALSE	gained_in_mutant	1657	*	Promoter (2-3kb)	285973	ATG9B	-2069
chr16	2143210	2144101	*	892	7.22452	7.76981	6.33736	1.43245	2.68833e-16	9.27377e-14	FALSE	gained_in_mutant	892	*	Promoter (2-3kb)	25837	RAB26	2407
chr6	29005237	29005952	*	716	5.67565	2.78151	6.5752	-3.79369	2.74593e-16	9.45634e-14	FALSE	lost_in_mutant	716	*	Promoter (<=1kb)	282890	ZNF311	0
chr17	14297261	14297716	*	456	6.64386	7.25585	5.55959	1.69625	2.84792e-16	9.79087e-14	FALSE	gained_in_mutant	456	*	Exon (ENST00000571192.1/ENST00000571192.1, exon 1 of 2)	9953	HS3ST3B1	-3365
chr2	91571258	91571931	*	674	5.72253	3.10702	6.59975	-3.49273	2.87617e-16	9.87122e-14	FALSE	lost_in_mutant	674	*	Distal Intergenic	654342	LSP1P4	83447
chr20	36676677	36677737	*	1061	9.67758	9.31319	9.96824	-0.655055	2.9588e-16	1.01376e-13	TRUE	lost_in_mutant	1061	*	Exon (ENST00000685205.1/ENST00000685205.1, exon 1 of 1)	57446	NDRG3	22938
chr16	49567691	49568628	*	938	6.29332	6.96778	4.98573	1.98205	3.00075e-16	1.02639e-13	FALSE	gained_in_mutant	938	*	Intron (ENST00000561648.5/23090, intron 6 of 8)	1596	ADAM3B	-49090
chr12	128930171	128931216	*	1046	5.69198	2.96743	6.5785	-3.61106	3.10696e-16	1.06085e-13	TRUE	lost_in_mutant	1046	*	3' UTR	144423	GLT1D1	66035
chr19	35755540	35755823	*	284	7.20721	7.74855	6.33071	1.41784	3.11255e-16	1.06085e-13	FALSE	gained_in_mutant	284	*	Promoter (1-2kb)	126393	HSPB6	1186
chr4	20959896	20960917	*	1022	6.90784	5.86184	7.50781	-1.64597	3.11723e-16	1.06085e-13	TRUE	lost_in_mutant	1022	*	Intron (ENST00000382152.7/80333, intron 1 of 8)	80333	KCNIP4	23124
chr1	90723654	90724176	*	523	5.36154	6.2136	3.00257	3.21103	3.191e-16	1.08413e-13	FALSE	gained_in_mutant	523	*	Exon (ENST00000660766.1/ENST00000660766.1, exon 2 of 3)	343472	BARHL2	-6352
chr13	51785685	51787105	*	1421	8.93134	8.4829	9.27295	-0.790053	3.4306e-16	1.16358e-13	FALSE	lost_in_mutant	1421	*	Promoter (2-3kb)	79758	DHRS12	2957
chr5	164544880	164546085	*	1206	6.33293	4.92245	7.03232	-2.10987	3.45839e-16	1.17104e-13	TRUE	lost_in_mutant	1206	*	Intron (ENST00000517508.5/105377703, intron 4 of 5)	105377703	LINC03000	-55138
chr3	3126401	3127556	*	1156	8.55679	8.01283	8.95088	-0.938044	3.50595e-16	1.18516e-13	FALSE	lost_in_mutant	1156	*	Promoter (<=1kb)	3568	IL5RA	0
chr14	52835095	52836115	*	1021	7.04349	6.04648	7.62746	-1.58098	3.53011e-16	1.19133e-13	FALSE	lost_in_mutant	1021	*	Intron (ENST00000654071.1/105370500, intron 1 of 3)	10979	FERMT2	25188
chr4	83778854	83780414	*	1561	8.37712	7.82685	8.7745	-0.947652	3.54114e-16	1.19306e-13	FALSE	lost_in_mutant	1561	*	Distal Intergenic	84803	GPAT3	180325
chr14	82066874	82067970	*	1097	7.64333	6.89877	8.132	-1.23323	3.94384e-16	1.32653e-13	TRUE	lost_in_mutant	1097	*	Distal Intergenic	107984704	LOC107984704	323063
chr16	30896110	30897422	*	1313	8.59964	8.97087	8.0985	0.872371	4.06651e-16	1.36552e-13	FALSE	gained_in_mutant	1313	*	Promoter (<=1kb)	1489	CTF1	0
chr1	202712135	202713131	*	997	7.58929	6.82792	8.08504	-1.25713	4.16361e-16	1.39528e-13	FALSE	lost_in_mutant	997	*	Promoter (1-2kb)	127833	SYT2	-1681
chr11	121670917	121673136	*	2220	8.91703	8.46551	9.26041	-0.794905	4.16894e-16	1.39528e-13	TRUE	lost_in_mutant	2220	*	Promoter (1-2kb)	107984402	LOC107984402	-1125
chr2	45802122	45803146	*	1025	7.02581	6.04596	7.60399	-1.55803	4.24033e-16	1.41682e-13	FALSE	lost_in_mutant	1025	*	Intron (ENST00000421201.1/5581, intron 2 of 2)	5581	PRKCE	104140
chr13	74575117	74576711	*	1595	8.23753	8.63697	7.68326	0.95371	4.30236e-16	1.43518e-13	TRUE	gained_in_mutant	1595	*	Distal Intergenic	338864	LINC00347	21152
chr11	615246	616298	*	1053	7.90822	8.34274	7.28348	1.05926	4.48175e-16	1.49256e-13	FALSE	gained_in_mutant	1053	*	Promoter (<=1kb)	3665	IRF7	0
chr8	84584675	84585511	*	837	6.59199	5.36057	7.24652	-1.88595	4.72705e-16	1.57166e-13	FALSE	lost_in_mutant	837	*	Intron (ENST00000522455.5/138046, intron 3 of 9)	138046	RALYL	-120416
chr16	88784086	88784989	*	904	6.58508	7.20312	5.48105	1.72206	4.77753e-16	1.58583e-13	FALSE	gained_in_mutant	904	*	Promoter (<=1kb)	9780	PIEZO1	231
chr16	56101808	56103102	*	1295	8.20843	7.61141	8.62946	-1.01804	4.88268e-16	1.61808e-13	TRUE	lost_in_mutant	1295	*	Exon (ENST00000501259.5/283856, exon 3 of 5)	102725116	LOC102725116	-6435
chr6	27873168	27873968	*	801	5.72679	6.48593	4.02558	2.46034	4.9321e-16	1.63178e-13	FALSE	gained_in_mutant	801	*	Promoter (<=1kb)	8368	H4C13	0
chr11	44206943	44207867	*	925	6.43891	5.09945	7.12133	-2.02188	5.14564e-16	1.69965e-13	FALSE	lost_in_mutant	925	*	Promoter (<=1kb)	2132	EXT2	78
chr2	195500590	195501517	*	928	6.86045	5.78657	7.46922	-1.68265	5.53651e-16	1.82577e-13	FALSE	lost_in_mutant	928	*	Intron (ENST00000606986.1/ENST00000606986.1, intron 1 of 2)	124908063	LINC01825	-31428
chr11	1435703	1437059	*	1357	8.01126	7.35926	8.45868	-1.09942	5.77222e-16	1.90041e-13	FALSE	lost_in_mutant	1357	*	5' UTR	9024	BRSK2	-3740
chr5	139677273	139678568	*	1296	8.7881	8.31489	9.14384	-0.828946	5.85915e-16	1.92589e-13	FALSE	lost_in_mutant	1296	*	Promoter (1-2kb)	51523	CXXC5	-1115
chr4	7101524	7103913	*	2390	9.17745	9.499	8.76303	0.735964	5.89361e-16	1.93407e-13	FALSE	gained_in_mutant	2390	*	Promoter (<=1kb)	730971	LINC02447	0
chr1	2911521	2912197	*	677	6.01405	4.1672	6.79813	-2.63093	6.08062e-16	1.99221e-13	FALSE	lost_in_mutant	677	*	Distal Intergenic	124903825	LOC124903825	97465
chr13	31046451	31047498	*	1048	8.66616	8.16882	9.0353	-0.866476	6.65161e-16	2.17575e-13	FALSE	lost_in_mutant	1048	*	Intron (ENST00000689652.1/102723392, intron 3 of 4)	102723392	LOC102723392	8804
chr19	5112594	5113897	*	1304	8.22276	7.64059	8.6364	-0.995816	6.68013e-16	2.18155e-13	TRUE	lost_in_mutant	1304	*	Promoter (<=1kb)	23030	KDM4B	236
chr20	35600880	35602360	*	1481	8.33594	8.72889	7.79416	0.934731	6.82528e-16	2.22469e-13	FALSE	gained_in_mutant	1481	*	Promoter (<=1kb)	80307	FER1L4	0
chr1	37051196	37052047	*	852	6.92671	5.90258	7.51963	-1.61705	6.83527e-16	2.22469e-13	FALSE	lost_in_mutant	852	*	Distal Intergenic	2899	GRIK3	-16681
chr18	12776416	12778137	*	1722	8.16776	8.57908	7.5902	0.988885	6.85619e-16	2.22469e-13	FALSE	gained_in_mutant	1722	*	Promoter (<=1kb)	100996324	LINC01882	-276
chr1	167454469	167456340	*	1872	8.37556	8.76662	7.8374	0.929212	6.85624e-16	2.22469e-13	FALSE	gained_in_mutant	1872	*	Promoter (<=1kb)	101928512	LOC101928512	0
chr12	127495494	127496622	*	1129	5.75815	3.49031	6.60001	-3.1097	6.87275e-16	2.22504e-13	FALSE	lost_in_mutant	1129	*	Intron (ENST00000715414.1/105370067, intron 3 of 5)	105370067	LOC105370067	8556
chr1	76568109	76569397	*	1289	7.36713	6.53274	7.89238	-1.35964	6.87932e-16	2.22504e-13	FALSE	lost_in_mutant	1289	*	Intron (ENST00000328299.4/256435, intron 3 of 4)	110806286	LINC02567	209870
chr9	93126406	93127302	*	897	7.61357	6.85978	8.10615	-1.24638	7.04572e-16	2.27522e-13	FALSE	lost_in_mutant	897	*	Promoter (<=1kb)	4814	NINJ1	-216
chr4	88277332	88278520	*	1189	6.67759	5.48128	7.32247	-1.84118	7.10187e-16	2.28969e-13	FALSE	lost_in_mutant	1189	*	Promoter (<=1kb)	152926	PPM1K	0
chr12	117007357	117008209	*	853	6.90353	5.85188	7.50531	-1.65343	7.19112e-16	2.3127e-13	FALSE	lost_in_mutant	853	*	Intron (ENST00000652555.1/26259, intron 7 of 10)	100506551	LOC100506551	-20020
chr15	28098348	28099878	*	1531	8.16022	8.57736	7.57105	1.00632	7.19612e-16	2.3127e-13	FALSE	gained_in_mutant	1531	*	Promoter (<=1kb)	4948	OCA2	0
chr2	100050609	100052269	*	1661	6.87169	5.8283	7.47083	-1.64252	7.33103e-16	2.35232e-13	FALSE	lost_in_mutant	1661	*	Intron (ENST00000409236.6/3899, intron 2 of 22)	3899	AFF3	-42658
chr1	53325972	53327889	*	1918	9.29196	8.89723	9.60156	-0.704334	7.37486e-16	2.36263e-13	FALSE	lost_in_mutant	1918	*	Promoter (<=1kb)	7804	LRP8	0
chr8	129983566	129984750	*	1185	8.04778	8.46509	7.45826	1.00683	7.50677e-16	2.40109e-13	FALSE	gained_in_mutant	1185	*	Intron (ENST00000694912.1/51571, intron 1 of 13)	51571	CYRIB	-12576
chr1	6440292	6440894	*	603	6.42052	7.06437	5.22788	1.83648	7.58778e-16	2.42316e-13	FALSE	gained_in_mutant	603	*	Promoter (<=1kb)	83715	ESPN	0
chr22	49669623	49671319	*	1697	7.69274	8.14909	7.02143	1.12766	7.65032e-16	2.43928e-13	FALSE	gained_in_mutant	1697	*	Distal Intergenic	124905145	LOC124905145	-4655
chr17	79255513	79256785	*	1273	7.98503	7.33939	8.42948	-1.09009	7.68951e-16	2.44792e-13	FALSE	lost_in_mutant	1273	*	Intron (ENST00000583458.5/146713, intron 2 of 13)	146713	RBFOX3	-19708
chr20	2351713	2352529	*	817	7.25214	7.76664	6.44497	1.32167	7.84309e-16	2.49124e-13	FALSE	gained_in_mutant	817	*	Distal Intergenic	343641	TGM6	-28372
chr11	118911484	118912709	*	1226	8.67136	9.03894	8.17687	0.862079	7.8591e-16	2.49124e-13	FALSE	gained_in_mutant	1226	*	Promoter (<=1kb)	283149	BCL9L	-191
chr21	19817050	19817852	*	803	6.84851	5.79727	7.45016	-1.65289	7.86258e-16	2.49124e-13	TRUE	lost_in_mutant	803	*	Distal Intergenic	105372746	LINC01683	81903
chr6	26171459	26173326	*	1868	6.77205	7.35978	5.76373	1.59604	8.00565e-16	2.5326e-13	TRUE	gained_in_mutant	1868	*	Promoter (<=1kb)	128266838	H2BC6-AS1	0
chr17	28598759	28599982	*	1224	8.76402	9.11072	8.30671	0.804014	8.14625e-16	2.57306e-13	FALSE	gained_in_mutant	1224	*	Promoter (<=1kb)	100506436	SPAG5-AS1	0
chr8	52939784	52942049	*	2266	9.28849	9.59767	8.89445	0.703214	8.2212e-16	2.59268e-13	FALSE	gained_in_mutant	2266	*	Promoter (<=1kb)	2831	NPBWR1	602
chr5	133522507	133523510	*	1004	7.13285	6.19698	7.69579	-1.4988	8.39172e-16	2.64233e-13	FALSE	lost_in_mutant	1004	*	Intron (ENST00000265342.12/23105, intron 3 of 15)	23105	FSTL4	60131
chr21	16285378	16287046	*	1669	7.64259	6.89031	8.13453	-1.24422	8.55176e-16	2.68854e-13	TRUE	lost_in_mutant	1669	*	Promoter (<=1kb)	109617014	SNORD74B	-610
chr7	37006762	37008007	*	1246	7.93237	7.26779	8.38563	-1.11784	8.62759e-16	2.70817e-13	FALSE	lost_in_mutant	1246	*	Intron (ENST00000419535.1/100861514, intron 2 of 2)	100861514	ELMO1-AS1	8966
chr17	17927899	17929326	*	1428	8.00946	7.37842	8.447	-1.06858	8.67198e-16	2.71788e-13	FALSE	lost_in_mutant	1428	*	Intron (ENST00000379504.8/146691, intron 1 of 14)	146691	TOM1L2	43071
chr18	5890176	5891091	*	916	7.59126	8.07218	6.86477	1.20742	8.70233e-16	2.72317e-13	FALSE	gained_in_mutant	916	*	Promoter (2-3kb)	645355	MIR3976HG	2558
chr6	3053477	3055295	*	1819	8.21737	8.62146	7.65407	0.967388	8.73869e-16	2.73032e-13	FALSE	gained_in_mutant	1819	*	Promoter (<=1kb)	124901242	LOC124901242	-554
chr1	56862676	56863881	*	1206	7.25918	6.38049	7.80133	-1.42084	8.89048e-16	2.77283e-13	TRUE	lost_in_mutant	1206	*	Intron (ENST00000695676.1/731, intron 1 of 4)	731	C8A	7831
chr6	7762247	7763377	*	1131	7.57578	6.81403	8.07171	-1.25768	8.90217e-16	2.77283e-13	FALSE	lost_in_mutant	1131	*	Intron (ENST00000283147.7/654, intron 1 of 6)	654	BMP6	36148
chr6	155541534	155542630	*	1097	6.77863	5.7058	7.38708	-1.68128	9.30085e-16	2.89255e-13	FALSE	lost_in_mutant	1097	*	Distal Intergenic	50508	NOX3	-85695
chr17	75876080	75878123	*	2044	9.4584	9.77337	9.0549	0.718468	9.53794e-16	2.96173e-13	FALSE	gained_in_mutant	2044	*	Promoter (<=1kb)	91107	TRIM47	0
chr22	48081806	48083876	*	2071	7.59987	6.86123	8.08601	-1.22478	1.07032e-15	3.31846e-13	FALSE	lost_in_mutant	2071	*	Distal Intergenic	124905150	LOC124905150	-33257
chr15	88638389	88639478	*	1090	7.85551	8.29692	7.21631	1.08061	1.092e-15	3.38049e-13	FALSE	gained_in_mutant	1090	*	Promoter (<=1kb)	3669	ISG20	0
chr8	97277659	97278339	*	681	5.82449	3.79803	6.63559	-2.83756	1.10837e-15	3.42592e-13	FALSE	lost_in_mutant	681	*	Promoter (<=1kb)	85453	TSPYL5	0
chr9	20207302	20209683	*	2382	7.0865	6.15118	7.64924	-1.49807	1.13067e-15	3.48954e-13	TRUE	lost_in_mutant	2382	*	Distal Intergenic	4300	MLLT3	153886
chr19	43502068	43502357	*	290	5.37813	6.20715	3.21657	2.99058	1.2178e-15	3.75271e-13	FALSE	gained_in_mutant	290	*	Promoter (2-3kb)	653583	PHLDB3	2057
chr16	89711283	89712985	*	1703	8.28917	8.68507	7.74175	0.943324	1.28352e-15	3.9492e-13	FALSE	gained_in_mutant	1703	*	Promoter (<=1kb)	100128881	VPS9D1-AS1	0
chr1	210250676	210253410	*	2735	9.74409	10.0117	9.41528	0.596412	1.31452e-15	4.03844e-13	TRUE	gained_in_mutant	2735	*	Distal Intergenic	56256	SERTAD4	12698
chr12	110846474	110847348	*	875	6.58362	7.19017	5.51687	1.6733	1.35739e-15	4.1638e-13	FALSE	gained_in_mutant	875	*	Promoter (<=1kb)	160762	CCDC63	0
chr1	212664984	212665808	*	825	6.64905	7.244	5.61865	1.62535	1.43811e-15	4.40474e-13	FALSE	gained_in_mutant	825	*	Promoter (<=1kb)	102723761	LINC02773	0
chr19	3573889	3574146	*	258	6.22617	6.89391	4.94486	1.94904	1.46427e-15	4.47808e-13	FALSE	gained_in_mutant	258	*	Promoter (<=1kb)	126321	MFSD12	-38
chr11	117781766	117782584	*	819	6.94525	5.95561	7.52675	-1.57114	1.49281e-15	4.55847e-13	FALSE	lost_in_mutant	819	*	Intron (ENST00000651296.2/57453, intron 1 of 32)	57453	DSCAML1	14507
chr10	8053356	8054081	*	726	7.28461	7.79613	6.48485	1.31129	1.50136e-15	4.57765e-13	FALSE	gained_in_mutant	726	*	Promoter (<=1kb)	399717	GATA3-AS1	0
chr10	132666843	132668235	*	1393	8.90029	8.44054	9.2484	-0.807859	1.55525e-15	4.73482e-13	FALSE	lost_in_mutant	1393	*	Intron (ENST00000368594.8/3632, intron 4 of 15)	3632	INPP5A	-22157
chr12	52005802	52007762	*	1961	7.98626	8.43461	7.33229	1.10232	1.59545e-15	4.84991e-13	FALSE	gained_in_mutant	1961	*	Promoter (<=1kb)	160622	TAMALIN	0
chr17	60080650	60081446	*	797	5.54149	6.33	3.66696	2.66304	1.68864e-15	5.12498e-13	FALSE	gained_in_mutant	797	*	Promoter (1-2kb)	105371849	HEATR6-DT	1341
chr2	181683168	181684683	*	1516	7.21168	7.73587	6.37998	1.35589	1.69101e-15	5.12498e-13	FALSE	gained_in_mutant	1516	*	Promoter (2-3kb)	4760	NEUROD1	-2341
chr10	76432892	76433854	*	963	7.16284	6.2652	7.712	-1.44679	1.78502e-15	5.40179e-13	FALSE	lost_in_mutant	963	*	Exon (ENST00000488759.5/83938, exon 2 of 3)	83938	LRMDA	29671
chr13	34879565	34880431	*	867	6.08326	4.47578	6.82469	-2.34891	1.81792e-15	5.49314e-13	FALSE	lost_in_mutant	867	*	Distal Intergenic	26960	NBEA	-61839
chr11	2862974	2863635	*	662	5.9168	6.63291	4.43186	2.20105	1.83932e-15	5.54951e-13	FALSE	gained_in_mutant	662	*	Promoter (1-2kb)	338653	KCNQ1-AS1	-1406
chr7	151304683	151305113	*	431	5.35383	6.1942	3.09877	3.09542	1.8949e-15	5.70869e-13	FALSE	gained_in_mutant	431	*	Distal Intergenic	6604	SMARCD3	-26787
chr10	92688922	92689992	*	1071	6.77363	7.35044	5.79782	1.55262	1.96863e-15	5.92198e-13	FALSE	gained_in_mutant	1071	*	Promoter (<=1kb)	3087	HHEX	0
chr1	230753028	230754334	*	1307	7.1206	7.6467	6.28403	1.36267	2.02206e-15	6.07367e-13	TRUE	gained_in_mutant	1307	*	Intron (ENST00000366666.6/10753, intron 1 of 17)	10753	CAPN9	5613
chr15	52874141	52875398	*	1258	6.83734	5.80828	7.43186	-1.62359	2.03578e-15	6.10581e-13	TRUE	lost_in_mutant	1258	*	Distal Intergenic	101928499	LOC101928499	-68169
chr13	45768509	45770224	*	1716	7.84686	7.18608	8.29836	-1.11228	2.04741e-15	6.13158e-13	TRUE	lost_in_mutant	1716	*	Distal Intergenic	220082	CBY2	65381
chr15	74222848	74224282	*	1435	8.75863	8.24823	9.13488	-0.886657	2.07653e-15	6.20357e-13	FALSE	lost_in_mutant	1435	*	Intron (ENST00000635913.2/80125, intron 2 of 19)	80125	CCDC33	5647
chr6	79797327	79798650	*	1324	6.40035	5.09085	7.0753	-1.98446	2.07758e-15	6.20357e-13	FALSE	lost_in_mutant	1324	*	Distal Intergenic	89758	LINC01621	34722
chr17	49259810	49261253	*	1444	7.3717	7.88361	6.571	1.31261	2.16416e-15	6.45254e-13	FALSE	gained_in_mutant	1444	*	Exon (ENST00000662937.1/124871, exon 4 of 4)	124871	FLJ40194	11571
chr12	109263890	109264782	*	893	7.1771	7.69693	6.35653	1.34041	2.2081e-15	6.57385e-13	FALSE	gained_in_mutant	893	*	Promoter (<=1kb)	32	ACACB	868
chr12	32240544	32242095	*	1552	7.5055	6.72837	8.00781	-1.27944	2.23829e-15	6.65393e-13	FALSE	lost_in_mutant	1552	*	Intron (ENST00000548411.6/636, intron 2 of 8)	636	BICD1	-86307
chr3	129974154	129976325	*	2172	7.68978	8.15477	6.9994	1.15537	2.24905e-15	6.6761e-13	FALSE	gained_in_mutant	2172	*	Promoter (<=1kb)	7200	TRH	0
chr1	234342309	234343918	*	1610	7.68667	6.95827	8.16841	-1.21014	2.28355e-15	6.76857e-13	FALSE	lost_in_mutant	1610	*	Distal Intergenic	388753	COA6	-29538
chrX	102650780	102652838	*	2059	8.14653	8.58722	7.50886	1.07837	2.28733e-15	6.76987e-13	FALSE	gained_in_mutant	2059	*	Promoter (<=1kb)	9737	GPRASP1	0
chr10	102230881	102231919	*	1039	7.21924	7.7416	6.39221	1.3494	2.41891e-15	7.14882e-13	TRUE	gained_in_mutant	1039	*	Exon (ENST00000370002.8/5309, exon 3 of 4)	83401	ELOVL3	4582
chr18	48193624	48194914	*	1291	7.55158	6.77171	8.05501	-1.2833	2.42837e-15	7.16632e-13	FALSE	lost_in_mutant	1291	*	Intron (ENST00000590800.6/201501, intron 2 of 4)	201501	ZBTB7C	8687
chr3	35071438	35072373	*	936	6.77487	5.72041	7.37754	-1.65713	2.63829e-15	7.77447e-13	TRUE	lost_in_mutant	936	*	Distal Intergenic	102724048	LOC102724048	527457
chr12	124531019	124531788	*	770	7.84775	7.1786	8.30311	-1.12451	2.70839e-15	7.96942e-13	FALSE	lost_in_mutant	770	*	Intron (ENST00000404621.5/9612, intron 1 of 46)	9612	NCOR2	3815
chr2	72915994	72918787	*	2794	8.76033	9.10785	8.30162	0.806222	2.76574e-15	8.12634e-13	FALSE	gained_in_mutant	2794	*	Promoter (<=1kb)	2016	EMX1	0
chr8	4722250	4723527	*	1278	7.08008	6.15332	7.63978	-1.48646	2.83205e-15	8.30907e-13	TRUE	lost_in_mutant	1278	*	Intron (ENST00000635120.2/64478, intron 1 of 69)	64478	CSMD1	271174
chr1	25727319	25728505	*	1187	7.90136	7.22254	8.36114	-1.13859	2.83889e-15	8.31709e-13	FALSE	lost_in_mutant	1187	*	Intron (ENST00000374332.9/57134, intron 2 of 11)	57134	MAN1C1	17717
chr2	176128582	176129986	*	1405	7.6217	8.08373	6.93791	1.14582	2.8528e-15	8.34574e-13	FALSE	gained_in_mutant	1405	*	Promoter (<=1kb)	3234	HOXD8	0
chr18	72385451	72386406	*	956	5.76389	3.73158	6.5758	-2.84422	3.01464e-15	8.80644e-13	FALSE	lost_in_mutant	956	*	Distal Intergenic	147381	CBLN2	153892
chr5	124088042	124090089	*	2048	7.85242	7.16199	8.31743	-1.15544	3.06821e-15	8.95001e-13	TRUE	lost_in_mutant	2048	*	Intron (ENST00000628324.2/103724389, intron 2 of 3)	101927397	LOC101927397	224590
chr19	38769551	38770418	*	868	6.30954	6.95364	5.11601	1.83763	3.11622e-15	9.07694e-13	FALSE	gained_in_mutant	868	*	Promoter (<=1kb)	147968	CAPN12	0
chr17	73395395	73397200	*	1806	7.77427	7.05524	8.25194	-1.1967	3.1644e-15	9.20404e-13	FALSE	lost_in_mutant	1806	*	Intron (ENST00000392650.8/54549, intron 24 of 44)	54549	SDK2	17455
chr13	21959263	21960262	*	1000	6.76295	5.689	7.37174	-1.68274	3.27372e-15	9.50831e-13	TRUE	lost_in_mutant	1000	*	Distal Intergenic	100506622	LINC00540	-80710
chr20	63854355	63856535	*	2181	8.30718	8.71398	7.73856	0.975418	3.31711e-15	9.62052e-13	FALSE	gained_in_mutant	2181	*	Distal Intergenic	140701	ABHD16B	-4963
chr14	92885959	92886964	*	1006	7.51453	6.75225	8.01067	-1.25841	3.35606e-15	9.71955e-13	FALSE	lost_in_mutant	1006	*	Promoter (<=1kb)	105370629	LINC02833	0
chr2	172084415	172085887	*	1473	7.40517	7.89745	6.6521	1.24535	3.37e-15	9.74596e-13	FALSE	gained_in_mutant	1473	*	Promoter (<=1kb)	1745	DLX1	0
chr6	31580401	31581993	*	1593	8.01088	8.42368	7.43039	0.993294	3.44243e-15	9.94121e-13	FALSE	gained_in_mutant	1593	*	Promoter (<=1kb)	4050	LTB	413
chr1	34884529	34886267	*	1739	7.20855	7.72308	6.4013	1.32179	3.46399e-15	9.98918e-13	FALSE	gained_in_mutant	1739	*	Exon (ENST00000235180.4/58512, exon 4 of 10)	58512	DLGAP3	19116
chr18	61689706	61690928	*	1223	7.7877	7.11366	8.24529	-1.13164	3.48625e-15	1.00391e-12	FALSE	lost_in_mutant	1223	*	Intron (ENST00000590199.5/124904314, intron 3 of 3)	100996669	LINC01544	-57154
chr11	68843615	68844643	*	1029	7.65346	8.13253	6.93123	1.2013	3.58145e-15	1.02985e-12	TRUE	gained_in_mutant	1029	*	Promoter (<=1kb)	1374	CPT1A	0
chr15	27795572	27796894	*	1323	7.4838	6.7242	7.97883	-1.25463	3.69418e-15	1.06076e-12	TRUE	lost_in_mutant	1323	*	Intron (ENST00000353809.9/4948, intron 22 of 22)	2567	GABRG3	275600
chr12	130041967	130042785	*	819	6.95313	5.97912	7.52933	-1.5502	3.928e-15	1.1263e-12	FALSE	lost_in_mutant	819	*	Promoter (<=1kb)	100190940	LINC02418	0
chr15	76335952	76337397	*	1446	8.24049	8.63634	7.69317	0.943173	4.0836e-15	1.16926e-12	TRUE	gained_in_mutant	1446	*	Promoter (<=1kb)	64843	ISL2	0
chr15	73691061	73692052	*	992	7.59849	6.88215	8.07498	-1.19284	4.09196e-15	1.16999e-12	FALSE	lost_in_mutant	992	*	Intron (ENST00000567189.5/80381, intron 1 of 2)	80381	CD276	6055
chr16	51134204	51135209	*	1006	5.9529	6.65433	4.53356	2.12077	4.1618e-15	1.18828e-12	FALSE	gained_in_mutant	1006	*	Distal Intergenic	6299	SALL1	15388
chr1	9567137	9568206	*	1070	6.73047	5.66989	7.33507	-1.66518	4.32213e-15	1.23232e-12	FALSE	lost_in_mutant	1070	*	Exon (ENST00000302692.7/84275, exon 3 of 7)	199953	TMEM201	-20705
chr12	2328541	2329714	*	1174	6.92711	5.95635	7.5022	-1.54585	4.65901e-15	1.3265e-12	FALSE	lost_in_mutant	1174	*	Intron (ENST00000682544.1/775, intron 3 of 49)	100874370	CACNA1C-IT3	58765
chr6	25916709	25917960	*	1252	7.18172	6.29981	7.72507	-1.42526	4.78264e-15	1.35978e-12	TRUE	lost_in_mutant	1252	*	Exon (ENST00000360488.7/10246, exon 7 of 11)	10246	SLC17A2	7857
chr12	122063751	122065535	*	1785	8.94803	9.27996	8.51616	0.763799	4.90286e-15	1.39201e-12	FALSE	gained_in_mutant	1785	*	Promoter (<=1kb)	100506691	LINC02985	0
chr14	92686599	92688349	*	1751	9.30181	9.59537	8.93286	0.662505	4.95563e-15	1.40502e-12	FALSE	gained_in_mutant	1751	*	3' UTR	5641	LGMN	16556
chr16	89256660	89257835	*	1176	6.0321	6.88551	3.66043	3.22508	4.96297e-15	1.40513e-12	FALSE	gained_in_mutant	1176	*	Distal Intergenic	29123	ANKRD11	17283
chr5	109604957	109605935	*	979	6.63007	5.46092	7.26729	-1.80637	4.98777e-15	1.41017e-12	FALSE	lost_in_mutant	979	*	Distal Intergenic	124901041	MAN2A1-DT	82394
chr12	130600923	130602182	*	1260	7.96854	7.33745	8.4061	-1.06865	5.03925e-15	1.42274e-12	TRUE	lost_in_mutant	1260	*	Intron (ENST00000690449.1/23504, intron 2 of 22)	23504	RIMBP2	31679
chr19	39403367	39404247	*	881	7.82212	8.25429	7.20227	1.05202	5.08063e-15	1.43242e-12	FALSE	gained_in_mutant	881	*	Promoter (2-3kb)	7538	ZFP36	-2600
chr11	127035469	127038212	*	2744	7.70006	6.99905	8.16979	-1.17075	5.21428e-15	1.46805e-12	TRUE	lost_in_mutant	2744	*	Exon (ENST00000654691.1/ENST00000654691.1, exon 2 of 4)	101929473	LOC101929473	13566
chr19	17469312	17470814	*	1503	11.1744	10.9492	11.3692	-0.42008	5.25507e-15	1.47748e-12	FALSE	lost_in_mutant	1503	*	Promoter (<=1kb)	376497	SLC27A1	0
chr1	2905663	2906384	*	722	6.26024	4.89953	6.94785	-2.04832	5.4438e-15	1.52842e-12	FALSE	lost_in_mutant	722	*	Distal Intergenic	124903825	LOC124903825	91607
chr14	73568789	73570296	*	1508	7.97194	8.39319	7.37448	1.01871	5.46389e-15	1.53193e-12	FALSE	gained_in_mutant	1508	*	Promoter (<=1kb)	10965	ACOT2	0
chr12	48182820	48185652	*	2833	9.93366	9.61388	10.1953	-0.58137	5.52522e-15	1.54698e-12	FALSE	lost_in_mutant	2833	*	Promoter (<=1kb)	387856	CCDC184	0
chr10	89341264	89343657	*	2394	8.74047	8.26071	9.09988	-0.839165	5.62804e-15	1.57359e-12	FALSE	lost_in_mutant	2394	*	Promoter (<=1kb)	105378419	LOC105378419	0
chr6	22955846	22956927	*	1082	7.78587	7.08659	8.25484	-1.16825	5.73572e-15	1.60148e-12	FALSE	lost_in_mutant	1082	*	Intron (ENST00000420572.2/ENST00000420572.2, intron 2 of 2)	102724736	LOC102724736	292339
chr1	39490690	39491892	*	1203	8.13517	8.5324	7.58516	0.947244	5.74581e-15	1.60208e-12	FALSE	gained_in_mutant	1203	*	Promoter (<=1kb)	353500	BMP8A	0
chr6	138795746	138796419	*	674	5.29862	6.14087	3.02736	3.11351	5.83481e-15	1.62466e-12	FALSE	gained_in_mutant	674	*	Promoter (<=1kb)	345930	ECT2L	0
chr7	64946650	64948359	*	1710	7.88228	7.24256	8.32393	-1.08137	6.02457e-15	1.67519e-12	FALSE	lost_in_mutant	1710	*	Exon (ENST00000663172.1/ENST00000663172.1, exon 1 of 2)	51351	ZNF117	42677
chr2	170815450	170818546	*	3097	9.6221	9.88988	9.29301	0.596865	6.10953e-15	1.69648e-12	FALSE	gained_in_mutant	3097	*	Promoter (<=1kb)	2571	GAD1	0
chr7	26409833	26410893	*	1061	6.28158	4.91745	6.97001	-2.05256	6.19379e-15	1.71752e-12	FALSE	lost_in_mutant	1061	*	Intron (ENST00000439120.2/441204, intron 1 of 2)	441204	LINC02981	10886
chr18	52712635	52714106	*	1472	7.04444	6.13842	7.59666	-1.45824	6.26755e-15	1.73559e-12	FALSE	lost_in_mutant	1472	*	Intron (ENST00000442544.7/1630, intron 1 of 28)	1630	DCC	-37954
chr17	67528388	67529577	*	1190	8.98858	8.57129	9.31186	-0.740578	6.38983e-15	1.76703e-12	FALSE	lost_in_mutant	1190	*	Intron (ENST00000580974.6/26207, intron 1 of 9)	26207	PITPNC1	-3328
chr19	53889470	53890314	*	845	7.29013	7.79967	6.49527	1.3044	6.46605e-15	1.78566e-12	FALSE	gained_in_mutant	845	*	5' UTR	5582	PRKCG	-4312
chr17	44004465	44004709	*	245	5.53547	6.31626	3.70885	2.60741	6.57183e-15	1.8124e-12	FALSE	gained_in_mutant	245	*	Promoter (<=1kb)	162417	NAGS	0
chr18	74419182	74420422	*	1241	7.15712	6.25096	7.70939	-1.45843	6.59538e-15	1.81642e-12	FALSE	lost_in_mutant	1241	*	Distal Intergenic	101927606	LINC01922	9734
chr2	233988950	233990358	*	1409	8.27891	7.73428	8.67335	-0.939067	7.11109e-15	1.95578e-12	TRUE	lost_in_mutant	1409	*	Intron (ENST00000324695.9/79054, intron 21 of 25)	79054	TRPM8	7142
chr11	127463835	127464675	*	841	6.66417	5.56613	7.28038	-1.71425	7.53133e-15	2.06855e-12	FALSE	lost_in_mutant	841	*	Distal Intergenic	101929497	LINC02712	192804
chr5	150301979	150304302	*	2324	7.167	7.68101	6.36106	1.31995	7.64941e-15	2.09813e-12	FALSE	gained_in_mutant	2324	*	Promoter (<=1kb)	340075	ARSI	0
chr10	17086800	17087870	*	1071	6.11672	4.62093	6.83516	-2.21424	7.69891e-15	2.10884e-12	TRUE	lost_in_mutant	1071	*	Intron (ENST00000377833.10/8029, intron 15 of 66)	8029	CUBN	39967
chr22	17903418	17904477	*	1060	8.37769	7.7833	8.79741	-1.01411	8.29375e-15	2.26871e-12	TRUE	lost_in_mutant	1060	*	Promoter (2-3kb)	57553	MICAL3	2335
chr6	2561607	2563325	*	1719	6.75339	5.72184	7.34872	-1.62688	8.37076e-15	2.28668e-12	FALSE	lost_in_mutant	1719	*	Exon (ENST00000624609.1/ENST00000624609.1, exon 1 of 1)	105374885	LINC02521	-53819
chr8	129939186	129940482	*	1297	9.40546	9.69415	9.04415	0.65	8.54986e-15	2.33245e-12	FALSE	gained_in_mutant	1297	*	Promoter (<=1kb)	51571	CYRIB	0
chr15	31440543	31441892	*	1350	7.08367	7.60877	6.24967	1.35909	8.58955e-15	2.34012e-12	FALSE	gained_in_mutant	1350	*	Distal Intergenic	51621	KLF13	46968
chr5	168916173	168918000	*	1828	8.2807	7.72951	8.67856	-0.949046	8.65792e-15	2.35557e-12	FALSE	lost_in_mutant	1828	*	Intron (ENST00000519560.6/6586, intron 4 of 35)	6586	SLIT3	-71341
chrX	989837	990440	*	604	5.78064	3.84361	6.57877	-2.73516	8.73722e-15	2.37395e-12	FALSE	lost_in_mutant	604	*	Exon (ENST00000420865.6/ENST00000420865.6, exon 1 of 2)	64109	CRLF2	222194
chr3	159464289	159465497	*	1209	7.45823	6.64372	7.97566	-1.33194	8.78485e-15	2.38369e-12	FALSE	lost_in_mutant	1209	*	Intron (ENST00000639147.2/100505385, intron 3 of 3)	100500803	MIR3919	181643
chr3	48465200	48466565	*	1366	9.48784	9.11064	9.78659	-0.675946	8.90431e-15	2.41037e-12	FALSE	lost_in_mutant	1366	*	Promoter (<=1kb)	111822955	ATRIP-TREX1	0
chr1	18542022	18543130	*	1109	8.20762	7.63934	8.61425	-0.974906	8.90703e-15	2.41037e-12	FALSE	lost_in_mutant	1109	*	Distal Intergenic	127707	KLHDC7A	61092
chr8	4903086	4903941	*	856	7.09099	6.1949	7.63958	-1.44469	8.93315e-15	2.41421e-12	FALSE	lost_in_mutant	856	*	Intron (ENST00000635120.2/64478, intron 1 of 69)	64478	CSMD1	90760
chr15	89371759	89372068	*	310	6.2281	6.88316	4.99473	1.88844	9.09152e-15	2.45373e-12	FALSE	gained_in_mutant	310	*	Promoter (<=1kb)	254559	MIR9-3HG	0
chr12	127536792	127537788	*	997	5.99583	4.36053	6.74265	-2.38212	9.18326e-15	2.47518e-12	TRUE	lost_in_mutant	997	*	Intron (ENST00000715414.1/105370067, intron 5 of 5)	105370067	LOC105370067	49854
chr3	117634864	117636161	*	1298	6.46556	5.18725	7.13251	-1.94526	9.3261e-15	2.51034e-12	FALSE	lost_in_mutant	1298	*	Distal Intergenic	105374057	LINC02024	54794
chr17	81339267	81341191	*	1925	8.27278	8.65647	7.74853	0.907944	9.43124e-15	2.53526e-12	FALSE	gained_in_mutant	1925	*	Exon (ENST00000665286.1/119545628, exon 1 of 1)	119545628	RENO1	4775
chr1	115078552	115079905	*	1354	7.41891	6.63276	7.92491	-1.29215	9.4934e-15	2.54848e-12	FALSE	lost_in_mutant	1354	*	Intron (ENST00000369516.7/10100, intron 1 of 7)	10100	TSPAN2	9509
chr9	79975825	79977782	*	1958	8.15723	7.57878	8.56901	-0.990233	9.50562e-15	2.54848e-12	FALSE	lost_in_mutant	1958	*	Promoter (<=1kb)	101927477	LINC01507	802
chr22	19686984	19688355	*	1372	7.3685	6.54213	7.89061	-1.34848	9.64306e-15	2.5819e-12	FALSE	lost_in_mutant	1372	*	Distal Intergenic	5413	SEPTIN5	-26148
chr3	38138448	38139207	*	760	7.46706	7.96162	6.70855	1.25306	9.66206e-15	2.58356e-12	FALSE	gained_in_mutant	760	*	Promoter (<=1kb)	4615	MYD88	0
chr20	51022846	51023825	*	980	7.51083	7.9801	6.81087	1.16923	9.68163e-15	2.58538e-12	FALSE	gained_in_mutant	980	*	Promoter (<=1kb)	3755	KCNG1	0
chr16	67169247	67171249	*	2003	8.80983	9.13692	8.38614	0.750781	9.69839e-15	2.58644e-12	FALSE	gained_in_mutant	2003	*	Promoter (<=1kb)	8996	NOL3	0
chr21	35426232	35426896	*	665	6.26055	4.92095	6.943	-2.02205	9.76214e-15	2.60001e-12	FALSE	lost_in_mutant	665	*	Intron (ENST00000475045.6/101928269, intron 9 of 12)	100506403	LOC100506403	38433
chr7	149421811	149422650	*	840	6.8439	7.39778	5.93331	1.46447	9.82332e-15	2.61286e-12	FALSE	gained_in_mutant	840	*	Distal Intergenic	101928733	LOC101928733	23607
chr3	56398726	56399606	*	881	7.40554	6.55356	7.93758	-1.38403	9.99508e-15	2.65505e-12	FALSE	lost_in_mutant	881	*	Intron (ENST00000288221.11/26059, intron 2 of 17)	26059	ERC2	35141
chr6	71744357	71745833	*	1477	6.52694	5.37089	7.16039	-1.7895	1.04834e-14	2.78112e-12	TRUE	lost_in_mutant	1477	*	Distal Intergenic	22999	RIMS1	-140717
chr6	108585523	108586488	*	966	6.11666	4.63208	6.83269	-2.20061	1.08087e-14	2.86366e-12	FALSE	lost_in_mutant	966	*	Intron (ENST00000343882.10/2309, intron 2 of 3)	2309	FOXO3	24606
chr4	1577223	1578743	*	1521	7.37134	7.86003	6.62673	1.2333	1.09351e-14	2.89297e-12	TRUE	gained_in_mutant	1521	*	Promoter (1-2kb)	152877	FAM53A	1784
chr11	67805287	67806099	*	813	10.456	10.1725	10.6929	-0.520391	1.0948e-14	2.89297e-12	FALSE	lost_in_mutant	813	*	Promoter (<=1kb)	645332	FAM86C2P	0
chr16	7921249	7922457	*	1209	6.58233	5.44692	7.20974	-1.76282	1.11555e-14	2.94396e-12	FALSE	lost_in_mutant	1209	*	Intron (ENST00000670665.1/105371069, intron 3 of 4)	105371069	LOC105371069	190266
chr9	137137860	137139114	*	1255	8.13331	8.53815	7.56854	0.969611	1.13722e-14	2.99723e-12	FALSE	gained_in_mutant	1255	*	Promoter (<=1kb)	2902	GRIN1	0
chr1	93591445	93592458	*	1014	7.66315	6.95548	8.13584	-1.18036	1.1644e-14	3.06488e-12	FALSE	lost_in_mutant	1014	*	Promoter (<=1kb)	100129046	BCAR3-AS1	0
chr17	34799198	34801154	*	1957	8.37704	7.8436	8.7656	-0.921998	1.16737e-14	3.06869e-12	FALSE	lost_in_mutant	1957	*	Distal Intergenic	10693	CCT6B	148561
chr1	25255499	25256499	*	1001	7.61094	6.89196	8.08859	-1.19663	1.18678e-14	3.11567e-12	FALSE	lost_in_mutant	1001	*	Intron (ENST00000473314.6/57035, intron 1 of 5)	57035	RSRP1	-8042
chr17	9115290	9116231	*	942	6.94698	7.48683	6.07443	1.4124	1.20725e-14	3.16528e-12	FALSE	gained_in_mutant	942	*	Intron (ENST00000173229.7/9423, intron 2 of 6)	9423	NTN1	-46704
chr7	47991520	47992529	*	1010	6.7357	7.3242	5.72504	1.59916	1.22075e-14	3.19655e-12	FALSE	gained_in_mutant	1010	*	Promoter (2-3kb)	256979	SUN3	-2557
chr1	26410861	26411965	*	1105	6.56936	7.15755	5.55966	1.59789	1.26239e-14	3.3013e-12	FALSE	gained_in_mutant	1105	*	Promoter (<=1kb)	79727	LIN28A	44
chr19	44905499	44906821	*	1323	8.06786	8.46979	7.50877	0.961021	1.26433e-14	3.30212e-12	FALSE	gained_in_mutant	1323	*	Promoter (<=1kb)	348	APOE	0
chr16	77895849	77897247	*	1399	7.60079	6.89521	8.07255	-1.17734	1.27526e-14	3.32637e-12	TRUE	lost_in_mutant	1399	*	Intron (ENST00000302536.3/57687, intron 7 of 8)	57687	VAT1L	33101
chr11	69166309	69167276	*	968	7.77579	8.21464	7.14197	1.07267	1.28412e-14	3.34516e-12	FALSE	gained_in_mutant	968	*	Intron (ENST00000562772.1/338694, intron 2 of 2)	338694	LOC338694	4288
chr1	30606206	30607216	*	1011	7.34041	6.54083	7.85187	-1.31104	1.29093e-14	3.35857e-12	FALSE	lost_in_mutant	1011	*	Distal Intergenic	4146	MATN1	108919
chr6	29632299	29633952	*	1654	10.405	10.1338	10.6332	-0.499455	1.38006e-14	3.58583e-12	FALSE	lost_in_mutant	1654	*	Promoter (<=1kb)	2550	GABBR1	0
chr5	153352351	153353998	*	1648	7.48427	6.72507	7.97912	-1.25405	1.39343e-14	3.61593e-12	FALSE	lost_in_mutant	1648	*	Distal Intergenic	101927134	LINC01470	-128808
chr5	94613455	94613854	*	400	5.28078	6.10454	3.16047	2.94406	1.40901e-14	3.65167e-12	FALSE	gained_in_mutant	400	*	Intron (ENST00000682413.1/285600, intron 1 of 20)	285600	KIAA0825	4268
chr11	113951529	113952779	*	1251	7.02327	6.10609	7.57954	-1.47345	1.45715e-14	3.77159e-12	FALSE	lost_in_mutant	1251	*	Distal Intergenic	9177	HTR3B	20144
chr4	137420616	137421605	*	990	5.5301	2.15956	6.45862	-4.29905	1.54278e-14	3.98812e-12	FALSE	lost_in_mutant	990	*	Distal Intergenic	54510	PCDH18	107946
chr2	50475382	50476458	*	1077	6.40494	5.17129	7.06007	-1.88878	1.59212e-14	4.11041e-12	FALSE	lost_in_mutant	1077	*	Intron (ENST00000401669.7/9378, intron 15 of 22)	9378	NRXN1	-9871
chr10	129876062	129876591	*	530	6.94159	5.98305	7.51246	-1.52941	1.62284e-14	4.18437e-12	FALSE	lost_in_mutant	530	*	Intron (ENST00000440978.2/253738, intron 7 of 16)	105378558	EBF3-AS1	18424
chr10	22475571	22478106	*	2536	8.15969	8.54649	7.62961	0.916876	1.63451e-14	4.20911e-12	FALSE	gained_in_mutant	2536	*	Promoter (<=1kb)	124902392	LOC124902392	0
chr22	46893993	46894989	*	997	7.18963	6.323	7.72725	-1.40425	1.64553e-14	4.2321e-12	FALSE	lost_in_mutant	997	*	3' UTR	642757	TBC1D22A-AS1	20919
chr3	16657772	16659069	*	1298	7.55203	6.81234	8.03862	-1.22628	1.67479e-14	4.30186e-12	TRUE	lost_in_mutant	1298	*	Intron (ENST00000454457.1/1618, intron 1 of 6)	1618	DAZL	11237
chr11	31932544	31933680	*	1137	7.48155	6.73799	7.96979	-1.2318	1.72434e-14	4.42352e-12	FALSE	lost_in_mutant	1137	*	Intron (ENST00000530348.5/5954, intron 1 of 3)	103157000	PAUPAR	106197
chr5	22266609	22268407	*	1799	6.61835	5.449	7.25561	-1.80661	1.74809e-14	4.47878e-12	TRUE	lost_in_mutant	1799	*	Intron (ENST00000504376.6/1010, intron 2 of 13)	1010	CDH12	-52859
chr11	131577172	131578358	*	1187	6.90026	5.93198	7.47449	-1.54251	1.78181e-14	4.55938e-12	TRUE	lost_in_mutant	1187	*	Intron (ENST00000374791.7/50863, intron 1 of 7)	50863	NTM	-3653
chr1	20365812	20367879	*	2068	8.87515	9.22055	8.42012	0.800432	1.80114e-14	4.60301e-12	FALSE	gained_in_mutant	2068	*	Intron (ENST00000426428.5/339505, intron 10 of 11)	127731	VWA5B1	32894
chr16	88533541	88534532	*	992	8.52349	7.98949	8.91236	-0.922865	1.81747e-14	4.63889e-12	FALSE	lost_in_mutant	992	*	Promoter (2-3kb)	100128882	ZFPM1-AS1	-2488
chr6	90393192	90394394	*	1203	8.83404	8.38546	9.17573	-0.790273	1.83604e-14	4.68039e-12	FALSE	lost_in_mutant	1203	*	Distal Intergenic	105377891	LOC105377891	47973
chr17	51647159	51648242	*	1084	7.03824	6.11475	7.59676	-1.48201	1.85549e-14	4.72399e-12	FALSE	lost_in_mutant	1084	*	Intron (ENST00000570565.5/56934, intron 6 of 8)	56934	CA10	99546
chr19	38433441	38435288	*	1848	7.10785	7.63011	6.28109	1.34902	1.86093e-14	4.7319e-12	FALSE	gained_in_mutant	1848	*	Promoter (<=1kb)	6261	RYR1	0
chr5	124573674	124576726	*	3053	7.8504	7.2106	8.29209	-1.0815	1.87805e-14	4.76942e-12	TRUE	lost_in_mutant	3053	*	Distal Intergenic	57507	ZNF608	67611
chr9	38619971	38622639	*	2669	9.2708	9.56278	8.90433	0.658444	1.8996e-14	4.8181e-12	FALSE	gained_in_mutant	2669	*	Promoter (<=1kb)	253650	ANKRD18A	0
chr17	76543283	76544926	*	1644	8.81515	8.37276	9.15325	-0.780492	2.00232e-14	5.07226e-12	FALSE	lost_in_mutant	1644	*	Promoter (<=1kb)	768206	PRCD	0
chr2	166375268	166377015	*	1748	10.3798	10.1001	10.614	-0.513985	2.03423e-14	5.14665e-12	FALSE	lost_in_mutant	1748	*	Promoter (<=1kb)	6335	SCN9A	0
chr2	60320120	60321721	*	1602	7.70095	7.00754	8.1673	-1.15976	2.10419e-14	5.31701e-12	TRUE	lost_in_mutant	1602	*	Distal Intergenic	106660609	MIR4432HG	61315
chr1	67713170	67714100	*	931	6.83346	5.84332	7.41512	-1.57179	2.11114e-14	5.32789e-12	TRUE	lost_in_mutant	931	*	Intron (ENST00000370982.4/55970, intron 2 of 3)	1647	GADD45A	27494
chr19	9818594	9819885	*	1292	11.0388	10.7955	11.2469	-0.451346	2.11642e-14	5.33458e-12	FALSE	lost_in_mutant	1292	*	Promoter (<=1kb)	54850	FBXL12	0
chrX	56231476	56232879	*	1404	6.87554	7.42742	5.97046	1.45696	2.12305e-14	5.34462e-12	TRUE	gained_in_mutant	1404	*	Promoter (<=1kb)	11279	KLF8	0
chr1	29124066	29125616	*	1551	8.04232	8.46015	7.45176	1.00839	2.1574e-14	5.42433e-12	FALSE	gained_in_mutant	1551	*	Promoter (<=1kb)	399474	TMEM200B	-163
chr11	46380344	46382567	*	2224	8.55637	8.91086	8.08537	0.825492	2.17452e-14	5.46058e-12	FALSE	gained_in_mutant	2224	*	Promoter (<=1kb)	4192	MDK	0
chr2	44949445	44950636	*	1192	7.61344	8.068	6.94602	1.12197	2.26175e-14	5.67258e-12	TRUE	gained_in_mutant	1192	*	Distal Intergenic	100506108	SIX3-AS1	-7529
chr11	64448162	64450104	*	1943	9.67343	9.93452	9.35441	0.58011	2.29561e-14	5.75037e-12	FALSE	gained_in_mutant	1943	*	Promoter (<=1kb)	100996455	LINC02724	0
chr17	70104482	70105788	*	1307	7.32535	6.54691	7.82819	-1.28128	2.3051e-14	5.767e-12	TRUE	lost_in_mutant	1307	*	Promoter (<=1kb)	3773	KCNJ16	0
chr1	30609520	30610661	*	1142	7.43854	6.69062	7.92863	-1.23801	2.34247e-14	5.85325e-12	FALSE	lost_in_mutant	1142	*	Distal Intergenic	4146	MATN1	105474
chr4	3766792	3767381	*	590	6.41491	7.05057	5.25117	1.79939	2.52968e-14	6.31324e-12	FALSE	gained_in_mutant	590	*	Promoter (<=1kb)	152	ADRA2C	407
chr7	100632833	100634006	*	1174	7.50833	7.96755	6.8307	1.13685	2.57437e-14	6.41684e-12	FALSE	gained_in_mutant	1174	*	Promoter (<=1kb)	7036	TFR2	0
chr19	1324823	1325815	*	993	7.68504	8.12182	7.05557	1.06625	2.72615e-14	6.7868e-12	FALSE	gained_in_mutant	993	*	Distal Intergenic	84939	PWWP3A	-28896
chr2	5725760	5726654	*	895	6.67082	7.26282	5.64948	1.61334	2.74994e-14	6.83762e-12	TRUE	gained_in_mutant	895	*	Promoter (<=1kb)	112268411	LOC112268411	0
chr10	116072745	116073839	*	1095	7.33871	6.55038	7.8456	-1.29521	2.80795e-14	6.97328e-12	TRUE	lost_in_mutant	1095	*	Intron (ENST00000369236.5/2674, intron 7 of 8)	26033	ATRNL1	163394
chr9	132240776	132241990	*	1215	8.87278	9.21532	8.42271	0.792618	2.8423e-14	7.04992e-12	FALSE	gained_in_mutant	1215	*	Promoter (<=1kb)	84628	NTNG2	0
chr1	111856463	111857737	*	1275	7.63464	6.95529	8.09465	-1.13936	2.872e-14	7.11484e-12	FALSE	lost_in_mutant	1275	*	Promoter (<=1kb)	100874295	KCND3-IT1	0
chr8	127809699	127811095	*	1397	7.37199	6.60771	7.86897	-1.26126	3.02956e-14	7.49599e-12	FALSE	lost_in_mutant	1397	*	Intron (ENST00000667305.1/5820, intron 1 of 8)	5820	PVT1	13666
chr20	54172609	54174343	*	1735	7.99601	8.40775	7.41763	0.990118	3.06184e-14	7.56661e-12	FALSE	gained_in_mutant	1735	*	Promoter (<=1kb)	1591	CYP24A1	0
chr2	7430330	7431694	*	1365	7.33422	7.82158	6.59272	1.22886	3.06813e-14	7.5729e-12	TRUE	gained_in_mutant	1365	*	Promoter (<=1kb)	100506274	LOC100506274	325
chr9	84617358	84618766	*	1409	7.72546	7.04757	8.18481	-1.13724	3.12495e-14	7.70374e-12	FALSE	lost_in_mutant	1409	*	Intron (ENST00000650453.1/102724036, intron 6 of 6)	4915	NTRK2	-49609
chr22	35204821	35206297	*	1477	8.92857	8.5146	9.24986	-0.735256	3.14317e-14	7.7392e-12	FALSE	lost_in_mutant	1477	*	Intron (ENST00000423311.1/104310353, intron 1 of 5)	104310353	LINC01399	24759
chr7	4641305	4642447	*	1143	8.6858	8.21634	9.03942	-0.823086	3.22574e-14	7.93284e-12	FALSE	lost_in_mutant	1143	*	Exon (ENST00000667321.1/ENST00000667321.1, exon 1 of 1)	221937	FOXK1	-39848
chr22	39039488	39041741	*	2254	7.63418	8.08213	6.98105	1.10109	3.23011e-14	7.93393e-12	FALSE	gained_in_mutant	2254	*	Promoter (<=1kb)	200316	APOBEC3F	0
chr13	44402992	44406190	*	3199	8.33926	8.7091	7.84065	0.868457	3.25073e-14	7.9749e-12	FALSE	gained_in_mutant	3199	*	Promoter (<=1kb)	400128	TUSC8	0
chr11	117465193	117466234	*	1042	6.85432	5.82869	7.44773	-1.61904	3.26553e-14	8.0015e-12	FALSE	lost_in_mutant	1042	*	Intron (ENST00000651296.2/57453, intron 16 of 32)	22897	CEP164	54081
chr16	81657659	81659062	*	1404	7.68381	6.99829	8.14662	-1.14833	3.32077e-14	8.12701e-12	TRUE	lost_in_mutant	1404	*	Exon (ENST00000537098.8/80790, exon 5 of 21)	80790	CMIP	6468
chr17	32483425	32484295	*	871	8.58825	8.10751	8.94821	-0.840701	3.40633e-14	8.32632e-12	FALSE	lost_in_mutant	871	*	Promoter (2-3kb)	8851	CDK5R1	-2698
chr17	81386368	81387545	*	1178	7.93989	8.38569	7.29135	1.09435	3.4559e-14	8.43728e-12	FALSE	gained_in_mutant	1178	*	Promoter (<=1kb)	100130370	LINC03048	-904
chr2	73266711	73266994	*	284	6.00428	6.68617	4.66696	2.01921	3.46317e-14	8.44482e-12	FALSE	gained_in_mutant	284	*	Promoter (<=1kb)	150726	FBXO41	0
chr1	13788818	13790274	*	1457	6.96044	6.04457	7.51623	-1.47167	3.49148e-14	8.5036e-12	FALSE	lost_in_mutant	1457	*	Intron (ENST00000311066.10/7799, intron 8 of 9)	7799	PRDM2	17092
chr1	32924832	32926079	*	1248	6.81834	7.38565	5.87003	1.51562	3.50511e-14	8.52652e-12	FALSE	gained_in_mutant	1248	*	Exon (ENST00000661031.1/ENST00000661031.1, exon 1 of 3)	113452	TMEM54	-23394
chr8	25021459	25022528	*	1070	6.15019	4.7579	6.84533	-2.08743	3.53151e-14	8.58043e-12	FALSE	lost_in_mutant	1070	*	Distal Intergenic	105379330	LOC105379330	29457
chr1	38693583	38694723	*	1141	6.80813	5.83802	7.383	-1.54497	3.59399e-14	8.72174e-12	FALSE	lost_in_mutant	1141	*	Distal Intergenic	64121	RRAGC	153351
chr6	79762187	79763366	*	1180	7.48926	6.77022	7.96693	-1.19671	3.65004e-14	8.84715e-12	TRUE	lost_in_mutant	1180	*	Distal Intergenic	89758	LINC01621	70006
chr11	112392520	112393912	*	1393	7.11608	6.26963	7.64599	-1.37636	3.68999e-14	8.93327e-12	FALSE	lost_in_mutant	1393	*	Promoter (<=1kb)	101928823	LINC02763	0
chr3	141368101	141368816	*	716	6.10745	6.77219	4.83764	1.93455	3.71437e-14	8.98152e-12	FALSE	gained_in_mutant	716	*	Promoter (<=1kb)	253461	ZBTB38	0
chr1	209746568	209748374	*	1807	8.14348	8.54752	7.58027	0.967246	3.75183e-14	9.06128e-12	TRUE	gained_in_mutant	1807	*	Distal Intergenic	80342	TRAF3IP3	-7658
chr2	71453392	71455052	*	1661	7.61892	8.06987	6.95933	1.11055	3.77842e-14	9.1146e-12	FALSE	gained_in_mutant	1661	*	Promoter (<=1kb)	8291	DYSF	0
chr5	176816966	176818550	*	1585	8.48005	8.83344	8.011	0.822437	3.78351e-14	9.11601e-12	FALSE	gained_in_mutant	1585	*	Intron (ENST00000509580.2/90249, intron 1 of 15)	90249	UNC5A	6407
chr10	33163970	33165090	*	1121	6.95339	6.03648	7.50955	-1.47307	3.87026e-14	9.31392e-12	TRUE	lost_in_mutant	1121	*	Distal Intergenic	8829	NRP1	20565
chr8	50295626	50296423	*	798	6.52442	5.35052	7.16298	-1.81245	3.98835e-14	9.58669e-12	TRUE	lost_in_mutant	798	*	Intron (ENST00000518864.5/54212, intron 3 of 19)	54212	SNTG1	123065
chr15	98567962	98568823	*	862	5.10701	5.95913	2.74746	3.21167	4.01102e-14	9.62973e-12	TRUE	gained_in_mutant	862	*	Distal Intergenic	283777	FAM169BP	-47576
chr2	80365644	80366418	*	775	6.5919	5.41102	7.23245	-1.82142	4.01973e-14	9.63919e-12	FALSE	lost_in_mutant	775	*	Intron (ENST00000466387.5/1496, intron 11 of 21)	1496	CTNNA2	-12269
chr2	241558430	241558924	*	495	6.92104	7.467	6.0321	1.4349	4.10835e-14	9.84004e-12	FALSE	gained_in_mutant	495	*	Promoter (<=1kb)	666	BOK	0
chr12	130521483	130522764	*	1282	7.59259	6.90978	8.05417	-1.1444	4.14995e-14	9.92792e-12	FALSE	lost_in_mutant	1282	*	Intron (ENST00000690449.1/23504, intron 2 of 22)	23504	RIMBP2	-3566
chr17	36934270	36937463	*	3194	8.59813	8.93531	8.1573	0.778016	4.21035e-14	1.00605e-11	FALSE	gained_in_mutant	3194	*	Promoter (<=1kb)	102723471	LHX1-DT	0
chr16	88785401	88786066	*	666	6.44255	7.03973	5.40528	1.63445	4.23141e-14	1.00989e-11	FALSE	gained_in_mutant	666	*	Promoter (<=1kb)	9780	PIEZO1	-181
chr1	48610239	48612338	*	2100	8.5076	8.02136	8.87062	-0.849257	4.36386e-14	1.04027e-11	FALSE	lost_in_mutant	2100	*	Intron (ENST00000371839.6/84871, intron 9 of 13)	54558	SPATA6	-138031
chr18	57856117	57857339	*	1223	7.37414	6.60246	7.87419	-1.27173	4.50955e-14	1.07328e-11	TRUE	lost_in_mutant	1223	*	Distal Intergenic	5205	ATP8B1	-52802
chr17	7445236	7447194	*	1959	7.58559	8.03121	6.93744	1.09376	4.51294e-14	1.07328e-11	FALSE	gained_in_mutant	1959	*	Promoter (<=1kb)	1140	CHRNB1	0
chr16	65787652	65789066	*	1415	7.21855	6.40217	7.73672	-1.33455	4.61161e-14	1.09546e-11	FALSE	lost_in_mutant	1415	*	Distal Intergenic	283867	LINC00922	-211307
chr6	710695	711793	*	1099	6.90424	7.43967	6.04337	1.39631	4.7986e-14	1.13853e-11	FALSE	gained_in_mutant	1099	*	Exon (ENST00000607644.1/ENST00000607644.1, exon 1 of 4)	55770	EXOC2	-17556
chr7	76294428	76295110	*	683	7.56597	6.86284	8.03665	-1.17381	4.95753e-14	1.17487e-11	FALSE	lost_in_mutant	683	*	Distal Intergenic	3315	HSPB1	-7563
chr3	149657200	149659447	*	2248	7.68416	8.14139	7.01092	1.13047	5.18932e-14	1.22836e-11	FALSE	gained_in_mutant	2248	*	Promoter (<=1kb)	25937	WWTR1	0
chr15	31214941	31217003	*	2063	8.87732	9.19279	8.47298	0.719806	5.25373e-14	1.24215e-11	FALSE	gained_in_mutant	2063	*	Promoter (<=1kb)	102725022	LINC02352	0
chr19	55279546	55280539	*	994	9.63528	9.26233	9.93135	-0.669016	5.2741e-14	1.24551e-11	FALSE	lost_in_mutant	994	*	Promoter (<=1kb)	23640	HSPBP1	0
chr19	8342954	8343647	*	694	6.60053	7.17488	5.6319	1.54298	5.55342e-14	1.30994e-11	FALSE	gained_in_mutant	694	*	Promoter (<=1kb)	256949	KANK3	0
chr16	68644822	68646557	*	1736	8.47993	8.85379	7.97394	0.879848	5.6425e-14	1.3294e-11	FALSE	gained_in_mutant	1736	*	Promoter (<=1kb)	1001	CDH3	0
chr7	151008658	151009183	*	526	6.30392	6.93582	5.15317	1.78265	5.74729e-14	1.35251e-11	FALSE	gained_in_mutant	526	*	Promoter (<=1kb)	4846	NOS3	0
chr15	29454209	29455263	*	1055	7.32836	6.54153	7.83465	-1.29311	5.86394e-14	1.37836e-11	FALSE	lost_in_mutant	1055	*	Promoter (1-2kb)	23359	ENTREP2	-1410
chr5	54727865	54729195	*	1331	7.26021	6.45763	7.77287	-1.31524	5.88638e-14	1.38203e-11	TRUE	lost_in_mutant	1331	*	Intron (ENST00000662448.1/105378969, intron 5 of 5)	105378969	LOC105378969	35927
chr15	98865207	98867119	*	1913	7.21524	6.39898	7.73335	-1.33437	5.95183e-14	1.39577e-11	TRUE	lost_in_mutant	1913	*	Intron (ENST00000649865.1/3480, intron 2 of 20)	3480	IGF1R	-6600
chr9	83326162	83328322	*	2161	7.94295	7.33031	8.37162	-1.04131	6.15602e-14	1.44107e-11	TRUE	lost_in_mutant	2161	*	Intron (ENST00000376434.5/257019, intron 1 of 9)	257019	FRMD3	3639
chr15	78671532	78673381	*	1850	8.4464	7.9589	8.81012	-0.851228	6.15922e-14	1.44107e-11	FALSE	lost_in_mutant	1850	*	Intron (ENST00000569846.1/ENST00000569846.1, intron 2 of 3)	1143	CHRNB4	-11000
chr7	49513425	49514444	*	1020	7.7046	7.02565	8.16443	-1.13878	6.2806e-14	1.46777e-11	FALSE	lost_in_mutant	1020	*	Distal Intergenic	124901804	LOC124901804	-9764
chr15	23538552	23539191	*	640	6.49874	5.37689	7.12214	-1.74525	6.35986e-14	1.48457e-11	FALSE	lost_in_mutant	640	*	Distal Intergenic	100616275	MIR4508	22940
chr2	104900930	104902332	*	1403	8.76395	8.32888	9.09776	-0.768886	6.50916e-14	1.51767e-11	FALSE	lost_in_mutant	1403	*	Exon (ENST00000653688.1/ENST00000653688.1, exon 4 of 4)	102682016	LINC01159	-28277
chr8	66961788	66963210	*	1423	7.13188	7.64227	6.33493	1.30733	6.88717e-14	1.60396e-11	FALSE	gained_in_mutant	1423	*	Promoter (<=1kb)	100129654	TCF24	0
chr15	60973313	60974678	*	1366	7.9399	7.3496	8.3576	-1.008	6.93409e-14	1.61303e-11	FALSE	lost_in_mutant	1366	*	Intron (ENST00000335670.11/6095, intron 1 of 10)	105370844	LOC105370844	208573
chr13	30905645	30908590	*	2946	8.39083	8.75158	7.90868	0.842906	6.95389e-14	1.61577e-11	FALSE	gained_in_mutant	2946	*	Promoter (<=1kb)	84935	MEDAG	0
chr2	240565834	240567119	*	1286	8.50489	8.8646	8.0246	0.839998	7.0397e-14	1.63383e-11	FALSE	gained_in_mutant	1286	*	Promoter (<=1kb)	57140	RNPEPL1	30
chr8	98246615	98247987	*	1373	7.12544	6.28855	7.65166	-1.36311	7.20412e-14	1.67007e-11	FALSE	lost_in_mutant	1373	*	Intron (ENST00000430223.7/79815, intron 3 of 10)	79815	NIPAL2	3767
chr15	78340049	78341857	*	1809	7.85461	8.27208	7.26476	1.00732	7.4611e-14	1.72767e-11	FALSE	gained_in_mutant	1809	*	Promoter (<=1kb)	1381	CRABP1	0
chr8	37452031	37453726	*	1696	8.51771	8.04393	8.87378	-0.829849	7.67484e-14	1.77513e-11	FALSE	lost_in_mutant	1696	*	Intron (ENST00000522718.5/100507420, intron 3 of 5)	100507420	LINC01605	40108
chr20	44909328	44911946	*	2619	8.31512	8.68883	7.80941	0.879419	7.71999e-14	1.78353e-11	FALSE	gained_in_mutant	2619	*	Promoter (<=1kb)	80336	PABPC1L	0
chr7	64574507	64575087	*	581	4.96498	5.85293	2.22269	3.63024	7.9021e-14	1.82352e-11	FALSE	gained_in_mutant	581	*	Promoter (<=1kb)	100128885	LOC100128885	0
chr13	107241114	107242281	*	1168	7.84997	7.24359	8.2756	-1.03201	7.98595e-14	1.84077e-11	FALSE	lost_in_mutant	1168	*	Intron (ENST00000375915.4/728215, intron 1 of 2)	109616978	SNORD31B	78682
chr1	155320458	155322070	*	1613	9.33776	8.95882	9.63759	-0.67877	8.04332e-14	1.85188e-11	FALSE	lost_in_mutant	1613	*	Promoter (<=1kb)	23623	RUSC1	0
chr2	64499119	64500312	*	1194	6.88018	5.88874	7.46228	-1.57354	8.268e-14	1.90144e-11	TRUE	lost_in_mutant	1194	*	Intron (ENST00000436433.1/105374774, intron 2 of 2)	105374774	LINC01805	12766
chr7	8442018	8445378	*	3361	8.35875	8.72849	7.86034	0.868142	8.31962e-14	1.91114e-11	FALSE	gained_in_mutant	3361	*	Intron (ENST00000405863.6/30010, intron 2 of 2)	30010	NXPH1	6823
chr10	14211339	14212765	*	1427	7.27115	6.49544	7.77287	-1.27743	8.3969e-14	1.9267e-11	FALSE	lost_in_mutant	1427	*	Intron (ENST00000357447.7/55691, intron 2 of 24)	55691	FRMD4A	-36976
chr11	115437981	115439907	*	1927	7.62581	6.94585	8.08611	-1.14026	8.40936e-14	1.92737e-11	TRUE	lost_in_mutant	1927	*	Intron (ENST00000331581.11/23705, intron 1 of 11)	105369507	CADM1-AS1	41161
chr22	17260809	17261518	*	710	7.66455	8.12704	6.97973	1.14731	8.59887e-14	1.96858e-11	FALSE	gained_in_mutant	710	*	Promoter (2-3kb)	51816	ADA2	-2574
chr9	133825664	133826897	*	1234	7.82256	7.2073	8.25251	-1.04521	8.66513e-14	1.9815e-11	TRUE	lost_in_mutant	1234	*	Intron (ENST00000406606.7/7410, intron 4 of 26)	1757	SARDH	-85709
chr2	231612321	231612844	*	524	7.2638	7.74716	6.53165	1.21551	8.71928e-14	1.99163e-11	FALSE	gained_in_mutant	524	*	Distal Intergenic	165100	TEX44	19457
chr4	95547163	95550052	*	2890	9.59701	9.2485	9.8775	-0.629003	9.07064e-14	2.06955e-11	FALSE	lost_in_mutant	2890	*	Promoter (<=1kb)	8633	UNC5C	0
chr5	157651516	157652093	*	578	4.96421	5.85161	2.2288	3.62282	9.17629e-14	2.09007e-11	FALSE	gained_in_mutant	578	*	Promoter (<=1kb)	11063	SOX30	271
chr6	34531740	34532169	*	430	5.91681	4.36942	6.64615	-2.27673	9.18125e-14	2.09007e-11	FALSE	lost_in_mutant	430	*	Exon (ENST00000620693.4/29993, exon 9 of 10)	29993	PACSIN1	16850
chr1	245571177	245572346	*	1170	7.0754	6.2245	7.60703	-1.38254	9.24206e-14	2.10155e-11	FALSE	lost_in_mutant	1170	*	Intron (ENST00000407071.7/55083, intron 5 of 14)	55083	KIF26B	60175
chr18	32769114	32771739	*	2626	7.72875	8.15587	7.1193	1.03657	9.32651e-14	2.11836e-11	FALSE	gained_in_mutant	2626	*	Promoter (<=1kb)	105372055	LOC105372055	0
chr1	182175197	182176095	*	899	6.95983	6.06235	7.50893	-1.44657	9.44819e-14	2.14359e-11	FALSE	lost_in_mutant	899	*	Intron (ENST00000663078.1/400799, intron 2 of 4)	400799	LINC01344	68304
chr1	160098016	160099521	*	1506	9.69568	9.37273	9.95939	-0.586666	9.53611e-14	2.16112e-11	FALSE	lost_in_mutant	1506	*	Promoter (<=1kb)	93185	IGSF8	0
chr9	96155943	96157497	*	1555	7.7407	7.08353	8.19053	-1.10699	9.60424e-14	2.17412e-11	FALSE	lost_in_mutant	1555	*	Distal Intergenic	112268039	LOC112268039	26074
chr3	75784973	75785781	*	809	4.97108	5.85266	2.30537	3.54729	9.68261e-14	2.18729e-11	FALSE	gained_in_mutant	809	*	Promoter (<=1kb)	100131827	ZNF717	0
chr16	57528219	57528850	*	632	6.36293	6.97924	5.26461	1.71463	9.68407e-14	2.18729e-11	FALSE	gained_in_mutant	632	*	Exon (ENST00000258214.3/92922, exon 2 of 9)	92922	CCDC102A	7721
chr4	146311057	146312077	*	1021	6.9085	5.9955	7.46325	-1.46775	9.77392e-14	2.20512e-11	FALSE	lost_in_mutant	1021	*	Intron (ENST00000432059.6/84068, intron 5 of 10)	345051	REELD1	86500
chr6	166307072	166308882	*	1811	8.14865	8.52949	7.62976	0.89973	9.95881e-14	2.24433e-11	FALSE	gained_in_mutant	1811	*	Promoter (<=1kb)	285800	PRR18	0
chr3	196638879	196640184	*	1306	7.22046	7.71072	6.47214	1.23859	1.00492e-13	2.26218e-11	FALSE	gained_in_mutant	1306	*	Promoter (<=1kb)	375387	NRROS	0
chr12	51863104	51865267	*	2164	8.95803	9.26767	8.56323	0.704434	1.01031e-13	2.27177e-11	TRUE	gained_in_mutant	2164	*	Distal Intergenic	401720	FIGNL2	-14386
chr2	1925898	1926629	*	732	6.93884	6.02476	7.49399	-1.46923	1.01805e-13	2.28664e-11	FALSE	lost_in_mutant	732	*	Promoter (2-3kb)	23040	MYT1L	-2635
chr12	131732193	131733014	*	822	6.1066	4.71893	6.80065	-2.08172	1.01995e-13	2.28838e-11	FALSE	lost_in_mutant	822	*	Intron (ENST00000538548.5/6433, intron 7 of 14)	6433	SFSWAP	5204
chr19	49426206	49426635	*	430	5.74455	6.45956	4.26462	2.19494	1.05297e-13	2.35982e-11	FALSE	gained_in_mutant	430	*	Promoter (<=1kb)	100507003	GFY	818
chr19	39514627	39515968	*	1342	7.4021	7.86825	6.70914	1.15912	1.06183e-13	2.37493e-11	FALSE	gained_in_mutant	1342	*	Promoter (<=1kb)	348303	SELENOV	0
chr18	64233975	64235171	*	1197	7.31976	6.54359	7.82166	-1.27807	1.06206e-13	2.37493e-11	FALSE	lost_in_mutant	1197	*	Intron (ENST00000589376.1/284294, intron 2 of 9)	124904357	LOC124904357	24823
chr9	121734959	121737196	*	2238	8.09629	8.48908	7.55481	0.93427	1.06629e-13	2.37963e-11	TRUE	gained_in_mutant	2238	*	Promoter (<=1kb)	153090	DAB2IP	0
chr11	75639552	75640451	*	900	7.73935	7.09405	8.18363	-1.08959	1.06651e-13	2.37963e-11	TRUE	lost_in_mutant	900	*	Promoter (<=1kb)	4135	MAP6	-965
chr13	31885592	31886512	*	921	6.78133	5.82134	7.35271	-1.53136	1.06808e-13	2.3805e-11	TRUE	lost_in_mutant	921	*	Intron (ENST00000645780.1/10129, intron 1 of 61)	196549	EEF1DP3	38751
chr1	38817877	38819293	*	1417	8.02183	8.42456	7.46118	0.96338	1.09399e-13	2.43556e-11	TRUE	gained_in_mutant	1417	*	Distal Intergenic	64121	RRAGC	28781
chr12	57852100	57853682	*	1583	6.94669	7.47079	6.11523	1.35556	1.11922e-13	2.48898e-11	TRUE	gained_in_mutant	1583	*	Distal Intergenic	10106	CTDSP2	-5371
chr12	57454904	57455450	*	547	6.76899	7.33665	5.81969	1.51697	1.12231e-13	2.49312e-11	FALSE	gained_in_mutant	547	*	Promoter (<=1kb)	83729	INHBE	0
chr6	30515795	30516828	*	1034	6.85169	7.40136	5.95268	1.44868	1.12893e-13	2.50508e-11	FALSE	gained_in_mutant	1034	*	Promoter (<=1kb)	111082993	LINC02569	0
chr19	20999562	21000358	*	797	8.59307	8.10835	8.95525	-0.846896	1.14767e-13	2.54385e-11	FALSE	lost_in_mutant	797	*	Exon (ENST00000686837.2/ENST00000686837.2, exon 1 of 1)	80264	ZNF430	-20276
chr10	44974416	44975385	*	970	8.05194	8.44023	7.51901	0.921225	1.15504e-13	2.55738e-11	FALSE	gained_in_mutant	970	*	Promoter (2-3kb)	83937	RASSF4	2622
chr17	79500695	79501766	*	1072	7.69028	7.02583	8.14348	-1.11765	1.16294e-13	2.57207e-11	TRUE	lost_in_mutant	1072	*	Intron (ENST00000693108.1/146713, intron 1 of 14)	146713	RBFOX3	7102
chr5	135543640	135544885	*	1246	5.50508	6.26244	3.81357	2.44887	1.16686e-13	2.57793e-11	TRUE	gained_in_mutant	1246	*	Intron (ENST00000698884.1/153328, intron 3 of 5)	4762	NEUROG1	-7676
chr9	105063789	105065681	*	1893	8.5289	8.05913	8.88271	-0.823581	1.17845e-13	2.60069e-11	FALSE	lost_in_mutant	1893	*	Intron (ENST00000666856.1/112268038, intron 7 of 7)	107987106	CT70	-71971
chr2	84925548	84927306	*	1759	8.84961	9.17059	8.43614	0.734446	1.1815e-13	2.60456e-11	FALSE	gained_in_mutant	1759	*	Exon (ENST00000671359.1/ENST00000671359.1, exon 1 of 4)	105374836	LOC105374836	-18540
chr12	41344898	41345710	*	813	6.31156	5.09501	6.96204	-1.86703	1.18287e-13	2.60475e-11	FALSE	lost_in_mutant	813	*	Intron (ENST00000402685.7/29951, intron 3 of 9)	107984499	LOC107984499	66767
chr12	133079954	133081209	*	1256	10.7213	10.4654	10.9385	-0.473132	1.21323e-13	2.66869e-11	FALSE	lost_in_mutant	1256	*	Promoter (<=1kb)	7699	ZNF140	0
chr2	96148170	96149190	*	1021	8.66952	9.01357	8.21683	0.796737	1.23603e-13	2.71354e-11	FALSE	gained_in_mutant	1021	*	Promoter (2-3kb)	1844	DUSP2	-2730
chr10	102463140	102463710	*	571	5.94766	6.62651	4.62265	2.00385	1.2363e-13	2.71354e-11	FALSE	gained_in_mutant	571	*	Promoter (1-2kb)	79847	MFSD13A	1727
chr17	38674075	38675358	*	1284	8.7347	9.0613	8.31185	0.749453	1.23984e-13	2.71837e-11	FALSE	gained_in_mutant	1284	*	Promoter (<=1kb)	100170841	EPOP	0
chr4	21652502	21653951	*	1450	7.18997	6.37754	7.70657	-1.32903	1.25099e-13	2.73984e-11	TRUE	lost_in_mutant	1450	*	Intron (ENST00000382152.7/80333, intron 1 of 8)	80333	KCNIP4	43823
chr11	78656143	78656594	*	452	5.90126	4.31213	6.63906	-2.32693	1.27636e-13	2.79236e-11	FALSE	lost_in_mutant	452	*	3' UTR	26011	TENM4	45410
chr5	28863849	28865129	*	1281	5.81094	4.10612	6.57073	-2.4646	1.29164e-13	2.82273e-11	FALSE	lost_in_mutant	1281	*	Intron (ENST00000658190.1/101929660, intron 1 of 1)	101929660	LINC02109	54518
chr19	21766853	21767937	*	1085	8.56628	8.05526	8.94287	-0.887602	1.3098e-13	2.85934e-11	FALSE	lost_in_mutant	1085	*	Promoter (<=1kb)	163227	ZNF100	0
chr2	136141177	136142623	*	1447	8.26981	7.75929	8.64614	-0.886853	1.33315e-13	2.90718e-11	FALSE	lost_in_mutant	1447	*	Distal Intergenic	7852	CXCR4	-22000
chr20	3283231	3284162	*	932	7.97237	7.40157	8.38027	-0.978696	1.37453e-13	2.99418e-11	FALSE	lost_in_mutant	932	*	Intron (ENST00000252032.10/25943, intron 27 of 36)	25943	DNAAF9	31928
chr4	8010285	8011264	*	980	8.83068	8.38128	9.17283	-0.791551	1.39232e-13	3.02754e-11	FALSE	lost_in_mutant	980	*	Promoter (<=1kb)	84448	ABLIM2	0
chr1	36911382	36914016	*	2635	8.22638	7.71145	8.60508	-0.89363	1.39284e-13	3.02754e-11	FALSE	lost_in_mutant	2635	*	Intron (ENST00000373091.8/2899, intron 1 of 15)	2899	GRIK3	-52246
chr11	30446135	30447623	*	1489	6.8613	5.92773	7.42342	-1.49569	1.43023e-13	3.10219e-11	FALSE	lost_in_mutant	1489	*	Intron (ENST00000448418.6/744, intron 4 of 6)	744	MPPED2	-4732
chr20	42792998	42793920	*	923	6.53733	5.40922	7.16259	-1.75337	1.43025e-13	3.10219e-11	FALSE	lost_in_mutant	923	*	Intron (ENST00000356100.6/11122, intron 2 of 30)	101927159	LOC101927159	107515
chr5	156459304	156460711	*	1408	7.96795	7.36756	8.39064	-1.02309	1.44446e-13	3.12965e-11	TRUE	lost_in_mutant	1408	*	Intron (ENST00000517913.5/6444, intron 5 of 9)	6444	SGCD	132140
chr1	30250189	30251714	*	1526	8.47309	7.9703	8.84522	-0.874918	1.44707e-13	3.13194e-11	FALSE	lost_in_mutant	1526	*	Distal Intergenic	101929406	LINC01648	-212577
chr6	42103923	42104880	*	958	6.20926	6.83251	5.0879	1.74462	1.48431e-13	3.20911e-11	FALSE	gained_in_mutant	958	*	3' UTR	647024	C6orf132	37739
chr6	5891715	5892810	*	1096	5.55433	6.29904	3.93003	2.36901	1.52259e-13	3.28835e-11	TRUE	gained_in_mutant	1096	*	Distal Intergenic	124901251	LOC124901251	40209
chr19	6271273	6272810	*	1538	7.98961	7.40854	8.4027	-0.99416	1.54009e-13	3.32259e-11	FALSE	lost_in_mutant	1538	*	Intron (ENST00000252674.9/4298, intron 1 of 11)	4298	MLLT1	7165
chr4	106906378	106907361	*	984	6.69271	5.69016	7.27852	-1.58836	1.55139e-13	3.3434e-11	TRUE	lost_in_mutant	984	*	Intron (ENST00000650850.1/105377356, intron 6 of 10)	27123	DKK2	128451
chr8	53666094	53667199	*	1106	6.35537	5.13424	7.0071	-1.87287	1.60104e-13	3.44673e-11	FALSE	lost_in_mutant	1106	*	Distal Intergenic	51606	ATP6V1H	72424
chrX	72045334	72046736	*	1403	7.61529	6.92146	8.08183	-1.16037	1.60824e-13	3.45856e-11	TRUE	lost_in_mutant	1403	*	Promoter (<=1kb)	441502	RPS26P11	789
chr13	40124042	40125876	*	1835	6.86129	5.95217	7.41464	-1.46247	1.69604e-13	3.64348e-11	TRUE	lost_in_mutant	1835	*	Intron (ENST00000615947.1/124903162, intron 2 of 3)	124903162	LOC124903162	-41285
chr10	118633783	118634712	*	930	6.75498	5.75337	7.34047	-1.5871	1.72215e-13	3.69565e-11	TRUE	lost_in_mutant	930	*	Distal Intergenic	2834	PRLHR	-38135
chr17	6454812	6455669	*	858	7.26017	7.74369	6.52766	1.21603	1.73037e-13	3.70937e-11	FALSE	gained_in_mutant	858	*	3' UTR	54478	PIMREG	7317
chr12	129911204	129911893	*	690	5.38263	2.37821	6.28981	-3.91161	1.76903e-13	3.78822e-11	FALSE	lost_in_mutant	690	*	Distal Intergenic	121256	TMEM132D	-7179
chr7	26507097	26507914	*	818	6.40722	5.18697	7.05872	-1.87175	1.79781e-13	3.8432e-11	FALSE	lost_in_mutant	818	*	Distal Intergenic	441204	LINC02981	19956
chr10	104043645	104044355	*	711	7.70519	7.06851	8.14541	-1.0769	1.79851e-13	3.8432e-11	FALSE	lost_in_mutant	711	*	Exon (ENST00000369733.8/1308, exon 33 of 51)	100126326	MIR936	3831
chr15	29043614	29044991	*	1378	7.88949	7.26163	8.32551	-1.06388	1.82572e-13	3.89723e-11	TRUE	lost_in_mutant	1378	*	Promoter (<=1kb)	321	APBA2	0
chr14	67541556	67542314	*	759	5.40372	6.16962	3.66471	2.5049	1.8358e-13	3.91462e-11	TRUE	gained_in_mutant	759	*	5' UTR	161145	TMEM229B	-7817
chr2	239708823	239709366	*	544	6.16116	4.76295	6.85769	-2.09474	1.85357e-13	3.94833e-11	FALSE	lost_in_mutant	544	*	Distal Intergenic	150935	LOC150935	-53494
chr2	168660583	168662113	*	1531	7.55323	6.86132	8.01891	-1.15759	1.86144e-13	3.96092e-11	TRUE	lost_in_mutant	1531	*	Intron (ENST00000392687.4/253782, intron 4 of 10)	100616356	MIR4774	77640
chr6	157107928	157109200	*	1273	7.66695	7.00105	8.12082	-1.11977	1.8708e-13	3.97666e-11	FALSE	lost_in_mutant	1273	*	Exon (ENST00000442936.1/ENST00000442936.1, exon 2 of 2)	57492	ARID1B	23156
chr10	44913046	44914146	*	1101	7.76866	7.14062	8.20476	-1.06414	1.90631e-13	4.04789e-11	FALSE	lost_in_mutant	1101	*	Promoter (1-2kb)	643236	TMEM72	1709
chr19	38243651	38245529	*	1879	7.40021	7.86405	6.71241	1.15164	1.9273e-13	4.08816e-11	FALSE	gained_in_mutant	1879	*	Promoter (<=1kb)	10653	SPINT2	0
chr12	99068768	99069909	*	1142	7.34366	6.59622	7.83355	-1.23732	1.94561e-13	4.12268e-11	FALSE	lost_in_mutant	1142	*	Intron (ENST00000549558.6/56899, intron 2 of 10)	56899	ANKS1B	10055
chr19	5803776	5804371	*	596	7.33743	7.80333	6.64501	1.15833	1.95769e-13	4.14393e-11	FALSE	gained_in_mutant	596	*	Promoter (<=1kb)	4902	NRTN	-696
chr8	2000472	2002069	*	1598	8.0607	8.454	7.51828	0.935721	1.96216e-13	4.14904e-11	FALSE	gained_in_mutant	1598	*	5' UTR	101928058	KBTBD11-AS1	-25704
chr3	21738865	21739901	*	1037	7.2222	6.44203	7.72575	-1.28372	2.00473e-13	4.23463e-11	FALSE	lost_in_mutant	1037	*	Intron (ENST00000281523.8/79750, intron 1 of 7)	79750	ZNF385D	10508
chr19	10292142	10292830	*	689	6.95768	7.48657	6.1139	1.37266	2.02671e-13	4.27658e-11	FALSE	gained_in_mutant	689	*	Promoter (<=1kb)	7087	ICAM5	669
chr8	124044451	124045193	*	743	7.41943	6.70876	7.89343	-1.18467	2.03863e-13	4.29725e-11	TRUE	lost_in_mutant	743	*	Exon (ENST00000669903.1/157376, exon 4 of 4)	439941	FER1L6-AS1	-3669
chr13	47289085	47290108	*	1024	8.07481	7.51899	8.47506	-0.956072	2.04562e-13	4.30751e-11	FALSE	lost_in_mutant	1024	*	Distal Intergenic	3356	HTR2A	-392009
chr17	74744712	74745457	*	746	6.40451	7.00876	5.34505	1.66371	2.09083e-13	4.39461e-11	FALSE	gained_in_mutant	746	*	Promoter (<=1kb)	326624	RAB37	0
chr6	118573987	118574906	*	920	6.04042	4.65175	6.73471	-2.08297	2.09133e-13	4.39461e-11	FALSE	lost_in_mutant	920	*	Promoter (<=1kb)	387119	CEP85L	0
chr17	74840511	74843143	*	2633	8.16633	8.54002	7.66068	0.879335	2.13502e-13	4.48174e-11	FALSE	gained_in_mutant	2633	*	3' UTR	2905	GRIN2C	16729
chr2	73268427	73270463	*	2037	8.38919	8.75037	7.90627	0.844094	2.1527e-13	4.51418e-11	FALSE	gained_in_mutant	2037	*	Promoter (<=1kb)	150726	FBXO41	0
chr7	157303399	157304328	*	930	6.94697	6.01792	7.50749	-1.48957	2.21769e-13	4.64564e-11	TRUE	lost_in_mutant	930	*	Distal Intergenic	10049	DNAJB6	-31053
chr17	44749054	44750762	*	1709	7.48091	6.77943	7.95085	-1.17143	2.2263e-13	4.65884e-11	FALSE	lost_in_mutant	1709	*	3' UTR	4185	ADAM11	-8226
chr5	171914333	171915514	*	1182	7.01899	6.14623	7.55892	-1.41268	2.2487e-13	4.70086e-11	FALSE	lost_in_mutant	1182	*	3' UTR	23291	FBXW11	-5474
chr20	37980078	37981245	*	1168	7.62119	6.93723	8.08329	-1.14606	2.34246e-13	4.88838e-11	TRUE	lost_in_mutant	1168	*	Distal Intergenic	9675	TTI1	19270
chr19	49338723	49339945	*	1223	8.15287	8.54031	7.62156	0.91875	2.34324e-13	4.88838e-11	TRUE	gained_in_mutant	1223	*	Promoter (<=1kb)	28968	SLC6A16	337
chr5	170564073	170565626	*	1554	8.64929	8.21234	8.98421	-0.771876	2.35656e-13	4.91109e-11	TRUE	lost_in_mutant	1554	*	Intron (ENST00000377360.8/30820, intron 1 of 7)	30820	KCNIP1	59500
chr12	26523487	26524305	*	819	8.54337	8.07394	8.89697	-0.823033	2.39688e-13	4.98998e-11	TRUE	lost_in_mutant	819	*	Intron (ENST00000381340.8/3709, intron 37 of 56)	3709	ITPR2	-27927
chr21	24216972	24217961	*	990	6.6504	5.65689	7.23319	-1.5763	2.44125e-13	5.07713e-11	FALSE	lost_in_mutant	990	*	Distal Intergenic	105372751	LINC01684	-88978
chr14	100825515	100826338	*	824	5.4158	2.91725	6.28216	-3.3649	2.45713e-13	5.10489e-11	FALSE	lost_in_mutant	824	*	Promoter (<=1kb)	55384	MEG3	0
chr11	83367647	83368101	*	455	5.36314	2.34575	6.27118	-3.92543	2.53739e-13	5.26623e-11	FALSE	lost_in_mutant	455	*	Intron (ENST00000671128.1/120883614, intron 1 of 2)	60492	CCDC90B	-81257
chr15	79528995	79529936	*	942	6.77917	5.79621	7.35841	-1.5622	2.54102e-13	5.26835e-11	FALSE	lost_in_mutant	942	*	Distal Intergenic	23251	MINAR1	72899
chr2	185738320	185739402	*	1083	7.42478	7.8985	6.71477	1.18373	2.55333e-13	5.28845e-11	FALSE	gained_in_mutant	1083	*	Promoter (<=1kb)	101927196	FSIP2-AS2	0
chr17	74748320	74749623	*	1304	8.78244	9.11852	8.3435	0.775019	2.56234e-13	5.30168e-11	FALSE	gained_in_mutant	1304	*	Promoter (<=1kb)	100500847	MIR3615	0
chr12	8242240	8244045	*	1806	10.8057	10.5655	11.0116	-0.446096	2.60579e-13	5.38607e-11	FALSE	lost_in_mutant	1806	*	Promoter (<=1kb)	112268090	LOC112268090	0
chr9	77011934	77012704	*	771	6.61314	7.18363	5.65573	1.5279	2.61875e-13	5.40733e-11	FALSE	gained_in_mutant	771	*	Distal Intergenic	442425	FOXB2	-6951
chr2	184915451	184916141	*	691	5.6167	3.7224	6.40831	-2.6859	2.64252e-13	5.45085e-11	TRUE	lost_in_mutant	691	*	Intron (ENST00000302277.7/91752, intron 2 of 3)	105373780	LOC105373780	-316443
chr1	53945351	53946555	*	1205	10.4711	10.2207	10.6845	-0.463862	2.70461e-13	5.57324e-11	FALSE	lost_in_mutant	1205	*	Promoter (<=1kb)	115353	LRRC42	0
chr1	15953517	15954518	*	1002	7.88103	7.27838	8.30483	-1.02645	2.81605e-13	5.79404e-11	TRUE	lost_in_mutant	1002	*	Promoter (<=1kb)	7709	ZBTB17	-544
chr19	46403715	46405289	*	1575	8.11697	8.51908	7.55752	0.961554	2.81749e-13	5.79404e-11	FALSE	gained_in_mutant	1575	*	Promoter (<=1kb)	105372426	LOC105372426	0
chr10	131776011	131777017	*	1007	7.8399	7.23679	8.26392	-1.02713	2.83866e-13	5.83163e-11	FALSE	lost_in_mutant	1007	*	Promoter (<=1kb)	399827	LINC01164	385
chrX	54774279	54775231	*	953	6.49056	5.41139	7.10098	-1.68959	2.84895e-13	5.84682e-11	FALSE	lost_in_mutant	953	*	Intron (ENST00000218436.7/347365, intron 5 of 12)	347365	ITIH6	13377
chr17	74210351	74213950	*	3600	9.18125	9.46467	8.82819	0.636475	2.86452e-13	5.87282e-11	FALSE	gained_in_mutant	3600	*	Promoter (<=1kb)	85001	MGC16275	0
chr3	186921372	186922291	*	920	7.99733	7.43663	8.40009	-0.963456	2.88368e-13	5.90611e-11	FALSE	lost_in_mutant	920	*	Exon (ENST00000451924.1/ENST00000451924.1, exon 1 of 1)	6480	ST6GAL1	-8034
chr14	50121884	50123537	*	1654	8.16948	7.64525	8.55316	-0.907913	2.88985e-13	5.91275e-11	FALSE	lost_in_mutant	1654	*	Intron (ENST00000216373.10/6655, intron 21 of 22)	79609	VCPKMT	-5284
chr17	39952583	39953784	*	1202	9.93673	9.6411	10.182	-0.540851	2.96528e-13	6.06096e-11	FALSE	lost_in_mutant	1202	*	Promoter (<=1kb)	284110	GSDMA	0
chr17	15944388	15945987	*	1600	8.36439	8.71406	7.90191	0.812156	2.96873e-13	6.06188e-11	FALSE	gained_in_mutant	1600	*	Promoter (<=1kb)	136	ADORA2B	0
chr11	9613071	9614573	*	1503	8.33094	8.68886	7.85386	0.834997	3.00657e-13	6.13295e-11	FALSE	gained_in_mutant	1503	*	Exon (ENST00000684807.1/ENST00000684807.1, exon 1 of 1)	7465	WEE1	26357
chr1	93615639	93618658	*	3020	9.16193	8.79682	9.45305	-0.65623	3.02147e-13	6.15714e-11	TRUE	lost_in_mutant	3020	*	Promoter (1-2kb)	8412	BCAR3	-1542
chr9	128575465	128576222	*	758	6.65772	5.6642	7.24052	-1.57633	3.07755e-13	6.26183e-11	FALSE	lost_in_mutant	758	*	Promoter (<=1kb)	6709	SPTAN1	-634
chr1	183471050	183473161	*	2112	10.9298	10.7084	11.1217	-0.413301	3.07905e-13	6.26183e-11	FALSE	lost_in_mutant	2112	*	Promoter (<=1kb)	284649	SMG7-AS1	0
chr19	55160304	55161106	*	803	7.14995	7.63552	6.41264	1.22288	3.14895e-13	6.39756e-11	FALSE	gained_in_mutant	803	*	Promoter (<=1kb)	352909	DNAAF3	0
chr10	86087042	86088343	*	1302	7.53133	6.86176	7.98689	-1.12513	3.20703e-13	6.50901e-11	FALSE	lost_in_mutant	1302	*	Intron (ENST00000327946.12/2894, intron 4 of 15)	442911	MIR346	176445
chr1	16215947	16217700	*	1754	7.94022	8.34022	7.38487	0.955349	3.25555e-13	6.60086e-11	FALSE	gained_in_mutant	1754	*	Promoter (<=1kb)	101927546	ANO7L1	0
chr12	94642304	94643022	*	719	6.34716	5.1903	6.98084	-1.79054	3.2745e-13	6.63264e-11	FALSE	lost_in_mutant	719	*	Intron (ENST00000261226.9/57458, intron 1 of 3)	57458	TMCC3	7535
chr1	63322264	63323107	*	844	6.3286	6.94633	5.22559	1.72074	3.28565e-13	6.64856e-11	FALSE	gained_in_mutant	844	*	Promoter (<=1kb)	100996301	FOXD3-AS1	0
chr18	49521150	49521966	*	817	7.26637	6.49832	7.76492	-1.2666	3.31671e-13	6.70469e-11	FALSE	lost_in_mutant	817	*	Distal Intergenic	101928144	LINC02837	21760
chr11	73361811	73362443	*	633	6.75893	7.30989	5.8564	1.45348	3.37255e-13	6.81076e-11	FALSE	gained_in_mutant	633	*	Promoter (1-2kb)	9828	ARHGEF17	-1771
chr16	78057591	78058720	*	1130	7.14158	6.30796	7.66652	-1.35856	3.38472e-13	6.82852e-11	TRUE	lost_in_mutant	1130	*	Intron (ENST00000567430.2/107984897, intron 2 of 2)	10143	CLEC3A	28502
chr11	127105563	127107114	*	1552	8.86243	8.46004	9.17671	-0.716666	3.38851e-13	6.82934e-11	FALSE	lost_in_mutant	1552	*	Promoter (2-3kb)	105369562	LOC105369562	-2340
chr15	101201294	101202136	*	843	8.6138	8.13561	8.97233	-0.836721	3.46511e-13	6.97677e-11	FALSE	lost_in_mutant	843	*	Intron (ENST00000254190.4/22856, intron 2 of 2)	22856	CHSY1	-11727
chr14	81535969	81536661	*	693	7.738	7.12223	8.16819	-1.04596	3.4809e-13	7.0016e-11	FALSE	lost_in_mutant	693	*	Promoter (2-3kb)	6400	SEL1L	-2116
chr16	88262884	88263369	*	486	7.26959	6.51948	7.76062	-1.24114	3.49296e-13	7.01886e-11	FALSE	lost_in_mutant	486	*	Intron (ENST00000563190.1/84627, intron 1 of 3)	84627	ZNF469	28099
chr1	151131167	151132546	*	1380	7.62833	8.0713	6.98581	1.08549	3.64408e-13	7.31527e-11	FALSE	gained_in_mutant	1380	*	Promoter (2-3kb)	10500	SEMA6C	2329
chr15	68620746	68621554	*	809	8.25641	7.74759	8.63182	-0.884235	3.67077e-13	7.36154e-11	FALSE	lost_in_mutant	809	*	Intron (ENST00000261861.10/10391, intron 1 of 11)	10391	CORO2B	4207
chr2	55222964	55223938	*	975	5.87521	6.54941	4.56866	1.98074	3.72635e-13	7.46559e-11	FALSE	gained_in_mutant	975	*	Promoter (<=1kb)	130162	CLHC1	422
chr14	88551092	88552364	*	1273	7.87352	8.28392	7.29779	0.986135	3.74802e-13	7.4974e-11	FALSE	gained_in_mutant	1273	*	Promoter (<=1kb)	11099	PTPN21	0
chr11	19398390	19400016	*	1627	8.72464	8.28224	9.06274	-0.780499	3.74965e-13	7.4974e-11	TRUE	lost_in_mutant	1627	*	Intron (ENST00000360655.8/89797, intron 1 of 37)	89797	NAV2	47666
chr9	106819092	106820018	*	927	6.94474	6.07281	7.48436	-1.41155	3.79299e-13	7.57657e-11	FALSE	lost_in_mutant	927	*	Distal Intergenic	58499	ZNF462	-43148
chr7	130169622	130171116	*	1495	7.19108	6.42146	7.69028	-1.26882	3.82532e-13	7.63362e-11	FALSE	lost_in_mutant	1495	*	Promoter (2-3kb)	124901745	LOC124901745	-2602
chr1	84749687	84751158	*	1472	7.1252	6.30467	7.64501	-1.34034	3.8397e-13	7.65475e-11	TRUE	lost_in_mutant	1472	*	Distal Intergenic	117178	SSX2IP	-58884
chr5	43039500	43040995	*	1496	8.41742	8.76804	7.95324	0.814801	3.91279e-13	7.79278e-11	FALSE	gained_in_mutant	1496	*	Promoter (<=1kb)	389289	ANXA2R	0
chr21	44517305	44517868	*	564	6.08352	4.74663	6.76531	-2.01868	3.93207e-13	7.82346e-11	FALSE	lost_in_mutant	564	*	Promoter (<=1kb)	114043	TSPEAR-AS2	0
chr8	142224559	142225785	*	1227	7.2397	6.46443	7.74124	-1.27681	3.95186e-13	7.8551e-11	FALSE	lost_in_mutant	1227	*	Intron (ENST00000524325.6/203062, intron 13 of 13)	619434	LINC00051	26203
chr1	35707151	35709061	*	1911	8.68566	9.00912	8.26808	0.741044	4.02472e-13	7.99207e-11	FALSE	gained_in_mutant	1911	*	Distal Intergenic	127703	C1orf216	7850
chr14	65302516	65303779	*	1264	7.25835	6.50089	7.75247	-1.25158	4.04705e-13	8.02853e-11	FALSE	lost_in_mutant	1264	*	Exon (ENST00000555736.1/ENST00000555736.1, exon 1 of 4)	100616176	MIR4708	31404
chr19	12769559	12770102	*	544	7.01851	7.51909	6.24558	1.27351	4.14182e-13	8.20848e-11	FALSE	gained_in_mutant	544	*	Promoter (1-2kb)	29911	HOOK2	-1475
chr3	52298114	52300546	*	2433	8.92117	9.23291	8.52295	0.709963	4.14894e-13	8.21453e-11	FALSE	gained_in_mutant	2433	*	Exon (ENST00000493616.1/ENST00000493616.1, exon 1 of 3)	406925	MIR135A1	-3806
chr16	1342590	1343825	*	1236	10.0975	9.82049	10.3298	-0.509355	4.20458e-13	8.31655e-11	FALSE	lost_in_mutant	1236	*	Promoter (<=1kb)	8938	BAIAP3	0
chr22	37258848	37261198	*	2351	7.96177	8.36641	7.39738	0.969021	4.2124e-13	8.32388e-11	TRUE	gained_in_mutant	2351	*	Promoter (<=1kb)	5880	RAC2	0
chr5	22843769	22845036	*	1268	5.9399	4.47034	6.65264	-2.18229	4.27132e-13	8.43207e-11	FALSE	lost_in_mutant	1268	*	Intron (ENST00000504376.6/1010, intron 1 of 13)	1010	CDH12	8305
chr2	118324997	118326498	*	1502	6.78019	5.82886	7.34856	-1.5197	4.37522e-13	8.62874e-11	FALSE	lost_in_mutant	1502	*	Distal Intergenic	100506797	THORLNC	-102747
chr18	37524143	37525520	*	1378	6.9405	7.45393	6.13598	1.31796	4.41352e-13	8.6958e-11	FALSE	gained_in_mutant	1378	*	Intron (ENST00000420428.7/56853, intron 1 of 12)	56853	CELF4	-38109
chr19	11560474	11560845	*	372	6.21193	6.82725	5.11683	1.71041	4.48262e-13	8.82335e-11	FALSE	gained_in_mutant	372	*	Promoter (1-2kb)	199692	ZNF627	1026
chr13	33016508	33017943	*	1436	6.70464	7.25435	5.80552	1.44883	4.54462e-13	8.93667e-11	FALSE	gained_in_mutant	1436	*	Promoter (<=1kb)	9365	KL	75
chr19	45528022	45529554	*	1533	9.09194	9.39346	8.71028	0.683171	4.56348e-13	8.96108e-11	FALSE	gained_in_mutant	1533	*	Promoter (2-3kb)	7408	VASP	2228
chr17	75878764	75878979	*	216	5.48701	6.24255	3.80539	2.43716	4.5659e-13	8.96108e-11	FALSE	gained_in_mutant	216	*	Promoter (<=1kb)	91107	TRIM47	-183
chr2	231613604	231615112	*	1509	9.22834	9.52229	8.85876	0.663529	4.58504e-13	8.98992e-11	FALSE	gained_in_mutant	1509	*	Distal Intergenic	165100	TEX44	20740
chr11	65546053	65547080	*	1028	7.48593	7.92637	6.84879	1.07758	4.66011e-13	9.12826e-11	FALSE	gained_in_mutant	1028	*	Promoter (<=1kb)	4054	LTBP3	0
chr6	117547525	117548887	*	1363	7.98395	8.37844	7.43922	0.939223	4.71759e-13	9.23191e-11	FALSE	gained_in_mutant	1363	*	3' UTR	285761	DCBLD1	3255
chr14	99234977	99235771	*	795	6.91489	7.43758	6.08706	1.35052	4.80385e-13	9.39162e-11	TRUE	gained_in_mutant	795	*	Intron (ENST00000345514.2/64919, intron 2 of 2)	64919	BCL11B	35714
chr6	27762114	27762865	*	752	5.04719	5.88358	2.82571	3.05787	4.81203e-13	9.39853e-11	FALSE	gained_in_mutant	752	*	Promoter (2-3kb)	100131289	LOC100131289	2244
chr11	102169818	102170641	*	824	5.66269	3.88571	6.43517	-2.54946	4.88586e-13	9.52205e-11	FALSE	lost_in_mutant	824	*	Intron (ENST00000282441.10/10413, intron 3 of 8)	10413	YAP1	7362
chr6	39327323	39328358	*	1036	6.91746	6.05475	7.45359	-1.39884	4.88637e-13	9.52205e-11	FALSE	lost_in_mutant	1036	*	Distal Intergenic	83795	KCNK16	-4355
chr16	67430272	67432658	*	2387	8.70477	9.03386	8.27772	0.756143	4.88941e-13	9.52205e-11	FALSE	gained_in_mutant	2387	*	Promoter (<=1kb)	3291	HSD11B2	0
chr3	9862294	9863268	*	975	6.35055	6.95258	5.29811	1.65447	4.89529e-13	9.52433e-11	FALSE	gained_in_mutant	975	*	Distal Intergenic	63924	CIDEC	15220
chr6	155433941	155435604	*	1664	7.71773	7.08156	8.15771	-1.07614	5.01567e-13	9.74916e-11	FALSE	lost_in_mutant	1664	*	Intron (ENST00000159060.3/50508, intron 7 of 13)	50508	NOX3	20235
chr17	81612049	81612949	*	901	7.74381	7.11738	8.17915	-1.06177	5.08061e-13	9.86591e-11	TRUE	lost_in_mutant	901	*	Promoter (<=1kb)	55666	NPLOC4	398
chr1	29513367	29513991	*	625	6.63713	7.21374	5.66189	1.55185	5.11497e-13	9.92309e-11	FALSE	gained_in_mutant	625	*	Distal Intergenic	101928460	LINC01756	-163253
chr11	132770926	132772140	*	1215	6.95011	6.04995	7.5002	-1.45025	5.12868e-13	9.94016e-11	FALSE	lost_in_mutant	1215	*	Exon (ENST00000622964.1/ENST00000622964.1, exon 1 of 1)	4978	OPCML	170870
chr17	75393400	75394877	*	1478	9.77518	9.4351	10.0502	-0.615087	5.17392e-13	1.00182e-10	FALSE	lost_in_mutant	1478	*	Promoter (<=1kb)	124904060	LOC124904060	0
chr5	115169171	115170912	*	1742	10.2045	9.9412	10.4271	-0.485887	5.19162e-13	1.00429e-10	FALSE	lost_in_mutant	1742	*	Promoter (<=1kb)	55521	TRIM36	0
chr5	180089953	180090751	*	799	7.29711	7.76092	6.60937	1.15154	5.21529e-13	1.0079e-10	FALSE	gained_in_mutant	799	*	Distal Intergenic	55819	RNF130	-17840
chrX	69129729	69131350	*	1622	6.74291	5.80583	7.30628	-1.50045	5.25351e-13	1.01432e-10	FALSE	lost_in_mutant	1622	*	Distal Intergenic	64219	PJA1	34087
chr12	122773786	122775669	*	1884	7.6364	8.05834	7.03753	1.02082	5.26757e-13	1.01606e-10	FALSE	gained_in_mutant	1884	*	Promoter (<=1kb)	84660	CCDC62	0
chr14	100213726	100214897	*	1172	8.1842	8.54964	7.69358	0.856061	5.33182e-13	1.02748e-10	FALSE	gained_in_mutant	1172	*	Intron (ENST00000554537.1/ENST00000554537.1, intron 1 of 1)	7528	YY1	-24247
chr13	43448585	43449226	*	642	6.14403	4.85854	6.81285	-1.9543	5.38476e-13	1.03669e-10	FALSE	lost_in_mutant	642	*	Intron (ENST00000690772.1/55068, intron 3 of 16)	100874130	ENOX1-AS2	-9239
chr16	81563520	81565548	*	2029	8.34735	7.80852	8.73876	-0.930241	5.5553e-13	1.06806e-10	FALSE	lost_in_mutant	2029	*	Intron (ENST00000537098.8/80790, intron 1 of 20)	102465840	MIR7854	29618
chr10	82353083	82353881	*	799	6.61945	5.5997	7.21094	-1.61124	5.55827e-13	1.06806e-10	FALSE	lost_in_mutant	799	*	Intron (ENST00000372141.7/10718, intron 1 of 8)	101929590	NRG3-AS1	-120163
chr13	52933515	52934633	*	1119	7.38574	6.66821	7.86276	-1.19456	5.62071e-13	1.07903e-10	TRUE	lost_in_mutant	1119	*	Distal Intergenic	5100	PCDH8	-84874
chr11	64343673	64344077	*	405	6.06448	6.71559	4.84562	1.86997	5.63237e-13	1.08024e-10	FALSE	gained_in_mutant	405	*	Promoter (<=1kb)	283234	CCDC88B	134
chr19	50728278	50728682	*	405	8.21098	8.58171	7.71076	0.870947	5.71956e-13	1.09593e-10	FALSE	gained_in_mutant	405	*	Distal Intergenic	6320	CLEC11A	4755
chr3	60308690	60309360	*	671	5.90421	4.41888	6.62039	-2.20151	5.73268e-13	1.0974e-10	TRUE	lost_in_mutant	671	*	Intron (ENST00000492590.6/2272, intron 5 of 9)	2272	FHIT	-227850
chr22	46942145	46943477	*	1333	8.36316	7.85356	8.73899	-0.885431	5.74108e-13	1.09797e-10	FALSE	lost_in_mutant	1333	*	Intron (ENST00000380995.5/25771, intron 9 of 13)	642757	TBC1D22A-AS1	-26103
chr13	42713174	42714386	*	1213	6.56772	5.50504	7.17299	-1.66795	5.82154e-13	1.11231e-10	FALSE	lost_in_mutant	1213	*	Distal Intergenic	144809	FAM216B	-67164
chr8	34027905	34029119	*	1215	6.71031	7.25263	5.83118	1.42145	5.86192e-13	1.11896e-10	TRUE	gained_in_mutant	1215	*	Intron (ENST00000523063.5/105379364, intron 4 of 5)	105379364	LOC105379364	20049
chr10	441207	442590	*	1384	7.38468	6.68693	7.85297	-1.16604	5.89874e-13	1.12493e-10	TRUE	lost_in_mutant	1384	*	Intron (ENST00000280886.12/22982, intron 3 of 36)	22982	DIP2C	-51191
chr5	42994550	42995572	*	1023	7.56156	8.00832	6.91098	1.09734	5.90692e-13	1.12543e-10	FALSE	gained_in_mutant	1023	*	Promoter (<=1kb)	105374746	LOC105374746	0
chr17	17668924	17670351	*	1428	9.73013	9.42417	9.98241	-0.558239	5.99944e-13	1.14198e-10	FALSE	lost_in_mutant	1428	*	Distal Intergenic	105371564	SMCR2	7337
chr6	30686396	30688164	*	1769	9.71633	9.40229	9.97407	-0.571781	6.11261e-13	1.16243e-10	FALSE	lost_in_mutant	1769	*	Promoter (<=1kb)	170954	PPP1R18	0
chr13	30421155	30422960	*	1806	8.71757	8.28628	9.04915	-0.762872	6.16736e-13	1.17173e-10	FALSE	lost_in_mutant	1806	*	Promoter (<=1kb)	103724387	LINC01058	0
chr2	192059316	192060715	*	1400	6.25054	5.04165	6.89892	-1.85727	6.51787e-13	1.23717e-10	TRUE	lost_in_mutant	1400	*	Intron (ENST00000392314.5/23671, intron 4 of 9)	105373813	CAVIN2-AS1	23146
chr16	71425856	71427043	*	1188	7.49625	6.80962	7.95956	-1.14994	6.5435e-13	1.23992e-10	FALSE	lost_in_mutant	1188	*	Promoter (<=1kb)	105371333	LINC02136	0
chr9	132242471	132243674	*	1204	7.38433	7.84764	6.69771	1.14993	6.54464e-13	1.23992e-10	FALSE	gained_in_mutant	1204	*	Promoter (1-2kb)	84628	NTNG2	1030
chr16	81515131	81516189	*	1059	7.80453	7.20394	8.22731	-1.02337	6.60092e-13	1.24941e-10	FALSE	lost_in_mutant	1059	*	Intron (ENST00000537098.8/80790, intron 1 of 20)	102465840	MIR7854	-17713
chr5	175522548	175523316	*	769	6.71344	5.76249	7.28167	-1.51918	6.6874e-13	1.26459e-10	TRUE	lost_in_mutant	769	*	Promoter (<=1kb)	94081	SFXN1	662
chr1	115981004	115981694	*	691	5.89767	6.56014	4.63651	1.92362	6.83949e-13	1.29215e-10	FALSE	gained_in_mutant	691	*	Intron (ENST00000369503.9/55356, intron 1 of 11)	55356	SLC22A15	4390
chr3	178588515	178589313	*	799	6.52205	5.48467	7.11926	-1.63459	6.87414e-13	1.29748e-10	FALSE	lost_in_mutant	799	*	Intron (ENST00000437510.5/10242, intron 1 of 3)	10242	KCNMB2	29630
chr6	44002132	44003653	*	1522	8.68139	9.00998	8.25519	0.754783	6.88511e-13	1.29834e-10	FALSE	gained_in_mutant	1522	*	Promoter (<=1kb)	101929705	SCIRT	0
chr2	117644401	117645974	*	1574	6.08344	4.7579	6.76242	-2.00452	6.89215e-13	1.29845e-10	FALSE	lost_in_mutant	1574	*	Distal Intergenic	124907878	LOC124907878	157925
chrX	98573510	98575313	*	1804	6.17689	4.91847	6.83863	-1.92017	6.90409e-13	1.29916e-10	TRUE	lost_in_mutant	1804	*	Promoter (<=1kb)	128071542	LINC03077	0
chr14	97358942	97359896	*	955	6.21547	4.9658	6.87489	-1.9091	6.90876e-13	1.29916e-10	FALSE	lost_in_mutant	955	*	Distal Intergenic	101929241	LINC02325	-67175
chr11	3095462	3096327	*	866	7.81368	7.20426	8.24079	-1.03653	6.99785e-13	1.31469e-10	FALSE	lost_in_mutant	866	*	Promoter (<=1kb)	114879	OSBPL5	-583
chr17	17769808	17771026	*	1219	8.11859	7.57977	8.50999	-0.930214	7.05929e-13	1.32383e-10	FALSE	lost_in_mutant	1219	*	Promoter (<=1kb)	100861516	RAI1-AS1	0
chr1	155011766	155012642	*	877	8.61017	8.1754	8.94382	-0.768423	7.05961e-13	1.32383e-10	FALSE	lost_in_mutant	877	*	Promoter (1-2kb)	51043	ZBTB7B	-1806
chr5	174724045	174725247	*	1203	7.17229	7.65682	6.43741	1.2194	7.14387e-13	1.33839e-10	FALSE	gained_in_mutant	1203	*	Promoter (<=1kb)	4488	MSX2	0
chr6	157718854	157720132	*	1279	8.1474	7.63159	8.52658	-0.894993	7.1565e-13	1.33918e-10	TRUE	lost_in_mutant	1279	*	Promoter (2-3kb)	51429	SNX9	2808
chr14	77181203	77182424	*	1222	10.0399	9.73608	10.2908	-0.55468	7.16131e-13	1.33918e-10	FALSE	lost_in_mutant	1222	*	Promoter (<=1kb)	57156	TMEM63C	0
chr3	159953446	159954625	*	1180	6.59787	5.57904	7.18906	-1.61002	7.17684e-13	1.34054e-10	TRUE	lost_in_mutant	1180	*	Intron (ENST00000666425.1/101928376, intron 6 of 6)	3592	IL12A	-34210
chr11	78187842	78189276	*	1435	10.6739	10.4145	10.8938	-0.479312	7.18183e-13	1.34054e-10	FALSE	lost_in_mutant	1435	*	Promoter (<=1kb)	283219	KCTD21	0
chr15	56242967	56245214	*	2248	9.45071	9.10913	9.7267	-0.61757	7.33598e-13	1.36805e-10	FALSE	lost_in_mutant	2248	*	Promoter (<=1kb)	374618	TEX9	0
chr1	228646551	228648470	*	1920	8.39069	8.73166	7.94335	0.788305	7.6614e-13	1.42741e-10	FALSE	gained_in_mutant	1920	*	Promoter (<=1kb)	100169768	RNA5S17	-393
chr3	38024040	38025544	*	1505	10.461	10.2221	10.6658	-0.443662	7.67561e-13	1.42874e-10	FALSE	lost_in_mutant	1505	*	Promoter (<=1kb)	5333	PLCD1	0
chr3	12875663	12877112	*	1450	7.83539	8.2338	7.28312	0.950684	7.7001e-13	1.43198e-10	FALSE	gained_in_mutant	1450	*	Distal Intergenic	105376955	LINC02022	8099
chr12	127636882	127638263	*	1382	6.14915	4.85521	6.82014	-1.96493	7.72045e-13	1.43445e-10	TRUE	lost_in_mutant	1382	*	Promoter (<=1kb)	101927637	LINC02411	-394
chr8	26051644	26052223	*	580	5.59426	6.31766	4.07524	2.24242	7.82518e-13	1.45199e-10	FALSE	gained_in_mutant	580	*	Distal Intergenic	64641	EBF2	-6231
chr5	134465716	134467173	*	1458	7.3996	7.86266	6.7135	1.14916	7.82922e-13	1.45199e-10	FALSE	gained_in_mutant	1458	*	Intron (ENST00000513329.2/ENST00000513329.2, intron 1 of 1)	102546229	LINC02999	-5101
chr2	145845338	145846211	*	874	5.71759	4.019	6.47624	-2.45724	7.85742e-13	1.45588e-10	FALSE	lost_in_mutant	874	*	Distal Intergenic	105373666	LOC105373666	-25998
chr1	27318046	27318416	*	371	6.33528	5.15803	6.97479	-1.81676	8.12934e-13	1.50489e-10	FALSE	lost_in_mutant	371	*	Distal Intergenic	84065	TMEM222	-3729
chr5	132256902	132259938	*	3037	9.1892	9.47043	8.83952	0.630911	8.22367e-13	1.52096e-10	FALSE	gained_in_mutant	3037	*	Promoter (<=1kb)	8572	PDLIM4	0
chr3	7751066	7753207	*	2142	6.75311	5.7849	7.32732	-1.54242	8.25295e-13	1.52498e-10	FALSE	lost_in_mutant	2142	*	Intron (ENST00000652500.1/ENST00000652500.1, intron 2 of 3)	100873937	GRM7-AS1	-190733
chr5	137335351	137336658	*	1308	6.92022	6.07032	7.45147	-1.38115	8.34119e-13	1.53988e-10	FALSE	lost_in_mutant	1308	*	Intron (ENST00000394945.6/6695, intron 2 of 10)	6695	SPOCK1	-21774
chr17	74284456	74285452	*	997	7.40481	7.87666	6.69905	1.17762	8.40678e-13	1.55057e-10	FALSE	gained_in_mutant	997	*	Promoter (2-3kb)	64446	DNAI2	2944
chr13	78595603	78597401	*	1799	7.59756	8.02724	6.98285	1.04439	8.50137e-13	1.56659e-10	FALSE	gained_in_mutant	1799	*	Promoter (<=1kb)	780529	LOC780529	0
chr6	41560184	41561372	*	1189	6.39312	6.98009	5.3871	1.59299	8.54781e-13	1.57371e-10	FALSE	gained_in_mutant	1189	*	Intron (ENST00000307972.10/116113, intron 1 of 16)	116113	FOXP4	-8802
chr5	181281049	181282332	*	1284	9.92949	9.6435	10.1681	-0.524547	8.57704e-13	1.57765e-10	FALSE	lost_in_mutant	1284	*	Exon (ENST00000715347.1/ENST00000715347.1, exon 1 of 2)	100507602	TRIM52-AS1	19827
chr3	43865414	43866761	*	1348	7.51325	6.85292	7.96454	-1.11162	8.60983e-13	1.58187e-10	FALSE	lost_in_mutant	1348	*	Distal Intergenic	51099	ABHD5	147743
chr22	29979218	29980376	*	1159	7.5327	6.87093	7.98466	-1.11373	8.61564e-13	1.58187e-10	TRUE	lost_in_mutant	1159	*	Promoter (1-2kb)	8897	MTMR3	1131
chr22	46013081	46014412	*	1332	9.03329	9.32345	8.6697	0.653744	8.74503e-13	1.60417e-10	FALSE	gained_in_mutant	1332	*	Promoter (<=1kb)	124905134	LOC124905134	0
chr18	79528533	79529261	*	729	5.58623	6.31149	4.05836	2.25313	8.9223e-13	1.63521e-10	FALSE	gained_in_mutant	729	*	Promoter (1-2kb)	4772	NFATC1	1414
chr10	106768064	106769155	*	1092	7.03682	6.1974	7.56402	-1.36661	8.96691e-13	1.64189e-10	TRUE	lost_in_mutant	1092	*	Intron (ENST00000263054.11/114815, intron 4 of 25)	114815	SORCS1	-68706
chr20	15755982	15756930	*	949	6.40369	5.28248	7.0269	-1.74442	9.11936e-13	1.6683e-10	TRUE	lost_in_mutant	949	*	Intron (ENST00000217246.8/140733, intron 8 of 16)	140733	MACROD2	-176346
chr11	82308282	82309483	*	1202	7.53017	6.86415	7.98409	-1.11994	9.23e-13	1.68701e-10	FALSE	lost_in_mutant	1202	*	Intron (ENST00000659248.1/101928989, intron 3 of 5)	101928989	MIR4300HG	94262
chr2	1865884	1867329	*	1446	7.60738	6.97671	8.04474	-1.06803	9.31531e-13	1.70107e-10	FALSE	lost_in_mutant	1446	*	Intron (ENST00000647755.1/23040, intron 18 of 24)	23040	MYT1L	-4207
chr7	156024192	156025238	*	1047	6.67993	5.6738	7.26693	-1.59314	9.42188e-13	1.71897e-10	FALSE	lost_in_mutant	1047	*	Distal Intergenic	124901789	LOC124901789	9326
chr15	79168956	79169771	*	816	7.94409	7.3722	8.35255	-0.980346	9.48633e-13	1.72917e-10	FALSE	lost_in_mutant	816	*	Intron (ENST00000692103.1/729911, intron 1 of 2)	406960	MIR184	-40017
chr8	142282402	142282992	*	591	6.07309	4.75337	6.75061	-1.99723	9.5016e-13	1.7304e-10	FALSE	lost_in_mutant	591	*	Promoter (2-3kb)	203062	TSNARE1	-2405
chr1	76687041	76688355	*	1315	8.05225	7.51405	8.44332	-0.92927	9.52767e-13	1.73358e-10	TRUE	lost_in_mutant	1315	*	Distal Intergenic	110806286	LINC02567	90912
chr19	30222480	30223032	*	553	5.93502	6.59694	4.67593	1.92101	9.58923e-13	1.74321e-10	FALSE	gained_in_mutant	553	*	Promoter (1-2kb)	9745	ZNF536	-1859
chr6	84762357	84763041	*	685	6.15201	6.77078	5.04553	1.72525	9.68115e-13	1.75834e-10	FALSE	gained_in_mutant	685	*	Promoter (<=1kb)	9096	TBX18	314
chr2	66445252	66446795	*	1544	6.07083	6.72259	4.84959	1.873	9.74584e-13	1.7685e-10	FALSE	gained_in_mutant	1544	*	Promoter (<=1kb)	4211	MEIS1	59
chr8	28296331	28297280	*	950	6.28587	5.07695	6.93424	-1.8573	9.95877e-13	1.80552e-10	FALSE	lost_in_mutant	950	*	Intron (ENST00000521731.1/ENST00000521731.1, intron 1 of 1)	5368	PNOC	-19706
chr9	129508724	129509750	*	1027	6.45744	5.3849	7.0658	-1.6809	1.02675e-12	1.85982e-10	FALSE	lost_in_mutant	1027	*	Promoter (<=1kb)	124900275	LOC124900275	982
chr12	2490790	2492781	*	1992	8.1477	7.61802	8.53427	-0.916249	1.03277e-12	1.86905e-10	TRUE	lost_in_mutant	1992	*	Intron (ENST00000682544.1/775, intron 6 of 49)	775	CACNA1C	-11655
chr7	10121686	10123331	*	1646	8.19647	7.69262	8.56918	-0.876558	1.06357e-12	1.92308e-10	FALSE	lost_in_mutant	1646	*	Distal Intergenic	124901860	LOC124901860	-99466
chr2	219001892	219003574	*	1683	8.99117	9.28063	8.62867	0.651957	1.07528e-12	1.94251e-10	FALSE	gained_in_mutant	1683	*	Promoter (<=1kb)	100129175	LOC100129175	0
chr22	19523202	19524955	*	1754	7.84161	8.23928	7.29076	0.948516	1.07909e-12	1.94764e-10	FALSE	gained_in_mutant	1754	*	Promoter (<=1kb)	7122	CLDN5	0
chr1	25743318	25744531	*	1214	8.29582	7.80676	8.6604	-0.853647	1.08125e-12	1.94981e-10	FALSE	lost_in_mutant	1214	*	Intron (ENST00000374332.9/57134, intron 2 of 11)	57134	MAN1C1	-27538
chr9	134944075	134945174	*	1100	8.11926	7.59484	8.50305	-0.908217	1.08776e-12	1.95979e-10	FALSE	lost_in_mutant	1100	*	Distal Intergenic	105376314	LOC105376314	7142
chr18	22841702	22842916	*	1215	6.4278	5.3613	7.03426	-1.67296	1.09675e-12	1.97273e-10	TRUE	lost_in_mutant	1215	*	Intron (ENST00000583700.5/5932, intron 1 of 4)	5932	RBBP8	43441
chr17	49450702	49452700	*	1999	8.39888	7.92232	8.75649	-0.834175	1.09689e-12	1.97273e-10	FALSE	lost_in_mutant	1999	*	Intron (ENST00000576461.1/102724596, intron 2 of 2)	101927207	LINC02075	9049
chrX	56233105	56234044	*	940	6.20572	6.82265	5.10535	1.71729	1.09944e-12	1.97557e-10	FALSE	gained_in_mutant	940	*	Promoter (<=1kb)	11279	KLF8	0
chr14	76772405	76773245	*	841	7.53207	6.87672	7.98106	-1.10434	1.10702e-12	1.98741e-10	FALSE	lost_in_mutant	841	*	Promoter (2-3kb)	22846	VASH1	2452
chr5	4994982	4995681	*	700	7.09087	6.29652	7.6002	-1.30368	1.12714e-12	2.02175e-10	TRUE	lost_in_mutant	700	*	Intron (ENST00000659550.1/340094, intron 1 of 1)	340094	LINC01020	7193
chr8	49955190	49956001	*	812	6.1084	4.83668	6.77364	-1.93696	1.12999e-12	2.02506e-10	TRUE	lost_in_mutant	812	*	Intron (ENST00000518864.5/54212, intron 2 of 19)	54212	SNTG1	43014
chr6	163667265	163668594	*	1330	7.35314	6.63608	7.82995	-1.19387	1.1511e-12	2.06107e-10	FALSE	lost_in_mutant	1330	*	Promoter (2-3kb)	124901499	LOC124901499	-2983
chr19	29872338	29874065	*	1728	8.72708	9.06846	8.27905	0.789407	1.15589e-12	2.06781e-10	FALSE	gained_in_mutant	1728	*	Distal Intergenic	8725	URI1	-49579
chr17	10748215	10749521	*	1307	7.71723	7.11487	8.14088	-1.02601	1.16829e-12	2.08814e-10	FALSE	lost_in_mutant	1307	*	Intron (ENST00000581366.5/101101775, intron 1 of 2)	101101775	TMEM220-AS1	-17156
chr11	78354111	78355414	*	1304	7.4429	6.74076	7.91314	-1.17237	1.1854e-12	2.11686e-10	FALSE	lost_in_mutant	1304	*	Intron (ENST00000534168.1/ENST00000534168.1, intron 1 of 1)	9846	GAB2	-12231
chr20	4221118	4222692	*	1575	7.60332	8.03175	6.99119	1.04056	1.19847e-12	2.1383e-10	FALSE	gained_in_mutant	1575	*	Promoter (<=1kb)	146	ADRA1D	0
chr6	13859889	13860948	*	1060	5.39481	3.21304	6.22636	-3.01332	1.20591e-12	2.14968e-10	FALSE	lost_in_mutant	1060	*	Distal Intergenic	63933	MCUR1	-45321
chr2	88808293	88809291	*	999	6.44182	5.34778	7.05682	-1.70904	1.21812e-12	2.16952e-10	FALSE	lost_in_mutant	999	*	Distal Intergenic	100616399	MIR4436A	-3079
chr6	113564387	113565392	*	1006	6.36741	6.95974	5.34506	1.61468	1.24235e-12	2.21073e-10	TRUE	gained_in_mutant	1006	*	Distal Intergenic	124901380	LOC124901380	33269
chr2	88765075	88766279	*	1205	8.387	7.90843	8.74575	-0.837324	1.24857e-12	2.21986e-10	TRUE	lost_in_mutant	1205	*	Promoter (<=1kb)	645784	ANKRD36BP2	0
chr2	17939786	17940861	*	1076	8.1522	7.64025	8.52929	-0.889037	1.25712e-12	2.2331e-10	FALSE	lost_in_mutant	1076	*	Intron (ENST00000465292.5/3790, intron 2 of 4)	3790	KCNS3	60403
chr13	22109517	22110554	*	1038	6.37935	5.18612	7.02337	-1.83725	1.27429e-12	2.2616e-10	FALSE	lost_in_mutant	1038	*	Promoter (1-2kb)	100506622	LINC00540	1918
chr4	164133871	164134825	*	955	6.21592	5.00628	6.86449	-1.85821	1.32112e-12	2.34267e-10	TRUE	lost_in_mutant	955	*	Promoter (<=1kb)	55016	MARCHF1	672
chr2	8676112	8676752	*	641	6.35351	6.95809	5.29302	1.66508	1.3292e-12	2.35493e-10	FALSE	gained_in_mutant	641	*	Promoter (<=1kb)	100506299	ID2-AS1	0
chr9	81394891	81396188	*	1298	8.01723	7.46403	8.41612	-0.95209	1.36347e-12	2.41353e-10	TRUE	lost_in_mutant	1298	*	Distal Intergenic	7088	TLE1	217333
chr5	107925354	107926461	*	1108	6.72833	5.78629	7.29344	-1.50715	1.38468e-12	2.44892e-10	TRUE	lost_in_mutant	1108	*	Intron (ENST00000542267.7/64839, intron 7 of 8)	1946	EFNA5	-254417
chr7	45072612	45074188	*	1577	8.75054	8.33413	9.0733	-0.739167	1.3907e-12	2.45741e-10	FALSE	lost_in_mutant	1577	*	Promoter (<=1kb)	83605	CCM2	274
chr21	37636103	37637369	*	1267	7.29586	6.54677	7.78646	-1.23969	1.39794e-12	2.46806e-10	FALSE	lost_in_mutant	1267	*	Intron (ENST00000667151.1/ENST00000667151.1, intron 1 of 2)	105372799	KCNJ6-AS1	-61186
chr22	26642774	26643533	*	760	6.90066	7.41257	6.09994	1.31263	1.42294e-12	2.51e-10	FALSE	gained_in_mutant	760	*	Promoter (2-3kb)	440823	MIAT	-2878
chr22	32206523	32207262	*	740	8.01562	8.39334	7.50251	0.890832	1.45141e-12	2.55798e-10	FALSE	gained_in_mutant	740	*	Promoter (1-2kb)	110806273	SLC5A4-AS1	1358
chr5	167813434	167814445	*	1012	6.74678	5.81315	7.30893	-1.49577	1.45683e-12	2.56525e-10	FALSE	lost_in_mutant	1012	*	Intron (ENST00000518659.6/57451, intron 4 of 30)	57451	TENM2	-4668
chr1	19940163	19941192	*	1030	6.32045	5.18432	6.94808	-1.76377	1.45807e-12	2.56525e-10	FALSE	lost_in_mutant	1030	*	Distal Intergenic	30814	PLA2G2E	-16546
chr8	140717595	140718663	*	1069	6.95612	6.12176	7.48135	-1.35959	1.52269e-12	2.67662e-10	FALSE	lost_in_mutant	1069	*	Promoter (<=1kb)	5747	PTK2	0
chr7	100170597	100172251	*	1655	7.97926	8.36431	7.45246	0.911848	1.53026e-12	2.68758e-10	FALSE	gained_in_mutant	1655	*	Promoter (<=1kb)	221914	GPC2	0
chr2	24075975	24077714	*	1740	10.5118	10.2633	10.7237	-0.460321	1.53389e-12	2.69162e-10	FALSE	lost_in_mutant	1740	*	Promoter (<=1kb)	51639	SF3B6	0
chr15	75198708	75198958	*	251	6.83396	7.35035	6.02207	1.32828	1.54346e-12	2.70433e-10	FALSE	gained_in_mutant	251	*	Promoter (<=1kb)	56905	C15orf39	0
chr2	223337503	223338509	*	1007	6.28795	5.14559	6.9174	-1.77181	1.54381e-12	2.70433e-10	FALSE	lost_in_mutant	1007	*	Distal Intergenic	105373907	LOC105373907	-160264
chr7	131843726	131845102	*	1377	7.86384	7.29158	8.27248	-0.980897	1.54711e-12	2.70777e-10	TRUE	lost_in_mutant	1377	*	Distal Intergenic	101928782	LOC101928782	-52539
chr4	4574212	4575973	*	1762	7.47469	7.90858	6.85126	1.05732	1.56086e-12	2.72946e-10	FALSE	gained_in_mutant	1762	*	Intron (ENST00000664571.1/124900165, intron 2 of 4)	100507266	STX18-AS1	31798
chr17	1643425	1643991	*	567	6.9804	7.48406	6.19998	1.28407	1.58887e-12	2.77605e-10	FALSE	gained_in_mutant	567	*	Promoter (<=1kb)	8578	SCARF1	528
chr13	32829491	32830840	*	1350	7.73935	7.13547	8.16376	-1.02828	1.61176e-12	2.8136e-10	FALSE	lost_in_mutant	1350	*	Distal Intergenic	23047	PDS5B	59301
chr5	132495628	132497299	*	1672	8.37493	8.71678	7.92607	0.790705	1.61504e-12	2.8151e-10	FALSE	gained_in_mutant	1672	*	Promoter (<=1kb)	3659	IRF1	0
chr17	68456517	68458212	*	1696	10.0477	9.78229	10.2718	-0.489549	1.6154e-12	2.8151e-10	FALSE	lost_in_mutant	1696	*	Promoter (<=1kb)	55062	WIPI1	0
chr6	145349212	145350912	*	1701	7.17853	6.42199	7.67227	-1.25028	1.62211e-12	2.82436e-10	TRUE	lost_in_mutant	1701	*	Distal Intergenic	7957	EPM2A	283770
chr6	74801872	74802639	*	768	6.80278	5.90437	7.35222	-1.44785	1.63046e-12	2.83645e-10	FALSE	lost_in_mutant	768	*	Distal Intergenic	105377858	LOC105377858	-67553
chr20	57818283	57820107	*	1825	7.46896	6.75672	7.94366	-1.18694	1.63912e-12	2.84758e-10	TRUE	lost_in_mutant	1825	*	Distal Intergenic	56937	PMEPA1	-106747
chr19	19120099	19121072	*	974	7.02838	7.54355	6.21952	1.32403	1.63967e-12	2.84758e-10	FALSE	gained_in_mutant	974	*	Promoter (<=1kb)	54929	TMEM161A	0
chr6	107711194	107713818	*	2625	9.56049	9.25399	9.81314	-0.559141	1.6621e-12	2.88404e-10	FALSE	lost_in_mutant	2625	*	Intron (ENST00000369020.8/256380, intron 6 of 7)	256380	SCML4	18285
chr6	33191366	33193381	*	2016	7.82355	8.22427	7.26681	0.957467	1.67881e-12	2.90925e-10	TRUE	gained_in_mutant	2016	*	Promoter (<=1kb)	1302	COL11A2	0
chr3	75434757	75436218	*	1462	11.1823	10.985	11.3559	-0.370922	1.68065e-12	2.90925e-10	FALSE	lost_in_mutant	1462	*	Promoter (<=1kb)	692099	FAM86DP	0
chr2	241803517	241805183	*	1667	8.32406	8.67984	7.85076	0.829076	1.68094e-12	2.90925e-10	FALSE	gained_in_mutant	1667	*	3' UTR	129807	NEU4	-3882
chr9	129377750	129378807	*	1058	8.39386	7.92681	8.74612	-0.819319	1.70122e-12	2.94182e-10	FALSE	lost_in_mutant	1058	*	Distal Intergenic	100506119	LINC01503	36125
chr6	18828952	18830184	*	1233	7.44773	6.76557	7.90902	-1.14345	1.73154e-12	2.9917e-10	FALSE	lost_in_mutant	1233	*	Distal Intergenic	693125	MIR548A1	257168
chr20	38671130	38671701	*	572	8.058	7.50054	8.45908	-0.958549	1.74285e-12	3.0069e-10	FALSE	lost_in_mutant	572	*	Distal Intergenic	343578	ARHGAP40	24067
chr1	100565470	100566414	*	945	6.52642	5.52048	7.11335	-1.59288	1.74331e-12	3.0069e-10	FALSE	lost_in_mutant	945	*	Distal Intergenic	54112	GPR88	27331
chr3	125141370	125142915	*	1546	7.48065	7.93643	6.81058	1.12585	1.74663e-12	3.01006e-10	FALSE	gained_in_mutant	1546	*	Intron (ENST00000393469.8/84561, intron 4 of 12)	84561	SLC12A8	8300
chr3	128332763	128334333	*	1571	6.822	5.93825	7.36604	-1.42779	1.74935e-12	3.01217e-10	FALSE	lost_in_mutant	1571	*	Promoter (2-3kb)	60678	EEFSEC	-2571
chr22	20298525	20300132	*	1608	9.1897	8.81741	9.48536	-0.667951	1.78016e-12	3.06261e-10	FALSE	lost_in_mutant	1608	*	Exon (ENST00000438948.1/ENST00000438948.1, exon 1 of 10)	65078	RTN4R	-15279
chr7	8491376	8493314	*	1939	7.36091	6.67019	7.82605	-1.15586	1.79674e-12	3.08851e-10	TRUE	lost_in_mutant	1939	*	Intron (ENST00000405863.6/30010, intron 2 of 2)	30010	NXPH1	56181
chr19	43309903	43310705	*	803	6.54675	5.5541	7.12925	-1.57516	1.8048e-12	3.09973e-10	TRUE	lost_in_mutant	803	*	Distal Intergenic	128193286	LINC03078	20839
chr10	101062366	101063115	*	750	7.97526	8.36869	7.43256	0.936129	1.81312e-12	3.11139e-10	FALSE	gained_in_mutant	750	*	Promoter (<=1kb)	81621	KAZALD1	0
chr17	82494193	82495065	*	873	9.15707	8.77352	9.45978	-0.68626	1.82542e-12	3.12983e-10	FALSE	lost_in_mutant	873	*	Distal Intergenic	26502	NARF	9385
chr11	45923262	45923693	*	432	5.59878	6.31566	4.11023	2.20543	1.8372e-12	3.14736e-10	FALSE	gained_in_mutant	432	*	Promoter (<=1kb)	120071	LARGE2	-457
chr11	65553458	65553940	*	483	5.8221	6.48761	4.54938	1.93822	1.87404e-12	3.20776e-10	FALSE	gained_in_mutant	483	*	Promoter (<=1kb)	4054	LTBP3	200
chr17	73759234	73760770	*	1537	8.98729	8.60174	9.29123	-0.689493	1.89067e-12	3.23221e-10	TRUE	lost_in_mutant	1537	*	Promoter (<=1kb)	283982	LINC00469	191
chr21	35489092	35490231	*	1140	6.96286	6.13148	7.48693	-1.35544	1.89153e-12	3.23221e-10	TRUE	lost_in_mutant	1140	*	Intron (ENST00000475045.6/101928269, intron 8 of 12)	100506403	LOC100506403	-23763
chr7	132230005	132230963	*	959	6.13088	4.89701	6.78607	-1.88907	1.89427e-12	3.23416e-10	FALSE	lost_in_mutant	959	*	Intron (ENST00000321063.9/91584, intron 5 of 31)	91584	PLXNA4	-84498
chr14	89808922	89810020	*	1099	6.45614	5.41317	7.05514	-1.64197	1.94491e-12	3.31781e-10	FALSE	lost_in_mutant	1099	*	Intron (ENST00000555070.1/1112, intron 2 of 3)	90141	EFCAB11	122574
chr10	42987178	42988590	*	1413	8.03987	7.48304	8.44063	-0.957591	1.95971e-12	3.34025e-10	FALSE	lost_in_mutant	1413	*	Distal Intergenic	104266963	LINC01264	-5671
chr16	85898514	85899615	*	1102	7.56189	7.99537	6.93933	1.05604	1.99094e-12	3.39061e-10	FALSE	gained_in_mutant	1102	*	Promoter (<=1kb)	3394	IRF8	0
chr1	229203163	229204112	*	950	8.29004	7.80463	8.65259	-0.847964	2.02219e-12	3.44094e-10	FALSE	lost_in_mutant	950	*	Promoter (1-2kb)	105373158	LINC02815	1316
chr1	27503982	27505392	*	1411	7.62339	7.00042	8.05706	-1.05664	2.05285e-12	3.49018e-10	FALSE	lost_in_mutant	1411	*	Distal Intergenic	10163	WASF2	-13815
chr5	28295557	28296879	*	1323	6.16447	4.90987	6.8252	-1.91533	2.09867e-12	3.56507e-10	TRUE	lost_in_mutant	1323	*	Distal Intergenic	105374698	LINC02103	-7750
chr16	3263738	3265041	*	1304	9.13702	8.78361	9.42068	-0.637067	2.12485e-12	3.60652e-10	FALSE	lost_in_mutant	1304	*	Promoter (<=1kb)	10127	ZNF263	0
chr17	39177070	39177737	*	668	7.18648	6.42129	7.68383	-1.26254	2.13144e-12	3.61467e-10	FALSE	lost_in_mutant	668	*	Promoter (<=1kb)	782	CACNB1	533
chr6	151291231	151292206	*	976	7.78825	7.20148	8.20419	-1.00271	2.13871e-12	3.62395e-10	FALSE	lost_in_mutant	976	*	Intron (ENST00000402676.7/9590, intron 2 of 4)	9590	AKAP12	-33482
chr6	97626412	97627688	*	1277	8.38128	7.91155	8.73506	-0.823511	2.15108e-12	3.64187e-10	TRUE	lost_in_mutant	1277	*	Promoter (<=1kb)	101927314	LOC101927314	0
chr20	10300551	10301496	*	946	6.50575	5.46814	7.10304	-1.63489	2.15614e-12	3.64738e-10	TRUE	lost_in_mutant	946	*	Intron (ENST00000254976.7/6616, intron 7 of 7)	6616	SNAP25	4321
chr2	198448760	198449529	*	770	6.13985	4.89442	6.79814	-1.90372	2.17451e-12	3.67538e-10	FALSE	lost_in_mutant	770	*	Intron (ENST00000472193.1/105373830, intron 3 of 4)	101927619	LINC01923	-73270
chr6	111586204	111587093	*	890	7.29793	6.57591	7.7769	-1.20099	2.18871e-12	3.69629e-10	TRUE	lost_in_mutant	890	*	Exon (ENST00000442928.6/643749, exon 4 of 4)	643749	TRAF3IP2-AS1	11585
chr6	31814046	31815804	*	1759	8.34442	7.87439	8.69837	-0.823981	2.20464e-12	3.72008e-10	FALSE	lost_in_mutant	1759	*	Promoter (<=1kb)	3305	HSPA1L	0
chr11	10304026	10305246	*	1221	7.76818	8.17281	7.2038	0.969004	2.22055e-12	3.7438e-10	TRUE	gained_in_mutant	1221	*	Promoter (<=1kb)	133	ADM	0
chr1	158061949	158062897	*	949	6.69927	5.77598	7.25773	-1.48175	2.23078e-12	3.75791e-10	FALSE	lost_in_mutant	949	*	Intron (ENST00000360089.8/55243, intron 1 of 12)	55243	KIRREL1	-21525
chr12	107503907	107505047	*	1141	7.43673	6.77272	7.88973	-1.11701	2.29325e-12	3.85994e-10	FALSE	lost_in_mutant	1141	*	Intron (ENST00000420571.6/121551, intron 1 of 14)	121551	ABTB3	-75603
chr12	50166694	50167901	*	1208	10.2337	9.97684	10.4517	-0.474859	2.32016e-12	3.90198e-10	FALSE	lost_in_mutant	1208	*	Promoter (<=1kb)	91012	CERS5	0
chr9	104991087	104992111	*	1025	7.75301	8.15692	7.19006	0.966865	2.34329e-12	3.93575e-10	FALSE	gained_in_mutant	1025	*	Promoter (<=1kb)	107987106	CT70	0
chr20	59933832	59934503	*	672	6.49048	7.05399	5.55298	1.50101	2.34414e-12	3.93575e-10	FALSE	gained_in_mutant	672	*	Promoter (<=1kb)	63939	FAM217B	68
chr3	143734466	143735605	*	1140	6.51007	5.49392	7.10038	-1.60645	2.35076e-12	3.94359e-10	TRUE	lost_in_mutant	1140	*	Intron (ENST00000316549.11/285195, intron 4 of 15)	285195	SLC9A9	-36317
chr6	99590509	99591520	*	1012	6.56735	7.11731	5.66752	1.44979	2.36037e-12	3.95645e-10	FALSE	gained_in_mutant	1012	*	Distal Intergenic	59336	PRDM13	-15254
chr1	245180683	245181641	*	959	6.62377	5.6184	7.21051	-1.59211	2.38802e-12	3.99947e-10	FALSE	lost_in_mutant	959	*	Intron (ENST00000407071.7/55083, intron 2 of 14)	55083	KIF26B	25698
chr17	17028071	17030384	*	2314	7.54214	7.96773	6.93583	1.0319	2.39069e-12	4.00062e-10	FALSE	gained_in_mutant	2314	*	Exon (ENST00000659709.1/ENST00000659709.1, exon 1 of 3)	124903938	LOC124903938	11921
chr1	46557465	46558892	*	1428	8.19324	7.68134	8.57031	-0.888973	2.42606e-12	4.05646e-10	TRUE	lost_in_mutant	1428	*	3' UTR	8569	MKNK1	4143
chr20	62511702	62513088	*	1387	9.52343	9.20362	9.78505	-0.581433	2.4508e-12	4.09443e-10	FALSE	lost_in_mutant	1387	*	Distal Intergenic	105376995	LOC105376995	-20869
chr2	202034544	202036892	*	2349	8.6156	8.94148	8.19395	0.747525	2.45818e-12	4.10337e-10	FALSE	gained_in_mutant	2349	*	Promoter (<=1kb)	8324	FZD7	689
chr10	100728915	100730065	*	1151	7.08623	7.57582	6.33949	1.23634	2.4624e-12	4.10703e-10	FALSE	gained_in_mutant	1151	*	Distal Intergenic	5076	PAX2	-5331
chr2	99808044	99809447	*	1404	7.56227	6.90396	8.01264	-1.10868	2.46513e-12	4.1082e-10	TRUE	lost_in_mutant	1404	*	Intron (ENST00000409236.6/3899, intron 6 of 22)	3899	AFF3	197328
chr4	185854804	185856267	*	1464	6.47523	5.44201	7.0711	-1.62909	2.47634e-12	4.12348e-10	FALSE	lost_in_mutant	1464	*	Intron (ENST00000284776.11/8470, intron 1 of 20)	8470	SORBS2	-41680
chr22	42379209	42381889	*	2681	8.37991	7.87402	8.75373	-0.879713	2.48406e-12	4.13292e-10	FALSE	lost_in_mutant	2681	*	3' UTR	102723775	LINC01315	-9919
chr13	26185986	26187077	*	1092	7.87122	8.26197	7.33364	0.928329	2.5032e-12	4.16134e-10	FALSE	gained_in_mutant	1092	*	Intron (ENST00000468480.5/6049, intron 5 of 5)	6049	RNF6	-31811
chr7	71972214	71973223	*	1010	6.49899	5.47752	7.09104	-1.61352	2.52527e-12	4.19458e-10	FALSE	lost_in_mutant	1010	*	Intron (ENST00000329008.9/83698, intron 4 of 5)	83698	CALN1	363772
chr1	166119067	166120214	*	1148	7.90954	7.32533	8.32421	-0.998876	2.54069e-12	4.21673e-10	TRUE	lost_in_mutant	1148	*	Intron (ENST00000435676.2/149297, intron 1 of 2)	100126349	MIR921	34584
chr9	128364750	128365730	*	981	8.11517	8.49533	7.59752	0.897814	2.54543e-12	4.22113e-10	FALSE	gained_in_mutant	981	*	Distal Intergenic	81605	URM1	-5631
chr20	32270177	32271212	*	1036	8.99985	8.62251	9.29867	-0.67616	2.5495e-12	4.22441e-10	FALSE	lost_in_mutant	1036	*	Distal Intergenic	124904885	LOC124904885	6298
chr20	57265288	57267152	*	1865	8.27682	8.62803	7.81162	0.816412	2.59252e-12	4.29218e-10	FALSE	gained_in_mutant	1865	*	Promoter (<=1kb)	655	BMP7	0
chr2	43100595	43101717	*	1123	6.7562	7.30435	5.86133	1.44302	2.6147e-12	4.32536e-10	FALSE	gained_in_mutant	1123	*	Promoter (<=1kb)	100506047	LINC02580	759
chr15	29480941	29481971	*	1031	6.80119	5.92122	7.34382	-1.4226	2.62809e-12	4.34067e-10	FALSE	lost_in_mutant	1031	*	Intron (ENST00000261275.5/23359, intron 1 of 10)	23359	ENTREP2	-28142
chr7	151019946	151020994	*	1049	7.77869	7.20279	8.18918	-0.986383	2.62825e-12	4.34067e-10	FALSE	lost_in_mutant	1049	*	Promoter (2-3kb)	285973	ATG9B	2522
chr19	40219517	40220273	*	757	8.23187	7.73858	8.59879	-0.860207	2.63662e-12	4.35094e-10	FALSE	lost_in_mutant	757	*	Promoter (1-2kb)	148014	TTC9B	-1133
chr8	125768118	125769928	*	1811	7.84632	7.27724	8.25336	-0.976124	2.72365e-12	4.49089e-10	TRUE	lost_in_mutant	1811	*	Intron (ENST00000651999.1/105375746, intron 5 of 7)	105375747	LOC105375747	-17877
chr6	110357003	110358996	*	1994	7.87881	8.2988	7.28388	1.01491	2.74838e-12	4.5255e-10	FALSE	gained_in_mutant	1994	*	Promoter (<=1kb)	728464	METTL24	0
chr15	94414600	94416086	*	1487	7.25238	6.51864	7.73641	-1.21777	2.74912e-12	4.5255e-10	TRUE	lost_in_mutant	1487	*	Intron (ENST00000357742.10/55784, intron 17 of 22)	55784	MCTP2	15069
chr3	181313294	181313769	*	476	6.18811	4.99391	6.83241	-1.8385	2.75988e-12	4.53952e-10	FALSE	lost_in_mutant	476	*	Intron (ENST00000660576.1/347689, intron 3 of 6)	347689	SOX2-OT	-45716
chr17	77174728	77175794	*	1067	5.89573	4.49077	6.59384	-2.10307	2.85805e-12	4.69717e-10	FALSE	lost_in_mutant	1067	*	Intron (ENST00000589827.5/6397, intron 4 of 12)	6397	SEC14L1	-5243
chr8	102655065	102656963	*	1899	10.4528	10.2144	10.6573	-0.442904	2.86436e-12	4.70371e-10	TRUE	lost_in_mutant	1899	*	Promoter (<=1kb)	7071	KLF10	0
chr13	45824662	45826169	*	1508	6.7676	5.85425	7.32248	-1.46823	2.89381e-12	4.74822e-10	FALSE	lost_in_mutant	1508	*	Intron (ENST00000400405.4/283514, intron 1 of 1)	283514	SIAH3	25584
chr4	80202939	80203633	*	695	6.35275	6.95086	5.31258	1.63828	2.92156e-12	4.7872e-10	FALSE	gained_in_mutant	695	*	3' UTR	56978	PRDM8	5436
chr19	48320954	48322272	*	1319	9.27321	9.53765	8.94918	0.588471	2.92231e-12	4.7872e-10	FALSE	gained_in_mutant	1319	*	Promoter (<=1kb)	124904735	LOC124904735	0
chr12	49264535	49265691	*	1157	6.53087	7.10218	5.57107	1.53111	2.95829e-12	4.83946e-10	FALSE	gained_in_mutant	1157	*	Promoter (<=1kb)	84790	TUBA1C	0
chr15	41620970	41622255	*	1286	9.24422	9.51841	8.9054	0.613007	2.95899e-12	4.83946e-10	FALSE	gained_in_mutant	1286	*	Promoter (<=1kb)	105370791	LOC105370791	0
chr11	133918261	133919051	*	791	6.77098	5.89674	7.31147	-1.41473	2.9656e-12	4.84634e-10	FALSE	lost_in_mutant	791	*	Exon (ENST00000321016.12/22997, exon 19 of 19)	22997	IGSF9B	-5899
chr9	134188461	134190129	*	1669	9.21094	8.86065	9.49258	-0.631936	2.99271e-12	4.88449e-10	FALSE	lost_in_mutant	1669	*	Distal Intergenic	100151684	RNU6ATAC	-23897
chr2	160239131	160240317	*	1187	7.07125	6.29517	7.57312	-1.27794	2.99377e-12	4.88449e-10	FALSE	lost_in_mutant	1187	*	Intron (ENST00000485635.2/3694, intron 1 of 9)	100505984	LINC02478	26867
chr6	85795492	85796700	*	1209	7.07468	6.29678	7.5773	-1.28051	3.01105e-12	4.90656e-10	FALSE	lost_in_mutant	1209	*	Distal Intergenic	387066	SNHG5	-116560
chr4	121913897	121915022	*	1126	6.91799	6.08757	7.44169	-1.35412	3.01215e-12	4.90656e-10	FALSE	lost_in_mutant	1126	*	3' UTR	7222	TRPC3	18016
chr12	49916878	49917964	*	1087	7.44625	6.76451	7.90735	-1.14285	3.02056e-12	4.91629e-10	FALSE	lost_in_mutant	1087	*	Promoter (2-3kb)	101927292	LINC02395	2159
chr12	125638633	125639747	*	1115	5.42775	3.45143	6.23169	-2.78026	3.02979e-12	4.92734e-10	FALSE	lost_in_mutant	1115	*	Intron (ENST00000682704.1/114795, intron 5 of 8)	114795	TMEM132B	16137
chr19	1855078	1856815	*	1738	8.3719	8.70963	7.93013	0.779501	3.06114e-12	4.97433e-10	FALSE	gained_in_mutant	1738	*	Intron (ENST00000541015.5/83855, intron 1 of 2)	83855	KLF16	6043
chr10	53789697	53790529	*	833	6.56135	5.59139	7.13616	-1.54477	3.08693e-12	5.01221e-10	TRUE	lost_in_mutant	833	*	Distal Intergenic	65217	PCDH15	20135
chr20	37629900	37631299	*	1400	7.59893	6.93516	8.05181	-1.11665	3.09406e-12	5.01728e-10	FALSE	lost_in_mutant	1400	*	Distal Intergenic	100861522	LINC00489	-6781
chr16	57091410	57093438	*	2029	8.64099	8.96146	8.22839	0.733068	3.09735e-12	5.01728e-10	FALSE	gained_in_mutant	2029	*	Promoter (<=1kb)	221184	CPNE2	0
chr12	2313189	2314226	*	1038	8.16069	7.65215	8.53595	-0.883794	3.0975e-12	5.01728e-10	FALSE	lost_in_mutant	1038	*	Intron (ENST00000682544.1/775, intron 3 of 49)	100874370	CACNA1C-IT3	43413
chr9	4668528	4668869	*	342	4.76975	5.65265	2.08873	3.56391	3.11145e-12	5.03584e-10	FALSE	gained_in_mutant	342	*	Promoter (1-2kb)	55064	SPATA6L	-1854
chr11	108497442	108498847	*	1406	7.87492	8.26011	7.34786	0.912253	3.1284e-12	5.05922e-10	FALSE	gained_in_mutant	1406	*	Promoter (<=1kb)	143888	POGLUT3	0
chr4	173521785	173523500	*	1716	7.991	8.36426	7.48611	0.878152	3.14244e-12	5.07787e-10	FALSE	gained_in_mutant	1716	*	Promoter (2-3kb)	11341	SCRG1	-2553
chr15	27249135	27250493	*	1359	7.34545	6.63409	7.81976	-1.18568	3.18349e-12	5.14008e-10	FALSE	lost_in_mutant	1359	*	Intron (ENST00000615808.5/2567, intron 3 of 9)	2567	GABRG3	-21049
chr2	238396870	238397685	*	816	7.80033	7.22292	8.21158	-0.988659	3.19764e-12	5.15881e-10	FALSE	lost_in_mutant	816	*	Promoter (<=1kb)	26146	TRAF3IP1	0
chr8	736928	737808	*	881	6.7212	7.24937	5.87929	1.37007	3.24287e-12	5.22761e-10	FALSE	gained_in_mutant	881	*	Promoter (<=1kb)	9228	DLGAP2	0
chr6	157511763	157513600	*	1838	7.88866	7.32375	8.29357	-0.969813	3.28027e-12	5.2837e-10	FALSE	lost_in_mutant	1838	*	Intron (ENST00000414563.6/79683, intron 1 of 8)	100500899	MIR3692	-15532
chr2	172101908	172103341	*	1434	8.6437	8.962	8.2347	0.727296	3.28333e-12	5.28441e-10	FALSE	gained_in_mutant	1434	*	Promoter (<=1kb)	1746	DLX2	0
chr1	163789525	163790520	*	996	6.33313	5.23773	6.94855	-1.71082	3.31738e-12	5.33497e-10	TRUE	lost_in_mutant	996	*	Distal Intergenic	83540	NUF2	449270
chr20	37233784	37234953	*	1170	7.68849	7.09475	8.10789	-1.01314	3.37091e-12	5.41674e-10	FALSE	lost_in_mutant	1170	*	Exon (ENST00000705448.1/6185, exon 15 of 18)	6185	RPN2	3914
chr2	161243321	161245379	*	2059	7.40624	7.84871	6.76479	1.08392	3.4336e-12	5.5131e-10	FALSE	gained_in_mutant	2059	*	Promoter (<=1kb)	100996579	LINC01806	0
chr5	139543164	139543935	*	772	6.06937	6.70861	4.8931	1.8155	3.47086e-12	5.5685e-10	TRUE	gained_in_mutant	772	*	Intron (ENST00000511725.5/7322, intron 1 of 6)	7322	UBE2D2	16733
chr6	10886486	10887894	*	1409	6.94229	7.44037	6.17536	1.26501	3.47501e-12	5.57073e-10	FALSE	gained_in_mutant	1409	*	Promoter (<=1kb)	221711	SYCP2L	0
chr19	36008331	36009913	*	1583	8.66282	8.97526	8.26346	0.7118	3.48916e-12	5.58899e-10	FALSE	gained_in_mutant	1583	*	Promoter (<=1kb)	163183	SYNE4	0
chr8	11861137	11862087	*	951	7.21029	6.48434	7.69097	-1.20663	3.50488e-12	5.60972e-10	FALSE	lost_in_mutant	951	*	5' UTR	1508	CTSB	3751
chr7	157208774	157209454	*	681	6.47273	5.45539	7.06343	-1.60804	3.50878e-12	5.61153e-10	FALSE	lost_in_mutant	681	*	Promoter (1-2kb)	9690	UBE3C	1261
chr15	28992450	28993997	*	1548	7.69224	7.09776	8.11201	-1.01425	3.58533e-12	5.72677e-10	TRUE	lost_in_mutant	1548	*	Promoter (2-3kb)	321	APBA2	2031
chr19	45153369	45154500	*	1132	7.54708	7.97112	6.94396	1.02716	3.58863e-12	5.72677e-10	FALSE	gained_in_mutant	1132	*	5' UTR	284353	NKPD1	6315
chr1	74732649	74734332	*	1684	8.03063	8.40781	7.51852	0.889291	3.5896e-12	5.72677e-10	FALSE	gained_in_mutant	1684	*	Promoter (<=1kb)	127253	TYW3	0
chr1	43557929	43559996	*	2068	9.26503	8.90665	9.55186	-0.64521	3.59217e-12	5.72677e-10	FALSE	lost_in_mutant	2068	*	Intron (ENST00000617451.4/5792, intron 5 of 7)	5792	PTPRF	12853
chr14	36661332	36662172	*	841	7.18807	7.65935	6.48358	1.17577	3.62696e-12	5.77767e-10	FALSE	gained_in_mutant	841	*	Promoter (<=1kb)	5083	PAX9	0
chr18	71079142	71080043	*	902	5.21819	2.1765	6.12782	-3.95132	3.66164e-12	5.82832e-10	FALSE	lost_in_mutant	902	*	Distal Intergenic	105372188	LOC105372188	-57786
chr2	73232858	73234899	*	2042	10.9675	10.7453	11.16	-0.414755	3.67143e-12	5.8393e-10	FALSE	lost_in_mutant	2042	*	Promoter (<=1kb)	84279	PRADC1	0
chr2	127407470	127408932	*	1463	8.67667	8.99911	8.26077	0.738334	3.69408e-12	5.87072e-10	FALSE	gained_in_mutant	1463	*	Promoter (<=1kb)	124908047	LOC124908047	0
chr17	17300751	17301455	*	705	6.94747	7.44116	6.19105	1.2501	3.72652e-12	5.91761e-10	FALSE	gained_in_mutant	705	*	Promoter (1-2kb)	56953	NT5M	-1880
chr19	33758222	33759232	*	1011	7.95236	7.3829	8.35959	-0.97669	3.7473e-12	5.94595e-10	FALSE	lost_in_mutant	1011	*	Intron (ENST00000650847.1/64377, intron 3 of 4)	79047	KCTD15	-36701
chr11	35330767	35331638	*	872	6.28377	5.11494	6.92089	-1.80595	3.81518e-12	6.04889e-10	FALSE	lost_in_mutant	872	*	Intron (ENST00000278379.9/6506, intron 1 of 10)	6506	SLC1A2	-13384
chr12	112012672	112014358	*	1687	10.1605	9.88959	10.3885	-0.498943	3.92668e-12	6.2208e-10	FALSE	lost_in_mutant	1687	*	Promoter (<=1kb)	10961	ERP29	0
chr1	14958830	14960015	*	1186	6.93154	6.09449	7.45782	-1.36333	3.94414e-12	6.24358e-10	FALSE	lost_in_mutant	1186	*	Intron (ENST00000636203.1/23254, intron 3 of 16)	23254	KAZN	12911
chr10	126402848	126404189	*	1342	6.5497	5.57415	7.12642	-1.55227	3.96895e-12	6.27792e-10	TRUE	lost_in_mutant	1342	*	Distal Intergenic	8038	ADAM12	-14371
chr10	132432059	132433433	*	1375	7.98007	7.43685	8.37377	-0.936926	4.06832e-12	6.43007e-10	TRUE	lost_in_mutant	1375	*	Distal Intergenic	105378568	LINC03068	8051
chr15	43510207	43511800	*	1594	10.9199	10.6937	11.1155	-0.421832	4.08165e-12	6.44282e-10	FALSE	lost_in_mutant	1594	*	Promoter (<=1kb)	4130	MAP1A	0
chr15	40730751	40731867	*	1117	7.01472	6.22246	7.52321	-1.30075	4.08676e-12	6.44282e-10	FALSE	lost_in_mutant	1117	*	3' UTR	55177	RMDN3	5953
chr20	53194472	53195333	*	862	5.76792	4.22397	6.49654	-2.27257	4.08688e-12	6.44282e-10	FALSE	lost_in_mutant	862	*	Intron (ENST00000371497.10/128553, intron 1 of 2)	128553	TSHZ2	9189
chr22	37676417	37677644	*	1228	8.7454	9.04983	8.35906	0.690774	4.08913e-12	6.44282e-10	FALSE	gained_in_mutant	1228	*	Promoter (<=1kb)	3956	LGALS1	0
chr22	20702179	20704342	*	2164	10.7885	10.5621	10.9841	-0.422093	4.10703e-12	6.46598e-10	FALSE	lost_in_mutant	2164	*	Promoter (<=1kb)	84222	TMEM191A	0
chr16	10338081	10338859	*	779	7.75679	7.13468	8.19005	-1.05536	4.13067e-12	6.49814e-10	FALSE	lost_in_mutant	779	*	Intron (ENST00000564797.5/80063, intron 1 of 4)	80063	ATF7IP2	11647
chr2	129277092	129278195	*	1104	7.31965	6.6284	7.78503	-1.15663	4.24559e-12	6.67373e-10	TRUE	lost_in_mutant	1104	*	Distal Intergenic	151121	LINC01854	-3244
chr4	182875284	182876733	*	1450	7.12159	6.35291	7.62039	-1.26748	4.25732e-12	6.68697e-10	TRUE	lost_in_mutant	1450	*	Distal Intergenic	1635	DCTD	38827
chr6	149962938	149965641	*	2704	9.19428	9.47506	8.84532	0.629739	4.27983e-12	6.71711e-10	FALSE	gained_in_mutant	2704	*	Promoter (<=1kb)	80329	ULBP1	0
chr2	96264889	96266606	*	1718	10.7004	10.4863	10.8867	-0.400404	4.28573e-12	6.72115e-10	FALSE	lost_in_mutant	1718	*	Promoter (<=1kb)	55654	TMEM127	0
chr20	36454291	36455681	*	1391	9.78196	9.46699	10.0403	-0.573336	4.33242e-12	6.78911e-10	FALSE	lost_in_mutant	1391	*	Intron (ENST00000373913.7/22839, intron 7 of 12)	22839	DLGAP4	-5657
chr4	103018687	103020225	*	1539	6.97566	7.46423	6.23131	1.23292	4.33712e-12	6.79121e-10	FALSE	gained_in_mutant	1539	*	Promoter (<=1kb)	150159	SLC9B1	0
chr5	25005519	25007154	*	1636	6.59564	5.65236	7.16118	-1.50883	4.3589e-12	6.82003e-10	TRUE	lost_in_mutant	1636	*	Distal Intergenic	340107	LINC02239	-164936
chr17	7023366	7024141	*	776	7.03346	7.51955	6.29495	1.2246	4.42397e-12	6.91648e-10	FALSE	gained_in_mutant	776	*	Promoter (<=1kb)	255877	BCL6B	0
chr17	38967259	38967951	*	693	7.7216	8.13052	7.1488	0.981725	4.44963e-12	6.95122e-10	FALSE	gained_in_mutant	693	*	Promoter (<=1kb)	494188	FBXO47	0
chr3	117557090	117558196	*	1107	6.56271	5.6003	7.13492	-1.53462	4.50229e-12	7.02805e-10	TRUE	lost_in_mutant	1107	*	Distal Intergenic	105374057	LINC02024	132759
chr14	99773058	99775545	*	2488	8.54328	8.11866	8.87093	-0.752266	4.5615e-12	7.11499e-10	TRUE	lost_in_mutant	2488	*	Promoter (<=1kb)	2009	EML1	0
chr11	119338016	119339154	*	1139	8.59761	8.92563	8.17236	0.753278	4.58416e-12	7.14482e-10	FALSE	gained_in_mutant	1139	*	Promoter (1-2kb)	114902	C1QTNF5	1413
chr17	80637038	80638449	*	1412	8.70316	8.28803	9.02513	-0.7371	4.63767e-12	7.22265e-10	FALSE	lost_in_mutant	1412	*	Intron (ENST00000574767.5/57521, intron 2 of 11)	57521	RPTOR	-70484
chr9	116985079	116987004	*	1926	7.77946	7.166	8.20854	-1.04254	4.69378e-12	7.30442e-10	FALSE	lost_in_mutant	1926	*	Intron (ENST00000313400.9/23245, intron 7 of 22)	105376239	LOC105376239	146935
chr11	98826128	98826971	*	844	5.95594	4.57487	6.64843	-2.07356	4.72962e-12	7.35452e-10	TRUE	lost_in_mutant	844	*	Distal Intergenic	53942	CNTN5	-193978
chr7	39233511	39234529	*	1019	6.27005	5.15374	6.89179	-1.73805	4.74036e-12	7.36556e-10	FALSE	lost_in_mutant	1019	*	Intron (ENST00000518318.7/11281, intron 4 of 9)	109616963	SNORA20B	94605
chr17	6654680	6655597	*	918	6.5835	7.1284	5.6974	1.431	4.78884e-12	7.43516e-10	FALSE	gained_in_mutant	918	*	Promoter (<=1kb)	100616401	MIR4520-1	0
chr16	59491562	59492958	*	1397	6.49817	5.48126	7.08873	-1.60747	4.80858e-12	7.46009e-10	TRUE	lost_in_mutant	1397	*	Distal Intergenic	644649	APOOP5	262068
chr8	63565415	63566590	*	1176	7.64459	7.01266	8.08255	-1.06989	4.8586e-12	7.5319e-10	FALSE	lost_in_mutant	1176	*	Distal Intergenic	124902063	LOC124902063	-84867
chr3	65203430	65204228	*	799	6.25707	5.14559	6.87735	-1.73176	4.9085e-12	7.60344e-10	FALSE	lost_in_mutant	799	*	Distal Intergenic	102724763	LINC02040	28472
chr1	242477591	242478476	*	886	6.85021	6.01532	7.37565	-1.36033	4.91274e-12	7.60417e-10	FALSE	lost_in_mutant	886	*	Intron (ENST00000536534.7/200150, intron 1 of 9)	200150	PLD5	-28109
chr2	196983996	196985161	*	1166	6.67243	5.75058	7.23038	-1.4798	4.92184e-12	7.61243e-10	TRUE	lost_in_mutant	1166	*	Intron (ENST00000424317.5/91526, intron 21 of 21)	91526	ANKRD44	8477
chr13	39483464	39485141	*	1678	6.57612	5.56281	7.16549	-1.60268	5.03376e-12	7.77959e-10	FALSE	lost_in_mutant	1678	*	Intron (ENST00000648377.1/105370168, intron 2 of 13)	10186	LHFPL6	118052
chr11	113161642	113163337	*	1696	7.82681	7.25386	8.2358	-0.98194	5.04215e-12	7.7866e-10	FALSE	lost_in_mutant	1696	*	Intron (ENST00000619839.4/4684, intron 1 of 20)	4684	NCAM1	28714
chr4	165866107	165867051	*	945	6.4633	5.44516	7.05426	-1.6091	5.08336e-12	7.84425e-10	FALSE	lost_in_mutant	945	*	Distal Intergenic	7092	TLL1	-6186
chr12	127677190	127678036	*	847	7.12801	6.3672	7.62354	-1.25633	5.09463e-12	7.85564e-10	FALSE	lost_in_mutant	847	*	Distal Intergenic	101927637	LINC02411	-40702
chr1	211738307	211739337	*	1031	7.36829	6.69165	7.82707	-1.13542	5.17821e-12	7.97843e-10	FALSE	lost_in_mutant	1031	*	Distal Intergenic	9926	LPGAT1	53989
chr19	13155569	13155919	*	351	6.97419	7.48026	6.18788	1.29238	5.19554e-12	7.99903e-10	FALSE	gained_in_mutant	351	*	Distal Intergenic	9592	IER2	5154
chr11	125234691	125236612	*	1922	7.3018	6.59569	7.7738	-1.17811	5.22058e-12	8.03147e-10	TRUE	lost_in_mutant	1922	*	5' UTR	63876	PKNOX2	-3451
chr7	80842816	80843694	*	879	5.85718	4.42547	6.56144	-2.13598	5.41528e-12	8.32466e-10	FALSE	lost_in_mutant	879	*	Intron (ENST00000265361.8/10512, intron 2 of 17)	10512	SEMA3C	-24407
chr19	13295762	13296685	*	924	6.61633	5.66359	7.18519	-1.5216	5.44778e-12	8.36826e-10	FALSE	lost_in_mutant	924	*	Intron (ENST00000713788.1/773, intron 19 of 46)	773	CACNA1A	-9208
chr4	89836012	89838321	*	2310	9.8823	9.60547	10.1145	-0.508999	5.48174e-12	8.41403e-10	FALSE	lost_in_mutant	2310	*	Promoter (<=1kb)	6622	SNCA	0
chr17	79365867	79367043	*	1177	8.74679	8.32554	9.07243	-0.746891	5.49983e-12	8.43539e-10	FALSE	lost_in_mutant	1177	*	Intron (ENST00000583458.5/146713, intron 1 of 13)	146713	RBFOX3	57077
chr17	7204490	7205639	*	1150	10.0236	9.76072	10.2459	-0.485154	5.56509e-12	8.52902e-10	FALSE	lost_in_mutant	1150	*	Promoter (<=1kb)	1742	DLG4	0
chr8	141795860	141797072	*	1213	8.34962	7.88897	8.69824	-0.809269	5.57797e-12	8.54227e-10	FALSE	lost_in_mutant	1213	*	Distal Intergenic	100302147	MIR1302-7	-9547
chr12	96989420	96990624	*	1205	7.28303	6.58474	7.75155	-1.16681	5.61586e-12	8.5938e-10	TRUE	lost_in_mutant	1205	*	Intron (ENST00000552238.1/ENST00000552238.1, intron 1 of 1)	124902993	LOC124902993	-33397
chr19	33496034	33497313	*	1280	8.94694	8.54737	9.2595	-0.712125	5.70244e-12	8.71968e-10	FALSE	lost_in_mutant	1280	*	Promoter (2-3kb)	5184	PEPD	-2614
chr10	71035894	71036892	*	999	7.92678	7.38425	8.32013	-0.935881	5.73869e-12	8.7643e-10	FALSE	lost_in_mutant	999	*	Intron (ENST00000646051.1/105378350, intron 3 of 4)	105378349	LINC02622	96761
chr2	104844140	104845478	*	1339	6.79234	7.30354	5.99339	1.31015	5.74029e-12	8.7643e-10	FALSE	gained_in_mutant	1339	*	Promoter (<=1kb)	100506421	PANTR1	-529
chr11	132208208	132209788	*	1581	7.80906	7.24733	8.21234	-0.965013	5.81174e-12	8.86669e-10	FALSE	lost_in_mutant	1581	*	Promoter (1-2kb)	50863	NTM	-1952
chr10	101372970	101373564	*	595	5.91546	4.5612	6.60151	-2.04031	5.90096e-12	8.99603e-10	FALSE	lost_in_mutant	595	*	Intron (ENST00000393441.8/8945, intron 1 of 13)	8945	BTRC	18436
chr21	45286641	45287169	*	529	8.0106	7.47145	8.40217	-0.930718	6.0391e-12	9.19969e-10	FALSE	lost_in_mutant	529	*	Promoter (<=1kb)	23275	POFUT2	715
chr3	154427440	154429474	*	2035	7.78123	8.1848	7.21893	0.965865	6.06314e-12	9.22935e-10	FALSE	gained_in_mutant	2035	*	Promoter (<=1kb)	344758	GPR149	716
chr11	75432150	75433623	*	1474	6.98998	7.47809	6.24675	1.23134	6.09109e-12	9.26493e-10	TRUE	gained_in_mutant	1474	*	Promoter (<=1kb)	283212	KLHL35	0
chr1	204637122	204638387	*	1266	9.60375	9.29054	9.86094	-0.570401	6.11743e-12	9.29799e-10	FALSE	lost_in_mutant	1266	*	Intron (ENST00000367176.7/10446, intron 2 of 2)	105371692	LOC105371692	10347
chr15	74258445	74260306	*	1862	8.30789	7.83632	8.6627	-0.826372	6.12678e-12	9.3052e-10	FALSE	lost_in_mutant	1862	*	Intron (ENST00000635913.2/80125, intron 3 of 19)	80125	CCDC33	-6412
chr14	91303337	91304187	*	851	6.27774	6.87316	5.24591	1.62725	6.25801e-12	9.49329e-10	FALSE	gained_in_mutant	851	*	Exon (ENST00000389857.11/440193, exon 20 of 30)	440193	CCDC88C	11683
chr8	1232949	1233984	*	1036	8.63051	8.19465	8.96479	-0.770137	6.26084e-12	9.49329e-10	FALSE	lost_in_mutant	1036	*	Intron (ENST00000637795.2/9228, intron 2 of 14)	9228	DLGAP2	-16389
chr1	44783905	44785188	*	1284	8.11004	8.48243	7.60678	0.875646	6.26471e-12	9.49329e-10	FALSE	gained_in_mutant	1284	*	Promoter (2-3kb)	266675	BEST4	2982
chr1	231936892	231937961	*	1070	7.56499	6.9405	7.99939	-1.05889	6.32194e-12	9.57283e-10	FALSE	lost_in_mutant	1070	*	Intron (ENST00000439617.8/27185, intron 9 of 12)	104472714	DISC1-IT1	11058
chr4	89572020	89573183	*	1164	7.31811	6.6343	7.78014	-1.14584	6.39729e-12	9.67969e-10	TRUE	lost_in_mutant	1164	*	Intron (ENST00000659878.1/105377329, intron 1 of 2)	105377329	LOC105377329	-14683
chr12	130775584	130776914	*	1331	7.57606	7.98828	6.99672	0.991555	6.43193e-12	9.72482e-10	FALSE	gained_in_mutant	1331	*	Exon (ENST00000624414.1/ENST00000624414.1, exon 1 of 1)	23504	RIMBP2	-7356
chr13	24745861	24748358	*	2498	8.24559	8.59965	7.77535	0.824298	6.52455e-12	9.85748e-10	FALSE	gained_in_mutant	2498	*	Promoter (<=1kb)	56163	RNF17	0
chr13	32409448	32410612	*	1165	6.30781	6.88593	5.32815	1.55778	6.5738e-12	9.92448e-10	FALSE	gained_in_mutant	1165	*	Promoter (<=1kb)	90634	N4BP2L1	994
chr6	43890583	43892360	*	1778	7.95413	8.32955	7.44528	0.88427	6.60826e-12	9.96905e-10	FALSE	gained_in_mutant	1778	*	Promoter (<=1kb)	100132354	LINC01512	0
chr1	112761975	112763863	*	1889	7.41066	6.74431	7.86474	-1.12042	6.61931e-12	9.97828e-10	FALSE	lost_in_mutant	1889	*	Distal Intergenic	128322	NUTF2P4	13880
chr11	35155327	35156164	*	838	6.64143	5.71953	7.19938	-1.47985	6.70278e-12	1.00966e-09	FALSE	lost_in_mutant	838	*	Intron (ENST00000526025.2/960, intron 1 of 1)	960	CD44	16021
chr5	23467831	23468947	*	1117	6.28889	5.19323	6.90438	-1.71116	6.7592e-12	1.0174e-09	FALSE	lost_in_mutant	1117	*	Intron (ENST00000635252.1/56979, intron 2 of 10)	56979	PRDM9	24245
chr16	86740991	86742046	*	1056	7.55008	7.96585	6.96366	1.00219	6.77029e-12	1.01831e-09	FALSE	gained_in_mutant	1056	*	Exon (ENST00000569740.6/102724344, exon 3 of 3)	102724344	LINC02188	6192
chr15	77474506	77476162	*	1657	6.84867	6.01109	7.37515	-1.36406	6.842e-12	1.02833e-09	FALSE	lost_in_mutant	1657	*	Promoter (1-2kb)	10363	HMG20A	-1961
chr2	216168124	216169316	*	1193	6.00559	4.67711	6.68529	-2.00818	6.89693e-12	1.03582e-09	TRUE	lost_in_mutant	1193	*	Intron (ENST00000392133.7/7520, intron 18 of 22)	7520	XRCC5	-34700
chr1	23122071	23123008	*	938	5.98791	4.7149	6.65349	-1.93859	6.95615e-12	1.04393e-09	FALSE	lost_in_mutant	938	*	Intron (ENST00000475164.3/7798, intron 1 of 4)	7798	LUZP1	10671
chr14	92990290	92991378	*	1089	7.9314	7.39668	8.32065	-0.923964	6.97428e-12	1.04588e-09	FALSE	lost_in_mutant	1089	*	Intron (ENST00000354313.7/3705, intron 5 of 10)	3705	ITPK1	7561
chr19	36972936	36974138	*	1203	6.69462	7.21906	5.86231	1.35675	6.98954e-12	1.04705e-09	FALSE	gained_in_mutant	1203	*	Promoter (<=1kb)	374900	ZNF568	0
chr2	105042221	105042474	*	254	5.68784	6.36352	4.37545	1.98807	6.99244e-12	1.04705e-09	FALSE	gained_in_mutant	254	*	Intron (ENST00000258455.8/64965, intron 1 of 10)	102724691	MRPS9-AS2	-3725
chr8	140250126	140251109	*	984	7.072	6.29124	7.5758	-1.28457	7.10435e-12	1.06302e-09	TRUE	lost_in_mutant	984	*	Intron (ENST00000438773.4/83696, intron 16 of 22)	83696	TRAPPC9	11621
chr20	38680527	38681552	*	1026	7.43599	6.75987	7.89453	-1.13466	7.14974e-12	1.06902e-09	TRUE	lost_in_mutant	1026	*	Distal Intergenic	343578	ARHGAP40	33464
chr2	44972	47892	*	2921	8.38235	8.71791	7.94431	0.773605	7.16607e-12	1.07067e-09	FALSE	gained_in_mutant	2921	*	Promoter (<=1kb)	642273	FAM110C	0
chr21	40018556	40019347	*	792	7.86441	7.28796	8.27517	-0.987207	7.21757e-12	1.07757e-09	FALSE	lost_in_mutant	792	*	Intron (ENST00000400454.6/1826, intron 32 of 32)	5121	PCP4	120080
chr14	23020710	23022002	*	1293	7.34268	6.6602	7.80412	-1.14391	7.41433e-12	1.10612e-09	FALSE	lost_in_mutant	1293	*	Intron (ENST00000555895.5/5693, intron 2 of 2)	60686	C14orf93	-10544
chr11	102317118	102318024	*	907	6.36983	6.94488	5.39919	1.54568	7.42262e-12	1.10655e-09	FALSE	gained_in_mutant	907	*	Promoter (<=1kb)	330	BIRC3	0
chr2	207365209	207366633	*	1425	6.5267	5.56613	7.09827	-1.53214	7.47353e-12	1.11331e-09	FALSE	lost_in_mutant	1425	*	Intron (ENST00000412387.5/124907970, intron 3 of 4)	100302130	MIR1302-4	-95785
chr15	58585629	58586611	*	983	6.22184	5.09723	6.84605	-1.74882	7.58102e-12	1.1285e-09	TRUE	lost_in_mutant	983	*	Distal Intergenic	102	ADAM10	34893
chr20	5222828	5224103	*	1276	7.89234	7.30524	8.30845	-1.00321	7.65306e-12	1.13838e-09	FALSE	lost_in_mutant	1276	*	Distal Intergenic	8760	CDS2	46726
chr5	63117934	63119107	*	1174	7.33993	6.66824	7.79645	-1.12821	7.69769e-12	1.14418e-09	TRUE	lost_in_mutant	1174	*	Distal Intergenic	101180901	IPO11-LRRC70	516705
chr7	134292284	134293436	*	1153	6.38224	5.33353	6.98308	-1.64955	7.71149e-12	1.14539e-09	FALSE	lost_in_mutant	1153	*	Promoter (1-2kb)	84912	SLC35B4	1741
chr8	10734191	10734698	*	508	5.6721	6.35667	4.32388	2.0328	7.72943e-12	1.1468e-09	FALSE	gained_in_mutant	508	*	Intron (ENST00000506149.2/102723313, intron 1 of 2)	83595	SOX7	-3680
chr7	20194302	20195055	*	754	6.24407	5.0986	6.87443	-1.77583	7.73234e-12	1.1468e-09	FALSE	lost_in_mutant	754	*	Intron (ENST00000400331.10/346389, intron 1 of 6)	346389	MACC1	-9224
chr6	104953141	104954037	*	897	6.61727	7.14689	5.7716	1.37529	7.77404e-12	1.15214e-09	FALSE	gained_in_mutant	897	*	Intron (ENST00000635857.1/389421, intron 3 of 5)	389421	LIN28B	-3070
chr21	14106383	14107535	*	1153	6.82589	5.9725	7.35847	-1.38596	7.79871e-12	1.15495e-09	FALSE	lost_in_mutant	1153	*	Intron (ENST00000690295.1/105377134, intron 2 of 3)	105377134	LOC105377134	78962
chr12	115569809	115570716	*	908	5.97108	4.67895	6.64161	-1.96266	7.84472e-12	1.16091e-09	FALSE	lost_in_mutant	908	*	Intron (ENST00000650643.1/ENST00000650643.1, intron 2 of 3)	105370002	LOC105370002	31005
chr18	78984866	78986503	*	1638	8.20459	8.56452	7.72389	0.840639	7.89964e-12	1.16818e-09	TRUE	gained_in_mutant	1638	*	Promoter (<=1kb)	27164	SALL3	0
chr1	85493675	85495108	*	1434	7.76786	7.20396	8.17225	-0.968288	7.96641e-12	1.17719e-09	TRUE	lost_in_mutant	1434	*	Promoter (1-2kb)	23576	DDAH1	1173
chr16	72947159	72948315	*	1157	7.76969	7.17345	8.19033	-1.01688	8.02192e-12	1.18453e-09	FALSE	lost_in_mutant	1157	*	Intron (ENST00000268489.10/463, intron 3 of 9)	463	ZFHX3	-57325
chr6	125345717	125346869	*	1153	6.8878	6.05107	7.41396	-1.36289	8.10692e-12	1.19621e-09	FALSE	lost_in_mutant	1153	*	Distal Intergenic	51020	HDDC2	-43639
chr4	177281755	177282653	*	899	6.05488	4.79707	6.71646	-1.91939	8.12011e-12	1.19672e-09	FALSE	lost_in_mutant	899	*	Intron (ENST00000656694.1/105377557, intron 1 of 4)	105377557	LOC105377557	18454
chr17	41918028	41919964	*	1937	10.4898	10.2643	10.6849	-0.42059	8.12223e-12	1.19672e-09	FALSE	lost_in_mutant	1937	*	Promoter (<=1kb)	47	ACLY	0
chr3	176730237	176730893	*	657	6.02016	4.76238	6.68174	-1.91935	8.19185e-12	1.2061e-09	FALSE	lost_in_mutant	657	*	Intron (ENST00000428516.1/ENST00000428516.1, intron 2 of 4)	100505547	LINC01208	-9607
chr6	158869284	158870513	*	1230	8.15287	8.51956	7.66	0.85956	8.39383e-12	1.23494e-09	FALSE	gained_in_mutant	1230	*	Promoter (<=1kb)	100130967	LINC02901	0
chr1	84385119	84386205	*	1087	7.01992	6.22304	7.53029	-1.30724	8.44775e-12	1.24197e-09	TRUE	lost_in_mutant	1087	*	Promoter (<=1kb)	391051	UOX	-318
chr1	180926048	180928358	*	2311	8.99694	8.6241	9.29294	-0.668847	8.47479e-12	1.24504e-09	FALSE	lost_in_mutant	2311	*	Promoter (<=1kb)	57710	KIAA1614	0
chr1	199976455	199977353	*	899	7.89365	7.35195	8.28656	-0.934608	8.50131e-12	1.24803e-09	TRUE	lost_in_mutant	899	*	Distal Intergenic	2494	NR5A2	-50261
chr8	53885488	53886334	*	847	6.38635	6.96673	5.40002	1.56671	8.55266e-12	1.25465e-09	FALSE	gained_in_mutant	847	*	Intron (ENST00000297313.8/8601, intron 2 of 5)	8601	RGS20	4587
chr19	7917312	7918036	*	725	8.00956	8.37727	7.51484	0.862429	8.66267e-12	1.26987e-09	FALSE	gained_in_mutant	725	*	Promoter (<=1kb)	100507588	TGFBR3L	0
chr13	52904440	52906913	*	2474	7.41568	6.76627	7.8619	-1.09563	8.68881e-12	1.27278e-09	TRUE	lost_in_mutant	2474	*	Distal Intergenic	5100	PCDH8	-55799
chr1	14080477	14081623	*	1147	6.83115	5.99287	7.35791	-1.36503	8.84562e-12	1.29481e-09	FALSE	lost_in_mutant	1147	*	Intron (ENST00000636564.1/23254, intron 1 of 2)	23254	KAZN	187685
chr4	150766422	150767181	*	760	6.25279	5.15119	6.87009	-1.71891	8.88763e-12	1.30002e-09	FALSE	lost_in_mutant	760	*	Intron (ENST00000651943.2/987, intron 34 of 56)	987	LRBA	-31059
chr8	81758927	81759630	*	704	5.90998	4.55608	6.59594	-2.03987	8.90882e-12	1.30218e-09	FALSE	lost_in_mutant	704	*	3' UTR	79752	ZFAND1	-26024
chr11	20000203	20001250	*	1048	7.96937	7.44024	8.35566	-0.915418	9.04819e-12	1.32159e-09	TRUE	lost_in_mutant	1048	*	Intron (ENST00000360655.8/89797, intron 11 of 37)	100874013	NAV2-AS3	-18866
chr6	1313750	1314094	*	345	5.98798	6.62002	4.83674	1.78329	9.09782e-12	1.32788e-09	FALSE	gained_in_mutant	345	*	Promoter (1-2kb)	94234	FOXQ1	1652
chr11	99327030	99328395	*	1366	6.66308	5.71664	7.22973	-1.51309	9.1152e-12	1.3288e-09	FALSE	lost_in_mutant	1366	*	Intron (ENST00000524871.6/53942, intron 2 of 24)	53942	CNTN5	-227744
chr9	115765985	115767459	*	1475	6.32247	5.25176	6.93025	-1.67849	9.11723e-12	1.3288e-09	FALSE	lost_in_mutant	1475	*	Distal Intergenic	101928775	LOC101928775	-21655
chr11	45947850	45948938	*	1089	6.49177	5.51981	7.06727	-1.54746	9.14019e-12	1.33118e-09	FALSE	lost_in_mutant	1089	*	Promoter (1-2kb)	51317	PHF21A	-1981
chr8	130442887	130444625	*	1739	7.78789	8.18335	7.24132	0.942027	9.26524e-12	1.34757e-09	FALSE	gained_in_mutant	1739	*	Promoter (<=1kb)	50807	ASAP1	0
chr10	132293020	132293929	*	910	7.49248	6.85463	7.93325	-1.07862	9.26602e-12	1.34757e-09	FALSE	lost_in_mutant	910	*	Intron (ENST00000368622.5/282974, intron 1 of 11)	282974	STK32C	13285
chr20	34875895	34876851	*	957	10.356	10.1159	10.5617	-0.445866	9.34311e-12	1.3578e-09	FALSE	lost_in_mutant	957	*	Promoter (<=1kb)	55902	ACSS2	0
chr21	27078164	27080339	*	2176	7.61597	7.02251	8.03524	-1.01273	9.36489e-12	1.35999e-09	TRUE	lost_in_mutant	2176	*	Distal Intergenic	11096	ADAMTS5	-111076
chr5	4417776	4418897	*	1122	6.1621	4.99345	6.79916	-1.80571	9.37549e-12	1.36055e-09	TRUE	lost_in_mutant	1122	*	Distal Intergenic	124901168	LOC124901168	21362
chr3	177934059	177935354	*	1296	7.25894	6.55	7.73219	-1.18218	9.44543e-12	1.36972e-09	FALSE	lost_in_mutant	1296	*	Exon (ENST00000660040.1/ENST00000660040.1, exon 2 of 3)	102724550	LINC02015	106276
chr11	61826748	61829322	*	2575	10.4923	10.2687	10.6858	-0.417151	9.48239e-12	1.37259e-09	FALSE	lost_in_mutant	2575	*	Promoter (<=1kb)	3992	FADS1	0
chr3	59568414	59569814	*	1401	7.32724	6.62714	7.79657	-1.16942	9.48484e-12	1.37259e-09	FALSE	lost_in_mutant	1401	*	Intron (ENST00000668131.1/105377110, intron 5 of 6)	105377110	CFAP20DC-DT	-239455
chr3	123194095	123194927	*	833	5.91564	6.56464	4.70447	1.86016	9.48563e-12	1.37259e-09	TRUE	gained_in_mutant	833	*	Intron (ENST00000469649.1/26984, intron 3 of 5)	26984	SEC22A	-7000
chr1	3109278	3109907	*	630	6.70223	5.8173	7.2467	-1.42941	9.78038e-12	1.41423e-09	FALSE	lost_in_mutant	630	*	Intron (ENST00000511072.5/63976, intron 1 of 15)	100422968	MIR4251	-18068
chr12	129909657	129910687	*	1031	5.14737	2.20647	6.05023	-3.84376	9.80679e-12	1.41704e-09	FALSE	lost_in_mutant	1031	*	Distal Intergenic	121256	TMEM132D	-5632
chr7	69457830	69458610	*	781	6.32934	5.26935	6.93376	-1.66441	9.88207e-12	1.42689e-09	FALSE	lost_in_mutant	781	*	Distal Intergenic	124901667	LOC124901667	-26959
chr9	8074534	8075379	*	846	6.41434	5.40815	7.00137	-1.59322	9.91159e-12	1.43013e-09	TRUE	lost_in_mutant	846	*	Distal Intergenic	105375971	LOC105375971	-113310
chr1	38534017	38535027	*	1011	7.82523	7.22631	8.24719	-1.02089	9.97281e-12	1.43794e-09	TRUE	lost_in_mutant	1011	*	Distal Intergenic	105378656	LINC01685	59100
chr1	197683208	197684578	*	1371	6.42384	5.41684	7.01112	-1.59428	1.00929e-11	1.45421e-09	FALSE	lost_in_mutant	1371	*	Intron (ENST00000620048.6/163486, intron 3 of 22)	163486	DENND1B	-24858
chr19	919406	920467	*	1062	7.95103	8.32997	7.43566	0.894302	1.03512e-11	1.49038e-09	FALSE	gained_in_mutant	1062	*	Promoter (1-2kb)	84634	KISS1R	1903
chr18	58847239	58848226	*	988	5.78391	6.44778	4.51743	1.93035	1.07701e-11	1.54958e-09	TRUE	gained_in_mutant	988	*	Distal Intergenic	55205	ZNF532	-14374
chr1	226993253	226995174	*	1922	8.47788	8.03837	8.81429	-0.775928	1.10625e-11	1.59053e-09	TRUE	lost_in_mutant	1922	*	3' UTR	56997	COQ8A	10246
chr12	131563802	131565806	*	2005	8.47098	8.04035	8.80219	-0.761844	1.10902e-11	1.59337e-09	FALSE	lost_in_mutant	2005	*	Distal Intergenic	101929974	LOC101929974	-33908
chr5	36772189	36773473	*	1285	7.15315	6.38715	7.65085	-1.26371	1.11055e-11	1.59443e-09	TRUE	lost_in_mutant	1285	*	Distal Intergenic	107986412	SLC1A3-AS1	-46985
chr18	71899782	71900370	*	589	5.66857	4.07814	6.40663	-2.32849	1.11975e-11	1.60651e-09	FALSE	lost_in_mutant	589	*	Intron (ENST00000580927.1/ENST00000580927.1, intron 2 of 2)	102724913	LINC01899	-117501
chr13	33123104	33124307	*	1204	6.87882	6.04179	7.40509	-1.3633	1.12183e-11	1.60834e-09	TRUE	lost_in_mutant	1204	*	Intron (ENST00000336934.10/90627, intron 7 of 13)	90627	STARD13	-9911
chr7	95266504	95267020	*	517	6.18277	5.04351	6.81132	-1.76781	1.12446e-11	1.61097e-09	TRUE	lost_in_mutant	517	*	Intron (ENST00000433360.6/55607, intron 12 of 19)	5444	PON1	35383
chr1	192851512	192852880	*	1369	7.38272	6.73385	7.82868	-1.09484	1.12708e-11	1.61359e-09	FALSE	lost_in_mutant	1369	*	Intron (ENST00000644134.1/105371665, intron 1 of 6)	5997	RGS2	42369
chr15	26628734	26629632	*	899	5.8594	6.50067	4.67593	1.82474	1.13061e-11	1.61749e-09	FALSE	gained_in_mutant	899	*	Promoter (<=1kb)	2562	GABRB3	0
chr7	26514606	26515897	*	1292	7.12425	6.35329	7.62401	-1.27072	1.13179e-11	1.61803e-09	FALSE	lost_in_mutant	1292	*	Distal Intergenic	9808	KIAA0087	22891
chr21	41113025	41114040	*	1016	6.91781	6.12359	7.42709	-1.3035	1.1352e-11	1.62177e-09	FALSE	lost_in_mutant	1016	*	Distal Intergenic	284835	LINC00323	33393
chr16	67246026	67247833	*	1808	9.3577	9.62517	9.02909	0.596078	1.15725e-11	1.65209e-09	FALSE	gained_in_mutant	1808	*	Promoter (<=1kb)	29109	FHOD1	0
chr14	35384543	35386193	*	1651	8.73459	8.33547	9.04688	-0.711407	1.16667e-11	1.66437e-09	FALSE	lost_in_mutant	1651	*	Distal Intergenic	4792	NFKBIA	16310
chr8	21350256	21351692	*	1437	6.88143	6.05749	7.40258	-1.34508	1.1842e-11	1.68819e-09	FALSE	lost_in_mutant	1437	*	Distal Intergenic	101929172	LINC03093	52050
chr19	17403133	17404281	*	1149	7.56078	7.98086	6.96567	1.01519	1.18798e-11	1.69238e-09	FALSE	gained_in_mutant	1149	*	Promoter (<=1kb)	684	BST2	256
chr17	7436477	7437389	*	913	8.58911	8.89946	8.19317	0.706284	1.19082e-11	1.69524e-09	FALSE	gained_in_mutant	913	*	Promoter (<=1kb)	2256	FGF11	-884
chr13	34124540	34125389	*	850	6.94366	6.15031	7.45259	-1.30228	1.19696e-11	1.70277e-09	TRUE	lost_in_mutant	850	*	Distal Intergenic	124900343	LOC124900343	-23702
chr5	42991425	42993035	*	1611	7.3291	7.77163	6.68754	1.08409	1.2003e-11	1.70632e-09	FALSE	gained_in_mutant	1611	*	Promoter (<=1kb)	643977	FLJ32255	0
chr5	27472048	27472693	*	646	5.27332	6.03245	3.57215	2.4603	1.21894e-11	1.73161e-09	FALSE	gained_in_mutant	646	*	Promoter (<=1kb)	643401	PURPL	0
chr4	146290774	146291824	*	1051	6.22423	5.06593	6.85832	-1.79239	1.24482e-11	1.76713e-09	TRUE	lost_in_mutant	1051	*	Intron (ENST00000432059.6/84068, intron 8 of 10)	345051	REELD1	66217
chr8	68229195	68230580	*	1386	7.79992	7.2327	8.20601	-0.973305	1.24641e-11	1.76814e-09	TRUE	lost_in_mutant	1386	*	Intron (ENST00000288368.5/80243, intron 39 of 39)	80243	PREX2	71788
chr10	49629385	49629853	*	469	5.69959	4.19656	6.4196	-2.22303	1.2616e-11	1.78844e-09	FALSE	lost_in_mutant	469	*	Intron (ENST00000339797.5/1103, intron 7 of 14)	1103	CHAT	-7547
chr1	111903269	111905449	*	2181	9.6478	9.35468	9.89131	-0.536637	1.27372e-11	1.80435e-09	TRUE	lost_in_mutant	2181	*	Intron (ENST00000369697.5/3752, intron 1 of 5)	100873995	KCND3-AS1	-3887
chr7	43387331	43388848	*	1518	7.18182	6.46007	7.66068	-1.20061	1.29936e-11	1.83938e-09	TRUE	lost_in_mutant	1518	*	Intron (ENST00000453890.5/23072, intron 5 of 27)	23072	HECW1	-7825
chr6	28789459	28791057	*	1599	7.00481	7.48928	6.27007	1.21921	1.32545e-11	1.87501e-09	FALSE	gained_in_mutant	1599	*	Distal Intergenic	124901296	LOC124901296	48001
chr1	112179859	112180929	*	1071	6.65323	5.7664	7.19841	-1.43201	1.32965e-11	1.87963e-09	TRUE	lost_in_mutant	1071	*	Intron (ENST00000427290.2/105378909, intron 1 of 1)	105378909	LINC02884	71205
chr6	22965496	22967269	*	1774	8.1531	7.641	8.53028	-0.889279	1.3377e-11	1.8897e-09	TRUE	lost_in_mutant	1774	*	Intron (ENST00000420572.2/ENST00000420572.2, intron 2 of 2)	102724736	LOC102724736	301989
chr1	181640518	181641432	*	915	6.26609	5.19281	6.87468	-1.68187	1.34346e-11	1.8965e-09	TRUE	lost_in_mutant	915	*	Intron (ENST00000524607.6/777, intron 8 of 11)	777	CACNA1E	-91034
chr13	70107258	70108943	*	1686	8.05391	8.42527	7.55252	0.872746	1.36416e-11	1.92438e-09	FALSE	gained_in_mutant	1686	*	Promoter (<=1kb)	6315	ATXN8OS	0
chr14	55902106	55903317	*	1212	7.3788	6.72098	7.82893	-1.10795	1.37909e-11	1.94293e-09	FALSE	lost_in_mutant	1212	*	Intron (ENST00000664335.1/102723670, intron 1 of 4)	102723670	LOC102723670	5559
chr8	126381918	126383349	*	1432	6.91587	6.12468	7.42393	-1.29925	1.37923e-11	1.94293e-09	FALSE	lost_in_mutant	1432	*	Distal Intergenic	101927657	LOC101927657	56451
chr15	33603363	33604234	*	872	6.77691	5.93429	7.30536	-1.37106	1.41113e-11	1.98648e-09	FALSE	lost_in_mutant	872	*	Exon (ENST00000415757.7/6263, exon 18 of 103)	6263	RYR3	-24274
chr8	72761114	72762633	*	1520	7.03828	6.26983	7.53699	-1.26716	1.41401e-11	1.98915e-09	FALSE	lost_in_mutant	1520	*	Intron (ENST00000523207.2/9312, intron 2 of 2)	101926908	LOC101926908	29069
chr5	58787712	58788701	*	990	6.62683	5.72069	7.1791	-1.45841	1.41582e-11	1.99031e-09	TRUE	lost_in_mutant	990	*	Promoter (<=1kb)	115827	RAB3C	0
chr8	84010864	84011805	*	942	6.14187	4.96273	6.78192	-1.81919	1.41879e-11	1.9931e-09	FALSE	lost_in_mutant	942	*	Intron (ENST00000523678.1/124901968, intron 1 of 3)	124901968	LOC124901968	98151
chr10	132269158	132270100	*	943	8.41405	7.98307	8.74547	-0.762402	1.43761e-11	2.01814e-09	FALSE	lost_in_mutant	943	*	Intron (ENST00000368622.5/282974, intron 1 of 11)	282974	STK32C	-20050
chr15	62068198	62068831	*	634	5.9462	6.59646	4.73044	1.86601	1.4441e-11	2.02584e-09	FALSE	gained_in_mutant	634	*	Promoter (1-2kb)	145741	C2CD4A	1221
chr2	118847298	118848174	*	877	6.06549	6.68661	4.95124	1.73537	1.45439e-11	2.0378e-09	FALSE	gained_in_mutant	877	*	Promoter (<=1kb)	2019	EN1	0
chr6	26215570	26217881	*	2312	9.47242	9.17216	9.72083	-0.548671	1.45464e-11	2.0378e-09	TRUE	lost_in_mutant	2312	*	Promoter (<=1kb)	8339	H2BC8	0
chr7	116499229	116500921	*	1693	7.4133	7.83887	6.80704	1.03183	1.4698e-11	2.0576e-09	FALSE	gained_in_mutant	1693	*	Promoter (<=1kb)	124901730	LOC124901730	0
chr15	26049635	26052708	*	3074	7.82813	7.27127	8.22891	-0.95764	1.47147e-11	2.05852e-09	FALSE	lost_in_mutant	3074	*	Promoter (<=1kb)	100128714	LINC02346	0
chr14	104975843	104976661	*	819	7.74941	8.14437	7.20378	0.94059	1.47591e-11	2.0633e-09	FALSE	gained_in_mutant	819	*	Promoter (1-2kb)	113146	AHNAK2	1713
chr3	52317274	52318204	*	931	7.09905	7.56315	6.41066	1.15248	1.47813e-11	2.06498e-09	TRUE	gained_in_mutant	931	*	Promoter (<=1kb)	25981	DNAH1	0
chr9	34700995	34702591	*	1597	8.77376	9.06974	8.40094	0.668804	1.47987e-11	2.06599e-09	FALSE	gained_in_mutant	1597	*	Promoter (<=1kb)	23349	PHF24	-362
chr19	56566934	56567997	*	1064	9.1366	8.7896	9.41611	-0.626511	1.49208e-11	2.08159e-09	FALSE	lost_in_mutant	1064	*	Promoter (<=1kb)	112268241	ZNF470-DT	0
chr5	31617766	31618986	*	1221	7.34957	6.68751	7.80167	-1.11416	1.49906e-11	2.08989e-09	FALSE	lost_in_mutant	1221	*	Distal Intergenic	23037	PDZD2	-20145
chr5	146632879	146634048	*	1170	7.98167	7.45951	8.36425	-0.904737	1.50023e-11	2.09008e-09	TRUE	lost_in_mutant	1170	*	Intron (ENST00000394411.9/5521, intron 7 of 9)	5521	PPP2R2B	-32503
chr7	75993559	75995165	*	1607	9.99975	9.73611	10.2226	-0.486472	1.52051e-11	2.11687e-09	FALSE	lost_in_mutant	1607	*	Promoter (<=1kb)	83862	TMEM120A	0
chr1	2545761	2548696	*	2936	9.77768	10.0151	9.49327	0.521876	1.52485e-11	2.12145e-09	FALSE	gained_in_mutant	2936	*	Promoter (2-3kb)	115110	TNFRSF14-AS1	2902
chr11	18720441	18722285	*	1845	8.89098	9.17568	8.53595	0.639729	1.53844e-11	2.13889e-09	FALSE	gained_in_mutant	1845	*	Exon (ENST00000513874.6/283284, exon 3 of 23)	283284	IGSF22	3889
chr16	51938963	51940518	*	1556	7.50024	6.84866	7.94747	-1.09882	1.56036e-11	2.16787e-09	FALSE	lost_in_mutant	1556	*	Distal Intergenic	388276	LINC02911	86852
chr20	57791864	57793083	*	1220	7.43978	6.79284	7.88483	-1.09199	1.56589e-11	2.17405e-09	FALSE	lost_in_mutant	1220	*	Distal Intergenic	56937	PMEPA1	-80328
chr5	24644187	24646025	*	1839	7.69623	7.10923	8.11229	-1.00306	1.56829e-11	2.1759e-09	TRUE	lost_in_mutant	1839	*	Promoter (<=1kb)	1008	CDH10	0
chr21	41419935	41421597	*	1663	8.1958	8.54093	7.74124	0.799687	1.57387e-11	2.18214e-09	TRUE	gained_in_mutant	1663	*	Promoter (<=1kb)	4599	MX1	0
chr6	37221765	37222925	*	1161	9.10877	9.38283	8.77014	0.612687	1.58015e-11	2.18935e-09	TRUE	gained_in_mutant	1161	*	Intron (ENST00000652495.1/221468, intron 1 of 2)	221468	TMEM217	-3069
chr8	8552905	8554354	*	1450	6.98835	6.21873	7.48755	-1.26882	1.58353e-11	2.19253e-09	FALSE	lost_in_mutant	1450	*	Distal Intergenic	105379224	LOC105379224	-7032
chr17	73951853	73953342	*	1490	8.09703	8.44968	7.62931	0.82037	1.58977e-11	2.19841e-09	FALSE	gained_in_mutant	1490	*	Promoter (1-2kb)	105371888	LOC105371888	-1947
chr11	124470308	124471116	*	809	7.13552	6.41661	7.61314	-1.19653	1.58995e-11	2.19841e-09	FALSE	lost_in_mutant	809	*	Distal Intergenic	26493	OR8B8	-24612
chr15	46856581	46858623	*	2043	6.97209	6.14214	7.49561	-1.35346	1.59527e-11	2.20425e-09	TRUE	lost_in_mutant	2043	*	Distal Intergenic	80031	SEMA6D	-325478
chr13	114064658	114065944	*	1287	8.23153	8.57565	7.77871	0.796944	1.59817e-11	2.20675e-09	FALSE	gained_in_mutant	1287	*	Intron (ENST00000334062.8/22821, intron 2 of 23)	22821	RASA3	-28465
chr18	77084143	77085364	*	1222	6.84892	6.02781	7.36896	-1.34114	1.59952e-11	2.20711e-09	FALSE	lost_in_mutant	1222	*	Promoter (2-3kb)	4155	MBP	2218
chr21	29582530	29584051	*	1522	7.96279	7.45228	8.33911	-0.886825	1.61036e-11	2.22055e-09	FALSE	lost_in_mutant	1522	*	Intron (ENST00000422809.5/571, intron 3 of 4)	100379661	GRIK1-AS2	-11989
chr7	111113062	111113847	*	786	5.8552	4.52245	6.53596	-2.01351	1.62807e-11	2.24282e-09	FALSE	lost_in_mutant	786	*	Intron (ENST00000451085.5/54674, intron 3 of 3)	54674	LRRN3	21935
chr1	224493636	224494583	*	948	6.31852	5.2487	6.92602	-1.67732	1.62873e-11	2.24282e-09	TRUE	lost_in_mutant	948	*	Intron (ENST00000471578.5/149111, intron 1 of 5)	149111	CNIH3	-19105
chr6	17299578	17300341	*	764	5.84243	4.44939	6.53775	-2.08836	1.63431e-11	2.24898e-09	FALSE	lost_in_mutant	764	*	Distal Intergenic	221662	RBM24	9609
chr12	132360093	132361328	*	1236	7.77408	7.18723	8.19006	-1.00284	1.64173e-11	2.25755e-09	FALSE	lost_in_mutant	1236	*	Exon (ENST00000623746.1/ENST00000623746.1, exon 1 of 1)	101928416	LOC101928416	30243
chr6	15802534	15803434	*	901	6.62694	5.73656	7.17343	-1.43687	1.64277e-11	2.25755e-09	FALSE	lost_in_mutant	901	*	Distal Intergenic	84062	DTNBP1	-139476
chr4	79964442	79965293	*	852	5.6138	6.29246	4.28952	2.00294	1.66091e-11	2.28091e-09	FALSE	gained_in_mutant	852	*	Promoter (<=1kb)	118429	ANTXR2	0
chrX	40174202	40174607	*	406	5.23715	6.0025	3.50127	2.50123	1.66455e-11	2.28437e-09	FALSE	gained_in_mutant	406	*	Promoter (2-3kb)	54880	BCOR	2606
chr14	22432366	22433418	*	1053	7.59762	6.98696	8.02534	-1.03838	1.66886e-11	2.28873e-09	TRUE	lost_in_mutant	1053	*	Promoter (<=1kb)	105370401	TRD-AS1	0
chr19	17292349	17293239	*	891	8.06525	8.44186	7.55421	0.887647	1.67735e-11	2.29881e-09	FALSE	gained_in_mutant	891	*	Promoter (<=1kb)	64981	MRPL34	0
chr17	81523174	81524291	*	1118	7.81539	8.19892	7.29145	0.907466	1.69383e-11	2.31983e-09	FALSE	gained_in_mutant	1118	*	Promoter (<=1kb)	71	ACTG1	0
chr10	3172327	3173557	*	1231	10.7388	10.5207	10.9283	-0.407603	1.69561e-11	2.3207e-09	TRUE	lost_in_mutant	1231	*	Promoter (<=1kb)	10531	PITRM1	0
chr2	43152102	43153315	*	1214	8.74977	8.35455	9.05968	-0.705124	1.70692e-11	2.33372e-09	FALSE	lost_in_mutant	1214	*	Intron (ENST00000702810.1/100506047, intron 1 of 1)	100506047	LINC02580	4270
chr11	67352772	67354065	*	1294	9.89117	9.62671	10.1146	-0.487862	1.70744e-11	2.33372e-09	FALSE	lost_in_mutant	1294	*	Promoter (<=1kb)	57804	POLD4	0
chr14	58548827	58549925	*	1099	6.85618	6.05453	7.36846	-1.31393	1.70978e-11	2.33534e-09	FALSE	lost_in_mutant	1099	*	3' UTR	9786	KIAA0586	8960
chr9	98280193	98281268	*	1076	7.13507	6.41376	7.61374	-1.19998	1.71882e-11	2.3461e-09	FALSE	lost_in_mutant	1076	*	Distal Intergenic	9568	GABBR2	22066
chr17	10920059	10921395	*	1337	7.49566	6.85143	7.93945	-1.08802	1.72283e-11	2.34999e-09	FALSE	lost_in_mutant	1337	*	Distal Intergenic	124903926	LOC124903926	41866
chr10	72319527	72321387	*	1861	8.97032	9.25214	8.61974	0.632392	1.73593e-11	2.36626e-09	FALSE	gained_in_mutant	1861	*	Distal Intergenic	54788	DNAJB12	15478
chr2	76280555	76281802	*	1248	6.43304	5.46127	7.00846	-1.5472	1.75213e-11	2.38674e-09	FALSE	lost_in_mutant	1248	*	Intron (ENST00000669228.1/ENST00000669228.1, intron 1 of 4)	6936	GCFC2	-569570
chr19	11020777	11021827	*	1051	7.96308	7.44904	8.3413	-0.892265	1.7625e-11	2.39924e-09	TRUE	lost_in_mutant	1051	*	Promoter (<=1kb)	6597	SMARCA4	0
chr17	34122223	34123256	*	1034	7.33736	6.66249	7.79534	-1.13284	1.77035e-11	2.4083e-09	TRUE	lost_in_mutant	1034	*	Intron (ENST00000359872.6/40, intron 1 of 9)	105371735	LOC105371735	-32310
chr22	23480735	23481919	*	1185	5.99528	4.74264	6.6555	-1.91286	1.78542e-11	2.42717e-09	FALSE	lost_in_mutant	1185	*	Intron (ENST00000320372.9/388882, intron 3 of 11)	388882	FAM230I	5061
chr11	118619225	118620068	*	844	8.40269	7.94233	8.75114	-0.808818	1.78855e-11	2.4298e-09	TRUE	lost_in_mutant	844	*	Promoter (1-2kb)	23187	PHLDB1	-1295
chr5	178838830	178839772	*	943	6.40191	5.36022	7.0005	-1.64028	1.79732e-11	2.44007e-09	FALSE	lost_in_mutant	943	*	Distal Intergenic	117608	ZNF354B	-20181
chr11	69636259	69637359	*	1101	7.98862	8.35678	7.49306	0.863726	1.81436e-11	2.46045e-09	FALSE	gained_in_mutant	1101	*	Distal Intergenic	595	CCND1	-3797
chr13	60163691	60164686	*	996	8.54567	8.86481	8.13526	0.729554	1.81477e-11	2.46045e-09	FALSE	gained_in_mutant	996	*	Promoter (<=1kb)	81624	DIAPH3	0
chr6	24918704	24920314	*	1611	8.16652	7.68338	8.52782	-0.844442	1.81707e-11	2.46192e-09	TRUE	lost_in_mutant	1611	*	Intron (ENST00000613507.4/9750, intron 1 of 22)	9750	RIPOR2	-7634
chr3	192570667	192571980	*	1314	6.53721	5.58188	7.10697	-1.52508	1.83053e-11	2.4785e-09	TRUE	lost_in_mutant	1314	*	Exon (ENST00000690658.2/124906319, exon 3 of 3)	124906319	LOC124906319	3604
chr3	66463083	66464368	*	1286	6.302	5.2551	6.90226	-1.64716	1.83552e-11	2.48359e-09	FALSE	lost_in_mutant	1286	*	Intron (ENST00000383703.3/26018, intron 1 of 19)	26018	LRIG1	4877
chr2	124640021	124642078	*	2058	7.31772	6.64732	7.77365	-1.12633	1.87699e-11	2.53801e-09	FALSE	lost_in_mutant	2058	*	Intron (ENST00000431078.1/129684, intron 12 of 23)	129684	CNTNAP5	418316
chr19	48480435	48481272	*	838	6.19011	5.05181	6.81838	-1.76656	1.91061e-11	2.58174e-09	FALSE	lost_in_mutant	838	*	Promoter (<=1kb)	9266	CYTH2	509
chr2	236507244	236507831	*	588	6.07009	6.68456	4.97779	1.70677	1.99936e-11	2.69986e-09	FALSE	gained_in_mutant	588	*	Promoter (<=1kb)	79781	IQCA1	0
chr2	118565261	118566684	*	1424	6.01123	4.77318	6.66755	-1.89437	2.0014e-11	2.70081e-09	FALSE	lost_in_mutant	1424	*	Distal Intergenic	124905956	LINC01956	267925
chr18	8765799	8767505	*	1707	7.7662	7.21295	8.16512	-0.952169	2.00446e-11	2.70313e-09	FALSE	lost_in_mutant	1707	*	Intron (ENST00000306329.16/23255, intron 3 of 14)	23255	MTCL1	-14583
chr9	85392980	85393813	*	834	5.94699	4.66381	6.61521	-1.9514	2.0116e-11	2.71095e-09	TRUE	lost_in_mutant	834	*	Intron (ENST00000669133.1/105376121, intron 2 of 2)	105376121	LOC105376121	50111
chr17	48541157	48542331	*	1175	6.26759	6.85406	5.26305	1.591	2.03067e-11	2.73483e-09	FALSE	gained_in_mutant	1175	*	Promoter (1-2kb)	100874362	HOXB-AS1	-1220
chr8	71419995	71421110	*	1116	7.3375	6.68663	7.78439	-1.09775	2.03728e-11	2.74191e-09	TRUE	lost_in_mutant	1116	*	Intron (ENST00000645793.1/2138, intron 4 of 20)	2138	EYA1	-57859
chr12	57864472	57865794	*	1323	6.44301	7.00182	5.51874	1.48308	2.04525e-11	2.7508e-09	FALSE	gained_in_mutant	1323	*	Distal Intergenic	283387	LOC283387	7076
chr17	39605697	39607263	*	1567	7.06279	7.53469	6.35688	1.17782	2.075e-11	2.78896e-09	FALSE	gained_in_mutant	1567	*	Promoter (<=1kb)	4761	NEUROD2	657
chr2	45013377	45014799	*	1423	7.86635	8.2478	7.3463	0.901503	2.08266e-11	2.79739e-09	FALSE	gained_in_mutant	1423	*	Exon (ENST00000423433.1/ENST00000423433.1, exon 1 of 2)	10736	SIX2	-3925
chr10	86631785	86633060	*	1276	6.4636	7.01068	5.5716	1.43908	2.09426e-11	2.81111e-09	FALSE	gained_in_mutant	1276	*	Distal Intergenic	11155	LDB3	-21458
chr12	116963745	116964884	*	1140	7.77802	7.2083	8.18538	-0.977077	2.10515e-11	2.82385e-09	FALSE	lost_in_mutant	1140	*	Exon (ENST00000652555.1/26259, exon 5 of 11)	26259	FBXW8	-13183
chr10	42979202	42980391	*	1190	8.08069	7.59221	8.44495	-0.85274	2.11396e-11	2.83379e-09	FALSE	lost_in_mutant	1190	*	Promoter (1-2kb)	104266963	LINC01264	1116
chr9	134706723	134708245	*	1523	8.79673	8.3915	9.11274	-0.721235	2.13947e-11	2.86609e-09	FALSE	lost_in_mutant	1523	*	Intron (ENST00000371817.8/1289, intron 4 of 65)	1289	COL5A1	-23348
chr13	96152686	96153881	*	1196	7.68322	7.09348	8.10064	-1.00716	2.19281e-11	2.93559e-09	TRUE	lost_in_mutant	1196	*	Intron (ENST00000376705.4/266722, intron 1 of 1)	266722	HS6ST3	62579
chr18	77587449	77588917	*	1469	7.05143	6.30082	7.54267	-1.24186	2.2164e-11	2.96521e-09	FALSE	lost_in_mutant	1469	*	Distal Intergenic	107985172	LOC107985172	165830
chr17	34596683	34597310	*	628	6.58444	5.67049	7.13954	-1.46905	2.22951e-11	2.98077e-09	FALSE	lost_in_mutant	628	*	Intron (ENST00000321639.7/124842, intron 1 of 9)	124842	TMEM132E	17101
chr10	124977693	124978870	*	1178	7.51471	6.90357	7.94267	-1.0391	2.27202e-11	3.0356e-09	FALSE	lost_in_mutant	1178	*	Promoter (2-3kb)	54764	ZRANB1	-2541
chr5	96893135	96894040	*	906	6.84244	6.04227	7.35413	-1.31186	2.2839e-11	3.04946e-09	FALSE	lost_in_mutant	906	*	Promoter (<=1kb)	64167	ERAP2	717
chr4	79445166	79446006	*	841	6.56357	5.61291	7.1317	-1.51879	2.29114e-11	3.05711e-09	TRUE	lost_in_mutant	841	*	Distal Intergenic	2712	GK2	-36938
chr2	1967430	1968997	*	1568	8.44621	8.0184	8.77574	-0.757343	2.30432e-11	3.07267e-09	FALSE	lost_in_mutant	1568	*	Intron (ENST00000647755.1/23040, intron 8 of 24)	23040	MYT1L	10780
chr6	28709348	28710827	*	1480	5.45985	6.16389	4.02909	2.1348	2.32958e-11	3.1043e-09	FALSE	gained_in_mutant	1480	*	Distal Intergenic	387055	LINC00533	-60282
chr1	57025916	57027266	*	1351	6.75609	5.91668	7.28328	-1.3666	2.33886e-11	3.11462e-09	TRUE	lost_in_mutant	1351	*	Exon (ENST00000371236.7/1600, exon 10 of 15)	732	C8B	-51533
chr7	132683713	132684543	*	831	7.05128	6.30135	7.54223	-1.24088	2.35227e-11	3.13041e-09	FALSE	lost_in_mutant	831	*	Intron (ENST00000332558.8/286023, intron 3 of 4)	286023	FLJ40288	24182
chr11	12755623	12756682	*	1060	6.10053	4.94751	6.7331	-1.78559	2.37154e-11	3.15398e-09	TRUE	lost_in_mutant	1060	*	Intron (ENST00000527636.7/7003, intron 2 of 12)	7003	TEAD1	-71439
chr13	47119635	47120773	*	1139	6.99411	6.2353	7.4888	-1.2535	2.3939e-11	3.18162e-09	TRUE	lost_in_mutant	1139	*	Distal Intergenic	3356	HTR2A	-222559
chr20	49678219	49679183	*	965	6.97797	6.19315	7.48343	-1.29029	2.41023e-11	3.20121e-09	FALSE	lost_in_mutant	965	*	Intron (ENST00000371711.4/9334, intron 1 of 8)	9334	B4GALT5	34695
chr7	137895075	137895632	*	558	6.62316	5.71017	7.17791	-1.46774	2.4151e-11	3.20558e-09	FALSE	lost_in_mutant	558	*	Intron (ENST00000330387.11/64764, intron 8 of 11)	64764	CREB3L2	32637
chr9	121783037	121785054	*	2018	7.86375	7.33858	8.24794	-0.909356	2.42193e-11	3.21254e-09	FALSE	lost_in_mutant	2018	*	3' UTR	153090	DAB2IP	22697
chr7	32905122	32906101	*	980	6.08319	6.67829	5.05234	1.62594	2.45391e-11	3.25282e-09	TRUE	gained_in_mutant	980	*	Distal Intergenic	25948	KBTBD2	-10991
chr17	79797877	79798345	*	469	6.89765	7.38014	6.16752	1.21262	2.47415e-11	3.27751e-09	FALSE	gained_in_mutant	469	*	Promoter (<=1kb)	57332	CBX8	0
chr17	80663469	80665133	*	1665	8.08712	7.59598	8.45285	-0.856866	2.51306e-11	3.32686e-09	TRUE	lost_in_mutant	1665	*	Intron (ENST00000574767.5/57521, intron 2 of 11)	57521	RPTOR	-43800
chr10	24312955	24313728	*	774	6.00215	4.71899	6.67036	-1.95136	2.51727e-11	3.33026e-09	TRUE	lost_in_mutant	774	*	Intron (ENST00000376462.5/56243, intron 3 of 18)	693188	MIR603	37270
chr9	123064073	123065362	*	1290	6.22665	5.13915	6.83963	-1.70049	2.53761e-11	3.35471e-09	TRUE	lost_in_mutant	1290	*	Exon (ENST00000456584.5/23637, exon 15 of 28)	23637	RABGAP1	-8198
chr19	10403348	10405201	*	1854	10.5109	10.2774	10.7119	-0.434508	2.53907e-11	3.35471e-09	FALSE	lost_in_mutant	1854	*	Promoter (<=1kb)	100302213	MIR1181	0
chr14	97382258	97383598	*	1341	6.13041	4.97836	6.76268	-1.78432	2.56261e-11	3.38361e-09	TRUE	lost_in_mutant	1341	*	Distal Intergenic	101929241	LINC02325	-43473
chr9	86126546	86127909	*	1364	7.47524	6.84963	7.91018	-1.06055	2.57155e-11	3.39319e-09	FALSE	lost_in_mutant	1364	*	Exon (ENST00000662252.1/ENST00000662252.1, exon 1 of 2)	51280	GOLM1	-26373
chr1	31718233	31718906	*	674	7.73836	7.16605	8.14702	-0.980968	2.58155e-11	3.40416e-09	FALSE	lost_in_mutant	674	*	Distal Intergenic	1307	COL16A1	-13914
chr3	114420889	114422051	*	1163	6.7934	5.96548	7.31612	-1.35064	2.59988e-11	3.42609e-09	FALSE	lost_in_mutant	1163	*	Intron (ENST00000675478.1/26137, intron 7 of 11)	101929754	ZBTB20-AS5	-23470
chr20	16167746	16168518	*	773	6.17576	5.07515	6.79276	-1.71762	2.61583e-11	3.44486e-09	TRUE	lost_in_mutant	773	*	Distal Intergenic	124904874	LOC124904874	91034
chr5	96581967	96582893	*	927	8.32675	7.87836	8.66832	-0.789963	2.64723e-11	3.48126e-09	FALSE	lost_in_mutant	927	*	Promoter (1-2kb)	101929710	LOC101929710	-1600
chr11	47184537	47186296	*	1760	7.45458	7.8781	6.8525	1.0256	2.64783e-11	3.48126e-09	FALSE	gained_in_mutant	1760	*	Promoter (<=1kb)	29763	PACSIN3	0
chr20	14826415	14827552	*	1138	7.60195	6.9914	8.02961	-1.0382	2.64901e-11	3.48126e-09	TRUE	lost_in_mutant	1138	*	Intron (ENST00000217246.8/140733, intron 5 of 16)	100379174	MACROD2-AS1	101922
chr17	68682726	68683611	*	886	7.31239	6.64624	7.76638	-1.12014	2.65035e-11	3.48126e-09	TRUE	lost_in_mutant	886	*	Intron (ENST00000587999.1/ENST00000587999.1, intron 2 of 2)	124904049	LOC124904049	32453
chr19	10514126	10515049	*	924	6.51778	7.05515	5.65182	1.40333	2.6578e-11	3.48878e-09	FALSE	gained_in_mutant	924	*	Promoter (2-3kb)	53637	S1PR5	2378
chr5	107936682	107938257	*	1576	6.91485	6.1163	7.42589	-1.30959	2.67538e-11	3.50958e-09	FALSE	lost_in_mutant	1576	*	Intron (ENST00000542267.7/64839, intron 7 of 8)	1946	EFNA5	-265745
chr9	137294082	137295614	*	1533	8.16326	8.5241	7.68094	0.843163	2.68275e-11	3.51696e-09	FALSE	gained_in_mutant	1533	*	Exon (ENST00000673408.1/ENST00000673408.1, exon 1 of 4)	441478	NRARP	6657
chr1	25905089	25907503	*	2415	10.612	10.4029	10.7945	-0.391624	2.68652e-11	3.51962e-09	FALSE	lost_in_mutant	2415	*	Promoter (<=1kb)	100500808	MIR3917	0
chr12	113464181	113464977	*	797	6.35312	6.92191	5.40055	1.52137	2.6941e-11	3.52726e-09	FALSE	gained_in_mutant	797	*	Intron (ENST00000261731.4/64211, intron 4 of 4)	64211	LHX5	6894
chr8	63651614	63652653	*	1040	7.06454	6.33252	7.54784	-1.21532	2.70057e-11	3.53344e-09	FALSE	lost_in_mutant	1040	*	Promoter (<=1kb)	124902063	LOC124902063	157
chr13	26475530	26477018	*	1489	7.93259	8.31272	7.41498	0.89774	2.72738e-11	3.56622e-09	TRUE	gained_in_mutant	1489	*	Distal Intergenic	1024	CDK8	75457
chr2	221648865	221650108	*	1244	6.52183	5.59139	7.08285	-1.49146	2.73288e-11	3.5711e-09	TRUE	lost_in_mutant	1244	*	Exon (ENST00000658881.1/105373899, exon 3 of 3)	105373899	LOC105373899	11322
chr16	72845097	72845592	*	496	5.98865	4.75562	6.64361	-1.88799	2.74723e-11	3.58754e-09	FALSE	lost_in_mutant	496	*	Intron (ENST00000268489.10/463, intron 4 of 9)	463	ZFHX3	44242
chrKI270467.1	2126	2455	*	330	7.10211	7.57564	6.39252	1.18312	2.75165e-11	3.59098e-09	FALSE	gained_in_mutant	NA	NA	NA	NA	NA	NA
chr17	75894423	75894684	*	262	5.70365	6.36167	4.45926	1.9024	2.76516e-11	3.60628e-09	FALSE	gained_in_mutant	262	*	Promoter (1-2kb)	201292	TRIM65	1366
chr3	105353119	105354486	*	1368	5.50979	6.21393	4.07861	2.13532	2.79574e-11	3.64382e-09	FALSE	gained_in_mutant	1368	*	Distal Intergenic	214	ALCAM	-12423
chr19	38335460	38337306	*	1847	11.0358	10.8154	11.2269	-0.411494	2.82538e-11	3.68007e-09	FALSE	lost_in_mutant	1847	*	Promoter (<=1kb)	57828	CATSPERG	0
chr4	64695938	64697068	*	1131	6.97165	6.19047	7.47562	-1.28515	2.82752e-11	3.68018e-09	FALSE	lost_in_mutant	1131	*	Distal Intergenic	105377255	LOC105377255	186848
chr3	127716347	127717106	*	760	6.77121	5.95046	7.29111	-1.34065	2.8291e-11	3.68018e-09	FALSE	lost_in_mutant	760	*	Promoter (2-3kb)	11343	MGLL	-2201
chr8	114940757	114941788	*	1032	6.65413	5.76723	7.19934	-1.43211	2.83727e-11	3.68843e-09	TRUE	lost_in_mutant	1032	*	Distal Intergenic	7227	TRPS1	550433
chr20	3238135	3240332	*	2198	7.67158	8.07126	7.11685	0.954402	2.84487e-11	3.69594e-09	FALSE	gained_in_mutant	2198	*	Promoter (<=1kb)	83959	SLC4A11	0
chr1	22516930	22518619	*	1690	7.17259	6.47802	7.63946	-1.16144	2.89325e-11	3.75638e-09	FALSE	lost_in_mutant	1690	*	Exon (ENST00000375647.5/9923, exon 13 of 18)	2046	EPHA8	-44870
chr4	84407167	84408652	*	1486	7.22644	6.552	7.68422	-1.13222	2.95324e-11	3.8318e-09	FALSE	lost_in_mutant	1486	*	Distal Intergenic	4825	NKX6-1	88298
chr14	102928045	102930428	*	2384	8.02544	8.39169	7.53338	0.858315	2.99963e-11	3.8895e-09	FALSE	gained_in_mutant	2384	*	Promoter (<=1kb)	81693	AMN	0
chr9	34474913	34475821	*	909	7.23514	6.55981	7.69332	-1.13351	3.00202e-11	3.89009e-09	FALSE	lost_in_mutant	909	*	Intron (ENST00000470982.5/27019, intron 1 of 4)	27019	DNAI1	-9225
chr16	68528561	68529103	*	543	7.03289	7.50834	6.31894	1.1894	3.07847e-11	3.98661e-09	FALSE	gained_in_mutant	543	*	Promoter (<=1kb)	146198	ZFP90	-987
chr6	46775988	46776829	*	842	6.14899	5.00442	6.77909	-1.77467	3.13583e-11	4.05677e-09	FALSE	lost_in_mutant	842	*	Distal Intergenic	4224	MEP1A	-16560
chr14	104223124	104224998	*	1875	8.72227	8.3158	9.03903	-0.723232	3.13667e-11	4.05677e-09	FALSE	lost_in_mutant	1875	*	Promoter (<=1kb)	145195	LINC02691	0
chr4	11275082	11276206	*	1125	5.25454	3.19484	6.07023	-2.87538	3.17172e-11	4.09949e-09	TRUE	lost_in_mutant	1125	*	Distal Intergenic	693157	MIR572	-92621
chr17	77915755	77917317	*	1563	8.67498	8.27849	8.98567	-0.707177	3.18249e-11	4.11023e-09	TRUE	lost_in_mutant	1563	*	Distal Intergenic	400624	LINC01973	-31636
chr15	74311866	74313012	*	1147	8.56917	8.14899	8.89417	-0.745175	3.18409e-11	4.11023e-09	FALSE	lost_in_mutant	1147	*	Exon (ENST00000611006.1/124903525, exon 2 of 2)	80125	CCDC33	-5529
chrX	57136790	57137981	*	1192	6.42964	6.97441	5.54388	1.43053	3.18655e-11	4.11077e-09	TRUE	gained_in_mutant	1192	*	Promoter (<=1kb)	54466	SPIN2A	0
chr10	50621892	50622946	*	1055	8.91349	8.55593	9.19979	-0.643857	3.20154e-11	4.12748e-09	FALSE	lost_in_mutant	1055	*	Promoter (1-2kb)	259230	SGMS1	1010
chr4	153034126	153035241	*	1116	7.17943	6.46822	7.65368	-1.18546	3.21721e-11	4.14504e-09	FALSE	lost_in_mutant	1116	*	Exon (ENST00000515232.1/ENST00000515232.1, exon 1 of 5)	729870	LOC729870	-97228
chr7	44145081	44148111	*	3031	8.4437	8.7599	8.03817	0.721729	3.24578e-11	4.17918e-09	TRUE	gained_in_mutant	3031	*	Promoter (<=1kb)	2645	GCK	0
chr16	13459329	13460059	*	731	6.08191	4.86476	6.73256	-1.8678	3.2563e-11	4.19006e-09	TRUE	lost_in_mutant	731	*	Intron (ENST00000653029.1/729993, intron 2 of 4)	729993	SHISA9	110600
chr3	190150938	190152363	*	1426	6.3187	5.29062	6.9129	-1.62229	3.26092e-11	4.19333e-09	FALSE	lost_in_mutant	1426	*	Distal Intergenic	55214	P3H2	-28501
chr3	177836828	177839397	*	2570	7.27855	6.59836	7.73894	-1.14058	3.2728e-11	4.20594e-09	TRUE	lost_in_mutant	2570	*	Intron (ENST00000436078.5/102724550, intron 1 of 2)	102724550	LINC02015	9045
chr17	76929232	76930126	*	895	6.37229	5.34893	6.96496	-1.61603	3.37286e-11	4.33177e-09	FALSE	lost_in_mutant	895	*	Intron (ENST00000569840.7/146664, intron 10 of 17)	146664	MGAT5B	5382
chr19	6753103	6754225	*	1123	6.49914	7.03483	5.63759	1.39724	3.43167e-11	4.4045e-09	FALSE	gained_in_mutant	1123	*	Promoter (1-2kb)	10045	SH2D3A	1016
chr5	37984008	37985263	*	1256	5.75359	4.36207	6.44854	-2.08647	3.44051e-11	4.41304e-09	TRUE	lost_in_mutant	1256	*	Distal Intergenic	105374729	LINC02110	35517
chr20	10671410	10672037	*	628	7.10174	7.5708	6.40224	1.16856	3.45807e-11	4.43275e-09	FALSE	gained_in_mutant	628	*	Promoter (1-2kb)	182	JAG1	1962
chr16	660350	661698	*	1349	7.82266	8.20291	7.30485	0.898064	3.46655e-11	4.44081e-09	FALSE	gained_in_mutant	1349	*	Promoter (<=1kb)	197335	WDR90	0
chr5	75006678	75008673	*	1996	6.82653	5.99558	7.35043	-1.35485	3.47278e-11	4.44597e-09	TRUE	lost_in_mutant	1996	*	Exon (ENST00000509755.1/ENST00000509755.1, exon 1 of 1)	51301	GCNT4	15255
chr15	29034993	29036281	*	1289	7.63863	7.02448	8.06804	-1.04356	3.49432e-11	4.47072e-09	FALSE	lost_in_mutant	1289	*	Intron (ENST00000561069.5/321, intron 3 of 14)	321	APBA2	-8043
chr1	210706949	210708163	*	1215	7.06276	6.31277	7.55374	-1.24097	3.51819e-11	4.49841e-09	FALSE	lost_in_mutant	1215	*	Intron (ENST00000367007.5/3756, intron 10 of 11)	3756	KCNH1	-23020
chr1	153626496	153628229	*	1734	8.42746	8.74805	8.01464	0.733414	3.55768e-11	4.5451e-09	FALSE	gained_in_mutant	1734	*	Promoter (<=1kb)	6271	S100A1	0
chr2	48396961	48399015	*	2055	9.21248	8.87842	9.48354	-0.60512	3.5592e-11	4.5451e-09	TRUE	lost_in_mutant	2055	*	Distal Intergenic	129285	PPP1R21	-41583
chr9	8095474	8096575	*	1102	6.381	5.39808	6.96022	-1.56214	3.57961e-11	4.56827e-09	TRUE	lost_in_mutant	1102	*	Distal Intergenic	105375971	LOC105375971	-134250
chr2	237720592	237722153	*	1562	8.32222	7.87716	8.66186	-0.784705	3.60903e-11	4.60002e-09	TRUE	lost_in_mutant	1562	*	Promoter (2-3kb)	9208	LRRFIP1	2832
chr12	120093007	120094805	*	1799	8.98957	8.63114	9.27643	-0.645298	3.60904e-11	4.60002e-09	TRUE	lost_in_mutant	1799	*	Promoter (2-3kb)	92558	BICDL1	2252
chr17	10761294	10762196	*	903	6.45054	5.45426	7.03426	-1.58	3.69337e-11	4.70454e-09	FALSE	lost_in_mutant	903	*	Intron (ENST00000581366.5/101101775, intron 2 of 2)	101101775	TMEM220-AS1	-4481
chr3	34216359	34217410	*	1052	7.07021	6.33383	7.55538	-1.22155	3.70359e-11	4.71459e-09	FALSE	lost_in_mutant	1052	*	Intron (ENST00000654751.1/101928114, intron 3 of 5)	102724048	LOC102724048	7394
chr9	83340895	83341980	*	1086	7.23817	6.55081	7.70181	-1.15101	3.70803e-11	4.71727e-09	FALSE	lost_in_mutant	1086	*	Intron (ENST00000376438.5/257019, intron 5 of 14)	257019	FRMD3	-8934
chr7	118199691	118200578	*	888	7.34621	6.71109	7.78568	-1.07459	3.74709e-11	4.76396e-09	FALSE	lost_in_mutant	888	*	3' UTR	56311	ANKRD7	-14091
chr8	103371026	103372020	*	995	7.53467	7.93921	6.97047	0.968745	3.81006e-11	4.84098e-09	FALSE	gained_in_mutant	995	*	Promoter (<=1kb)	115908	CTHRC1	0
chr8	3760125	3761106	*	982	6.30946	5.28635	6.90205	-1.6157	3.85564e-11	4.89582e-09	FALSE	lost_in_mutant	982	*	Intron (ENST00000635120.2/64478, intron 5 of 69)	64478	CSMD1	-51629
chr3	128075107	128077709	*	2603	8.84722	9.14907	8.46505	0.68402	3.86119e-11	4.89979e-09	FALSE	gained_in_mutant	2603	*	Promoter (<=1kb)	100874089	RUVBL1-AS1	0
chr20	57772297	57772990	*	694	6.59446	7.11951	5.76058	1.35894	3.91803e-11	4.9688e-09	FALSE	gained_in_mutant	694	*	Distal Intergenic	56937	PMEPA1	-60761
chr18	58139624	58141150	*	1527	7.48139	6.87435	7.90734	-1.03299	3.93479e-11	4.98692e-09	FALSE	lost_in_mutant	1527	*	Intron (ENST00000400345.8/23327, intron 1 of 30)	23327	NEDD4L	-8183
chr19	5049648	5050486	*	839	7.84318	7.30718	8.2331	-0.92592	3.99015e-11	5.05392e-09	FALSE	lost_in_mutant	839	*	Promoter (2-3kb)	23030	KDM4B	2650
chr10	117167788	117168590	*	803	7.03679	7.49705	6.35688	1.14017	4.01383e-11	5.08073e-09	FALSE	gained_in_mutant	803	*	Promoter (<=1kb)	100500893	MIR3663	-14
chr4	3304409	3306314	*	1906	8.11519	7.64059	8.47172	-0.831125	4.02445e-11	5.09041e-09	FALSE	lost_in_mutant	1906	*	Intron (ENST00000336727.8/6002, intron 1 of 17)	6002	RGS12	-7833
chr2	231095191	231096295	*	1105	6.68275	5.8102	7.2226	-1.4124	4.02652e-11	5.09041e-09	TRUE	lost_in_mutant	1105	*	Intron (ENST00000677230.1/5707, intron 16 of 23)	5707	PSMD1	10111
chr1	74197697	74198765	*	1069	7.84957	8.22425	7.34207	0.882178	4.06512e-11	5.136e-09	FALSE	gained_in_mutant	1069	*	Promoter (<=1kb)	100526835	FPGT-TNNI3K	0
chr7	155456854	155457663	*	810	7.04256	7.50886	6.34926	1.1596	4.07935e-11	5.14844e-09	TRUE	gained_in_mutant	810	*	Promoter (<=1kb)	121832807	EN2-DT	0
chr3	47380242	47381976	*	1735	10.4216	10.1929	10.619	-0.426039	4.08006e-11	5.14844e-09	FALSE	lost_in_mutant	1735	*	Promoter (<=1kb)	25930	PTPN23	0
chr5	168897540	168898919	*	1380	7.1565	6.42659	7.6389	-1.2123	4.15193e-11	5.23586e-09	TRUE	lost_in_mutant	1380	*	Intron (ENST00000519560.6/6586, intron 4 of 35)	6586	SLIT3	-52708
chr8	127041448	127042389	*	942	7.54741	6.94794	7.96965	-1.0217	4.16586e-11	5.25015e-09	TRUE	lost_in_mutant	942	*	Intron (ENST00000645463.1/105375751, intron 6 of 6)	100750225	PCAT1	28294
chr21	39219224	39220113	*	890	6.0984	4.92948	6.73554	-1.80606	4.24339e-11	5.34453e-09	FALSE	lost_in_mutant	890	*	Promoter (<=1kb)	54014	BRWD1	-564
chr11	29353785	29354904	*	1120	6.71353	5.84119	7.2533	-1.4121	4.33214e-11	5.45291e-09	FALSE	lost_in_mutant	1120	*	Intron (ENST00000525097.1/105376605, intron 3 of 3)	105376605	LINC02755	239391
chr2	74833634	74835518	*	1885	7.92106	8.29254	7.41947	0.873072	4.36057e-11	5.48528e-09	FALSE	gained_in_mutant	1885	*	Promoter (<=1kb)	118568819	HK2-DT	0
chr5	168100962	168101663	*	702	5.87629	4.58381	6.54691	-1.9631	4.36687e-11	5.48979e-09	FALSE	lost_in_mutant	702	*	Intron (ENST00000518659.6/57451, intron 11 of 30)	57451	TENM2	-61031
chr8	11901964	11902847	*	884	7.42693	7.84769	6.83045	1.01724	4.37705e-11	5.49917e-09	FALSE	gained_in_mutant	884	*	Distal Intergenic	1508	CTSB	-32431
chr12	92722892	92723922	*	1031	6.06207	4.89853	6.69767	-1.79914	4.43938e-11	5.57402e-09	FALSE	lost_in_mutant	1031	*	Intron (ENST00000344636.6/440107, intron 3 of 16)	440107	PLEKHG7	-8344
chr17	29140123	29141645	*	1523	9.54006	9.22645	9.79753	-0.571078	4.45106e-11	5.58521e-09	FALSE	lost_in_mutant	1523	*	Promoter (<=1kb)	124903967	LOC124903967	0
chr12	44875083	44877268	*	2186	9.58487	9.29923	9.82319	-0.523968	4.46902e-11	5.6009e-09	FALSE	lost_in_mutant	2186	*	Promoter (<=1kb)	4753	NELL2	0
chr8	117151225	117153698	*	2474	7.17657	6.49528	7.63747	-1.14219	4.4691e-11	5.6009e-09	FALSE	lost_in_mutant	2474	*	Exon (ENST00000521243.5/169026, exon 5 of 10)	169026	SLC30A8	15966
chr17	51764325	51765937	*	1613	7.29052	6.62774	7.74295	-1.11521	4.50433e-11	5.64155e-09	FALSE	lost_in_mutant	1613	*	Intron (ENST00000570565.5/56934, intron 3 of 8)	56934	CA10	-15781
chr8	92627071	92628569	*	1499	7.0161	6.28382	7.49951	-1.21569	4.51613e-11	5.65283e-09	TRUE	lost_in_mutant	1499	*	Exon (ENST00000648652.1/105375639, exon 3 of 14)	102724710	LOC102724710	27000
chr6	48172246	48173045	*	800	5.70826	4.28325	6.411	-2.12775	4.59953e-11	5.75366e-09	FALSE	lost_in_mutant	800	*	Distal Intergenic	442213	PTCHD4	-61049
chr18	39825140	39826340	*	1201	6.63052	5.76613	7.1673	-1.40117	4.63578e-11	5.79542e-09	FALSE	lost_in_mutant	1201	*	Distal Intergenic	105372079	LINC01902	-15348
chr11	45994219	45996010	*	1792	8.13213	7.66303	8.48555	-0.82252	4.66037e-11	5.82255e-09	TRUE	lost_in_mutant	1792	*	Intron (ENST00000676320.1/51317, intron 6 of 18)	51317	PHF21A	-13064
chr12	106128658	106129506	*	849	6.54718	5.64253	7.0989	-1.45637	4.67785e-11	5.84078e-09	FALSE	lost_in_mutant	849	*	Intron (ENST00000261402.7/9891, intron 1 of 6)	9891	NUAK1	9448
chr16	54454808	54456180	*	1373	7.45835	6.83491	7.89225	-1.05734	4.69143e-11	5.85412e-09	TRUE	lost_in_mutant	1373	*	Distal Intergenic	100996345	LINC02140	-84014
chr11	132802532	132803908	*	1377	7.1402	6.42765	7.61504	-1.18739	4.70042e-11	5.86172e-09	TRUE	lost_in_mutant	1377	*	Intron (ENST00000331898.11/4978, intron 1 of 6)	4978	OPCML	139102
chr3	49903691	49904206	*	516	6.28355	6.8484	5.34223	1.50617	4.77258e-11	5.94804e-09	FALSE	gained_in_mutant	516	*	Promoter (<=1kb)	4486	MST1R	0
chr9	128881159	128883415	*	2257	9.84011	9.56519	10.0709	-0.505731	4.78104e-11	5.95491e-09	FALSE	lost_in_mutant	2257	*	Promoter (<=1kb)	883	KYAT1	0
chr4	8772347	8773112	*	766	6.6106	5.68601	7.16953	-1.48351	4.81494e-11	5.99344e-09	FALSE	lost_in_mutant	766	*	Distal Intergenic	101928532	LOC101928532	-24620
chr14	104827064	104828233	*	1170	7.55066	7.95498	6.98689	0.968095	4.86734e-11	6.05495e-09	FALSE	gained_in_mutant	1170	*	Distal Intergenic	196872	VESTAR	5863
chr3	127888642	127889188	*	547	6.03863	4.87315	6.67478	-1.80163	4.89783e-11	6.08913e-09	FALSE	lost_in_mutant	547	*	Intron (ENST00000648300.1/11343, intron 2 of 12)	166348	KBTBD12	-26044
chr2	10162764	10163483	*	720	7.66828	7.09551	8.07718	-0.981662	4.92555e-11	6.11982e-09	FALSE	lost_in_mutant	720	*	Intron (ENST00000641498.1/6241, intron 11 of 11)	124906144	LOC124906144	-7558
chr22	26374079	26375122	*	1044	8.18501	7.72846	8.53128	-0.802819	5.00665e-11	6.21676e-09	TRUE	lost_in_mutant	1044	*	Intron (ENST00000248933.11/23544, intron 14 of 16)	23544	SEZ6L	9330
chr1	25066806	25068055	*	1250	7.39836	6.77328	7.83305	-1.05977	5.03992e-11	6.25424e-09	FALSE	lost_in_mutant	1250	*	Intron (ENST00000424084.1/ENST00000424084.1, intron 2 of 2)	105376879	LINC02793	25670
chr20	24006176	24008126	*	1951	7.46579	6.85598	7.89309	-1.03711	5.05719e-11	6.27172e-09	TRUE	lost_in_mutant	1951	*	Distal Intergenic	92086	GGTLC1	-17397
chr16	87777450	87778313	*	864	8.80232	9.09173	8.43991	0.651818	5.06021e-11	6.27172e-09	FALSE	gained_in_mutant	864	*	Promoter (<=1kb)	102724467	LOC102724467	0
chr11	123157783	123158909	*	1127	7.09504	6.3917	7.56581	-1.17412	5.09693e-11	6.31336e-09	FALSE	lost_in_mutant	1127	*	Intron (ENST00000448775.4/79827, intron 1 of 6)	79827	CLMP	36339
chr18	72206518	72207818	*	1301	6.43708	5.48467	7.00582	-1.52116	5.16506e-11	6.39383e-09	FALSE	lost_in_mutant	1301	*	Distal Intergenic	147381	CBLN2	332480
chr8	19816901	19818376	*	1476	9.98009	9.72873	10.1941	-0.465358	5.21597e-11	6.4529e-09	FALSE	lost_in_mutant	1476	*	Promoter (<=1kb)	55174	INTS10	0
chr3	127158746	127160318	*	1573	8.73224	8.34123	9.03956	-0.69833	5.22479e-11	6.45986e-09	FALSE	lost_in_mutant	1573	*	Distal Intergenic	285311	PRR23E	-32813
chr10	114044296	114044849	*	554	5.78525	6.42784	4.59715	1.83068	5.24127e-11	6.47603e-09	FALSE	gained_in_mutant	554	*	Promoter (<=1kb)	153	ADRB1	430
chr2	120576428	120578093	*	1666	6.32715	5.28959	6.92442	-1.63484	5.24428e-11	6.47603e-09	FALSE	lost_in_mutant	1666	*	Distal Intergenic	105373585	LOC105373585	-18309
chr1	2801503	2802144	*	642	5.29384	3.37821	6.08873	-2.71052	5.25758e-11	6.48849e-09	FALSE	lost_in_mutant	642	*	Promoter (<=1kb)	100287898	TTC34	0
chr11	60088243	60089492	*	1250	7.29474	6.64671	7.74031	-1.0936	5.26782e-11	6.49557e-09	FALSE	lost_in_mutant	1250	*	Promoter (<=1kb)	2206	MS4A2	0
chr3	123083443	123086587	*	3145	7.75699	7.19775	8.15899	-0.961234	5.26975e-11	6.49557e-09	TRUE	lost_in_mutant	3145	*	Promoter (2-3kb)	10954	PDIA5	-2520
chr18	47287327	47288799	*	1473	7.84688	7.31165	8.23639	-0.924741	5.28017e-11	6.50446e-09	TRUE	lost_in_mutant	1473	*	Promoter (1-2kb)	110175910	MIR4527HG	1602
chr1	208054881	208055720	*	840	7.50072	6.8863	7.93027	-1.04397	5.31335e-11	6.54135e-09	FALSE	lost_in_mutant	840	*	Intron (ENST00000367033.4/5362, intron 13 of 31)	5362	PLXNA2	-14617
chr18	44851546	44852721	*	1176	6.81063	6.01837	7.31913	-1.30076	5.38937e-11	6.63089e-09	FALSE	lost_in_mutant	1176	*	Intron (ENST00000426838.8/26040, intron 2 of 3)	100422829	MIR4319	117445
chr13	74135176	74136618	*	1443	8.51106	8.82764	8.10491	0.722732	5.40977e-11	6.65195e-09	FALSE	gained_in_mutant	1443	*	Promoter (<=1kb)	11278	KLF12	-772
chr3	9851872	9852281	*	410	6.21844	5.14861	6.82595	-1.67734	5.45021e-11	6.69515e-09	FALSE	lost_in_mutant	410	*	Intron (ENST00000455274.5/26140, intron 4 of 4)	285367	RPUSD3	-7270
chr19	37210127	37211051	*	925	8.2299	8.59808	7.73432	0.86376	5.45153e-11	6.69515e-09	FALSE	gained_in_mutant	925	*	Promoter (<=1kb)	92285	ZNF585B	0
chr6	111662843	111664288	*	1446	8.15776	7.68373	8.51395	-0.830218	5.47074e-11	6.71087e-09	FALSE	lost_in_mutant	1446	*	Intron (ENST00000354650.7/2534, intron 13 of 13)	2534	FYN	12256
chr19	46787263	46788947	*	1685	8.50856	8.82708	8.0992	0.72788	5.47097e-11	6.71087e-09	FALSE	gained_in_mutant	1685	*	Promoter (<=1kb)	6510	SLC1A5	0
chr8	57635056	57636252	*	1197	7.0727	6.35808	7.54844	-1.19036	5.48148e-11	6.71969e-09	TRUE	lost_in_mutant	1197	*	Intron (ENST00000520426.1/ENST00000520426.1, intron 2 of 2)	286178	LINC03018	-109877
chr17	76697331	76698363	*	1033	8.11313	7.63301	8.47274	-0.839732	5.51981e-11	6.76257e-09	FALSE	lost_in_mutant	1033	*	Intron (ENST00000355797.7/439921, intron 1 of 3)	439921	MXRA7	-7112
chr11	112881123	112882033	*	911	8.17813	7.71493	8.5282	-0.813272	5.53196e-11	6.77335e-09	FALSE	lost_in_mutant	911	*	Distal Intergenic	105369498	LOC105369498	-45999
chr7	159030229	159031354	*	1126	8.38235	8.70572	7.96489	0.740828	5.54516e-11	6.78541e-09	FALSE	gained_in_mutant	1126	*	3' UTR	154822	LINC00689	12821
chr10	80207295	80207760	*	466	4.97372	5.76808	3.06161	2.70647	5.58767e-11	6.83011e-09	FALSE	gained_in_mutant	466	*	Promoter (<=1kb)	439990	LINC00857	0
chr10	21976606	21977172	*	567	5.06168	5.83161	3.29957	2.53204	5.58845e-11	6.83011e-09	FALSE	gained_in_mutant	567	*	Intron (ENST00000376980.8/64215, intron 1 of 11)	64215	DNAJC1	26227
chr2	43831532	43832609	*	1078	5.62603	6.29476	4.34089	1.95387	5.6114e-11	6.8536e-09	FALSE	gained_in_mutant	1078	*	Promoter (<=1kb)	64241	ABCG8	0
chr17	29048073	29050125	*	2053	8.40952	7.94788	8.7587	-0.810826	5.61446e-11	6.8536e-09	TRUE	lost_in_mutant	2053	*	Promoter (1-2kb)	51268	PIPOX	1433
chr2	44975629	44976353	*	725	5.37671	6.09559	3.87891	2.21669	5.69136e-11	6.94329e-09	FALSE	gained_in_mutant	725	*	Distal Intergenic	10736	SIX2	33099
chr3	170418280	170419271	*	992	6.18779	6.76881	5.19955	1.56927	5.69973e-11	6.9493e-09	FALSE	gained_in_mutant	992	*	Promoter (<=1kb)	5010	CLDN11	0
chr10	78359433	78360097	*	665	7.70864	7.15374	8.10841	-0.954674	5.75891e-11	7.01723e-09	FALSE	lost_in_mutant	665	*	Intron (ENST00000634930.1/105378375, intron 1 of 3)	124902468	LOC124902468	57774
chr10	100743579	100745898	*	2320	8.12817	8.4691	7.6809	0.788199	5.86207e-11	7.13863e-09	FALSE	gained_in_mutant	2320	*	Promoter (<=1kb)	5076	PAX2	0
chr4	39134442	39135736	*	1295	8.4623	8.05119	8.78187	-0.730683	5.88462e-11	7.16177e-09	FALSE	lost_in_mutant	1295	*	Promoter (<=1kb)	51088	KLHL5	529
chr12	127455310	127456848	*	1539	5.91855	4.69135	6.57193	-1.88058	5.90051e-11	7.17679e-09	FALSE	lost_in_mutant	1539	*	Promoter (<=1kb)	105370067	LOC105370067	0
chr1	226010423	226011562	*	1140	7.41591	6.73563	7.87635	-1.14072	5.94124e-11	7.22198e-09	FALSE	lost_in_mutant	1140	*	Distal Intergenic	163859	SDE2	-11080
chr3	5095649	5096639	*	991	6.10138	6.68943	5.09209	1.59735	5.98178e-11	7.26689e-09	FALSE	gained_in_mutant	991	*	Distal Intergenic	55207	ARL8B	-25610
chr10	79260951	79262470	*	1520	8.32095	7.85781	8.67098	-0.813173	6.01497e-11	7.30282e-09	TRUE	lost_in_mutant	1520	*	Intron (ENST00000334512.10/57178, intron 7 of 24)	57178	ZMIZ1	-14709
chr15	89407010	89409782	*	2773	7.56166	8.00223	6.92425	1.07799	6.12029e-11	7.42624e-09	TRUE	gained_in_mutant	2773	*	Intron (ENST00000701636.1/254559, intron 4 of 4)	254559	MIR9-3HG	19678
chr7	1246983	1249084	*	2102	8.6881	8.98531	8.31335	0.671953	6.14371e-11	7.45018e-09	FALSE	gained_in_mutant	2102	*	Distal Intergenic	340260	UNCX	14111
chr12	57455888	57456456	*	569	7.67966	8.06875	7.14523	0.923524	6.17416e-11	7.48262e-09	FALSE	gained_in_mutant	569	*	Promoter (<=1kb)	83729	INHBE	0
chr1	27341536	27343430	*	1895	7.51055	7.91902	6.93863	0.980386	6.18345e-11	7.48939e-09	FALSE	gained_in_mutant	1895	*	Promoter (<=1kb)	84958	SYTL1	0
chr17	74454073	74455417	*	1345	8.53061	8.83744	8.14038	0.697052	6.20404e-11	7.50626e-09	FALSE	gained_in_mutant	1345	*	Distal Intergenic	11314	CD300A	-10982
chr6	100167225	100168918	*	1694	6.98778	6.24483	7.47576	-1.23093	6.20481e-11	7.50626e-09	TRUE	lost_in_mutant	1694	*	Distal Intergenic	728012	MCHR2-AS1	166285
chr22	35627082	35628063	*	982	7.21607	7.66543	6.5599	1.10554	6.21104e-11	7.50931e-09	FALSE	gained_in_mutant	982	*	Exon (ENST00000472240.1/284912, exon 2 of 2)	4151	MB	-3681
chr4	7655002	7656694	*	1693	8.37144	7.92985	8.70907	-0.77922	6.21829e-11	7.51357e-09	FALSE	lost_in_mutant	1693	*	Intron (ENST00000507866.6/57537, intron 5 of 26)	57537	SORCS2	-77586
chr1	21508844	21510207	*	1364	6.99701	7.48304	6.25861	1.22443	6.30051e-11	7.60838e-09	FALSE	gained_in_mutant	1364	*	Promoter (<=1kb)	249	ALPL	0
chr8	135566737	135568012	*	1276	5.99371	4.7826	6.64269	-1.86009	6.3336e-11	7.64377e-09	FALSE	lost_in_mutant	1276	*	Intron (ENST00000355849.10/10656, intron 5 of 8)	10656	KHDRBS3	9281
chr1	33396138	33396992	*	855	6.73473	5.89573	7.26177	-1.36604	6.34783e-11	7.65636e-09	TRUE	lost_in_mutant	855	*	Intron (ENST00000373422.8/1912, intron 1 of 13)	1912	PHC2	-3373
chr19	56712318	56713291	*	974	6.24995	5.20827	6.84854	-1.64026	6.39414e-11	7.70763e-09	FALSE	lost_in_mutant	974	*	Intron (ENST00000650950.1/101929059, intron 5 of 5)	105372473	LOC105372473	4920
chr8	24955152	24957920	*	2769	10.0212	9.77722	10.2298	-0.452619	6.39984e-11	7.7099e-09	FALSE	lost_in_mutant	2769	*	Promoter (<=1kb)	4747	NEFL	0
chr15	61051192	61053105	*	1914	8.34827	7.86966	8.70703	-0.837373	6.44282e-11	7.75706e-09	FALSE	lost_in_mutant	1914	*	Intron (ENST00000335670.11/6095, intron 1 of 10)	6095	RORA	176028
chr17	48014292	48015446	*	1155	8.7163	8.33687	9.01644	-0.679565	6.48209e-11	7.79968e-09	FALSE	lost_in_mutant	1155	*	Promoter (2-3kb)	124904017	LOC124904017	2958
chr17	39209447	39210481	*	1035	8.12478	8.47455	7.6621	0.812456	6.4985e-11	7.81479e-09	FALSE	gained_in_mutant	1035	*	Distal Intergenic	6143	RPL19	8432
chr7	69098485	69099323	*	839	5.79514	4.44028	6.48133	-2.04105	6.51509e-11	7.82943e-09	TRUE	lost_in_mutant	839	*	Distal Intergenic	105375342	LOC105375342	72052
chr16	20072394	20075258	*	2865	9.43831	9.14109	9.68463	-0.543541	6.51843e-11	7.82943e-09	TRUE	lost_in_mutant	2865	*	Promoter (<=1kb)	124274	GPR139	0
chr6	155259993	155261042	*	1050	6.02192	4.84572	6.66114	-1.81542	6.54928e-11	7.86087e-09	TRUE	lost_in_mutant	1050	*	Promoter (2-3kb)	49861	CLDN20	-2971
chr2	21518306	21520019	*	1714	6.78292	5.9869	7.29293	-1.30603	6.55238e-11	7.86087e-09	TRUE	lost_in_mutant	1714	*	Intron (ENST00000435237.1/105374320, intron 1 of 5)	101929230	LOC101929230	117084
chr11	107778653	107779515	*	863	6.97232	6.23792	7.45665	-1.21873	6.56846e-11	7.87548e-09	FALSE	lost_in_mutant	863	*	Distal Intergenic	6588	SLN	-58960
chr22	28019873	28021332	*	1460	8.88696	8.53682	9.1685	-0.631675	6.63209e-11	7.94707e-09	FALSE	lost_in_mutant	1460	*	Intron (ENST00000612946.4/23331, intron 11 of 20)	284900	TTC28-AS1	22462
chr21	44485103	44486124	*	1022	7.69291	8.11184	7.10012	1.01172	6.65557e-11	7.97047e-09	FALSE	gained_in_mutant	1022	*	Promoter (<=1kb)	111216286	LINC02575	0
chr9	82668426	82669518	*	1093	7.45046	6.82108	7.88721	-1.06613	6.68127e-11	7.99652e-09	TRUE	lost_in_mutant	1093	*	Intron (ENST00000637606.1/107987087, intron 9 of 9)	107987087	LOC107987087	176474
chr1	194070967	194071981	*	1015	5.89471	4.62655	6.55902	-1.93247	6.69448e-11	8.00759e-09	TRUE	lost_in_mutant	1015	*	Intron (ENST00000656143.1/124904475, intron 4 of 5)	124904476	LOC124904476	-54159
chr15	66700789	66702750	*	1962	8.70053	8.99131	8.33595	0.65536	6.70346e-11	8.01359e-09	TRUE	gained_in_mutant	1962	*	Promoter (<=1kb)	4091	SMAD6	0
chr16	30417298	30418565	*	1268	9.32694	9.5868	9.00975	0.577047	6.71241e-11	8.01954e-09	FALSE	gained_in_mutant	1268	*	Promoter (1-2kb)	109616959	SNORA80C	1194
chr8	38175910	38177623	*	1714	9.84724	9.58051	10.0723	-0.491756	6.75548e-11	8.06624e-09	FALSE	lost_in_mutant	1714	*	Promoter (<=1kb)	27257	LSM1	0
chr18	47809213	47810376	*	1164	7.51853	6.92785	7.93642	-1.00857	6.76486e-11	8.07266e-09	FALSE	lost_in_mutant	1164	*	3' UTR	4087	SMAD2	76547
chr2	72602393	72604083	*	1691	6.56068	5.64831	7.11521	-1.4669	6.77835e-11	8.07709e-09	FALSE	lost_in_mutant	1691	*	Intron (ENST00000272427.11/23233, intron 6 of 21)	23233	EXOC6B	-86639
chr4	84167092	84168008	*	917	7.00485	6.26428	7.49182	-1.22754	6.77891e-11	8.07709e-09	TRUE	lost_in_mutant	917	*	Intron (ENST00000513489.5/101928978, intron 2 of 5)	101928978	LINC02994	-17804
chr19	38869211	38870456	*	1246	8.78363	9.09174	8.39134	0.700404	6.78055e-11	8.07709e-09	FALSE	gained_in_mutant	1246	*	Promoter (<=1kb)	126432	RINL	0
chr8	100105500	100106728	*	1229	6.78196	7.29998	5.96595	1.33403	6.82332e-11	8.11869e-09	TRUE	gained_in_mutant	1229	*	Promoter (<=1kb)	26166	RGS22	0
chr12	57093380	57094379	*	1000	7.53485	7.93833	6.97274	0.965585	6.82351e-11	8.11869e-09	FALSE	gained_in_mutant	1000	*	Promoter (1-2kb)	4665	NAB2	1231
chr12	15318914	15319159	*	246	6.55427	5.64692	7.10698	-1.46006	6.82792e-11	8.11916e-09	FALSE	lost_in_mutant	246	*	Intron (ENST00000393736.3/105369673, intron 2 of 3)	5800	PTPRO	-3098
chr9	108217455	108218284	*	830	6.01523	4.84834	6.65179	-1.80345	6.83837e-11	8.1268e-09	FALSE	lost_in_mutant	830	*	Distal Intergenic	10880	ACTL7B	637702
chr12	2034613	2036185	*	1573	7.43408	7.84496	6.85741	0.987547	6.88529e-11	8.17381e-09	FALSE	gained_in_mutant	1573	*	Intron (ENST00000682544.1/775, intron 1 of 49)	100874369	CACNA1C-IT2	-12167
chr2	47238864	47240136	*	1273	7.67558	7.10722	8.08224	-0.975018	6.88601e-11	8.17381e-09	FALSE	lost_in_mutant	1273	*	Exon (ENST00000654272.1/124907763, exon 2 of 2)	124907763	LOC124907763	11945
chr19	21505295	21506425	*	1131	7.89432	7.37352	8.27617	-0.902648	6.90352e-11	8.18979e-09	FALSE	lost_in_mutant	1131	*	Promoter (<=1kb)	353088	ZNF429	0
chr15	31391777	31393943	*	2167	8.52131	8.84275	8.1071	0.735654	6.9085e-11	8.19088e-09	FALSE	gained_in_mutant	2167	*	Promoter (<=1kb)	105370939	LOC105370939	0
chr7	32379063	32380159	*	1097	6.31944	5.31086	6.90725	-1.59639	6.95252e-11	8.23825e-09	FALSE	lost_in_mutant	1097	*	Intron (ENST00000672256.1/5137, intron 1 of 1)	5137	PDE1C	47972
chr4	82660509	82661940	*	1432	6.82785	6.02969	7.33873	-1.30904	6.96889e-11	8.25281e-09	FALSE	lost_in_mutant	1432	*	3' UTR	439934	LINC00575	-38899
chr5	33482084	33482921	*	838	5.65409	4.21059	6.36102	-2.15043	6.98064e-11	8.26188e-09	FALSE	lost_in_mutant	838	*	Distal Intergenic	6897	TARS1	15326
chr11	134459315	134460638	*	1324	7.46553	6.8645	7.88854	-1.02404	7.06311e-11	8.3546e-09	FALSE	lost_in_mutant	1324	*	Intron (ENST00000661684.1/283177, intron 1 of 3)	283177	B3GAT1-DT	-5547
chr13	112928397	112929774	*	1378	7.79869	7.26495	8.18742	-0.922468	7.06915e-11	8.35685e-09	FALSE	lost_in_mutant	1378	*	Intron (ENST00000375608.7/23263, intron 2 of 29)	23263	MCF2L	26202
chr14	22500718	22502755	*	2038	7.88019	7.33773	8.27349	-0.935763	7.07405e-11	8.35776e-09	FALSE	lost_in_mutant	2038	*	Exon (ENST00000390498.1/ENST00000390498.1, exon 1 of 1)	105370401	TRD-AS1	-16256
chr2	130727092	130728515	*	1424	10.1593	9.91284	10.3697	-0.456865	7.07825e-11	8.35783e-09	FALSE	lost_in_mutant	1424	*	Promoter (<=1kb)	344561	GPR148	-555
chr4	143394595	143395379	*	785	6.63272	5.77514	7.1669	-1.39176	7.09063e-11	8.36756e-09	FALSE	lost_in_mutant	785	*	Exon (ENST00000515388.1/2549, exon 3 of 3)	2549	GAB1	3085
chr4	12136991	12138016	*	1026	6.6998	5.86739	7.22428	-1.35688	7.12409e-11	8.40214e-09	TRUE	lost_in_mutant	1026	*	Distal Intergenic	101929019	LINC02270	-85429
chr9	129258004	129259404	*	1401	8.24515	8.58962	7.79175	0.797862	7.12995e-11	8.40416e-09	FALSE	gained_in_mutant	1401	*	Promoter (<=1kb)	105376290	IER5L-AS1	0
chr18	57121426	57123341	*	1916	7.51446	7.92936	6.92976	0.999607	7.15859e-11	8.43299e-09	FALSE	gained_in_mutant	1916	*	Distal Intergenic	284257	BOD1L2	-23746
chr18	72225632	72226494	*	863	6.03638	4.86114	6.67532	-1.81418	7.18617e-11	8.46055e-09	TRUE	lost_in_mutant	863	*	Distal Intergenic	147381	CBLN2	313804
chr4	7679147	7680468	*	1322	7.6711	7.09375	8.08231	-0.988556	7.23646e-11	8.51481e-09	TRUE	lost_in_mutant	1322	*	Intron (ENST00000507866.6/57537, intron 9 of 26)	57537	SORCS2	-53812
chr6	1390116	1391583	*	1468	7.46521	7.88409	6.87253	1.01156	7.25994e-11	8.53746e-09	FALSE	gained_in_mutant	1468	*	Promoter (<=1kb)	102466720	MIR6720	0
chr2	47248942	47250239	*	1298	7.99928	7.49071	8.37455	-0.883842	7.27867e-11	8.55451e-09	FALSE	lost_in_mutant	1298	*	Intron (ENST00000448713.5/101927043, intron 2 of 2)	124907763	LOC124907763	22023
chr9	108844577	108845636	*	1060	6.71388	5.8846	7.23713	-1.35254	7.35759e-11	8.63866e-09	TRUE	lost_in_mutant	1060	*	Distal Intergenic	10880	ACTL7B	10350
chr1	162204480	162205607	*	1128	6.76142	5.95961	7.27377	-1.31415	7.35881e-11	8.63866e-09	FALSE	lost_in_mutant	1128	*	Intron (ENST00000361897.10/9722, intron 2 of 9)	105371475	LOC105371475	-29237
chr1	243263576	243265153	*	1578	6.80261	6.00768	7.31219	-1.30451	7.39727e-11	8.67877e-09	FALSE	lost_in_mutant	1578	*	Intron (ENST00000490065.5/10806, intron 1 of 4)	10806	SDCCAG8	-3983
chr1	243974049	243975018	*	970	6.37598	5.40312	6.95178	-1.54865	7.42571e-11	8.70707e-09	FALSE	lost_in_mutant	970	*	Intron (ENST00000440494.1/339529, intron 1 of 11)	339529	LINC02774	56598
chr3	27992819	27993840	*	1022	7.01221	6.28225	7.49463	-1.21238	7.4572e-11	8.73893e-09	TRUE	lost_in_mutant	1022	*	Intron (ENST00000643609.1/ENST00000643609.1, intron 1 of 6)	107986041	LINC01967	65428
chr13	22084026	22084779	*	754	7.06986	6.35946	7.54375	-1.18429	7.48361e-11	8.7648e-09	FALSE	lost_in_mutant	754	*	Intron (ENST00000657205.1/100506622, intron 1 of 3)	100506622	LINC00540	-22691
chr2	217729406	217730253	*	848	7.5523	6.9425	7.9796	-1.0371	7.48941e-11	8.76651e-09	FALSE	lost_in_mutant	848	*	Intron (ENST00000676082.1/729582, intron 1 of 9)	729582	DIRC3	26302
chr7	25428691	25429769	*	1079	6.60222	5.6935	7.15542	-1.46192	7.5e-11	8.77383e-09	TRUE	lost_in_mutant	1079	*	Promoter (2-3kb)	124901604	LOC124901604	2419
chr15	76244531	76245778	*	1248	7.66391	7.10074	8.06792	-0.967177	7.63821e-11	8.93035e-09	TRUE	lost_in_mutant	1248	*	Exon (ENST00000560816.5/2108, exon 5 of 5)	7302	TYRO3P	15912
chr1	156602602	156602986	*	385	5.55493	6.22652	4.25867	1.96785	7.65673e-11	8.94683e-09	FALSE	gained_in_mutant	385	*	Promoter (1-2kb)	54865	GPATCH4	-1106
chr1	226078301	226078943	*	643	7.08407	6.38419	7.5533	-1.16912	7.67398e-11	8.96179e-09	FALSE	lost_in_mutant	643	*	Distal Intergenic	105373113	LINC01703	-4647
chr19	3444072	3445023	*	952	8.83818	8.47833	9.12595	-0.647622	7.69472e-11	8.98084e-09	FALSE	lost_in_mutant	952	*	Intron (ENST00000641145.1/4782, intron 6 of 10)	4782	NFIC	-7556
chr6	142898939	142901000	*	2062	7.89758	7.39003	8.27229	-0.882253	7.73388e-11	9.02133e-09	TRUE	lost_in_mutant	2062	*	Intron (ENST00000012134.7/3097, intron 1 of 8)	3097	HIVEP2	43597
chr10	7224821	7226273	*	1453	7.27927	6.62358	7.7284	-1.10482	7.85085e-11	9.15249e-09	FALSE	lost_in_mutant	1453	*	Intron (ENST00000361972.8/57713, intron 10 of 20)	105376387	LOC105376387	-106352
chr6	111566468	111567543	*	1076	7.74891	7.1893	8.15111	-0.961801	7.88052e-11	9.18178e-09	FALSE	lost_in_mutant	1076	*	Promoter (<=1kb)	10758	TRAF3IP2	0
chr15	78004152	78005504	*	1353	9.01933	8.66253	9.30515	-0.642616	7.92922e-11	9.2332e-09	FALSE	lost_in_mutant	1353	*	Promoter (<=1kb)	23102	TBC1D2B	-573
chr16	67718432	67720302	*	1871	9.75691	9.49364	9.97946	-0.485824	7.96972e-11	9.27501e-09	FALSE	lost_in_mutant	1871	*	Promoter (<=1kb)	81577	GFOD2	0
chr10	15167702	15169452	*	1751	10.2573	10.0258	10.4567	-0.430855	8.015e-11	9.32235e-09	FALSE	lost_in_mutant	1751	*	Promoter (<=1kb)	9397	NMT2	0
chr19	5959959	5960857	*	899	6.92713	6.16678	7.42247	-1.25569	8.02972e-11	9.33409e-09	FALSE	lost_in_mutant	899	*	Intron (ENST00000439268.6/8498, intron 1 of 16)	8498	RANBP3	17222
chr3	155518066	155519977	*	1912	6.63892	5.78153	7.17303	-1.3915	8.04678e-11	9.34855e-09	FALSE	lost_in_mutant	1912	*	Intron (ENST00000494598.5/23007, intron 10 of 21)	23007	PLCH1	-13494
chr10	64098760	64099707	*	948	6.28085	5.27014	6.86936	-1.59922	8.12683e-11	9.43613e-09	TRUE	lost_in_mutant	948	*	Intron (ENST00000654191.1/124902439, intron 3 of 5)	105378333	LOC105378333	-61480
chr3	26011992	26012941	*	950	6.52765	5.5918	7.09058	-1.49878	8.16013e-11	9.46936e-09	TRUE	lost_in_mutant	950	*	Distal Intergenic	285326	LINC00692	-138244
chr6	118277153	118278463	*	1311	6.1797	5.11681	6.78503	-1.66822	8.16861e-11	9.47376e-09	FALSE	lost_in_mutant	1311	*	Exon (ENST00000360388.9/222553, exon 6 of 8)	222553	SLC35F1	122711
chr22	36814311	36815124	*	814	6.84511	6.07875	7.34296	-1.26421	8.31001e-11	9.63222e-09	TRUE	lost_in_mutant	814	*	Promoter (<=1kb)	5816	PVALB	267
chr1	31214902	31216471	*	1570	8.21781	7.75765	8.56616	-0.808511	8.31944e-11	9.63222e-09	FALSE	lost_in_mutant	1570	*	Intron (ENST00000373736.7/79570, intron 1 of 6)	79570	NKAIN1	-20982
chr10	110006892	110008851	*	1960	10.0981	9.85669	10.3049	-0.448224	8.31954e-11	9.63222e-09	FALSE	lost_in_mutant	1960	*	Promoter (<=1kb)	120	ADD3	0
chr7	22848819	22850123	*	1305	7.01548	6.25602	7.51044	-1.25442	8.3576e-11	9.6656e-09	FALSE	lost_in_mutant	1305	*	Distal Intergenic	109729180	SNHG26	-4003
chr1	146486605	146486935	*	331	4.85795	5.83125	0.0888024	5.74245	8.35792e-11	9.6656e-09	FALSE	gained_in_mutant	331	*	Exon (ENST00000685236.1/ENST00000685236.1, exon 1 of 1)	100288805	HYDIN2	14039
chr2	241900926	241903092	*	2167	7.94468	8.30239	7.46794	0.834452	8.37613e-11	9.68111e-09	FALSE	gained_in_mutant	2167	*	Promoter (<=1kb)	285095	FAM240C	0
chr7	53992715	53993927	*	1213	6.40191	5.42787	6.97812	-1.55025	8.43403e-11	9.74246e-09	TRUE	lost_in_mutant	1213	*	Distal Intergenic	107986739	LINC02854	-44911
chr9	98087440	98088297	*	858	5.93195	6.54611	4.84063	1.70548	8.50555e-11	9.81947e-09	FALSE	gained_in_mutant	858	*	Promoter (<=1kb)	9830	TRIM14	0
chr13	93421068	93422153	*	1086	5.96201	4.68787	6.62789	-1.94002	8.55071e-11	9.86596e-09	FALSE	lost_in_mutant	1086	*	Intron (ENST00000377047.9/10082, intron 1 of 8)	10082	GPC6	194261
chr19	48741209	48741750	*	542	5.95165	6.57836	4.81864	1.75972	8.59179e-11	9.90772e-09	FALSE	gained_in_mutant	542	*	Promoter (<=1kb)	284359	IZUMO1	0
chr10	75940841	75941790	*	950	7.44554	6.76192	7.90748	-1.14555	8.65231e-11	9.97181e-09	FALSE	lost_in_mutant	950	*	Intron (ENST00000611255.5/83938, intron 2 of 6)	83938	LRMDA	158080
chr5	66981846	66983188	*	1343	6.68295	5.82806	7.21611	-1.38805	8.66882e-11	9.98514e-09	FALSE	lost_in_mutant	1343	*	Intron (ENST00000406374.5/375449, intron 5 of 5)	101928794	MAST4-AS1	20892
chr15	35102629	35103793	*	1165	6.93025	6.18126	7.4208	-1.23954	8.69494e-11	1.00081e-08	TRUE	lost_in_mutant	1165	*	Intron (ENST00000559246.1/ENST00000559246.1, intron 1 of 1)	388112	NANOGP8	-17334
chr10	43420278	43421316	*	1039	7.88971	8.25245	7.40397	0.848482	8.69863e-11	1.00081e-08	FALSE	gained_in_mutant	1039	*	Promoter (<=1kb)	124902415	LINC02916	0
chr11	77819260	77821544	*	2285	10.6806	10.4744	10.8611	-0.386685	8.71807e-11	1.00247e-08	FALSE	lost_in_mutant	2285	*	Promoter (<=1kb)	28971	AAMDC	0
chr22	36409528	36410648	*	1121	8.56012	8.88229	8.14468	0.737607	8.79677e-11	1.01095e-08	TRUE	gained_in_mutant	1121	*	Distal Intergenic	105377199	MYH9-DT	20902
chrX	317861	319412	*	1552	11.2746	11.0713	11.4528	-0.38151	8.83666e-11	1.01496e-08	FALSE	lost_in_mutant	1552	*	Promoter (<=1kb)	8225	GTPBP6	0
chr12	123948207	123949418	*	1212	6.83887	6.01455	7.36017	-1.34562	8.85613e-11	1.01661e-08	FALSE	lost_in_mutant	1212	*	Promoter (1-2kb)	80212	CCDC92	-1434
chr14	100909870	100910709	*	840	6.57738	5.67893	7.12684	-1.44791	9.04142e-11	1.03729e-08	TRUE	lost_in_mutant	840	*	Promoter (<=1kb)	442915	MIR370	-430
chr1	205449913	205450942	*	1030	7.76881	8.16221	7.22616	0.936049	9.05491e-11	1.03825e-08	FALSE	gained_in_mutant	1030	*	Promoter (<=1kb)	93273	LEMD1	0
chr22	20430538	20431701	*	1164	7.81912	8.21174	7.27798	0.933755	9.07532e-11	1.04e-08	FALSE	gained_in_mutant	1164	*	Promoter (<=1kb)	91179	SCARF2	-612
chr10	114481049	114481647	*	599	5.65133	4.16891	6.36688	-2.19797	9.15154e-11	1.04814e-08	TRUE	lost_in_mutant	599	*	Exon (ENST00000649363.1/3983, exon 9 of 25)	3983	ABLIM1	6346
chr11	105273262	105274927	*	1666	7.02318	6.28909	7.50737	-1.21828	9.17439e-11	1.05017e-08	FALSE	lost_in_mutant	1666	*	Intron (ENST00000649856.1/105369468, intron 2 of 7)	105369469	LOC105369469	91398
chr6	117504999	117505780	*	782	6.13521	5.01353	6.75855	-1.74502	9.23666e-11	1.0567e-08	FALSE	lost_in_mutant	782	*	Promoter (1-2kb)	285761	DCBLD1	1215
chr1	222187455	222188653	*	1199	7.17802	6.50959	7.63304	-1.12345	9.25408e-11	1.05809e-08	FALSE	lost_in_mutant	1199	*	Exon (ENST00000652067.1/124904518, exon 4 of 7)	107985307	LINC01705	-122682
chr7	138340304	138341146	*	843	5.53818	4.00671	6.26421	-2.2575	9.4066e-11	1.07492e-08	TRUE	lost_in_mutant	843	*	Distal Intergenic	8805	TRIM24	-119113
chr2	218860021	218861532	*	1512	7.87824	8.24737	7.38092	0.866448	9.44395e-11	1.07787e-08	TRUE	gained_in_mutant	1512	*	Promoter (<=1kb)	7475	WNT6	56
chr19	56367826	56368832	*	1007	8.94781	8.59501	9.23106	-0.63605	9.44735e-11	1.07787e-08	FALSE	lost_in_mutant	1007	*	Promoter (<=1kb)	147947	ZNF542P	0
chr8	64609542	64610100	*	559	5.34814	3.6002	6.1156	-2.5154	9.44844e-11	1.07787e-08	TRUE	lost_in_mutant	559	*	Intron (ENST00000523954.1/9420, intron 2 of 4)	9420	CYP7B1	5714
chr8	96134466	96134818	*	353	5.26842	5.99359	3.74106	2.25253	9.54538e-11	1.08832e-08	FALSE	gained_in_mutant	353	*	Distal Intergenic	392255	GDF6	25988
chr7	2157495	2158761	*	1267	8.23651	7.7937	8.57484	-0.781147	9.5736e-11	1.0907e-08	FALSE	lost_in_mutant	1267	*	Intron (ENST00000402746.5/8379, intron 8 of 16)	8379	MAD1L1	16624
chr6	163607718	163609046	*	1329	6.74193	5.92822	7.25903	-1.33081	9.57703e-11	1.0907e-08	FALSE	lost_in_mutant	1329	*	Distal Intergenic	9444	QKI	41260
chr8	10993113	10993717	*	605	6.91322	6.16297	7.4043	-1.24133	9.61992e-11	1.09497e-08	FALSE	lost_in_mutant	605	*	Intron (ENST00000382461.8/286046, intron 1 of 2)	286046	XKR6	8764
chr15	29069874	29071913	*	2040	8.28169	7.82129	8.63016	-0.80887	9.65046e-11	1.09749e-08	FALSE	lost_in_mutant	2040	*	Promoter (<=1kb)	321	APBA2	0
chr6	1240870	1241707	*	838	5.86215	4.61971	6.51965	-1.89994	9.65297e-11	1.09749e-08	TRUE	lost_in_mutant	838	*	Distal Intergenic	94234	FOXQ1	-70391
chr1	52631800	52633861	*	2062	7.98137	8.33351	7.51451	0.819001	9.73397e-11	1.10608e-08	FALSE	gained_in_mutant	2062	*	Promoter (<=1kb)	348378	SHISAL2A	0
chr9	19878736	19879717	*	982	7.50303	6.91778	7.91821	-1.00043	9.7715e-11	1.10972e-08	FALSE	lost_in_mutant	982	*	Intron (ENST00000656603.1/124902128, intron 1 of 1)	124902128	LOC124902128	89557
chr18	48185837	48187434	*	1598	8.77303	8.39373	9.07308	-0.679357	9.85782e-11	1.11889e-08	TRUE	lost_in_mutant	1598	*	5' UTR	201501	ZBTB7C	16167
chr2	120343136	120343950	*	815	7.20879	7.65855	6.55176	1.10679	9.87553e-11	1.12027e-08	FALSE	gained_in_mutant	815	*	Promoter (2-3kb)	3625	INHBB	-2186
chr1	7369866	7370958	*	1093	6.75681	5.92805	7.27985	-1.3518	9.88276e-11	1.12047e-08	TRUE	lost_in_mutant	1093	*	Promoter (<=1kb)	23261	CAMTA1	924
chr15	60834060	60835203	*	1144	6.67364	5.838	7.19938	-1.36138	9.88859e-11	1.1205e-08	FALSE	lost_in_mutant	1144	*	Intron (ENST00000335670.11/6095, intron 1 of 10)	105370844	LOC105370844	69320
chr6	3227249	3229332	*	2084	10.6345	10.4262	10.8164	-0.390227	9.93027e-11	1.12459e-08	FALSE	lost_in_mutant	2084	*	Promoter (<=1kb)	347733	TUBB2B	0
chr2	31008217	31009002	*	786	6.61654	5.738	7.15863	-1.42063	9.99086e-11	1.13082e-08	FALSE	lost_in_mutant	786	*	Intron (ENST00000324589.9/79623, intron 3 of 15)	79623	GALNT14	-17008
chr4	151878315	151880871	*	2557	7.42434	6.8216	7.84818	-1.02658	1.00275e-10	1.13433e-08	FALSE	lost_in_mutant	2557	*	Distal Intergenic	102724700	LOC102724700	10392
chr17	80476544	80479192	*	2649	9.34705	9.60024	9.03976	0.560488	1.00656e-10	1.13801e-08	FALSE	gained_in_mutant	2649	*	Promoter (<=1kb)	4884	NPTX1	0
chr22	23225139	23226825	*	1687	7.62969	7.07536	8.02916	-0.953797	1.0435e-10	1.17911e-08	FALSE	lost_in_mutant	1687	*	Intron (ENST00000479188.5/613, intron 1 of 4)	613	BCR	-24207
chr9	127351511	127352383	*	873	6.64685	5.7865	7.18209	-1.3956	1.04649e-10	1.18182e-08	FALSE	lost_in_mutant	873	*	Promoter (1-2kb)	84253	GARNL3	-1135
chrKI270714.1	33379	33944	*	566	5.7851	6.4293	4.59124	1.83805	1.07031e-10	1.20793e-08	FALSE	gained_in_mutant	NA	NA	NA	NA	NA	NA
chr13	25376853	25377728	*	876	7.49	6.90112	7.907	-1.00588	1.0708e-10	1.20793e-08	FALSE	lost_in_mutant	876	*	Intron (ENST00000381655.7/51761, intron 1 of 36)	51761	ATP8A2	4640
chr9	136763091	136763607	*	517	5.93543	6.5394	4.87687	1.66253	1.07862e-10	1.21608e-08	FALSE	gained_in_mutant	517	*	Promoter (<=1kb)	389812	LCN15	857
chr1	245234330	245235627	*	1298	7.02223	6.31415	7.4951	-1.18095	1.08192e-10	1.21911e-08	FALSE	lost_in_mutant	1298	*	Promoter (<=1kb)	111216275	KIF26B-AS1	0
chr12	4586466	4588037	*	1572	7.32207	6.658	7.77509	-1.11709	1.09883e-10	1.23748e-08	FALSE	lost_in_mutant	1572	*	Promoter (2-3kb)	8798	DYRK4	-2041
chr17	50508044	50509207	*	1164	7.94581	8.30944	7.45847	0.850967	1.09998e-10	1.23808e-08	FALSE	gained_in_mutant	1164	*	Promoter (<=1kb)	84073	MYCBPAP	0
chr1	221309799	221310672	*	874	6.61306	5.74975	7.14942	-1.39967	1.10545e-10	1.24354e-08	FALSE	lost_in_mutant	874	*	Distal Intergenic	400804	LINC02817	25286
chr14	42316556	42317458	*	903	7.96715	7.46209	8.34051	-0.878415	1.11033e-10	1.24834e-08	TRUE	lost_in_mutant	903	*	Distal Intergenic	145581	LRFN5	617129
chr20	36064236	36065621	*	1386	9.28665	9.53983	8.97937	0.560467	1.11571e-10	1.2537e-08	FALSE	gained_in_mutant	1386	*	Exon (ENST00000661851.1/ENST00000661851.1, exon 1 of 4)	647979	NORAD	-13218
chr3	127713827	127714598	*	772	6.90087	6.13927	7.39672	-1.25745	1.12043e-10	1.2583e-08	FALSE	lost_in_mutant	772	*	Promoter (<=1kb)	11343	MGLL	0
chr19	51365948	51368353	*	2406	10.9835	10.7842	11.1587	-0.374474	1.123e-10	1.26048e-08	FALSE	lost_in_mutant	2406	*	Promoter (<=1kb)	125875	CLDND2	0
chr8	24743988	24745071	*	1084	6.22108	5.17089	6.82239	-1.6515	1.12449e-10	1.26146e-08	FALSE	lost_in_mutant	1084	*	Intron (ENST00000519689.1/101929294, intron 2 of 4)	101929294	ADAM7-AS1	167002
chr3	45688285	45689799	*	1515	10.5216	10.3047	10.7101	-0.40542	1.12799e-10	1.26426e-08	FALSE	lost_in_mutant	1515	*	Promoter (<=1kb)	644714	LIMD1-AS1	0
chr16	5097538	5098875	*	1338	10.7365	10.508	10.9337	-0.425711	1.12843e-10	1.26426e-08	FALSE	lost_in_mutant	1338	*	Promoter (<=1kb)	196483	EEF2KMT	0
chr11	2867777	2869274	*	1498	6.76634	7.26066	6.00842	1.25225	1.12887e-10	1.26426e-08	TRUE	gained_in_mutant	1498	*	Promoter (<=1kb)	55539	KCNQ1DN	-759
chr7	133940154	133940945	*	792	6.30916	5.26623	6.90815	-1.64191	1.13565e-10	1.27115e-08	FALSE	lost_in_mutant	792	*	Intron (ENST00000253861.5/60412, intron 14 of 17)	60412	EXOC4	9713
chr5	80257492	80257710	*	219	5.3652	6.06897	3.93565	2.13331	1.13857e-10	1.27366e-08	FALSE	gained_in_mutant	219	*	Promoter (1-2kb)	256987	SERINC5	-1444
chr4	38697736	38698740	*	1005	5.95357	4.7704	6.59476	-1.82436	1.13915e-10	1.27366e-08	FALSE	lost_in_mutant	1005	*	3' UTR	79667	KLF3-AS1	-32810
chr17	21397142	21398373	*	1232	8.77592	8.39753	9.07541	-0.677873	1.14306e-10	1.27732e-08	FALSE	lost_in_mutant	1232	*	Intron (ENST00000583088.6/3768, intron 1 of 2)	3768	KCNJ12	-6763
chr4	94715494	94716389	*	896	6.72781	5.891	7.25401	-1.36301	1.15176e-10	1.28633e-08	FALSE	lost_in_mutant	896	*	Distal Intergenic	100507012	BMPR1B-DT	41292
chr6	43644796	43646007	*	1212	7.91942	8.2898	7.41982	0.869987	1.15279e-10	1.28678e-08	FALSE	gained_in_mutant	1212	*	Promoter (<=1kb)	221421	RSPH9	0
chr15	74228200	74229130	*	931	8.61216	8.22361	8.91795	-0.694342	1.16864e-10	1.30375e-08	FALSE	lost_in_mutant	931	*	Intron (ENST00000635913.2/80125, intron 2 of 19)	80125	CCDC33	-7196
chr18	59308084	59309097	*	1014	7.85996	8.23037	7.36033	0.87004	1.16953e-10	1.30402e-08	FALSE	gained_in_mutant	1014	*	Intron (ENST00000587244.5/339302, intron 2 of 2)	339302	CPLX4	9447
chr17	47323390	47324905	*	1516	8.08478	8.42391	7.64061	0.783301	1.17103e-10	1.30498e-08	FALSE	gained_in_mutant	1516	*	Promoter (<=1kb)	102724508	EFCAB13-DT	0
chr15	25764616	25765553	*	938	6.62352	5.77765	7.15322	-1.37557	1.18539e-10	1.32025e-08	FALSE	lost_in_mutant	938	*	Intron (ENST00000356865.11/57194, intron 3 of 21)	57194	ATP10A	-4892
chr19	46950816	46951661	*	846	6.09894	4.99393	6.71728	-1.72334	1.19059e-10	1.32531e-08	FALSE	lost_in_mutant	846	*	Exon (ENST00000700035.1/2909, exon 3 of 3)	2909	ARHGAP35	13496
chr14	69487111	69487982	*	872	7.29518	6.65688	7.73617	-1.07929	1.19427e-10	1.32867e-08	FALSE	lost_in_mutant	872	*	Promoter (2-3kb)	400224	PLEKHD1	2383
chr5	135578493	135579745	*	1253	7.9341	8.30781	7.42838	0.879434	1.20542e-10	1.34034e-08	FALSE	gained_in_mutant	1253	*	Promoter (<=1kb)	9547	CXCL14	0
chr12	39854721	39855988	*	1268	6.252	5.2341	6.84288	-1.60878	1.20696e-10	1.34132e-08	FALSE	lost_in_mutant	1268	*	Intron (ENST00000468200.2/283461, intron 18 of 18)	114134	SLC2A13	15893
chr20	33387201	33387627	*	427	4.90048	5.68988	3.0203	2.66957	1.20794e-10	1.34167e-08	FALSE	gained_in_mutant	427	*	Promoter (<=1kb)	51654	CDK5RAP1	0
chr18	23532188	23533325	*	1138	6.49756	5.60969	7.04313	-1.43344	1.21973e-10	1.35374e-08	FALSE	lost_in_mutant	1138	*	Promoter (<=1kb)	4864	NPC1	115
chr11	117000137	117001121	*	985	7.56532	6.93385	8.00306	-1.06921	1.22014e-10	1.35374e-08	FALSE	lost_in_mutant	985	*	Intron (ENST00000445177.6/23387, intron 1 of 24)	23387	SIK3	-43073
chr3	185645249	185646943	*	1695	7.26757	6.62949	7.70845	-1.07896	1.22259e-10	1.35571e-08	FALSE	lost_in_mutant	1695	*	Promoter (2-3kb)	10644	IGF2BP2	2580
chr1	70587562	70588519	*	958	6.59525	5.74717	7.1258	-1.37863	1.22754e-10	1.36045e-08	FALSE	lost_in_mutant	958	*	Distal Intergenic	101927244	LINC01788	-117922
chr7	45088814	45089987	*	1174	10.9139	10.7081	11.0939	-0.385781	1.22976e-10	1.36216e-08	FALSE	lost_in_mutant	1174	*	Promoter (<=1kb)	23148	NACAD	0
chr4	3073512	3074916	*	1405	10.9085	10.7018	11.0893	-0.387442	1.2551e-10	1.38947e-08	FALSE	lost_in_mutant	1405	*	Promoter (<=1kb)	100750326	HTT-AS	0
chr19	55086187	55088345	*	2159	10.2277	9.99321	10.4294	-0.436191	1.25715e-10	1.39098e-08	FALSE	lost_in_mutant	2159	*	Promoter (<=1kb)	54869	EPS8L1	0
chr1	162299298	162301020	*	1723	6.44844	5.52389	7.00735	-1.48347	1.26494e-10	1.39868e-08	FALSE	lost_in_mutant	1723	*	Exon (ENST00000361897.10/9722, exon 4 of 10)	124904445	LOC124904445	16774
chr12	642378	643690	*	1313	7.28371	7.71408	6.66758	1.0465	1.26549e-10	1.39868e-08	FALSE	gained_in_mutant	1313	*	Promoter (<=1kb)	100049716	NINJ2-AS1	0
chr17	34776459	34777464	*	1006	6.81447	6.03245	7.31879	-1.28634	1.27913e-10	1.41298e-08	TRUE	lost_in_mutant	1006	*	Distal Intergenic	124842	TMEM132E	140666
chr3	138945840	138947518	*	1679	7.66661	8.05317	7.13697	0.916202	1.28068e-10	1.41392e-08	FALSE	gained_in_mutant	1679	*	Promoter (<=1kb)	668	FOXL2	0
chr16	85234502	85236393	*	1892	9.02967	9.30245	8.69299	0.609464	1.28894e-10	1.42226e-08	FALSE	gained_in_mutant	1892	*	Intron (ENST00000637419.1/23199, intron 1 of 2)	107984830	LOC107984830	7299
chr5	116361141	116362258	*	1118	7.39575	7.80493	6.82242	0.982506	1.29236e-10	1.42525e-08	TRUE	gained_in_mutant	1118	*	Intron (ENST00000503424.1/ENST00000503424.1, intron 3 of 5)	51397	COMMD10	69602
chr6	140636140	140637404	*	1265	7.56708	6.98001	7.98317	-1.00316	1.29768e-10	1.43034e-08	TRUE	lost_in_mutant	1265	*	Promoter (<=1kb)	105378027	LOC105378027	0
chr10	49394926	49396363	*	1438	7.54228	7.9508	6.97026	0.980535	1.31442e-10	1.44791e-08	FALSE	gained_in_mutant	1438	*	Promoter (<=1kb)	644168	DRGX	0
chr7	69504935	69506701	*	1767	7.80495	7.28274	8.18755	-0.90481	1.31505e-10	1.44791e-08	FALSE	lost_in_mutant	1767	*	Distal Intergenic	124901667	LOC124901667	-74064
chr1	162144520	162146573	*	2054	8.34362	7.9181	8.6718	-0.753694	1.32063e-10	1.45325e-08	TRUE	lost_in_mutant	2054	*	Intron (ENST00000361897.10/9722, intron 1 of 9)	100616386	MIR4654	-10534
chr6	10659040	10660857	*	1818	6.33086	5.27944	6.93256	-1.65312	1.32134e-10	1.45325e-08	FALSE	lost_in_mutant	1818	*	Exon (ENST00000649568.1/ENST00000649568.1, exon 1 of 6)	347744	C6orf52	26693
chr8	2876813	2878129	*	1317	6.33209	5.35832	6.9082	-1.54988	1.32458e-10	1.45588e-08	FALSE	lost_in_mutant	1317	*	Exon (ENST00000656456.1/ENST00000656456.1, exon 1 of 2)	105377785	LOC105377785	-45439
chr13	91375287	91376628	*	1342	7.40698	6.77657	7.84422	-1.06764	1.32561e-10	1.45588e-08	TRUE	lost_in_mutant	1342	*	Intron (ENST00000710421.1/124903189, intron 2 of 3)	2262	GPC5	-21993
chr4	85491517	85491945	*	429	5.86735	4.61786	6.52672	-1.90886	1.3259e-10	1.45588e-08	TRUE	lost_in_mutant	429	*	Intron (ENST00000395184.6/83478, intron 1 of 9)	83478	ARHGAP24	16031
chr8	144761983	144762844	*	862	7.82502	7.29172	8.21352	-0.921805	1.32729e-10	1.45663e-08	TRUE	lost_in_mutant	862	*	Distal Intergenic	90987	ZNF251	-5566
chr17	35244475	35244845	*	371	5.4558	6.15972	4.02559	2.13413	1.33849e-10	1.46812e-08	FALSE	gained_in_mutant	371	*	Promoter (1-2kb)	162394	SLFN5	1386
chr12	64780201	64782098	*	1898	7.92667	8.29541	7.43007	0.865332	1.34767e-10	1.47739e-08	FALSE	gained_in_mutant	1898	*	Promoter (<=1kb)	23329	TBC1D30	0
chr8	128492297	128493702	*	1406	6.77099	5.92324	7.30141	-1.37817	1.36701e-10	1.49778e-08	TRUE	lost_in_mutant	1406	*	Intron (ENST00000520766.5/101927774, intron 1 of 5)	101927774	LINC00824	-64381
chr7	76259904	76260713	*	810	7.01002	7.47996	6.30857	1.17139	1.36891e-10	1.49904e-08	FALSE	gained_in_mutant	810	*	Exon (ENST00000611745.2/222183, exon 4 of 15)	222183	SRRM3	-4694
chr12	6612787	6614515	*	1729	8.86143	8.48606	9.15903	-0.672973	1.37814e-10	1.50834e-08	FALSE	lost_in_mutant	1729	*	Exon (ENST00000645265.1/ENST00000645265.1, exon 1 of 2)	1108	CHD4	-4357
chr15	40281375	40281809	*	435	5.39491	6.09337	3.98845	2.10492	1.37944e-10	1.50894e-08	FALSE	gained_in_mutant	435	*	Promoter (1-2kb)	100131244	ANKRD63	1255
chr3	13196182	13197193	*	1012	7.785	7.25056	8.17409	-0.923525	1.38193e-10	1.51085e-08	FALSE	lost_in_mutant	1012	*	Intron (ENST00000648114.1/9922, intron 1 of 15)	9922	IQSEC1	86088
chr1	52665322	52666116	*	795	7.20125	6.54098	7.65251	-1.11153	1.38638e-10	1.5149e-08	FALSE	lost_in_mutant	795	*	Intron (ENST00000440303.5/348378, intron 3 of 4)	348378	SHISAL2A	31729
chr21	36566964	36568119	*	1156	7.02061	6.30528	7.49667	-1.19139	1.38717e-10	1.51493e-08	TRUE	lost_in_mutant	1156	*	Intron (ENST00000342108.2/23562, intron 1 of 2)	23562	CLDN14	8450
chr9	76905406	76907064	*	1659	9.27153	8.96158	9.52652	-0.56494	1.39044e-10	1.51768e-08	TRUE	lost_in_mutant	1659	*	Promoter (<=1kb)	158471	PRUNE2	0
chr5	137205471	137206552	*	1082	7.12882	6.45134	7.58799	-1.13665	1.39487e-10	1.5217e-08	TRUE	lost_in_mutant	1082	*	Intron (ENST00000394945.6/6695, intron 3 of 10)	6695	SPOCK1	106986
chr17	6571042	6571985	*	944	7.34662	6.69253	7.79502	-1.10249	1.40725e-10	1.53438e-08	FALSE	lost_in_mutant	944	*	Distal Intergenic	83394	PITPNM3	-14487
chr11	102047051	102047991	*	941	6.88004	7.36075	6.15403	1.20672	1.41477e-10	1.54174e-08	FALSE	gained_in_mutant	941	*	Promoter (<=1kb)	85016	CFAP300	0
chr11	73414416	73415407	*	992	6.89408	6.13359	7.38947	-1.25587	1.41836e-10	1.54459e-08	FALSE	lost_in_mutant	992	*	Intron (ENST00000356467.5/23201, intron 4 of 7)	84957	RELT	20732
chr11	65539091	65541160	*	2070	9.65972	9.88385	9.39424	0.489602	1.4189e-10	1.54459e-08	FALSE	gained_in_mutant	2070	*	Promoter (<=1kb)	4054	LTBP3	0
chr19	58326472	58327898	*	1427	10.2491	10.0037	10.4589	-0.455195	1.42112e-10	1.54616e-08	FALSE	lost_in_mutant	1427	*	Promoter (<=1kb)	105372480	LOC105372480	0
chr7	156156088	156157486	*	1399	8.4419	8.01775	8.76927	-0.751523	1.42434e-10	1.54883e-08	FALSE	lost_in_mutant	1399	*	Distal Intergenic	124901789	LOC124901789	-121524
chr4	37685856	37687114	*	1259	10.7131	10.5077	10.8929	-0.385217	1.4275e-10	1.55144e-08	FALSE	lost_in_mutant	1259	*	Promoter (<=1kb)	768211	RELL1	0
chrX	1110957	1112598	*	1642	7.23332	7.68358	6.57523	1.10835	1.43958e-10	1.56373e-08	TRUE	gained_in_mutant	1642	*	Distal Intergenic	64109	CRLF2	100036
chr9	94907934	94909983	*	2050	8.31222	7.87862	8.64517	-0.766545	1.44071e-10	1.56411e-08	TRUE	lost_in_mutant	2050	*	Intron (ENST00000375315.8/84909, intron 5 of 16)	84909	AOPEP	-10232
chr2	182866051	182868423	*	2373	7.51769	7.91809	6.96157	0.956518	1.44177e-10	1.56443e-08	FALSE	gained_in_mutant	2373	*	Promoter (<=1kb)	2487	FRZB	0
chr1	22612574	22615000	*	2427	9.46486	9.15667	9.71866	-0.561999	1.45056e-10	1.57311e-08	TRUE	lost_in_mutant	2427	*	Distal Intergenic	102466615	MIR6127	18366
chr7	100965401	100966598	*	1198	9.41796	9.66606	9.11815	0.547909	1.45623e-10	1.57842e-08	FALSE	gained_in_mutant	1198	*	Promoter (<=1kb)	124900622	LOC124900622	0
chr3	167608507	167609718	*	1212	5.58207	4.09541	6.29855	-2.20314	1.46602e-10	1.58818e-08	FALSE	lost_in_mutant	1212	*	Intron (ENST00000308378.7/151790, intron 1 of 14)	151790	WDR49	11925
chr7	141324479	141325940	*	1462	7.39578	6.79578	7.81827	-1.02249	1.46863e-10	1.59015e-08	TRUE	lost_in_mutant	1462	*	Intron (ENST00000565468.6/100507421, intron 2 of 3)	105375538	AGK-DT	185883
chr7	30938313	30939029	*	717	7.70848	8.09104	7.18635	0.904689	1.47153e-10	1.59244e-08	FALSE	gained_in_mutant	717	*	Promoter (<=1kb)	2692	GHRHR	0
chr13	32471300	32472747	*	1448	7.18227	6.51283	7.63777	-1.12494	1.4783e-10	1.59892e-08	FALSE	lost_in_mutant	1448	*	Intron (ENST00000380121.7/10443, intron 3 of 7)	10443	N4BP2L2	7891
chr12	120086814	120087693	*	880	10.2836	10.0572	10.4792	-0.422016	1.48525e-10	1.60557e-08	FALSE	lost_in_mutant	880	*	Intron (ENST00000548673.6/92558, intron 8 of 9)	92558	BICDL1	-3062
chr17	9239305	9241386	*	2082	8.36969	8.69547	7.94822	0.747253	1.50371e-10	1.62465e-08	TRUE	gained_in_mutant	2082	*	3' UTR	9482	STX8	32048
chr12	98745478	98746623	*	1146	6.52146	7.04461	5.69243	1.35218	1.51093e-10	1.63159e-08	FALSE	gained_in_mutant	1146	*	Promoter (<=1kb)	56899	ANKS1B	0
chr2	2613269	2614700	*	1432	9.01832	8.68545	9.28861	-0.603163	1.51447e-10	1.63454e-08	TRUE	lost_in_mutant	1432	*	Exon (ENST00000703010.1/ENST00000703010.1, exon 1 of 1)	107985839	LOC107985839	41930
chr12	9064057	9065757	*	1701	9.26466	8.95681	9.51823	-0.561415	1.51693e-10	1.63632e-08	FALSE	lost_in_mutant	1701	*	Promoter (<=1kb)	144571	A2M-AS1	0
chr8	26513404	26515254	*	1851	9.91567	9.65279	10.1379	-0.485162	1.52545e-10	1.64464e-08	FALSE	lost_in_mutant	1851	*	Promoter (<=1kb)	10687	PNMA2	0
chr15	40511064	40512348	*	1285	7.1472	7.59458	6.49531	1.09927	1.54318e-10	1.66286e-08	FALSE	gained_in_mutant	1285	*	Intron (ENST00000561460.5/ENST00000561460.5, intron 2 of 3)	113189	CHST14	40080
chr5	135534955	135536662	*	1708	7.33786	7.75954	6.73953	1.02001	1.54468e-10	1.66359e-08	TRUE	gained_in_mutant	1708	*	Promoter (<=1kb)	4762	NEUROG1	0
chr8	60967133	60968019	*	887	6.26323	6.83064	5.31464	1.516	1.56037e-10	1.67959e-08	FALSE	gained_in_mutant	887	*	Promoter (<=1kb)	100130298	LOC100130298	0
chr11	17719904	17721553	*	1650	7.39705	7.80601	6.82416	0.98185	1.5701e-10	1.68916e-08	TRUE	gained_in_mutant	1650	*	Promoter (<=1kb)	4654	MYOD1	333
chr1	159188142	159188898	*	757	6.27617	6.82644	5.37551	1.45093	1.57325e-10	1.69165e-08	FALSE	gained_in_mutant	757	*	Promoter (<=1kb)	9447	AIM2	-299
chr22	46719892	46720487	*	596	5.60119	6.25826	4.36036	1.8979	1.57747e-10	1.69529e-08	FALSE	gained_in_mutant	596	*	Exon (ENST00000216264.13/64781, exon 3 of 13)	105373077	LOC105373077	17603
chr2	101496064	101496860	*	797	6.81844	6.05591	7.31468	-1.25877	1.57932e-10	1.69638e-08	FALSE	lost_in_mutant	797	*	Distal Intergenic	107985925	LINC01870	16674
chr1	244096810	244097691	*	882	6.20043	5.13915	6.80525	-1.6661	1.58591e-10	1.70255e-08	FALSE	lost_in_mutant	882	*	Distal Intergenic	10472	ZBTB18	44574
chr5	111735413	111736216	*	804	6.70801	5.9021	7.222	-1.31991	1.58826e-10	1.70417e-08	TRUE	lost_in_mutant	804	*	Exon (ENST00000514515.5/9315, exon 3 of 6)	100505678	STARD4-AS1	4109
chr16	85490116	85491413	*	1298	7.69042	7.15161	8.08181	-0.930205	1.59017e-10	1.70526e-08	FALSE	lost_in_mutant	1298	*	Exon (ENST00000620845.1/ENST00000620845.1, exon 1 of 1)	23199	GSE1	-64554
chr16	19128284	19129250	*	967	6.67984	5.86688	7.19665	-1.32977	1.59097e-10	1.70526e-08	FALSE	lost_in_mutant	967	*	Intron (ENST00000564808.6/162073, intron 4 of 5)	162073	ITPRIPL2	14225
chr3	115712873	115713984	*	1112	8.15706	7.70565	8.50037	-0.794723	1.6198e-10	1.73525e-08	FALSE	lost_in_mutant	1112	*	Intron (ENST00000305124.11/2596, intron 2 of 2)	124909412	LOC124909412	78519
chr21	16363020	16364064	*	1045	6.18972	5.13655	6.79198	-1.65544	1.62113e-10	1.73575e-08	TRUE	lost_in_mutant	1045	*	Intron (ENST00000635845.2/388815, intron 4 of 5)	388815	MIR99AHG	5736
chr17	18004426	18005606	*	1181	7.90365	7.40418	8.27397	-0.869793	1.63298e-10	1.74751e-08	FALSE	lost_in_mutant	1181	*	Promoter (1-2kb)	83450	DRC3	-1274
chr12	91617962	91618437	*	476	4.69973	5.54586	2.39446	3.15141	1.63875e-10	1.75276e-08	TRUE	gained_in_mutant	476	*	Intron (ENST00000685093.1/105369896, intron 1 of 9)	105369896	LOC105369896	15790
chr12	18540921	18542068	*	1148	7.05914	6.36297	7.52673	-1.16376	1.64729e-10	1.76096e-08	FALSE	lost_in_mutant	1148	*	Intron (ENST00000676171.1/5288, intron 25 of 32)	89869	PLCZ1	152969
chr2	152893724	152894717	*	994	6.05254	4.9529	6.66924	-1.71634	1.6545e-10	1.76773e-08	FALSE	lost_in_mutant	994	*	Distal Intergenic	151188	ARL6IP6	161537
chr9	23795892	23796977	*	1086	6.89215	6.14883	7.38029	-1.23146	1.65753e-10	1.77003e-08	TRUE	lost_in_mutant	1086	*	Intron (ENST00000380110.8/1993, intron 1 of 7)	1993	ELAVL2	-16517
chr2	37338629	37339345	*	717	6.04671	4.88316	6.68232	-1.79916	1.68443e-10	1.79782e-08	TRUE	lost_in_mutant	717	*	Distal Intergenic	25797	QPCT	-3482
chr13	28693396	28694519	*	1124	6.22391	6.79124	5.27557	1.51567	1.69823e-10	1.81158e-08	FALSE	gained_in_mutant	1124	*	Distal Intergenic	283537	SLC46A3	10038
chr17	27951547	27952754	*	1208	6.72791	5.93379	7.23716	-1.30337	1.70106e-10	1.81365e-08	FALSE	lost_in_mutant	1208	*	Intron (ENST00000661257.1/105371708, intron 2 of 4)	105371708	LINC01992	-15179
chr12	121663710	121664693	*	984	6.93572	7.40228	6.24184	1.16044	1.70253e-10	1.81426e-08	FALSE	gained_in_mutant	984	*	Intron (ENST00000355329.7/283385, intron 1 of 5)	283385	MORN3	4957
chr17	76382905	76386029	*	3125	9.41127	9.65307	9.12062	0.532442	1.7051e-10	1.81604e-08	FALSE	gained_in_mutant	3125	*	Promoter (<=1kb)	5635	PRPSAP1	0
chr22	38851211	38851833	*	623	6.13567	6.70333	5.18635	1.51698	1.72933e-10	1.84087e-08	FALSE	gained_in_mutant	623	*	Distal Intergenic	23467	NPTXR	-7183
chr16	29288655	29289357	*	703	7.57797	7.00797	7.98546	-0.977495	1.74191e-10	1.85329e-08	FALSE	lost_in_mutant	703	*	Promoter (1-2kb)	440352	SNX29P2	-1863
chr13	78601587	78601777	*	191	5.25049	5.97186	3.74106	2.2308	1.754e-10	1.86371e-08	FALSE	gained_in_mutant	191	*	Promoter (1-2kb)	5457	POU4F1	1775
chr16	22969853	22970920	*	1068	7.02603	6.3029	7.50548	-1.20259	1.75427e-10	1.86371e-08	TRUE	lost_in_mutant	1068	*	Distal Intergenic	112268176	LOC112268176	-46803
chr11	111976612	111978876	*	2265	9.23068	8.89599	9.50216	-0.606169	1.75447e-10	1.86371e-08	TRUE	lost_in_mutant	2265	*	Promoter (<=1kb)	85458	DIXDC1	0
chr15	52976211	52977391	*	1181	6.75786	5.95764	7.26957	-1.31193	1.75552e-10	1.86384e-08	FALSE	lost_in_mutant	1181	*	Distal Intergenic	105370822	LINC02490	-57779
chr2	85237890	85238679	*	790	5.81969	6.44987	4.67482	1.77505	1.76443e-10	1.87232e-08	FALSE	gained_in_mutant	790	*	Intron (ENST00000282111.4/83439, intron 3 of 11)	102724579	LOC102724579	24267
chr19	57476954	57478045	*	1092	8.64018	8.2582	8.94191	-0.683708	1.76707e-10	1.87414e-08	TRUE	lost_in_mutant	1092	*	Promoter (<=1kb)	400720	ZNF772	0
chr1	100538011	100540199	*	2189	8.53224	8.83437	8.14962	0.684746	1.76944e-10	1.87568e-08	FALSE	gained_in_mutant	2189	*	Promoter (<=1kb)	54112	GPR88	0
chr16	64095238	64096129	*	892	6.44697	5.52949	7.00335	-1.47386	1.78173e-10	1.88771e-08	FALSE	lost_in_mutant	892	*	Distal Intergenic	105371310	LOC105371310	-268652
chr5	67354657	67355839	*	1183	6.97288	6.26065	7.44758	-1.18693	1.82847e-10	1.93622e-08	FALSE	lost_in_mutant	1183	*	Distal Intergenic	124900989	LOC124900989	10464
chr1	18344520	18345358	*	839	7.08778	6.39223	7.55509	-1.16287	1.87068e-10	1.97987e-08	FALSE	lost_in_mutant	839	*	Intron (ENST00000251296.4/84966, intron 4 of 9)	84966	IGSF21	-16009
chr7	131225282	131226759	*	1478	6.86325	6.11432	7.35378	-1.23946	1.88537e-10	1.99437e-08	FALSE	lost_in_mutant	1478	*	Intron (ENST00000421797.6/4289, intron 2 of 18)	4289	MKLN1	-58303
chr3	125356874	125357850	*	977	5.66927	4.28088	6.36349	-2.08262	1.89541e-10	2.00295e-08	FALSE	lost_in_mutant	977	*	Promoter (<=1kb)	7707	ZNF148	0
chr7	158266710	158268333	*	1624	6.97737	6.27238	7.44887	-1.17649	1.89546e-10	2.00295e-08	FALSE	lost_in_mutant	1624	*	Intron (ENST00000389413.7/5799, intron 3 of 21)	693180	MIR595	264480
chr18	11032042	11033248	*	1207	6.78447	5.96173	7.30515	-1.34343	1.90161e-10	2.0084e-08	FALSE	lost_in_mutant	1207	*	Intron (ENST00000302079.10/63895, intron 2 of 50)	63895	PIEZO2	115340
chr11	2269961	2270758	*	798	6.94396	7.40953	6.2523	1.15724	1.90715e-10	2.0132e-08	FALSE	gained_in_mutant	798	*	Promoter (<=1kb)	430	ASCL2	0
chr3	183427200	183429450	*	2251	9.51274	9.23364	9.74649	-0.51285	1.90994e-10	2.01509e-08	FALSE	lost_in_mutant	2251	*	Promoter (<=1kb)	23101	MCF2L2	0
chr12	119486582	119487425	*	844	7.24688	6.58408	7.69932	-1.11524	1.91153e-10	2.01572e-08	FALSE	lost_in_mutant	844	*	Intron (ENST00000327554.3/160777, intron 4 of 13)	387890	TMEM233	-106349
chr12	30822393	30823522	*	1130	6.39469	6.93141	5.53041	1.401	1.92849e-10	2.03255e-08	FALSE	gained_in_mutant	1130	*	Promoter (<=1kb)	65981	CAPRIN2	0
chr2	26847399	26850424	*	3026	10.4739	10.2509	10.667	-0.41604	1.92974e-10	2.0328e-08	FALSE	lost_in_mutant	3026	*	Promoter (<=1kb)	56896	DPYSL5	0
chr6	101399217	101399431	*	215	4.47381	5.378	1.51382	3.86418	1.93143e-10	2.03352e-08	FALSE	gained_in_mutant	215	*	Promoter (<=1kb)	2898	GRIK2	232
chr11	44760734	44762191	*	1458	8.72967	8.37172	9.01622	-0.644499	1.94408e-10	2.04578e-08	FALSE	lost_in_mutant	1458	*	Promoter (2-3kb)	90139	TSPAN18	-2235
chr16	86507989	86511061	*	3073	8.35495	8.67355	7.94545	0.728101	1.94833e-10	2.04919e-08	FALSE	gained_in_mutant	3073	*	Promoter (<=1kb)	2294	FOXF1	0
chr5	16391822	16393251	*	1430	6.86055	6.11475	7.34975	-1.235	1.97042e-10	2.07134e-08	TRUE	lost_in_mutant	1430	*	Intron (ENST00000513157.1/101929505, intron 6 of 7)	101929505	LINC02150	46830
chr7	122389822	122390405	*	584	6.51304	5.64193	7.05235	-1.41042	1.97148e-10	2.07138e-08	FALSE	lost_in_mutant	584	*	Intron (ENST00000591140.5/ENST00000591140.5, intron 2 of 4)	93664	CADPS2	47971
chr5	141824885	141826718	*	1834	8.2624	7.81107	8.60567	-0.794604	1.97798e-10	2.07713e-08	FALSE	lost_in_mutant	1834	*	Exon (ENST00000663050.1/ENST00000663050.1, exon 1 of 2)	5097	PCDH1	39484
chr1	40039464	40041137	*	1674	10.3717	10.1521	10.5623	-0.410248	1.98845e-10	2.08703e-08	FALSE	lost_in_mutant	1674	*	Promoter (<=1kb)	10487	CAP1	0
chr11	134032114	134033247	*	1134	8.31212	8.63035	7.90322	0.727133	1.99208e-10	2.08976e-08	FALSE	gained_in_mutant	1134	*	Promoter (<=1kb)	100128239	LINC02731	0
chr14	82080114	82081259	*	1146	8.04189	7.57031	8.39671	-0.826393	2.03099e-10	2.12947e-08	TRUE	lost_in_mutant	1146	*	Distal Intergenic	107984704	LOC107984704	336303
chrX	47078175	47079073	*	899	5.50796	6.1986	4.13467	2.06393	2.0355e-10	2.13309e-08	FALSE	gained_in_mutant	899	*	Promoter (<=1kb)	9104	RGN	0
chr11	112834262	112836215	*	1954	8.18205	7.736	8.52227	-0.786273	2.04977e-10	2.14693e-08	FALSE	lost_in_mutant	1954	*	Promoter (<=1kb)	105369498	LOC105369498	0
chr2	36438199	36439079	*	881	7.46186	6.86096	7.8848	-1.02384	2.05093e-10	2.14705e-08	TRUE	lost_in_mutant	881	*	Intron (ENST00000280527.7/51232, intron 2 of 16)	51232	CRIM1	-40464
chr18	2906128	2907602	*	1475	6.2093	6.76627	5.29018	1.47609	2.05585e-10	2.15107e-08	FALSE	gained_in_mutant	1475	*	Promoter (<=1kb)	84034	EMILIN2	0
chr13	62505955	62506977	*	1023	5.58421	6.23934	4.35059	1.88875	2.06317e-10	2.15667e-08	TRUE	gained_in_mutant	1023	*	Distal Intergenic	105370232	LOC105370232	67928
chr6	27871747	27872632	*	886	7.03854	7.4911	6.37548	1.11562	2.06333e-10	2.15667e-08	FALSE	gained_in_mutant	886	*	Promoter (<=1kb)	8354	H3C11	0
chr7	82373700	82374739	*	1040	6.67428	5.84626	7.19704	-1.35079	2.06739e-10	2.15979e-08	FALSE	lost_in_mutant	1040	*	Intron (ENST00000356860.8/781, intron 1 of 38)	781	CACNA2D1	-30464
chr2	153125105	153125824	*	720	5.53313	4.04442	6.25005	-2.20563	2.06963e-10	2.16102e-08	TRUE	lost_in_mutant	720	*	Distal Intergenic	114805	GALNT13	-211881
chr19	18636207	18637293	*	1087	10.5119	10.281	10.711	-0.430023	2.07714e-10	2.16774e-08	FALSE	lost_in_mutant	1087	*	Promoter (<=1kb)	55295	KLHL26	0
chr2	47195326	47196316	*	991	7.41985	6.81959	7.84247	-1.02289	2.0858e-10	2.17565e-08	FALSE	lost_in_mutant	991	*	Intron (ENST00000448713.5/101927043, intron 2 of 2)	805	CALM2	-18405
chr12	51868622	51870778	*	2157	8.40668	8.71736	8.01021	0.707143	2.08726e-10	2.17605e-08	FALSE	gained_in_mutant	2157	*	Distal Intergenic	341405	ANKRD33	-17231
chr13	74286982	74288917	*	1936	8.48255	8.79156	8.0888	0.702752	2.09545e-10	2.18347e-08	TRUE	gained_in_mutant	1936	*	Promoter (<=1kb)	105370259	LOC105370259	0
chr5	79787007	79788108	*	1102	5.59907	4.15842	6.30536	-2.14695	2.10043e-10	2.18753e-08	FALSE	lost_in_mutant	1102	*	Intron (ENST00000446378.3/202333, intron 9 of 12)	202333	CMYA5	28254
chr11	45489142	45490067	*	926	7.74525	7.22632	8.1261	-0.89978	2.13341e-10	2.22074e-08	FALSE	lost_in_mutant	926	*	Exon (ENST00000528445.1/ENST00000528445.1, exon 2 of 3)	105376654	LOC105376654	43467
chr20	9535187	9536213	*	1027	6.55412	5.6834	7.09328	-1.40988	2.16155e-10	2.24887e-08	FALSE	lost_in_mutant	1027	*	Distal Intergenic	101929329	LAMP5-AS1	-20189
chr17	43211612	43212570	*	959	5.93999	6.54723	4.87103	1.6762	2.17499e-10	2.26169e-08	FALSE	gained_in_mutant	959	*	Promoter (<=1kb)	113277	TMEM106A	0
chr5	76046431	76047497	*	1067	7.00269	6.22924	7.50347	-1.27422	2.19482e-10	2.28114e-08	FALSE	lost_in_mutant	1067	*	Distal Intergenic	22987	SV2C	-35886
chr15	52803590	52806417	*	2828	8.90326	9.17155	8.57343	0.598119	2.19765e-10	2.2829e-08	TRUE	gained_in_mutant	2828	*	Promoter (<=1kb)	101928499	LOC101928499	0
chr2	176121908	176123524	*	1617	7.14444	7.58388	6.5094	1.07448	2.1992e-10	2.28334e-08	FALSE	gained_in_mutant	1617	*	Promoter (<=1kb)	3235	HOXD9	0
chr2	11342667	11345581	*	2915	9.17102	8.84941	9.43384	-0.584428	2.20226e-10	2.28534e-08	FALSE	lost_in_mutant	2915	*	Promoter (<=1kb)	9475	ROCK2	0
chr15	96958412	96960000	*	1589	6.02409	4.92648	6.64017	-1.7137	2.20591e-10	2.28796e-08	FALSE	lost_in_mutant	1589	*	Distal Intergenic	145946	SPATA8	174925
chr1	58248265	58250847	*	2583	9.55301	9.27564	9.78556	-0.509923	2.20859e-10	2.28956e-08	FALSE	lost_in_mutant	2583	*	Intron (ENST00000485760.5/1600, intron 4 of 20)	115209	OMA1	255352
chr19	53977403	53978693	*	1291	8.70242	9.01371	8.30494	0.708767	2.23734e-10	2.31818e-08	FALSE	gained_in_mutant	1291	*	Exon (ENST00000270458.4/59283, exon 2 of 4)	100126325	MIR935	-3614
chr20	36248797	36249634	*	838	7.1184	6.44674	7.5749	-1.12816	2.24664e-10	2.32661e-08	TRUE	lost_in_mutant	838	*	Intron (ENST00000680639.1/25980, intron 4 of 4)	25980	AAR2	12312
chr8	96144402	96145966	*	1565	6.84673	7.31562	6.14763	1.16799	2.26974e-10	2.34934e-08	FALSE	gained_in_mutant	1565	*	3' UTR	392255	GDF6	14840
chr10	118973974	118974594	*	621	5.26924	3.4417	6.05018	-2.60849	2.30078e-10	2.38025e-08	FALSE	lost_in_mutant	621	*	Intron (ENST00000663084.1/125177373, intron 2 of 3)	125177373	LINC03036	54950
chr4	185625236	185626226	*	991	6.36197	5.41828	6.92766	-1.50938	2.31223e-10	2.39086e-08	TRUE	lost_in_mutant	991	*	Exon (ENST00000698538.1/8470, exon 14 of 23)	8470	SORBS2	-5085
chr10	128220282	128221838	*	1557	7.48282	6.8983	7.89763	-0.999334	2.33505e-10	2.41324e-08	FALSE	lost_in_mutant	1557	*	Intron (ENST00000626518.2/101927381, intron 1 of 3)	101927381	LINC01163	39146
chr7	44104360	44105899	*	1540	7.39736	7.80381	6.82942	0.974392	2.34901e-10	2.42642e-08	FALSE	gained_in_mutant	1540	*	Promoter (<=1kb)	165	AEBP1	0
chr1	65791891	65793895	*	2005	9.1422	8.83059	9.39832	-0.567725	2.37586e-10	2.4529e-08	FALSE	lost_in_mutant	2005	*	Promoter (<=1kb)	5142	PDE4B	0
chr13	113489371	113491822	*	2452	10.3239	10.0898	10.5252	-0.435344	2.39702e-10	2.47348e-08	FALSE	lost_in_mutant	2452	*	Promoter (<=1kb)	55208	DCUN1D2	0
chr3	190544660	190546358	*	1699	7.53731	6.97585	7.94046	-0.964608	2.41208e-10	2.48775e-08	TRUE	lost_in_mutant	1699	*	Intron (ENST00000072516.7/3556, intron 1 of 10)	3556	IL1RAP	-9506
chr8	129681711	129682721	*	1011	7.50984	7.90995	6.95427	0.955686	2.41382e-10	2.48828e-08	FALSE	gained_in_mutant	1011	*	Promoter (<=1kb)	137196	CCDC26	0
chr7	113799683	113800546	*	864	6.32838	5.38311	6.89462	-1.51151	2.44247e-10	2.51653e-08	TRUE	lost_in_mutant	864	*	Distal Intergenic	5506	PPP1R3A	118450
chr6	85641982	85644268	*	2287	10.9337	10.74	11.1045	-0.364558	2.4545e-10	2.52763e-08	FALSE	lost_in_mutant	2287	*	Promoter (<=1kb)	10492	SYNCRIP	0
chr15	84816816	84819548	*	2733	8.56294	8.86307	8.18352	0.679551	2.48295e-10	2.55563e-08	FALSE	gained_in_mutant	2733	*	Promoter (<=1kb)	57538	ALPK3	0
chr8	104329838	104330527	*	690	6.24495	6.80818	5.30825	1.49993	2.50451e-10	2.57651e-08	FALSE	gained_in_mutant	690	*	Exon (ENST00000521601.1/1807, exon 5 of 5)	81501	DCSTAMP	-8560
chr19	49347529	49348306	*	778	7.72144	7.14606	8.13167	-0.985604	2.50673e-10	2.57748e-08	FALSE	lost_in_mutant	778	*	Intron (ENST00000598810.5/8463, intron 9 of 12)	28968	SLC6A16	-7226
chr18	58460903	58461773	*	871	6.50005	5.57258	7.06001	-1.48743	2.51339e-10	2.58301e-08	TRUE	lost_in_mutant	871	*	Distal Intergenic	100616357	MIR3591	-9751
chr12	54357020	54357603	*	584	7.96203	8.31082	7.50109	0.809723	2.51594e-10	2.58432e-08	FALSE	gained_in_mutant	584	*	Intron (ENST00000550474.5/102724050, intron 1 of 3)	102724050	GPR84-AS1	3228
chr1	197437299	197438633	*	1335	6.03342	4.91237	6.65658	-1.74421	2.54136e-10	2.6085e-08	TRUE	lost_in_mutant	1335	*	Exon (ENST00000535699.5/23418, exon 11 of 13)	23418	CRB1	-3537
chr16	83012491	83013672	*	1182	5.81361	4.57934	6.46891	-1.88957	2.54206e-10	2.6085e-08	FALSE	lost_in_mutant	1182	*	Intron (ENST00000268613.14/1012, intron 3 of 14)	101928417	LOC101928417	-22193
chr14	72084229	72085656	*	1428	8.15031	7.69318	8.49692	-0.803736	2.55784e-10	2.62337e-08	FALSE	lost_in_mutant	1428	*	Intron (ENST00000553525.6/9628, intron 2 of 17)	9628	RGS6	119437
chrY	12525528	12526829	*	1302	5.07497	5.82779	3.40799	2.4198	2.57479e-10	2.63871e-08	TRUE	gained_in_mutant	1302	*	Distal Intergenic	64595	TTTY15	-10821
chr7	158795080	158796870	*	1791	7.00087	6.27029	7.48356	-1.21327	2.57542e-10	2.63871e-08	FALSE	lost_in_mutant	1791	*	Intron (ENST00000251527.10/57488, intron 3 of 21)	57488	ESYT2	30771
chr1	1079426	1080683	*	1258	9.26476	9.52929	8.94058	0.58871	2.59742e-10	2.65991e-08	FALSE	gained_in_mutant	1258	*	Distal Intergenic	54991	C1orf159	3389
chr11	122655361	122657156	*	1796	9.67274	9.39122	9.90819	-0.516966	2.62479e-10	2.68583e-08	FALSE	lost_in_mutant	1796	*	Promoter (<=1kb)	84959	UBASH3B	0
chr4	113153662	113154391	*	730	6.11568	5.07649	6.71347	-1.63698	2.62539e-10	2.68583e-08	FALSE	lost_in_mutant	730	*	Promoter (1-2kb)	102465878	MIR8082	1380
chr14	75126492	75127546	*	1055	7.87751	7.38786	8.24241	-0.854548	2.6631e-10	2.72303e-08	FALSE	lost_in_mutant	1055	*	Promoter (<=1kb)	91754	NEK9	0
chr7	114968966	114969842	*	877	5.62746	4.25059	6.31895	-2.06836	2.66812e-10	2.72679e-08	FALSE	lost_in_mutant	877	*	Intron (ENST00000393486.6/29969, intron 3 of 4)	29969	MDFIC	35097
chr1	39408172	39409736	*	1565	9.97383	9.7107	10.1963	-0.485592	2.68123e-10	2.7388e-08	FALSE	lost_in_mutant	1565	*	Promoter (<=1kb)	23499	MACF1	0
chr4	156230810	156231511	*	702	6.23595	5.23287	6.82194	-1.58907	2.69917e-10	2.75573e-08	FALSE	lost_in_mutant	702	*	Distal Intergenic	1519	CTSO	-276898
chr15	64344273	64345548	*	1276	6.68548	5.85204	7.21036	-1.35831	2.72718e-10	2.78293e-08	FALSE	lost_in_mutant	1276	*	Promoter (1-2kb)	124900364	LOC124900364	1734
chr9	104021700	104022613	*	914	6.16341	5.13251	6.75853	-1.62602	2.72987e-10	2.7831e-08	TRUE	lost_in_mutant	914	*	Distal Intergenic	101928523	LINC03094	21945
chr2	133293500	133294673	*	1174	7.61038	7.02271	8.02677	-1.00406	2.73011e-10	2.7831e-08	TRUE	lost_in_mutant	1174	*	Intron (ENST00000409261.6/344148, intron 4 of 19)	101928161	NCKAP5-AS2	27135
chr17	57622956	57624703	*	1748	7.89934	7.40762	8.26539	-0.857777	2.73851e-10	2.79026e-08	FALSE	lost_in_mutant	1748	*	Promoter (2-3kb)	124540	MSI2	-2212
chr1	31644376	31645648	*	1273	10.1118	9.8728	10.3168	-0.443953	2.7694e-10	2.81921e-08	FALSE	lost_in_mutant	1273	*	Promoter (<=1kb)	107985471	PEF1-AS1	0
chr10	34789789	34790774	*	986	7.25159	6.61519	7.69168	-1.07649	2.76972e-10	2.81921e-08	TRUE	lost_in_mutant	986	*	Intron (ENST00000545260.5/56288, intron 1 of 22)	56288	PARD3	24522
chr3	129521035	129522302	*	1268	6.98179	6.26586	7.45811	-1.19225	2.77978e-10	2.82803e-08	TRUE	lost_in_mutant	1268	*	Distal Intergenic	55764	IFT122	3028
chr11	1548109	1548727	*	619	8.27721	8.60915	7.84534	0.763809	2.83775e-10	2.88556e-08	FALSE	gained_in_mutant	619	*	Distal Intergenic	1850	DUSP8	10716
chr9	126533985	126535399	*	1415	7.34826	6.6935	7.79698	-1.10348	2.84774e-10	2.89425e-08	FALSE	lost_in_mutant	1415	*	Distal Intergenic	105376276	LOC105376276	17568
chr21	33265735	33267253	*	1519	8.05812	8.40552	7.59961	0.805908	2.86205e-10	2.90734e-08	TRUE	gained_in_mutant	1519	*	Promoter (<=1kb)	100288432	IL10RB-DT	0
chr11	68037972	68039260	*	1289	6.95898	7.44462	6.22151	1.22311	2.86369e-10	2.90755e-08	FALSE	gained_in_mutant	1289	*	Promoter (<=1kb)	10312	TCIRG1	0
chr19	40567635	40568007	*	373	6.89565	7.36458	6.19648	1.1681	2.8872e-10	2.92994e-08	FALSE	gained_in_mutant	373	*	3' UTR	57731	SPTBN4	-3032
chr6	4383933	4384843	*	911	4.97494	2.51843	5.83714	-3.31871	2.90571e-10	2.94725e-08	FALSE	lost_in_mutant	911	*	Intron (ENST00000642310.1/105374894, intron 4 of 4)	101927888	LOC101927888	-36771
chr3	50464328	50465600	*	1273	7.56659	7.00615	7.96921	-0.963059	2.91803e-10	2.95826e-08	TRUE	lost_in_mutant	1273	*	Intron (ENST00000424201.7/9254, intron 2 of 37)	9254	CACNA2D2	37823
chr1	1908486	1909749	*	1264	9.30501	9.54851	9.01189	0.536616	2.94353e-10	2.98262e-08	FALSE	gained_in_mutant	1264	*	Distal Intergenic	163688	CALML6	-5359
chr17	18027875	18029314	*	1440	7.00037	6.27476	7.48091	-1.20615	2.97065e-10	3.00858e-08	FALSE	lost_in_mutant	1440	*	Promoter (1-2kb)	91647	ATPAF2	-1340
chr6	27297594	27298246	*	653	5.42374	6.11784	4.03589	2.08195	2.97417e-10	3.01064e-08	FALSE	gained_in_mutant	653	*	Intron (ENST00000429945.1/ENST00000429945.1, intron 1 of 1)	94026	POM121L2	14027
chr19	35716199	35717914	*	1716	10.8042	10.6173	10.9696	-0.352348	2.97755e-10	3.01255e-08	FALSE	lost_in_mutant	1716	*	Promoter (<=1kb)	9757	KMT2B	-59
chr6	5896323	5897756	*	1434	6.65555	5.85029	7.16929	-1.31899	2.98212e-10	3.01567e-08	FALSE	lost_in_mutant	1434	*	Distal Intergenic	124901251	LOC124901251	44817
[truncated: 217,145+ more rows]
