# Supplementary material for: Quinone reductase 2 reads H3 serotonylation to support neuronal maturation
Source: bioRxiv. 2026 Mar 19:2026.03.17.712426. Preprint. [Version 2] doi: 10.64898/2026.03.17.712426 (PMC13015520; doi:10.64898/2026.03.17.712426)
Supplement: Supplement 19 [file media-19.xlsx]

## Sheet: ATAC_I129EI195R_vs_WT_annotated
seqnames	start	end	strand	width	Conc	Conc_I129EI195R	Conc_WT	Fold	p.value	FDR	2026-10-01	status	chip_width	chip_strand	annotation	geneId	SYMBOL	distanceToTSS
chr7	150322516	150324821	*	2306	8.06903	8.90049	5.88796	3.01253	4.722e-79	9.3448e-74	TRUE	gained_in_mutant	2306	*	Promoter (<=1kb)	65999	LRRC61	0
chr9	135647802	135649537	*	1736	7.84814	4.63227	8.76834	-4.13607	2.57134e-62	2.54433e-57	TRUE	lost_in_mutant	1736	*	Distal Intergenic	360203	GLT6D1	-8262
chr13	57629392	57632801	*	3410	9.77818	10.2837	8.99333	1.29033	5.15056e-54	3.39764e-49	FALSE	gained_in_mutant	3410	*	Promoter (<=1kb)	27253	PCDH17	0
chr13	67229532	67231365	*	1834	9.90968	10.3866	9.1924	1.19418	2.25361e-50	1.11497e-45	FALSE	gained_in_mutant	1834	*	Promoter (<=1kb)	5101	PCDH9	0
chr2	13307924	13309502	*	1579	6.97173	7.89515	3.69788	4.19727	3.63385e-48	1.43827e-43	FALSE	gained_in_mutant	1579	*	Intron (ENST00000647894.1/105373436, intron 4 of 4)	105373438	LOC105373438	-228171
chr19	9674303	9675543	*	1241	6.99897	7.94095	3.334	4.60695	5.35587e-48	1.76654e-43	FALSE	gained_in_mutant	1241	*	Promoter (<=1kb)	54811	ZNF562	0
chr1	238484813	238486277	*	1465	7.47052	4.91246	8.34252	-3.43006	1.72849e-47	4.88665e-43	FALSE	lost_in_mutant	1465	*	Promoter (<=1kb)	124904565	LOC124904565	0
chr2	5980478	5982560	*	2083	7.38239	8.21139	5.22099	2.9904	1.17764e-46	2.91318e-42	TRUE	gained_in_mutant	2083	*	Promoter (<=1kb)	400940	LOC400940	0
chr14	47674271	47676602	*	2332	9.41208	9.9062	8.65463	1.25156	2.13231e-45	4.68869e-41	FALSE	gained_in_mutant	2332	*	Promoter (<=1kb)	161357	MDGA2	0
chr2	74119980	74120780	*	801	7.93478	6.38084	8.66546	-2.28462	1.71343e-42	3.39086e-38	FALSE	lost_in_mutant	801	*	Exon (ENST00000551203.1/ENST00000551203.1, exon 1 of 2)	200424	TET3	-3185
chr13	113724708	113725367	*	660	8.7856	7.71841	9.39229	-1.67388	2.25561e-41	4.05803e-37	FALSE	lost_in_mutant	660	*	Promoter (1-2kb)	6011	GRK1	-1119
chr8	142974576	142975979	*	1404	7.913	6.39159	8.63691	-2.24532	4.73438e-40	7.80774e-36	FALSE	lost_in_mutant	1404	*	Distal Intergenic	100128627	CDC42P3	-19871
chr7	157567814	157569751	*	1938	8.03074	6.70123	8.7107	-2.00947	1.0915e-39	1.66159e-35	FALSE	lost_in_mutant	1938	*	Exon (ENST00000389413.7/5799, exon 20 of 22)	406945	MIR153-2	4671
chr19	43316518	43317297	*	780	7.3278	5.17907	8.1552	-2.97613	1.18497e-39	1.67503e-35	FALSE	lost_in_mutant	780	*	Distal Intergenic	128193286	LINC03078	14247
chr2	5472740	5474482	*	1743	6.82953	7.67796	4.50377	3.17419	6.87326e-39	9.06807e-35	FALSE	gained_in_mutant	1743	*	Distal Intergenic	124905950	LOC124905950	81549
chr10	119818027	119819150	*	1124	7.11417	3.73061	8.04334	-4.31274	1.79049e-38	2.2146e-34	FALSE	lost_in_mutant	1124	*	Promoter (<=1kb)	22876	INPP5F	0
chr20	64000990	64001978	*	989	7.23501	8.02964	5.3211	2.70854	9.63995e-38	1.1222e-33	FALSE	gained_in_mutant	989	*	Exon (ENST00000266079.5/24148, exon 9 of 21)	24148	PRPF6	19858
chr8	232271	233112	*	842	6.56094	7.51166	2.66472	4.84694	2.56632e-36	2.82151e-32	FALSE	gained_in_mutant	842	*	Promoter (<=1kb)	169270	ZNF596	0
chr19	15836192	15837594	*	1403	7.05146	4.55622	7.91749	-3.36127	4.17462e-36	4.34818e-32	FALSE	lost_in_mutant	1403	*	Promoter (1-2kb)	124900418	LOC124900418	1873
chr14	20827480	20828776	*	1297	7.04364	4.5673	7.90782	-3.34052	1.03656e-35	1.02567e-31	FALSE	lost_in_mutant	1297	*	Distal Intergenic	6035	RNASE1	-24625
chr19	36797137	36797903	*	767	6.98183	7.96339	1.68262	6.28077	1.50273e-35	1.41613e-31	FALSE	gained_in_mutant	767	*	Promoter (<=1kb)	284408	ZNF790-AS1	0
chr11	36594153	36595005	*	853	6.50628	7.40095	3.67816	3.72279	3.21565e-35	2.88657e-31	FALSE	gained_in_mutant	853	*	Promoter (<=1kb)	107984325	LOC107984325	0
chr7	129779518	129782065	*	2548	8.70535	9.24819	7.82481	1.42339	3.3548e-35	2.88657e-31	FALSE	gained_in_mutant	2548	*	Promoter (<=1kb)	105375501	LOC105375501	0
chr19	11848297	11849503	*	1207	7.46081	8.19205	5.90411	2.28794	4.67323e-35	3.85345e-31	FALSE	gained_in_mutant	1207	*	Promoter (<=1kb)	90594	ZNF439	0
chr20	38747760	38749440	*	1681	9.89297	10.3337	9.25533	1.07833	5.0744e-35	4.01687e-31	FALSE	gained_in_mutant	1681	*	Promoter (<=1kb)	79913	ACTR5	0
chr13	60395878	60397303	*	1426	9.22978	9.68728	8.55595	1.13133	2.21347e-34	1.68478e-30	FALSE	gained_in_mutant	1426	*	Promoter (<=1kb)	81550	TDRD3	0
chrY	12420958	12421968	*	1011	6.73976	7.71577	1.81765	5.89812	1.27025e-33	9.31039e-30	FALSE	gained_in_mutant	1011	*	Promoter (<=1kb)	352887	GYG2P1	0
chr17	16415064	16416732	*	1669	7.4579	5.80379	8.20831	-2.40452	4.33214e-33	3.06188e-29	FALSE	lost_in_mutant	1669	*	Promoter (<=1kb)	51393	TRPV2	0
chr15	76335952	76337397	*	1446	8.53872	9.0683	7.69317	1.37513	2.85115e-32	1.94566e-28	TRUE	gained_in_mutant	1446	*	Promoter (<=1kb)	64843	ISL2	0
chr13	74135176	74136618	*	1443	8.90358	9.41466	8.10491	1.30976	3.3644e-32	2.21937e-28	FALSE	gained_in_mutant	1443	*	Promoter (<=1kb)	11278	KLF12	-772
chr19	56538208	56539348	*	1141	7.39441	2.18151	8.37483	-6.19332	2.2697e-31	1.44894e-27	FALSE	lost_in_mutant	1141	*	Promoter (<=1kb)	101928982	ZFP28-DT	0
chr2	6652968	6654006	*	1039	6.40246	7.29836	3.55792	3.74044	9.12471e-31	5.64303e-27	FALSE	gained_in_mutant	1039	*	Promoter (1-2kb)	102800314	MIR7515HG	-1864
chr2	5409355	5410616	*	1262	6.72186	7.51871	4.7933	2.72541	1.60208e-30	9.60755e-27	FALSE	gained_in_mutant	1262	*	Distal Intergenic	124905950	LOC124905950	145415
chr2	6771664	6773665	*	2002	7.25326	7.97295	5.7517	2.22124	1.68351e-30	9.79899e-27	TRUE	gained_in_mutant	2002	*	Promoter (1-2kb)	400941	LINC00487	-1353
chr13	74289972	74290748	*	777	8.99264	9.45861	8.30006	1.15855	2.22691e-30	1.25915e-26	TRUE	gained_in_mutant	777	*	Promoter (1-2kb)	105370259	LOC105370259	1788
chr22	45879985	45881439	*	1455	7.08065	5.22563	7.86605	-2.64041	2.29224e-30	1.26009e-26	FALSE	lost_in_mutant	1455	*	Intron (ENST00000451118.1/107985535, intron 1 of 2)	107985535	LOC107985535	6309
chr11	112881123	112882033	*	911	7.90574	6.78702	8.5282	-1.74118	5.75397e-30	3.07758e-26	FALSE	lost_in_mutant	911	*	Distal Intergenic	105369498	LOC105369498	-45999
chr8	129939186	129940482	*	1297	9.60972	10.015	9.04415	0.970805	1.37007e-29	7.13513e-26	FALSE	gained_in_mutant	1297	*	Promoter (<=1kb)	51571	CYRIB	0
chr1	2199117	2199762	*	646	7.3889	5.93214	8.0988	-2.16666	2.72792e-29	1.38424e-25	FALSE	lost_in_mutant	646	*	Promoter (<=1kb)	199990	FAAP20	145
chr20	46089071	46090482	*	1412	10.0243	10.4179	9.48129	0.936646	3.97304e-29	1.96565e-25	FALSE	gained_in_mutant	1412	*	Promoter (<=1kb)	57727	NCOA5	0
chr14	104223124	104224998	*	1875	8.50775	7.65777	9.03903	-1.38127	7.09832e-29	3.42622e-25	FALSE	lost_in_mutant	1875	*	Promoter (<=1kb)	145195	LINC02691	0
chr5	173962828	173964429	*	1602	7.81736	6.6727	8.4475	-1.7748	1.01713e-28	4.7926e-25	TRUE	lost_in_mutant	1602	*	Distal Intergenic	133491	C5orf47	-9350
chr8	69994444	69995210	*	767	6.25463	7.15489	3.3506	3.80428	1.38773e-28	6.38674e-25	FALSE	gained_in_mutant	767	*	Distal Intergenic	63978	PRDM14	76042
chr8	142283219	142284282	*	1064	8.63451	7.80958	9.15605	-1.34646	1.67653e-28	7.39219e-25	FALSE	lost_in_mutant	1064	*	Intron (ENST00000524325.6/203062, intron 11 of 13)	203062	TSNARE1	-3222
chr20	35953694	35955153	*	1460	10.8234	11.1327	10.4292	0.70349	1.6809e-28	7.39219e-25	FALSE	gained_in_mutant	1460	*	Promoter (<=1kb)	51282	SCAND1	0
chr2	6309654	6311069	*	1416	6.18408	7.07895	3.3534	3.72555	1.73185e-28	7.45067e-25	FALSE	gained_in_mutant	1416	*	Intron (ENST00000648803.1/105373401, intron 3 of 7)	105373401	LOC105373401	3811
chr5	136466234	136467979	*	1746	6.29652	7.18144	3.59123	3.59022	1.87571e-28	7.89789e-25	TRUE	gained_in_mutant	1746	*	Promoter (<=1kb)	124901076	LOC124901076	0
chr20	62134834	62135774	*	941	7.17623	7.86491	5.81107	2.05385	2.94352e-28	1.21358e-24	FALSE	gained_in_mutant	941	*	3' UTR	5688	PSMA7	3622
chr13	60163691	60164686	*	996	8.85522	9.3333	8.13526	1.19805	3.53746e-28	1.42869e-24	FALSE	gained_in_mutant	996	*	Promoter (<=1kb)	81624	DIAPH3	0
chr20	45933425	45935620	*	2196	11.2514	11.5372	10.8946	0.642587	5.24424e-28	2.07566e-24	FALSE	gained_in_mutant	2196	*	Promoter (<=1kb)	63935	PCIF1	0
chr8	73356241	73357595	*	1355	8.85717	8.1016	9.3505	-1.2489	9.27857e-28	3.60043e-24	FALSE	lost_in_mutant	1355	*	Promoter (<=1kb)	101926926	RDH10-AS1	0
chr19	7868424	7870309	*	1886	9.91521	9.35839	10.316	-0.957579	2.31107e-27	8.79535e-24	FALSE	lost_in_mutant	1886	*	3' UTR	80164	PRR36	3288
chr8	94119538	94120649	*	1112	7.42601	6.03697	8.12038	-2.08341	4.47169e-27	1.6697e-23	FALSE	lost_in_mutant	1112	*	Distal Intergenic	1015	CDH17	41479
chr7	158957556	158958917	*	1362	6.87304	4.96697	7.66646	-2.69949	1.16478e-26	4.26867e-23	FALSE	lost_in_mutant	1362	*	Exon (ENST00000659764.1/ENST00000659764.1, exon 1 of 2)	55112	DYNC2I1	23363
chr14	74896528	74897704	*	1177	7.03707	7.74359	5.59538	2.14821	1.47685e-26	5.31394e-23	TRUE	gained_in_mutant	1177	*	Intron (ENST00000554612.5/1743, intron 7 of 11)	1743	DLST	7459
chr14	104158529	104159662	*	1134	7.29188	5.86831	7.99428	-2.12597	1.55925e-26	5.51026e-23	FALSE	lost_in_mutant	1134	*	Intron (ENST00000697132.1/26153, intron 4 of 14)	26153	KIF26A	19489
chr2	5690463	5692941	*	2479	8.78655	9.26627	8.0628	1.20347	2.67537e-26	9.28866e-23	FALSE	gained_in_mutant	2479	*	Promoter (<=1kb)	102723818	LINC01248	0
chr4	152117289	152118384	*	1096	7.35236	5.98743	8.04099	-2.05356	2.82193e-26	9.62858e-23	TRUE	lost_in_mutant	1096	*	Distal Intergenic	100996286	LINC02273	16471
chr13	74132732	74134961	*	2230	9.04002	9.48035	8.4031	1.07725	3.2768e-26	1.08576e-22	FALSE	gained_in_mutant	2230	*	Promoter (<=1kb)	11278	KLF12	0
chr19	21766853	21767937	*	1085	7.94936	1.14994	8.94287	-7.79293	3.29185e-26	1.08576e-22	FALSE	lost_in_mutant	1085	*	Promoter (<=1kb)	163227	ZNF100	0
chr5	102154522	102155563	*	1042	6.03462	6.939	3.07185	3.86714	4.20377e-26	1.35868e-22	FALSE	gained_in_mutant	1042	*	Distal Intergenic	353189	SLCO4C1	140721
chr12	132631151	132632137	*	987	7.08576	7.77115	5.73414	2.03701	4.25662e-26	1.35868e-22	TRUE	gained_in_mutant	987	*	Promoter (<=1kb)	5426	POLE	279
chr5	180313572	180314754	*	1183	8.16362	7.26906	8.71165	-1.44259	7.52993e-26	2.36534e-22	FALSE	lost_in_mutant	1183	*	Exon (ENST00000253778.13/9945, exon 14 of 19)	9945	GFPT2	9610
chr20	3283231	3284162	*	932	7.77109	6.6959	8.38027	-1.68437	1.88552e-25	5.83035e-22	FALSE	lost_in_mutant	932	*	Intron (ENST00000252032.10/25943, intron 27 of 36)	25943	DNAAF9	31928
chr12	43758148	43759640	*	1493	8.83247	8.15984	9.28942	-1.12959	2.14769e-25	6.53887e-22	FALSE	lost_in_mutant	1493	*	Promoter (<=1kb)	51135	IRAK4	0
chr14	60648959	60650291	*	1333	9.60026	9.97285	9.09662	0.87623	3.64391e-25	1.09262e-21	FALSE	gained_in_mutant	1333	*	Promoter (<=1kb)	6495	SIX1	0
chr20	12293717	12295004	*	1288	7.72709	6.65664	8.3348	-1.67815	3.84172e-25	1.13474e-21	FALSE	lost_in_mutant	1288	*	Intron (ENST00000654812.1/107985406, intron 1 of 2)	107985406	LOC107985406	23217
chr20	44210088	44211809	*	1722	10.3363	10.6655	9.90895	0.756571	3.91718e-25	1.14001e-21	FALSE	gained_in_mutant	1722	*	Promoter (<=1kb)	51526	OSER1	0
chr17	43360571	43362019	*	1449	6.76475	7.75281	0.841781	6.91103	4.50837e-25	1.29305e-21	TRUE	gained_in_mutant	1449	*	Exon (ENST00000624705.2/ENST00000624705.2, exon 1 of 1)	100130581	LINC00910	25918
chr13	74286982	74288917	*	1936	8.77012	9.23103	8.0888	1.14222	8.37908e-25	2.36887e-21	TRUE	gained_in_mutant	1936	*	Promoter (<=1kb)	105370259	LOC105370259	0
chr20	46688932	46690073	*	1142	10.5051	10.8076	10.1217	0.685942	1.1936e-24	3.32692e-21	FALSE	gained_in_mutant	1142	*	Promoter (<=1kb)	112858	TP53RK	0
chr20	44884985	44886398	*	1414	10.6233	10.9363	10.2232	0.713101	1.6386e-24	4.50386e-21	FALSE	gained_in_mutant	1414	*	Promoter (<=1kb)	7529	YWHAB	0
chr20	58388798	58389653	*	856	9.59641	9.97328	9.08487	0.888404	2.2943e-24	6.21973e-21	TRUE	gained_in_mutant	856	*	Promoter (<=1kb)	9217	VAPB	0
chr20	35318375	35320193	*	1819	8.93757	9.36161	8.33444	1.02717	3.98473e-24	1.06564e-20	FALSE	gained_in_mutant	1819	*	Promoter (2-3kb)	55245	UQCC1	-2939
chr20	43456983	43458521	*	1539	10.2419	10.5668	9.82191	0.744901	4.65437e-24	1.22813e-20	FALSE	gained_in_mutant	1539	*	Promoter (<=1kb)	6431	SRSF6	0
chr4	31996103	31997005	*	903	6.39727	3.34083	7.30785	-3.96702	4.9517e-24	1.28939e-20	FALSE	lost_in_mutant	903	*	Promoter (<=1kb)	102723828	LINC02506	-371
chr19	20564978	20566139	*	1162	9.03051	9.44421	8.44823	0.995985	5.57198e-24	1.43207e-20	FALSE	gained_in_mutant	1162	*	Promoter (<=1kb)	100129842	ZNF737	0
chr20	63658029	63659157	*	1129	10.0894	10.4337	9.63611	0.797628	7.74169e-24	1.96419e-20	FALSE	gained_in_mutant	1129	*	Promoter (<=1kb)	100533107	RTEL1-TNFRSF6B	0
chr12	127423010	127424629	*	1620	6.80085	5.10319	7.55934	-2.45615	1.00183e-23	2.50962e-20	TRUE	lost_in_mutant	1620	*	Distal Intergenic	105370067	LOC105370067	-31114
chr20	50730697	50732132	*	1436	10.9582	11.2678	10.5634	0.704461	1.47165e-23	3.64049e-20	FALSE	gained_in_mutant	1436	*	Promoter (<=1kb)	84612	PARD6B	0
chr7	99918951	99919930	*	980	8.17543	8.72446	7.27817	1.44628	1.69164e-23	4.133e-20	FALSE	gained_in_mutant	980	*	Promoter (<=1kb)	89122	TRIM4	0
chr5	123949465	123950723	*	1259	7.43323	6.23483	8.07869	-1.84386	1.90635e-23	4.60078e-20	FALSE	lost_in_mutant	1259	*	Distal Intergenic	1456	CSNK1G3	361040
chr20	31604010	31606246	*	2237	10.7417	11.0355	10.3725	0.663016	3.71677e-23	8.86199e-20	FALSE	gained_in_mutant	2237	*	Promoter (<=1kb)	3397	ID1	0
chr12	124388365	124389825	*	1461	9.09811	8.5011	9.51913	-1.01803	5.21501e-23	1.22862e-19	FALSE	lost_in_mutant	1461	*	Promoter (<=1kb)	9612	NCOR2	0
chr20	52448563	52449516	*	954	6.61877	7.34626	5.08031	2.26594	7.86878e-23	1.83203e-19	FALSE	gained_in_mutant	954	*	Intron (ENST00000656056.1/105372666, intron 3 of 3)	124904931	LOC124904931	51075
chr20	33992850	33994574	*	1725	11.6058	11.8782	11.2695	0.608689	1.052e-22	2.42082e-19	FALSE	gained_in_mutant	1725	*	Promoter (<=1kb)	101926888	RALY-AS1	0
chr20	34515268	34517302	*	2035	10.1098	10.4281	9.70084	0.727274	1.18943e-22	2.7056e-19	FALSE	gained_in_mutant	2035	*	Promoter (<=1kb)	83658	DYNLRB1	0
chr20	49277486	49279215	*	1730	10.1441	10.4768	9.71102	0.765753	2.62438e-22	5.90184e-19	FALSE	gained_in_mutant	1730	*	Promoter (<=1kb)	57169	ZNFX1	0
chr6	63571741	63574526	*	2786	10.0304	9.60521	10.3584	-0.75323	3.17691e-22	7.06413e-19	FALSE	lost_in_mutant	2786	*	Promoter (<=1kb)	128125822	LOC128125822	0
chr17	81480707	81481945	*	1239	8.03154	7.12973	8.58223	-1.4525	3.34903e-22	7.3641e-19	FALSE	lost_in_mutant	1239	*	Exon (ENST00000693291.1/ENST00000693291.1, exon 1 of 1)	57597	BAHCC1	18148
chr20	46405843	46407264	*	1422	10.6183	10.8931	10.2787	0.614358	4.27968e-22	9.30709e-19	FALSE	gained_in_mutant	1422	*	Promoter (<=1kb)	63916	ELMO2	0
chr20	58650628	58652450	*	1823	10.1443	10.4587	9.74162	0.71707	5.93915e-22	1.27756e-18	TRUE	gained_in_mutant	1823	*	Promoter (<=1kb)	100534593	STX16-NPEPL1	0
chr10	784479	785679	*	1201	9.03991	8.45636	9.45424	-0.997872	8.03132e-22	1.69726e-18	FALSE	lost_in_mutant	1201	*	Distal Intergenic	23185	LARP4B	30036
chr20	40854901	40855755	*	855	7.12819	7.77424	5.92769	1.84655	8.0618e-22	1.69726e-18	FALSE	gained_in_mutant	855	*	Distal Intergenic	101927098	LOC101927098	-156285
chr14	101716709	101718158	*	1450	8.31403	7.57811	8.79901	-1.22091	1.87481e-21	3.90552e-18	FALSE	lost_in_mutant	1450	*	Intron (ENST00000557778.1/105370676, intron 1 of 2)	145200	LINC00239	-12279
chr20	9837982	9839584	*	1603	10.0089	9.59474	10.3303	-0.735596	2.12528e-21	4.38114e-18	FALSE	lost_in_mutant	1603	*	Promoter (<=1kb)	57144	PAK5	0
chr6	3848558	3849559	*	1002	7.38532	6.25055	8.01255	-1.76199	2.47992e-21	5.05953e-18	FALSE	lost_in_mutant	1002	*	Promoter (<=1kb)	26240	FAM50B	0
chr1	74732649	74734332	*	1684	8.25304	8.73741	7.51852	1.21889	2.59248e-21	5.23519e-18	FALSE	gained_in_mutant	1684	*	Promoter (<=1kb)	127253	TYW3	0
chr20	35741440	35743260	*	1821	10.7526	11.0239	10.4183	0.60555	2.66005e-21	5.3174e-18	FALSE	gained_in_mutant	1821	*	Promoter (<=1kb)	9584	RBM39	0
chr20	32357490	32358562	*	1073	10.8017	11.0678	10.4751	0.592726	2.88258e-21	5.7046e-18	FALSE	gained_in_mutant	1073	*	Promoter (<=1kb)	171023	ASXL1	0
chr7	51470482	51472155	*	1674	8.11326	7.25915	8.64612	-1.38697	3.36877e-21	6.60075e-18	FALSE	lost_in_mutant	1674	*	Promoter (<=1kb)	105375278	LOC105375278	0
chr20	20955936	20957299	*	1364	6.73835	5.19207	7.46746	-2.27539	3.5333e-21	6.85526e-18	TRUE	lost_in_mutant	1364	*	Distal Intergenic	128193295	LINC03083	-13149
chr8	130463309	130464962	*	1654	7.37657	7.97357	6.33984	1.63372	4.50594e-21	8.65749e-18	FALSE	gained_in_mutant	1654	*	Distal Intergenic	50807	ASAP1	-19635
chr2	6072793	6074389	*	1597	5.67345	6.59745	2.38899	4.20846	5.17535e-21	9.84805e-18	FALSE	gained_in_mutant	1597	*	Distal Intergenic	400940	LOC400940	90145
chr2	125536376	125537617	*	1242	6.35081	7.12233	4.57945	2.54288	7.81881e-21	1.47365e-17	TRUE	gained_in_mutant	1242	*	Distal Intergenic	105373597	LINC01889	-173352
chr18	57130803	57131715	*	913	7.70937	6.76939	8.27376	-1.50438	8.79532e-21	1.64206e-17	FALSE	lost_in_mutant	913	*	Distal Intergenic	284257	BOD1L2	-15372
chr17	58560360	58560978	*	619	6.54836	7.26409	5.06512	2.19896	8.95004e-21	1.65533e-17	FALSE	gained_in_mutant	619	*	Intron (ENST00000349033.10/56155, intron 29 of 31)	56155	TEX14	3280
chr3	167825797	167826343	*	547	6.21013	6.97946	4.45145	2.52801	1.20038e-20	2.19958e-17	TRUE	gained_in_mutant	547	*	Promoter (2-3kb)	5274	SERPINI1	2861
chr10	79220445	79221870	*	1426	9.57669	9.08468	9.9429	-0.858224	1.4425e-20	2.61899e-17	FALSE	lost_in_mutant	1426	*	Intron (ENST00000334512.10/57178, intron 7 of 24)	57178	ZMIZ1	-21799
chr20	346515	348483	*	1969	10.8331	10.4897	11.1102	-0.620481	1.58925e-20	2.85918e-17	FALSE	lost_in_mutant	1969	*	Promoter (<=1kb)	80023	NRSN2	0
chrY	12525528	12526829	*	1302	5.82465	6.68279	3.40799	3.2748	1.81403e-20	3.2342e-17	TRUE	gained_in_mutant	1302	*	Distal Intergenic	64595	TTTY15	-10821
chr2	121682347	121683230	*	884	6.27455	2.18151	7.23165	-5.05014	1.99004e-20	3.51632e-17	FALSE	lost_in_mutant	884	*	Intron (ENST00000667483.1/254128, intron 3 of 4)	254128	NIFK-AS1	-22479
chr20	34955034	34956589	*	1556	10.2542	10.5568	9.87088	0.685954	2.48659e-20	4.35482e-17	FALSE	gained_in_mutant	1556	*	Promoter (<=1kb)	2937	GSS	0
chr20	34111484	34112961	*	1478	10.1859	10.4956	9.79099	0.704645	3.58739e-20	6.22754e-17	FALSE	gained_in_mutant	1478	*	Promoter (<=1kb)	8894	EIF2S2	0
chr8	130442887	130444625	*	1739	8.03084	8.53821	7.24132	1.2969	3.85979e-20	6.64216e-17	FALSE	gained_in_mutant	1739	*	Promoter (<=1kb)	50807	ASAP1	0
chr20	36091618	36094158	*	2541	10.049	10.3497	9.6686	0.681144	4.00811e-20	6.83794e-17	TRUE	gained_in_mutant	2541	*	Promoter (<=1kb)	2036	EPB41L1	0
chr22	46942145	46943477	*	1333	8.24549	7.4895	8.73899	-1.24949	4.07715e-20	6.89627e-17	FALSE	lost_in_mutant	1333	*	Intron (ENST00000380995.5/25771, intron 9 of 13)	642757	TBC1D22A-AS1	-26103
chr16	7302980	7305250	*	2271	6.05062	6.84258	4.15406	2.68851	5.12291e-20	8.59169e-17	FALSE	gained_in_mutant	2271	*	Promoter (<=1kb)	124903640	LOC124903640	0
chr20	33719898	33720857	*	960	8.87483	9.2777	8.31388	0.963819	5.18775e-20	8.62731e-17	FALSE	gained_in_mutant	960	*	Promoter (<=1kb)	11264	PXMP4	0
chr20	40688495	40690418	*	1924	10.2635	10.5503	9.90521	0.645109	6.52069e-20	1.07537e-16	FALSE	gained_in_mutant	1924	*	Promoter (<=1kb)	9935	MAFB	0
chr17	31008062	31009367	*	1306	6.98452	7.6457	5.72827	1.91742	7.914e-20	1.29436e-16	FALSE	gained_in_mutant	1306	*	Promoter (<=1kb)	107984974	LOC107984974	0
chr18	14969169	14970151	*	983	5.84761	6.68289	3.63536	3.04753	9.5397e-20	1.54746e-16	FALSE	gained_in_mutant	983	*	Promoter (<=1kb)	101927642	LINC01444	317
chr2	191478534	191479924	*	1391	8.54286	7.89547	8.98813	-1.09265	1.23846e-19	1.9926e-16	FALSE	lost_in_mutant	1391	*	Distal Intergenic	4430	MYO1B	67469
chr15	70432800	70434370	*	1571	7.07762	7.69208	5.98534	1.70674	1.4308e-19	2.2835e-16	FALSE	gained_in_mutant	1571	*	Distal Intergenic	105370880	LINC02205	71558
chr20	51001312	51002447	*	1136	7.64299	8.18535	6.76373	1.42162	1.46285e-19	2.31598e-16	FALSE	gained_in_mutant	1136	*	Intron (ENST00000424566.1/ENST00000424566.1, intron 2 of 2)	3755	KCNG1	11661
chr2	5520125	5521257	*	1133	6.4071	7.15258	4.77881	2.37377	1.69682e-19	2.66507e-16	FALSE	gained_in_mutant	1133	*	Distal Intergenic	124905950	LOC124905950	34774
chr17	1077962	1079411	*	1450	8.18858	7.44127	8.67841	-1.23714	1.85828e-19	2.89568e-16	FALSE	lost_in_mutant	1450	*	Promoter (<=1kb)	29	ABR	0
chr16	1125253	1126248	*	996	7.88462	7.04263	8.41281	-1.37019	2.01074e-19	3.10878e-16	FALSE	lost_in_mutant	996	*	Distal Intergenic	107984906	LOC107984906	22180
chr1	44539940	44540806	*	867	6.67204	7.35034	5.34919	2.00115	2.18449e-19	3.35123e-16	TRUE	gained_in_mutant	867	*	Intron (ENST00000355387.6/55182, intron 2 of 14)	100847089	MIR5584	-4687
chr20	51613751	51614494	*	744	6.65126	7.34647	5.25867	2.0878	2.20856e-19	3.36209e-16	FALSE	gained_in_mutant	744	*	Exon (ENST00000311637.9/10079, exon 18 of 23)	4773	NFATC2	-50920
chr19	11020777	11021827	*	1051	7.81278	6.96996	8.3413	-1.37134	2.23094e-19	3.37024e-16	TRUE	lost_in_mutant	1051	*	Promoter (<=1kb)	6597	SMARCA4	0
chr20	46363764	46364725	*	962	9.50674	9.86454	9.02988	0.834654	2.76654e-19	4.14769e-16	FALSE	gained_in_mutant	962	*	Promoter (<=1kb)	51006	SLC35C2	0
chr20	62385914	62387644	*	1731	9.86052	10.202	9.41225	0.78977	2.90803e-19	4.32704e-16	FALSE	gained_in_mutant	1731	*	Promoter (<=1kb)	128667224	RPS21-DT	0
chr10	71377035	71377808	*	774	6.81444	5.46022	7.50048	-2.04026	3.00489e-19	4.43779e-16	FALSE	lost_in_mutant	774	*	Intron (ENST00000644895.1/55315, intron 5 of 5)	64072	CDH23	-19112
chr20	46321811	46323111	*	1301	7.3121	7.88892	6.33627	1.55265	3.34363e-19	4.90149e-16	TRUE	gained_in_mutant	1301	*	Distal Intergenic	64405	CDH22	-13313
chr20	50870396	50871828	*	1433	8.68504	9.0987	8.10284	0.995852	3.99659e-19	5.8156e-16	FALSE	gained_in_mutant	1433	*	Intron (ENST00000358791.9/55653, intron 4 of 5)	23394	ADNP	33730
chr1	5521932	5523044	*	1113	7.53687	6.46436	8.14522	-1.68085	4.68563e-19	6.76848e-16	FALSE	lost_in_mutant	1113	*	Distal Intergenic	105376686	LOC105376686	-28875
chr17	80570610	80571245	*	636	6.19192	6.94522	4.52241	2.42281	5.55723e-19	7.96935e-16	TRUE	gained_in_mutant	636	*	Intron (ENST00000574767.5/57521, intron 1 of 11)	57521	RPTOR	24944
chr19	3274801	3276854	*	2054	9.70684	9.24623	10.0554	-0.80921	5.60523e-19	7.98035e-16	FALSE	lost_in_mutant	2054	*	Promoter (<=1kb)	60680	CELF5	896
chr20	41136473	41138258	*	1786	10.4375	10.7436	10.0484	0.695275	5.67892e-19	8.02752e-16	FALSE	gained_in_mutant	1786	*	Promoter (<=1kb)	5335	PLCG1	0
chr1	150302011	150302869	*	859	6.01187	6.79414	4.1762	2.61794	6.005e-19	8.42825e-16	TRUE	gained_in_mutant	859	*	Intron (ENST00000614145.5/54460, intron 2 of 2)	54460	MRPS21	8091
chr6	42547295	42548579	*	1285	8.65154	8.05147	9.07408	-1.02261	6.29715e-19	8.77605e-16	TRUE	lost_in_mutant	1285	*	Distal Intergenic	23304	UBR2	-15450
chr14	100828005	100828784	*	780	6.02383	3.47582	6.89489	-3.41907	8.29781e-19	1.14406e-15	FALSE	lost_in_mutant	780	*	Promoter (<=1kb)	55384	MEG3	594
chr20	63740262	63741428	*	1167	9.52574	9.85707	9.09488	0.762196	8.32471e-19	1.14406e-15	FALSE	gained_in_mutant	1167	*	Promoter (<=1kb)	56731	SLC2A4RG	0
chr20	63877889	63878849	*	961	6.66039	7.33997	5.33241	2.00756	8.71949e-19	1.19005e-15	FALSE	gained_in_mutant	961	*	Intron (ENST00000611972.4/7165, intron 3 of 4)	7165	TPD52L2	-8033
chr20	62793904	62796685	*	2782	10.3333	10.6244	9.96815	0.656236	1.0046e-18	1.3617e-15	FALSE	gained_in_mutant	2782	*	Promoter (<=1kb)	55257	MRGBP	0
chr18	79911025	79912043	*	1019	6.63013	5.12384	7.35084	-2.227	1.10457e-18	1.48386e-15	FALSE	lost_in_mutant	1019	*	Intron (ENST00000357575.8/80148, intron 4 of 4)	80148	SLC66A2	3918
chr20	17635779	17637387	*	1609	8.31642	7.64996	8.77054	-1.12058	1.10972e-18	1.48386e-15	FALSE	lost_in_mutant	1609	*	Exon (ENST00000246043.8/6238, exon 4 of 23)	6238	RRBP1	5698
chr12	51721254	51722203	*	950	6.73038	5.28405	7.43794	-2.15389	1.20498e-18	1.60043e-15	FALSE	lost_in_mutant	950	*	3' UTR	6334	SCN8A	-23698
chr20	45362722	45363783	*	1062	10.4408	10.7063	10.1151	0.591123	1.47237e-18	1.94254e-15	FALSE	gained_in_mutant	1062	*	Promoter (<=1kb)	90196	SYS1	0
chr20	37502086	37503954	*	1869	7.4749	8.03504	6.54688	1.48816	1.52936e-18	2.00437e-15	TRUE	gained_in_mutant	1869	*	Exon (ENST00000613961.1/ENST00000613961.1, exon 1 of 1)	10904	BLCAP	16349
chr21	39006519	39007509	*	991	6.39218	7.11871	4.85826	2.26045	1.67791e-18	2.18458e-15	TRUE	gained_in_mutant	991	*	Promoter (<=1kb)	102724740	LINC02940	0
chr5	399386	400499	*	1114	9.05806	8.55073	9.43265	-0.881924	1.72975e-18	2.23736e-15	FALSE	lost_in_mutant	1114	*	Intron (ENST00000505113.6/116412618, intron 6 of 12)	57491	AHRR	-20421
chr20	34703572	34705668	*	2097	10.2968	10.574	9.9534	0.620564	1.94389e-18	2.49801e-15	TRUE	gained_in_mutant	2097	*	Promoter (<=1kb)	58476	TP53INP2	0
chr10	110353099	110354888	*	1790	8.14137	7.39265	8.63181	-1.23915	2.10407e-18	2.68641e-15	FALSE	lost_in_mutant	1790	*	Distal Intergenic	10285	SMNDC1	-48161
chr11	75428292	75428687	*	396	5.95409	3.28567	6.83591	-3.55025	2.20378e-18	2.79568e-15	FALSE	lost_in_mutant	396	*	Promoter (1-2kb)	283212	KLHL35	1375
chr2	224835175	224836182	*	1008	5.9612	6.74938	4.08873	2.66065	2.52147e-18	3.17832e-15	TRUE	gained_in_mutant	1008	*	Intron (ENST00000409592.7/55619, intron 25 of 55)	55619	DOCK10	4023
chr20	46021542	46023155	*	1614	9.97874	10.2798	9.5978	0.682015	2.7347e-18	3.42529e-15	FALSE	gained_in_mutant	1614	*	Promoter (<=1kb)	57468	SLC12A5	0
chr9	78365326	78367154	*	1829	7.84894	8.35511	7.06238	1.29273	3.3382e-18	4.15489e-15	TRUE	gained_in_mutant	1829	*	Distal Intergenic	29968	PSAT1	68183
chrX	152906831	152907764	*	934	8.13483	7.37826	8.62858	-1.25031	3.41668e-18	4.22598e-15	FALSE	lost_in_mutant	934	*	Intron (ENST00000695776.1/7739, intron 1 of 24)	7739	ZNF185	-6678
chr1	74197697	74198765	*	1069	8.05308	8.52723	7.34207	1.18516	3.54689e-18	4.35979e-15	FALSE	gained_in_mutant	1069	*	Promoter (<=1kb)	100526835	FPGT-TNNI3K	0
chr2	6865778	6866638	*	861	5.89967	6.69717	3.96686	2.73031	3.79838e-18	4.6401e-15	FALSE	gained_in_mutant	861	*	Promoter (<=1kb)	91543	RSAD2	0
chr20	39178039	39179170	*	1132	6.36	7.07191	4.89416	2.17775	4.15232e-18	5.04134e-15	FALSE	gained_in_mutant	1132	*	Distal Intergenic	339568	LINC01734	45578
chr20	19980666	19981813	*	1148	6.90331	5.63469	7.56774	-1.93305	4.76169e-18	5.74593e-15	FALSE	lost_in_mutant	1148	*	Intron (ENST00000255006.12/54453, intron 9 of 12)	51126	NAA20	-35497
chr20	35454495	35455886	*	1392	10.5201	10.8129	10.1523	0.660608	4.9029e-18	5.88048e-15	FALSE	gained_in_mutant	1392	*	Promoter (<=1kb)	8200	GDF5	0
chr10	120513220	120514247	*	1028	7.23928	7.83101	6.21878	1.61223	5.21738e-18	6.21996e-15	FALSE	gained_in_mutant	1028	*	Exon (ENST00000398250.6/196051, exon 3 of 7)	196051	PLPP4	9641
chr6	122481748	122482710	*	963	6.57227	7.23831	5.29746	1.94085	5.40208e-18	6.39348e-15	TRUE	gained_in_mutant	963	*	Promoter (<=1kb)	5570	PKIB	0
chr1	43565218	43566366	*	1149	8.00049	7.2405	8.49567	-1.25516	5.42754e-18	6.39348e-15	FALSE	lost_in_mutant	1149	*	Intron (ENST00000617451.4/5792, intron 5 of 7)	5792	PTPRF	-16114
chr12	55185286	55186133	*	848	6.68063	7.33174	5.46179	1.86994	5.65952e-18	6.62729e-15	TRUE	gained_in_mutant	848	*	Distal Intergenic	121364	OR10A7	-34892
chr20	49747558	49748318	*	761	6.39393	7.0909	4.99383	2.09707	5.80351e-18	6.75594e-15	FALSE	gained_in_mutant	761	*	Distal Intergenic	9334	B4GALT5	-33680
chr10	122879169	122880306	*	1138	6.97049	7.58418	5.8807	1.70348	5.86586e-18	6.78859e-15	FALSE	gained_in_mutant	1138	*	Promoter (<=1kb)	196792	FAM24B	0
chr7	153457688	153458562	*	875	5.5364	6.42211	2.82166	3.60045	5.94311e-18	6.83799e-15	FALSE	gained_in_mutant	875	*	Distal Intergenic	103724390	LINC01287	-43703
chr11	37343166	37343878	*	713	5.58552	6.44486	3.15727	3.28759	6.04425e-18	6.91417e-15	TRUE	gained_in_mutant	713	*	Distal Intergenic	105376633	LINC02760	-594723
chr20	37693627	37694643	*	1017	9.0158	9.38478	8.51876	0.866013	6.21364e-18	7.06708e-15	FALSE	gained_in_mutant	1017	*	Promoter (<=1kb)	56259	CTNNBL1	0
chr14	101067624	101068915	*	1292	8.75823	8.20738	9.1559	-0.94852	7.31696e-18	8.2744e-15	TRUE	lost_in_mutant	1292	*	Promoter (<=1kb)	100507257	MEG9	0
chr21	44485103	44486124	*	1022	6.32935	4.56237	7.10012	-2.53775	7.52105e-18	8.45687e-15	FALSE	lost_in_mutant	1022	*	Promoter (<=1kb)	111216286	LINC02575	0
chr8	109224146	109224925	*	780	6.23577	6.95719	4.72612	2.23106	8.08558e-18	9.04027e-15	FALSE	gained_in_mutant	780	*	Distal Intergenic	84955	NUDCD1	47005
chr8	129962408	129964071	*	1664	8.19657	8.65641	7.5176	1.13881	8.24151e-18	9.16285e-15	FALSE	gained_in_mutant	1664	*	Exon (ENST00000654339.1/ENST00000654339.1, exon 2 of 2)	51571	CYRIB	6901
chr8	130356961	130359279	*	2319	8.72056	9.13729	8.1322	1.00509	8.68882e-18	9.60619e-15	FALSE	gained_in_mutant	2319	*	Promoter (<=1kb)	124902026	LOC124902026	0
chr1	155011766	155012642	*	877	8.50662	7.87629	8.94382	-1.06753	9.20559e-18	1.0121e-14	FALSE	lost_in_mutant	877	*	Promoter (1-2kb)	51043	ZBTB7B	-1806
chr13	20141088	20142008	*	921	6.00894	6.78688	4.19956	2.58732	1.11496e-17	1.21906e-14	FALSE	gained_in_mutant	921	*	3' UTR	2700	GJA3	19044
chr2	104852931	104854812	*	1882	7.51896	8.09634	6.54149	1.55484	1.16419e-17	1.26589e-14	FALSE	gained_in_mutant	1882	*	Promoter (<=1kb)	100506421	PANTR1	0
chr14	104205704	104207127	*	1424	8.16511	7.40637	8.65977	-1.2534	1.28461e-17	1.38919e-14	FALSE	lost_in_mutant	1424	*	Distal Intergenic	145195	LINC02691	-16457
chr16	79047450	79048890	*	1441	6.95983	7.56918	5.88409	1.68508	1.29245e-17	1.39007e-14	TRUE	gained_in_mutant	1441	*	Intron (ENST00000683929.1/51741, intron 10 of 10)	107984806	LOC107984806	-41160
chr20	62182556	62183651	*	1096	9.44537	9.79184	8.98848	0.803356	1.39394e-17	1.49114e-14	FALSE	gained_in_mutant	1096	*	Promoter (<=1kb)	26164	MTG2	0
chr21	44517305	44517868	*	564	5.88755	3.26582	6.76531	-3.49949	1.73792e-17	1.8491e-14	FALSE	lost_in_mutant	564	*	Promoter (<=1kb)	114043	TSPEAR-AS2	0
chr8	34027905	34029119	*	1215	6.91914	7.53227	5.83118	1.70109	1.77371e-17	1.87708e-14	TRUE	gained_in_mutant	1215	*	Intron (ENST00000523063.5/105379364, intron 4 of 5)	105379364	LOC105379364	20049
chr15	98865207	98867119	*	1913	7.12913	6.06976	7.73335	-1.6636	2.28461e-17	2.4049e-14	TRUE	lost_in_mutant	1913	*	Intron (ENST00000649865.1/3480, intron 2 of 20)	3480	IGF1R	-6600
chr2	46150782	46151947	*	1166	7.31569	6.33182	7.89523	-1.56342	2.89322e-17	3.02944e-14	FALSE	lost_in_mutant	1166	*	Promoter (<=1kb)	5581	PRKCE	0
chr20	38033088	38034407	*	1320	9.07177	9.42712	8.59924	0.827881	3.21623e-17	3.34995e-14	FALSE	gained_in_mutant	1320	*	Promoter (<=1kb)	9675	TTI1	0
chr15	66700789	66702750	*	1962	8.85505	9.23598	8.33595	0.90003	3.75109e-17	3.88658e-14	TRUE	gained_in_mutant	1962	*	Promoter (<=1kb)	4091	SMAD6	0
chr20	41028310	41029766	*	1457	10.3992	10.6746	10.0586	0.616014	4.26145e-17	4.39238e-14	TRUE	gained_in_mutant	1457	*	Promoter (<=1kb)	7150	TOP1	0
chr20	49045725	49047213	*	1489	10.4924	10.7699	10.1486	0.621312	5.16152e-17	5.29254e-14	FALSE	gained_in_mutant	1489	*	Promoter (<=1kb)	102723483	CSE1L-DT	0
chr2	104218103	104218849	*	747	6.42242	7.10445	5.08453	2.01993	5.31796e-17	5.42484e-14	FALSE	gained_in_mutant	747	*	Distal Intergenic	105373522	LOC105373522	-70874
chr3	43769359	43771287	*	1929	9.06999	8.55533	9.44855	-0.893223	6.66344e-17	6.7625e-14	FALSE	lost_in_mutant	1929	*	Distal Intergenic	51099	ABHD5	51688
chr5	96581967	96582893	*	927	8.22378	7.57792	8.66832	-1.0904	7.09528e-17	7.16402e-14	FALSE	lost_in_mutant	927	*	Promoter (1-2kb)	101929710	LOC101929710	-1600
chr20	36605110	36606207	*	1098	10.1849	10.4853	9.80507	0.680248	9.16452e-17	9.20634e-14	FALSE	gained_in_mutant	1098	*	Promoter (<=1kb)	55969	RAB5IF	0
chr20	56957477	56958576	*	1100	8.12285	8.57057	7.4702	1.10038	1.00326e-16	1.00275e-13	FALSE	gained_in_mutant	1100	*	Distal Intergenic	105372685	LOC105372685	160967
chr20	34302575	34303576	*	1002	10.1246	10.4194	9.75349	0.665957	1.04468e-16	1.0389e-13	FALSE	gained_in_mutant	1002	*	Promoter (<=1kb)	191	AHCY	0
chr8	79123802	79125021	*	1220	5.90544	3.66107	6.74455	-3.08348	1.15365e-16	1.14153e-13	FALSE	lost_in_mutant	1220	*	Distal Intergenic	112935892	LINC02605	288495
chr5	164544880	164546085	*	1206	6.29136	4.68626	7.03232	-2.34606	1.20779e-16	1.18916e-13	TRUE	lost_in_mutant	1206	*	Intron (ENST00000517508.5/105377703, intron 4 of 5)	105377703	LINC03000	-55138
chr20	63706873	63708700	*	1828	10.0626	10.3629	9.68298	0.679953	1.25711e-16	1.23159e-13	FALSE	gained_in_mutant	1828	*	Promoter (<=1kb)	10139	ARFRP1	0
chr20	44959772	44960894	*	1123	9.34424	9.66766	8.9267	0.740963	1.2695e-16	1.2376e-13	FALSE	gained_in_mutant	1123	*	Promoter (<=1kb)	10953	TOMM34	0
chr17	81118752	81120063	*	1312	8.41266	7.80172	8.84051	-1.03879	1.41824e-16	1.37583e-13	FALSE	lost_in_mutant	1312	*	Promoter (1-2kb)	9625	AATK	1442
chr21	8992759	8994364	*	1606	7.91702	7.19159	8.39747	-1.20588	1.53081e-16	1.47778e-13	TRUE	lost_in_mutant	1606	*	Distal Intergenic	103504731	MIR3648-2	5760
chr20	2470131	2471321	*	1191	9.55048	9.14826	9.86467	-0.716414	1.55827e-16	1.49699e-13	FALSE	lost_in_mutant	1191	*	Promoter (<=1kb)	6628	SNRPB	0
chr6	10659040	10660857	*	1818	6.15918	4.37691	6.93256	-2.55565	1.59291e-16	1.52287e-13	FALSE	lost_in_mutant	1818	*	Exon (ENST00000649568.1/ENST00000649568.1, exon 1 of 6)	347744	C6orf52	26693
chr20	61253363	61254816	*	1454	9.14181	9.48134	8.69695	0.784396	1.95253e-16	1.85771e-13	FALSE	gained_in_mutant	1454	*	Promoter (1-2kb)	1002	CDH4	1102
chrX	51395624	51396762	*	1139	5.77838	2.53462	6.70015	-4.16553	2.00488e-16	1.8984e-13	FALSE	lost_in_mutant	1139	*	Promoter (<=1kb)	105373204	LOC105373204	0
chr20	10217378	10220082	*	2705	9.9639	9.61512	10.2446	-0.629448	2.02672e-16	1.90993e-13	FALSE	lost_in_mutant	2705	*	Promoter (<=1kb)	6616	SNAP25	0
chr9	123484782	123485844	*	1063	7.57525	8.0807	6.79046	1.29023	2.42014e-16	2.26987e-13	FALSE	gained_in_mutant	1063	*	Promoter (<=1kb)	102465688	MIR7150	0
chr20	54368263	54368998	*	736	6.13151	6.84882	4.64097	2.20785	2.82167e-16	2.63399e-13	TRUE	gained_in_mutant	736	*	Distal Intergenic	55816	DOK5	-106595
chr19	10352373	10354347	*	1975	9.38784	8.94447	9.7265	-0.782035	2.84699e-16	2.64515e-13	FALSE	lost_in_mutant	1975	*	Promoter (<=1kb)	7297	TYK2	0
chr6	139243606	139244502	*	897	5.79618	6.58454	3.92251	2.66203	2.86492e-16	2.64937e-13	FALSE	gained_in_mutant	897	*	Promoter (1-2kb)	167838	TXLNB	1022
chr22	45234263	45235095	*	833	6.38074	7.06404	5.03771	2.02633	2.93851e-16	2.70478e-13	FALSE	gained_in_mutant	833	*	Promoter (<=1kb)	23313	KIAA0930	318
chr12	57226472	57227557	*	1086	8.22055	8.66716	7.5703	1.09686	3.02082e-16	2.76768e-13	FALSE	gained_in_mutant	1086	*	Promoter (2-3kb)	6472	SHMT2	-2016
chr11	15910005	15910887	*	883	6.81043	7.42459	5.71915	1.70544	3.78884e-16	3.45534e-13	FALSE	gained_in_mutant	883	*	Promoter (<=1kb)	105376570	LINC02682	0
chr3	75784973	75785781	*	809	5.27478	6.1796	2.30537	3.87423	5.23338e-16	4.75083e-13	FALSE	gained_in_mutant	809	*	Promoter (<=1kb)	100131827	ZNF717	0
chr20	17968223	17969508	*	1286	9.90438	9.54638	10.191	-0.644585	5.51427e-16	4.98296e-13	FALSE	lost_in_mutant	1286	*	Promoter (<=1kb)	27131	SNX5	0
chr3	13094807	13096027	*	1221	8.00202	7.32255	8.46208	-1.13953	6.56661e-16	5.90693e-13	FALSE	lost_in_mutant	1221	*	Intron (ENST00000648114.1/9922, intron 2 of 15)	9922	IQSEC1	-21378
chr4	184983245	184984383	*	1139	7.58327	6.75494	8.10614	-1.3512	6.72114e-16	6.01858e-13	FALSE	lost_in_mutant	1139	*	Exon (ENST00000623949.1/ENST00000623949.1, exon 1 of 1)	107986333	LINC02437	-4614
chr2	3727777	3729061	*	1285	6.7849	7.40242	5.68257	1.71985	7.04441e-16	6.27965e-13	FALSE	gained_in_mutant	1285	*	Promoter (1-2kb)	728597	DCDC2C	1831
chr19	43309903	43310705	*	803	6.4137	4.93128	7.12925	-2.19797	7.39941e-16	6.53869e-13	TRUE	lost_in_mutant	803	*	Distal Intergenic	128193286	LINC03078	20839
chr19	44448253	44448699	*	447	5.25426	6.19345	1.65565	4.5378	7.40108e-16	6.53869e-13	FALSE	gained_in_mutant	447	*	Promoter (<=1kb)	7772	ZNF229	0
chr20	35619187	35619913	*	727	9.4637	9.77026	9.07392	0.696336	7.55828e-16	6.6479e-13	FALSE	gained_in_mutant	727	*	Promoter (<=1kb)	6676	SPAG4	0
chr2	233988950	233990358	*	1409	8.24191	7.62357	8.67335	-1.04978	7.78682e-16	6.80842e-13	TRUE	lost_in_mutant	1409	*	Intron (ENST00000324695.9/79054, intron 21 of 25)	79054	TRPM8	7142
chr20	36652060	36653067	*	1008	6.54457	7.18155	5.3762	1.80535	7.8096e-16	6.80842e-13	FALSE	gained_in_mutant	1008	*	3' UTR	84174	SLA2	-5864
chr2	100450988	100452002	*	1015	7.13573	6.16074	7.71226	-1.55151	7.87115e-16	6.83198e-13	TRUE	lost_in_mutant	1015	*	Distal Intergenic	129521	NMS	-18480
chr6	31814046	31815804	*	1759	8.27222	7.66478	8.69837	-1.03358	8.16635e-16	7.05726e-13	FALSE	lost_in_mutant	1759	*	Promoter (<=1kb)	3305	HSPA1L	0
chr5	147427729	147428412	*	684	5.82821	6.59536	4.08201	2.51336	8.88177e-16	7.64214e-13	FALSE	gained_in_mutant	684	*	Intron (ENST00000343218.10/1809, intron 1 of 13)	1809	DPYSL3	-21531
chr20	62925393	62927217	*	1825	9.75466	10.0859	9.32397	0.761936	9.06968e-16	7.77004e-13	FALSE	gained_in_mutant	1825	*	Promoter (<=1kb)	11083	DIDO1	0
chr2	5672734	5674224	*	1491	5.98202	6.75226	4.2181	2.53416	9.14894e-16	7.80416e-13	TRUE	gained_in_mutant	1491	*	Intron (ENST00000458264.1/ENST00000458264.1, intron 1 of 1)	102723818	LINC01248	16822
chr11	37712006	37712936	*	931	5.38702	6.2459	2.9632	3.28271	9.55461e-16	8.11523e-13	FALSE	gained_in_mutant	931	*	Distal Intergenic	105376633	LINC02760	-225665
chr20	63894142	63895230	*	1089	9.84194	10.1298	9.48187	0.647979	9.96744e-16	8.42968e-13	FALSE	gained_in_mutant	1089	*	Promoter (<=1kb)	80331	DNAJC5	0
chr20	45036865	45038000	*	1136	6.76333	7.38007	5.66358	1.71649	1.13305e-15	9.54169e-13	FALSE	gained_in_mutant	1136	*	Intron (ENST00000372806.8/6789, intron 10 of 10)	6789	STK4	-25977
chr10	103458628	103459827	*	1200	8.41579	7.84216	8.82513	-0.982962	1.13831e-15	9.54535e-13	FALSE	lost_in_mutant	1200	*	Promoter (<=1kb)	255022	CALHM1	0
chr12	9739322	9740363	*	1042	5.39549	6.26267	2.88838	3.37428	1.26904e-15	1.05967e-12	FALSE	gained_in_mutant	1042	*	Distal Intergenic	160365	CLECL1P	-6023
chr20	35091954	35093412	*	1459	9.84814	10.1636	9.44375	0.719891	1.35024e-15	1.12273e-12	FALSE	gained_in_mutant	1459	*	Promoter (<=1kb)	26133	TRPC4AP	0
chr6	29005237	29005952	*	716	5.68352	2.89425	6.5752	-3.68096	1.37088e-15	1.13513e-12	FALSE	lost_in_mutant	716	*	Promoter (<=1kb)	282890	ZNF311	0
chr20	37413829	37414904	*	1076	9.29085	9.63224	8.8428	0.789436	1.45174e-15	1.19707e-12	FALSE	gained_in_mutant	1076	*	Distal Intergenic	6714	SRC	11516
chr2	6421093	6422248	*	1156	5.41186	6.27143	2.9814	3.29003	1.53786e-15	1.26283e-12	FALSE	gained_in_mutant	1156	*	Distal Intergenic	101929390	LINC01247	-45671
chr7	100965401	100966598	*	1198	8.73291	8.20576	9.11815	-0.912396	1.70363e-15	1.39317e-12	FALSE	lost_in_mutant	1198	*	Promoter (<=1kb)	124900622	LOC124900622	0
chr20	44246780	44248597	*	1818	9.79211	10.0778	9.43555	0.642237	1.73189e-15	1.41045e-12	FALSE	gained_in_mutant	1818	*	Promoter (<=1kb)	78997	GDAP1L1	0
chr15	92670350	92671000	*	651	6.83377	5.72877	7.4521	-1.72334	1.99033e-15	1.61428e-12	FALSE	lost_in_mutant	651	*	Promoter (2-3kb)	400451	FAM174B	-2307
chr20	58604037	58604880	*	844	7.01971	7.58891	6.06597	1.52294	2.0664e-15	1.66913e-12	FALSE	gained_in_mutant	844	*	Intron (ENST00000427140.5/149773, intron 6 of 6)	79160	LINC01711	-29892
chr20	64255082	64256437	*	1356	9.30279	9.62477	8.88766	0.737116	2.1316e-15	1.7148e-12	FALSE	gained_in_mutant	1356	*	Promoter (<=1kb)	55251	PCMTD2	0
chr2	6069246	6070074	*	829	5.20325	6.14061	1.64658	4.49402	2.1587e-15	1.72957e-12	TRUE	gained_in_mutant	829	*	Distal Intergenic	400940	LOC400940	86598
chr20	45971584	45972779	*	1196	9.71133	9.99827	9.35277	0.645504	2.24747e-15	1.79344e-12	FALSE	gained_in_mutant	1196	*	Promoter (<=1kb)	63925	ZNF335	0
chr20	24006176	24008126	*	1951	7.35631	6.4919	7.89309	-1.40119	2.2822e-15	1.81383e-12	TRUE	lost_in_mutant	1951	*	Distal Intergenic	92086	GGTLC1	-17397
chr2	6207011	6208020	*	1010	5.21361	6.1121	2.33399	3.77811	2.40457e-15	1.90345e-12	TRUE	gained_in_mutant	1010	*	Distal Intergenic	105373401	LOC105373401	106860
chr19	719956	720330	*	375	5.31554	6.18026	2.83375	3.34651	2.47225e-15	1.94923e-12	FALSE	gained_in_mutant	375	*	Promoter (<=1kb)	5064	PALM	856
chr20	47500876	47503716	*	2841	9.9064	10.1836	9.56302	0.620527	2.53216e-15	1.98854e-12	FALSE	gained_in_mutant	2841	*	Promoter (<=1kb)	8202	NCOA3	0
chr4	1046666	1047230	*	565	6.13509	4.50344	6.88121	-2.37777	3.01956e-15	2.36193e-12	FALSE	lost_in_mutant	565	*	Distal Intergenic	285498	RNF212	11197
chr20	14826415	14827552	*	1138	7.5149	6.70721	8.02961	-1.3224	3.07464e-15	2.39555e-12	TRUE	lost_in_mutant	1138	*	Intron (ENST00000217246.8/140733, intron 5 of 16)	100379174	MACROD2-AS1	101922
chr10	124051395	124052433	*	1039	6.44265	7.09139	5.23245	1.85894	3.72203e-15	2.88858e-12	TRUE	gained_in_mutant	1039	*	Intron (ENST00000346248.7/51363, intron 1 of 7)	51363	CHST15	-12776
chr18	2035798	2036622	*	825	6.37618	7.03795	5.11766	1.92029	3.9638e-15	3.06418e-12	FALSE	gained_in_mutant	825	*	Intron (ENST00000661994.1/105371957, intron 4 of 4)	105371956	LOC105371956	75114
chr20	63519615	63521808	*	2194	10.2454	10.5296	9.89128	0.638289	4.13585e-15	3.18475e-12	FALSE	gained_in_mutant	2194	*	Promoter (<=1kb)	79144	PPDPF	0
chr20	63006640	63008291	*	1652	8.28089	8.69008	7.70754	0.982545	4.46614e-15	3.41998e-12	FALSE	gained_in_mutant	1652	*	Promoter (<=1kb)	128408	BHLHE23	0
chr20	25247035	25248972	*	1938	9.18465	8.75744	9.51383	-0.756391	4.47589e-15	3.41998e-12	FALSE	lost_in_mutant	1938	*	Promoter (<=1kb)	5834	PYGB	0
chr12	38316262	38317111	*	850	6.24398	4.72561	6.96725	-2.24164	4.54962e-15	3.46294e-12	FALSE	lost_in_mutant	850	*	Promoter (<=1kb)	144245	ALG10B	0
chr20	53706141	53707574	*	1434	7.03632	7.60355	6.08827	1.51528	4.78097e-15	3.62509e-12	FALSE	gained_in_mutant	1434	*	Distal Intergenic	124904933	LOC124904933	-31154
chr20	62641820	62643552	*	1733	9.88401	10.1896	9.49584	0.693729	4.82609e-15	3.64534e-12	FALSE	gained_in_mutant	1733	*	Promoter (<=1kb)	28231	SLCO4A1	0
chr20	35663640	35665309	*	1670	9.72805	10.0244	9.35472	0.669649	5.18309e-15	3.90011e-12	FALSE	gained_in_mutant	1670	*	Promoter (<=1kb)	8904	CPNE1	0
chr19	49689303	49692002	*	2700	10.4155	10.6923	10.0728	0.619501	5.44526e-15	4.08186e-12	FALSE	gained_in_mutant	2700	*	Promoter (<=1kb)	126129	CPT1C	0
chr18	77784420	77786333	*	1914	7.42736	7.94847	6.60353	1.34494	5.52808e-15	4.12831e-12	FALSE	gained_in_mutant	1914	*	Distal Intergenic	101927715	LINC01029	196382
chr16	4667307	4668288	*	982	6.38675	7.03863	5.16509	1.87354	5.56695e-15	4.14171e-12	FALSE	gained_in_mutant	982	*	Promoter (<=1kb)	23295	MGRN1	-9
chr20	37178115	37179730	*	1616	10.4531	10.7054	10.1472	0.558156	5.59439e-15	4.14653e-12	FALSE	gained_in_mutant	1616	*	Promoter (<=1kb)	6185	RPN2	0
chr20	41618194	41619544	*	1351	9.96852	10.2566	9.60822	0.648365	6.1556e-15	4.54547e-12	TRUE	gained_in_mutant	1351	*	Promoter (<=1kb)	84181	CHD6	0
chr7	142534955	142536036	*	1082	7.27718	6.39899	7.81913	-1.42014	6.3507e-15	4.67211e-12	FALSE	lost_in_mutant	1082	*	Exon (ENST00000614171.1/ENST00000614171.1, exon 1 of 2)	5644	PRSS1	-213432
chr20	41692629	41694318	*	1690	9.49412	9.79126	9.11947	0.671786	6.6095e-15	4.84449e-12	TRUE	gained_in_mutant	1690	*	Intron (ENST00000685138.2/ENST00000685138.2, intron 1 of 1)	124900463	LOC124900463	18282
chr13	41107105	41108257	*	1153	6.55437	5.28946	7.21782	-1.92836	6.95106e-15	5.07604e-12	FALSE	lost_in_mutant	1153	*	Distal Intergenic	100422878	MIR3168	-6005
chr20	20711608	20713410	*	1803	9.65463	9.29674	9.94116	-0.644419	6.99181e-15	5.08703e-12	FALSE	lost_in_mutant	1803	*	Promoter (<=1kb)	57186	RALGAPA2	0
chr20	63864111	63865598	*	1488	10.7671	11.0143	10.4686	0.545637	7.51704e-15	5.44914e-12	FALSE	gained_in_mutant	1488	*	Promoter (<=1kb)	112268269	LOC112268269	0
chr15	56732214	56733821	*	1608	8.02292	7.36526	8.47297	-1.10771	7.69828e-15	5.5479e-12	FALSE	lost_in_mutant	1608	*	Promoter (<=1kb)	54816	ZNF280D	0
chr20	60656927	60658046	*	1120	6.44225	7.08754	5.24449	1.84305	7.70935e-15	5.5479e-12	FALSE	gained_in_mutant	1120	*	Distal Intergenic	100616440	MIR548AG2	92365
chr20	34676463	34677585	*	1123	10.2002	10.4592	9.88434	0.574909	8.17329e-15	5.86046e-12	FALSE	gained_in_mutant	1123	*	Promoter (<=1kb)	128869	PIGU	0
chr20	62815420	62817198	*	1779	8.20479	8.62525	7.60892	1.01633	8.42265e-15	6.01745e-12	FALSE	gained_in_mutant	1779	*	Promoter (<=1kb)	1299	COL9A3	0
chr20	3767190	3769040	*	1851	10.7086	10.4057	10.9588	-0.553195	8.69719e-15	6.19124e-12	FALSE	lost_in_mutant	1851	*	Promoter (<=1kb)	54976	ADISSP	0
chr20	64062379	64064036	*	1658	10.1209	10.393	9.78515	0.607863	9.7257e-15	6.89859e-12	FALSE	gained_in_mutant	1658	*	Promoter (<=1kb)	6919	TCEA2	0
chr14	46200305	46200840	*	536	5.26181	6.12886	2.75595	3.37292	1.09172e-14	7.71606e-12	FALSE	gained_in_mutant	536	*	Intron (ENST00000666179.1/100506412, intron 2 of 4)	100506412	LINC00871	136146
chr20	43590138	43591532	*	1395	9.95857	10.2476	9.59673	0.650892	1.18426e-14	8.34036e-12	FALSE	gained_in_mutant	1395	*	Promoter (<=1kb)	51098	IFT52	0
chr18	44282190	44283442	*	1253	6.27838	6.96048	4.94021	2.02027	1.23572e-14	8.67191e-12	FALSE	gained_in_mutant	1253	*	Intron (ENST00000649259.1/124904291, intron 1 of 3)	124904291	LOC124904291	67219
chr11	1435703	1437059	*	1357	8.00468	7.33849	8.45868	-1.12019	1.30778e-14	9.14517e-12	FALSE	lost_in_mutant	1357	*	5' UTR	9024	BRSK2	-3740
chr20	844066	845109	*	1044	8.71441	8.21423	9.08511	-0.870885	1.37321e-14	9.56894e-12	FALSE	lost_in_mutant	1044	*	Promoter (2-3kb)	83541	FAM110A	2791
chr20	63955375	63957534	*	2160	10.6498	10.9121	10.3288	0.583325	1.58508e-14	1.10065e-11	FALSE	gained_in_mutant	2160	*	Promoter (<=1kb)	54963	UCKL1	0
chr7	2103658	2105081	*	1424	9.35769	8.96554	9.6657	-0.700155	1.59203e-14	1.10161e-11	FALSE	lost_in_mutant	1424	*	Promoter (2-3kb)	8379	MAD1L1	2627
chr19	12194559	12195881	*	1323	8.18105	8.58371	7.62054	0.963172	1.75795e-14	1.21218e-11	FALSE	gained_in_mutant	1323	*	Promoter (<=1kb)	100289333	LOC100289333	0
chr1	25255499	25256499	*	1001	7.57896	6.78388	8.08859	-1.30471	2.24262e-14	1.54101e-11	FALSE	lost_in_mutant	1001	*	Intron (ENST00000473314.6/57035, intron 1 of 5)	57035	RSRP1	-8042
chr20	49812016	49813418	*	1403	9.52049	9.81573	9.14887	0.666858	2.28448e-14	1.56435e-11	FALSE	gained_in_mutant	1403	*	Promoter (<=1kb)	23315	SLC9A8	0
chr16	7330586	7331460	*	875	5.42213	6.23904	3.3534	2.88565	2.44213e-14	1.66654e-11	FALSE	gained_in_mutant	875	*	Promoter (1-2kb)	54715	RBFOX1	-1290
chr20	36950921	36952265	*	1345	10.003	10.2555	9.69663	0.558906	2.5115e-14	1.70799e-11	FALSE	gained_in_mutant	1345	*	Promoter (<=1kb)	25939	SAMHD1	0
chr12	127620406	127621980	*	1575	7.66683	6.95144	8.1429	-1.19146	2.66462e-14	1.80591e-11	FALSE	lost_in_mutant	1575	*	Distal Intergenic	101927637	LINC02411	10846
chr20	49218840	49220200	*	1361	9.34281	9.64221	8.96455	0.677659	2.69349e-14	1.81647e-11	FALSE	gained_in_mutant	1361	*	Promoter (<=1kb)	55661	DDX27	0
chr7	158973265	158973853	*	589	5.979	4.07638	6.77189	-2.69551	2.69954e-14	1.81647e-11	FALSE	lost_in_mutant	589	*	Distal Intergenic	154822	LINC00689	-34501
chr14	52835095	52836115	*	1021	7.06381	6.12593	7.62746	-1.50153	2.70774e-14	1.81647e-11	FALSE	lost_in_mutant	1021	*	Intron (ENST00000654071.1/105370500, intron 1 of 3)	10979	FERMT2	25188
chr20	35698275	35699889	*	1615	10.0479	10.3244	9.70554	0.618857	2.84151e-14	1.89977e-11	TRUE	gained_in_mutant	1615	*	Promoter (<=1kb)	9054	NFS1	0
chr5	171308292	171310065	*	1774	8.09605	8.51769	7.49779	1.0199	2.99336e-14	1.99455e-11	FALSE	gained_in_mutant	1774	*	Promoter (<=1kb)	30012	TLX3	0
chr8	20576317	20577481	*	1165	6.88846	7.45022	5.95591	1.49431	3.15067e-14	2.09233e-11	TRUE	gained_in_mutant	1165	*	Distal Intergenic	105379314	LOC105379314	226061
chr20	46512967	46513995	*	1029	8.61935	8.99127	8.11693	0.874345	3.171e-14	2.09879e-11	FALSE	gained_in_mutant	1029	*	Promoter (<=1kb)	55713	ZNF334	0
chr20	543193	544367	*	1175	9.42111	9.04186	9.72114	-0.679273	3.23189e-14	2.13196e-11	FALSE	lost_in_mutant	1175	*	Promoter (<=1kb)	1457	CSNK2A1	0
chr10	132162893	132163981	*	1089	7.07544	6.15531	7.63277	-1.47745	3.28595e-14	2.16042e-11	FALSE	lost_in_mutant	1089	*	Promoter (1-2kb)	282973	JAKMIP3	1110
chr20	51537467	51538173	*	707	5.43513	6.24745	3.39988	2.84757	3.29846e-14	2.16146e-11	FALSE	gained_in_mutant	707	*	Intron (ENST00000396009.7/4773, intron 1 of 9)	4773	NFATC2	4546
chr20	33663103	33664389	*	1287	9.55943	9.86328	9.17403	0.68925	3.36574e-14	2.19828e-11	FALSE	gained_in_mutant	1287	*	Promoter (<=1kb)	63941	NECAB3	0
chr20	44805734	44806676	*	943	8.96844	9.30554	8.52775	0.777794	3.43877e-14	2.23858e-11	FALSE	gained_in_mutant	943	*	Intron (ENST00000372851.8/140730, intron 1 of 5)	140730	RIMS4	3595
chr18	41047053	41048147	*	1095	6.68728	7.28203	5.65749	1.62454	3.46556e-14	2.24863e-11	TRUE	gained_in_mutant	1095	*	Distal Intergenic	105372083	LOC105372083	-293172
chr16	23694464	23695539	*	1076	7.79794	7.12159	8.25659	-1.135	3.55016e-14	2.29599e-11	FALSE	lost_in_mutant	1076	*	Promoter (<=1kb)	10595	ERN2	0
chr9	100128104	100129052	*	949	6.12557	6.80851	4.784	2.02451	3.87455e-14	2.49762e-11	TRUE	gained_in_mutant	949	*	Intron (ENST00000262457.7/27130, intron 3 of 16)	27130	INVS	23565
chr20	1900235	1900805	*	571	7.41063	6.55073	7.9457	-1.39497	4.56621e-14	2.93392e-11	FALSE	lost_in_mutant	571	*	Intron (ENST00000400068.7/140885, intron 2 of 8)	140885	SIRPA	4828
chr20	31722593	31724129	*	1537	10.6993	10.9244	10.4326	0.491733	4.81252e-14	3.08218e-11	FALSE	gained_in_mutant	1537	*	Promoter (<=1kb)	598	BCL2L1	0
chr3	150370070	150372182	*	2113	7.07929	6.17537	7.63075	-1.45538	4.83648e-14	3.08753e-11	TRUE	lost_in_mutant	2113	*	Exon (ENST00000693574.2/ENST00000693574.2, exon 1 of 1)	107986142	LOC107986142	-26860
chr2	26540580	26543049	*	2470	8.14425	8.561	7.55585	1.00515	4.9062e-14	3.12197e-11	FALSE	gained_in_mutant	2470	*	Intron (ENST00000272371.7/9381, intron 1 of 46)	9381	OTOF	15629
chr20	52190690	52192722	*	2033	9.78878	10.0681	9.44209	0.626015	5.0191e-14	3.18357e-11	FALSE	gained_in_mutant	2033	*	Promoter (<=1kb)	55734	ZFP64	0
chr11	117906973	117908157	*	1185	8.20777	7.62361	8.6224	-0.998787	5.11111e-14	3.20788e-11	FALSE	lost_in_mutant	1185	*	3' UTR	84000	TMPRSS13	21224
chr2	134670319	134671517	*	1199	6.89465	7.46504	5.93752	1.52752	5.12013e-14	3.20788e-11	FALSE	gained_in_mutant	1199	*	Intron (ENST00000281924.6/81615, intron 2 of 7)	105373629	LOC105373629	-46671
chr20	53594085	53594942	*	858	9.54955	9.86047	9.15268	0.707793	5.12075e-14	3.20788e-11	FALSE	gained_in_mutant	858	*	Promoter (<=1kb)	7764	ZNF217	-246
chr1	247797486	247798370	*	885	6.02529	6.72123	4.62959	2.09164	5.12226e-14	3.20788e-11	FALSE	gained_in_mutant	885	*	Distal Intergenic	284532	OR14A16	25749
chr20	23349856	23351743	*	1888	10.2707	9.98032	10.5123	-0.531964	5.15928e-14	3.22087e-11	FALSE	lost_in_mutant	1888	*	Promoter (<=1kb)	29107	NXT1	0
chr12	109263890	109264782	*	893	7.19288	7.71889	6.35653	1.36237	5.81053e-14	3.61603e-11	FALSE	gained_in_mutant	893	*	Promoter (<=1kb)	32	ACACB	868
chr19	7870634	7872204	*	1571	9.75711	9.39149	10.0486	-0.657066	6.19454e-14	3.84293e-11	FALSE	lost_in_mutant	1571	*	Promoter (1-2kb)	80164	PRR36	1393
chr19	17605743	17606738	*	996	8.1172	7.4542	8.56973	-1.11553	6.29002e-14	3.88996e-11	FALSE	lost_in_mutant	996	*	3' UTR	23025	UNC13A	5422
chr16	83544513	83545659	*	1147	7.0057	7.54511	6.13431	1.4108	6.56328e-14	4.04631e-11	FALSE	gained_in_mutant	1147	*	Intron (ENST00000268613.14/1012, intron 8 of 14)	100422853	MIR3182	36167
chr17	4246801	4248311	*	1511	8.21842	7.64927	8.62549	-0.976221	6.79969e-14	4.17904e-11	TRUE	lost_in_mutant	1511	*	Intron (ENST00000341657.9/51479, intron 1 of 24)	51479	ANKFY1	-4351
chr11	113496598	113498023	*	1426	8.03062	8.44585	7.44528	1.00056	7.4554e-14	4.56785e-11	TRUE	gained_in_mutant	1426	*	Distal Intergenic	1813	DRD2	-20907
chr20	50112326	50113663	*	1338	9.13333	9.46428	8.70311	0.761171	7.57267e-14	4.61297e-11	FALSE	gained_in_mutant	1338	*	Promoter (<=1kb)	7335	UBE2V1	0
chr20	59676565	59677285	*	721	7.43025	7.92201	6.67842	1.24359	7.57566e-14	4.61297e-11	FALSE	gained_in_mutant	721	*	Promoter (<=1kb)	116154	PHACTR3	0
chr20	47356479	47358137	*	1659	9.60254	9.88038	9.25813	0.622256	7.72349e-14	4.68856e-11	FALSE	gained_in_mutant	1659	*	Promoter (<=1kb)	23613	ZMYND8	0
chr2	5594146	5594896	*	751	5.20131	6.04788	2.89225	3.15562	7.99853e-14	4.84067e-11	FALSE	gained_in_mutant	751	*	Distal Intergenic	124905950	LOC124905950	-38115
chr2	119103932	119104782	*	851	6.30754	4.9715	6.98912	-2.01762	8.37285e-14	5.05177e-11	FALSE	lost_in_mutant	851	*	Distal Intergenic	165257	C1QL2	53969
chr20	59031844	59032983	*	1140	10.0839	10.3386	9.77432	0.564295	9.24748e-14	5.56251e-11	FALSE	gained_in_mutant	1140	*	Promoter (<=1kb)	514	ATP5F1E	0
chr20	5222828	5224103	*	1276	7.8338	7.12168	8.30845	-1.18677	9.33376e-14	5.5974e-11	FALSE	lost_in_mutant	1276	*	Distal Intergenic	8760	CDS2	46726
chr20	16167746	16168518	*	773	6.07003	4.55421	6.79276	-2.23855	9.66995e-14	5.78149e-11	TRUE	lost_in_mutant	773	*	Distal Intergenic	124904874	LOC124904874	91034
chr3	191626915	191627834	*	920	6.68685	5.59423	7.30142	-1.70719	9.9835e-14	5.95098e-11	FALSE	lost_in_mutant	920	*	Distal Intergenic	103344926	PYDC2-AS1	58380
chr20	52103602	52106090	*	2489	8.21051	8.60902	7.65802	0.951002	1.03977e-13	6.17929e-11	FALSE	gained_in_mutant	2489	*	Promoter (<=1kb)	55734	ZFP64	0
chr19	51887485	51888331	*	847	6.20864	6.86742	4.96137	1.90605	1.08001e-13	6.39922e-11	FALSE	gained_in_mutant	847	*	Promoter (<=1kb)	101928571	ZNF649-AS1	0
chr3	147393292	147393882	*	591	5.3677	6.18649	3.28497	2.90152	1.18477e-13	6.99895e-11	FALSE	gained_in_mutant	591	*	Promoter (<=1kb)	440982	LOC440982	0
chr4	20959896	20960917	*	1022	6.93711	5.97905	7.50781	-1.52876	1.20266e-13	7.08351e-11	TRUE	lost_in_mutant	1022	*	Intron (ENST00000382152.7/80333, intron 1 of 8)	80333	KCNIP4	23124
chr4	517459	518120	*	662	5.71155	6.45889	4.07353	2.38536	1.20908e-13	7.10016e-11	FALSE	gained_in_mutant	662	*	Promoter (1-2kb)	54872	PIGG	1389
chr20	324198	325489	*	1292	10.1057	9.76349	10.3822	-0.618691	1.21496e-13	7.1136e-11	FALSE	lost_in_mutant	1292	*	Promoter (<=1kb)	100507459	NRSN2-AS1	0
chr12	66803489	66805270	*	1782	7.96453	7.32157	8.40771	-1.08615	1.24676e-13	7.27034e-11	TRUE	lost_in_mutant	1782	*	Promoter (<=1kb)	23426	GRIP1	0
chr20	59939921	59941301	*	1381	10.1647	10.414	9.86312	0.55087	1.24908e-13	7.27034e-11	FALSE	gained_in_mutant	1381	*	Promoter (<=1kb)	5509	PPP1R3D	0
chr6	25916709	25917960	*	1252	7.16812	6.24903	7.72507	-1.47604	1.33096e-13	7.72419e-11	TRUE	lost_in_mutant	1252	*	Exon (ENST00000360488.7/10246, exon 7 of 11)	10246	SLC17A2	7857
chr20	33400678	33402188	*	1511	8.70015	9.05755	8.22399	0.833558	1.38351e-13	8.00569e-11	TRUE	gained_in_mutant	1511	*	Promoter (<=1kb)	51654	CDK5RAP1	0
chr17	81418884	81420132	*	1249	8.22056	7.65674	8.62491	-0.96817	1.47408e-13	8.50493e-11	FALSE	lost_in_mutant	1249	*	Intron (ENST00000675386.2/57597, intron 2 of 27)	100616294	MIR4740	-18106
chr11	3095462	3096327	*	866	7.78813	7.12484	8.24079	-1.11595	1.67543e-13	9.63558e-11	FALSE	lost_in_mutant	866	*	Promoter (<=1kb)	114879	OSBPL5	-583
chr20	57709877	57710644	*	768	9.74769	10.0198	9.41197	0.60787	1.67978e-13	9.63558e-11	FALSE	gained_in_mutant	768	*	Promoter (<=1kb)	56937	PMEPA1	0
chr20	58131173	58132112	*	940	8.07534	8.47719	7.51639	0.960803	1.69622e-13	9.70174e-11	FALSE	gained_in_mutant	940	*	Distal Intergenic	128602	CIMIP1	-18790
chr18	57440524	57441643	*	1120	8.23459	8.61899	7.70901	0.909978	1.76572e-13	1.00702e-10	FALSE	gained_in_mutant	1120	*	Promoter (2-3kb)	9480	ONECUT2	-2733
chr20	31532396	31533194	*	799	6.8164	7.39692	5.82967	1.56725	1.82242e-13	1.03637e-10	TRUE	gained_in_mutant	799	*	Intron (ENST00000340852.9/81502, intron 2 of 11)	81502	HM13	-4989
chr13	91375287	91376628	*	1342	7.33701	6.5479	7.84422	-1.29632	1.83719e-13	1.04177e-10	TRUE	lost_in_mutant	1342	*	Intron (ENST00000710421.1/124903189, intron 2 of 3)	2262	GPC5	-21993
chr6	118383776	118384843	*	1068	6.04915	4.55421	6.76741	-2.2132	1.89397e-13	1.06856e-10	FALSE	lost_in_mutant	1068	*	Distal Intergenic	23629	BRD7P3	-116587
chr12	128649803	128650244	*	442	5.82161	6.55713	4.24382	2.31332	1.89523e-13	1.06856e-10	FALSE	gained_in_mutant	442	*	Intron (ENST00000435159.3/92293, intron 4 of 8)	121260	SLC15A4	151457
chr12	91617962	91618437	*	476	5.06103	5.94269	2.39446	3.54824	1.96338e-13	1.10384e-10	TRUE	gained_in_mutant	476	*	Intron (ENST00000685093.1/105369896, intron 1 of 9)	105369896	LOC105369896	15790
chr8	143739661	143741003	*	1343	7.4543	6.65771	7.96455	-1.30684	2.03041e-13	1.13829e-10	FALSE	lost_in_mutant	1343	*	Promoter (<=1kb)	642574	IQANK1	265
chr20	32680841	32681958	*	1118	9.78301	10.0554	9.44696	0.60842	2.06285e-13	1.15321e-10	FALSE	gained_in_mutant	1118	*	Intron (ENST00000642484.1/284805, intron 8 of 9)	284805	C20orf203	-6900
chr9	5363930	5364422	*	493	4.96203	5.86982	1.94847	3.92136	2.12269e-13	1.18332e-10	FALSE	gained_in_mutant	493	*	Intron (ENST00000223864.7/55848, intron 3 of 5)	6013	RLN1	-24054
chr17	73591554	73592772	*	1219	8.57795	8.07405	8.95067	-0.87662	2.16943e-13	1.20279e-10	FALSE	lost_in_mutant	1219	*	Intron (ENST00000392650.8/54549, intron 1 of 44)	54549	SDK2	51673
chr12	108483018	108484592	*	1575	7.31451	7.82102	6.5271	1.29393	2.16978e-13	1.20279e-10	TRUE	gained_in_mutant	1575	*	Intron (ENST00000502160.6/102723562, intron 2 of 17)	102723562	LINC01498	7993
chr2	1900436	1901243	*	808	6.95464	6.00902	7.52101	-1.51199	2.2195e-13	1.22692e-10	FALSE	lost_in_mutant	808	*	Intron (ENST00000647755.1/23040, intron 14 of 24)	23040	MYT1L	-8027
chr20	56628433	56631002	*	2570	8.30393	8.69577	7.76426	0.931507	2.23226e-13	1.23053e-10	FALSE	gained_in_mutant	2570	*	Promoter (<=1kb)	7022	TFAP2C	0
chr20	35146579	35147906	*	1328	9.4517	9.73342	9.10129	0.632124	2.28982e-13	1.25876e-10	FALSE	gained_in_mutant	1328	*	Promoter (<=1kb)	55741	EDEM2	0
chr7	76294428	76295110	*	683	7.54493	6.79317	8.03665	-1.24348	2.31538e-13	1.26929e-10	FALSE	lost_in_mutant	683	*	Distal Intergenic	3315	HSPB1	-7563
chr20	35277171	35278503	*	1333	10.3771	10.642	10.0522	0.589828	2.34075e-13	1.27965e-10	FALSE	gained_in_mutant	1333	*	Promoter (<=1kb)	101410538	MMP24OS	0
chr2	88765075	88766279	*	1205	8.34977	7.80219	8.74575	-0.943568	2.40506e-13	1.31118e-10	TRUE	lost_in_mutant	1205	*	Promoter (<=1kb)	645784	ANKRD36BP2	0
chr20	24502039	24503909	*	1871	7.61946	6.90704	8.09423	-1.1872	2.46319e-13	1.33918e-10	TRUE	lost_in_mutant	1871	*	Exon (ENST00000458461.1/ENST00000458461.1, exon 1 of 3)	79953	SYNDIG1	32410
chr18	48827333	48830083	*	2751	8.1536	8.55607	7.59344	0.962628	2.50396e-13	1.35762e-10	FALSE	gained_in_mutant	2751	*	Intron (ENST00000256413.8/9811, intron 10 of 11)	9811	CTIF	67151
chr20	44009158	44010568	*	1411	7.38029	7.85791	6.66139	1.19652	2.63702e-13	1.42586e-10	TRUE	gained_in_mutant	1411	*	Intron (ENST00000341197.9/84969, intron 3 of 8)	84969	TOX2	-28436
chr5	10338754	10340103	*	1350	8.33156	7.78163	8.72875	-0.947113	2.75383e-13	1.48258e-10	FALSE	lost_in_mutant	1350	*	Intron (ENST00000705515.1/101929977, intron 2 of 2)	101929977	MARCHF6-DT	12381
chr20	2524183	2525756	*	1574	7.96249	7.32987	8.40077	-1.0709	2.75691e-13	1.48258e-10	FALSE	lost_in_mutant	1574	*	Promoter (<=1kb)	79175	ZNF343	0
chr20	46031415	46032488	*	1074	9.01716	9.33181	8.61418	0.717628	2.79851e-13	1.50087e-10	FALSE	gained_in_mutant	1074	*	Promoter (2-3kb)	57468	SLC12A5	2083
chr2	29401048	29402394	*	1347	6.669	7.25258	5.67314	1.57944	2.91211e-13	1.55758e-10	TRUE	gained_in_mutant	1347	*	Intron (ENST00000389048.8/238, intron 4 of 28)	101929386	LOC101929386	81494
chr10	16699202	16700237	*	1036	7.63971	8.10464	6.94947	1.15517	3.00645e-13	1.6037e-10	TRUE	gained_in_mutant	1036	*	Intron (ENST00000377921.7/6251, intron 6 of 7)	6251	RSU1	117146
chr2	6525273	6526693	*	1421	5.22424	6.05766	3.02734	3.03032	3.14859e-13	1.67223e-10	TRUE	gained_in_mutant	1421	*	Distal Intergenic	107985844	LINC01824	29263
chr18	80147178	80148492	*	1315	5.55392	6.33032	3.75382	2.5765	3.15183e-13	1.67223e-10	FALSE	gained_in_mutant	1315	*	Promoter (<=1kb)	100130522	PARD6G-AS1	0
chr6	33234926	33235861	*	936	7.70624	8.16775	7.02358	1.14417	3.18728e-13	1.68652e-10	FALSE	gained_in_mutant	936	*	Distal Intergenic	105375022	LOC105375022	10995
chr4	146981221	146982237	*	1017	7.07754	7.59083	6.2734	1.31743	3.299e-13	1.74098e-10	FALSE	gained_in_mutant	1017	*	Distal Intergenic	105377473	LOC105377473	23783
chr11	113314255	113315247	*	993	9.00513	8.57173	9.33796	-0.766229	3.58689e-13	1.88788e-10	FALSE	lost_in_mutant	993	*	Promoter (<=1kb)	124902814	TTC12-DT	0
chr20	54543450	54544320	*	871	6.05178	6.73691	4.7013	2.03561	3.71616e-13	1.95073e-10	FALSE	gained_in_mutant	871	*	Intron (ENST00000262593.10/55816, intron 1 of 7)	55816	DOK5	-10613
chr20	49915100	49916217	*	1118	9.24949	9.54205	8.88211	0.659945	4.1173e-13	2.15558e-10	FALSE	gained_in_mutant	1118	*	Promoter (<=1kb)	9825	SPATA2	0
chr7	157432167	157433469	*	1303	8.42318	7.885	8.81425	-0.929246	4.2814e-13	2.23558e-10	FALSE	lost_in_mutant	1303	*	Distal Intergenic	101927914	LOC101927914	-32762
chr20	56495442	56495993	*	552	5.10108	5.95117	2.76016	3.191	4.33541e-13	2.25782e-10	FALSE	gained_in_mutant	552	*	Intron (ENST00000023939.8/51507, intron 6 of 9)	51507	RTF2	-17398
chr9	1882388	1883567	*	1180	6.94431	6.01872	7.50358	-1.48486	4.57883e-13	2.37834e-10	TRUE	lost_in_mutant	1180	*	Distal Intergenic	6595	SMARCA2	-96723
chr20	33489535	33490754	*	1220	9.71116	9.99326	9.36014	0.633116	4.62985e-13	2.39854e-10	FALSE	gained_in_mutant	1220	*	Promoter (<=1kb)	9139	CBFA2T2	0
chr20	38472021	38473442	*	1422	9.95528	10.2081	9.64849	0.559646	4.73737e-13	2.44784e-10	FALSE	gained_in_mutant	1422	*	Promoter (<=1kb)	57148	RALGAPB	0
chr7	69329008	69329892	*	885	6.03447	6.71155	4.71648	1.99507	4.75904e-13	2.45263e-10	TRUE	gained_in_mutant	885	*	Intron (ENST00000435148.1/ENST00000435148.1, intron 1 of 2)	105375345	LOC105375345	-24824
chr3	178588515	178589313	*	799	6.45915	5.20692	7.11926	-1.91235	4.78751e-13	2.46089e-10	FALSE	lost_in_mutant	799	*	Intron (ENST00000437510.5/10242, intron 1 of 3)	10242	KCNMB2	29630
chr20	50957923	50959456	*	1534	8.69949	9.05107	8.23364	0.817427	5.01301e-13	2.57013e-10	FALSE	gained_in_mutant	1534	*	Promoter (<=1kb)	8813	DPM1	0
chr16	24208222	24209527	*	1306	9.08365	8.66651	9.40684	-0.74033	5.03708e-13	2.57579e-10	FALSE	lost_in_mutant	1306	*	Exon (ENST00000624082.1/ENST00000624082.1, exon 1 of 1)	102466247	MIR1273H	5106
chr10	113495532	113496830	*	1299	7.39308	7.8646	6.68806	1.17654	5.204e-13	2.6543e-10	FALSE	gained_in_mutant	1299	*	Distal Intergenic	107984270	LOC107984270	-3478
chr3	14216024	14217064	*	1041	6.34933	5.11977	7.00335	-1.88358	5.4397e-13	2.76738e-10	FALSE	lost_in_mutant	1041	*	Distal Intergenic	27258	LSM3	37207
chr7	132412328	132412979	*	652	6.24253	6.87797	5.07955	1.79841	5.51158e-13	2.79676e-10	FALSE	gained_in_mutant	652	*	Intron (ENST00000321063.9/91584, intron 3 of 31)	91584	PLXNA4	163491
chr9	6548368	6550006	*	1639	7.82725	7.19843	8.26372	-1.06529	5.76015e-13	2.91542e-10	FALSE	lost_in_mutant	1639	*	Intron (ENST00000639639.1/2731, intron 3 of 6)	2731	GLDC	4923
chr13	60397740	60398258	*	519	6.61869	7.194	5.64726	1.54674	5.92854e-13	2.99299e-10	FALSE	gained_in_mutant	519	*	Promoter (<=1kb)	81550	TDRD3	0
chr3	55634063	55634964	*	902	6.54334	7.13765	5.51494	1.62272	6.04035e-13	3.04119e-10	FALSE	gained_in_mutant	902	*	Intron (ENST00000288221.11/26059, intron 17 of 17)	26059	ERC2	12262
chr20	23357800	23358549	*	750	9.72557	9.39135	9.99673	-0.605377	6.05475e-13	3.04119e-10	FALSE	lost_in_mutant	750	*	Promoter (<=1kb)	100505683	LINC01431	0
chr7	1289420	1291096	*	1677	8.98475	8.54182	9.32316	-0.781345	6.16955e-13	3.09101e-10	FALSE	lost_in_mutant	1677	*	Distal Intergenic	340260	UNCX	56548
chr9	8123111	8124244	*	1134	6.76463	5.72592	7.36227	-1.63636	6.49058e-13	3.24364e-10	FALSE	lost_in_mutant	1134	*	Distal Intergenic	105375971	LOC105375971	-161887
chr11	15750152	15751645	*	1494	6.44543	7.04676	5.3952	1.65156	6.85342e-13	3.41298e-10	TRUE	gained_in_mutant	1494	*	Intron (ENST00000663676.1/105376567, intron 1 of 7)	105376567	LOC105376567	7250
chr20	33686345	33687030	*	686	9.67175	9.9647	9.30374	0.660966	6.86393e-13	3.41298e-10	FALSE	gained_in_mutant	686	*	Promoter (<=1kb)	1869	E2F1	0
chr20	62301909	62303125	*	1217	10.4741	10.7126	10.1882	0.524372	6.95631e-13	3.45024e-10	FALSE	gained_in_mutant	1217	*	Promoter (<=1kb)	11047	ADRM1	0
chr10	91090897	91091609	*	713	7.00981	6.1238	7.55468	-1.43088	6.98192e-13	3.45429e-10	FALSE	lost_in_mutant	713	*	Distal Intergenic	100874184	LINC00502	57740
chr22	48806341	48807746	*	1406	7.77102	7.12073	8.21764	-1.09691	7.0668e-13	3.48756e-10	FALSE	lost_in_mutant	1406	*	Intron (ENST00000336769.9/25817, intron 3 of 3)	100616415	MIR4535	26046
chr19	1081906	1083108	*	1203	7.92858	7.29826	8.36578	-1.06752	7.40529e-13	3.64552e-10	FALSE	lost_in_mutant	1203	*	Promoter (<=1kb)	23526	ARHGAP45	0
chr20	42401560	42403019	*	1460	7.20568	7.70063	6.44625	1.25438	8.00056e-13	3.92435e-10	FALSE	gained_in_mutant	1460	*	Intron (ENST00000356100.6/11122, intron 9 of 30)	101927159	LOC101927159	-282385
chr20	22686098	22686546	*	449	6.43377	5.26287	7.07148	-1.80861	8.01134e-13	3.92435e-10	FALSE	lost_in_mutant	449	*	Promoter (<=1kb)	124904963	LOC124904963	634
chr22	19103931	19104995	*	1065	8.52129	8.88505	8.03371	0.851339	8.04967e-13	3.93339e-10	FALSE	gained_in_mutant	1065	*	Intron (ENST00000537045.5/9993, intron 1 of 8)	9993	DGCR2	17412
chr8	142282402	142282992	*	591	6.0446	4.6052	6.75061	-2.14541	8.11346e-13	3.94691e-10	FALSE	lost_in_mutant	591	*	Promoter (2-3kb)	203062	TSNARE1	-2405
chr2	5482546	5483532	*	987	5.28565	6.09473	3.27352	2.82121	8.11724e-13	3.94691e-10	FALSE	gained_in_mutant	987	*	Distal Intergenic	124905950	LOC124905950	72499
chr1	30326981	30327615	*	635	6.52291	7.11422	5.50371	1.61051	8.16331e-13	3.95102e-10	FALSE	gained_in_mutant	635	*	Distal Intergenic	101929406	LINC01648	-289369
chr20	41861553	41862786	*	1234	8.3063	8.6754	7.80905	0.866347	8.18031e-13	3.95102e-10	FALSE	gained_in_mutant	1234	*	Distal Intergenic	101927182	LOC101927182	-128354
chr20	5126276	5128223	*	1948	10.0749	9.7507	10.3395	-0.588763	8.18558e-13	3.95102e-10	FALSE	lost_in_mutant	1948	*	Promoter (<=1kb)	5111	PCNA	0
chr20	63626510	63627628	*	1119	9.37905	9.67686	9.00334	0.673523	8.26647e-13	3.98036e-10	FALSE	gained_in_mutant	1119	*	Promoter (<=1kb)	26205	GMEB2	0
chr1	236760196	236760875	*	680	6.39849	7.00725	5.32466	1.68259	8.59636e-13	4.12657e-10	FALSE	gained_in_mutant	680	*	Intron (ENST00000366578.6/88, intron 19 of 20)	88	ACTN2	4814
chr14	100825515	100826338	*	824	5.40507	2.79104	6.28216	-3.49112	8.61184e-13	4.12657e-10	FALSE	lost_in_mutant	824	*	Promoter (<=1kb)	55384	MEG3	0
chr20	51799792	51801662	*	1871	8.47887	8.84314	7.99037	0.852771	8.79226e-13	4.20285e-10	FALSE	gained_in_mutant	1871	*	Promoter (<=1kb)	57167	SALL4	0
chr20	3172539	3174574	*	2036	10.0766	9.77601	10.3253	-0.549297	9.23941e-13	4.40595e-10	FALSE	lost_in_mutant	2036	*	Promoter (<=1kb)	9762	LZTS3	0
chr20	63738319	63739726	*	1408	9.54405	9.84138	9.16911	0.67227	9.35197e-13	4.44891e-10	FALSE	gained_in_mutant	1408	*	Promoter (<=1kb)	54923	LIME1	0
chr14	103501509	103502495	*	987	6.68461	7.26289	5.70448	1.55842	9.48999e-13	4.50374e-10	TRUE	gained_in_mutant	987	*	Promoter (2-3kb)	4140	MARK3	2644
chr20	3045180	3046986	*	1807	10.0785	9.76563	10.3355	-0.569847	1.04487e-12	4.94685e-10	FALSE	lost_in_mutant	1807	*	Promoter (<=1kb)	64949	MRPS26	0
chr20	50153157	50154608	*	1452	9.40481	9.69625	9.0392	0.657045	1.08367e-12	5.11833e-10	FALSE	gained_in_mutant	1452	*	Promoter (<=1kb)	387522	PEDS1-UBE2V1	0
chr1	152047800	152048636	*	837	8.08403	7.5118	8.49265	-0.98085	1.14541e-12	5.39704e-10	FALSE	lost_in_mutant	837	*	Promoter (<=1kb)	6282	S100A11	0
chr19	11813659	11814882	*	1224	9.58083	9.84999	9.24967	0.600322	1.1802e-12	5.54774e-10	TRUE	gained_in_mutant	1224	*	Promoter (<=1kb)	126070	ZNF440	0
chrY	2841453	2842387	*	935	5.62574	1.14994	6.59295	-5.44301	1.2159e-12	5.70202e-10	FALSE	lost_in_mutant	935	*	Promoter (<=1kb)	6192	RPS4Y1	0
chr12	98767220	98768012	*	793	5.83286	6.55866	4.30246	2.2562	1.27509e-12	5.96547e-10	FALSE	gained_in_mutant	793	*	Intron (ENST00000341752.11/56899, intron 8 of 9)	56899	ANKS1B	13200
chr20	50794504	50795779	*	1276	9.63277	9.91255	9.28537	0.627183	1.30249e-12	6.07927e-10	FALSE	gained_in_mutant	1276	*	Promoter (<=1kb)	55653	BCAS4	0
chr5	178830939	178833127	*	2189	9.67733	9.34364	9.94815	-0.604516	1.31935e-12	6.14349e-10	TRUE	lost_in_mutant	2189	*	Distal Intergenic	729522	AACSP1	-12504
chr20	57265288	57267152	*	1865	8.31268	8.68387	7.81162	0.872252	1.32293e-12	6.14568e-10	FALSE	gained_in_mutant	1865	*	Promoter (<=1kb)	655	BMP7	0
chr4	143558849	143560079	*	1231	8.29888	8.66521	7.80664	0.858569	1.33788e-12	6.2006e-10	FALSE	gained_in_mutant	1231	*	Promoter (<=1kb)	105377459	LOC105377459	0
chr10	3424227	3425211	*	985	7.70191	7.06405	8.14269	-1.07864	1.41915e-12	6.56186e-10	FALSE	lost_in_mutant	985	*	Exon (ENST00000701340.1/ENST00000701340.1, exon 1 of 1)	101927880	LINC02669	10466
chr20	41922925	41924256	*	1332	7.12711	7.63945	6.3253	1.31415	1.42676e-12	6.58167e-10	TRUE	gained_in_mutant	1332	*	Distal Intergenic	101927182	LOC101927182	-66884
chr20	9067509	9069631	*	2123	9.51506	9.15566	9.80256	-0.646898	1.44836e-12	6.66581e-10	TRUE	lost_in_mutant	2123	*	Promoter (<=1kb)	5332	PLCB4	0
chr20	17682035	17682867	*	833	10.0335	9.70259	10.3025	-0.599886	1.47124e-12	6.75538e-10	FALSE	lost_in_mutant	833	*	Promoter (<=1kb)	6238	RRBP1	0
chr1	31714331	31716086	*	1756	8.96468	8.55259	9.28483	-0.732246	1.51056e-12	6.91989e-10	FALSE	lost_in_mutant	1756	*	Distal Intergenic	1307	COL16A1	-10012
chr4	35216368	35217665	*	1298	7.22322	7.70871	6.48613	1.22258	1.51656e-12	6.93132e-10	TRUE	gained_in_mutant	1298	*	Distal Intergenic	124900893	LOC124900893	-250024
chr20	37777111	37778753	*	1643	8.50619	8.86719	8.02359	0.843603	1.52337e-12	6.9464e-10	TRUE	gained_in_mutant	1643	*	Promoter (<=1kb)	56259	CTNNBL1	0
chr12	117261107	117262469	*	1363	6.65203	7.2204	5.7007	1.51969	1.54188e-12	7.01465e-10	TRUE	gained_in_mutant	1363	*	Intron (ENST00000317775.11/4842, intron 13 of 28)	4842	NOS1	68605
chr11	39318608	39319113	*	506	4.9486	5.90612	0.841781	5.06434	1.59041e-12	7.2188e-10	FALSE	gained_in_mutant	506	*	Distal Intergenic	101928536	LINC01493	669750
chr7	157874977	157876678	*	1702	8.0094	7.43367	8.4198	-0.986126	1.60412e-12	7.26439e-10	FALSE	lost_in_mutant	1702	*	Intron (ENST00000389413.7/5799, intron 11 of 21)	100506585	PTPRN2-AS1	20177
chr4	5774226	5775288	*	1063	7.79259	7.14433	8.23826	-1.09393	1.65851e-12	7.49353e-10	TRUE	lost_in_mutant	1063	*	Intron (ENST00000264956.11/2121, intron 11 of 20)	2121	EVC	-18226
chr22	42458902	42460215	*	1314	7.33392	7.81903	6.59771	1.22133	1.67926e-12	7.57001e-10	FALSE	gained_in_mutant	1314	*	Distal Intergenic	101927344	LOC101927344	20879
chr18	72410913	72411660	*	748	5.46929	6.23327	3.74106	2.49221	1.69827e-12	7.63833e-10	FALSE	gained_in_mutant	748	*	Distal Intergenic	147381	CBLN2	128638
chr8	130867909	130868981	*	1073	7.06597	7.57474	6.27303	1.30172	1.75977e-12	7.89699e-10	TRUE	gained_in_mutant	1073	*	Exon (ENST00000286355.10/114, exon 9 of 18)	114	ADCY8	121884
chr20	59931312	59932021	*	710	5.79061	6.4879	4.38915	2.09875	1.81305e-12	8.11767e-10	FALSE	gained_in_mutant	710	*	Promoter (<=1kb)	10388	SYCP2	133
chr1	3419371	3420536	*	1166	7.97279	8.37842	7.40646	0.971965	1.87967e-12	8.39694e-10	FALSE	gained_in_mutant	1166	*	Intron (ENST00000511072.5/63976, intron 12 of 15)	63976	PRDM16	-4383
chr6	80638343	80639565	*	1223	8.14628	7.60787	8.53747	-0.929599	1.93059e-12	8.60499e-10	FALSE	lost_in_mutant	1223	*	Distal Intergenic	594	BCKDHB	185144
chr20	63477511	63478798	*	1288	8.07391	8.46172	7.54191	0.919814	1.98744e-12	8.83848e-10	FALSE	gained_in_mutant	1288	*	Distal Intergenic	3785	KCNQ2	-4834
chr10	75660739	75661391	*	653	5.5261	6.27338	3.88839	2.385	2.03049e-12	9.00969e-10	FALSE	gained_in_mutant	653	*	Intron (ENST00000611255.5/83938, intron 2 of 6)	83938	LRMDA	13230
chr16	69890245	69891387	*	1143	7.45591	6.73144	7.93595	-1.20451	2.04494e-12	9.05349e-10	FALSE	lost_in_mutant	1143	*	Promoter (<=1kb)	11060	WWP2	0
chr1	10537211	10538193	*	983	6.74247	7.28991	5.84953	1.44038	2.05311e-12	9.06939e-10	FALSE	gained_in_mutant	983	*	Promoter (1-2kb)	5195	PEX14	1323
chr10	124213813	124214828	*	1016	7.24304	7.73562	6.48924	1.24637	2.07118e-12	9.12883e-10	FALSE	gained_in_mutant	1016	*	Distal Intergenic	51363	CHST15	-120215
chr13	24580411	24581122	*	712	5.91152	4.33833	6.64612	-2.30779	2.08497e-12	9.16919e-10	FALSE	lost_in_mutant	712	*	Promoter (<=1kb)	374491	TPTE2P6	0
chr20	43798265	43799757	*	1493	8.741	9.08361	8.29083	0.792771	2.10674e-12	9.24441e-10	TRUE	gained_in_mutant	1493	*	Distal Intergenic	149699	GTSF1L	-71263
chr20	58839325	58840587	*	1263	7.82063	8.23475	7.23752	0.997233	2.12586e-12	9.30764e-10	FALSE	gained_in_mutant	1263	*	Promoter (<=1kb)	2778	GNAS	0
chr14	24179604	24180813	*	1210	7.67484	8.10383	7.06155	1.04228	2.13172e-12	9.3127e-10	FALSE	gained_in_mutant	1210	*	Promoter (<=1kb)	9985	REC8	76
chr10	789242	790258	*	1017	7.33635	6.5583	7.83903	-1.28072	2.17404e-12	9.47668e-10	FALSE	lost_in_mutant	1017	*	Distal Intergenic	23185	LARP4B	25457
chr2	33275792	33276444	*	653	6.0422	6.71636	4.7358	1.98056	2.18552e-12	9.50577e-10	FALSE	gained_in_mutant	653	*	Promoter (<=1kb)	4052	LTBP1	0
chr3	62044858	62045696	*	839	6.62992	7.20441	5.66089	1.54352	2.19347e-12	9.51671e-10	TRUE	gained_in_mutant	839	*	Intron (ENST00000474889.6/5793, intron 4 of 29)	5793	PTPRG	-171887
chr20	36744905	36746636	*	1732	9.24407	9.53662	8.8767	0.659913	2.19765e-12	9.51671e-10	FALSE	gained_in_mutant	1732	*	Promoter (<=1kb)	57446	NDRG3	0
chr20	58236734	58238034	*	1301	8.08116	8.47303	7.54143	0.931603	2.21063e-12	9.55199e-10	FALSE	gained_in_mutant	1301	*	Promoter (<=1kb)	55370	PPP4R1L	-847
chr14	60637055	60638305	*	1251	7.11514	7.6109	6.35377	1.25713	2.21596e-12	9.55416e-10	FALSE	gained_in_mutant	1251	*	Distal Intergenic	6495	SIX1	11172
chr9	126599232	126600238	*	1007	6.10091	6.75135	4.88453	1.86682	2.2823e-12	9.81879e-10	FALSE	gained_in_mutant	1007	*	Intron (ENST00000451449.2/105376277, intron 1 of 2)	105376277	LMX1B-DT	12281
chr20	47317362	47320173	*	2812	8.7741	9.09779	8.35612	0.741663	2.32884e-12	9.99728e-10	FALSE	gained_in_mutant	2812	*	Promoter (<=1kb)	100131496	LOC100131496	0
chr20	64089718	64090728	*	1011	9.19979	9.49616	8.82638	0.66978	2.36339e-12	1.01236e-09	FALSE	gained_in_mutant	1011	*	Intron (ENST00000336866.7/4987, intron 1 of 4)	4987	OPRL1	4702
chr20	23420231	23421949	*	1719	9.2798	8.91461	9.57098	-0.656364	2.38036e-12	1.01743e-09	FALSE	lost_in_mutant	1719	*	Promoter (<=1kb)	63908	NAPB	0
chr14	95255097	95256613	*	1517	7.24241	6.4515	7.75035	-1.29885	2.41221e-12	1.02882e-09	FALSE	lost_in_mutant	1517	*	Intron (ENST00000298912.9/79789, intron 1 of 12)	79789	CLMN	39630
chr20	8473161	8474525	*	1365	7.44109	6.73567	7.91278	-1.17711	2.47004e-12	1.05122e-09	FALSE	lost_in_mutant	1365	*	Intron (ENST00000637919.1/23236, intron 3 of 32)	23236	PLCB1	102081
chr20	33442633	33445106	*	2474	9.92456	10.1951	9.59125	0.603873	2.49808e-12	1.06088e-09	FALSE	gained_in_mutant	2474	*	Promoter (<=1kb)	6640	SNTA1	0
chr16	56101808	56103102	*	1295	8.24424	7.71714	8.62946	-0.912323	2.5258e-12	1.07035e-09	TRUE	lost_in_mutant	1295	*	Exon (ENST00000501259.5/283856, exon 3 of 5)	102725116	LOC102725116	-6435
chr10	24312955	24313728	*	774	5.94387	4.41018	6.67036	-2.26018	2.60034e-12	1.09958e-09	TRUE	lost_in_mutant	774	*	Intron (ENST00000376462.5/56243, intron 3 of 18)	693188	MIR603	37270
chr20	59359655	59360821	*	1167	9.02126	9.33204	8.62463	0.707408	2.65069e-12	1.11848e-09	FALSE	gained_in_mutant	1167	*	Distal Intergenic	1908	EDN3	58134
chr9	122052726	122053959	*	1234	8.27074	8.63761	7.77754	0.860068	2.67943e-12	1.1282e-09	FALSE	gained_in_mutant	1234	*	Intron (ENST00000321582.11/158135, intron 1 of 8)	158135	TTLL11	38807
chr3	132833910	132835089	*	1180	6.67606	7.25274	5.70064	1.5521	2.70733e-12	1.13753e-09	FALSE	gained_in_mutant	1180	*	Intron (ENST00000504440.1/348808, intron 9 of 10)	100532724	NPHP3-ACAD11	-111451
chr17	73395395	73397200	*	1806	7.8207	7.20278	8.25194	-1.04917	2.73487e-12	1.14667e-09	FALSE	lost_in_mutant	1806	*	Intron (ENST00000392650.8/54549, intron 24 of 44)	54549	SDK2	17455
chr19	14316860	14317709	*	850	7.31928	7.79795	6.59797	1.19998	2.9105e-12	1.21773e-09	FALSE	gained_in_mutant	850	*	Intron (ENST00000586698.1/105372288, intron 3 of 3)	101928845	LINC01842	-16034
chr21	37563630	37565301	*	1672	8.20488	7.6646	8.59704	-0.932444	2.92405e-12	1.22081e-09	FALSE	lost_in_mutant	1672	*	Distal Intergenic	1859	DYRK1A	62304
chr4	88277332	88278520	*	1189	6.72043	5.66798	7.32247	-1.65449	2.94325e-12	1.22624e-09	FALSE	lost_in_mutant	1189	*	Promoter (<=1kb)	152926	PPM1K	0
chr20	25195164	25197398	*	2235	9.66473	9.32811	9.93748	-0.609369	2.96514e-12	1.23277e-09	TRUE	lost_in_mutant	2235	*	Promoter (<=1kb)	955	ENTPD6	0
chr20	34362738	34363932	*	1195	9.56824	9.85455	9.21069	0.643866	3.03685e-12	1.25994e-09	TRUE	gained_in_mutant	1195	*	Promoter (<=1kb)	83737	ITCH	0
chr5	64570206	64570916	*	711	5.995	6.66116	4.71974	1.94142	3.11182e-12	1.28834e-09	TRUE	gained_in_mutant	711	*	Intron (ENST00000334025.3/401190, intron 2 of 5)	401190	RGS7BP	-4766
chr20	31514058	31515268	*	1211	8.95411	9.26886	8.55097	0.717887	3.15988e-12	1.3055e-09	FALSE	gained_in_mutant	1211	*	Promoter (<=1kb)	81502	HM13	0
chr11	83367647	83368101	*	455	5.32876	1.65311	6.27118	-4.61806	3.25112e-12	1.3404e-09	FALSE	lost_in_mutant	455	*	Intron (ENST00000671128.1/120883614, intron 1 of 2)	60492	CCDC90B	-81257
chr2	25025199	25026418	*	1220	8.34838	8.70645	7.87103	0.835416	3.52299e-12	1.44947e-09	FALSE	gained_in_mutant	1220	*	Intron (ENST00000451291.5/729723, intron 3 of 4)	22979	EFR3B	-15658
chr20	32301746	32302897	*	1152	7.59461	8.03505	6.95746	1.07759	3.67418e-12	1.50854e-09	FALSE	gained_in_mutant	1152	*	Intron (ENST00000375712.4/9371, intron 1 of 8)	9371	KIF3B	24095
chr3	111762283	111763403	*	1121	6.92497	7.44214	6.1111	1.33104	3.77095e-12	1.54507e-09	TRUE	gained_in_mutant	1121	*	Intron (ENST00000393934.7/257068, intron 3 of 3)	90102	PHLDB2	29786
chr8	80656206	80656932	*	727	6.35945	6.97699	5.25708	1.71991	3.81384e-12	1.55941e-09	FALSE	gained_in_mutant	727	*	Promoter (2-3kb)	619279	ZNF704	2732
chr21	45477725	45478711	*	987	7.069	6.25468	7.58635	-1.33167	3.88875e-12	1.58676e-09	FALSE	lost_in_mutant	987	*	Promoter (<=1kb)	102465489	MIR6815	0
chr3	169811718	169813577	*	1860	7.80764	8.22093	7.22617	0.994758	4.14624e-12	1.68835e-09	FALSE	gained_in_mutant	1860	*	Promoter (<=1kb)	151827	LRRC34	0
chr8	118035613	118036460	*	848	5.96261	6.63058	4.6804	1.95018	4.19788e-12	1.70586e-09	TRUE	gained_in_mutant	848	*	Intron (ENST00000378204.7/2131, intron 1 of 10)	2131	EXT1	-18378
chr7	122937670	122938245	*	576	5.0135	5.85466	2.75169	3.10297	4.43526e-12	1.79793e-09	TRUE	gained_in_mutant	576	*	Distal Intergenic	93664	CADPS2	-50911
chr15	76345443	76346516	*	1074	6.35203	6.95681	5.2909	1.66591	4.4426e-12	1.79793e-09	FALSE	gained_in_mutant	1074	*	Distal Intergenic	64843	ISL2	8005
chr20	2206932	2207988	*	1057	8.7697	8.34236	9.09895	-0.756595	4.66865e-12	1.88556e-09	FALSE	lost_in_mutant	1057	*	Promoter (<=1kb)	388780	LINC03086	0
chr20	58553582	58554421	*	840	7.65295	8.0877	7.02775	1.05995	4.80462e-12	1.93652e-09	FALSE	gained_in_mutant	840	*	Intron (ENST00000427140.5/149773, intron 6 of 6)	149773	APCDD1L-DT	30422
chr20	45405717	45408061	*	2345	9.22725	9.51874	8.86155	0.657195	4.94301e-12	1.98825e-09	FALSE	gained_in_mutant	2345	*	Promoter (<=1kb)	27296	TP53TG5	0
chr22	42499961	42500955	*	995	6.30772	5.08131	6.96089	-1.87958	4.97557e-12	1.99728e-09	FALSE	lost_in_mutant	995	*	Promoter (<=1kb)	94009	SERHL	0
chr20	31738613	31739739	*	1127	9.48204	9.76483	9.12996	0.634865	5.2222e-12	2.09204e-09	FALSE	gained_in_mutant	1127	*	Promoter (<=1kb)	22974	TPX2	0
chr2	91571258	91571931	*	674	7.31576	7.79212	6.59975	1.19237	5.25644e-12	2.1015e-09	FALSE	gained_in_mutant	674	*	Distal Intergenic	654342	LSP1P4	83447
chr5	72231801	72232203	*	403	5.22099	6.0242	3.24969	2.77451	5.36293e-12	2.13976e-09	FALSE	gained_in_mutant	403	*	Promoter (2-3kb)	23107	MRPS27	-2248
chr17	79670508	79671955	*	1448	7.88463	7.28055	8.30914	-1.02859	5.52737e-12	2.20093e-09	TRUE	lost_in_mutant	1448	*	Distal Intergenic	100616170	MIR4739	35294
chr10	36141402	36142523	*	1122	6.09198	6.72874	4.9244	1.80434	5.63616e-12	2.23794e-09	FALSE	gained_in_mutant	1122	*	Distal Intergenic	105376495	LINC02630	-242439
chr22	31624267	31626260	*	1994	8.62683	8.18606	8.96398	-0.777918	5.65133e-12	2.23794e-09	FALSE	lost_in_mutant	1994	*	Promoter (<=1kb)	23761	PISD	0
chr20	38961869	38963095	*	1227	9.92697	10.1889	9.60664	0.582283	5.65424e-12	2.23794e-09	FALSE	gained_in_mutant	1227	*	Promoter (<=1kb)	60625	DHX35	0
chr20	57718464	57719165	*	702	9.40141	9.67339	9.06596	0.607433	5.6778e-12	2.24278e-09	FALSE	gained_in_mutant	702	*	Distal Intergenic	56937	PMEPA1	-6928
chr14	72679061	72680622	*	1562	8.152	7.62077	8.5394	-0.918629	5.71835e-12	2.25429e-09	FALSE	lost_in_mutant	1562	*	Promoter (<=1kb)	8110	DPF3	0
chr17	22310737	22311448	*	712	6.51364	7.09713	5.51805	1.57908	5.90213e-12	2.32212e-09	FALSE	gained_in_mutant	712	*	Distal Intergenic	284123	FAM27E5	11362
chr2	173452159	173453035	*	877	6.76482	7.30825	5.8827	1.42556	5.96415e-12	2.34186e-09	FALSE	gained_in_mutant	877	*	Distal Intergenic	83879	CDCA7	87219
chr20	1324749	1326269	*	1521	9.42123	9.08511	9.69365	-0.608537	6.16129e-12	2.41448e-09	FALSE	lost_in_mutant	1521	*	Promoter (<=1kb)	100507495	SDCBP2-AS1	0
chr21	8994579	8995899	*	1321	7.22758	6.41647	7.74366	-1.32719	6.35734e-12	2.48639e-09	TRUE	lost_in_mutant	1321	*	Distal Intergenic	103504731	MIR3648-2	7580
chr20	32207005	32208229	*	1225	8.85914	9.17892	8.44768	0.731247	6.40829e-12	2.49786e-09	FALSE	gained_in_mutant	1225	*	Promoter (<=1kb)	5326	PLAGL2	0
chr20	32685537	32686183	*	647	8.15341	8.53199	7.63873	0.893259	6.41193e-12	2.49786e-09	FALSE	gained_in_mutant	647	*	Intron (ENST00000642484.1/284805, intron 8 of 9)	284805	C20orf203	-11596
chr3	34216359	34217410	*	1052	7.02149	6.16466	7.55538	-1.39072	6.64003e-12	2.58164e-09	FALSE	lost_in_mutant	1052	*	Intron (ENST00000654751.1/101928114, intron 3 of 5)	102724048	LOC102724048	7394
chr5	1167464	1168539	*	1076	7.95194	7.36853	8.3662	-0.997671	6.65943e-12	2.58411e-09	FALSE	lost_in_mutant	1076	*	Distal Intergenic	101928857	TERLR1	10007
chr20	51562186	51564174	*	1989	8.38959	8.73745	7.93026	0.807191	6.75e-12	2.61412e-09	FALSE	gained_in_mutant	1989	*	Promoter (<=1kb)	4773	NFATC2	0
chr20	46894277	46896118	*	1842	7.92608	8.32121	7.38012	0.941097	6.79919e-12	2.62803e-09	FALSE	gained_in_mutant	1842	*	Promoter (<=1kb)	2139	EYA2	0
chr6	155541534	155542630	*	1097	6.8441	5.96318	7.38708	-1.4239	6.81935e-12	2.63069e-09	FALSE	lost_in_mutant	1097	*	Distal Intergenic	50508	NOX3	-85695
chr10	332289	332969	*	681	5.57297	6.30085	4.03257	2.26828	7.69038e-12	2.96093e-09	FALSE	gained_in_mutant	681	*	Promoter (2-3kb)	22982	DIP2C	-2763
chr15	101620500	101621127	*	628	6.235	6.85386	5.12823	1.72563	8.21623e-12	3.15725e-09	FALSE	gained_in_mutant	628	*	Distal Intergenic	101927505	LINC02348	-5969
chr13	63553929	63554860	*	932	6.00539	6.65098	4.80653	1.84445	8.26791e-12	3.17095e-09	TRUE	gained_in_mutant	932	*	Distal Intergenic	124903236	LOC124903236	156505
chr18	79465213	79466134	*	922	6.46775	5.4038	7.07341	-1.66962	8.29201e-12	3.17404e-09	FALSE	lost_in_mutant	922	*	Promoter (<=1kb)	101927897	LOC101927897	0
chr9	95312939	95313465	*	527	8.09576	8.48749	7.55631	0.931187	8.48332e-12	3.23783e-09	FALSE	gained_in_mutant	527	*	Promoter (2-3kb)	2176	FANCC	2687
chr20	58890549	58891490	*	942	9.17589	9.49484	8.76581	0.729026	8.49138e-12	3.23783e-09	FALSE	gained_in_mutant	942	*	Promoter (<=1kb)	2778	GNAS	0
chr20	31572404	31573440	*	1037	10.1179	10.3551	9.83403	0.521025	8.50851e-12	3.23813e-09	FALSE	gained_in_mutant	1037	*	Promoter (<=1kb)	100874042	HM13-AS1	0
chr14	24365699	24368090	*	2392	10.1847	9.90431	10.4194	-0.515045	8.85676e-12	3.36029e-09	FALSE	lost_in_mutant	2392	*	Promoter (<=1kb)	4776	NFATC4	0
chr17	79517568	79519020	*	1453	9.07599	9.38191	8.68725	0.694658	8.86346e-12	3.36029e-09	FALSE	gained_in_mutant	1453	*	Promoter (1-2kb)	146713	RBFOX3	-1420
chr2	6053567	6054855	*	1289	5.20165	5.99491	3.29667	2.69824	8.95243e-12	3.38753e-09	FALSE	gained_in_mutant	1289	*	Distal Intergenic	400940	LOC400940	70919
chr20	36235777	36237556	*	1780	8.56324	8.9007	8.12194	0.778757	9.03493e-12	3.41222e-09	TRUE	gained_in_mutant	1780	*	Promoter (<=1kb)	25980	AAR2	0
chr20	63470879	63472730	*	1852	9.39111	9.67386	9.03909	0.634766	9.20998e-12	3.47171e-09	FALSE	gained_in_mutant	1852	*	Promoter (<=1kb)	3785	KCNQ2	0
chr17	45171548	45173361	*	1814	8.02481	7.46424	8.42749	-0.963253	9.34199e-12	3.51477e-09	FALSE	lost_in_mutant	1814	*	Promoter (<=1kb)	105371795	LOC105371795	-63
chr20	13638425	13639434	*	1010	9.32257	8.97908	9.5998	-0.620725	9.40543e-12	3.53193e-09	FALSE	lost_in_mutant	1010	*	Promoter (<=1kb)	55617	TASP1	0
chr12	113932374	113933893	*	1520	7.90235	7.3224	8.31488	-0.992483	9.60227e-12	3.59902e-09	FALSE	lost_in_mutant	1520	*	Exon (ENST00000550206.1/ENST00000550206.1, exon 1 of 2)	9904	RBM19	-4943
chr16	26665160	26665975	*	816	6.13992	6.76942	4.99742	1.772	9.68607e-12	3.62356e-09	FALSE	gained_in_mutant	816	*	Distal Intergenic	105371152	LINC02195	-69704
chr20	2101567	2103500	*	1934	9.64638	9.33558	9.90196	-0.56638	9.74029e-12	3.63697e-09	FALSE	lost_in_mutant	1934	*	Promoter (<=1kb)	140901	STK35	0
chr9	134268029	134269134	*	1106	7.45594	7.9174	6.77338	1.14402	1.00455e-11	3.74386e-09	FALSE	gained_in_mutant	1106	*	Distal Intergenic	105376310	LINC02247	26263
chr12	130469049	130470332	*	1284	8.02891	7.474	8.42868	-0.954675	1.0156e-11	3.77794e-09	FALSE	lost_in_mutant	1284	*	3' UTR	23504	RIMBP2	8631
chrX	49071976	49074472	*	2497	9.27491	9.55626	8.92506	0.631208	1.05773e-11	3.92726e-09	FALSE	gained_in_mutant	2497	*	Promoter (<=1kb)	11230	PRAF2	0
chr20	18507099	18508203	*	1105	9.78739	9.48439	10.0377	-0.553272	1.07193e-11	3.97256e-09	TRUE	lost_in_mutant	1105	*	Promoter (<=1kb)	10483	SEC23B	0
chr20	49935648	49937447	*	1800	9.18456	9.47078	8.82714	0.643642	1.07773e-11	3.98659e-09	FALSE	gained_in_mutant	1800	*	Promoter (<=1kb)	55905	RNF114	0
chr20	51731752	51732899	*	1148	6.90954	7.42286	6.10531	1.31756	1.08643e-11	4.01125e-09	TRUE	gained_in_mutant	1148	*	Promoter (<=1kb)	10079	ATP9A	0
chr18	36470399	36471122	*	724	5.48068	6.21757	3.89609	2.32147	1.09937e-11	4.05147e-09	TRUE	gained_in_mutant	724	*	Intron (ENST00000590592.6/80206, intron 3 of 28)	80206	FHOD3	-73429
chr12	21796385	21797343	*	959	6.16797	6.78462	5.06852	1.7161	1.2147e-11	4.46819e-09	FALSE	gained_in_mutant	959	*	Distal Intergenic	3764	KCNJ8	-20785
chr20	64163378	64165378	*	2001	8.8112	9.12339	8.41223	0.711162	1.24515e-11	4.57075e-09	TRUE	gained_in_mutant	2001	*	Promoter (<=1kb)	4661	MYT1	0
chr1	202283082	202283926	*	845	6.91974	7.43614	6.10779	1.32835	1.24721e-11	4.57075e-09	FALSE	gained_in_mutant	845	*	Intron (ENST00000367278.8/59352, intron 6 of 17)	59352	LGR6	6781
chr20	47125654	47126536	*	883	7.28862	7.75241	6.60089	1.15152	1.26969e-11	4.64454e-09	FALSE	gained_in_mutant	883	*	Intron (ENST00000357410.7/2139, intron 9 of 13)	2139	EYA2	36415
chr17	1604588	1605453	*	866	6.61316	5.63429	7.19101	-1.55672	1.27328e-11	4.64909e-09	FALSE	lost_in_mutant	866	*	Promoter (<=1kb)	124935	SLC43A2	0
chr3	127890475	127891449	*	975	6.69416	5.70142	7.27669	-1.57527	1.31091e-11	4.77766e-09	FALSE	lost_in_mutant	975	*	Intron (ENST00000648300.1/11343, intron 2 of 12)	166348	KBTBD12	-23783
chr20	44521419	44522574	*	1156	9.61819	9.8721	9.30985	0.562245	1.31962e-11	4.80057e-09	FALSE	gained_in_mutant	1156	*	Promoter (<=1kb)	10955	SERINC3	0
chr2	50475382	50476458	*	1077	6.45449	5.39079	7.06007	-1.66929	1.36559e-11	4.95868e-09	FALSE	lost_in_mutant	1077	*	Intron (ENST00000401669.7/9378, intron 15 of 22)	9378	NRXN1	-9871
chr14	88551092	88552364	*	1273	7.85538	8.25653	7.29779	0.95874	1.39799e-11	5.06703e-09	FALSE	gained_in_mutant	1273	*	Promoter (<=1kb)	11099	PTPN21	0
chr20	16693945	16694881	*	937	6.8474	5.89928	7.41465	-1.51537	1.40463e-11	5.08181e-09	TRUE	lost_in_mutant	937	*	Distal Intergenic	6629	SNRPB2	-35080
chr1	34747400	34747989	*	590	6.52852	7.08988	5.59709	1.49279	1.40828e-11	5.08572e-09	FALSE	gained_in_mutant	590	*	Intron (ENST00000426886.1/105378642, intron 2 of 4)	2709	GJB5	-7058
chr1	209395154	209396377	*	1224	5.93217	6.58539	4.70558	1.87981	1.43815e-11	5.18411e-09	FALSE	gained_in_mutant	1224	*	Distal Intergenic	101929476	LINC01698	23078
chr11	70567591	70569805	*	2215	7.50012	6.79829	7.97022	-1.17193	1.44508e-11	5.19964e-09	FALSE	lost_in_mutant	2215	*	Intron (ENST00000601538.6/22941, intron 17 of 25)	100874198	SHANK2-AS1	-56636
chr20	50224534	50225295	*	762	6.35779	6.9479	5.34223	1.60568	1.45318e-11	5.2193e-09	FALSE	gained_in_mutant	762	*	Distal Intergenic	105372656	LOC105372656	-22348
chr20	63979583	63981576	*	1994	9.91881	10.1874	9.58856	0.598816	1.50682e-11	5.40214e-09	FALSE	gained_in_mutant	1994	*	Promoter (<=1kb)	140700	SAMD10	0
chr7	97973316	97973773	*	458	5.61613	3.87139	6.38303	-2.51164	1.5249e-11	5.45707e-09	FALSE	lost_in_mutant	458	*	Promoter (<=1kb)	440	ASNS	-331
chr3	143734466	143735605	*	1140	6.50669	5.48019	7.10038	-1.62018	1.53135e-11	5.47027e-09	TRUE	lost_in_mutant	1140	*	Intron (ENST00000316549.11/285195, intron 4 of 15)	285195	SLC9A9	-36317
chr3	138981093	138981588	*	496	5.28639	6.0662	3.46575	2.60045	1.5572e-11	5.5526e-09	FALSE	gained_in_mutant	496	*	Distal Intergenic	56945	MRPS22	-24218
chr20	54642697	54643979	*	1283	6.26095	6.8641	5.20499	1.65911	1.56628e-11	5.57493e-09	FALSE	gained_in_mutant	1283	*	Exon (ENST00000262593.10/55816, exon 7 of 8)	55816	DOK5	87764
chr20	32483254	32485653	*	2400	10.0263	10.2729	9.7286	0.544262	1.5739e-11	5.59197e-09	FALSE	gained_in_mutant	2400	*	Promoter (<=1kb)	140688	NOL4L	0
chr15	46556187	46557657	*	1471	7.52735	7.97622	6.87226	1.10396	1.59231e-11	5.64727e-09	TRUE	gained_in_mutant	1471	*	Intron (ENST00000686120.1/ENST00000686120.1, intron 1 of 2)	124900371	LOC124900371	-204441
chr20	40720016	40720674	*	659	6.18775	6.79994	5.10285	1.69709	1.61191e-11	5.70654e-09	TRUE	gained_in_mutant	659	*	Intron (ENST00000655799.1/ENST00000655799.1, intron 1 of 1)	101927098	LOC101927098	-21400
chr20	719492	720678	*	1187	7.27694	6.53216	7.76571	-1.23355	1.61549e-11	5.70901e-09	FALSE	lost_in_mutant	1187	*	Distal Intergenic	85508	SCRT2	-43690
chr8	129681711	129682721	*	1011	7.57235	8.00367	6.95427	1.0494	1.67912e-11	5.92328e-09	FALSE	gained_in_mutant	1011	*	Promoter (<=1kb)	137196	CCDC26	0
chr12	130041967	130042785	*	819	6.9914	6.12395	7.52933	-1.40538	1.68817e-11	5.94462e-09	FALSE	lost_in_mutant	819	*	Promoter (<=1kb)	100190940	LINC02418	0
chr8	34258147	34258988	*	842	4.95563	5.79655	2.69591	3.10063	1.7463e-11	6.13838e-09	FALSE	gained_in_mutant	842	*	Intron (ENST00000522460.1/ENST00000522460.1, intron 2 of 4)	105379365	NA	73502
chr9	73697218	73698247	*	1030	6.22269	5.01141	6.87173	-1.86031	1.87693e-11	6.58585e-09	TRUE	lost_in_mutant	1030	*	Distal Intergenic	105376085	LOC105376085	123603
chr1	20343015	20344222	*	1208	7.44357	6.70318	7.93047	-1.22729	1.89253e-11	6.62884e-09	FALSE	lost_in_mutant	1208	*	3' UTR	127731	VWA5B1	10097
chr20	35284172	35285519	*	1348	10.0388	10.3087	9.70648	0.602239	1.90261e-11	6.65238e-09	FALSE	gained_in_mutant	1348	*	Promoter (<=1kb)	3692	EIF6	0
chr18	61689706	61690928	*	1223	7.81577	7.20139	8.24529	-1.0439	1.92968e-11	6.73511e-09	FALSE	lost_in_mutant	1223	*	Intron (ENST00000590199.5/124904314, intron 3 of 3)	100996669	LINC01544	-57154
chr9	35226351	35227482	*	1132	5.93841	6.60795	4.6501	1.95784	1.95053e-11	6.79591e-09	TRUE	gained_in_mutant	1132	*	Promoter (<=1kb)	10497	UNC13B	-316
chr19	4374758	4376397	*	1640	8.50077	8.05566	8.84045	-0.784785	1.98961e-11	6.9199e-09	FALSE	lost_in_mutant	1640	*	Intron (ENST00000269886.7/6455, intron 1 of 9)	6455	SH3GL1	3895
chr10	100569394	100570836	*	1443	6.8933	5.96365	7.45403	-1.49038	2.03657e-11	7.06113e-09	FALSE	lost_in_mutant	1443	*	Distal Intergenic	55662	HIF1AN	32924
chr10	106655104	106656289	*	1186	6.87498	6.02575	7.40597	-1.38022	2.03735e-11	7.06113e-09	FALSE	lost_in_mutant	1186	*	Intron (ENST00000662495.1/105378473, intron 1 of 1)	105378473	LOC105378473	6205
chr20	56391797	56393032	*	1236	10.291	10.5259	10.0104	0.515507	2.04423e-11	7.07258e-09	FALSE	gained_in_mutant	1236	*	Promoter (<=1kb)	6790	AURKA	0
chr20	15512532	15513750	*	1219	5.92642	4.53897	6.62042	-2.08145	2.10284e-11	7.26264e-09	TRUE	lost_in_mutant	1219	*	Intron (ENST00000217246.8/140733, intron 8 of 16)	140733	MACROD2	315674
chr9	17749832	17750766	*	935	7.61281	8.03551	7.01241	1.02311	2.10981e-11	7.27402e-09	TRUE	gained_in_mutant	935	*	Intron (ENST00000380607.5/6456, intron 2 of 8)	92949	ADAMTSL1	-155797
chr10	43408474	43409991	*	1518	9.70163	9.95937	9.3876	0.571772	2.12386e-11	7.30975e-09	FALSE	gained_in_mutant	1518	*	Promoter (<=1kb)	3185	HNRNPF	0
chr20	25623157	25624711	*	1555	9.24917	8.87156	9.54817	-0.676616	2.22541e-11	7.64594e-09	FALSE	lost_in_mutant	1555	*	Promoter (<=1kb)	140838	NANP	0
chr12	108935268	108935981	*	714	6.96131	7.46545	6.1797	1.28575	2.24733e-11	7.70787e-09	FALSE	gained_in_mutant	714	*	Promoter (2-3kb)	55530	SVOP	2907
chr10	50279341	50280936	*	1596	7.48672	7.92684	6.85025	1.07659	2.27193e-11	7.77298e-09	FALSE	gained_in_mutant	1596	*	Promoter (<=1kb)	56624	ASAH2	0
chr20	50509795	50511363	*	1569	10.059	10.3107	9.75405	0.55662	2.27417e-11	7.77298e-09	FALSE	gained_in_mutant	1569	*	Promoter (<=1kb)	5770	PTPN1	0
chr20	32742346	32744404	*	2059	9.37618	9.63894	9.05466	0.584282	2.35692e-11	8.02812e-09	TRUE	gained_in_mutant	2059	*	Promoter (<=1kb)	149951	COMMD7	0
chr20	4085003	4085894	*	892	7.31968	6.61954	7.78903	-1.16949	2.35693e-11	8.02812e-09	FALSE	lost_in_mutant	892	*	Distal Intergenic	54498	SMOX	-35086
chr20	36050300	36051683	*	1384	9.19062	9.48778	8.81594	0.671848	2.42567e-11	8.24808e-09	FALSE	gained_in_mutant	1384	*	Promoter (<=1kb)	647979	NORAD	0
chr2	112711066	112711865	*	800	7.10797	6.28536	7.6286	-1.34324	2.52572e-11	8.57354e-09	FALSE	lost_in_mutant	800	*	Distal Intergenic	284958	NT5DC4	-9155
chr17	38925111	38926158	*	1048	8.42073	7.94733	8.77658	-0.829249	2.56519e-11	8.69261e-09	FALSE	lost_in_mutant	1048	*	Promoter (<=1kb)	100505576	LASP1NB	0
chr20	25309732	25310939	*	1208	8.12839	7.60876	8.50961	-0.900854	2.59708e-11	8.78563e-09	TRUE	lost_in_mutant	1208	*	Promoter (<=1kb)	26090	ABHD12	0
chr10	86087042	86088343	*	1302	7.54819	6.9147	7.98689	-1.07219	2.6799e-11	9.05034e-09	FALSE	lost_in_mutant	1302	*	Intron (ENST00000327946.12/2894, intron 4 of 15)	442911	MIR346	176445
chrX	54840883	54841947	*	1065	6.85388	5.94862	7.40582	-1.4572	2.68933e-11	9.0667e-09	FALSE	lost_in_mutant	1065	*	Distal Intergenic	677799	SNORA11	26513
chr18	45775028	45775976	*	949	5.22441	2.80462	6.08289	-3.27827	2.8727e-11	9.66198e-09	FALSE	lost_in_mutant	949	*	Distal Intergenic	105372093	LOC105372093	-27813
chr9	121343766	121345374	*	1609	6.70294	7.22835	5.86814	1.36021	2.87566e-11	9.66198e-09	FALSE	gained_in_mutant	1609	*	Intron (ENST00000286713.7/2040, intron 6 of 6)	2934	GSN	14913
chr16	87777450	87778313	*	864	8.0565	7.53278	8.43991	-0.907129	2.96353e-11	9.94034e-09	FALSE	lost_in_mutant	864	*	Promoter (<=1kb)	102724467	LOC102724467	0
chr10	130395534	130396176	*	643	4.84938	5.72007	2.30539	3.41468	3.02877e-11	1.0142e-08	TRUE	gained_in_mutant	643	*	Intron (ENST00000648275.1/ENST00000648275.1, intron 1 of 1)	124902561	LOC124902561	215349
chr10	126252907	126254042	*	1136	7.43513	6.73254	7.90557	-1.17302	3.06953e-11	1.02611e-08	FALSE	lost_in_mutant	1136	*	Intron (ENST00000368679.8/8038, intron 3 of 22)	8038	ADAM12	-97602
chr6	40461641	40462488	*	848	7.26613	7.73895	6.55814	1.18081	3.15783e-11	1.05385e-08	FALSE	gained_in_mutant	848	*	Intron (ENST00000338305.7/57497, intron 1 of 2)	105379699	LOC105379699	61445
chr16	30112184	30114133	*	1950	7.61423	7.00203	8.04269	-1.04066	3.20315e-11	1.06717e-08	FALSE	lost_in_mutant	1950	*	Promoter (<=1kb)	79153	GDPD3	0
chr3	114213185	114215204	*	2020	8.05121	7.49695	8.45065	-0.9537	3.26659e-11	1.08648e-08	FALSE	lost_in_mutant	2020	*	Exon (ENST00000481773.1/ENST00000481773.1, exon 1 of 3)	1814	DRD3	-13778
chr5	113086635	113088199	*	1565	7.56225	7.98708	6.95749	1.02959	3.31215e-11	1.09836e-08	FALSE	gained_in_mutant	1565	*	Intron (ENST00000302475.9/4163, intron 6 of 16)	4163	MCC	16426
chr14	100362280	100363249	*	970	5.98195	6.64244	4.72828	1.91416	3.31612e-11	1.09836e-08	FALSE	gained_in_mutant	970	*	Promoter (<=1kb)	7453	WARS1	-357
chr20	309519	310926	*	1408	9.67437	9.34434	9.94278	-0.598443	3.31895e-11	1.09836e-08	FALSE	lost_in_mutant	1408	*	Distal Intergenic	85364	ZCCHC3	11949
chr20	833156	834326	*	1171	8.9524	8.5648	9.25762	-0.692825	3.36601e-11	1.11207e-08	FALSE	lost_in_mutant	1171	*	Promoter (<=1kb)	83541	FAM110A	0
chr22	31676547	31677138	*	592	6.34072	6.93612	5.30896	1.62716	3.38102e-11	1.11517e-08	FALSE	gained_in_mutant	592	*	3' UTR	23761	PISD	-14326
chr7	149065101	149066278	*	1178	8.65681	8.23592	8.98225	-0.746325	3.42227e-11	1.12559e-08	TRUE	lost_in_mutant	1178	*	Distal Intergenic	136051	ZNF786	24440
chr17	79937409	79938633	*	1225	7.28374	6.58467	7.75262	-1.16795	3.42398e-11	1.12559e-08	FALSE	lost_in_mutant	1225	*	3' UTR	101928766	LINC01979	-10684
chr4	7101524	7103913	*	2390	8.42249	7.97589	8.76303	-0.78714	3.43953e-11	1.12882e-08	FALSE	lost_in_mutant	2390	*	Promoter (<=1kb)	730971	LINC02447	0
chr15	74489373	74490555	*	1183	6.39236	5.34097	6.99405	-1.65308	3.48402e-11	1.14153e-08	FALSE	lost_in_mutant	1183	*	Promoter (<=1kb)	124900366	LOC124900366	473
chr1	74521659	74523110	*	1452	6.76243	7.28726	5.9291	1.35817	3.52154e-11	1.14982e-08	FALSE	gained_in_mutant	1452	*	Intron (ENST00000557284.7/100526835, intron 25 of 26)	105378803	LRRC53	-9048
chr3	187980713	187982112	*	1400	6.90197	7.42554	6.07188	1.35366	3.52495e-11	1.14982e-08	FALSE	gained_in_mutant	1400	*	Distal Intergenic	105374266	LINC01991	-4306
chr6	37221765	37222925	*	1161	8.42262	7.96389	8.77014	-0.806251	3.52674e-11	1.14982e-08	TRUE	lost_in_mutant	1161	*	Intron (ENST00000652495.1/221468, intron 1 of 2)	221468	TMEM217	-3069
chr8	130375858	130376391	*	534	5.44998	6.19198	3.83953	2.35245	3.55934e-11	1.15854e-08	FALSE	gained_in_mutant	534	*	Intron (ENST00000518721.6/50807, intron 2 of 29)	50807	ASAP1	10486
chr10	92590812	92593552	*	2741	9.30753	9.59244	8.95215	0.640294	3.67371e-11	1.19317e-08	TRUE	gained_in_mutant	2741	*	Promoter (<=1kb)	3832	KIF11	0
chr20	45856901	45858076	*	1176	9.98854	10.2179	9.71573	0.502143	3.67781e-11	1.19317e-08	FALSE	gained_in_mutant	1176	*	Promoter (<=1kb)	10005	ACOT8	0
chr11	115695502	115697185	*	1684	8.92678	9.22927	8.54357	0.685699	3.69353e-11	1.19631e-08	TRUE	gained_in_mutant	1684	*	Intron (ENST00000539305.1/105369512, intron 2 of 2)	105369512	LINC02698	35844
chr4	121139321	121140002	*	682	6.31031	6.90237	5.28879	1.61358	3.75283e-11	1.21353e-08	FALSE	gained_in_mutant	682	*	Promoter (1-2kb)	79931	TNIP3	1897
chr2	36731716	36732715	*	1000	7.87895	8.2744	7.33239	0.942006	3.80248e-11	1.22661e-08	TRUE	gained_in_mutant	1000	*	Intron (ENST00000389975.7/5212, intron 3 of 14)	5212	VIT	34839
chrX	143635387	143636495	*	1109	4.98128	5.81311	2.7972	3.01592	3.80568e-11	1.22661e-08	FALSE	gained_in_mutant	1109	*	Promoter (<=1kb)	139065	SLITRK4	0
chr20	23361520	23362885	*	1366	10.0212	9.73907	10.2571	-0.517991	3.82409e-11	1.23054e-08	FALSE	lost_in_mutant	1366	*	Promoter (<=1kb)	64412	GZF1	0
chr12	128664473	128664990	*	518	5.43669	6.17568	3.84153	2.33415	3.91112e-11	1.2565e-08	FALSE	gained_in_mutant	518	*	Intron (ENST00000435159.3/92293, intron 4 of 8)	121260	SLC15A4	136711
chr19	45091319	45093596	*	2278	10.3566	10.5705	10.1053	0.465158	3.9437e-11	1.26492e-08	FALSE	gained_in_mutant	2278	*	Promoter (<=1kb)	105372419	GEMIN7-AS1	0
chr7	95537144	95537981	*	838	6.28935	5.17088	6.91174	-1.74086	3.97205e-11	1.27195e-08	FALSE	lost_in_mutant	838	*	3' UTR	107986824	PDK4-AS1	-7210
chr20	61159802	61160828	*	1027	6.90426	7.40861	6.12214	1.28648	4.13465e-11	1.32045e-08	FALSE	gained_in_mutant	1027	*	Exon (ENST00000690299.1/ENST00000690299.1, exon 2 of 2)	100506470	LINC01718	80662
chr20	63653188	63654296	*	1109	10.2253	10.4574	9.94863	0.508787	4.13686e-11	1.32045e-08	FALSE	gained_in_mutant	1109	*	Promoter (<=1kb)	50861	STMN3	0
chr5	76216519	76217506	*	988	7.1882	6.40262	7.69398	-1.29136	4.16183e-11	1.32628e-08	FALSE	lost_in_mutant	988	*	Intron (ENST00000502798.7/22987, intron 4 of 12)	22987	SV2C	-74259
chr11	60785413	60786801	*	1389	8.52128	8.05871	8.871	-0.812295	4.21244e-11	1.34025e-08	FALSE	lost_in_mutant	1389	*	Promoter (<=1kb)	341116	MS4A10	80
chr14	57578201	57578956	*	756	6.67574	7.23956	5.73735	1.50221	4.23934e-11	1.34665e-08	FALSE	gained_in_mutant	756	*	Promoter (<=1kb)	105370518	LOC105370518	0
chr8	84010864	84011805	*	942	6.13823	4.94617	6.78192	-1.83575	4.2931e-11	1.36154e-08	FALSE	lost_in_mutant	942	*	Intron (ENST00000523678.1/124901968, intron 1 of 3)	124901968	LOC124901968	98151
chr2	71690682	71692128	*	1447	7.33695	7.79039	6.67199	1.1184	4.33232e-11	1.37178e-08	FALSE	gained_in_mutant	1447	*	Distal Intergenic	8291	DYSF	79903
chr20	30585007	30586688	*	1682	9.98765	10.2207	9.70952	0.511205	4.37395e-11	1.38275e-08	FALSE	gained_in_mutant	1682	*	Distal Intergenic	102723636	LOC102723636	39406
chr5	153352351	153353998	*	1648	7.5318	6.88003	7.97912	-1.09909	4.43736e-11	1.40056e-08	FALSE	lost_in_mutant	1648	*	Distal Intergenic	101927134	LINC01470	-128808
chr3	35785117	35785893	*	777	7.47964	6.82806	7.92687	-1.09881	4.44619e-11	1.40111e-08	FALSE	lost_in_mutant	777	*	Exon (ENST00000462173.1/10777, exon 4 of 4)	10777	ARPP21	3665
chr5	60262754	60263613	*	860	6.92331	7.4252	6.14718	1.27801	4.50698e-11	1.41801e-08	FALSE	gained_in_mutant	860	*	Promoter (<=1kb)	5144	PDE4D	-195
chr1	6033778	6034868	*	1091	8.47015	8.02692	8.80874	-0.781814	4.56223e-11	1.43311e-08	FALSE	lost_in_mutant	1091	*	Promoter (<=1kb)	8514	KCNAB2	0
chr20	44475477	44476742	*	1266	9.60695	9.85386	9.30887	0.544991	4.64119e-11	1.45561e-08	FALSE	gained_in_mutant	1266	*	Promoter (<=1kb)	79183	TTPAL	0
chr19	40219517	40220273	*	757	8.21008	7.67638	8.59879	-0.922414	4.77093e-11	1.49393e-08	FALSE	lost_in_mutant	757	*	Promoter (1-2kb)	148014	TTC9B	-1133
chr15	74300026	74300747	*	722	7.12575	6.38413	7.61316	-1.22902	4.87402e-11	1.5238e-08	FALSE	lost_in_mutant	722	*	Exon (ENST00000563951.1/80125, exon 2 of 2)	80125	CCDC33	4213
chr20	62549503	62551761	*	2259	8.81542	9.13727	8.40052	0.736755	4.97944e-11	1.5543e-08	FALSE	gained_in_mutant	2259	*	Promoter (<=1kb)	128826	MIR1-1HG	0
chr17	18061538	18062630	*	1093	5.35528	6.10631	3.6979	2.40841	5.01978e-11	1.56443e-08	FALSE	gained_in_mutant	1093	*	3' UTR	79018	GID4	7390
chr20	52971748	52973646	*	1899	8.22061	8.57765	7.7451	0.83255	5.03771e-11	1.56754e-08	FALSE	gained_in_mutant	1899	*	Promoter (<=1kb)	128553	TSHZ2	0
chr3	72630468	72631173	*	706	5.75398	6.43276	4.42922	2.00354	5.06734e-11	1.57429e-08	TRUE	gained_in_mutant	706	*	Distal Intergenic	124909396	LOC124909396	-107745
chr7	153454359	153455029	*	671	4.83707	5.68577	2.50881	3.17696	5.11151e-11	1.58552e-08	FALSE	gained_in_mutant	671	*	Distal Intergenic	103724390	LINC01287	-40374
chr2	241558430	241558924	*	495	6.84267	7.35853	6.0321	1.32644	5.3559e-11	1.65737e-08	FALSE	gained_in_mutant	495	*	Promoter (<=1kb)	666	BOK	0
chr1	38693583	38694723	*	1141	6.86088	6.03448	7.383	-1.34852	5.35988e-11	1.65737e-08	FALSE	lost_in_mutant	1141	*	Distal Intergenic	64121	RRAGC	153351
chr1	43962596	43963063	*	468	5.42865	6.15571	3.89225	2.26346	5.39461e-11	1.6655e-08	FALSE	gained_in_mutant	468	*	Promoter (2-3kb)	9670	IPO13	-2876
chr20	31967088	31969129	*	2042	9.6496	9.90753	9.3353	0.572225	5.40802e-11	1.66704e-08	FALSE	gained_in_mutant	2042	*	Promoter (<=1kb)	343702	XKR7	0
chr20	41316708	41318320	*	1613	10.0953	10.3222	9.82596	0.496246	5.44536e-11	1.67594e-08	FALSE	gained_in_mutant	1613	*	Promoter (<=1kb)	23051	ZHX3	0
chr15	39942430	39943218	*	789	6.91898	6.11009	7.43416	-1.32407	5.56766e-11	1.71092e-08	TRUE	lost_in_mutant	789	*	Intron (ENST00000263791.10/440275, intron 2 of 38)	440275	EIF2AK4	8254
chr11	46380344	46382567	*	2224	8.54522	8.89338	8.08537	0.808013	5.59003e-11	1.71513e-08	FALSE	gained_in_mutant	2224	*	Promoter (<=1kb)	4192	MDK	0
chr7	96527579	96527993	*	415	5.13807	5.92781	3.25569	2.67212	5.91616e-11	1.81239e-08	FALSE	gained_in_mutant	415	*	Intron (ENST00000466986.5/7979, intron 2 of 3)	7979	SEM1	-24056
chr3	183178876	183181100	*	2225	7.62334	6.9882	8.06283	-1.07463	5.93212e-11	1.81447e-08	FALSE	lost_in_mutant	2225	*	Promoter (<=1kb)	23101	MCF2L2	0
chr13	70107258	70108943	*	1686	8.06315	8.43953	7.55252	0.887003	5.9968e-11	1.83142e-08	FALSE	gained_in_mutant	1686	*	Promoter (<=1kb)	6315	ATXN8OS	0
chr20	25696172	25697213	*	1042	9.70365	9.4025	9.95267	-0.550174	6.04406e-11	1.84301e-08	FALSE	lost_in_mutant	1042	*	Promoter (<=1kb)	26152	ZNF337	0
chr1	37051196	37052047	*	852	7.02223	6.25695	7.51963	-1.26268	6.06087e-11	1.84529e-08	FALSE	lost_in_mutant	852	*	Distal Intergenic	2899	GRIK3	-16681
chr11	20249092	20250102	*	1011	7.15877	7.63844	6.43513	1.20331	6.09515e-11	1.85288e-08	FALSE	gained_in_mutant	1011	*	Distal Intergenic	120237	DBX1	-88617
chr14	75030640	75031496	*	857	5.91852	6.56201	4.7272	1.83481	6.10626e-11	1.85341e-08	FALSE	gained_in_mutant	857	*	3' UTR	27030	MLH3	-7622
chr8	142350229	142350985	*	757	5.30473	6.07369	3.54818	2.5255	6.18006e-11	1.87243e-08	FALSE	gained_in_mutant	757	*	Intron (ENST00000524325.6/203062, intron 2 of 13)	203062	TSNARE1	3739
chr12	126358740	126359162	*	423	4.62882	5.56543	1.08873	4.4767	6.18785e-11	1.87243e-08	FALSE	gained_in_mutant	423	*	Promoter (<=1kb)	101927531	LOC101927531	-140
chr8	134456493	134458063	*	1571	9.37695	9.03657	9.65215	-0.615582	6.24289e-11	1.8862e-08	TRUE	lost_in_mutant	1571	*	Distal Intergenic	57623	ZFAT	52119
chr7	1368724	1369557	*	834	7.30764	6.62248	7.77028	-1.1478	6.306e-11	1.90236e-08	FALSE	lost_in_mutant	834	*	Distal Intergenic	79778	MICALL2	68054
chr20	2872193	2874035	*	1843	9.60225	9.25195	9.8839	-0.631945	6.50349e-11	1.95896e-08	FALSE	lost_in_mutant	1843	*	Promoter (<=1kb)	5786	PTPRA	0
chr4	39134442	39135736	*	1295	8.44385	8.00157	8.78187	-0.780297	6.52753e-11	1.96321e-08	FALSE	lost_in_mutant	1295	*	Promoter (<=1kb)	51088	KLHL5	529
chr16	1709004	1709251	*	248	6.65689	7.1928	5.7948	1.398	6.60183e-11	1.98181e-08	FALSE	gained_in_mutant	248	*	Promoter (2-3kb)	23162	MAPK8IP3	2625
chr20	18466514	18467644	*	1131	9.18723	8.83198	9.47206	-0.640082	6.61759e-11	1.98181e-08	FALSE	lost_in_mutant	1131	*	Promoter (<=1kb)	10621	POLR3F	0
chr7	127717874	127718994	*	1121	7.0591	6.29203	7.55723	-1.2652	6.62129e-11	1.98181e-08	FALSE	lost_in_mutant	1121	*	Promoter (<=1kb)	27044	SND1	0
chr7	4641305	4642447	*	1143	8.71829	8.30457	9.03942	-0.73485	6.62942e-11	1.98181e-08	FALSE	lost_in_mutant	1143	*	Exon (ENST00000667321.1/ENST00000667321.1, exon 1 of 1)	221937	FOXK1	-39848
chr7	151959131	151960163	*	1033	6.10427	6.71696	5.01775	1.6992	6.7261e-11	2.00767e-08	FALSE	gained_in_mutant	1033	*	Promoter (2-3kb)	168391	GALNTL5	2669
chrX	143633375	143634417	*	1043	4.65275	5.55884	1.6647	3.89414	6.74092e-11	2.00907e-08	FALSE	gained_in_mutant	1043	*	Promoter (<=1kb)	139065	SLITRK4	86
chr16	55565119	55565620	*	502	4.83131	5.68932	2.41602	3.2733	6.90642e-11	2.0553e-08	TRUE	gained_in_mutant	502	*	Promoter (1-2kb)	84290	CAPNS2	-1064
chr20	62123022	62123769	*	748	8.1619	8.51713	7.6896	0.827527	6.94236e-11	2.06289e-08	FALSE	gained_in_mutant	748	*	Promoter (<=1kb)	149986	LSM14B	0
chr19	5543750	5544354	*	605	6.78455	7.29784	5.98041	1.31743	7.00226e-11	2.07757e-08	FALSE	gained_in_mutant	605	*	Distal Intergenic	257000	TINCR	17944
chr3	140464957	140465625	*	669	5.52134	6.23109	4.06521	2.16588	7.43762e-11	2.20344e-08	FALSE	gained_in_mutant	669	*	Intron (ENST00000458420.7/64084, intron 7 of 16)	105374132	LOC105374132	-4606
chr17	43517224	43518095	*	872	6.24041	6.83326	5.21648	1.61678	7.59492e-11	2.24668e-08	TRUE	gained_in_mutant	872	*	Exon (ENST00000650571.1/1659, exon 18 of 25)	1659	DHX8	-4057
chr13	67147222	67148523	*	1302	7.24354	7.71524	6.53812	1.17712	7.80253e-11	2.30465e-08	FALSE	gained_in_mutant	1302	*	Intron (ENST00000648561.1/ENST00000648561.1, intron 2 of 2)	5101	PCDH9	81295
chr13	74190960	74192143	*	1184	6.39602	6.9627	5.44949	1.51321	7.88855e-11	2.32584e-08	FALSE	gained_in_mutant	1184	*	Distal Intergenic	100507612	LINC00402	-39258
chr20	63598249	63598868	*	620	5.23021	5.98628	3.54572	2.44056	7.89777e-11	2.32584e-08	FALSE	gained_in_mutant	620	*	Intron (ENST00000370069.5/26205, intron 2 of 7)	26205	GMEB2	6034
chr20	5119223	5120356	*	1134	9.76441	9.47444	10.0057	-0.531297	7.94663e-11	2.33675e-08	TRUE	lost_in_mutant	1134	*	Promoter (<=1kb)	5111	PCNA	0
chr10	82353083	82353881	*	799	6.66018	5.75817	7.21094	-1.45277	7.97426e-11	2.34139e-08	FALSE	lost_in_mutant	799	*	Intron (ENST00000372141.7/10718, intron 1 of 8)	101929590	NRG3-AS1	-120163
chr19	1324823	1325815	*	993	7.62761	8.03613	7.05557	0.980563	8.09821e-11	2.37426e-08	FALSE	gained_in_mutant	993	*	Distal Intergenic	84939	PWWP3A	-28896
chr20	32109343	32110596	*	1254	9.75483	10.0029	9.45508	0.547799	8.20649e-11	2.40245e-08	FALSE	gained_in_mutant	1254	*	Promoter (<=1kb)	9777	TM9SF4	0
chr20	59835564	59837088	*	1525	8.67202	8.98587	8.27035	0.71552	8.35762e-11	2.44308e-08	FALSE	gained_in_mutant	1525	*	Promoter (<=1kb)	116154	PHACTR3	0
chr1	2967958	2969281	*	1324	7.49991	6.85073	7.94602	-1.09529	8.47997e-11	2.47519e-08	TRUE	lost_in_mutant	1324	*	Exon (ENST00000642073.1/ENST00000642073.1, exon 1 of 3)	140625	ACTRT2	-52186
chr1	39472557	39473340	*	784	6.04444	6.67649	4.89321	1.78328	8.86852e-11	2.58479e-08	TRUE	gained_in_mutant	784	*	Intron (ENST00000361689.7/23499, intron 91 of 93)	23499	MACF1	3914
chr20	51610404	51611578	*	1175	8.05273	8.42931	7.54175	0.887553	9.02751e-11	2.62726e-08	FALSE	gained_in_mutant	1175	*	Intron (ENST00000311637.9/10079, intron 18 of 22)	4773	NFATC2	-47573
chr2	198448760	198449529	*	770	6.16028	4.98887	6.79814	-1.80927	9.1642e-11	2.66312e-08	FALSE	lost_in_mutant	770	*	Intron (ENST00000472193.1/105373830, intron 3 of 4)	101927619	LINC01923	-73270
chr19	49145953	49146555	*	603	8.0116	7.50078	8.38809	-0.887308	9.44046e-11	2.73938e-08	FALSE	lost_in_mutant	603	*	Promoter (<=1kb)	8541	PPFIA3	266
chr20	4014052	4016045	*	1994	9.4014	9.07916	9.66465	-0.585489	9.53771e-11	2.76355e-08	FALSE	lost_in_mutant	1994	*	Promoter (<=1kb)	11237	RNF24	0
chr1	78684087	78685325	*	1239	6.4188	6.98288	5.47971	1.50317	9.55341e-11	2.76405e-08	FALSE	gained_in_mutant	1239	*	Distal Intergenic	10561	IFI44	21352
chr2	5453184	5454068	*	885	4.95339	5.77444	2.85365	2.9208	9.73814e-11	2.81338e-08	FALSE	gained_in_mutant	885	*	Distal Intergenic	124905950	LOC124905950	101963
chr8	130195415	130197046	*	1632	6.34944	6.91882	5.3952	1.52362	1.01082e-10	2.91447e-08	TRUE	gained_in_mutant	1632	*	Intron (ENST00000518721.6/50807, intron 5 of 29)	50807	ASAP1	-14553
chr1	36813842	36814913	*	1072	6.90592	6.08905	7.42428	-1.33523	1.01175e-10	2.91447e-08	FALSE	lost_in_mutant	1072	*	Intron (ENST00000373091.8/2899, intron 13 of 15)	2899	GRIK3	38774
chr19	45667529	45669615	*	2087	7.98197	7.44924	8.37017	-0.920925	1.02181e-10	2.93919e-08	FALSE	lost_in_mutant	2087	*	Promoter (<=1kb)	2696	GIPR	0
chr14	90453889	90454965	*	1077	9.23486	8.90123	9.50564	-0.604404	1.0243e-10	2.94207e-08	FALSE	lost_in_mutant	1077	*	Promoter (<=1kb)	101930294	LINC02317	152
chr2	239708823	239709366	*	544	6.22037	5.05083	6.85769	-1.80686	1.04717e-10	3.0034e-08	FALSE	lost_in_mutant	544	*	Distal Intergenic	150935	LOC150935	-53494
chr20	584183	584992	*	810	6.29878	5.24852	6.90011	-1.65159	1.04931e-10	3.00517e-08	FALSE	lost_in_mutant	810	*	Distal Intergenic	6939	TCF15	25317
chr3	120039889	120041097	*	1209	5.97318	4.71653	6.63446	-1.91793	1.05205e-10	3.00867e-08	FALSE	lost_in_mutant	1209	*	Intron (ENST00000264235.13/2932, intron 1 of 10)	2932	GSK3B	-26674
chr15	83077310	83078268	*	959	5.99711	6.62724	4.85244	1.7748	1.058e-10	3.02132e-08	FALSE	gained_in_mutant	959	*	Intron (ENST00000566841.1/ENST00000566841.1, intron 1 of 1)	100616404	MIR4515	9975
chr12	4975020	4976114	*	1095	7.33237	6.64366	7.79662	-1.15296	1.07018e-10	3.0517e-08	FALSE	lost_in_mutant	1095	*	Promoter (2-3kb)	100507560	LOC100507560	-2737
chr20	48754627	48755437	*	811	5.98087	6.60533	4.85541	1.74992	1.07405e-10	3.05831e-08	FALSE	gained_in_mutant	811	*	Intron (ENST00000371941.4/57580, intron 1 of 39)	57580	PREX1	72562
chr20	36153804	36155607	*	1804	10.0343	10.2783	9.74044	0.537816	1.07981e-10	3.07032e-08	FALSE	gained_in_mutant	1804	*	Promoter (<=1kb)	2036	EPB41L1	0
chr11	111734899	111736313	*	1415	8.6284	8.22491	8.94335	-0.718439	1.08552e-10	3.0821e-08	FALSE	lost_in_mutant	1415	*	Promoter (<=1kb)	5519	PPP2R1B	0
chr3	9851872	9852281	*	410	6.19247	5.03631	6.82595	-1.78964	1.14217e-10	3.23831e-08	FALSE	lost_in_mutant	410	*	Intron (ENST00000455274.5/26140, intron 4 of 4)	285367	RPUSD3	-7270
chr10	132222806	132223881	*	1076	7.2854	6.58214	7.75614	-1.174	1.16477e-10	3.29766e-08	FALSE	lost_in_mutant	1076	*	Exon (ENST00000462160.5/282974, exon 9 of 13)	10570	DPYSL4	19253
chr15	52874141	52875398	*	1258	6.92111	6.12326	7.43186	-1.3086	1.17409e-10	3.31931e-08	TRUE	lost_in_mutant	1258	*	Distal Intergenic	101928499	LOC101928499	-68169
chr20	58522508	58523681	*	1174	8.54672	8.8636	8.14007	0.723522	1.18284e-10	3.33927e-08	FALSE	gained_in_mutant	1174	*	Promoter (<=1kb)	149773	APCDD1L-DT	0
chr18	2185303	2185966	*	664	5.3442	6.07468	3.79124	2.28344	1.19207e-10	3.36055e-08	FALSE	gained_in_mutant	664	*	Intron (ENST00000584867.1/105371958, intron 2 of 5)	105371956	LOC105371956	53914
chr20	58309041	58310293	*	1253	8.27908	8.6193	7.83305	0.786251	1.20568e-10	3.39407e-08	FALSE	gained_in_mutant	1253	*	Promoter (<=1kb)	55370	PPP4R1L	0
chr20	13995016	13996483	*	1468	9.66652	9.3693	9.91285	-0.543552	1.21132e-10	3.40511e-08	FALSE	lost_in_mutant	1468	*	Promoter (<=1kb)	80343	SEL1L2	0
chr20	53226255	53227983	*	1729	7.27301	7.71722	6.62787	1.08936	1.22013e-10	3.42499e-08	TRUE	gained_in_mutant	1729	*	Intron (ENST00000371497.10/128553, intron 1 of 2)	128553	TSHZ2	-27996
chr2	172215236	172217130	*	1895	8.28544	8.64446	7.80637	0.838084	1.28041e-10	3.58913e-08	FALSE	gained_in_mutant	1895	*	Intron (ENST00000715288.1/104326193, intron 3 of 5)	3655	ITGA6	-17086
chr20	38673750	38674832	*	1083	9.03581	9.32792	8.66914	0.658778	1.31351e-10	3.6767e-08	FALSE	gained_in_mutant	1083	*	Distal Intergenic	343578	ARHGAP40	26687
chr18	14178763	14179193	*	431	4.60333	5.53694	1.12851	4.40843	1.3205e-10	3.69105e-08	FALSE	gained_in_mutant	431	*	Promoter (<=1kb)	440482	ANKRD20A5P	0
chr20	49483304	49484911	*	1608	9.58842	9.83272	9.29416	0.538561	1.33473e-10	3.72197e-08	FALSE	gained_in_mutant	1608	*	Promoter (<=1kb)	3745	KCNB1	0
chr18	37285237	37286656	*	1420	8.17466	7.69811	8.53228	-0.834171	1.33533e-10	3.72197e-08	FALSE	lost_in_mutant	1420	*	Intron (ENST00000420428.7/56853, intron 3 of 12)	105372068	LOC105372068	10777
chr19	4742390	4743458	*	1069	7.99399	7.48007	8.37216	-0.892087	1.34827e-10	3.75276e-08	FALSE	lost_in_mutant	1069	*	Distal Intergenic	91039	DPP9	-17717
chr8	114940757	114941788	*	1032	6.63977	5.71336	7.19934	-1.48598	1.35988e-10	3.77977e-08	TRUE	lost_in_mutant	1032	*	Distal Intergenic	7227	TRPS1	550433
chr21	33360940	33362833	*	1894	8.17583	7.68017	8.54405	-0.863884	1.37505e-10	3.81275e-08	TRUE	lost_in_mutant	1894	*	Distal Intergenic	3454	IFNAR1	9260
chr1	192672623	192673312	*	690	6.09447	6.71719	4.97487	1.74232	1.3756e-10	3.81275e-08	FALSE	gained_in_mutant	690	*	Intron (ENST00000644134.1/105371665, intron 3 of 6)	6003	RGS13	28092
chr10	131932713	131933753	*	1041	7.01874	7.49723	6.29782	1.19941	1.42722e-10	3.95029e-08	FALSE	gained_in_mutant	1041	*	Intron (ENST00000455566.6/55844, intron 2 of 8)	55844	PPP2R2D	-6023
chr20	1313045	1313969	*	925	7.01253	6.26381	7.50297	-1.23916	1.44741e-10	4.00058e-08	TRUE	lost_in_mutant	925	*	Promoter (<=1kb)	27111	SDCBP2	0
chr22	44623633	44624418	*	786	7.31377	6.63788	7.7722	-1.13433	1.47017e-10	4.05782e-08	FALSE	lost_in_mutant	786	*	Promoter (1-2kb)	414351	LINC00229	1001
chr20	58907687	58908214	*	528	7.27354	7.72124	6.62094	1.1003	1.48834e-10	4.10224e-08	FALSE	gained_in_mutant	528	*	Promoter (<=1kb)	2778	GNAS	0
chr18	23133966	23134333	*	368	6.18627	6.7751	5.17461	1.60049	1.49704e-10	4.12048e-08	FALSE	gained_in_mutant	368	*	Promoter (<=1kb)	91768	CABLES1	-231
chr20	45415644	45416741	*	1098	8.80532	9.09814	8.43753	0.660612	1.51987e-10	4.1775e-08	TRUE	gained_in_mutant	1098	*	Promoter (<=1kb)	51604	PIGT	0
chr1	18702866	18703653	*	788	5.64948	4.14565	6.36965	-2.22401	1.61966e-10	4.44561e-08	FALSE	lost_in_mutant	788	*	Exon (ENST00000420770.7/5081, exon 7 of 9)	5081	PAX7	70096
chr14	101230178	101230774	*	597	5.6568	4.12268	6.38337	-2.2607	1.62957e-10	4.46663e-08	FALSE	lost_in_mutant	597	*	Distal Intergenic	124903435	LOC124903435	-84483
chr1	58661085	58661930	*	846	6.16507	6.76	5.13476	1.62524	1.6353e-10	4.47614e-08	FALSE	gained_in_mutant	846	*	Promoter (<=1kb)	114803	MYSM1	0
chr8	141800354	141801044	*	691	6.60955	7.13679	5.77003	1.36675	1.66453e-10	4.54985e-08	FALSE	gained_in_mutant	691	*	Distal Intergenic	100302147	MIR1302-7	-14041
chr20	62063196	62064394	*	1199	8.44115	8.77279	8.00978	0.763012	1.70611e-10	4.65707e-08	FALSE	gained_in_mutant	1199	*	Promoter (<=1kb)	6874	TAF4	0
chr21	13980488	13981003	*	516	4.74151	5.5993	2.32832	3.27098	1.72228e-10	4.69473e-08	FALSE	gained_in_mutant	516	*	Promoter (<=1kb)	391267	ANKRD20A11P	-51
chr9	93126406	93127302	*	897	7.69179	7.10818	8.10615	-0.997973	1.72777e-10	4.70321e-08	FALSE	lost_in_mutant	897	*	Promoter (<=1kb)	4814	NINJ1	-216
chr1	2911521	2912197	*	677	6.16965	5.03062	6.79813	-1.76751	1.74706e-10	4.7419e-08	FALSE	lost_in_mutant	677	*	Distal Intergenic	124903825	LOC124903825	97465
chr13	62129193	62130348	*	1156	6.08295	6.6937	5.00269	1.69102	1.74744e-10	4.7419e-08	FALSE	gained_in_mutant	1156	*	Distal Intergenic	103752583	LINC01075	-82229
chr5	9165456	9167447	*	1992	7.43227	7.86522	6.81081	1.05441	1.74917e-10	4.7419e-08	FALSE	gained_in_mutant	1992	*	Intron (ENST00000382496.10/9037, intron 11 of 22)	9037	SEMA5A	98098
chr17	68682726	68683611	*	886	7.30283	6.61566	7.76638	-1.15072	1.78303e-10	4.82709e-08	TRUE	lost_in_mutant	886	*	Intron (ENST00000587999.1/ENST00000587999.1, intron 2 of 2)	124904049	LOC124904049	32453
chr17	79658328	79659343	*	1016	7.93937	7.41648	8.32234	-0.905859	1.79257e-10	4.84103e-08	TRUE	lost_in_mutant	1016	*	Distal Intergenic	146713	RBFOX3	-47277
chr2	207340641	207342084	*	1444	7.06693	6.33798	7.54891	-1.21093	1.79307e-10	4.84103e-08	TRUE	lost_in_mutant	1444	*	Intron (ENST00000412387.5/124907970, intron 3 of 4)	100302130	MIR1302-4	-71217
chr20	36064236	36065621	*	1386	9.33525	9.62049	8.97937	0.641121	1.80871e-10	4.8766e-08	FALSE	gained_in_mutant	1386	*	Exon (ENST00000661851.1/ENST00000661851.1, exon 1 of 4)	647979	NORAD	-13218
chr9	116368762	116370570	*	1809	8.5713	8.88892	8.16343	0.725494	1.82531e-10	4.91466e-08	FALSE	gained_in_mutant	1809	*	Promoter (2-3kb)	5069	PAPPA	-2629
chr20	1965193	1966504	*	1312	6.92193	6.13339	7.4289	-1.29551	1.85881e-10	4.99449e-08	FALSE	lost_in_mutant	1312	*	Promoter (<=1kb)	727993	PDYN-AS1	0
chr4	6245085	6246133	*	1049	8.19143	7.71556	8.54867	-0.833109	1.86001e-10	4.99449e-08	FALSE	lost_in_mutant	1049	*	Exon (ENST00000673884.1/ENST00000673884.1, exon 1 of 6)	285484	JAKMIP1-DT	17471
chr11	105236591	105237215	*	625	5.87307	6.52067	4.66696	1.85371	1.87487e-10	5.02757e-08	FALSE	gained_in_mutant	625	*	Intron (ENST00000649856.1/105369468, intron 4 of 7)	105369469	LOC105369469	54727
chr6	21917513	21918647	*	1135	6.61989	5.71461	7.17184	-1.45723	1.90761e-10	5.10845e-08	TRUE	lost_in_mutant	1135	*	Intron (ENST00000685576.1/401237, intron 6 of 12)	401237	CASC15	8044
chr20	59604818	59606279	*	1462	8.64074	8.9471	8.25129	0.695808	1.92072e-10	5.13096e-08	FALSE	gained_in_mutant	1462	*	Promoter (<=1kb)	116154	PHACTR3	278
chr11	92802788	92803939	*	1152	6.62557	7.16512	5.75382	1.4113	1.9212e-10	5.13096e-08	TRUE	gained_in_mutant	1152	*	Intron (ENST00000525166.6/120114, intron 10 of 27)	120114	FAT3	-40401
chr7	147554503	147555725	*	1223	6.26486	6.85018	5.26379	1.58639	2.00246e-10	5.34077e-08	TRUE	gained_in_mutant	1223	*	Intron (ENST00000361727.8/26047, intron 11 of 23)	26047	CNTNAP2	-83084
chr15	75731329	75733226	*	1898	8.02064	7.46078	8.42296	-0.962178	2.00823e-10	5.34896e-08	FALSE	lost_in_mutant	1898	*	Exon (ENST00000501931.1/100128285, exon 2 of 3)	100128285	DNM1P35	5397
chr17	44130367	44131140	*	774	5.72494	6.40447	4.39716	2.00731	2.05354e-10	5.46228e-08	FALSE	gained_in_mutant	774	*	Distal Intergenic	10014	HDAC5	-6665
chr1	57741492	57742122	*	631	6.20443	6.79692	5.18163	1.61529	2.10531e-10	5.59248e-08	TRUE	gained_in_mutant	631	*	Intron (ENST00000485760.5/1600, intron 6 of 20)	101926890	DAB1-AS1	-118410
chr17	19316797	19317866	*	1070	8.24271	7.77228	8.59687	-0.824594	2.1242e-10	5.63189e-08	FALSE	lost_in_mutant	1070	*	Intron (ENST00000314728.10/22905, intron 7 of 10)	22905	EPN2	3885
chr20	62511702	62513088	*	1387	10.0474	10.2693	9.78505	0.484274	2.12584e-10	5.63189e-08	FALSE	gained_in_mutant	1387	*	Distal Intergenic	105376995	LOC105376995	-20869
chr20	43513705	43515379	*	1675	10.0197	9.75499	10.2433	-0.488332	2.13409e-10	5.64618e-08	FALSE	lost_in_mutant	1675	*	Promoter (<=1kb)	26013	L3MBTL1	0
chr20	37095192	37096607	*	1416	9.00685	9.29829	8.64124	0.657051	2.16121e-10	5.70452e-08	FALSE	gained_in_mutant	1416	*	Promoter (<=1kb)	5933	RBL1	0
chr20	15755982	15756930	*	949	6.45472	5.49242	7.0269	-1.53447	2.1619e-10	5.70452e-08	TRUE	lost_in_mutant	949	*	Intron (ENST00000217246.8/140733, intron 8 of 16)	140733	MACROD2	-176346
chr15	68340592	68341448	*	857	7.89878	8.27921	7.38063	0.898577	2.20561e-10	5.81208e-08	FALSE	gained_in_mutant	857	*	Promoter (<=1kb)	22801	ITGA11	0
chr20	25389720	25391259	*	1540	9.67682	9.355	9.93979	-0.584789	2.23544e-10	5.88288e-08	FALSE	lost_in_mutant	1540	*	Promoter (<=1kb)	26090	ABHD12	0
chr2	186860908	186861490	*	583	5.48367	6.19039	4.0411	2.14929	2.25442e-10	5.92492e-08	FALSE	gained_in_mutant	583	*	Distal Intergenic	151112	ZSWIM2	-11700
chr16	66960788	66961697	*	910	7.41423	6.76844	7.85874	-1.0903	2.26596e-10	5.94736e-08	FALSE	lost_in_mutant	910	*	Promoter (<=1kb)	23491	CES3	0
chr7	140275228	140276239	*	1012	6.43661	6.9882	5.53233	1.45587	2.27755e-10	5.96985e-08	FALSE	gained_in_mutant	1012	*	Distal Intergenic	84255	SLC37A3	61586
chr13	113292087	113292979	*	893	6.87982	7.37505	6.11971	1.25534	2.30819e-10	6.04218e-08	FALSE	gained_in_mutant	893	*	Distal Intergenic	3916	LAMP1	-4260
chr20	61725324	61725985	*	662	6.15721	6.74669	5.1436	1.60309	2.3131e-10	6.04703e-08	FALSE	gained_in_mutant	662	*	Intron (ENST00000614565.5/1002, intron 2 of 15)	100128310	LOC100128310	-5576
chr20	36401019	36401962	*	944	6.75969	7.26677	5.97092	1.29585	2.33292e-10	6.09079e-08	FALSE	gained_in_mutant	944	*	Intron (ENST00000373913.7/22839, intron 2 of 12)	22839	DLGAP4	33870
chr20	17225709	17227953	*	2245	9.57845	9.26144	9.83819	-0.576742	2.34407e-10	6.11183e-08	FALSE	lost_in_mutant	2245	*	Promoter (<=1kb)	5126	PCSK2	0
chr21	35489092	35490231	*	1140	6.98748	6.21728	7.48693	-1.26965	2.37547e-10	6.18557e-08	TRUE	lost_in_mutant	1140	*	Intron (ENST00000475045.6/101928269, intron 8 of 12)	100506403	LOC100506403	-23763
chr7	129315402	129316385	*	984	6.22244	6.79946	5.246	1.55347	2.38416e-10	6.20005e-08	TRUE	gained_in_mutant	984	*	Intron (ENST00000325006.8/23382, intron 1 of 16)	23382	AHCYL2	-35118
chr6	110367732	110368858	*	1127	6.34792	6.91063	5.41268	1.49795	2.48133e-10	6.44425e-08	FALSE	gained_in_mutant	1127	*	Distal Intergenic	728464	METTL24	-9383
chr5	150904373	150905615	*	1243	8.51477	8.83802	8.09754	0.740477	2.52393e-10	6.54631e-08	FALSE	gained_in_mutant	1243	*	Promoter (<=1kb)	91975	ZNF300	0
chr11	76410586	76411307	*	722	6.02527	6.63236	4.95678	1.67558	2.53462e-10	6.56544e-08	FALSE	gained_in_mutant	722	*	3' UTR	100506127	GVQW3	27801
chr1	91098237	91099228	*	992	7.26066	6.58049	7.72104	-1.14055	2.55095e-10	6.5991e-08	FALSE	lost_in_mutant	992	*	Distal Intergenic	84146	ZNF644	-75965
chr16	5496449	5497341	*	893	6.35738	6.93186	5.38839	1.54348	2.61066e-10	6.74474e-08	FALSE	gained_in_mutant	893	*	Intron (ENST00000569895.3/54715, intron 2 of 6)	101926950	LINC01570	118869
chr20	60490198	60491470	*	1273	8.11831	8.49262	7.6115	0.881113	2.64409e-10	6.81336e-08	TRUE	gained_in_mutant	1273	*	Intron (ENST00000668055.1/284757, intron 3 of 4)	100616362	MIR4533	12087
chr20	11686598	11688280	*	1683	6.88732	6.07897	7.40229	-1.32332	2.64411e-10	6.81336e-08	TRUE	lost_in_mutant	1683	*	Promoter (<=1kb)	107985384	LOC107985384	0
chr20	49505087	49506094	*	1008	8.57921	8.88682	8.18773	0.699091	2.67792e-10	6.89151e-08	FALSE	gained_in_mutant	1008	*	3' UTR	3745	KCNB1	-20790
chr14	94887480	94889094	*	1615	7.70118	7.1456	8.10129	-0.955698	2.71383e-10	6.9682e-08	TRUE	lost_in_mutant	1615	*	Distal Intergenic	107984637	LINC02279	73882
chr2	129277092	129278195	*	1104	7.3421	6.69966	7.78503	-1.08538	2.71476e-10	6.9682e-08	TRUE	lost_in_mutant	1104	*	Distal Intergenic	151121	LINC01854	-3244
chr2	177753402	177754395	*	994	7.87202	7.32991	8.26514	-0.935226	2.72074e-10	6.9745e-08	TRUE	lost_in_mutant	994	*	Intron (ENST00000286063.11/50940, intron 10 of 19)	105373764	PDE11A-AS1	54912
chr20	3203358	3204917	*	1560	9.06541	8.72425	9.34113	-0.616876	2.72873e-10	6.98593e-08	FALSE	lost_in_mutant	1560	*	Promoter (<=1kb)	65992	DDRGK1	0
chr1	221263510	221264790	*	1281	7.73539	7.15127	8.15	-0.998732	2.73238e-10	6.98624e-08	FALSE	lost_in_mutant	1281	*	Distal Intergenic	400804	LINC02817	71168
chr5	143051367	143052047	*	681	5.97776	6.59132	4.88839	1.70293	2.75564e-10	7.03664e-08	FALSE	gained_in_mutant	681	*	Promoter (2-3kb)	23092	ARHGAP26	-2392
chr8	143933747	143934440	*	694	6.48462	5.53267	7.05321	-1.52054	2.76595e-10	7.05385e-08	FALSE	lost_in_mutant	694	*	Exon (ENST00000345136.8/5339, exon 11 of 32)	5339	PLEC	5157
chr13	41629439	41630455	*	1017	5.63095	6.31924	4.26742	2.05181	2.7723e-10	7.06094e-08	FALSE	gained_in_mutant	1017	*	Intron (ENST00000379310.8/23078, intron 37 of 44)	100847026	MIR5006	-61044
chr20	32482446	32482987	*	542	7.46499	7.89014	6.85957	1.03057	2.81471e-10	7.15973e-08	FALSE	gained_in_mutant	542	*	Promoter (<=1kb)	140688	NOL4L	484
chr14	102966743	102967559	*	817	7.18146	7.64372	6.49714	1.14657	2.82171e-10	7.16835e-08	FALSE	gained_in_mutant	817	*	Exon (ENST00000559043.2/9578, exon 17 of 36)	9578	CDC42BPB	-10453
chr17	27984146	27986256	*	2111	7.5581	6.95716	7.98106	-1.0239	2.82918e-10	7.17811e-08	FALSE	lost_in_mutant	2111	*	Promoter (2-3kb)	105371708	LINC01992	2615
chr1	210516034	210517072	*	1039	6.87369	6.06587	7.38845	-1.32258	2.84847e-10	7.21236e-08	FALSE	lost_in_mutant	1039	*	Intron (ENST00000413764.6/55733, intron 9 of 11)	55733	HHAT	76451
chr20	64083340	64085104	*	1765	9.38803	9.66144	9.0504	0.611041	2.85076e-10	7.21236e-08	FALSE	gained_in_mutant	1765	*	Promoter (<=1kb)	198437	LKAAEAR1	0
chr20	44941265	44942976	*	1712	7.3618	7.79105	6.74798	1.04307	2.85722e-10	7.21236e-08	FALSE	gained_in_mutant	1712	*	3' UTR	80336	PABPC1L	3422
chr13	22084026	22084779	*	754	7.06645	6.34827	7.54375	-1.19548	2.85726e-10	7.21236e-08	FALSE	lost_in_mutant	754	*	Intron (ENST00000657205.1/100506622, intron 1 of 3)	100506622	LINC00540	-22691
chr2	240991249	240992485	*	1237	8.14384	7.65007	8.51102	-0.860952	2.89813e-10	7.30621e-08	FALSE	lost_in_mutant	1237	*	Exon (ENST00000443866.2/728763, exon 31 of 32)	128266846	TANAR	-5177
chr8	15949034	15950152	*	1119	6.50769	5.52946	7.08533	-1.55587	2.90318e-10	7.30961e-08	TRUE	lost_in_mutant	1119	*	Intron (ENST00000664439.1/ENST00000664439.1, intron 2 of 4)	7991	TUSC3	205504
chr11	85961745	85962652	*	908	6.25772	6.82645	5.30535	1.5211	2.98631e-10	7.50937e-08	FALSE	gained_in_mutant	908	*	Intron (ENST00000393346.8/8301, intron 19 of 19)	8301	PICALM	14353
chr4	100022498	100023580	*	1083	7.02834	6.25027	7.53103	-1.28076	2.99828e-10	7.5299e-08	FALSE	lost_in_mutant	1083	*	Intron (ENST00000507494.6/256880, intron 2 of 4)	256880	H2AZ1-DT	14427
chr1	181646408	181648284	*	1877	6.98491	6.22306	7.48088	-1.25782	3.00523e-10	7.5378e-08	FALSE	lost_in_mutant	1877	*	Intron (ENST00000524607.6/777, intron 8 of 11)	777	CACNA1E	-84182
chr20	45811962	45812852	*	891	9.9471	10.181	9.6678	0.513198	3.04517e-10	7.62516e-08	FALSE	gained_in_mutant	891	*	Promoter (<=1kb)	11065	UBE2C	0
chrX	130997115	130998096	*	982	5.99807	4.81575	6.63903	-1.82328	3.04777e-10	7.62516e-08	TRUE	lost_in_mutant	982	*	Intron (ENST00000451431.1/104266960, intron 1 of 1)	104266960	LINC01201	41750
chr8	130596359	130597101	*	743	6.15406	6.74833	5.12578	1.62255	3.06296e-10	7.64796e-08	FALSE	gained_in_mutant	743	*	Exon (ENST00000523502.1/ENST00000523502.1, exon 3 of 3)	50807	ASAP1	-152685
chr20	34997097	34997736	*	640	6.18233	5.08566	6.79813	-1.71247	3.06461e-10	7.64796e-08	FALSE	lost_in_mutant	640	*	Exon (ENST00000262873.13/57644, exon 31 of 45)	57644	MYH7B	-3509
chr12	18381510	18382680	*	1171	7.29419	6.64413	7.74071	-1.09658	3.09535e-10	7.71495e-08	FALSE	lost_in_mutant	1171	*	3' UTR	5288	PIK3C2G	10329
chr13	59337092	59337649	*	558	5.5546	6.25059	4.1587	2.09189	3.16588e-10	7.8808e-08	TRUE	gained_in_mutant	558	*	Distal Intergenic	105370224	LOC105370224	-106456
chr3	35071438	35072373	*	936	6.86701	6.06972	7.37754	-1.30782	3.17484e-10	7.89319e-08	TRUE	lost_in_mutant	936	*	Distal Intergenic	102724048	LOC102724048	527457
chr1	6961822	6963753	*	1932	7.95163	7.43973	8.32869	-0.888965	3.17987e-10	7.89576e-08	FALSE	lost_in_mutant	1932	*	Intron (ENST00000303635.12/23261, intron 3 of 22)	127138864	CAMTA1-AS3	50526
chr1	43452874	43454925	*	2052	8.64754	8.95518	8.25602	0.699153	3.1942e-10	7.92142e-08	TRUE	gained_in_mutant	2052	*	Promoter (<=1kb)	100873923	HYI-AS1	0
chr2	6024030	6024911	*	882	4.55015	5.45103	1.63742	3.81361	3.23688e-10	8.01045e-08	FALSE	gained_in_mutant	882	*	Distal Intergenic	400940	LOC400940	41382
chr22	40651593	40652502	*	910	9.03525	8.67158	9.32545	-0.653869	3.24144e-10	8.01045e-08	FALSE	lost_in_mutant	910	*	Distal Intergenic	57591	MRTFA	-14874
chr17	44137850	44138822	*	973	9.36177	9.03983	9.62481	-0.584986	3.24224e-10	8.01045e-08	FALSE	lost_in_mutant	973	*	Distal Intergenic	78995	HROB	-3084
chr19	55503656	55504448	*	793	8.65663	8.24402	8.9771	-0.733083	3.27618e-10	8.08421e-08	FALSE	lost_in_mutant	793	*	3' UTR	284297	SSC5D	9765
chr2	176121908	176123524	*	1617	7.17246	7.62502	6.5094	1.11562	3.29076e-10	8.11005e-08	FALSE	gained_in_mutant	1617	*	Promoter (<=1kb)	3235	HOXD9	0
chr19	19277965	19279183	*	1219	8.29326	8.64043	7.83515	0.805284	3.30164e-10	8.12676e-08	FALSE	gained_in_mutant	1219	*	Promoter (2-3kb)	57794	SUGP1	2309
chr20	5910299	5912118	*	1820	9.54256	9.23569	9.79546	-0.559766	3.53535e-10	8.6912e-08	FALSE	lost_in_mutant	1820	*	Promoter (<=1kb)	1114	CHGB	0
chr20	10433438	10435709	*	2272	10.0144	9.75794	10.2321	-0.474135	3.60227e-10	8.84474e-08	FALSE	lost_in_mutant	2272	*	Promoter (<=1kb)	8195	MKKS	0
chr20	13784442	13785660	*	1219	8.59194	8.18916	8.90646	-0.717298	3.61692e-10	8.86971e-08	FALSE	lost_in_mutant	1219	*	Promoter (<=1kb)	51575	ESF1	0
chr2	88808293	88809291	*	999	6.49091	5.54661	7.05682	-1.5102	3.65989e-10	8.96398e-08	FALSE	lost_in_mutant	999	*	Distal Intergenic	100616399	MIR4436A	-3079
chr20	57684368	57686228	*	1861	8.90664	9.19718	8.54244	0.654735	3.67078e-10	8.97953e-08	FALSE	gained_in_mutant	1861	*	Intron (ENST00000395816.7/56937, intron 1 of 3)	56937	PMEPA1	4396
chr20	56358389	56359936	*	1548	9.30629	9.56765	8.98686	0.580786	3.72595e-10	9.09419e-08	FALSE	gained_in_mutant	1548	*	Promoter (<=1kb)	116151	FAM210B	0
chr12	126480350	126480846	*	497	4.91954	5.72054	2.96322	2.75733	3.72684e-10	9.09419e-08	FALSE	gained_in_mutant	497	*	Distal Intergenic	100128554	LINC02347	11341
chr4	177444954	177445510	*	557	5.33348	3.47836	6.11889	-2.64054	3.73528e-10	9.10356e-08	FALSE	lost_in_mutant	557	*	Promoter (<=1kb)	285500	AGA-DT	0
chr17	16079388	16080138	*	751	5.37706	6.0902	3.90566	2.18455	3.74433e-10	9.11439e-08	TRUE	gained_in_mutant	751	*	Promoter (<=1kb)	9611	NCOR1	0
chr14	47311381	47312204	*	824	5.20135	5.95158	3.54817	2.40341	3.75512e-10	9.12941e-08	FALSE	gained_in_mutant	824	*	Intron (ENST00000399232.8/161357, intron 1 of 16)	161357	MDGA2	30912
chr14	69487111	69487982	*	872	7.28784	6.63388	7.73617	-1.10229	3.77576e-10	9.16834e-08	FALSE	lost_in_mutant	872	*	Promoter (2-3kb)	400224	PLEKHD1	2383
chr11	70502941	70504331	*	1391	8.52001	8.10829	8.83995	-0.731655	3.82037e-10	9.26146e-08	FALSE	lost_in_mutant	1391	*	Intron (ENST00000601538.6/22941, intron 17 of 25)	22941	SHANK2	-15221
chr2	118941964	118943207	*	1244	5.41995	6.13713	3.93005	2.20708	3.82347e-10	9.26146e-08	TRUE	gained_in_mutant	1244	*	Promoter (<=1kb)	8685	MARCO	0
chr8	34185742	34186489	*	748	5.62782	6.29268	4.35758	1.9351	3.86465e-10	9.34977e-08	FALSE	gained_in_mutant	748	*	Promoter (1-2kb)	105379365	NA	1097
chr17	74585298	74586220	*	923	7.57085	6.97057	7.99348	-1.02291	3.91134e-10	9.45117e-08	TRUE	lost_in_mutant	923	*	Promoter (<=1kb)	146723	CD300LD-AS1	380
chr1	197910673	197912885	*	2213	7.5298	7.94462	6.94528	0.999342	3.95324e-10	9.52995e-08	FALSE	gained_in_mutant	2213	*	Promoter (<=1kb)	56956	LHX9	0
chr9	118058525	118060356	*	1832	6.81508	7.31464	6.04461	1.27002	3.95358e-10	9.52995e-08	TRUE	gained_in_mutant	1832	*	Intron (ENST00000697636.1/105376247, intron 3 of 5)	105376243	LOC105376243	-161269
chr1	116484893	116485685	*	793	7.90726	7.38899	8.28776	-0.898764	4.06192e-10	9.77919e-08	FALSE	lost_in_mutant	793	*	Distal Intergenic	101929023	LINC01762	-6051
chr8	144274138	144275521	*	1384	8.55624	8.1526	8.87128	-0.718679	4.13718e-10	9.94828e-08	FALSE	lost_in_mutant	1384	*	Intron (ENST00000569669.6/23246, intron 3 of 15)	642658	SCX	7685
chrY	12446245	12447107	*	863	4.64217	5.52551	1.95588	3.56963	4.19715e-10	1.00775e-07	FALSE	gained_in_mutant	863	*	Intron (ENST00000381172.3/ENST00000381172.3, intron 6 of 7)	352887	GYG2P1	-24658
chr20	57707828	57709150	*	1323	8.5462	8.87111	8.12618	0.744929	4.2011e-10	1.00775e-07	FALSE	gained_in_mutant	1323	*	Promoter (<=1kb)	56937	PMEPA1	610
chr7	47827285	47828688	*	1404	7.75356	7.20854	8.14821	-0.93967	4.23647e-10	1.015e-07	TRUE	lost_in_mutant	1404	*	Promoter (<=1kb)	168507	PKD1L1	0
chr15	101201294	101202136	*	843	8.65927	8.25889	8.97233	-0.713438	4.2427e-10	1.01527e-07	FALSE	lost_in_mutant	843	*	Intron (ENST00000254190.4/22856, intron 2 of 2)	22856	CHSY1	-11727
chr20	51802039	51802841	*	803	7.76954	8.17663	7.20035	0.97627	4.35232e-10	1.04024e-07	FALSE	gained_in_mutant	803	*	Promoter (<=1kb)	57167	SALL4	0
chr9	121658034	121659136	*	1103	8.42051	8.74276	8.00494	0.737816	4.60798e-10	1.09915e-07	FALSE	gained_in_mutant	1103	*	Intron (ENST00000259371.7/153090, intron 1 of 16)	153090	DAB2IP	6349
chr8	130047918	130048817	*	900	5.7171	6.37391	4.47721	1.8967	4.60991e-10	1.09915e-07	FALSE	gained_in_mutant	900	*	Distal Intergenic	51571	CYRIB	-30414
chr6	71744357	71745833	*	1477	6.59834	5.66499	7.16039	-1.49539	4.61949e-10	1.10011e-07	TRUE	lost_in_mutant	1477	*	Distal Intergenic	22999	RIMS1	-140717
chr18	79856282	79857950	*	1669	8.28271	7.82758	8.62817	-0.800585	4.65504e-10	1.10725e-07	FALSE	lost_in_mutant	1669	*	5' UTR	26251	KCNG2	-17934
chr20	62875523	62876187	*	665	6.36131	5.37933	6.94021	-1.56088	4.77273e-10	1.13388e-07	FALSE	lost_in_mutant	665	*	Distal Intergenic	10732	TCFL5	-13701
chr8	62900183	62900801	*	619	5.94562	4.62527	6.62329	-1.99803	4.78689e-10	1.13588e-07	FALSE	lost_in_mutant	619	*	Intron (ENST00000674732.1/286183, intron 5 of 6)	107986946	LOC107986946	-112267
chr2	120867119	120868212	*	1094	7.16687	6.48185	7.62945	-1.1476	4.82588e-10	1.14376e-07	FALSE	lost_in_mutant	1094	*	Promoter (<=1kb)	124907880	LOC124907880	0
chr2	168525803	168527182	*	1380	7.28269	7.71367	6.6653	1.04836	4.83274e-10	1.14401e-07	TRUE	gained_in_mutant	1380	*	Intron (ENST00000392687.4/253782, intron 1 of 10)	100616356	MIR4774	-55761
chr19	30674844	30675304	*	461	5.28419	6.01131	3.74745	2.26386	4.88667e-10	1.1554e-07	FALSE	gained_in_mutant	461	*	Intron (ENST00000706143.1/9745, intron 5 of 5)	124904685	LOC124904685	-6197
chr19	802274	803281	*	1008	7.63671	8.04307	7.06895	0.974117	4.89744e-10	1.15656e-07	FALSE	gained_in_mutant	1008	*	Promoter (<=1kb)	5725	PTBP1	-294
chr7	90118275	90120079	*	1805	8.1827	8.5252	7.73271	0.792482	4.92678e-10	1.1621e-07	FALSE	gained_in_mutant	1805	*	Promoter (<=1kb)	442523	DPY19L2P4	0
chr8	130014737	130017705	*	2969	8.15326	8.50476	7.68755	0.817204	4.94947e-10	1.16607e-07	FALSE	gained_in_mutant	2969	*	Promoter (<=1kb)	51571	CYRIB	0
chr16	54336256	54336990	*	735	5.84375	4.48569	6.53071	-2.04502	4.96273e-10	1.1678e-07	FALSE	lost_in_mutant	735	*	Distal Intergenic	100996345	LINC02140	33274
chr14	48292115	48292681	*	567	4.92804	5.73245	2.94847	2.78397	5.034e-10	1.18316e-07	TRUE	gained_in_mutant	567	*	Distal Intergenic	124903310	LOC124903310	-26506
chr14	104169011	104171708	*	2698	8.71606	8.33219	9.01896	-0.686774	5.10881e-10	1.19861e-07	FALSE	lost_in_mutant	2698	*	Intron (ENST00000697132.1/26153, intron 5 of 14)	26153	KIF26A	29971
chr1	19219324	19220423	*	1100	5.93892	6.56726	4.80039	1.76687	5.11601e-10	1.19861e-07	TRUE	gained_in_mutant	1100	*	Promoter (<=1kb)	23065	EMC1	782
chr20	5949933	5950953	*	1021	8.66856	8.28196	8.97316	-0.691198	5.11788e-10	1.19861e-07	FALSE	lost_in_mutant	1021	*	Promoter (<=1kb)	51605	TRMT6	0
chr6	34909097	34910334	*	1238	6.56364	5.64297	7.12116	-1.47819	5.19974e-10	1.21634e-07	FALSE	lost_in_mutant	1238	*	Intron (ENST00000360359.5/23294, intron 1 of 23)	23294	ANKS1A	19783
chr11	111221256	111222549	*	1294	5.85692	4.57948	6.52365	-1.94418	5.231e-10	1.22221e-07	TRUE	lost_in_mutant	1294	*	Distal Intergenic	341032	POU2AF2	-23176
chr19	58033657	58034162	*	506	8.28215	8.63167	7.81992	0.811748	5.28574e-10	1.23354e-07	FALSE	gained_in_mutant	506	*	Promoter (<=1kb)	284312	ZSCAN1	0
chr7	49712996	49713666	*	671	5.54789	6.22567	4.22712	1.99855	5.33884e-10	1.24447e-07	FALSE	gained_in_mutant	671	*	Distal Intergenic	375567	VWC2	-59972
chr17	2434877	2436655	*	1779	9.21667	9.48081	8.89307	0.587738	5.3552e-10	1.24681e-07	FALSE	gained_in_mutant	1779	*	Intron (ENST00000263092.11/79066, intron 8 of 9)	79066	METTL16	-15108
chr20	59042221	59043388	*	1168	8.83248	9.12964	8.4578	0.671849	5.44619e-10	1.26651e-07	FALSE	gained_in_mutant	1168	*	Promoter (<=1kb)	51012	PRELID3B	0
chr16	57372059	57373413	*	1355	7.68172	7.13151	8.07907	-0.947557	5.4926e-10	1.2758e-07	FALSE	lost_in_mutant	1355	*	Promoter (<=1kb)	6376	CX3CL1	0
chr1	211902292	211903372	*	1081	6.94286	7.41476	6.23696	1.1778	5.55979e-10	1.28989e-07	FALSE	gained_in_mutant	1081	*	Distal Intergenic	124904505	LOC124904505	-32877
chr10	48603978	48605963	*	1986	8.27236	7.81855	8.61706	-0.798506	5.61037e-10	1.3001e-07	FALSE	lost_in_mutant	1986	*	Promoter (<=1kb)	58504	ARHGAP22	0
chr1	201184503	201185526	*	1024	7.0044	6.28228	7.48342	-1.20114	5.61797e-10	1.30034e-07	FALSE	lost_in_mutant	1024	*	Distal Intergenic	91156	IGFN1	-5298
chr3	31815290	31816599	*	1310	5.97009	6.58069	4.89032	1.69037	5.63235e-10	1.30215e-07	FALSE	gained_in_mutant	1310	*	Intron (ENST00000429492.6/114884, intron 1 of 7)	114884	OSBPL10	13475
chr20	2210982	2211506	*	525	7.06999	6.31312	7.56386	-1.25075	5.66245e-10	1.30657e-07	FALSE	lost_in_mutant	525	*	Intron (ENST00000447956.5/388780, intron 1 of 1)	7053	TGM3	3654
chr20	46936641	46937311	*	671	5.30059	6.04238	3.69128	2.3511	5.66468e-10	1.30657e-07	FALSE	gained_in_mutant	671	*	Intron (ENST00000357410.7/2139, intron 1 of 13)	101927355	EYA2-AS1	-34915
chr20	4171067	4172773	*	1707	8.78623	8.40627	9.08669	-0.680424	5.69845e-10	1.31283e-07	FALSE	lost_in_mutant	1707	*	Promoter (<=1kb)	54498	SMOX	0
chr1	2905663	2906384	*	722	6.37943	5.42793	6.94785	-1.51992	5.77576e-10	1.32909e-07	FALSE	lost_in_mutant	722	*	Distal Intergenic	124903825	LOC124903825	91607
chr10	20609852	20610308	*	457	5.35544	6.07692	3.8455	2.23142	5.81943e-10	1.33758e-07	FALSE	gained_in_mutant	457	*	Distal Intergenic	100616383	MIR4675	57882
chr11	39683287	39684154	*	868	5.83303	6.46903	4.66808	1.80095	5.84447e-10	1.34178e-07	TRUE	gained_in_mutant	868	*	Distal Intergenic	57689	LRRC4C	557729
chr2	6750547	6751156	*	610	5.11323	5.87504	3.39717	2.47787	5.85931e-10	1.3423e-07	FALSE	gained_in_mutant	610	*	Intron (ENST00000382045.3/400941, intron 1 of 5)	400941	LINC00487	19155
chr13	74575117	74576711	*	1595	8.17599	8.5426	7.68326	0.859341	5.86029e-10	1.3423e-07	TRUE	gained_in_mutant	1595	*	Distal Intergenic	338864	LINC00347	21152
chr20	51382716	51383751	*	1036	7.39681	7.81729	6.80091	1.01638	5.86895e-10	1.34273e-07	FALSE	gained_in_mutant	1036	*	Distal Intergenic	4773	NFATC2	15468
chr11	99481270	99482074	*	805	6.13296	6.7573	5.00791	1.74939	5.88286e-10	1.34436e-07	TRUE	gained_in_mutant	805	*	Intron (ENST00000524871.6/53942, intron 2 of 24)	53942	CNTN5	-74065
chr5	170792484	170793347	*	864	6.49021	5.59233	7.03946	-1.44713	5.93652e-10	1.35505e-07	FALSE	lost_in_mutant	864	*	Intron (ENST00000521481.5/2568, intron 3 of 5)	2568	GABRP	3341
chr2	78426282	78426907	*	626	4.98973	5.78134	3.09542	2.68592	6.00792e-10	1.36977e-07	TRUE	gained_in_mutant	626	*	Distal Intergenic	101927967	LOC101927967	-135813
chr4	83778854	83780414	*	1561	8.43123	7.9799	8.7745	-0.794596	6.13468e-10	1.39706e-07	FALSE	lost_in_mutant	1561	*	Distal Intergenic	84803	GPAT3	180325
chr6	79809995	79811098	*	1104	8.08714	7.61745	8.44089	-0.823434	6.19752e-10	1.40975e-07	FALSE	lost_in_mutant	1104	*	Intron (ENST00000438797.3/89758, intron 1 of 3)	89758	LINC01621	22274
chr9	132213724	132214644	*	921	7.13818	6.42428	7.61361	-1.18933	6.26965e-10	1.42452e-07	FALSE	lost_in_mutant	921	*	Intron (ENST00000393229.4/84628, intron 3 of 7)	84628	NTNG2	-25964
chr12	38490023	38491110	*	1088	5.6483	6.30632	4.40393	1.90239	6.39416e-10	1.45115e-07	FALSE	gained_in_mutant	1088	*	Distal Intergenic	144245	ALG10B	173184
chr11	128116409	128117534	*	1126	8.51511	8.10237	8.83566	-0.733296	6.49512e-10	1.47237e-07	FALSE	lost_in_mutant	1126	*	Intron (ENST00000670942.1/105369563, intron 2 of 5)	105369563	LINC02725	20367
chr20	23048358	23051469	*	3112	8.20882	7.75973	8.5508	-0.791074	6.52121e-10	1.47659e-07	FALSE	lost_in_mutant	3112	*	Promoter (<=1kb)	7056	THBD	0
chr19	55785641	55786205	*	565	4.49005	5.40946	1.28795	4.12151	6.59596e-10	1.49181e-07	FALSE	gained_in_mutant	565	*	3' UTR	729974	RFPL4AL1	16523
chr20	46283640	46284555	*	916	6.97778	7.44428	6.28403	1.16025	6.64251e-10	1.50062e-07	FALSE	gained_in_mutant	916	*	Intron (ENST00000537909.4/64405, intron 1 of 11)	64405	CDH22	23943
chr19	6271273	6272810	*	1538	8.03955	7.55309	8.4027	-0.849607	6.66394e-10	1.50375e-07	FALSE	lost_in_mutant	1538	*	Intron (ENST00000252674.9/4298, intron 1 of 11)	4298	MLLT1	7165
chr4	40321610	40322466	*	857	7.16632	7.62155	6.49746	1.12409	6.67524e-10	1.50458e-07	FALSE	gained_in_mutant	857	*	Intron (ENST00000510551.2/101060498, intron 1 of 2)	101060498	LINC02265	5126
chr17	39677406	39678086	*	681	6.45573	6.99722	5.57879	1.41844	6.91937e-10	1.55783e-07	FALSE	gained_in_mutant	681	*	Intron (ENST00000300658.9/93210, intron 3 of 7)	93210	PGAP3	6530
chr20	43656954	43658251	*	1298	9.16986	9.44052	8.83641	0.604104	7.00819e-10	1.57604e-07	FALSE	gained_in_mutant	1298	*	Distal Intergenic	4605	MYBL2	-8768
chr15	74274190	74274990	*	801	6.86682	6.0669	7.3784	-1.3115	7.05517e-10	1.5848e-07	FALSE	lost_in_mutant	801	*	Intron (ENST00000635913.2/80125, intron 8 of 19)	80125	CCDC33	7472
chr2	173849982	173851049	*	1068	6.51639	7.04808	5.66533	1.38275	7.08335e-10	1.58933e-07	FALSE	gained_in_mutant	1068	*	Distal Intergenic	6670	SP3	65783
chr11	71952489	71953078	*	590	4.89134	5.70619	2.83773	2.86846	7.10925e-10	1.59333e-07	FALSE	gained_in_mutant	590	*	Intron (ENST00000530058.5/55298, intron 1 of 5)	55298	RNF121	-4161
chr17	54774296	54774787	*	492	5.15823	5.90775	3.5088	2.39895	7.28786e-10	1.63152e-07	FALSE	gained_in_mutant	492	*	Distal Intergenic	10040	TOM1L1	-124600
chr1	44545891	44547073	*	1183	7.68734	8.09042	7.126	0.964416	7.36319e-10	1.64652e-07	FALSE	gained_in_mutant	1183	*	Promoter (<=1kb)	100847089	MIR5584	398
chr20	46970984	46971961	*	978	9.27971	9.54904	8.9483	0.600735	7.38939e-10	1.65051e-07	TRUE	gained_in_mutant	978	*	Intron (ENST00000357410.7/2139, intron 1 of 13)	2139	EYA2	-6274
chr13	60969743	60970391	*	649	4.9967	5.79609	3.0513	2.74479	7.4597e-10	1.66434e-07	FALSE	gained_in_mutant	649	*	Intron (ENST00000658247.1/101926930, intron 3 of 4)	103456507	LINC01442	52701
chr1	116009398	116011151	*	1754	7.1002	7.56244	6.41592	1.14651	7.56747e-10	1.68648e-07	FALSE	gained_in_mutant	1754	*	Intron (ENST00000369503.9/55356, intron 2 of 11)	55356	SLC22A15	-21526
chr20	31822392	31823739	*	1348	8.90103	9.19201	8.53613	0.655881	7.66229e-10	1.70569e-07	FALSE	gained_in_mutant	1348	*	Exon (ENST00000375994.6/85366, exon 4 of 12)	85366	MYLK2	3036
chr6	118249453	118250301	*	849	6.67096	5.825	7.2007	-1.3757	7.76783e-10	1.72724e-07	TRUE	lost_in_mutant	849	*	Intron (ENST00000360388.9/222553, intron 3 of 7)	222553	SLC35F1	95011
chr17	39177070	39177737	*	668	7.22545	6.54968	7.68383	-1.13416	7.83083e-10	1.7393e-07	FALSE	lost_in_mutant	668	*	Promoter (<=1kb)	782	CACNB1	533
chr8	130961810	130963239	*	1430	7.24847	7.6865	6.61638	1.07012	7.84064e-10	1.73952e-07	TRUE	gained_in_mutant	1430	*	Intron (ENST00000286355.10/114, intron 2 of 17)	114	ADCY8	27626
chr22	50189837	50190809	*	973	7.19441	6.52789	7.64856	-1.12067	7.87153e-10	1.74442e-07	FALSE	lost_in_mutant	973	*	Promoter (<=1kb)	80305	TRABD	0
chr20	63216105	63217023	*	919	9.83699	10.0978	9.51841	0.579371	7.9473e-10	1.75924e-07	FALSE	gained_in_mutant	919	*	Promoter (<=1kb)	54915	YTHDF1	0
chr20	48682344	48684126	*	1783	8.18899	8.54504	7.71524	0.829802	8.0552e-10	1.78113e-07	TRUE	gained_in_mutant	1783	*	Intron (ENST00000371941.4/57580, intron 10 of 39)	57580	PREX1	-25217
chr20	44966036	44967187	*	1152	9.61011	9.84378	9.33114	0.512637	8.07595e-10	1.78373e-07	FALSE	gained_in_mutant	1152	*	Promoter (<=1kb)	100505826	STK4-DT	0
chr20	46025343	46025916	*	574	8.01165	8.36103	7.54966	0.81137	8.08764e-10	1.78385e-07	FALSE	gained_in_mutant	574	*	Intron (ENST00000454036.6/57468, intron 1 of 25)	57468	SLC12A5	-3093
chr1	166607498	166607987	*	490	4.73019	5.55877	2.57214	2.98663	8.09451e-10	1.78385e-07	TRUE	gained_in_mutant	490	*	Intron (ENST00000477875.6/116123, intron 2 of 6)	116123	FMO9P	3582
chr12	105724443	105725253	*	811	7.85982	7.34059	8.24083	-0.900235	8.12323e-10	1.78647e-07	FALSE	lost_in_mutant	811	*	Intron (ENST00000548557.1/101929110, intron 1 of 2)	101929110	CASC18	-11489
chr10	49783747	49785425	*	1679	7.83233	7.29772	8.22152	-0.923797	8.12447e-10	1.78647e-07	FALSE	lost_in_mutant	1679	*	Distal Intergenic	55753	OGDHL	-21368
chr20	36574715	36575729	*	1015	7.31781	7.75248	6.69274	1.05974	8.19572e-10	1.80014e-07	FALSE	gained_in_mutant	1015	*	Promoter (<=1kb)	60436	TGIF2	43
chr1	159178920	159179795	*	876	5.5524	6.22979	4.2332	1.99659	8.28168e-10	1.817e-07	TRUE	gained_in_mutant	876	*	Intron (ENST00000368124.8/57863, intron 1 of 9)	57863	CADM3	7161
chr6	22926267	22927607	*	1341	6.97185	7.43143	6.29346	1.13797	8.61157e-10	1.88729e-07	TRUE	gained_in_mutant	1341	*	Intron (ENST00000420572.2/ENST00000420572.2, intron 2 of 2)	102724736	LOC102724736	262760
chr11	35155327	35156164	*	838	6.67587	5.84592	7.19938	-1.35347	8.70437e-10	1.90551e-07	FALSE	lost_in_mutant	838	*	Intron (ENST00000526025.2/960, intron 1 of 1)	960	CD44	16021
chr13	64160142	64161116	*	975	6.8939	7.39318	6.1241	1.26908	8.81968e-10	1.92862e-07	FALSE	gained_in_mutant	975	*	Distal Intergenic	144766	LINC00355	-84098
chr11	61631935	61632643	*	709	7.88896	7.37054	8.26954	-0.898993	8.8529e-10	1.93375e-07	FALSE	lost_in_mutant	709	*	Intron (ENST00000496593.5/113157, intron 3 of 4)	113157	RPLP0P2	3074
chr8	6963092	6963727	*	636	5.65165	6.30302	4.43187	1.87115	9.0183e-10	1.96771e-07	TRUE	gained_in_mutant	636	*	Promoter (2-3kb)	449492	DEFA9P	-2931
chr16	49235582	49236560	*	979	6.88056	7.36822	6.13836	1.22985	9.04309e-10	1.97008e-07	FALSE	gained_in_mutant	979	*	Intron (ENST00000655430.1/105371241, intron 1 of 2)	105371241	LOC105371241	37317
chr13	60351382	60351720	*	339	4.75085	5.56889	2.6737	2.89519	9.04909e-10	1.97008e-07	FALSE	gained_in_mutant	339	*	Distal Intergenic	81550	TDRD3	-44737
chr20	4943956	4945397	*	1442	6.80186	6.01565	7.30788	-1.29223	9.09076e-10	1.97698e-07	TRUE	lost_in_mutant	1442	*	Intron (ENST00000379333.5/9962, intron 2 of 16)	9962	SLC23A2	-44309
chr13	34680821	34681640	*	820	5.58268	6.24976	4.30391	1.94585	9.1156e-10	1.98021e-07	FALSE	gained_in_mutant	820	*	Intron (ENST00000664537.1/105370159, intron 4 of 5)	105370159	LOC105370159	14972
chr2	6730532	6731421	*	890	5.01852	5.79013	3.24667	2.54346	9.14963e-10	1.98542e-07	FALSE	gained_in_mutant	890	*	Promoter (<=1kb)	400941	LINC00487	0
chr20	8849884	8850596	*	713	6.09865	4.99797	6.71567	-1.7177	9.17253e-10	1.98714e-07	FALSE	lost_in_mutant	713	*	Intron (ENST00000637919.1/23236, intron 32 of 32)	26767	RNU105B	18698
chr20	39277533	39279005	*	1473	7.51588	7.92168	6.94924	0.972439	9.17763e-10	1.98714e-07	TRUE	gained_in_mutant	1473	*	Distal Intergenic	339568	LINC01734	-52785
chr20	3406465	3409109	*	2645	10.0974	9.81602	10.3328	-0.51675	9.30404e-10	2.01231e-07	FALSE	lost_in_mutant	2645	*	Promoter (<=1kb)	25943	DNAAF9	0
chr20	380263	382562	*	2300	9.2284	8.8909	9.50173	-0.610825	9.40947e-10	2.03289e-07	FALSE	lost_in_mutant	2300	*	Promoter (<=1kb)	57761	TRIB3	0
chr1	78980340	78981020	*	681	5.77562	6.41916	4.5841	1.83506	9.47117e-10	2.04399e-07	TRUE	gained_in_mutant	681	*	Intron (ENST00000370742.4/64123, intron 2 of 14)	64123	ADGRL4	25685
chr12	7107874	7109685	*	1812	8.05222	7.57854	8.40823	-0.829692	9.58746e-10	2.06683e-07	FALSE	lost_in_mutant	1812	*	Promoter (<=1kb)	283314	C1RL-AS1	0
chr20	37526921	37528548	*	1628	9.57707	9.82269	9.28088	0.541803	9.74909e-10	2.09795e-07	FALSE	gained_in_mutant	1628	*	Promoter (<=1kb)	10904	BLCAP	0
chr5	138704536	138705768	*	1233	7.79437	8.17288	7.27979	0.893092	9.75301e-10	2.09795e-07	TRUE	gained_in_mutant	1233	*	Intron (ENST00000517980.5/1495, intron 2 of 5)	1495	CTNNA1	40699
chr1	27318046	27318416	*	371	6.40322	5.44265	6.97479	-1.53214	9.76483e-10	2.09821e-07	FALSE	lost_in_mutant	371	*	Distal Intergenic	84065	TMEM222	-3729
chr2	6314494	6315147	*	654	4.47052	5.41166	0.825727	4.58593	9.81689e-10	2.10711e-07	FALSE	gained_in_mutant	654	*	Promoter (<=1kb)	105373401	LOC105373401	0
chr13	90439840	90440484	*	645	5.36963	6.06723	3.96686	2.10036	1.00281e-09	2.15012e-07	FALSE	gained_in_mutant	645	*	Distal Intergenic	101927224	LINC01049	-52803
chr2	241559122	241559997	*	876	7.17922	7.61892	6.54361	1.07532	1.04507e-09	2.2383e-07	FALSE	gained_in_mutant	876	*	Promoter (<=1kb)	100379249	BOK-AS1	-145
chr16	22879078	22880148	*	1071	7.46673	6.8564	7.89429	-1.03788	1.0463e-09	2.23851e-07	FALSE	lost_in_mutant	1071	*	Intron (ENST00000261374.4/9956, intron 1 of 1)	9956	HS3ST2	64581
chr2	207309936	207311663	*	1728	8.62104	8.24034	8.92196	-0.681618	1.04913e-09	2.24057e-07	FALSE	lost_in_mutant	1728	*	Intron (ENST00000412387.5/124907970, intron 4 of 4)	100302130	MIR1302-4	-40512
chr2	178306137	178306779	*	643	6.18692	5.11416	6.79534	-1.68118	1.04953e-09	2.24057e-07	TRUE	lost_in_mutant	643	*	5' UTR	114880	OSBPL6	-13465
chr4	170259525	170260346	*	822	6.73128	5.9157	7.24913	-1.33343	1.06673e-09	2.27483e-07	FALSE	lost_in_mutant	822	*	Promoter (<=1kb)	101928223	LINC01612	0
chr8	129863909	129864916	*	1008	5.86869	6.49504	4.73687	1.75817	1.07257e-09	2.28483e-07	FALSE	gained_in_mutant	1008	*	Promoter (1-2kb)	51571	CYRIB	-1583
chr6	42782169	42784884	*	2716	9.40017	9.65389	9.0921	0.561784	1.08001e-09	2.2982e-07	FALSE	gained_in_mutant	2716	*	Promoter (<=1kb)	23506	BICRAL	117
chr10	124686841	124687423	*	583	5.38926	6.09928	3.93192	2.16736	1.08672e-09	2.31e-07	FALSE	gained_in_mutant	583	*	Intron (ENST00000494792.1/9679, intron 8 of 9)	101927944	FAM53B-AS1	-16202
chr18	46416400	46417243	*	844	6.19545	5.18229	6.78477	-1.60248	1.09273e-09	2.32029e-07	FALSE	lost_in_mutant	844	*	Intron (ENST00000593230.5/494470, intron 1 of 4)	494470	ARK2C	-30204
chr20	24382339	24383502	*	1164	6.81215	6.03149	7.3159	-1.28441	1.0946e-09	2.32175e-07	FALSE	lost_in_mutant	1164	*	Distal Intergenic	105372577	LOC105372577	-64253
chr1	33127021	33127595	*	575	7.61425	7.03494	8.02646	-0.99152	1.11066e-09	2.34971e-07	FALSE	lost_in_mutant	575	*	Distal Intergenic	113451	AZIN2	32377
chr11	126416206	126417114	*	909	7.01926	6.30361	7.49545	-1.19184	1.11069e-09	2.34971e-07	FALSE	lost_in_mutant	909	*	Intron (ENST00000524834.5/6484, intron 6 of 6)	6484	ST3GAL4	7756
chr8	126381918	126383349	*	1432	6.93339	6.18442	7.42393	-1.23951	1.11134e-09	2.34971e-07	FALSE	lost_in_mutant	1432	*	Distal Intergenic	101927657	LOC101927657	56451
chr17	45913277	45913688	*	412	5.97073	6.59687	4.83963	1.75724	1.12035e-09	2.36624e-07	FALSE	gained_in_mutant	412	*	Intron (ENST00000680674.1/4137, intron 1 of 10)	100130148	MAPT-IT1	17494
chr20	20367020	20368141	*	1122	7.70917	7.17467	8.09829	-0.923621	1.17694e-09	2.4831e-07	FALSE	lost_in_mutant	1122	*	Promoter (<=1kb)	3642	INSM1	0
chr8	130289799	130290211	*	413	4.76151	5.58099	2.67369	2.9073	1.18014e-09	2.48721e-07	FALSE	gained_in_mutant	413	*	Intron (ENST00000518721.6/50807, intron 3 of 29)	124902027	LOC124902027	41512
chr6	16248386	16248943	*	558	6.086	6.6723	5.08199	1.5903	1.18854e-09	2.50224e-07	FALSE	gained_in_mutant	558	*	Intron (ENST00000259727.5/2766, intron 2 of 8)	2766	GMPR	-9030
chr20	51680293	51681165	*	873	8.75738	9.05107	8.3882	0.662878	1.1963e-09	2.51591e-07	FALSE	gained_in_mutant	873	*	Intron (ENST00000311637.9/10079, intron 4 of 22)	10079	ATP9A	51422
chr1	50151470	50152747	*	1278	7.73116	8.10922	7.21742	0.891798	1.19771e-09	2.5162e-07	TRUE	gained_in_mutant	1278	*	Intron (ENST00000651693.1/1996, intron 4 of 6)	1996	ELAVL4	22717
chr11	28468338	28469278	*	941	6.32991	5.3602	6.90463	-1.54443	1.2201e-09	2.56053e-07	TRUE	lost_in_mutant	941	*	Intron (ENST00000532947.2/196074, intron 6 of 7)	102466876	MIR8068	8270
chr7	26507097	26507914	*	818	6.48978	5.5368	7.05872	-1.52192	1.23311e-09	2.58507e-07	FALSE	lost_in_mutant	818	*	Distal Intergenic	441204	LINC02981	19956
chr20	31869065	31871532	*	2468	9.17042	9.44913	8.82465	0.624487	1.23547e-09	2.58728e-07	FALSE	gained_in_mutant	2468	*	Promoter (<=1kb)	128853	DUSP15	0
chr6	37765437	37766168	*	732	7.13802	6.47099	7.5924	-1.12142	1.24818e-09	2.61114e-07	FALSE	lost_in_mutant	732	*	Distal Intergenic	107986593	ZFAND3-DT	53050
chr7	108004616	108004886	*	271	5.66295	6.31204	4.45146	1.86058	1.25468e-09	2.62196e-07	FALSE	gained_in_mutant	271	*	Promoter (1-2kb)	3912	LAMB1	-1403
chr1	76687041	76688355	*	1315	8.08706	7.61292	8.44332	-0.830402	1.26205e-09	2.63459e-07	TRUE	lost_in_mutant	1315	*	Distal Intergenic	110806286	LINC02567	90912
chr13	105918812	105919805	*	994	7.56017	6.95665	7.98439	-1.02774	1.27564e-09	2.66015e-07	TRUE	lost_in_mutant	994	*	Distal Intergenic	124903245	LOC124903245	144031
chr10	132293020	132293929	*	910	7.50898	6.90538	7.93325	-1.02787	1.28162e-09	2.6698e-07	FALSE	lost_in_mutant	910	*	Intron (ENST00000368622.5/282974, intron 1 of 11)	282974	STK32C	13285
chr11	116791263	116791681	*	419	6.17026	5.10538	6.77622	-1.67084	1.28579e-09	2.67568e-07	FALSE	lost_in_mutant	419	*	Promoter (<=1kb)	116519	APOA5	190
chr8	130201212	130201939	*	728	5.80645	6.43964	4.65126	1.78838	1.2903e-09	2.68224e-07	FALSE	gained_in_mutant	728	*	Intron (ENST00000518721.6/50807, intron 5 of 29)	50807	ASAP1	12685
chr5	94202951	94203480	*	530	4.99493	5.79404	3.0513	2.74274	1.29819e-09	2.6958e-07	FALSE	gained_in_mutant	530	*	Intron (ENST00000682413.1/285600, intron 20 of 20)	105379087	LOC105379087	91231
chr10	110474483	110475531	*	1049	6.87456	7.3828	6.08293	1.29987	1.30095e-09	2.69872e-07	FALSE	gained_in_mutant	1049	*	Exon (ENST00000666621.1/105378481, exon 2 of 2)	105378482	LOC105378482	20656
chr11	113859665	113860544	*	880	5.96377	6.5595	4.93097	1.62853	1.3155e-09	2.72604e-07	TRUE	gained_in_mutant	880	*	Intron (ENST00000003302.8/57646, intron 1 of 24)	57646	USP28	14952
chr12	94642304	94643022	*	719	6.43007	5.52803	6.98084	-1.45281	1.31904e-09	2.73051e-07	FALSE	lost_in_mutant	719	*	Intron (ENST00000261226.9/57458, intron 1 of 3)	57458	TMCC3	7535
chr11	124470308	124471116	*	809	7.16155	6.50059	7.61314	-1.11255	1.32559e-09	2.74121e-07	FALSE	lost_in_mutant	809	*	Distal Intergenic	26493	OR8B8	-24612
chr21	40471544	40472521	*	978	6.82529	5.97815	7.35548	-1.37733	1.32716e-09	2.74158e-07	FALSE	lost_in_mutant	978	*	Intron (ENST00000400454.6/1826, intron 3 of 32)	124900473	LOC124900473	-40623
chr11	106601310	106602473	*	1164	7.15776	7.59809	6.52086	1.07723	1.34443e-09	2.77437e-07	TRUE	gained_in_mutant	1164	*	Promoter (1-2kb)	124902744	LOC124902744	1921
chr2	99695180	99696580	*	1401	7.51307	7.90929	6.96501	0.944275	1.34822e-09	2.77929e-07	TRUE	gained_in_mutant	1401	*	Intron (ENST00000409236.6/3899, intron 9 of 22)	3899	AFF3	-101410
chr11	37390659	37391077	*	419	4.51789	5.40105	1.83372	3.56734	1.36228e-09	2.80534e-07	FALSE	gained_in_mutant	419	*	Distal Intergenic	105376633	LINC02760	-547524
chr13	110306033	110309060	*	3028	9.08685	9.36877	8.73613	0.632639	1.38482e-09	2.8488e-07	FALSE	gained_in_mutant	3028	*	Promoter (<=1kb)	1282	COL4A1	0
chr7	44039072	44039526	*	455	8.92657	8.57452	9.20933	-0.63481	1.38958e-09	2.85562e-07	FALSE	lost_in_mutant	455	*	Promoter (<=1kb)	255031	LINC00957	0
chr20	62861757	62862873	*	1117	8.17122	8.52968	7.69317	0.836513	1.40135e-09	2.87682e-07	FALSE	gained_in_mutant	1117	*	Promoter (<=1kb)	10732	TCFL5	0
chr13	21959263	21960262	*	1000	6.87238	6.10236	7.37174	-1.26938	1.40389e-09	2.87905e-07	TRUE	lost_in_mutant	1000	*	Distal Intergenic	100506622	LINC00540	-80710
chr7	31310256	31310961	*	706	6.35626	6.89569	5.48482	1.41087	1.41165e-09	2.89168e-07	TRUE	gained_in_mutant	706	*	Distal Intergenic	63974	NEUROD6	29765
chr16	74860002	74860571	*	570	5.96158	6.57551	4.87102	1.70449	1.41297e-09	2.89168e-07	FALSE	gained_in_mutant	570	*	Distal Intergenic	105371343	LOC105371343	17415
chr20	32796931	32797494	*	564	6.34271	6.89119	5.44694	1.44425	1.42422e-09	2.91169e-07	FALSE	gained_in_mutant	564	*	Promoter (<=1kb)	1789	DNMT3B	0
chr11	16896848	16898075	*	1228	7.77081	7.22542	8.16565	-0.940223	1.4619e-09	2.98564e-07	FALSE	lost_in_mutant	1228	*	Intron (ENST00000531066.6/144100, intron 3 of 26)	144100	PLEKHA7	-15229
chr17	37789690	37790688	*	999	6.57566	5.68706	7.1215	-1.43444	1.46854e-09	2.99612e-07	FALSE	lost_in_mutant	999	*	Distal Intergenic	105371757	LOC105371757	12100
chr11	38290651	38291135	*	485	4.90253	5.68344	3.07524	2.6082	1.49257e-09	3.04201e-07	FALSE	gained_in_mutant	485	*	Distal Intergenic	105376633	LINC02760	352050
chr13	91431345	91432205	*	861	5.90397	6.50819	4.84462	1.66357	1.49739e-09	3.04868e-07	FALSE	gained_in_mutant	861	*	Intron (ENST00000377067.9/2262, intron 1 of 7)	2262	GPC5	32724
chr1	7366769	7367632	*	864	6.84103	6.08418	7.33489	-1.25071	1.50075e-09	3.05239e-07	TRUE	lost_in_mutant	864	*	Promoter (1-2kb)	23261	CAMTA1	-1310
chr16	22961168	22961865	*	698	6.90275	6.17428	7.38452	-1.21023	1.51444e-09	3.07706e-07	FALSE	lost_in_mutant	698	*	Distal Intergenic	112268176	LOC112268176	-55858
chr6	97626412	97627688	*	1277	8.41007	7.98991	8.73506	-0.745153	1.54788e-09	3.14179e-07	TRUE	lost_in_mutant	1277	*	Promoter (<=1kb)	101927314	LOC101927314	0
chr12	5454873	5456513	*	1641	7.54077	6.96727	7.95004	-0.982774	1.56831e-09	3.17994e-07	FALSE	lost_in_mutant	1641	*	Intron (ENST00000423158.4/4908, intron 1 of 1)	4908	NTF3	21748
chr4	128460938	128462689	*	1752	6.93576	6.19198	7.4241	-1.23211	1.56989e-09	3.17994e-07	TRUE	lost_in_mutant	1752	*	Intron (ENST00000505133.5/100507487, intron 4 of 4)	100507487	LINC02615	5769
chr20	37749753	37750480	*	728	7.3687	7.78566	6.77987	1.00579	1.58689e-09	3.21108e-07	FALSE	gained_in_mutant	728	*	Promoter (<=1kb)	124904895	LOC124904895	0
chr12	127590698	127591874	*	1177	6.78939	6.02899	7.28474	-1.25576	1.60544e-09	3.24529e-07	FALSE	lost_in_mutant	1177	*	Exon (ENST00000660759.1/ENST00000660759.1, exon 3 of 3)	101927637	LINC02411	40952
chr12	132872137	132873286	*	1150	6.12834	6.70057	5.16589	1.53468	1.63853e-09	3.3088e-07	TRUE	gained_in_mutant	1150	*	5' UTR	55743	CHFR	9731
chr11	127463835	127464675	*	841	6.7668	5.96193	7.28038	-1.31845	1.64587e-09	3.3189e-07	FALSE	lost_in_mutant	841	*	Distal Intergenic	101929497	LINC02712	192804
chr13	36605247	36606465	*	1219	6.77934	6.01984	7.27432	-1.25448	1.64688e-09	3.3189e-07	FALSE	lost_in_mutant	1219	*	Distal Intergenic	400120	SERTM1	-67555
chr17	79477956	79478748	*	793	6.88097	6.08153	7.39236	-1.31082	1.67239e-09	3.36365e-07	FALSE	lost_in_mutant	793	*	Intron (ENST00000583458.5/146713, intron 1 of 13)	146713	RBFOX3	3850
chr10	132311112	132311794	*	683	7.726	7.1704	8.12613	-0.955728	1.67249e-09	3.36365e-07	FALSE	lost_in_mutant	683	*	Intron (ENST00000368620.2/282974, intron 1 of 3)	282974	STK32C	-3162
chr1	231936892	231937961	*	1070	7.59482	7.03058	7.99939	-0.968809	1.67792e-09	3.37116e-07	FALSE	lost_in_mutant	1070	*	Intron (ENST00000439617.8/27185, intron 9 of 12)	104472714	DISC1-IT1	11058
chr10	80699276	80701069	*	1794	8.38375	7.95015	8.71671	-0.766559	1.68774e-09	3.38744e-07	FALSE	lost_in_mutant	1794	*	Distal Intergenic	105378386	LINC02655	49479
chr20	33594265	33594960	*	696	5.6053	6.2727	4.3253	1.9474	1.69718e-09	3.40295e-07	TRUE	gained_in_mutant	696	*	Intron (ENST00000471007.1/9139, intron 1 of 3)	9139	CBFA2T2	-5376
chr14	82066874	82067970	*	1097	7.74914	7.22645	8.132	-0.905546	1.72452e-09	3.45427e-07	TRUE	lost_in_mutant	1097	*	Distal Intergenic	107984704	LOC107984704	323063
chr19	49672191	49672553	*	363	7.03562	6.33467	7.50533	-1.17066	1.735e-09	3.47174e-07	FALSE	lost_in_mutant	363	*	Promoter (<=1kb)	83596	BCL2L12	82
chr20	57379436	57380336	*	901	6.04985	6.64564	5.01687	1.62877	1.74961e-09	3.49744e-07	TRUE	gained_in_mutant	901	*	Intron (ENST00000686390.1/100291105, intron 1 of 2)	8480	RAE1	8302
chr5	67165709	67167044	*	1336	7.2791	6.64135	7.71982	-1.07847	1.77533e-09	3.54527e-07	FALSE	lost_in_mutant	1336	*	Exon (ENST00000403625.7/375449, exon 29 of 29)	4064	CD180	19253
chr20	48920973	48922512	*	1540	9.62985	9.86747	9.34523	0.522241	1.78947e-09	3.5699e-07	FALSE	gained_in_mutant	1540	*	Promoter (<=1kb)	10564	ARFGEF2	0
chr1	231679065	231680007	*	943	7.29653	6.63445	7.74863	-1.11418	1.79693e-09	3.58064e-07	FALSE	lost_in_mutant	943	*	Intron (ENST00000647072.1/100303453, intron 6 of 7)	27185	DISC1	-4745
chr14	47672844	47673394	*	551	6.51856	7.04312	5.68591	1.35722	1.79875e-09	3.58064e-07	FALSE	gained_in_mutant	551	*	Promoter (2-3kb)	161357	MDGA2	2211
chr8	738146	739415	*	1270	8.03941	8.3824	7.58858	0.793817	1.80028e-09	3.58064e-07	FALSE	gained_in_mutant	1270	*	Promoter (<=1kb)	401442	LOC401442	0
chr20	59982478	59983653	*	1176	7.12986	7.56444	6.505	1.05944	1.83476e-09	3.64556e-07	TRUE	gained_in_mutant	1176	*	Promoter (2-3kb)	60437	CDH26	-2361
chr4	8410528	8411568	*	1041	8.743	8.38339	9.03063	-0.647244	1.83861e-09	3.64954e-07	FALSE	lost_in_mutant	1041	*	Intron (ENST00000356406.10/8310, intron 5 of 17)	8310	ACOX3	4287
chr3	182989323	182990003	*	681	5.71925	6.37152	4.49618	1.87534	1.85308e-09	3.67458e-07	FALSE	gained_in_mutant	681	*	Distal Intergenic	54165	DCUN1D1	-3370
chr6	13560812	13561287	*	476	5.06611	5.81525	3.41871	2.39653	1.86248e-09	3.68952e-07	TRUE	gained_in_mutant	476	*	Distal Intergenic	23408	SIRT5	-12940
chr20	19770527	19772097	*	1571	6.15846	5.1196	6.75614	-1.63654	1.88958e-09	3.73872e-07	TRUE	lost_in_mutant	1571	*	Intron (ENST00000432334.2/54453, intron 1 of 3)	54453	RIN2	12269
chr3	154668144	154668845	*	702	7.05527	7.51812	6.36965	1.14848	1.8911e-09	3.73872e-07	TRUE	gained_in_mutant	702	*	Distal Intergenic	344758	GPR149	-237954
chr22	23016695	23017530	*	836	5.05964	2.94137	5.88312	-2.94175	1.90506e-09	3.76257e-07	FALSE	lost_in_mutant	836	*	Distal Intergenic	2781	GNAZ	-52989
chr1	111955800	111957073	*	1274	7.86665	8.23173	7.37668	0.855051	1.93435e-09	3.81661e-07	FALSE	gained_in_mutant	1274	*	Intron (ENST00000369697.5/3752, intron 1 of 5)	3752	KCND3	25723
chr4	56907352	56909553	*	2202	7.68916	8.07125	7.16792	0.903338	1.94612e-09	3.83601e-07	FALSE	gained_in_mutant	2202	*	Promoter (<=1kb)	5978	REST	0
chr9	128805147	128806329	*	1183	6.46087	5.515	7.02733	-1.51233	1.95588e-09	3.8514e-07	FALSE	lost_in_mutant	1183	*	Exon (ENST00000372648.10/54662, exon 10 of 12)	2021	ENDOG	-12171
chr6	27814247	27815490	*	1244	8.27414	7.85036	8.60128	-0.75092	1.96271e-09	3.86102e-07	TRUE	lost_in_mutant	1244	*	Promoter (<=1kb)	8331	H2AC14	0
chr12	109889330	109891438	*	2109	7.86295	7.37052	8.2294	-0.858873	1.97778e-09	3.88679e-07	FALSE	lost_in_mutant	2109	*	Distal Intergenic	84260	TCHP	8654
chr5	14395672	14396385	*	714	6.56282	5.69365	7.1014	-1.40775	1.98819e-09	3.90337e-07	FALSE	lost_in_mutant	714	*	Promoter (2-3kb)	7204	TRIO	-2639
chr9	85246129	85247155	*	1027	8.30145	7.872	8.63196	-0.759957	2.01863e-09	3.95921e-07	FALSE	lost_in_mutant	1027	*	Distal Intergenic	105376121	LOC105376121	196769
chr11	78656143	78656594	*	452	6.00533	4.84828	6.63906	-1.79077	2.02945e-09	3.97407e-07	FALSE	lost_in_mutant	452	*	3' UTR	26011	TENM4	45410
chr12	126171955	126172424	*	470	4.45623	5.40887	0.503739	4.90513	2.03022e-09	3.97407e-07	FALSE	gained_in_mutant	470	*	Intron (ENST00000643016.1/101927464, intron 9 of 9)	101927464	LINC02359	3720
chr7	151062200	151063153	*	954	8.51794	8.12981	8.82348	-0.69367	2.04348e-09	3.99608e-07	FALSE	lost_in_mutant	954	*	Promoter (<=1kb)	6522	SLC4A2	0
chr19	5686526	5687385	*	860	8.90565	8.55005	9.19071	-0.64066	2.04885e-09	4.00262e-07	FALSE	lost_in_mutant	860	*	Promoter (<=1kb)	374875	HSD11B1L	0
chr17	81927668	81929029	*	1362	9.58992	9.85364	9.26695	0.586688	2.05808e-09	4.01669e-07	FALSE	gained_in_mutant	1362	*	Promoter (<=1kb)	4097	MAFG	0
chr11	69257919	69258909	*	991	6.04858	6.62969	5.06007	1.56962	2.08248e-09	4.06031e-07	TRUE	gained_in_mutant	991	*	Distal Intergenic	26579	MYEOV	-35242
chr20	44810544	44811590	*	1047	8.58853	8.90634	8.18034	0.725998	2.08608e-09	4.06332e-07	FALSE	gained_in_mutant	1047	*	Promoter (<=1kb)	140730	RIMS4	0
chr9	106819092	106820018	*	927	7.00343	6.27692	7.48436	-1.20743	2.09935e-09	4.08515e-07	FALSE	lost_in_mutant	927	*	Distal Intergenic	58499	ZNF462	-43148
chr8	124044451	124045193	*	743	7.48679	6.91846	7.89343	-0.974977	2.12088e-09	4.123e-07	TRUE	lost_in_mutant	743	*	Exon (ENST00000669903.1/157376, exon 4 of 4)	439941	FER1L6-AS1	-3669
chr16	29288655	29289357	*	703	7.58445	7.02715	7.98546	-0.958311	2.17869e-09	4.23013e-07	FALSE	lost_in_mutant	703	*	Promoter (1-2kb)	440352	SNX29P2	-1863
chr8	135723404	135723978	*	575	5.75299	6.39587	4.56383	1.83204	2.18027e-09	4.23013e-07	TRUE	gained_in_mutant	575	*	Distal Intergenic	10656	KHDRBS3	76411
chr20	49415105	49415526	*	422	4.86669	5.65013	3.02383	2.6263	2.18259e-09	4.23048e-07	FALSE	gained_in_mutant	422	*	Intron (ENST00000637341.1/105372649, intron 2 of 7)	3745	KCNB1	-28100
chr1	90175490	90176434	*	945	6.01854	4.86492	6.65127	-1.78635	2.24346e-09	4.34421e-07	FALSE	lost_in_mutant	945	*	Distal Intergenic	105378849	LOC105378849	-65654
chr9	120868372	120869507	*	1136	8.75598	8.35851	9.06727	-0.708754	2.26137e-09	4.37462e-07	FALSE	lost_in_mutant	1136	*	Promoter (<=1kb)	26147	PHF19	0
chr11	12287386	12289156	*	1771	7.69451	7.15733	8.08504	-0.927716	2.29071e-09	4.42705e-07	FALSE	lost_in_mutant	1771	*	Promoter (<=1kb)	9645	MICAL2	486
chr14	49961278	49962213	*	936	7.32229	7.73865	6.73468	1.00397	2.32618e-09	4.4912e-07	TRUE	gained_in_mutant	936	*	Promoter (<=1kb)	100506446	LOC100506446	0
chr13	19601457	19603001	*	1545	8.11332	8.46169	7.65309	0.8086	2.34949e-09	4.53179e-07	FALSE	gained_in_mutant	1545	*	Distal Intergenic	100874136	TPTE2-AS1	14339
chr20	19104918	19106227	*	1310	7.20345	6.57114	7.64159	-1.07045	2.35222e-09	4.53263e-07	FALSE	lost_in_mutant	1310	*	Distal Intergenic	107985442	LOC107985442	-48122
chr16	58324331	58325603	*	1273	7.19965	7.62872	6.58622	1.0425	2.3738e-09	4.56977e-07	FALSE	gained_in_mutant	1273	*	Intron (ENST00000561952.1/ENST00000561952.1, intron 1 of 1)	221191	PRSS54	-29284
chr20	64196349	64197732	*	1384	9.36371	9.60337	9.07613	0.527242	2.38542e-09	4.58768e-07	TRUE	gained_in_mutant	1384	*	Intron (ENST00000644172.2/4661, intron 2 of 2)	4661	MYT1	31737
chr20	4148361	4149087	*	727	8.40245	7.98993	8.72286	-0.732931	2.41134e-09	4.63302e-07	FALSE	lost_in_mutant	727	*	Promoter (<=1kb)	54498	SMOX	0
chr20	32819536	32820773	*	1238	9.67057	9.89479	9.40497	0.489821	2.41876e-09	4.64278e-07	FALSE	gained_in_mutant	1238	*	Promoter (<=1kb)	22919	MAPRE1	0
chr22	21102432	21103317	*	886	6.90083	6.16198	7.38706	-1.22508	2.44057e-09	4.68011e-07	FALSE	lost_in_mutant	886	*	Promoter (<=1kb)	400892	BCRP2	0
chr5	54837922	54839456	*	1535	7.05298	6.3816	7.50936	-1.12776	2.44709e-09	4.68805e-07	TRUE	lost_in_mutant	1535	*	Intron (ENST00000426589.2/ENST00000426589.2, intron 5 of 9)	124900976	LOC124900976	-44179
chr8	53666094	53667199	*	1106	6.45304	5.54196	7.0071	-1.46514	2.49764e-09	4.78028e-07	FALSE	lost_in_mutant	1106	*	Distal Intergenic	51606	ATP6V1H	72424
chr1	22662231	22662816	*	586	7.84852	7.34284	8.22221	-0.879371	2.52636e-09	4.83057e-07	FALSE	lost_in_mutant	586	*	Promoter (2-3kb)	713	C1QB	2832
chr16	19874635	19875330	*	696	7.8294	7.32049	8.20486	-0.88437	2.54557e-09	4.86261e-07	FALSE	lost_in_mutant	696	*	Promoter (1-2kb)	51704	GPRC5B	-1790
chr20	62575568	62576651	*	1084	7.82861	8.18517	7.35393	0.831243	2.58339e-09	4.93008e-07	FALSE	gained_in_mutant	1084	*	Exon (ENST00000583223.1/ENST00000583223.1, exon 1 of 1)	406923	MIR133A2	10656
chr20	34713202	34713899	*	698	7.77953	8.14437	7.29001	0.854363	2.59697e-09	4.94959e-07	FALSE	gained_in_mutant	698	*	3' UTR	58476	TP53INP2	8467
chr12	127536792	127537788	*	997	6.1515	5.13277	6.74265	-1.60989	2.59861e-09	4.94959e-07	TRUE	lost_in_mutant	997	*	Intron (ENST00000715414.1/105370067, intron 5 of 5)	105370067	LOC105370067	49854
chr15	97078035	97079503	*	1469	6.45421	6.97338	5.6353	1.33809	2.62856e-09	5.00181e-07	TRUE	gained_in_mutant	1469	*	Distal Intergenic	107984764	LINC02253	-136309
chr8	2184373	2185114	*	742	5.40514	6.0902	4.05492	2.03529	2.63942e-09	5.01766e-07	TRUE	gained_in_mutant	742	*	Distal Intergenic	105377782	LOC105377782	-18206
chr20	37280153	37280975	*	823	6.81968	7.28934	6.11885	1.17049	2.64874e-09	5.03055e-07	FALSE	gained_in_mutant	823	*	Distal Intergenic	63905	MANBAL	-8674
chr15	62698227	62698898	*	672	5.51522	6.19172	4.19957	1.99216	2.65467e-09	5.03697e-07	TRUE	gained_in_mutant	672	*	Exon (ENST00000636159.2/83660, exon 16 of 59)	105370855	LOC105370855	-7779
chr2	6640120	6641041	*	922	4.63427	5.46129	2.48857	2.97272	2.66351e-09	5.0489e-07	FALSE	gained_in_mutant	922	*	Promoter (<=1kb)	102800315	LINC01246	-841
chr3	48465200	48466565	*	1366	9.55088	9.26901	9.78659	-0.517581	2.68814e-09	5.09071e-07	FALSE	lost_in_mutant	1366	*	Promoter (<=1kb)	111822955	ATRIP-TREX1	0
chr20	51651982	51652893	*	912	8.01723	8.3821	7.52765	0.85445	2.70842e-09	5.12421e-07	FALSE	gained_in_mutant	912	*	Intron (ENST00000311637.9/10079, intron 9 of 22)	10079	ATP9A	79694
chr2	6325508	6326242	*	735	4.81639	5.61141	2.89994	2.71147	2.72477e-09	5.15022e-07	FALSE	gained_in_mutant	735	*	Exon (ENST00000425125.1/ENST00000425125.1, exon 1 of 3)	105373401	LOC105373401	-10628
chr4	10018804	10019725	*	922	6.86741	6.13756	7.34977	-1.21221	2.74563e-09	5.18472e-07	FALSE	lost_in_mutant	922	*	Promoter (<=1kb)	56606	SLC2A9	0
chr16	67392607	67394215	*	1609	8.69232	8.31891	8.98868	-0.669767	2.7508e-09	5.18952e-07	FALSE	lost_in_mutant	1609	*	Promoter (<=1kb)	51673	TPPP3	0
chr12	132283201	132285278	*	2078	7.75396	7.24703	8.12834	-0.881308	2.77217e-09	5.22485e-07	FALSE	lost_in_mutant	2078	*	Promoter (1-2kb)	50614	GALNT9	1193
chr20	34781047	34781688	*	642	5.72266	6.35236	4.57945	1.77291	2.82154e-09	5.31285e-07	TRUE	gained_in_mutant	642	*	Intron (ENST00000655046.1/ENST00000655046.1, intron 2 of 2)	23054	NCOA6	-31465
chr8	130300223	130301500	*	1278	6.90165	7.36069	6.22445	1.13624	2.89552e-09	5.44696e-07	FALSE	gained_in_mutant	1278	*	Intron (ENST00000518721.6/50807, intron 3 of 29)	50807	ASAP1	39437
chr11	2166063	2166935	*	873	7.06836	6.39357	7.52629	-1.13273	2.9002e-09	5.45058e-07	FALSE	lost_in_mutant	873	*	Promoter (<=1kb)	7054	TH	0
chr1	189902373	189902961	*	589	4.73567	5.55105	2.67815	2.8729	2.91499e-09	5.47319e-07	TRUE	gained_in_mutant	589	*	Distal Intergenic	107985456	LINC01701	126908
chr20	34824465	34826039	*	1575	9.30589	9.56616	8.98809	0.578068	2.91877e-09	5.47508e-07	FALSE	gained_in_mutant	1575	*	Promoter (<=1kb)	23054	NCOA6	0
chr20	407122	409152	*	2031	8.91096	8.56024	9.19288	-0.632643	2.96919e-09	5.56439e-07	FALSE	lost_in_mutant	2031	*	Promoter (<=1kb)	10616	RBCK1	0
chr20	19757201	19759303	*	2103	9.52079	9.22803	9.76405	-0.536019	2.97703e-09	5.5738e-07	FALSE	lost_in_mutant	2103	*	Promoter (<=1kb)	54453	RIN2	0
chr20	31951469	31952244	*	776	9.59933	9.84942	9.29659	0.55283	2.99162e-09	5.59583e-07	FALSE	gained_in_mutant	776	*	Promoter (<=1kb)	81572	PDRG1	0
chr20	33362435	33363103	*	669	4.76404	5.56237	2.8257	2.73667	2.99793e-09	5.60233e-07	FALSE	gained_in_mutant	669	*	Intron (ENST00000427097.5/51654, intron 4 of 5)	51654	CDK5RAP1	10256
chr2	196109193	196110026	*	834	6.01023	6.59152	5.02119	1.57033	3.0451e-09	5.68511e-07	FALSE	gained_in_mutant	834	*	Distal Intergenic	56171	DNAH7	-40356
chr20	3888368	3889629	*	1262	10.2677	10.0199	10.4791	-0.459229	3.06276e-09	5.71269e-07	FALSE	lost_in_mutant	1262	*	Promoter (<=1kb)	80025	PANK2	0
chr15	88511997	88513458	*	1462	6.76815	5.95656	7.28442	-1.32785	3.06611e-09	5.71355e-07	FALSE	lost_in_mutant	1462	*	Promoter (<=1kb)	26589	MRPL46	-476
chr13	67119308	67120124	*	817	6.96009	7.41863	6.28399	1.13463	3.08889e-09	5.74742e-07	TRUE	gained_in_mutant	817	*	Intron (ENST00000377865.7/5101, intron 2 of 4)	5101	PCDH9	109694
chr5	160887839	160888370	*	532	5.34585	6.05548	3.8903	2.16518	3.09009e-09	5.74742e-07	FALSE	gained_in_mutant	532	*	Distal Intergenic	23120	ATP10B	-35625
chr7	132235345	132236230	*	886	6.67252	7.15953	5.93186	1.22767	3.10492e-09	5.7665e-07	FALSE	gained_in_mutant	886	*	Intron (ENST00000321063.9/91584, intron 5 of 31)	91584	PLXNA4	-89838
chr5	42756473	42757686	*	1214	5.95558	4.81731	6.58383	-1.76653	3.10617e-09	5.7665e-07	FALSE	lost_in_mutant	1214	*	Promoter (<=1kb)	100129792	CCDC152	0
chr5	122153197	122153625	*	429	5.76792	6.39755	4.62497	1.77257	3.12003e-09	5.78679e-07	FALSE	gained_in_mutant	429	*	Promoter (1-2kb)	107986445	ZNF474-AS1	1231
chr20	51528731	51529953	*	1223	6.18578	6.7551	5.2317	1.52341	3.16244e-09	5.85996e-07	FALSE	gained_in_mutant	1223	*	Intron (ENST00000396009.7/4773, intron 1 of 9)	4773	NFATC2	12766
chr1	77061171	77061813	*	643	5.59353	6.26411	4.30117	1.96295	3.17932e-09	5.88572e-07	FALSE	gained_in_mutant	643	*	Promoter (1-2kb)	102466995	MIR7156	1028
chr10	43868077	43868538	*	462	5.52638	6.1894	4.26313	1.92626	3.185e-09	5.89073e-07	FALSE	gained_in_mutant	462	*	Exon (ENST00000661424.1/100506835, exon 6 of 6)	100506835	LINC00840	8265
chr2	196696011	196697380	*	1370	7.05463	6.379	7.51295	-1.13395	3.21034e-09	5.93205e-07	FALSE	lost_in_mutant	1370	*	Promoter (<=1kb)	284992	CCDC150	968
chr18	24626339	24627045	*	707	5.44159	6.12078	4.11519	2.00559	3.21635e-09	5.93762e-07	FALSE	gained_in_mutant	707	*	Promoter (1-2kb)	729950	LINC01915	-1137
chr19	52343442	52344409	*	968	7.89406	7.40602	8.25808	-0.85206	3.22732e-09	5.95199e-07	FALSE	lost_in_mutant	968	*	Promoter (<=1kb)	162963	ZNF610	0
chr20	63176361	63178499	*	2139	9.49262	9.74255	9.19014	0.552407	3.23015e-09	5.95199e-07	FALSE	gained_in_mutant	2139	*	Promoter (<=1kb)	406909	MIR124-3	-1
chr2	37260365	37260928	*	564	5.15903	5.89255	3.59122	2.30133	3.25499e-09	5.99218e-07	FALSE	gained_in_mutant	564	*	Exon (ENST00000379066.5/23683, exon 15 of 19)	23683	PRKD3	11495
chr17	82592663	82594079	*	1417	7.68745	7.17199	8.06643	-0.894438	3.2923e-09	6.05524e-07	FALSE	lost_in_mutant	1417	*	Promoter (<=1kb)	3607	FOXK2	0
chr2	120828218	120829115	*	898	6.22432	6.77243	5.32957	1.44286	3.31688e-09	6.09477e-07	FALSE	gained_in_mutant	898	*	Intron (ENST00000482119.6/2736, intron 2 of 3)	2736	GLI2	30873
chr12	94279082	94280652	*	1571	6.98001	6.27028	7.45361	-1.18332	3.3429e-09	6.13689e-07	TRUE	lost_in_mutant	1571	*	Promoter (<=1kb)	51134	CEP83	0
chr1	22556421	22557963	*	1543	9.17277	8.84177	9.44183	-0.600051	3.35818e-09	6.15604e-07	FALSE	lost_in_mutant	1543	*	Distal Intergenic	2046	EPHA8	-5526
chr13	39609217	39609760	*	544	6.09604	5.04138	6.69877	-1.65739	3.35956e-09	6.15604e-07	TRUE	lost_in_mutant	544	*	Distal Intergenic	10186	LHFPL6	-5689
chr21	40498867	40499439	*	573	5.42089	6.09404	4.11849	1.97555	3.37416e-09	6.17708e-07	FALSE	gained_in_mutant	573	*	Intron (ENST00000400454.6/1826, intron 3 of 32)	124900473	LOC124900473	-13705
chr16	52235605	52236448	*	844	6.20995	6.77599	5.26528	1.51072	3.38925e-09	6.19897e-07	FALSE	gained_in_mutant	844	*	Promoter (1-2kb)	105371261	LOC105371261	-1633
chr9	70871306	70872087	*	782	5.8526	6.46262	4.77473	1.68788	3.42685e-09	6.26196e-07	TRUE	gained_in_mutant	782	*	Promoter (2-3kb)	80036	TRPM3	-2171
chr1	53593960	53594517	*	558	6.12681	5.08195	6.72642	-1.64448	3.46372e-09	6.32349e-07	FALSE	lost_in_mutant	558	*	Exon (ENST00000312233.4/148979, exon 3 of 10)	63948	DMRTB1	133984
chr11	68418386	68419072	*	687	6.20388	5.22513	6.78169	-1.55656	3.4762e-09	6.34043e-07	FALSE	lost_in_mutant	687	*	Intron (ENST00000294304.12/4041, intron 13 of 22)	4041	LRP5	8357
chr20	36863668	36864450	*	783	9.05358	9.33348	8.70597	0.627515	3.49644e-09	6.37146e-07	FALSE	gained_in_mutant	783	*	Promoter (<=1kb)	140710	MTCL2	-130
chr20	49685206	49686495	*	1290	7.22736	7.65214	6.62271	1.02943	3.51292e-09	6.39562e-07	FALSE	gained_in_mutant	1290	*	Intron (ENST00000371711.4/9334, intron 1 of 8)	9334	B4GALT5	27383
chr1	155166866	155168119	*	1254	8.61051	8.24413	8.90243	-0.658299	3.54792e-09	6.44843e-07	FALSE	lost_in_mutant	1254	*	Distal Intergenic	200185	KRTCAP2	4658
chr8	23335644	23336755	*	1112	8.36075	7.94373	8.68387	-0.740139	3.54844e-09	6.44843e-07	FALSE	lost_in_mutant	1112	*	Promoter (<=1kb)	100507156	LOXL2-AS1	0
chr1	74504045	74505658	*	1614	8.12943	8.46653	7.68874	0.777789	3.57951e-09	6.4989e-07	TRUE	gained_in_mutant	1614	*	Intron (ENST00000557284.7/100526835, intron 25 of 26)	105378803	LRRC53	6953
chr10	132248163	132249695	*	1533	7.00071	6.30101	7.46986	-1.16884	3.61842e-09	6.56354e-07	FALSE	lost_in_mutant	1533	*	Promoter (<=1kb)	282974	STK32C	0
chr3	68666226	68667271	*	1046	6.70827	5.93534	7.20883	-1.27349	3.66251e-09	6.63742e-07	TRUE	lost_in_mutant	1046	*	Distal Intergenic	105377146	LOC105377146	165613
chr4	65390945	65392591	*	1647	7.74524	8.10651	7.26216	0.844349	3.68721e-09	6.67607e-07	FALSE	gained_in_mutant	1647	*	Intron (ENST00000273854.7/2044, intron 8 of 17)	105377256	LINC02835	-149131
chr12	122216306	122217139	*	834	5.69313	6.32727	4.53466	1.79261	3.69783e-09	6.68919e-07	FALSE	gained_in_mutant	834	*	Promoter (<=1kb)	56616	DIABLO	650
chr8	10993113	10993717	*	605	6.92429	6.19989	7.4043	-1.20441	3.70183e-09	6.69031e-07	FALSE	lost_in_mutant	605	*	Intron (ENST00000382461.8/286046, intron 1 of 2)	286046	XKR6	8764
chr3	126287192	126288195	*	1004	7.18721	6.5049	7.64856	-1.14366	3.70968e-09	6.69838e-07	FALSE	lost_in_mutant	1004	*	Promoter (2-3kb)	28999	KLF15	2124
chr20	49886790	49887653	*	864	7.8681	8.22831	7.38689	0.841425	3.71937e-09	6.70954e-07	FALSE	gained_in_mutant	864	*	Promoter (<=1kb)	23315	SLC9A8	419
chr20	52043109	52043576	*	468	4.67522	5.49355	2.59597	2.89758	3.72264e-09	6.70954e-07	FALSE	gained_in_mutant	468	*	Distal Intergenic	105372664	LOC105372664	-29109
chr6	4383933	4384843	*	911	5.02271	2.97221	5.83714	-2.86494	3.78183e-09	6.8039e-07	FALSE	lost_in_mutant	911	*	Intron (ENST00000642310.1/105374894, intron 4 of 4)	101927888	LOC101927888	-36771
chr11	30635201	30636244	*	1044	6.84259	6.11841	7.3225	-1.20409	3.7829e-09	6.8039e-07	FALSE	lost_in_mutant	1044	*	Distal Intergenic	744	MPPED2	-48329
chr3	55789063	55790020	*	958	6.44327	6.96675	5.61341	1.35334	3.78531e-09	6.8039e-07	FALSE	gained_in_mutant	958	*	Intron (ENST00000288221.11/26059, intron 14 of 17)	26059	ERC2	-22264
chr13	68596119	68597104	*	986	5.07732	5.81351	3.4962	2.31731	3.81859e-09	6.85749e-07	TRUE	gained_in_mutant	986	*	Distal Intergenic	105370253	LINC02342	-281276
chr20	51022846	51023825	*	980	7.38572	7.79568	6.81087	0.984813	3.90721e-09	7.00836e-07	FALSE	gained_in_mutant	980	*	Promoter (<=1kb)	3755	KCNG1	0
chr11	111548513	111550258	*	1746	7.64111	8.01521	7.13471	0.880493	3.90969e-09	7.00836e-07	TRUE	gained_in_mutant	1746	*	5' UTR	143903	LAYN	6961
chr22	23838764	23839602	*	839	9.37923	9.08136	9.62599	-0.54463	3.92048e-09	7.01704e-07	FALSE	lost_in_mutant	839	*	Promoter (<=1kb)	91319	DERL3	0
chr13	58681047	58682135	*	1089	6.08226	6.66284	5.09534	1.5675	3.92162e-09	7.01704e-07	TRUE	gained_in_mutant	1089	*	Distal Intergenic	106144531	LINC00374	-447930
chr20	46695644	46697155	*	1512	7.73221	8.11115	7.21684	0.894311	3.94088e-09	7.04513e-07	FALSE	gained_in_mutant	1512	*	Distal Intergenic	118597844	TP53RK-DT	5985
chrX	555613	556538	*	926	6.55424	7.05923	5.77056	1.28867	3.94821e-09	7.05187e-07	FALSE	gained_in_mutant	926	*	Distal Intergenic	6473	SHOX	-67806
chr9	23604879	23605639	*	761	6.03561	6.62159	5.03258	1.589	3.95177e-09	7.05187e-07	FALSE	gained_in_mutant	761	*	Exon (ENST00000640307.1/101929563, exon 10 of 28)	101929563	LOC101929563	66748
chr19	11530487	11530764	*	278	7.63829	7.10603	8.02624	-0.920207	4.09963e-09	7.30913e-07	FALSE	lost_in_mutant	278	*	Promoter (1-2kb)	51295	ECSIT	-1315
chr7	26092086	26093048	*	963	7.02504	7.48234	6.35164	1.13071	4.11561e-09	7.331e-07	TRUE	gained_in_mutant	963	*	Distal Intergenic	105375198	LOC105375198	-8598
chr5	138054737	138055655	*	919	6.29276	5.33733	6.86255	-1.52522	4.13138e-09	7.34777e-07	FALSE	lost_in_mutant	919	*	Promoter (2-3kb)	51306	FAM13B	-2776
chr9	121857337	121858467	*	1131	7.27423	7.68696	6.69387	0.993089	4.13244e-09	7.34777e-07	TRUE	gained_in_mutant	1131	*	Intron (ENST00000321582.11/158135, intron 8 of 8)	153090	DAB2IP	96997
chr5	18083663	18084706	*	1044	7.37882	6.73204	7.8238	-1.09176	4.15037e-09	7.37301e-07	FALSE	lost_in_mutant	1044	*	Distal Intergenic	124900199	LOC124900199	-151417
chr17	28598759	28599982	*	1224	8.68915	8.99115	8.30671	0.684443	4.16699e-09	7.38998e-07	FALSE	gained_in_mutant	1224	*	Promoter (<=1kb)	100506436	SPAG5-AS1	0
chr3	56398726	56399606	*	881	7.54127	6.99305	7.93758	-0.94453	4.16739e-09	7.38998e-07	FALSE	lost_in_mutant	881	*	Intron (ENST00000288221.11/26059, intron 2 of 17)	26059	ERC2	35141
chr5	8457194	8458242	*	1049	8.7151	8.36054	8.99949	-0.638949	4.18817e-09	7.42018e-07	FALSE	lost_in_mutant	1049	*	Promoter (<=1kb)	100505738	MIR4458HG	0
chr10	9561594	9562645	*	1052	7.24337	7.66	6.65522	1.00477	4.19506e-09	7.42575e-07	FALSE	gained_in_mutant	1052	*	Distal Intergenic	124902542	LOC124902542	196592
chr10	1379577	1380772	*	1196	7.25198	6.63746	7.68157	-1.0441	4.21158e-09	7.44832e-07	FALSE	lost_in_mutant	1196	*	Intron (ENST00000381312.6/105, intron 1 of 9)	105	ADARB2	-139047
chr2	40895855	40896906	*	1052	6.37713	6.90216	5.54327	1.35889	4.2613e-09	7.52953e-07	FALSE	gained_in_mutant	1052	*	Distal Intergenic	101929700	LINC01794	149368
chr20	61252685	61253131	*	447	7.4748	7.88716	6.89518	0.991984	4.27491e-09	7.54683e-07	FALSE	gained_in_mutant	447	*	Promoter (<=1kb)	1002	CDH4	424
chr3	161914398	161915736	*	1339	6.75886	6.01136	7.24877	-1.23741	4.44978e-09	7.84855e-07	FALSE	lost_in_mutant	1339	*	Distal Intergenic	131149	OTOL1	417590
chr10	121057724	121058903	*	1180	5.69816	6.34634	4.48999	1.85635	4.49977e-09	7.92965e-07	TRUE	gained_in_mutant	1180	*	Distal Intergenic	105378519	LOC105378519	-77024
chr20	17569645	17570980	*	1336	9.61365	9.32815	9.85187	-0.523727	4.50548e-09	7.93265e-07	FALSE	lost_in_mutant	1336	*	Promoter (<=1kb)	11034	DSTN	0
chr4	187478523	187479661	*	1139	6.88539	7.34135	6.21494	1.12641	4.53516e-09	7.97782e-07	FALSE	gained_in_mutant	1139	*	Distal Intergenic	102723920	LINC02515	70291
chr2	6290369	6291374	*	1006	4.89098	5.67496	3.04475	2.63022	4.5597e-09	8.01386e-07	FALSE	gained_in_mutant	1006	*	Intron (ENST00000648803.1/105373401, intron 7 of 7)	105373401	LOC105373401	23506
chr20	63376771	63378466	*	1696	9.41596	9.64915	9.13766	0.511493	4.58375e-09	8.04897e-07	FALSE	gained_in_mutant	1696	*	Promoter (<=1kb)	1137	CHRNA4	0
chr9	6079521	6080868	*	1348	8.69084	8.31652	8.98777	-0.671256	4.67617e-09	8.20398e-07	TRUE	lost_in_mutant	1348	*	Distal Intergenic	26953	RANBP6	-63896
chr20	38023237	38023929	*	693	5.33292	6.02792	3.94123	2.08669	4.68464e-09	8.21157e-07	TRUE	gained_in_mutant	693	*	Intron (ENST00000373448.6/9675, intron 1 of 8)	9675	TTI1	-9334
chr7	26409833	26410893	*	1061	6.42267	5.53	6.97001	-1.44001	4.72578e-09	8.27635e-07	FALSE	lost_in_mutant	1061	*	Intron (ENST00000439120.2/441204, intron 1 of 2)	441204	LINC02981	10886
chr9	130913029	130914788	*	1760	7.68421	7.15341	8.07139	-0.917982	4.73226e-09	8.28037e-07	FALSE	lost_in_mutant	1760	*	Intron (ENST00000448616.5/84929, intron 5 of 7)	84929	FIBCD1	15191
chr20	15611675	15613293	*	1619	6.95067	6.22736	7.43021	-1.20285	4.75168e-09	8.307e-07	TRUE	lost_in_mutant	1619	*	Intron (ENST00000217246.8/140733, intron 8 of 16)	140733	MACROD2	-319983
chr10	133318516	133319428	*	913	8.64906	8.28185	8.94151	-0.659661	4.80546e-09	8.3936e-07	FALSE	lost_in_mutant	913	*	Promoter (<=1kb)	10844	TUBGCP2	0
chr15	25708334	25709273	*	940	6.23809	5.277	6.80985	-1.53285	4.84463e-09	8.45456e-07	FALSE	lost_in_mutant	940	*	Promoter (<=1kb)	57194	ATP10A	0
chr9	93813783	93814997	*	1215	7.35385	6.69465	7.80462	-1.10997	4.85243e-09	8.46071e-07	FALSE	lost_in_mutant	1215	*	Intron (ENST00000443771.2/101928014, intron 1 of 2)	100422927	MIR4291	-4360
chr3	179911097	179912600	*	1504	6.50878	7.0265	5.69354	1.33296	4.89867e-09	8.53382e-07	FALSE	gained_in_mutant	1504	*	Intron (ENST00000462801.2/101928790, intron 2 of 2)	51555	PEX5L	-12774
chr10	112054182	112055091	*	910	6.45289	6.96314	5.6563	1.30684	4.90796e-09	8.54249e-07	FALSE	gained_in_mutant	910	*	Distal Intergenic	57678	GPAM	128619
chrX	323977	324564	*	588	7.30096	6.70746	7.72025	-1.01279	4.94468e-09	8.59883e-07	FALSE	lost_in_mutant	588	*	Distal Intergenic	8225	GTPBP6	-5181
chr21	42671876	42672454	*	579	6.98099	7.42367	6.3391	1.08457	4.94991e-09	8.59968e-07	FALSE	gained_in_mutant	579	*	Intron (ENST00000291539.11/5152, intron 1 of 19)	5152	PDE9A	-13743
chr3	146543722	146544987	*	1266	7.14701	6.49462	7.59461	-1.09999	4.95386e-09	8.59968e-07	FALSE	lost_in_mutant	1266	*	Promoter (<=1kb)	5359	PLSCR1	0
chr12	68464952	68465801	*	850	6.36827	6.89271	5.53596	1.35675	5.02929e-09	8.72297e-07	FALSE	gained_in_mutant	850	*	Distal Intergenic	100507195	LINC02384	-13273
chr20	58802347	58803040	*	694	5.30568	6.01019	3.87286	2.13733	5.04597e-09	8.74424e-07	TRUE	gained_in_mutant	694	*	Distal Intergenic	407022	MIR296	14654
chr8	28558779	28559590	*	812	6.60614	7.10734	5.83169	1.27565	5.05788e-09	8.75721e-07	FALSE	gained_in_mutant	812	*	Intron (ENST00000537916.2/7976, intron 6 of 6)	7976	FZD3	-3473
chr14	104094370	104095198	*	829	6.92116	6.21197	7.39452	-1.18255	5.19546e-09	8.98755e-07	FALSE	lost_in_mutant	829	*	Promoter (<=1kb)	374569	ASPG	879
chr5	167927306	167927898	*	593	6.25357	5.29059	6.82598	-1.53539	5.34984e-09	9.24653e-07	FALSE	lost_in_mutant	593	*	Intron (ENST00000518659.6/57451, intron 5 of 30)	57451	TENM2	-6683
chr13	69093484	69094715	*	1232	6.80178	7.27004	6.1041	1.16594	5.36261e-09	9.26052e-07	TRUE	gained_in_mutant	1232	*	Distal Intergenic	103689913	LINC00383	-127151
chr6	128318204	128319139	*	936	5.56022	6.22065	4.3068	1.91385	5.40618e-09	9.32761e-07	FALSE	gained_in_mutant	936	*	Intron (ENST00000368226.9/5796, intron 3 of 29)	5796	PTPRK	3034
chr9	16868926	16871142	*	2217	7.77136	8.14135	7.27249	0.868863	5.65865e-09	9.75471e-07	FALSE	gained_in_mutant	2217	*	Promoter (<=1kb)	54796	BNC2	0
chr16	58541503	58542644	*	1142	5.72032	6.35148	4.57214	1.77933	5.66747e-09	9.76142e-07	TRUE	gained_in_mutant	1142	*	Promoter (1-2kb)	23019	CNOT1	1158
chr5	138648055	138649692	*	1638	8.47428	8.0864	8.77967	-0.693277	5.72591e-09	9.8535e-07	TRUE	lost_in_mutant	1638	*	Intron (ENST00000517980.5/1495, intron 1 of 5)	1495	CTNNA1	-14145
chr16	1140192	1141418	*	1227	7.96228	7.4866	8.3194	-0.832806	5.74486e-09	9.87751e-07	FALSE	lost_in_mutant	1227	*	Distal Intergenic	8912	CACNA1H	-11685
chr15	36887362	36888536	*	1175	5.5689	6.22289	4.33949	1.8834	5.83186e-09	1.00028e-06	FALSE	gained_in_mutant	1175	*	Promoter (<=1kb)	145845	LOC145845	-310
chr3	45053356	45054257	*	902	6.39847	6.91981	5.57406	1.34575	5.83245e-09	1.00028e-06	FALSE	gained_in_mutant	902	*	Distal Intergenic	7123	CLEC3B	23226
chr20	33810690	33812080	*	1391	10.0014	10.2269	9.73394	0.492935	5.83287e-09	1.00028e-06	FALSE	gained_in_mutant	1391	*	Promoter (<=1kb)	101929746	ZNF341-AS1	0
chr1	226002075	226003201	*	1127	8.66742	8.31231	8.95215	-0.639842	5.90135e-09	1.01114e-06	TRUE	lost_in_mutant	1127	*	Promoter (2-3kb)	163859	SDE2	-2732
chr20	35875466	35876318	*	853	6.05478	6.63341	5.07364	1.55977	5.90923e-09	1.01162e-06	TRUE	gained_in_mutant	853	*	Intron (ENST00000374012.8/51230, intron 9 of 17)	51230	PHF20	5936
chr20	19211562	19213691	*	2130	8.99333	8.66663	9.25954	-0.592903	5.93772e-09	1.01562e-06	FALSE	lost_in_mutant	2130	*	Promoter (<=1kb)	101929547	LOC101929547	0
chr20	18587437	18588844	*	1408	9.22508	8.91445	9.48054	-0.566092	5.96773e-09	1.01987e-06	FALSE	lost_in_mutant	1408	*	Promoter (<=1kb)	92675	DTD1	0
chr17	73410707	73411466	*	760	6.13655	6.71351	5.1603	1.55321	6.07191e-09	1.03678e-06	FALSE	gained_in_mutant	760	*	Intron (ENST00000392650.8/54549, intron 18 of 44)	54549	SDK2	3189
chr2	128833013	128835139	*	2127	7.95138	7.48906	8.30095	-0.811892	6.30122e-09	1.07429e-06	FALSE	lost_in_mutant	2127	*	Distal Intergenic	151121	LINC01854	438709
chr10	88386618	88388096	*	1479	7.14489	6.51034	7.5841	-1.07377	6.30246e-09	1.07429e-06	FALSE	lost_in_mutant	1479	*	Intron (ENST00000371947.7/55328, intron 4 of 6)	55328	RNLS	195222
chr12	18836825	18838263	*	1439	5.80825	6.41359	4.74533	1.66827	6.31618e-09	1.0757e-06	FALSE	gained_in_mutant	1439	*	Distal Intergenic	93661	CAPZA3	98706
chr9	91302719	91303568	*	850	6.50869	7.02503	5.6969	1.32813	6.3257e-09	1.0764e-06	FALSE	gained_in_mutant	850	*	Intron (ENST00000303617.5/549, intron 3 of 8)	549	AUH	52553
chr20	5528670	5530123	*	1454	7.78532	7.26834	8.16512	-0.896776	6.35031e-09	1.07966e-06	FALSE	lost_in_mutant	1454	*	Promoter (1-2kb)	149837	LINC00654	-1961
chr17	42236682	42237497	*	816	5.485	6.13815	4.25866	1.87949	6.41701e-09	1.09006e-06	FALSE	gained_in_mutant	816	*	Intron (ENST00000698803.1/6777, intron 1 of 18)	6777	STAT5B	-4543
chr20	45791431	45792626	*	1196	8.7008	8.98246	8.35047	0.631984	6.42979e-09	1.09129e-06	FALSE	gained_in_mutant	1196	*	Promoter (<=1kb)	140686	WFDC3	0
chr20	44954103	44955068	*	966	5.12112	5.84433	3.60304	2.24129	6.4618e-09	1.09579e-06	FALSE	gained_in_mutant	966	*	Exon (ENST00000372813.4/10953, exon 3 of 7)	10953	TOMM34	5329
chr20	54207555	54209057	*	1503	9.06185	9.33164	8.72972	0.601911	6.49632e-09	1.1007e-06	FALSE	gained_in_mutant	1503	*	Promoter (<=1kb)	5203	PFDN4	0
chr12	130644046	130644996	*	951	7.52376	6.97821	7.91868	-0.940464	6.55843e-09	1.11027e-06	FALSE	lost_in_mutant	951	*	Intron (ENST00000690449.1/23504, intron 1 of 22)	23504	RIMBP2	-9879
chr1	50332492	50334027	*	1536	8.56584	8.18438	8.86723	-0.682848	6.56889e-09	1.11109e-06	FALSE	lost_in_mutant	1536	*	Distal Intergenic	105378712	LINC02808	-11300
chr22	45006631	45007729	*	1099	8.16943	8.49415	7.74972	0.744432	6.65869e-09	1.12532e-06	FALSE	gained_in_mutant	1099	*	Promoter (1-2kb)	112885	PHF21B	1257
chr20	3749575	3750591	*	1017	6.99225	6.31718	7.45031	-1.13313	6.68364e-09	1.12857e-06	FALSE	lost_in_mutant	1017	*	Exon (ENST00000254963.7/116835, exon 10 of 13)	54976	ADISSP	8087
chr10	103276168	103278763	*	2596	9.55043	9.78921	9.26412	0.525095	6.73209e-09	1.13558e-06	FALSE	gained_in_mutant	2596	*	Promoter (<=1kb)	22978	NT5C2	0
chr2	120934325	120935338	*	1014	6.83866	6.12868	7.31237	-1.18369	6.73665e-09	1.13558e-06	FALSE	lost_in_mutant	1014	*	Intron (ENST00000482119.6/2736, intron 3 of 3)	124907880	LOC124907880	-66922
chr5	157515190	157516893	*	1704	7.87031	8.22723	7.39499	0.832236	6.85992e-09	1.15538e-06	FALSE	gained_in_mutant	1704	*	Intron (ENST00000517951.5/8728, intron 7 of 22)	8728	ADAM19	-12368
chr1	23478898	23479324	*	427	5.67189	6.30125	4.52986	1.77139	6.94102e-09	1.16804e-06	FALSE	gained_in_mutant	427	*	Promoter (<=1kb)	55616	ASAP3	855
chr20	62121383	62122516	*	1134	10.5374	10.8297	10.1704	0.659349	6.95103e-09	1.16874e-06	FALSE	gained_in_mutant	1134	*	Promoter (<=1kb)	149986	LSM14B	0
chr10	49397008	49398540	*	1533	7.41845	7.8103	6.87879	0.93151	6.96329e-09	1.1698e-06	FALSE	gained_in_mutant	1533	*	Promoter (<=1kb)	644168	DRGX	-919
chr20	59677893	59679777	*	1885	8.85237	9.13939	8.4937	0.645696	6.98653e-09	1.17271e-06	TRUE	gained_in_mutant	1885	*	Promoter (1-2kb)	116154	PHACTR3	1232
chr16	2003669	2004588	*	920	8.31812	7.92022	8.62967	-0.709453	7.00028e-09	1.17402e-06	FALSE	lost_in_mutant	920	*	Promoter (1-2kb)	90850	ZNF598	-1324
chr14	60641215	60641659	*	445	5.12042	5.84646	3.58886	2.2576	7.10486e-09	1.19055e-06	FALSE	gained_in_mutant	445	*	Intron (ENST00000555871.2/ENST00000555871.2, intron 1 of 1)	6495	SIX1	7818
chr11	8233389	8234676	*	1288	7.95712	7.49742	8.3052	-0.807776	7.12786e-09	1.1934e-06	FALSE	lost_in_mutant	1288	*	Intron (ENST00000335790.8/4004, intron 1 of 3)	4004	LMO1	28712
chr10	117754929	117756757	*	1829	7.79787	8.16099	7.31145	0.849536	7.19619e-09	1.20382e-06	TRUE	gained_in_mutant	1829	*	Distal Intergenic	102724627	LINC02674	19616
chr5	27472048	27472693	*	646	5.14883	5.88413	3.57215	2.31198	7.24905e-09	1.21164e-06	FALSE	gained_in_mutant	646	*	Promoter (<=1kb)	643401	PURPL	0
chr20	43666518	43667210	*	693	8.09957	8.44191	7.64985	0.792059	7.26028e-09	1.21249e-06	FALSE	gained_in_mutant	693	*	Promoter (<=1kb)	4605	MYBL2	0
chr10	17021077	17022952	*	1876	8.12568	7.67929	8.46609	-0.7868	7.2995e-09	1.21801e-06	FALSE	lost_in_mutant	1876	*	Intron (ENST00000377833.10/8029, intron 27 of 66)	8029	CUBN	-36882
chr15	69826078	69827190	*	1113	7.76212	8.11661	7.29111	0.825507	7.32436e-09	1.22109e-06	FALSE	gained_in_mutant	1113	*	Promoter (2-3kb)	414926	LINC00593	2600
chr20	36773413	36774527	*	1115	9.66316	9.90746	9.36888	0.538581	7.33026e-09	1.22109e-06	FALSE	gained_in_mutant	1115	*	Promoter (<=1kb)	79980	DSN1	0
chr6	29343513	29344516	*	1004	6.35992	6.88638	5.52241	1.36397	7.43756e-09	1.23792e-06	FALSE	gained_in_mutant	1004	*	Distal Intergenic	81696	OR5V1	24349
chr2	145845338	145846211	*	874	5.84376	4.69101	6.47624	-1.78523	7.46328e-09	1.24071e-06	FALSE	lost_in_mutant	874	*	Distal Intergenic	105373666	LOC105373666	-25998
chr1	11690402	11692288	*	1887	8.81823	9.0941	8.47682	0.617282	7.46688e-09	1.24071e-06	FALSE	gained_in_mutant	1887	*	Promoter (<=1kb)	10459	MAD2L2	0
chr17	52740870	52741420	*	551	4.59387	5.41566	2.48857	2.92709	7.50463e-09	1.24594e-06	TRUE	gained_in_mutant	551	*	Distal Intergenic	105371831	LINC02089	-120701
chr6	159252960	159253548	*	589	6.04276	4.99501	6.6433	-1.64829	7.51147e-09	1.24603e-06	FALSE	lost_in_mutant	589	*	Intron (ENST00000297267.14/84624, intron 17 of 22)	100874312	FNDC1-IT1	12174
chr2	38709216	38710262	*	1047	6.28811	6.82055	5.4351	1.38546	7.5276e-09	1.24766e-06	TRUE	gained_in_mutant	1047	*	Intron (ENST00000272252.10/130589, intron 4 of 6)	130589	GALM	27921
chr4	14887306	14887781	*	476	4.74099	5.54743	2.74743	2.8	7.62364e-09	1.26252e-06	FALSE	gained_in_mutant	476	*	Promoter (<=1kb)	201853	LINC00504	386
chr10	111686238	111687350	*	1113	7.09696	7.52539	6.48482	1.04057	7.63532e-09	1.2634e-06	TRUE	gained_in_mutant	1113	*	Distal Intergenic	57678	GPAM	496360
chr10	50652477	50654004	*	1528	7.63471	7.11244	8.01736	-0.904917	7.73559e-09	1.27892e-06	TRUE	lost_in_mutant	1528	*	Distal Intergenic	259230	SGMS1	-27314
chr2	96960224	96960968	*	745	7.83652	7.36067	8.19374	-0.833074	7.80645e-09	1.28956e-06	FALSE	lost_in_mutant	745	*	Exon (ENST00000490605.3/51252, exon 6 of 17)	51252	FAM178B	-8289
chr7	118199691	118200578	*	888	7.38057	6.81525	7.78568	-0.970435	7.81756e-09	1.29031e-06	FALSE	lost_in_mutant	888	*	3' UTR	56311	ANKRD7	-14091
chrX	48822933	48824023	*	1091	8.5588	8.18575	8.85494	-0.669188	7.89878e-09	1.30263e-06	FALSE	lost_in_mutant	1091	*	Promoter (1-2kb)	10013	HDAC6	1304
chr15	62957921	62958670	*	750	5.63951	6.26628	4.50629	1.75999	7.9499e-09	1.30997e-06	FALSE	gained_in_mutant	750	*	Distal Intergenic	105370854	LOC105370854	-73887
chr17	81386368	81387545	*	1178	7.79195	8.16287	7.29135	0.871526	8.19989e-09	1.35004e-06	FALSE	gained_in_mutant	1178	*	Promoter (<=1kb)	100130370	LINC03048	-904
chr9	130186702	130187814	*	1113	7.69951	7.19757	8.07117	-0.873603	8.23404e-09	1.35454e-06	FALSE	lost_in_mutant	1113	*	Intron (ENST00000372398.6/23413, intron 1 of 7)	23413	NCS1	-6014
chr5	112553992	112554905	*	914	7.91723	8.26665	7.45517	0.811485	8.30901e-09	1.36573e-06	TRUE	gained_in_mutant	914	*	Distal Intergenic	124901043	LOC124901043	32481
chr17	10109073	10109713	*	641	6.95601	7.39641	6.31895	1.07747	8.4069e-09	1.38068e-06	TRUE	gained_in_mutant	641	*	Intron (ENST00000432992.7/8522, intron 1 of 13)	8522	GAS7	4840
chr14	100042294	100042758	*	465	5.42354	6.10319	4.09526	2.00793	8.49204e-09	1.39351e-06	TRUE	gained_in_mutant	465	*	Intron (ENST00000402714.6/51466, intron 1 of 13)	51466	EVL	-22659
chr17	75240071	75240895	*	825	7.16055	6.53253	7.59665	-1.06412	8.56152e-09	1.40374e-06	FALSE	lost_in_mutant	825	*	Promoter (<=1kb)	23163	GGA3	0
chr5	118352932	118354105	*	1174	6.3781	5.43553	6.9434	-1.50787	8.6082e-09	1.41023e-06	FALSE	lost_in_mutant	1174	*	Intron (ENST00000660173.1/101927280, intron 5 of 6)	100505811	LINC02148	70357
chr6	46982845	46983993	*	1149	7.68652	7.17486	8.06346	-0.888609	8.65358e-09	1.41649e-06	FALSE	lost_in_mutant	1149	*	Distal Intergenic	266977	ADGRF1	17979
chr22	43488085	43489465	*	1381	8.1632	8.48755	7.74413	0.743416	8.69601e-09	1.42226e-06	FALSE	gained_in_mutant	1381	*	Intron (ENST00000417669.6/758, intron 4 of 6)	100874197	EFCAB6-AS1	-26642
chr19	16957148	16957921	*	774	7.13953	7.57428	6.51431	1.05997	8.73302e-09	1.42705e-06	FALSE	gained_in_mutant	774	*	3' UTR	27151	CPAMD8	13204
chr1	152589539	152590107	*	569	4.35402	5.23912	1.64658	3.59254	8.73976e-09	1.42705e-06	TRUE	gained_in_mutant	569	*	Distal Intergenic	84648	LCE3D	-9023
chr3	152406093	152406990	*	898	6.28477	6.81768	5.43054	1.38714	8.90533e-09	1.45289e-06	FALSE	gained_in_mutant	898	*	Intron (ENST00000282486.10/4154, intron 2 of 9)	4154	MBNL1	-8068
chr20	22691406	22692334	*	929	7.31645	6.71587	7.73924	-1.02337	8.96234e-09	1.46099e-06	FALSE	lost_in_mutant	929	*	Exon (ENST00000667901.1/124904963, exon 2 of 2)	124904963	LOC124904963	5942
chr20	11890220	11891241	*	1022	8.7213	8.3759	8.99978	-0.623882	8.97441e-09	1.4614e-06	FALSE	lost_in_mutant	1022	*	Promoter (<=1kb)	22903	BTBD3	0
chr10	6830801	6831491	*	691	5.61104	4.30637	6.28476	-1.97839	8.97961e-09	1.4614e-06	FALSE	lost_in_mutant	691	*	Promoter (2-3kb)	105376387	LOC105376387	-2789
chr21	31865810	31866703	*	894	7.58658	7.05218	7.97566	-0.923479	9.02098e-09	1.46692e-06	TRUE	lost_in_mutant	894	*	Distal Intergenic	30811	HUNK	-6317
chr4	47926509	47927187	*	679	6.92467	6.21964	7.39619	-1.17655	9.05078e-09	1.47056e-06	FALSE	lost_in_mutant	679	*	Intron (ENST00000513724.1/101927157, intron 1 of 1)	152518	NFXL1	-11842
chr14	24868904	24869999	*	1096	6.93021	6.25666	7.38758	-1.13092	9.10379e-09	1.47796e-06	TRUE	lost_in_mutant	1096	*	Intron (ENST00000323944.10/29091, intron 2 of 5)	124903294	LOC124903294	7732
chr3	193917049	193918030	*	982	6.84509	7.30178	6.17303	1.12875	9.32028e-09	1.51186e-06	FALSE	gained_in_mutant	982	*	Distal Intergenic	105374285	LINC02038	-73025
chr20	37878713	37879329	*	617	7.14478	7.58339	6.51149	1.0719	9.34823e-09	1.51516e-06	FALSE	gained_in_mutant	617	*	Distal Intergenic	128434	VSTM2L	-23782
chr10	130442644	130443287	*	644	4.89108	5.66058	3.13142	2.52916	9.38723e-09	1.51955e-06	TRUE	gained_in_mutant	644	*	Intron (ENST00000648275.1/ENST00000648275.1, intron 1 of 1)	124902561	LOC124902561	262459
chr9	137156371	137157324	*	954	7.30627	6.68745	7.73794	-1.05049	9.39068e-09	1.51955e-06	FALSE	lost_in_mutant	954	*	Promoter (<=1kb)	2902	GRIN1	0
chr3	12728818	12729778	*	961	7.18203	7.59779	6.59561	1.00218	9.51024e-09	1.53764e-06	FALSE	gained_in_mutant	961	*	Distal Intergenic	55287	TMEM40	8090
chr13	62838708	62839994	*	1287	6.30749	6.85168	5.4233	1.42838	9.53928e-09	1.54107e-06	FALSE	gained_in_mutant	1287	*	Distal Intergenic	100874176	LINC00448	-41994
chr1	164886085	164886644	*	560	5.66492	6.28898	4.54082	1.74816	9.66648e-09	1.56035e-06	FALSE	gained_in_mutant	560	*	Intron (ENST00000558796.2/ENST00000558796.2, intron 2 of 2)	107985451	LOC107985451	25735
chr5	150291814	150292150	*	337	6.11103	5.13689	6.68726	-1.55037	9.75849e-09	1.57392e-06	FALSE	lost_in_mutant	337	*	Promoter (1-2kb)	815	CAMK2A	-1721
chr21	35521194	35522267	*	1074	5.85651	6.44771	4.83763	1.61008	9.84045e-09	1.58584e-06	FALSE	gained_in_mutant	1074	*	Intron (ENST00000475045.6/101928269, intron 8 of 12)	100506403	LOC100506403	-55865
chr3	26229117	26230875	*	1759	7.1622	7.58209	6.56749	1.01461	9.87482e-09	1.59009e-06	FALSE	gained_in_mutant	1759	*	Distal Intergenic	285326	LINC00692	-355369
chr20	60506856	60508064	*	1209	8.58614	8.88363	8.21094	0.672693	9.9486e-09	1.60067e-06	FALSE	gained_in_mutant	1209	*	Intron (ENST00000668055.1/284757, intron 3 of 4)	100616362	MIR4533	28745
chr16	66459749	66460540	*	792	6.79603	6.07468	7.27471	-1.20003	1.00018e-08	1.60792e-06	FALSE	lost_in_mutant	792	*	Intron (ENST00000536005.7/146227, intron 2 of 4)	146227	BEAN1	-9174
chr12	9910593	9911303	*	711	4.83117	2.45814	5.68473	-3.22659	1.00459e-08	1.6137e-06	FALSE	lost_in_mutant	711	*	Intron (ENST00000339766.8/387836, intron 4 of 4)	387836	CLEC2A	21044
chr2	219001892	219003574	*	1683	8.32067	7.92856	8.62867	-0.700118	1.0108e-08	1.62124e-06	FALSE	lost_in_mutant	1683	*	Promoter (<=1kb)	100129175	LOC100129175	0
chr14	45799054	45800266	*	1213	6.60089	7.08388	5.8696	1.21428	1.01092e-08	1.62124e-06	TRUE	gained_in_mutant	1213	*	Distal Intergenic	105370479	LINC02303	-83102
chr13	110322719	110323313	*	595	5.23782	5.92781	3.86721	2.0606	1.01458e-08	1.62579e-06	FALSE	gained_in_mutant	595	*	Intron (ENST00000400163.8/1284, intron 3 of 47)	1284	COL4A2	15362
chr20	21125338	21126648	*	1311	9.54628	9.26832	9.77924	-0.510926	1.02404e-08	1.63869e-06	FALSE	lost_in_mutant	1311	*	Promoter (<=1kb)	55857	KIZ	0
chr9	3176575	3177476	*	902	6.7537	7.24906	5.99329	1.25577	1.02429e-08	1.63869e-06	FALSE	gained_in_mutant	902	*	Distal Intergenic	101929247	LINC01231	-3866
chr10	1574880	1575848	*	969	7.19384	7.61298	6.60062	1.01236	1.03925e-08	1.66128e-06	FALSE	gained_in_mutant	969	*	Intron (ENST00000381312.6/105, intron 1 of 9)	642394	ADARB2-AS1	22132
chr7	151647951	151649018	*	1068	6.11333	6.67646	5.1769	1.49956	1.046e-08	1.67071e-06	FALSE	gained_in_mutant	1068	*	Intron (ENST00000287878.9/51422, intron 4 of 15)	51422	PRKAG2	-14769
chr9	136760608	136761313	*	706	7.17954	6.54483	7.61882	-1.07399	1.06505e-08	1.69978e-06	FALSE	lost_in_mutant	706	*	Promoter (2-3kb)	138307	LCN8	-2065
chr16	47979243	47980485	*	1243	7.05963	7.48771	6.44821	1.0395	1.07019e-08	1.7066e-06	FALSE	gained_in_mutant	1243	*	Distal Intergenic	105371238	LINC02134	13571
chr2	176136018	176137346	*	1329	7.61922	7.99693	7.10614	0.890791	1.09899e-08	1.75113e-06	FALSE	gained_in_mutant	1329	*	Promoter (<=1kb)	401021	LOC401021	0
chr17	8015779	8017249	*	1471	7.64184	7.13101	8.01834	-0.887322	1.11483e-08	1.77493e-06	FALSE	lost_in_mutant	1471	*	Promoter (<=1kb)	3000	GUCY2D	0
chr20	24992051	24993251	*	1201	9.16341	8.85608	9.41663	-0.56055	1.12071e-08	1.78286e-06	FALSE	lost_in_mutant	1201	*	Promoter (<=1kb)	57136	APMAP	0
chr20	6582685	6583746	*	1062	5.80441	4.6245	6.44468	-1.82018	1.13966e-08	1.81155e-06	FALSE	lost_in_mutant	1062	*	Distal Intergenic	101929244	CASC20	135962
chr18	14438403	14438755	*	353	4.29328	5.18498	1.50379	3.68119	1.14619e-08	1.82046e-06	FALSE	gained_in_mutant	353	*	Distal Intergenic	105372003	LOC105372003	-7480
chr2	121917944	121918820	*	877	6.44027	6.94535	5.65636	1.28899	1.14798e-08	1.82184e-06	FALSE	gained_in_mutant	877	*	Intron (ENST00000657880.1/105373595, intron 1 of 8)	105373595	LOC105373595	15443
chr20	61320723	61321728	*	1006	7.45299	7.85391	6.89584	0.958069	1.17721e-08	1.86673e-06	FALSE	gained_in_mutant	1006	*	Intron (ENST00000614565.5/1002, intron 2 of 15)	1002	CDH4	68462
chr6	84074455	84075696	*	1242	6.95006	6.27611	7.40762	-1.13151	1.17829e-08	1.86696e-06	FALSE	lost_in_mutant	1242	*	Intron (ENST00000257776.5/112609, intron 3 of 3)	112609	MRAP2	40683
chr6	317445	318329	*	885	6.48676	5.66418	7.00738	-1.3432	1.17969e-08	1.86767e-06	FALSE	lost_in_mutant	885	*	Promoter (1-2kb)	56940	DUSP22	-1597
chr16	73750077	73751017	*	941	5.50775	6.16544	4.26462	1.90082	1.18357e-08	1.87232e-06	FALSE	gained_in_mutant	941	*	Intron (ENST00000641206.2/463, intron 1 of 17)	105371342	LOC105371342	-61543
chr7	149145771	149148776	*	3006	9.47467	9.70156	9.20531	0.496244	1.19015e-08	1.88123e-06	FALSE	gained_in_mutant	3006	*	Promoter (<=1kb)	57541	ZNF398	0
chr2	134517895	134518611	*	717	5.5397	6.19232	4.31528	1.87704	1.19503e-08	1.88744e-06	FALSE	gained_in_mutant	717	*	Intron (ENST00000281924.6/81615, intron 4 of 7)	81615	TMEM163	-47859
chr20	48377278	48378500	*	1223	7.04464	7.47467	6.42921	1.04546	1.20764e-08	1.90583e-06	TRUE	gained_in_mutant	1223	*	Distal Intergenic	284749	LINC00494	11631
chr2	4090574	4091261	*	688	4.82126	5.59839	3.01677	2.58162	1.21082e-08	1.90933e-06	FALSE	gained_in_mutant	688	*	Distal Intergenic	107985841	LOC107985841	49470
chr20	47351186	47352880	*	1695	8.22019	8.53496	7.81701	0.717953	1.21357e-08	1.91213e-06	FALSE	gained_in_mutant	1695	*	Promoter (<=1kb)	23613	ZMYND8	0
chr20	62937087	62938197	*	1111	9.41986	9.64672	9.15056	0.496159	1.22397e-08	1.927e-06	FALSE	gained_in_mutant	1111	*	Promoter (<=1kb)	11083	DIDO1	0
chr20	23441750	23442515	*	766	6.61507	5.83138	7.12006	-1.28868	1.23079e-08	1.93619e-06	FALSE	lost_in_mutant	766	*	Promoter (1-2kb)	128817	CSTL1	1426
chr3	144516189	144517495	*	1307	5.95439	4.90606	6.55511	-1.64905	1.24926e-08	1.96368e-06	FALSE	lost_in_mutant	1307	*	Distal Intergenic	105374140	LOC105374140	165882
chr20	16573032	16573870	*	839	8.19208	7.76672	8.52017	-0.753446	1.25339e-08	1.9686e-06	FALSE	lost_in_mutant	839	*	Promoter (<=1kb)	55614	KIF16B	0
chr1	24161099	24161422	*	324	4.71324	5.50253	2.83374	2.66879	1.26458e-08	1.98461e-06	FALSE	gained_in_mutant	324	*	3' UTR	58985	IL22RA1	-17959
chr15	76346703	76347418	*	716	5.8077	6.41085	4.75169	1.65916	1.26722e-08	1.98717e-06	FALSE	gained_in_mutant	716	*	Distal Intergenic	49855	SCAPER	7129
chr5	160030340	160031595	*	1256	7.20498	7.62932	6.60121	1.02811	1.2715e-08	1.99231e-06	FALSE	gained_in_mutant	1256	*	Promoter (1-2kb)	7265	TTC1	-1317
chr13	59102777	59103753	*	977	6.40634	6.91463	5.61457	1.30006	1.28101e-08	2.00562e-06	TRUE	gained_in_mutant	977	*	Distal Intergenic	105370224	LOC105370224	126883
chr7	44064942	44066642	*	1701	8.99057	8.67288	9.25077	-0.577888	1.28492e-08	2.01015e-06	FALSE	lost_in_mutant	1701	*	Promoter (<=1kb)	5224	PGAM2	0
chr22	19686984	19688355	*	1372	7.48185	6.90937	7.89061	-0.981243	1.28715e-08	2.01205e-06	FALSE	lost_in_mutant	1372	*	Distal Intergenic	5413	SEPTIN5	-26148
chr20	3781083	3781752	*	670	7.82195	7.34038	8.18237	-0.841987	1.29581e-08	2.02399e-06	FALSE	lost_in_mutant	670	*	Promoter (<=1kb)	25876	SPEF1	0
chr6	56146585	56148058	*	1474	6.21828	5.29846	6.7755	-1.47704	1.29853e-08	2.0252e-06	TRUE	lost_in_mutant	1474	*	Intron (ENST00000244728.10/81578, intron 10 of 29)	81578	COL21A1	18879
chr12	72435472	72435995	*	524	4.64449	5.44828	2.66921	2.77907	1.29863e-08	2.0252e-06	FALSE	gained_in_mutant	524	*	Intron (ENST00000548156.1/29953, intron 3 of 4)	29953	TRHDE	-124544
chr3	176247157	176247561	*	405	5.3954	6.05647	4.13954	1.91693	1.30014e-08	2.02596e-06	FALSE	gained_in_mutant	405	*	Distal Intergenic	102465858	MIR7977	-267542
chr6	43770919	43771779	*	861	7.81663	8.17055	7.34665	0.823899	1.30119e-08	2.026e-06	FALSE	gained_in_mutant	861	*	Promoter (<=1kb)	7422	VEGFA	0
chr11	123157783	123158909	*	1127	7.12635	6.49127	7.56581	-1.07454	1.32007e-08	2.05378e-06	FALSE	lost_in_mutant	1127	*	Intron (ENST00000448775.4/79827, intron 1 of 6)	79827	CLMP	36339
chr11	57424524	57425461	*	938	7.64404	7.12462	8.02515	-0.900531	1.33428e-08	2.07426e-06	FALSE	lost_in_mutant	938	*	Promoter (<=1kb)	29015	SLC43A3	395
chr6	57304099	57304997	*	899	6.18863	6.73916	5.28726	1.4519	1.33641e-08	2.07594e-06	FALSE	gained_in_mutant	899	*	Distal Intergenic	5558	PRIM2	-9808
chr12	123021544	123022468	*	925	6.37888	5.513	6.91621	-1.40322	1.33813e-08	2.07698e-06	FALSE	lost_in_mutant	925	*	Intron (ENST00000280562.9/57605, intron 2 of 24)	100422931	MIR4304	-10816
chr1	23848882	23849539	*	658	5.22019	5.92945	3.76625	2.1632	1.36101e-08	2.11084e-06	FALSE	gained_in_mutant	658	*	Intron (ENST00000374479.4/2517, intron 5 of 7)	3155	HMGCL	-10262
chr5	153866457	153867373	*	917	7.61637	7.07918	8.00692	-0.927738	1.36389e-08	2.11365e-06	TRUE	lost_in_mutant	917	*	Distal Intergenic	105378238	LINC01861	31614
chr10	126402848	126404189	*	1342	6.62717	5.85743	7.12642	-1.26899	1.36983e-08	2.12119e-06	TRUE	lost_in_mutant	1342	*	Distal Intergenic	8038	ADAM12	-14371
chr14	97382258	97383598	*	1341	6.20483	5.28324	6.76268	-1.47944	1.3725e-08	2.12366e-06	TRUE	lost_in_mutant	1341	*	Distal Intergenic	101929241	LINC02325	-43473
chr20	46768846	46769292	*	447	4.96777	5.71431	3.33398	2.38033	1.37637e-08	2.1276e-06	FALSE	gained_in_mutant	447	*	Distal Intergenic	81031	SLC2A10	54379
chr20	50115741	50116298	*	558	8.50165	8.79168	8.13826	0.653422	1.3772e-08	2.1276e-06	FALSE	gained_in_mutant	558	*	Promoter (<=1kb)	7335	UBE2V1	0
chr4	5801793	5802781	*	989	6.16271	5.16888	6.74561	-1.57674	1.38374e-08	2.13604e-06	TRUE	lost_in_mutant	989	*	Exon (ENST00000264956.11/2121, exon 16 of 21)	2121	EVC	8185
chr6	148363645	148364507	*	863	6.46411	5.61294	6.99585	-1.38291	1.38678e-08	2.13907e-06	FALSE	lost_in_mutant	863	*	Intron (ENST00000367469.5/23328, intron 1 of 3)	23328	SASH1	20807
chr20	4822207	4824367	*	2161	9.09716	8.79015	9.35016	-0.560014	1.39928e-08	2.15667e-06	FALSE	lost_in_mutant	2161	*	Promoter (<=1kb)	9770	RASSF2	0
chr3	67302149	67303236	*	1088	6.83172	6.13886	7.29782	-1.15896	1.40133e-08	2.15815e-06	TRUE	lost_in_mutant	1088	*	Exon (ENST00000498247.2/ENST00000498247.2, exon 1 of 2)	100422941	MIR4272	76685
chr18	57856117	57857339	*	1223	7.47948	6.93434	7.87419	-0.939847	1.40292e-08	2.15891e-06	TRUE	lost_in_mutant	1223	*	Distal Intergenic	5205	ATP8B1	-52802
chr19	19461735	19462904	*	1170	9.09404	8.7796	9.35207	-0.572471	1.40684e-08	2.16327e-06	FALSE	lost_in_mutant	1170	*	Promoter (1-2kb)	54815	GATAD2A	-1778
chr13	112330542	112331413	*	872	5.68908	4.47679	6.33839	-1.8616	1.41218e-08	2.1698e-06	FALSE	lost_in_mutant	872	*	Promoter (<=1kb)	104266956	LINC01044	0
chr2	11132365	11134141	*	1777	7.95778	7.49213	8.30925	-0.817116	1.42818e-08	2.19267e-06	FALSE	lost_in_mutant	1777	*	Promoter (<=1kb)	285150	FLJ33534	0
chr1	151727966	151728918	*	953	7.20718	6.60265	7.6319	-1.02925	1.44001e-08	2.20911e-06	FALSE	lost_in_mutant	953	*	Promoter (<=1kb)	284485	RIIAD1	0
chr20	9535187	9536213	*	1027	6.58815	5.80413	7.09328	-1.28916	1.44994e-08	2.22263e-06	FALSE	lost_in_mutant	1027	*	Distal Intergenic	101929329	LAMP5-AS1	-20189
chr20	1225331	1226724	*	1394	8.91314	8.57505	9.18685	-0.611807	1.46484e-08	2.24373e-06	FALSE	lost_in_mutant	1394	*	Promoter (<=1kb)	642636	RAD21L1	0
chr20	31860440	31862361	*	1922	9.60737	9.83298	9.33982	0.493167	1.47235e-08	2.25349e-06	FALSE	gained_in_mutant	1922	*	3' UTR	128853	DUSP15	7637
chr21	34650081	34650464	*	384	4.25389	5.15849	1.28792	3.87057	1.48758e-08	2.27504e-06	FALSE	gained_in_mutant	384	*	Distal Intergenic	54102	CLIC6	-18530
chr16	17512540	17513209	*	670	6.18815	6.72782	5.31608	1.41174	1.49056e-08	2.27783e-06	FALSE	gained_in_mutant	670	*	Distal Intergenic	64131	XYLT1	-41580
chr8	130749415	130750294	*	880	7.18785	7.59714	6.61431	0.982834	1.50177e-08	2.2932e-06	FALSE	gained_in_mutant	880	*	Distal Intergenic	114	ADCY8	240571
chr4	1842614	1843436	*	823	5.84734	6.44142	4.81964	1.62178	1.50683e-08	2.29915e-06	FALSE	gained_in_mutant	823	*	Promoter (<=1kb)	3954	LETM1	0
chr18	22841702	22842916	*	1215	6.52195	5.72023	7.03426	-1.31402	1.51453e-08	2.30912e-06	TRUE	lost_in_mutant	1215	*	Intron (ENST00000583700.5/5932, intron 1 of 4)	5932	RBBP8	43441
chr2	7994241	7995516	*	1276	7.42136	6.87759	7.81536	-0.937774	1.51961e-08	2.31508e-06	FALSE	lost_in_mutant	1276	*	Intron (ENST00000663636.1/339788, intron 1 of 5)	339788	LINC00298	-14931
chr17	9244305	9245030	*	726	6.81888	7.27155	6.15558	1.11596	1.52553e-08	2.32231e-06	FALSE	gained_in_mutant	726	*	Exon (ENST00000614522.1/ENST00000614522.1, exon 1 of 1)	9482	STX8	28404
chr3	56484264	56485047	*	784	5.39845	6.07515	4.08199	1.99316	1.53897e-08	2.34098e-06	FALSE	gained_in_mutant	784	*	Distal Intergenic	26059	ERC2	-15169
chr16	48955821	48956584	*	764	6.26417	6.80775	5.38163	1.42612	1.5409e-08	2.34211e-06	FALSE	gained_in_mutant	764	*	Distal Intergenic	105371241	LOC105371241	317293
chr4	181503787	181505362	*	1576	7.26537	6.68552	7.67784	-0.992321	1.54224e-08	2.34235e-06	FALSE	lost_in_mutant	1576	*	Distal Intergenic	101928679	LINC02500	-238642
chr17	55441616	55442123	*	508	5.31294	5.9836	4.0203	1.9633	1.54569e-08	2.34578e-06	FALSE	gained_in_mutant	508	*	Distal Intergenic	23531	MMD	-19692
chr2	210324470	210325555	*	1086	7.00785	6.32095	7.47128	-1.15033	1.55052e-08	2.35131e-06	FALSE	lost_in_mutant	1086	*	Promoter (<=1kb)	102724820	LANCL1-AS1	0
chr2	118312870	118313763	*	894	6.74357	7.20739	6.05578	1.15161	1.5687e-08	2.3756e-06	FALSE	gained_in_mutant	894	*	Distal Intergenic	100506797	THORLNC	-90620
chr12	49923952	49925275	*	1324	8.17378	7.75383	8.49864	-0.744819	1.56894e-08	2.3756e-06	FALSE	lost_in_mutant	1324	*	Promoter (<=1kb)	101927292	LINC02395	0
chr1	221457896	221458937	*	1042	6.3477	6.86304	5.53842	1.32462	1.59e-08	2.40565e-06	FALSE	gained_in_mutant	1042	*	Distal Intergenic	107985462	LOC107985462	-90425
chr19	2198761	2199970	*	1210	8.48845	8.09463	8.7975	-0.702878	1.5928e-08	2.40805e-06	FALSE	lost_in_mutant	1210	*	Exon (ENST00000686010.1/84444, exon 8 of 28)	84444	DOT1L	-12267
chr11	121368057	121369311	*	1255	6.6418	7.12367	5.91311	1.21056	1.5969e-08	2.41241e-06	TRUE	gained_in_mutant	1255	*	Distal Intergenic	6309	SC5D	62307
chr1	203085641	203087046	*	1406	6.9251	7.37939	6.25828	1.12111	1.60218e-08	2.41854e-06	FALSE	gained_in_mutant	1406	*	Promoter (<=1kb)	4656	MYOG	0
chr18	45350177	45351212	*	1036	6.84453	6.14253	7.3147	-1.17217	1.6116e-08	2.4309e-06	FALSE	lost_in_mutant	1036	*	Intron (ENST00000586448.5/8170, intron 1 of 20)	101927980	SLC14A2-AS1	84085
chr8	9135047	9136763	*	1717	6.75219	7.21359	6.0698	1.14378	1.62446e-08	2.44844e-06	TRUE	gained_in_mutant	1717	*	3' UTR	124901882	LOC124901882	-4661
chr6	9578634	9579420	*	787	6.80402	6.06699	7.28947	-1.22248	1.62703e-08	2.45044e-06	FALSE	lost_in_mutant	787	*	Distal Intergenic	266553	OFCC1	329100
chrX	989837	990440	*	604	5.979	4.93364	6.57877	-1.64512	1.64343e-08	2.47326e-06	FALSE	lost_in_mutant	604	*	Exon (ENST00000420865.6/ENST00000420865.6, exon 1 of 2)	64109	CRLF2	222194
chr7	102418397	102419065	*	669	5.53164	4.23453	6.20343	-1.9689	1.65109e-08	2.4829e-06	FALSE	lost_in_mutant	669	*	Intron (ENST00000469763.5/100630923, intron 8 of 8)	100313829	MIR548O	-12542
chr7	153323131	153324045	*	915	4.82395	5.61436	2.9373	2.67706	1.66214e-08	2.49761e-06	TRUE	gained_in_mutant	915	*	Distal Intergenic	105375577	LOC105375577	-71439
chr22	36760642	36761481	*	840	5.85966	6.46482	4.7973	1.66752	1.66638e-08	2.50209e-06	FALSE	gained_in_mutant	840	*	Promoter (<=1kb)	11020	IFT27	0
chr12	132593792	132594415	*	624	9.10926	8.78653	9.37284	-0.586309	1.68361e-08	2.52604e-06	FALSE	lost_in_mutant	624	*	Distal Intergenic	102465975	MIR6763	11795
chr11	103703399	103704280	*	882	6.09663	6.64047	5.21341	1.42706	1.7028e-08	2.5529e-06	TRUE	gained_in_mutant	882	*	Intron (ENST00000533459.1/105369464, intron 3 of 4)	100616457	MIR4693	-145626
chr3	191859766	191860570	*	805	5.01006	3.14957	5.79634	-2.64677	1.7075e-08	2.55801e-06	TRUE	lost_in_mutant	805	*	Distal Intergenic	124906318	LOC124906318	259294
chr1	19940163	19941192	*	1030	6.42863	5.60902	6.94808	-1.33906	1.72708e-08	2.58538e-06	FALSE	lost_in_mutant	1030	*	Distal Intergenic	30814	PLA2G2E	-16546
chr20	44014872	44015976	*	1105	7.62523	7.99206	7.13211	0.859953	1.74053e-08	2.6026e-06	FALSE	gained_in_mutant	1105	*	Intron (ENST00000341197.9/84969, intron 3 of 8)	84969	TOX2	-23028
chr10	44882432	44883052	*	621	6.27011	5.39589	6.81059	-1.4147	1.74121e-08	2.6026e-06	TRUE	lost_in_mutant	621	*	Promoter (2-3kb)	220980	TMEM72-AS1	2207
chr9	125329072	125329360	*	289	5.38211	6.05339	4.08704	1.96634	1.75191e-08	2.61661e-06	FALSE	gained_in_mutant	289	*	Intron (ENST00000497580.5/26130, intron 10 of 15)	26130	GAPVD1	-7349
chr8	117316096	117316804	*	709	5.82161	6.40656	4.82167	1.58489	1.76092e-08	2.62808e-06	FALSE	gained_in_mutant	709	*	Exon (ENST00000671266.1/ENST00000671266.1, exon 2 of 3)	169026	SLC30A8	180837
chr20	48619526	48621564	*	2039	9.39629	9.62481	9.12464	0.500171	1.76354e-08	2.63002e-06	FALSE	gained_in_mutant	2039	*	Distal Intergenic	57580	PREX1	21174
chr18	68434179	68435165	*	987	5.80625	6.39787	4.78608	1.6118	1.77908e-08	2.6512e-06	TRUE	gained_in_mutant	987	*	Intron (ENST00000577835.1/ENST00000577835.1, intron 2 of 3)	105372175	LINC01912	-169352
chr20	31608306	31608991	*	686	9.22425	9.46491	8.93525	0.529663	1.81201e-08	2.69539e-06	FALSE	gained_in_mutant	686	*	Promoter (1-2kb)	100422904	MIR3193	1120
chr1	117758469	117759536	*	1068	7.95747	7.50059	8.30393	-0.803336	1.81249e-08	2.69539e-06	FALSE	lost_in_mutant	1068	*	Distal Intergenic	124900444	LOC124900444	-69727
chr11	83545525	83546388	*	864	7.82687	7.34626	8.18676	-0.840508	1.81282e-08	2.69539e-06	FALSE	lost_in_mutant	864	*	Intron (ENST00000280241.12/1740, intron 13 of 21)	1740	DLG2	-61312
chr14	72951840	72952472	*	633	5.80469	6.39784	4.77984	1.618	1.81622e-08	2.69841e-06	FALSE	gained_in_mutant	633	*	3' UTR	26094	DCAF4	-6243
chr1	44086642	44087191	*	550	5.74893	4.56331	6.39081	-1.8275	1.82298e-08	2.70641e-06	FALSE	lost_in_mutant	550	*	Intron (ENST00000434244.5/128209, intron 5 of 6)	128209	KLF17	-31630
chr2	165410221	165410908	*	688	6.35215	6.86877	5.53966	1.32911	1.82558e-08	2.70824e-06	FALSE	gained_in_mutant	688	*	Distal Intergenic	80034	CSRNP3	-58739
chr4	6389034	6389628	*	595	6.66165	5.9248	7.14702	-1.22223	1.84503e-08	2.73506e-06	FALSE	lost_in_mutant	595	*	Intron (ENST00000382599.9/5522, intron 1 of 8)	5522	PPP2R2C	-4208
chr2	3072286	3073898	*	1613	8.47326	8.75766	8.11868	0.638978	1.85448e-08	2.74701e-06	FALSE	gained_in_mutant	1613	*	Intron (ENST00000457478.1/101927554, intron 3 of 6)	101927554	LINC01250	52128
chr10	103627088	103627849	*	762	6.54906	7.03558	5.80954	1.22604	1.86628e-08	2.76242e-06	FALSE	gained_in_mutant	762	*	Exon (ENST00000369774.9/9644, exon 9 of 15)	9644	SH3PXD2A	33855
chr3	195914618	195915431	*	814	7.70989	7.22374	8.07286	-0.849128	1.8807e-08	2.78168e-06	FALSE	lost_in_mutant	814	*	Promoter (2-3kb)	10188	TNK2	-2673
chr1	164154581	164156188	*	1608	7.04703	6.40912	7.48783	-1.07871	1.89449e-08	2.79998e-06	FALSE	lost_in_mutant	1608	*	Distal Intergenic	5087	PBX1	-399396
chr17	81052051	81053203	*	1153	7.57869	7.06891	7.95461	-0.885702	1.89744e-08	2.80225e-06	FALSE	lost_in_mutant	1153	*	Promoter (<=1kb)	10458	BAIAP2	-159
chr17	77734697	77736929	*	2233	7.34957	6.75876	7.76753	-1.00877	1.89973e-08	2.80354e-06	FALSE	lost_in_mutant	2233	*	Distal Intergenic	100132174	LINC01987	-6138
chr20	49187885	49188788	*	904	9.71178	9.94201	9.4377	0.504304	1.91418e-08	2.82276e-06	FALSE	gained_in_mutant	904	*	Promoter (<=1kb)	6780	STAU1	0
chr11	15622162	15623670	*	1509	6.90671	7.34269	6.27893	1.06376	1.91601e-08	2.82335e-06	FALSE	gained_in_mutant	1509	*	Promoter (<=1kb)	105376568	LOC105376568	0
chr7	66597499	66598288	*	790	6.05736	6.60976	5.15085	1.45891	1.92326e-08	2.83193e-06	FALSE	gained_in_mutant	790	*	Distal Intergenic	493754	RABGEF1P1	-5102
chr7	15966908	15967770	*	863	5.7299	6.34227	4.6444	1.69786	1.93091e-08	2.84108e-06	TRUE	gained_in_mutant	863	*	Distal Intergenic	105375167	LOC105375167	-170538
chr2	5034840	5035359	*	520	4.51903	5.33981	2.42136	2.91845	1.97313e-08	2.90104e-06	FALSE	gained_in_mutant	520	*	Distal Intergenic	727982	LINC01249	-378342
chr16	1180901	1182906	*	2006	7.8984	7.44596	8.24232	-0.796358	1.97568e-08	2.90264e-06	TRUE	lost_in_mutant	2006	*	Promoter (<=1kb)	8912	CACNA1H	0
chr10	13672585	13673914	*	1330	7.31009	7.70051	6.77315	0.927361	1.98688e-08	2.91692e-06	FALSE	gained_in_mutant	1330	*	Intron (ENST00000357447.7/55691, intron 16 of 24)	55691	FRMD4A	-18059
chr11	129950302	129952182	*	1881	8.41071	8.7096	8.03328	0.67633	1.99129e-08	2.92084e-06	FALSE	gained_in_mutant	1881	*	Promoter (2-3kb)	56980	PRDM10	-2680
chr20	57390067	57391423	*	1357	8.13368	8.46968	7.69487	0.774812	1.9925e-08	2.92084e-06	FALSE	gained_in_mutant	1357	*	Promoter (<=1kb)	55544	RBM38	0
chr2	166518749	166520143	*	1395	7.01958	7.44677	6.40999	1.03678	2.00018e-08	2.92992e-06	FALSE	gained_in_mutant	1395	*	Intron (ENST00000650747.1/107985958, intron 4 of 4)	6332	SCN7A	-24423
chr10	42926635	42927743	*	1109	6.97809	6.30959	7.43315	-1.12357	2.00452e-08	2.93057e-06	FALSE	lost_in_mutant	1109	*	Distal Intergenic	104266963	LINC01264	53764
chr2	112726213	112727165	*	953	7.2888	6.70788	7.70181	-0.99393	2.00492e-08	2.93057e-06	FALSE	lost_in_mutant	953	*	Promoter (<=1kb)	284958	NT5DC4	0
chr9	82923042	82924396	*	1355	7.32348	6.76919	7.72293	-0.953738	2.00506e-08	2.93057e-06	TRUE	lost_in_mutant	1355	*	Distal Intergenic	158158	RASEF	138746
chr1	75134391	75135478	*	1088	5.92401	4.86157	6.52921	-1.66764	2.02517e-08	2.95778e-06	FALSE	lost_in_mutant	1088	*	Promoter (<=1kb)	431707	LHX8	3
chr20	10300551	10301496	*	946	6.60385	5.83426	7.10304	-1.26878	2.03048e-08	2.96276e-06	TRUE	lost_in_mutant	946	*	Intron (ENST00000254976.7/6616, intron 7 of 7)	6616	SNAP25	4321
chr2	10844048	10844670	*	623	6.60995	5.85248	7.10408	-1.2516	2.03157e-08	2.96276e-06	FALSE	lost_in_mutant	623	*	Promoter (<=1kb)	101929733	LINC01954	0
chr9	121717718	121718843	*	1126	8.49416	8.12405	8.78844	-0.664389	2.03416e-08	2.96435e-06	FALSE	lost_in_mutant	1126	*	Intron (ENST00000259371.7/153090, intron 3 of 16)	153090	DAB2IP	17159
chr1	162397816	162399661	*	1846	8.03221	8.35315	7.61881	0.734344	2.04705e-08	2.98093e-06	FALSE	gained_in_mutant	1846	*	Exon (ENST00000367929.3/117157, exon 3 of 4)	117157	SH2D1B	12475
chr20	8018884	8020521	*	1638	9.2186	8.92048	9.46554	-0.545061	2.07705e-08	3.02231e-06	FALSE	lost_in_mutant	1638	*	Promoter (<=1kb)	105372520	TMX4-AS1	0
chr20	44310344	44311595	*	1252	9.65413	9.88012	9.38606	0.494061	2.07852e-08	3.02231e-06	FALSE	gained_in_mutant	1252	*	Promoter (<=1kb)	128486	FITM2	0
chr20	12594396	12595098	*	703	6.4276	5.60766	6.94718	-1.33952	2.09159e-08	3.03908e-06	TRUE	lost_in_mutant	703	*	Distal Intergenic	107985406	LOC107985406	-276175
chr18	40473304	40474259	*	956	6.06815	5.09887	6.64272	-1.54385	2.09845e-08	3.04682e-06	FALSE	lost_in_mutant	956	*	Distal Intergenic	105372082	LOC105372082	227425
chr18	59208292	59209823	*	1532	7.94518	8.29173	7.48815	0.803585	2.11007e-08	3.06144e-06	FALSE	gained_in_mutant	1532	*	Distal Intergenic	2922	GRP	-10335
chr10	53789697	53790529	*	833	6.63982	5.87707	7.13616	-1.25909	2.15933e-08	3.12664e-06	TRUE	lost_in_mutant	833	*	Distal Intergenic	65217	PCDH15	20135
chr13	35594932	35595767	*	836	6.40798	6.91363	5.62271	1.29092	2.15934e-08	3.12664e-06	TRUE	gained_in_mutant	836	*	Promoter (1-2kb)	26960	NBEA	1926
chr10	10293609	10295845	*	2237	6.84182	6.12651	7.31786	-1.19135	2.15975e-08	3.12664e-06	FALSE	lost_in_mutant	2237	*	Distal Intergenic	107984207	LOC107984207	42031
chr3	40091562	40092391	*	830	6.65668	7.13546	5.93509	1.20037	2.16447e-08	3.13119e-06	TRUE	gained_in_mutant	830	*	Intron (ENST00000444716.5/25924, intron 3 of 16)	25924	MYRIP	-7620
chr5	84091260	84092167	*	908	7.23767	7.65188	6.65437	0.997508	2.19373e-08	3.1712e-06	TRUE	gained_in_mutant	908	*	Intron (ENST00000296591.10/10085, intron 6 of 10)	10085	EDIL3	-12432
chr6	140636140	140637404	*	1265	7.60525	7.09178	7.98317	-0.891388	2.21448e-08	3.19886e-06	TRUE	lost_in_mutant	1265	*	Promoter (<=1kb)	105378027	LOC105378027	0
chr2	211606888	211607931	*	1044	6.70293	7.18079	5.98348	1.19731	2.2263e-08	3.21359e-06	FALSE	gained_in_mutant	1044	*	Intron (ENST00000342788.9/2066, intron 19 of 27)	2066	ERBB4	57423
chr18	52712635	52714106	*	1472	7.17835	6.58683	7.59666	-1.00983	2.23352e-08	3.21997e-06	FALSE	lost_in_mutant	1472	*	Intron (ENST00000442544.7/1630, intron 1 of 28)	1630	DCC	-37954
chr20	34558110	34559494	*	1385	9.73758	10.0805	9.28683	0.793681	2.23398e-08	3.21997e-06	FALSE	gained_in_mutant	1385	*	Promoter (<=1kb)	84557	MAP1LC3A	0
chr10	100743579	100745898	*	2320	8.0958	8.41764	7.6809	0.736741	2.24544e-08	3.23413e-06	FALSE	gained_in_mutant	2320	*	Promoter (<=1kb)	5076	PAX2	0
chr12	58256459	58257311	*	853	5.56099	4.28584	6.22712	-1.94128	2.3115e-08	3.32686e-06	FALSE	lost_in_mutant	853	*	Distal Intergenic	105369787	LOC105369787	78781
chr18	48193624	48194914	*	1291	7.68502	7.18615	8.05501	-0.868859	2.34795e-08	3.37686e-06	FALSE	lost_in_mutant	1291	*	Intron (ENST00000590800.6/201501, intron 2 of 4)	201501	ZBTB7C	8687
chr20	24796776	24798034	*	1259	6.702	5.9905	7.17637	-1.18587	2.40347e-08	3.4542e-06	TRUE	lost_in_mutant	1259	*	Distal Intergenic	8530	CST7	-151235
chr4	126321255	126321900	*	646	4.49014	5.30994	2.39986	2.91008	2.42938e-08	3.48891e-06	FALSE	gained_in_mutant	646	*	Distal Intergenic	124900777	LOC124900777	143244
chr20	9608815	9610691	*	1877	6.73953	6.01604	7.21915	-1.20311	2.43962e-08	3.50108e-06	TRUE	lost_in_mutant	1877	*	Intron (ENST00000353224.10/57144, intron 3 of 9)	105372523	LOC105372523	45874
chr5	171851000	171852014	*	1015	5.51334	6.17017	4.27336	1.89681	2.46206e-08	3.53071e-06	TRUE	gained_in_mutant	1015	*	Distal Intergenic	23291	FBXW11	16648
chr21	41113025	41114040	*	1016	6.97203	6.30354	7.42709	-1.12355	2.47706e-08	3.54966e-06	FALSE	lost_in_mutant	1016	*	Distal Intergenic	284835	LINC00323	33393
chr20	45826357	45827048	*	692	6.41086	6.90871	5.64446	1.26425	2.50506e-08	3.58719e-06	FALSE	gained_in_mutant	692	*	Promoter (<=1kb)	7125	TNNC2	264
chr4	78628906	78630004	*	1099	7.7273	7.24356	8.08893	-0.84537	2.50713e-08	3.58756e-06	TRUE	lost_in_mutant	1099	*	Distal Intergenic	100505702	LINC01094	-8776
chr17	39194366	39195358	*	993	8.57324	8.22475	8.85371	-0.628964	2.52057e-08	3.60324e-06	FALSE	lost_in_mutant	993	*	Promoter (<=1kb)	782	CACNB1	0
chr10	115953049	115954077	*	1029	6.65177	7.1178	5.95908	1.15873	2.52345e-08	3.60324e-06	FALSE	gained_in_mutant	1029	*	Distal Intergenic	26033	ATRNL1	43698
chr8	142984029	142984891	*	863	7.91808	7.46986	8.25956	-0.789698	2.52355e-08	3.60324e-06	FALSE	lost_in_mutant	863	*	Intron (ENST00000517833.3/100133669, intron 1 of 1)	100128627	CDC42P3	-10959
chr14	25132579	25133258	*	680	6.07149	5.1176	6.64075	-1.52315	2.52577e-08	3.6038e-06	FALSE	lost_in_mutant	680	*	Intron (ENST00000665826.1/105370414, intron 3 of 4)	105370414	LINC02286	12292
chr15	87569736	87570523	*	788	5.96284	6.52782	5.02118	1.50664	2.54363e-08	3.62668e-06	FALSE	gained_in_mutant	788	*	Intron (ENST00000665121.1/102724465, intron 1 of 4)	145978	LINC00052	-6406
chr12	42513925	42514807	*	883	5.70952	6.30839	4.66696	1.64143	2.55656e-08	3.64248e-06	FALSE	gained_in_mutant	883	*	Intron (ENST00000345127.9/144165, intron 1 of 7)	144165	PRICKLE1	-29481
chr3	191863733	191864155	*	423	5.58473	6.20344	4.47848	1.72496	2.57175e-08	3.66149e-06	TRUE	gained_in_mutant	423	*	Distal Intergenic	124906318	LOC124906318	255709
chr7	152100589	152101347	*	759	5.4411	6.08251	4.25716	1.82535	2.5799e-08	3.67044e-06	TRUE	gained_in_mutant	759	*	Exon (ENST00000430044.7/63917, exon 3 of 12)	63917	GALNT11	-5903
chr20	44513653	44514571	*	919	5.61801	6.25298	4.45667	1.79632	2.62128e-08	3.72665e-06	FALSE	gained_in_mutant	919	*	Exon (ENST00000255175.5/10955, exon 2 of 11)	10955	SERINC3	7483
chr20	884847	885663	*	817	6.85565	6.18359	7.31235	-1.12876	2.6449e-08	3.75752e-06	FALSE	lost_in_mutant	817	*	Exon (ENST00000381922.5/51378, exon 4 of 9)	51378	ANGPT4	30671
chr6	12297359	12298495	*	1137	6.63475	5.82662	7.14964	-1.32302	2.6659e-08	3.78464e-06	TRUE	lost_in_mutant	1137	*	Downstream (<=300bp)	1906	EDN1	6998
chr17	48229868	48230562	*	695	6.28383	6.79734	5.47913	1.3182	2.69077e-08	3.8172e-06	FALSE	gained_in_mutant	695	*	Intron (ENST00000336915.11/8631, intron 4 of 12)	8631	SKAP1	-44689
chr1	42127713	42129411	*	1699	6.85433	7.30845	6.18788	1.12057	2.71038e-08	3.84227e-06	FALSE	gained_in_mutant	1699	*	Distal Intergenic	2981	GUCA2B	-23999
chr20	60630473	60631042	*	570	6.32142	6.82689	5.53658	1.29032	2.72088e-08	3.85439e-06	FALSE	gained_in_mutant	570	*	Intron (ENST00000659856.1/284757, intron 5 of 5)	100616440	MIR548AG2	65911
chr1	70587562	70588519	*	958	6.6438	5.91481	7.1258	-1.21099	2.73326e-08	3.86917e-06	FALSE	lost_in_mutant	958	*	Distal Intergenic	101927244	LINC01788	-117922
chr20	38446084	38447201	*	1118	8.81688	9.08558	8.48641	0.599171	2.77019e-08	3.91865e-06	FALSE	gained_in_mutant	1118	*	Promoter (<=1kb)	128439	SNHG11	0
chr20	59314738	59315626	*	889	6.36123	6.86789	5.57347	1.29442	2.77399e-08	3.92121e-06	FALSE	gained_in_mutant	889	*	Intron (ENST00000311585.11/1908, intron 2 of 4)	1908	EDN3	13217
chr14	81164053	81164687	*	635	6.42658	5.60235	6.94785	-1.3455	2.81461e-08	3.97579e-06	FALSE	lost_in_mutant	635	*	Promoter (1-2kb)	101928462	LOC101928462	1565
chr11	102169818	102170641	*	824	5.82448	4.74443	6.43517	-1.69074	2.82328e-08	3.9852e-06	FALSE	lost_in_mutant	824	*	Intron (ENST00000282441.10/10413, intron 3 of 8)	10413	YAP1	7362
chr13	30802668	30804144	*	1477	7.08916	6.47351	7.5193	-1.0458	2.83439e-08	3.99802e-06	FALSE	lost_in_mutant	1477	*	Promoter (<=1kb)	100874158	LINC00398	0
chr2	6535460	6536150	*	691	4.81073	5.58072	3.0482	2.53252	2.83989e-08	4.00292e-06	FALSE	gained_in_mutant	691	*	Distal Intergenic	107985844	LINC01824	39450
chr9	72305053	72305708	*	656	5.46627	4.09177	6.15719	-2.06542	2.84686e-08	4.0077e-06	FALSE	lost_in_mutant	656	*	Promoter (<=1kb)	100507540	LINC01504	0
chr20	7285796	7286574	*	779	6.77702	6.09164	7.23977	-1.14813	2.84733e-08	4.0077e-06	FALSE	lost_in_mutant	779	*	Distal Intergenic	101929288	LINC01751	20858
chr2	39350585	39351234	*	650	6.03831	6.59845	5.11031	1.48814	2.85994e-08	4.02259e-06	TRUE	gained_in_mutant	650	*	Intron (ENST00000263881.8/8491, intron 3 of 33)	8491	MAP4K3	-24652
chr15	63000033	63000919	*	887	7.323	6.77121	7.72117	-0.949958	2.88135e-08	4.04984e-06	FALSE	lost_in_mutant	887	*	Distal Intergenic	7168	TPM1	-41701
chr7	70977587	70978532	*	946	5.89054	6.46949	4.90841	1.56109	2.90996e-08	4.08715e-06	FALSE	gained_in_mutant	946	*	Distal Intergenic	64409	GALNT17	-153612
chr20	41656017	41656837	*	821	7.20853	7.61723	6.63615	0.981075	2.92419e-08	4.10421e-06	FALSE	gained_in_mutant	821	*	Intron (ENST00000685138.2/ENST00000685138.2, intron 1 of 1)	84181	CHD6	-37633
chr7	117993083	117994030	*	948	6.93448	6.27359	7.38604	-1.11245	2.93606e-08	4.11796e-06	FALSE	lost_in_mutant	948	*	Distal Intergenic	83992	CTTNBP2	-118944
chr17	66662867	66664011	*	1145	7.26431	7.66911	6.69959	0.969518	2.94205e-08	4.12344e-06	FALSE	gained_in_mutant	1145	*	Intron (ENST00000413366.8/5578, intron 5 of 16)	693219	MIR634	-123061
chr20	42673877	42674997	*	1121	5.57763	6.20809	4.43186	1.77623	2.95025e-08	4.13199e-06	FALSE	gained_in_mutant	1121	*	Intron (ENST00000356100.6/11122, intron 7 of 30)	101927159	LOC101927159	-10407
chr5	22250427	22251315	*	889	5.31118	3.87139	6.01727	-2.14588	2.95878e-08	4.14101e-06	FALSE	lost_in_mutant	889	*	Intron (ENST00000504376.6/1010, intron 2 of 13)	1010	CDH12	-36677
chr9	121284142	121284906	*	765	7.20852	6.616	7.62732	-1.01132	2.96651e-08	4.1489e-06	FALSE	lost_in_mutant	765	*	Promoter (<=1kb)	57000	GSN-AS1	624
chr6	5495352	5496491	*	1140	7.06482	7.48451	6.47049	1.01403	2.98211e-08	4.16777e-06	TRUE	gained_in_mutant	1140	*	Intron (ENST00000324331.10/10667, intron 4 of 6)	101927972	FARS2-AS1	-37277
chr20	59430856	59431759	*	904	6.4917	6.99142	5.72083	1.27059	2.98804e-08	4.17312e-06	FALSE	gained_in_mutant	904	*	Distal Intergenic	1908	EDN3	129335
chr20	18287789	18289191	*	1403	9.52396	9.26654	9.74233	-0.47579	3.02037e-08	4.21528e-06	FALSE	lost_in_mutant	1403	*	Promoter (<=1kb)	7692	ZNF133	0
chr2	66432833	66435497	*	2665	9.75826	9.97401	9.50447	0.469543	3.02369e-08	4.21687e-06	TRUE	gained_in_mutant	2665	*	Promoter (<=1kb)	4211	MEIS1	0
chr1	3086435	3086942	*	508	5.45296	6.08979	4.28513	1.80466	3.02576e-08	4.21687e-06	FALSE	gained_in_mutant	508	*	Intron (ENST00000511072.5/63976, intron 1 of 15)	63976	PRDM16	17224
chr2	104900930	104902332	*	1403	8.83823	8.52155	9.09776	-0.576213	3.03281e-08	4.22137e-06	FALSE	lost_in_mutant	1403	*	Exon (ENST00000653688.1/ENST00000653688.1, exon 4 of 4)	102682016	LINC01159	-28277
chr1	49047944	49048850	*	907	6.6033	7.08687	5.87064	1.21624	3.03326e-08	4.22137e-06	FALSE	gained_in_mutant	907	*	Promoter (2-3kb)	84871	AGBL4	-2230
chr10	103921840	103922104	*	265	5.83998	4.7552	6.45214	-1.69693	3.0507e-08	4.24266e-06	FALSE	lost_in_mutant	265	*	Intron (ENST00000698239.1/79991, intron 2 of 11)	79991	STN1	-3508
chr3	88218988	88219724	*	737	6.20503	5.31351	6.75193	-1.43842	3.05938e-08	4.25174e-06	FALSE	lost_in_mutant	737	*	Distal Intergenic	285237	C3orf38	68384
chr20	23637107	23638302	*	1196	8.10539	7.65969	8.44541	-0.785723	3.07108e-08	4.26501e-06	FALSE	lost_in_mutant	1196	*	Promoter (<=1kb)	1471	CST3	0
chr6	86456726	86457588	*	863	6.31252	5.41986	6.85985	-1.43999	3.09211e-08	4.2912e-06	FALSE	lost_in_mutant	863	*	Distal Intergenic	3354	HTR1E	-479940
chr20	62355061	62357263	*	2203	8.73334	8.99578	8.41231	0.583476	3.10993e-08	4.3129e-06	FALSE	gained_in_mutant	2203	*	Promoter (2-3kb)	101928158	LAMA5-AS1	2048
chr13	19818030	19818752	*	723	6.27926	5.40454	6.81992	-1.41538	3.13982e-08	4.35132e-06	FALSE	lost_in_mutant	723	*	Exon (ENST00000435385.1/ENST00000435385.1, exon 1 of 1)	9205	ZMYM5	33044
chr13	78846740	78847827	*	1088	6.42082	6.92632	5.63588	1.29045	3.14512e-08	4.35561e-06	TRUE	gained_in_mutant	1088	*	Distal Intergenic	100874126	LINC00331	-6689
chr3	80914517	80915183	*	667	5.60051	4.36535	6.25605	-1.8907	3.17721e-08	4.39697e-06	FALSE	lost_in_mutant	667	*	Distal Intergenic	728290	LINC02027	-78628
chr10	12459402	12460477	*	1076	6.85114	7.29095	6.21533	1.07562	3.18262e-08	4.40138e-06	FALSE	gained_in_mutant	1076	*	Intron (ENST00000619168.5/57118, intron 1 of 10)	57118	CAMK1D	109669
chr18	9737077	9738432	*	1356	8.59238	8.23483	8.87868	-0.643851	3.20994e-08	4.43606e-06	FALSE	lost_in_mutant	1356	*	Intron (ENST00000578734.5/11031, intron 1 of 5)	11031	RAB31	28754
chr17	77106696	77107745	*	1050	7.49449	6.97721	7.87446	-0.897252	3.2218e-08	4.44935e-06	TRUE	lost_in_mutant	1050	*	Intron (ENST00000561721.6/6397, intron 3 of 4)	102466864	MIR6516	17279
chr7	153443179	153443681	*	503	4.39833	5.24721	2.06845	3.17876	3.22804e-08	4.45462e-06	FALSE	gained_in_mutant	503	*	Distal Intergenic	103724390	LINC01287	-29194
chr8	130268681	130269458	*	778	5.59448	6.21612	4.47849	1.73763	3.23012e-08	4.45462e-06	FALSE	gained_in_mutant	778	*	Intron (ENST00000518721.6/50807, intron 3 of 29)	124902027	LOC124902027	20394
chr19	48148516	48149098	*	583	6.4756	6.97363	5.7088	1.26483	3.32422e-08	4.58119e-06	FALSE	gained_in_mutant	583	*	Promoter (2-3kb)	107985293	LOC107985293	2608
chr2	202540892	202541832	*	941	6.01308	6.56833	5.0987	1.46963	3.33264e-08	4.5896e-06	FALSE	gained_in_mutant	941	*	Intron (ENST00000374580.10/659, intron 9 of 12)	659	BMPR2	76066
chr2	170917238	170918089	*	852	4.71003	2.34548	5.56268	-3.2172	3.34434e-08	4.60252e-06	TRUE	lost_in_mutant	852	*	Distal Intergenic	26003	GORASP2	-10375
chr11	56431138	56431969	*	832	5.41116	6.06792	4.17145	1.89647	3.38535e-08	4.65571e-06	FALSE	gained_in_mutant	832	*	Distal Intergenic	219479	OR8U3	-12906
chr3	83452718	83453683	*	966	6.68475	5.9727	7.15937	-1.18667	3.39952e-08	4.66998e-06	TRUE	lost_in_mutant	966	*	Distal Intergenic	105377183	LOC105377183	68273
chr6	139353787	139354496	*	710	6.01393	6.5728	5.08948	1.48332	3.40044e-08	4.66998e-06	FALSE	gained_in_mutant	710	*	Intron (ENST00000650173.1/107986651, intron 4 of 7)	10370	CITED2	19717
chr10	87076091	87077162	*	1072	6.36989	6.87187	5.59354	1.27833	3.40533e-08	4.67344e-06	FALSE	gained_in_mutant	1072	*	Promoter (<=1kb)	2746	GLUD1	0
chr13	62317830	62318706	*	877	4.64951	5.43771	2.77693	2.66078	3.41722e-08	4.68652e-06	FALSE	gained_in_mutant	877	*	Promoter (2-3kb)	106144607	LINC01074	-2599
chr12	33599662	33600416	*	755	4.90347	5.65438	3.24667	2.40771	3.42204e-08	4.68987e-06	TRUE	gained_in_mutant	755	*	Distal Intergenic	341359	SYT10	-159843
chr9	82668426	82669518	*	1093	7.48691	6.93099	7.88721	-0.956214	3.42955e-08	4.69692e-06	TRUE	lost_in_mutant	1093	*	Intron (ENST00000637606.1/107987087, intron 9 of 9)	107987087	LOC107987087	176474
chr14	24035820	24037120	*	1301	7.39322	6.86145	7.78091	-0.91946	3.43529e-08	4.70152e-06	FALSE	lost_in_mutant	1301	*	Promoter (<=1kb)	728635	DHRS4L1	0
chr9	129015799	129016112	*	314	5.12704	5.82922	3.70448	2.12474	3.45094e-08	4.71968e-06	FALSE	gained_in_mutant	314	*	Promoter (1-2kb)	56904	SH3GLB2	-1341
chr20	45880817	45881531	*	715	9.29749	9.53826	9.00833	0.529932	3.46542e-08	4.73621e-06	FALSE	gained_in_mutant	715	*	Promoter (<=1kb)	90204	ZSWIM1	0
chr20	50191624	50192480	*	857	8.17961	8.48657	7.78918	0.697391	3.49682e-08	4.77582e-06	FALSE	gained_in_mutant	857	*	Promoter (<=1kb)	101927559	CEBPB-AS1	-126
chr17	66461370	66462234	*	865	5.7895	6.38414	4.76005	1.62409	3.51339e-08	4.79515e-06	FALSE	gained_in_mutant	865	*	Intron (ENST00000413366.8/5578, intron 2 of 16)	101928001	PRKCA-AS1	-44516
chr6	74801872	74802639	*	768	6.9022	6.24462	7.35222	-1.1076	3.55121e-08	4.84342e-06	FALSE	lost_in_mutant	768	*	Distal Intergenic	105377858	LOC105377858	-67553
chr1	195511449	195512012	*	564	5.06891	5.77881	3.61217	2.16664	3.57457e-08	4.87193e-06	FALSE	gained_in_mutant	564	*	Distal Intergenic	105371672	LOC105371672	251413
chr15	57672118	57672981	*	864	6.49515	6.97455	5.77213	1.20243	3.58802e-08	4.88689e-06	FALSE	gained_in_mutant	864	*	Intron (ENST00000267853.10/100820829, intron 11 of 12)	145781	GCOM1	-7717
chr20	63337043	63338575	*	1533	7.29403	7.69237	6.74188	0.950494	3.59188e-08	4.88878e-06	TRUE	gained_in_mutant	1533	*	Exon (ENST00000410507.1/ENST00000410507.1, exon 1 of 1)	57642	COL20A1	7890
chr8	38769479	38770975	*	1497	9.1055	8.79083	9.36368	-0.572844	3.60229e-08	4.89959e-06	FALSE	lost_in_mutant	1497	*	Intron (ENST00000519416.5/6867, intron 1 of 12)	6867	TACC1	12180
chr22	45263559	45264222	*	664	7.83542	7.37771	8.18236	-0.804647	3.60869e-08	4.90491e-06	FALSE	lost_in_mutant	664	*	Exon (ENST00000609206.2/ENST00000609206.2, exon 1 of 1)	7380	UPK3A	-20727
chr22	42796423	42797376	*	954	6.79488	7.24497	6.13715	1.10782	3.62028e-08	4.9173e-06	TRUE	gained_in_mutant	954	*	3' UTR	26286	ARFGAP3	34276
chr16	12424221	12425363	*	1143	6.96505	7.56364	5.9234	1.64024	3.64561e-08	4.94806e-06	FALSE	gained_in_mutant	1143	*	Intron (ENST00000566228.6/92017, intron 18 of 20)	105371087	LOC105371087	51398
chrX	20714808	20716017	*	1210	7.25693	7.65204	6.71101	0.941029	3.64793e-08	4.94806e-06	FALSE	gained_in_mutant	1210	*	Distal Intergenic	124905258	LOC124905258	366947
chr1	208437439	208438709	*	1271	6.74997	6.05111	7.21875	-1.16763	3.65767e-08	4.95788e-06	FALSE	lost_in_mutant	1271	*	Distal Intergenic	124904501	LOC124904501	-166772
chr1	5506746	5507601	*	856	6.33042	5.46172	6.86882	-1.4071	3.67653e-08	4.98003e-06	FALSE	lost_in_mutant	856	*	Distal Intergenic	105376686	LOC105376686	-13689
chr2	114443890	114444553	*	664	4.64219	5.42398	2.80949	2.61449	3.67922e-08	4.98026e-06	FALSE	gained_in_mutant	664	*	Promoter (1-2kb)	57628	DPP10	1249
chr18	64538015	64538764	*	750	5.46103	4.14831	6.13679	-1.98847	3.71307e-08	5.02265e-06	FALSE	lost_in_mutant	750	*	Distal Intergenic	400654	LINC01538	-277960
chr20	58360057	58361222	*	1166	6.1214	6.67325	5.2164	1.45685	3.72288e-08	5.03247e-06	TRUE	gained_in_mutant	1166	*	3' UTR	9217	VAPB	-28007
chr20	3247598	3249187	*	1590	6.89914	6.22027	7.35893	-1.13866	3.72835e-08	5.03643e-06	TRUE	lost_in_mutant	1590	*	Distal Intergenic	83959	SLC4A11	-8039
chr1	209746568	209748374	*	1807	7.15903	6.56157	7.58027	-1.0187	3.73185e-08	5.03772e-06	TRUE	lost_in_mutant	1807	*	Distal Intergenic	80342	TRAF3IP3	-7658
chr12	8026157	8027629	*	1473	9.73381	9.93763	9.49638	0.441257	3.73623e-08	5.04019e-06	TRUE	gained_in_mutant	1473	*	Distal Intergenic	55810	FOXJ2	-5087
chr1	184091834	184093453	*	1620	6.88449	7.32045	6.25675	1.0637	3.74359e-08	5.04667e-06	FALSE	gained_in_mutant	1620	*	Intron (ENST00000643231.1/116461, intron 3 of 3)	102724830	LOC102724830	-25589
chr22	21925431	21926204	*	774	7.27242	6.7168	7.67256	-0.955759	3.79348e-08	5.11045e-06	FALSE	lost_in_mutant	774	*	Promoter (<=1kb)	9647	PPM1F	0
chr13	67223889	67224670	*	782	6.05637	6.60436	5.1619	1.44246	3.81006e-08	5.12787e-06	TRUE	gained_in_mutant	782	*	3' UTR	5101	PCDH9	5148
chr20	10864394	10865764	*	1371	7.01977	6.33939	7.48025	-1.14085	3.81159e-08	5.12787e-06	TRUE	lost_in_mutant	1371	*	Intron (ENST00000667822.1/ENST00000667822.1, intron 1 of 1)	101929413	LOC101929413	30557
chr20	44909328	44911946	*	2619	8.22655	8.54974	7.80941	0.740321	3.81759e-08	5.13245e-06	FALSE	gained_in_mutant	2619	*	Promoter (<=1kb)	80336	PABPC1L	0
chr21	22990296	22990874	*	579	5.75581	6.35748	4.70449	1.65299	3.83667e-08	5.1546e-06	FALSE	gained_in_mutant	579	*	Distal Intergenic	102466967	MIR6130	-88410
chr7	153246268	153246743	*	476	4.53993	5.33981	2.59123	2.74858	3.84584e-08	5.16342e-06	FALSE	gained_in_mutant	476	*	Distal Intergenic	105375577	LOC105375577	-148741
chr13	61413440	61415829	*	2390	7.2185	7.61508	6.66977	0.945301	3.88433e-08	5.21155e-06	TRUE	gained_in_mutant	2390	*	Promoter (<=1kb)	64881	PCDH20	20
chr16	78461476	78463133	*	1658	7.80189	8.14622	7.34871	0.797506	3.88867e-08	5.21385e-06	FALSE	gained_in_mutant	1658	*	Intron (ENST00000627394.3/51741, intron 8 of 9)	124903730	LOC124903730	43435
chr3	140999979	141000870	*	892	6.67689	5.95229	7.15699	-1.2047	3.90987e-08	5.23873e-06	TRUE	lost_in_mutant	892	*	Distal Intergenic	55186	SLC25A36	26313
chr20	22490247	22491685	*	1439	5.87832	4.84169	6.47528	-1.63359	3.91549e-08	5.2427e-06	FALSE	lost_in_mutant	1439	*	Distal Intergenic	105372562	LOC105372562	-18690
chr6	95091600	95093192	*	1593	7.93864	8.2672	7.51248	0.754723	3.92513e-08	5.25205e-06	TRUE	gained_in_mutant	1593	*	Distal Intergenic	105377901	LOC105377901	-355662
chr5	147155904	147156896	*	993	6.55597	7.03571	5.83218	1.20353	3.9324e-08	5.25823e-06	FALSE	gained_in_mutant	993	*	Distal Intergenic	5521	PPP2R2B	-71120
chr20	688412	689509	*	1098	6.60673	5.84603	7.1022	-1.25617	3.94399e-08	5.27017e-06	TRUE	lost_in_mutant	1098	*	Distal Intergenic	85508	SCRT2	-12610
chr13	69474157	69474849	*	693	6.2359	6.774	5.36798	1.40602	3.95702e-08	5.28307e-06	TRUE	gained_in_mutant	693	*	Distal Intergenic	103689913	LINC00383	162824
chr7	49389851	49390664	*	814	6.721	7.19547	6.0093	1.18617	3.95899e-08	5.28307e-06	TRUE	gained_in_mutant	814	*	Distal Intergenic	124901804	LOC124901804	-133544
chr1	204751001	204752648	*	1648	6.45993	5.65484	6.9736	-1.31877	3.9888e-08	5.31927e-06	FALSE	lost_in_mutant	1648	*	Distal Intergenic	10446	LRRN2	-65263
chr13	73765548	73766412	*	865	7.24426	7.64384	6.68973	0.954111	4.01907e-08	5.35602e-06	FALSE	gained_in_mutant	865	*	Intron (ENST00000377669.7/11278, intron 5 of 7)	100874156	LINC00393	-103657
chr2	48699097	48699969	*	873	6.95581	6.29071	7.4093	-1.11859	4.02274e-08	5.35731e-06	FALSE	lost_in_mutant	873	*	Intron (ENST00000402114.6/286749, intron 10 of 10)	3973	LHCGR	23545
chr20	62899736	62901208	*	1473	9.16133	9.39985	8.87542	0.524431	4.02661e-08	5.35885e-06	FALSE	gained_in_mutant	1473	*	Intron (ENST00000266070.8/11083, intron 6 of 15)	11083	DIDO1	13198
chr20	62367584	62369521	*	1938	9.4162	9.65187	9.13437	0.517504	4.02993e-08	5.35967e-06	FALSE	gained_in_mutant	1938	*	Promoter (<=1kb)	3911	LAMA5	-272
chr20	36861893	36862702	*	810	7.68451	8.02963	7.22998	0.799645	4.05939e-08	5.39523e-06	FALSE	gained_in_mutant	810	*	Promoter (<=1kb)	140710	MTCL2	836
chr9	37994555	37995842	*	1288	8.08451	7.65483	8.41515	-0.760319	4.06807e-08	5.40314e-06	FALSE	lost_in_mutant	1288	*	Intron (ENST00000540557.1/6461, intron 3 of 11)	6461	SHB	72845
chr2	129064713	129065353	*	641	5.9619	4.98071	6.54054	-1.55984	4.07837e-08	5.41318e-06	FALSE	lost_in_mutant	641	*	Intron (ENST00000413403.1/ENST00000413403.1, intron 1 of 1)	151121	LINC01854	208495
chr20	43765586	43766677	*	1092	7.87675	8.23177	7.40481	0.826965	4.09716e-08	5.43448e-06	FALSE	gained_in_mutant	1092	*	Distal Intergenic	149699	GTSF1L	-38584
chr19	42366561	42367189	*	629	5.59545	6.21315	4.49252	1.72063	4.104e-08	5.43822e-06	FALSE	gained_in_mutant	629	*	Promoter (2-3kb)	1954	MEGF8	-2442
chr5	79262566	79263236	*	671	4.30458	5.18236	1.68262	3.49975	4.10763e-08	5.43822e-06	FALSE	gained_in_mutant	671	*	Intron (ENST00000396137.5/133746, intron 1 of 10)	133746	JMY	26435
chr9	84230510	84231881	*	1372	6.52338	7.0241	5.75011	1.27399	4.10823e-08	5.43822e-06	TRUE	gained_in_mutant	1372	*	Distal Intergenic	105376116	SLC28A3-AS1	-46338
chr5	159554768	159555712	*	945	6.20661	5.32008	6.75167	-1.4316	4.11462e-08	5.44304e-06	FALSE	lost_in_mutant	945	*	Promoter (1-2kb)	105377684	LOC105377684	1760
chr10	9690046	9690548	*	503	5.11929	5.81059	3.74318	2.06741	4.12247e-08	5.44979e-06	FALSE	gained_in_mutant	503	*	Distal Intergenic	124902542	LOC124902542	68689
chr1	80918037	80918936	*	900	5.50101	6.13685	4.33665	1.8002	4.14251e-08	5.47262e-06	TRUE	gained_in_mutant	900	*	Distal Intergenic	101927412	LINC01781	276757
chr6	21277438	21278650	*	1213	7.85255	7.36313	8.21733	-0.854206	4.157e-08	5.48809e-06	FALSE	lost_in_mutant	1213	*	Distal Intergenic	54901	CDKAL1	76626
chr10	114870121	114870638	*	518	5.61989	6.23783	4.51619	1.72164	4.17341e-08	5.50609e-06	FALSE	gained_in_mutant	518	*	Intron (ENST00000369250.7/57700, intron 16 of 16)	57700	FHIP2A	9330
chr20	1894347	1896363	*	2017	8.71791	8.37865	8.99239	-0.61374	4.20162e-08	5.53962e-06	FALSE	lost_in_mutant	2017	*	Promoter (<=1kb)	102724545	LOC102724545	0
chr1	113095885	113096578	*	694	5.68471	6.27956	4.65465	1.62491	4.2177e-08	5.55711e-06	FALSE	gained_in_mutant	694	*	Promoter (2-3kb)	9860	LRIG2	-2145
chr8	130321962	130323107	*	1146	5.64649	6.27125	4.52005	1.7512	4.25627e-08	5.60421e-06	TRUE	gained_in_mutant	1146	*	Intron (ENST00000518721.6/50807, intron 3 of 29)	50807	ASAP1	17830
chr1	73673559	73675199	*	1641	6.42928	6.93963	5.63243	1.30721	4.2701e-08	5.61867e-06	TRUE	gained_in_mutant	1641	*	Intron (ENST00000424953.1/109729166, intron 1 of 2)	109729166	LINC02238	-34169
chr15	101006942	101009065	*	2124	7.20671	6.64078	7.61214	-0.971356	4.27462e-08	5.62089e-06	TRUE	lost_in_mutant	2124	*	Exon (ENST00000388948.8/79705, exon 7 of 34)	79705	LRRK1	-12644
chr1	234726747	234727458	*	712	7.76687	8.11074	7.3145	0.796239	4.29476e-08	5.64362e-06	FALSE	gained_in_mutant	712	*	Promoter (1-2kb)	100506810	LINC01132	1349
chr16	9995939	9996801	*	863	6.30635	6.81675	5.50936	1.3074	4.32997e-08	5.68611e-06	TRUE	gained_in_mutant	863	*	Intron (ENST00000396573.6/2903, intron 3 of 13)	2903	GRIN2A	-25144
chr16	361923	362693	*	771	7.46518	6.90645	7.86691	-0.960459	4.3577e-08	5.71873e-06	FALSE	lost_in_mutant	771	*	Distal Intergenic	10573	MRPL28	7532
chr1	152110403	152112607	*	2205	8.97583	9.22315	8.67716	0.545986	4.37852e-08	5.74225e-06	FALSE	gained_in_mutant	2205	*	Promoter (2-3kb)	7062	TCHH	2837
chr18	31610112	31611563	*	1452	6.89591	6.24437	7.34311	-1.09874	4.38706e-08	5.74963e-06	FALSE	lost_in_mutant	1452	*	Distal Intergenic	7276	TTR	18235
chr9	34700995	34702591	*	1597	8.07428	7.65133	8.40094	-0.749614	4.41849e-08	5.78462e-06	FALSE	lost_in_mutant	1597	*	Promoter (<=1kb)	23349	PHF24	-362
chr14	65282012	65283143	*	1132	7.61492	7.11301	7.98657	-0.873558	4.42246e-08	5.78462e-06	FALSE	lost_in_mutant	1132	*	Intron (ENST00000555736.1/ENST00000555736.1, intron 1 of 3)	100616176	MIR4708	52040
chr7	25428691	25429769	*	1079	6.66537	5.91757	7.15542	-1.23785	4.42263e-08	5.78462e-06	TRUE	lost_in_mutant	1079	*	Promoter (2-3kb)	124901604	LOC124901604	2419
chr20	62365858	62367028	*	1171	8.30598	8.62072	7.90285	0.717869	4.42545e-08	5.78462e-06	FALSE	gained_in_mutant	1171	*	Promoter (<=1kb)	3911	LAMA5	242
chr16	55082082	55083063	*	982	6.20693	6.72353	5.39452	1.329	4.43789e-08	5.79706e-06	TRUE	gained_in_mutant	982	*	Distal Intergenic	105371278	LOC105371278	-32764
chr2	30981243	30982040	*	798	7.21761	7.61864	6.66026	0.958379	4.44088e-08	5.79714e-06	FALSE	gained_in_mutant	798	*	Intron (ENST00000324589.9/79623, intron 3 of 15)	79623	GALNT14	9169
chr7	84366353	84366934	*	582	5.54618	4.33739	6.19453	-1.85714	4.46943e-08	5.83056e-06	TRUE	lost_in_mutant	582	*	Intron (ENST00000448879.5/10371, intron 3 of 4)	10371	SEMA3A	5334
chr19	18457099	18458261	*	1163	7.04779	7.48413	6.41927	1.06486	4.4789e-08	5.83906e-06	FALSE	gained_in_mutant	1163	*	3' UTR	8178	ELL	-6573
chr10	98361100	98361652	*	553	5.79326	4.68699	6.41197	-1.72498	4.48552e-08	5.84384e-06	FALSE	lost_in_mutant	553	*	Distal Intergenic	84795	PYROXD2	26784
chr11	74372847	74373729	*	883	5.69446	6.31153	4.59359	1.71794	4.55221e-08	5.92682e-06	FALSE	gained_in_mutant	883	*	Intron (ENST00000298198.5/283209, intron 2 of 13)	283209	PGM2L1	24704
chr20	64079420	64080821	*	1402	8.8562	9.11375	8.54246	0.57129	4.56012e-08	5.93322e-06	FALSE	gained_in_mutant	1402	*	Promoter (<=1kb)	10287	RGS19	0
chr8	34190384	34190639	*	256	4.21708	5.08771	1.67367	3.41403	4.59877e-08	5.97958e-06	TRUE	gained_in_mutant	256	*	Intron (ENST00000671048.1/105379365, intron 1 of 1)	105379365	NA	5739
chr19	45293754	45295226	*	1473	8.08927	8.40334	7.68724	0.716097	4.61438e-08	5.99593e-06	FALSE	gained_in_mutant	1473	*	Exon (ENST00000262891.9/57787, exon 14 of 17)	57787	MARK4	13609
chr1	155859172	155860829	*	1658	10.1644	10.3494	9.95214	0.397271	4.64752e-08	6.03504e-06	FALSE	gained_in_mutant	1658	*	Promoter (<=1kb)	23208	SYT11	0
chr20	61087870	61088474	*	605	5.41544	6.05766	4.22865	1.82901	4.66046e-08	6.04787e-06	FALSE	gained_in_mutant	605	*	Distal Intergenic	100506470	LINC01718	8730
chr20	63260798	63262045	*	1248	8.23763	8.53604	7.86096	0.675088	4.66489e-08	6.04965e-06	FALSE	gained_in_mutant	1248	*	Exon (ENST00000612722.1/100192386, exon 1 of 1)	128414	NKAIN4	-6335
chr14	55966123	55967109	*	987	6.78089	6.04893	7.26416	-1.21524	4.71538e-08	6.11113e-06	TRUE	lost_in_mutant	987	*	Distal Intergenic	102723670	LOC102723670	4938
chr18	72940773	72941720	*	948	6.71914	5.99515	7.19897	-1.20382	4.7284e-08	6.12399e-06	FALSE	lost_in_mutant	948	*	Distal Intergenic	100505797	NETO1-DT	63329
chr5	141475433	141476756	*	1324	6.31162	6.81737	5.52607	1.2913	4.74834e-08	6.14579e-06	FALSE	gained_in_mutant	1324	*	Promoter (<=1kb)	5098	PCDHGC3	0
chr13	55179348	55180261	*	914	5.70014	4.55301	6.33099	-1.77798	4.78294e-08	6.18437e-06	FALSE	lost_in_mutant	914	*	Distal Intergenic	100846996	MIR5007	4894
chr1	207372268	207372645	*	378	4.94459	5.6789	3.37283	2.30607	4.7844e-08	6.18437e-06	FALSE	gained_in_mutant	378	*	Intron (ENST00000695826.1/1604, intron 9 of 9)	1604	CD55	35514
chr1	50135376	50136346	*	971	6.31295	6.8172	5.53109	1.28611	4.78998e-08	6.18755e-06	FALSE	gained_in_mutant	971	*	Intron (ENST00000651693.1/1996, intron 3 of 6)	1996	ELAVL4	6623
chr20	36481785	36482554	*	770	6.76297	7.23095	6.06592	1.16503	4.8016e-08	6.19851e-06	FALSE	gained_in_mutant	770	*	Intron (ENST00000373913.7/22839, intron 7 of 12)	22839	DLGAP4	8666
chr20	53914247	53916389	*	2143	9.42344	9.64792	9.15748	0.490438	4.80617e-08	6.19917e-06	FALSE	gained_in_mutant	2143	*	Distal Intergenic	124904936	LOC124904936	-23771
chr16	27268391	27269219	*	829	6.81938	7.25955	6.18281	1.07673	4.80838e-08	6.19917e-06	FALSE	gained_in_mutant	829	*	Promoter (<=1kb)	197370	NSMCE1	0
chr12	67573828	67574743	*	916	5.68763	6.28563	4.64783	1.6378	4.815e-08	6.20367e-06	FALSE	gained_in_mutant	916	*	Intron (ENST00000650195.1/105369812, intron 4 of 4)	105369815	LINC02442	12563
chr7	147895401	147896436	*	1036	5.94643	6.51368	4.99832	1.51536	4.8465e-08	6.2402e-06	TRUE	gained_in_mutant	1036	*	Promoter (<=1kb)	26047	CNTNAP2	-593
chr5	167347918	167349184	*	1267	5.65897	4.51189	6.28981	-1.77792	4.89333e-08	6.29639e-06	FALSE	lost_in_mutant	1267	*	Intron (ENST00000518659.6/57451, intron 3 of 30)	101927908	LOC101927908	-179517
chr20	43201705	43202521	*	817	5.5023	6.13448	4.3506	1.78388	4.94075e-08	6.35327e-06	FALSE	gained_in_mutant	817	*	Exon (ENST00000658035.2/121853075, exon 2 of 2)	121853075	PTPRT-DT	11483
chr20	32116021	32117210	*	1190	6.0014	6.56233	5.07117	1.49117	4.96971e-08	6.38636e-06	FALSE	gained_in_mutant	1190	*	Exon (ENST00000611964.1/ENST00000611964.1, exon 1 of 1)	9777	TM9SF4	6254
chr8	130796103	130797007	*	905	5.87372	6.45118	4.89599	1.55519	4.9878e-08	6.40546e-06	TRUE	gained_in_mutant	905	*	Intron (ENST00000286355.10/114, intron 15 of 17)	114	ADCY8	193858
chr12	127677190	127678036	*	847	7.20376	6.60928	7.62354	-1.01425	4.99388e-08	6.4091e-06	FALSE	lost_in_mutant	847	*	Distal Intergenic	101927637	LINC02411	-40702
chr7	155456854	155457663	*	810	6.95254	7.37665	6.34926	1.02738	5.03085e-08	6.45237e-06	TRUE	gained_in_mutant	810	*	Promoter (<=1kb)	121832807	EN2-DT	0
chr20	20593246	20594403	*	1158	6.9923	6.37767	7.42195	-1.04428	5.04591e-08	6.4675e-06	TRUE	lost_in_mutant	1158	*	Intron (ENST00000202677.12/57186, intron 16 of 39)	57186	RALGAPA2	11009
chr9	136304970	136306673	*	1704	7.82095	7.36995	8.16403	-0.794079	5.0517e-08	6.47072e-06	FALSE	lost_in_mutant	1704	*	Promoter (<=1kb)	399693	CCDC187	228
chr1	975603	976627	*	1025	7.0161	6.40443	7.4443	-1.03987	5.09201e-08	6.51814e-06	FALSE	lost_in_mutant	1025	*	Promoter (<=1kb)	84808	PERM1	14
chr1	3127201	3127761	*	561	6.47314	6.95734	5.73903	1.21831	5.09839e-08	6.51874e-06	FALSE	gained_in_mutant	561	*	Promoter (<=1kb)	100422968	MIR4251	-214
chr10	11112856	11113976	*	1121	6.53124	7.00696	5.81666	1.19031	5.09907e-08	6.51874e-06	TRUE	gained_in_mutant	1121	*	Intron (ENST00000637215.1/10659, intron 2 of 14)	439950	CELF2-AS2	-7083
chr8	142224559	142225785	*	1227	7.34881	6.80804	7.74124	-0.933204	5.13662e-08	6.56251e-06	FALSE	lost_in_mutant	1227	*	Intron (ENST00000524325.6/203062, intron 13 of 13)	619434	LINC00051	26203
chr1	22861612	22862610	*	999	6.45504	5.65521	6.96659	-1.31137	5.17282e-08	6.60038e-06	TRUE	lost_in_mutant	999	*	Promoter (<=1kb)	100422914	MIR4253	616
chr12	117142730	117143479	*	750	6.71556	7.16856	6.05153	1.11703	5.17294e-08	6.60038e-06	FALSE	gained_in_mutant	750	*	3' UTR	23014	FBXO21	14549
chr16	65455887	65456498	*	612	5.14046	5.82678	3.78503	2.04175	5.20504e-08	6.63707e-06	TRUE	gained_in_mutant	612	*	Intron (ENST00000663911.1/283867, intron 2 of 7)	283867	LINC00922	-92075
chr16	8474550	8475325	*	776	5.25235	5.91366	3.99563	1.91803	5.23612e-08	6.67239e-06	FALSE	gained_in_mutant	776	*	Distal Intergenic	283953	TMEM114	56688
chr13	43031384	43032458	*	1075	7.28822	6.7406	7.68422	-0.943624	5.24301e-08	6.67542e-06	TRUE	lost_in_mutant	1075	*	Intron (ENST00000474320.1/29103, intron 1 of 3)	29103	DNAJC15	7798
chr20	45890139	45891827	*	1689	10.2252	10.4102	10.013	0.39726	5.24524e-08	6.67542e-06	FALSE	gained_in_mutant	1689	*	Promoter (<=1kb)	5476	CTSA	0
chr2	181231753	181232652	*	900	6.35223	5.52447	6.87489	-1.35042	5.25958e-08	6.68937e-06	FALSE	lost_in_mutant	900	*	Intron (ENST00000642559.1/101927156, intron 6 of 9)	101927156	LINC01934	-5772
chr3	126198087	126199531	*	1445	6.47932	5.70794	6.97925	-1.27131	5.3026e-08	6.73976e-06	FALSE	lost_in_mutant	1445	*	Promoter (<=1kb)	10840	ALDH1L1	-93
chr3	147391854	147392860	*	1007	6.35128	6.85509	5.57047	1.28463	5.32592e-08	6.76399e-06	FALSE	gained_in_mutant	1007	*	Promoter (<=1kb)	84107	ZIC4	0
chr11	19240421	19241412	*	992	8.22808	8.52604	7.85211	0.67393	5.3285e-08	6.76399e-06	FALSE	gained_in_mutant	992	*	Promoter (<=1kb)	79733	E2F8	0
chr4	157763932	157764706	*	775	6.27113	6.78419	5.46755	1.31664	5.33699e-08	6.77042e-06	FALSE	gained_in_mutant	775	*	Intron (ENST00000652341.2/ENST00000652341.2, intron 1 of 2)	340017	LINC02433	191396
chr1	169586158	169587066	*	909	6.90397	6.24087	7.35654	-1.11567	5.35149e-08	6.78446e-06	FALSE	lost_in_mutant	909	*	Promoter (<=1kb)	2153	F5	0
chr2	31675406	31676651	*	1246	6.05607	5.09887	6.62648	-1.52761	5.36157e-08	6.79289e-06	FALSE	lost_in_mutant	1246	*	Distal Intergenic	6716	SRD5A2	-94468
chr20	20051885	20053041	*	1157	9.14167	8.84104	9.39033	-0.549287	5.36985e-08	6.79902e-06	FALSE	lost_in_mutant	1157	*	Promoter (<=1kb)	51340	CRNKL1	0
chr13	59750619	59751624	*	1006	6.89798	7.32535	6.28802	1.03732	5.3831e-08	6.81144e-06	FALSE	gained_in_mutant	1006	*	Promoter (<=1kb)	81624	DIAPH3	0
chr6	131431644	131432425	*	782	5.87511	4.80633	6.48229	-1.67596	5.40036e-08	6.82892e-06	FALSE	lost_in_mutant	782	*	Intron (ENST00000702750.1/105378005, intron 3 of 4)	105378005	LOC105378005	11375
chr12	50186588	50187746	*	1159	6.63883	7.10335	5.94949	1.15386	5.40507e-08	6.83052e-06	TRUE	gained_in_mutant	1159	*	Exon (ENST00000552061.1/ENST00000552061.1, exon 2 of 2)	51474	LIMA1	-4409
chr3	44684996	44686091	*	1096	7.45901	7.82469	6.96798	0.856704	5.40867e-08	6.83069e-06	FALSE	gained_in_mutant	1096	*	Promoter (<=1kb)	112840933	ZKSCAN7-AS1	0
chr1	75136151	75136930	*	780	6.4368	5.60539	6.96089	-1.3555	5.41952e-08	6.84004e-06	FALSE	lost_in_mutant	780	*	Promoter (1-2kb)	431707	LHX8	1763
chr2	30216161	30216701	*	541	5.78416	6.36606	4.79331	1.57275	5.42772e-08	6.84601e-06	FALSE	gained_in_mutant	541	*	Distal Intergenic	81606	LBH	-14833
chr12	124035278	124035721	*	444	5.17747	5.86339	3.82368	2.03971	5.44002e-08	6.85716e-06	FALSE	gained_in_mutant	444	*	Intron (ENST00000618862.2/144348, intron 3 of 3)	144348	ZNF664	37572
chr13	66769062	66769544	*	483	4.54975	5.33849	2.6737	2.6648	5.4528e-08	6.86889e-06	FALSE	gained_in_mutant	483	*	Intron (ENST00000377865.7/5101, intron 3 of 4)	100874064	PCDH9-AS2	-55625
chr1	116150888	116152628	*	1741	8.33629	7.9634	8.63232	-0.668916	5.47415e-08	6.89141e-06	FALSE	lost_in_mutant	1741	*	Distal Intergenic	126868	MAB21L3	27015
chr12	83322249	83323134	*	886	6.46462	6.94148	5.74745	1.19403	5.47921e-08	6.89339e-06	FALSE	gained_in_mutant	886	*	Distal Intergenic	105369874	LOC105369874	149385
chr21	16069433	16070724	*	1292	6.58674	5.84794	7.07295	-1.225	5.49196e-08	6.90504e-06	TRUE	lost_in_mutant	1292	*	Promoter (<=1kb)	388815	MIR99AHG	0
chr8	42462035	42463236	*	1202	6.11888	6.65999	5.24297	1.41702	5.51401e-08	6.92836e-06	FALSE	gained_in_mutant	1202	*	Promoter (<=1kb)	6575	SLC20A2	135
chr13	62485356	62486436	*	1081	5.54625	6.16267	4.44752	1.71515	5.53042e-08	6.94458e-06	TRUE	gained_in_mutant	1081	*	Distal Intergenic	105370232	LOC105370232	88469
chr8	80240224	80241220	*	997	7.09045	6.46657	7.52456	-1.05798	5.55139e-08	6.96649e-06	FALSE	lost_in_mutant	997	*	Promoter (<=1kb)	100847056	MIR5708	-169
chr10	102618346	102618834	*	489	4.93305	5.66057	3.39445	2.26612	5.61139e-08	7.03731e-06	FALSE	gained_in_mutant	489	*	3' UTR	81603	TRIM8	-23669
chr16	4882117	4883299	*	1183	7.61093	7.96564	7.13956	0.826072	5.61806e-08	7.03975e-06	FALSE	gained_in_mutant	1183	*	3' UTR	29855	UBN1	5169
chr20	35411540	35412500	*	961	8.62907	8.90899	8.28145	0.627536	5.62044e-08	7.03975e-06	FALSE	gained_in_mutant	961	*	Promoter (<=1kb)	55245	UQCC1	0
chr2	6827758	6828523	*	766	6.06665	6.61057	5.1832	1.42736	5.69036e-08	7.12281e-06	FALSE	gained_in_mutant	766	*	Exon (ENST00000366140.6/104326052, exon 3 of 3)	104326052	NRIR	5008
chr13	59442305	59443762	*	1458	6.09028	6.62024	5.24373	1.37651	5.69937e-08	7.12957e-06	TRUE	gained_in_mutant	1458	*	Distal Intergenic	105370224	LOC105370224	-211669
chr9	1400905	1402100	*	1196	6.48167	5.68584	6.99161	-1.30577	5.70906e-08	7.13719e-06	FALSE	lost_in_mutant	1196	*	Distal Intergenic	10655	DMRT2	346281
chr3	135217245	135218661	*	1417	6.83706	7.27767	6.19955	1.07812	5.75292e-08	7.18572e-06	TRUE	gained_in_mutant	1417	*	Intron (ENST00000398015.8/2047, intron 12 of 15)	102724019	LOC102724019	-69436
chr6	157165062	157165371	*	310	4.9679	5.68993	3.45538	2.23456	5.75514e-08	7.18572e-06	FALSE	gained_in_mutant	310	*	Intron (ENST00000346085.10/57492, intron 10 of 20)	57492	ARID1B	-4679
chr1	3831082	3832068	*	987	5.24864	5.93894	3.87676	2.06218	5.77088e-08	7.20083e-06	FALSE	gained_in_mutant	987	*	Promoter (<=1kb)	9731	CEP104	0
chr20	43187623	43188644	*	1022	8.17605	8.48115	7.78863	0.692525	5.81916e-08	7.25649e-06	TRUE	gained_in_mutant	1022	*	Promoter (1-2kb)	11122	PTPRT	1089
chr20	60947870	60948690	*	821	6.72433	7.17353	6.06853	1.105	5.92473e-08	7.38349e-06	FALSE	gained_in_mutant	821	*	Distal Intergenic	100506470	LINC01718	-130359
chr1	181168865	181169957	*	1093	7.54521	7.03026	7.92393	-0.893667	5.94945e-08	7.40626e-06	TRUE	lost_in_mutant	1093	*	Distal Intergenic	101928973	LINC01732	-4527
chrX	97619360	97620212	*	853	5.45543	4.14957	6.12946	-1.97989	5.95206e-08	7.40626e-06	FALSE	lost_in_mutant	853	*	Promoter (2-3kb)	10824	DIAPH2-AS1	-2101
chr20	49982199	49983546	*	1348	8.94027	9.2039	8.61745	0.586452	5.95423e-08	7.40626e-06	FALSE	gained_in_mutant	1348	*	Promoter (<=1kb)	6615	SNAI1	0
chr8	129971704	129973713	*	2010	6.61693	7.09355	5.9003	1.19325	6.01521e-08	7.47742e-06	FALSE	gained_in_mutant	2010	*	Promoter (<=1kb)	51571	CYRIB	-714
chr20	25553431	25554327	*	897	6.44747	5.66995	6.94993	-1.27998	6.02557e-08	7.48559e-06	FALSE	lost_in_mutant	897	*	Intron (ENST00000278886.11/22981, intron 1 of 23)	22981	NINL	-13029
chr2	7847533	7849179	*	1647	7.22406	7.61644	6.68337	0.933065	6.03342e-08	7.49064e-06	FALSE	gained_in_mutant	1647	*	Distal Intergenic	105373409	LOC105373409	-27491
chr5	72170189	72170426	*	238	5.78251	6.36285	4.79629	1.56657	6.05484e-08	7.51252e-06	FALSE	gained_in_mutant	238	*	Promoter (<=1kb)	100616377	MIR4803	722
chr1	6161337	6161655	*	319	5.66559	4.52741	6.29382	-1.76641	6.07699e-08	7.53326e-06	FALSE	lost_in_mutant	319	*	Intron (ENST00000262450.8/26038, intron 2 of 41)	26038	CHD5	-17233
chr18	24243620	24244953	*	1334	6.3238	6.84098	5.50992	1.33106	6.07917e-08	7.53326e-06	TRUE	gained_in_mutant	1334	*	Intron (ENST00000399443.7/114876, intron 1 of 13)	114876	OSBPL1A	26658
chr8	141730414	141731534	*	1121	8.44193	8.0662	8.73975	-0.673546	6.11595e-08	7.5741e-06	FALSE	lost_in_mutant	1121	*	Distal Intergenic	100302147	MIR1302-7	54779
chr13	26867068	26868102	*	1035	6.40396	6.91435	5.60702	1.30732	6.14946e-08	7.61083e-06	TRUE	gained_in_mutant	1035	*	Distal Intergenic	2835	GPR12	-106282
chr20	6104444	6105447	*	1004	6.20475	5.31185	6.75217	-1.44032	6.18994e-08	7.65615e-06	FALSE	lost_in_mutant	1004	*	Promoter (2-3kb)	55612	FERMT1	2103
chr20	327060	327653	*	594	8.80318	8.48338	9.06479	-0.581411	6.21416e-08	7.6813e-06	FALSE	lost_in_mutant	594	*	Promoter (1-2kb)	6666	SOX12	1508
chr16	65787652	65789066	*	1415	7.32427	6.74446	7.73672	-0.992258	6.23277e-08	7.69949e-06	FALSE	lost_in_mutant	1415	*	Distal Intergenic	283867	LINC00922	-211307
chr12	100966831	100967614	*	784	6.16254	6.70178	5.29163	1.41014	6.2531e-08	7.71979e-06	TRUE	gained_in_mutant	784	*	Intron (ENST00000549155.6/121601, intron 7 of 10)	121601	ANO4	-19505
chr20	20016778	20018064	*	1287	8.80804	8.48967	9.0687	-0.579032	6.27972e-08	7.74782e-06	FALSE	lost_in_mutant	1287	*	Promoter (<=1kb)	51126	NAA20	0
chr20	39203521	39204500	*	980	6.93598	7.36213	6.32855	1.03358	6.36531e-08	7.84852e-06	FALSE	gained_in_mutant	980	*	Distal Intergenic	339568	LINC01734	20248
chr5	58890548	58892035	*	1488	8.1791	7.78346	8.48926	-0.705798	6.39384e-08	7.87879e-06	FALSE	lost_in_mutant	1488	*	Distal Intergenic	115827	RAB3C	102269
chr20	50717986	50718847	*	862	5.5957	6.20118	4.53233	1.66885	6.42399e-08	7.91102e-06	TRUE	gained_in_mutant	862	*	Distal Intergenic	84612	PARD6B	-12733
chr19	48562991	48563693	*	703	6.03762	5.11151	6.59709	-1.48558	6.45832e-08	7.94835e-06	TRUE	lost_in_mutant	703	*	Intron (ENST00000201586.7/6820, intron 1 of 6)	6820	SULT2B1	10819
chr20	59402385	59404476	*	2092	9.16466	9.40054	8.88253	0.518011	6.49906e-08	7.99352e-06	FALSE	gained_in_mutant	2092	*	Distal Intergenic	1908	EDN3	100864
chr9	121779464	121779983	*	520	5.96342	6.53413	5.00534	1.52879	6.50829e-08	7.99991e-06	FALSE	gained_in_mutant	520	*	Intron (ENST00000259371.7/153090, intron 14 of 16)	153090	DAB2IP	19124
chr22	33504307	33505526	*	1220	7.24976	7.64126	6.71074	0.930519	6.52777e-08	8.01669e-06	FALSE	gained_in_mutant	1220	*	Intron (ENST00000608642.6/9215, intron 5 of 11)	9215	LARGE1	-65740
chr6	1986280	1987179	*	900	6.36839	5.53824	6.89198	-1.35374	6.53005e-08	8.01669e-06	TRUE	lost_in_mutant	900	*	Intron (ENST00000530927.5/2762, intron 4 of 10)	2762	GMDS	-25371
chr6	17580214	17581203	*	990	6.83004	6.16668	7.28273	-1.11605	6.55011e-08	8.03633e-06	FALSE	lost_in_mutant	990	*	Distal Intergenic	102724591	LOC102724591	17855
chr16	46632563	46633842	*	1280	6.81363	6.13515	7.27325	-1.1381	6.56336e-08	8.04647e-06	FALSE	lost_in_mutant	1280	*	Distal Intergenic	79801	SHCBP1	-11184
chr10	118161566	118162279	*	714	4.96133	5.68912	3.42138	2.26774	6.56651e-08	8.04647e-06	FALSE	gained_in_mutant	714	*	Intron (ENST00000414722.5/255082, intron 3 of 3)	255082	CASC2	-42010
chr1	223093089	223093645	*	557	6.41116	6.8949	5.67811	1.21679	6.57408e-08	8.05077e-06	FALSE	gained_in_mutant	557	*	Exon (ENST00000659290.1/102724046, exon 5 of 5)	102724046	LOC102724046	9682
chr19	4371022	4371734	*	713	6.89396	7.32364	6.27925	1.04438	6.68437e-08	8.17817e-06	FALSE	gained_in_mutant	713	*	Intron (ENST00000269886.7/6455, intron 1 of 9)	6455	SH3GL1	8558
chr8	130313161	130314457	*	1297	6.67834	7.12775	6.02207	1.10568	6.68638e-08	8.17817e-06	TRUE	gained_in_mutant	1297	*	Intron (ENST00000518721.6/50807, intron 3 of 29)	50807	ASAP1	26480
chr20	32127496	32128137	*	642	5.35766	6.0099	4.13466	1.87523	6.69261e-08	8.18074e-06	FALSE	gained_in_mutant	642	*	Intron (ENST00000398022.7/9777, intron 1 of 17)	9777	TM9SF4	17729
chr20	34875895	34876851	*	957	10.7544	10.9243	10.5617	0.36254	6.73897e-08	8.23232e-06	FALSE	gained_in_mutant	957	*	Promoter (<=1kb)	55902	ACSS2	0
chr16	70396393	70396938	*	546	6.52075	5.7831	7.00646	-1.22336	6.7548e-08	8.24657e-06	FALSE	lost_in_mutant	546	*	Promoter (2-3kb)	6483	ST3GAL2	-2634
chr8	49955190	49956001	*	812	6.24568	5.40432	6.77364	-1.36932	6.76745e-08	8.25691e-06	TRUE	lost_in_mutant	812	*	Intron (ENST00000518864.5/54212, intron 2 of 19)	54212	SNTG1	43014
chr10	42875599	42876440	*	842	7.60146	7.10505	7.9701	-0.865051	6.78886e-08	8.27793e-06	FALSE	lost_in_mutant	842	*	Distal Intergenic	101929445	LINC02623	4078
chr10	101130975	101132115	*	1141	8.09817	8.41029	7.69932	0.710968	6.81871e-08	8.30921e-06	FALSE	gained_in_mutant	1141	*	Promoter (<=1kb)	100038246	TLX1NB	0
chr7	80063371	80063948	*	578	5.48624	6.10383	4.38368	1.72015	6.87477e-08	8.37237e-06	FALSE	gained_in_mutant	578	*	Intron (ENST00000649225.1/2770, intron 3 of 12)	2770	GNAI1	-42260
chr10	54371747	54372855	*	1109	6.47387	5.69085	6.9786	-1.28775	6.88228e-08	8.37636e-06	FALSE	lost_in_mutant	1109	*	Intron (ENST00000644397.2/65217, intron 4 of 37)	105378311	LOC105378311	-113375
chr1	54239399	54240013	*	615	6.21451	5.29719	6.77082	-1.47363	6.89641e-08	8.3884e-06	FALSE	lost_in_mutant	615	*	Promoter (2-3kb)	619518	SSBP3-AS1	2959
chr10	69359421	69360174	*	754	6.13154	6.65386	5.30463	1.34923	6.92756e-08	8.42112e-06	FALSE	gained_in_mutant	754	*	Promoter (1-2kb)	3098	HK1	-1251
chr19	2333236	2333948	*	713	6.56677	5.82139	7.05579	-1.2344	6.93769e-08	8.42824e-06	FALSE	lost_in_mutant	713	*	Promoter (<=1kb)	56928	SPPL2B	-681
chr1	97112332	97112905	*	574	4.83581	2.81453	5.64617	-2.83164	6.96114e-08	8.45155e-06	TRUE	lost_in_mutant	574	*	Intron (ENST00000422980.1/100873932, intron 1 of 4)	100873932	DPYD-AS1	16409
chr5	23506612	23507596	*	985	5.30865	3.90396	6.00669	-2.10272	7.0302e-08	8.53016e-06	FALSE	lost_in_mutant	985	*	Promoter (<=1kb)	56979	PRDM9	0
chr10	51545031	51545897	*	867	5.60172	4.43677	6.23772	-1.80095	7.08486e-08	8.59122e-06	FALSE	lost_in_mutant	867	*	Intron (ENST00000401604.8/5592, intron 3 of 17)	5592	PRKG1	77308
chr20	58550069	58550946	*	878	7.48387	7.85713	6.979	0.87813	7.08927e-08	8.5913e-06	FALSE	gained_in_mutant	878	*	Intron (ENST00000427140.5/149773, intron 6 of 6)	149773	APCDD1L-DT	26909
chr17	17205322	17206819	*	1498	8.01656	7.56113	8.3622	-0.801065	7.21892e-08	8.74307e-06	FALSE	lost_in_mutant	1498	*	Promoter (<=1kb)	201164	PLD6	0
chr5	90747232	90748247	*	1016	6.61386	5.90169	7.08852	-1.18683	7.25206e-08	8.77783e-06	FALSE	lost_in_mutant	1016	*	Promoter (1-2kb)	84059	ADGRV1	1541
chr12	126156876	126157404	*	529	4.40605	5.22875	2.29377	2.93499	7.29913e-08	8.82941e-06	FALSE	gained_in_mutant	529	*	Intron (ENST00000654753.1/101927464, intron 4 of 4)	101927464	LINC02359	-8842
chr7	73324075	73324826	*	752	6.2711	5.4228	6.80173	-1.37893	7.31575e-08	8.84411e-06	FALSE	lost_in_mutant	752	*	Promoter (<=1kb)	135892	TRIM50	745
chr8	22561055	22562256	*	1202	8.04879	7.6309	8.37243	-0.741531	7.36994e-08	8.90418e-06	FALSE	lost_in_mutant	1202	*	Promoter (<=1kb)	10174	SORBS3	124
chr18	47287327	47288799	*	1473	7.90331	7.46951	8.23639	-0.76688	7.38068e-08	8.9117e-06	TRUE	lost_in_mutant	1473	*	Promoter (1-2kb)	110175910	MIR4527HG	1602
chr3	27992819	27993840	*	1022	7.06926	6.4634	7.49463	-1.03123	7.38905e-08	8.91325e-06	TRUE	lost_in_mutant	1022	*	Intron (ENST00000643609.1/ENST00000643609.1, intron 1 of 6)	107986041	LINC01967	65428
chr4	151408398	151409031	*	634	7.08808	7.50606	6.49721	1.00885	7.39096e-08	8.91325e-06	FALSE	gained_in_mutant	634	*	Promoter (<=1kb)	105377486	FHIP1A-DT	0
chr20	48942871	48943454	*	584	5.60531	6.20306	4.56625	1.63681	7.40051e-08	8.91933e-06	FALSE	gained_in_mutant	584	*	Intron (ENST00000371917.5/10564, intron 3 of 38)	10564	ARFGEF2	-9271
chr18	43507958	43508580	*	623	4.55211	1.08309	5.48545	-4.40237	7.41265e-08	8.92852e-06	FALSE	lost_in_mutant	623	*	Distal Intergenic	6860	SYT4	-230459
chr20	2264562	2265313	*	752	5.98632	5.012	6.56262	-1.55062	7.45938e-08	8.97934e-06	FALSE	lost_in_mutant	752	*	Intron (ENST00000651531.1/7053, intron 2 of 13)	7053	TGM3	-30688
chr17	77372359	77375011	*	2653	9.81517	10.0128	9.58613	0.426649	7.51092e-08	9.03589e-06	FALSE	gained_in_mutant	2653	*	Promoter (<=1kb)	10801	SEPTIN9	0
chr8	41827861	41829105	*	1245	9.0334	8.74606	9.2729	-0.526842	7.5722e-08	9.10407e-06	FALSE	lost_in_mutant	1245	*	Exon (ENST00000563810.1/ENST00000563810.1, exon 1 of 1)	105379392	LOC105379392	30058
chr14	41604869	41607829	*	2961	9.63335	9.83534	9.3984	0.436935	7.61266e-08	9.14716e-06	FALSE	gained_in_mutant	2961	*	Promoter (<=1kb)	105370469	LRFN5-DT	0
chr10	47202197	47202807	*	611	5.09139	5.78007	3.72624	2.05384	7.6577e-08	9.1957e-06	FALSE	gained_in_mutant	611	*	Distal Intergenic	105378291	LOC105378291	-4638
chr15	59936389	59937242	*	854	6.45191	5.69455	6.946	-1.25145	7.679e-08	9.21568e-06	TRUE	lost_in_mutant	854	*	Distal Intergenic	27023	FOXB1	-66992
chr15	58585629	58586611	*	983	6.32797	5.51182	6.84605	-1.33424	7.70183e-08	9.23379e-06	TRUE	lost_in_mutant	983	*	Distal Intergenic	102	ADAM10	34893
chr12	16609884	16611231	*	1348	7.75468	8.10137	7.2974	0.803964	7.70342e-08	9.23379e-06	FALSE	gained_in_mutant	1348	*	Promoter (<=1kb)	55885	LMO3	0
chr12	118045598	118046201	*	604	6.0031	6.54352	5.12905	1.41446	7.71202e-08	9.23851e-06	FALSE	gained_in_mutant	604	*	Promoter (2-3kb)	55884	WSB2	-2720
chr11	64356605	64357089	*	485	6.60059	5.8869	7.07592	-1.18901	7.71822e-08	9.24034e-06	FALSE	lost_in_mutant	485	*	Promoter (1-2kb)	283234	CCDC88B	1262
chr4	175871506	175872462	*	957	6.83209	7.27751	6.18438	1.09312	7.81255e-08	9.34412e-06	FALSE	gained_in_mutant	957	*	Promoter (<=1kb)	2823	GPM6A	268
chr5	150694641	150695021	*	381	4.18131	5.0494	1.66472	3.38468	7.81435e-08	9.34412e-06	TRUE	gained_in_mutant	381	*	Promoter (<=1kb)	55696	RBM22	0
chr7	117962795	117964334	*	1540	6.60342	7.07367	5.90126	1.17241	7.83662e-08	9.36509e-06	TRUE	gained_in_mutant	1540	*	Distal Intergenic	83992	CTTNBP2	-88656
chr10	35949000	35950383	*	1384	7.41321	7.78658	6.90815	0.878425	7.87482e-08	9.40506e-06	TRUE	gained_in_mutant	1384	*	Distal Intergenic	105376495	LINC02630	-50037
chr4	139836090	139836713	*	624	5.83195	6.42233	4.81557	1.60676	7.88509e-08	9.41165e-06	FALSE	gained_in_mutant	624	*	Intron (ENST00000509479.6/55534, intron 2 of 4)	124900781	LOC124900781	73010
chr6	27250733	27252320	*	1588	8.77818	8.4542	9.04257	-0.588369	7.92049e-08	9.44821e-06	FALSE	lost_in_mutant	1588	*	Promoter (<=1kb)	10279	PRSS16	0
chr5	139667894	139670960	*	3067	8.73701	8.41417	9.00066	-0.586488	7.94663e-08	9.47368e-06	FALSE	lost_in_mutant	3067	*	Intron (ENST00000502295.1/51523, intron 1 of 1)	51523	CXXC5	-4476
chr4	149072153	149072927	*	775	5.29392	3.8383	6.00357	-2.16527	7.99529e-08	9.52595e-06	FALSE	lost_in_mutant	775	*	Distal Intergenic	107986319	LINC02430	81248
chr11	38686650	38687364	*	715	4.09934	4.99184	1.29959	3.69225	8.09301e-08	9.63657e-06	FALSE	gained_in_mutant	715	*	Distal Intergenic	101928536	LINC01493	37792
chr11	44065825	44067068	*	1244	6.51561	5.77	7.00473	-1.23473	8.16231e-08	9.71324e-06	FALSE	lost_in_mutant	1244	*	Promoter (<=1kb)	84680	ACCS	0
chr9	20207302	20209683	*	2382	7.24547	6.68277	7.64924	-0.966473	8.22576e-08	9.78287e-06	TRUE	lost_in_mutant	2382	*	Distal Intergenic	4300	MLLT3	153886
chr13	52811312	52811955	*	644	5.54729	6.15567	4.47464	1.68103	8.26744e-08	9.82653e-06	TRUE	gained_in_mutant	644	*	Promoter (1-2kb)	100313778	MIR759	1262
chr8	124425204	124426627	*	1424	7.97552	7.5463	8.3059	-0.759599	8.40211e-08	9.98061e-06	FALSE	lost_in_mutant	1424	*	Distal Intergenic	55039	TRMT12	-24193
chr1	237166294	237167393	*	1100	6.06644	6.6065	5.19332	1.41318	8.44392e-08	1.00243e-05	TRUE	gained_in_mutant	1100	*	Intron (ENST00000366574.7/6262, intron 1 of 104)	6262	RYR2	124110
chr2	6564381	6564827	*	447	4.53695	5.32794	2.64657	2.68137	8.45086e-08	1.00265e-05	FALSE	gained_in_mutant	447	*	Distal Intergenic	107985844	LINC01824	68371
chr2	1925898	1926629	*	732	7.04954	6.40388	7.49399	-1.09011	8.48112e-08	1.00563e-05	FALSE	lost_in_mutant	732	*	Promoter (2-3kb)	23040	MYT1L	-2635
chr9	134406838	134407800	*	963	8.15046	7.74162	8.46866	-0.727043	8.51591e-08	1.00916e-05	FALSE	lost_in_mutant	963	*	Intron (ENST00000481739.2/6256, intron 2 of 9)	6256	RXRA	20716
chr3	156084375	156085312	*	938	6.42916	6.90905	5.70503	1.20402	8.58357e-08	1.01657e-05	FALSE	gained_in_mutant	938	*	Intron (ENST00000478609.5/7881, intron 1 of 3)	7881	KCNAB1	-35266
chr2	5538781	5539558	*	778	4.38289	5.20254	2.29374	2.90881	8.59441e-08	1.01724e-05	FALSE	gained_in_mutant	778	*	Distal Intergenic	124905950	LOC124905950	16473
chr18	51783725	51784661	*	937	5.43998	6.06332	4.31831	1.74501	8.60069e-08	1.01738e-05	FALSE	gained_in_mutant	937	*	Distal Intergenic	100287225	LINC01630	222904
chr2	45802122	45803146	*	1025	7.20482	6.65107	7.60399	-0.952924	8.61455e-08	1.01841e-05	FALSE	lost_in_mutant	1025	*	Intron (ENST00000421201.1/5581, intron 2 of 2)	5581	PRKCE	104140
chr20	52371497	52372565	*	1069	6.06069	6.60265	5.18251	1.42014	8.64154e-08	1.02099e-05	FALSE	gained_in_mutant	1069	*	Intron (ENST00000656056.1/105372666, intron 3 of 3)	105372666	LOC105372666	30873
chr18	42854941	42855452	*	512	4.87932	5.60125	3.36731	2.23394	8.67072e-08	1.02382e-05	FALSE	gained_in_mutant	512	*	Intron (ENST00000326695.10/6014, intron 4 of 4)	6014	RIT2	118643
chr6	6006594	6009403	*	2810	10.3915	10.5623	10.1978	0.364471	8.72236e-08	1.02872e-05	FALSE	gained_in_mutant	2810	*	Promoter (<=1kb)	51299	NRN1	0
chr1	236307214	236307878	*	665	5.96329	4.98897	6.53959	-1.55062	8.72257e-08	1.02872e-05	FALSE	lost_in_mutant	665	*	Distal Intergenic	56605	ERO1B	-25195
chr15	90664996	90666095	*	1100	5.15472	5.82456	3.86525	1.95931	8.77055e-08	1.03376e-05	FALSE	gained_in_mutant	1100	*	Intron (ENST00000559531.1/101926895, intron 2 of 3)	101929765	LINC01585	4257
chr11	61627909	61628766	*	858	7.32443	6.7911	7.71294	-0.92184	8.80061e-08	1.03669e-05	FALSE	lost_in_mutant	858	*	Promoter (<=1kb)	113157	RPLP0P2	-7
chr12	124531019	124531788	*	770	7.97352	7.54562	8.30311	-0.75749	8.83734e-08	1.04017e-05	FALSE	lost_in_mutant	770	*	Intron (ENST00000404621.5/9612, intron 1 of 46)	9612	NCOR2	3815
chr2	201257514	201259324	*	1811	6.62707	7.11591	5.88211	1.2338	8.84067e-08	1.04017e-05	FALSE	gained_in_mutant	1811	*	Promoter (<=1kb)	841	CASP8	0
chr16	87635233	87636932	*	1700	8.73546	8.41701	8.99617	-0.579166	8.85048e-08	1.0407e-05	FALSE	lost_in_mutant	1700	*	Intron (ENST00000537256.5/57338, intron 1 of 5)	57338	JPH3	-16630
chr10	43202251	43202885	*	635	6.64842	5.93426	7.12396	-1.1897	8.91486e-08	1.04765e-05	FALSE	lost_in_mutant	635	*	Promoter (<=1kb)	221002	RASGEF1A	0
chr16	86222714	86223703	*	990	6.50722	6.97571	5.80903	1.16668	8.92895e-08	1.04868e-05	FALSE	gained_in_mutant	990	*	Promoter (<=1kb)	124903744	LOC124903744	0
chr1	191742270	191743308	*	1039	5.78408	6.35974	4.81163	1.54811	8.96164e-08	1.0519e-05	FALSE	gained_in_mutant	1039	*	Distal Intergenic	107985457	LINC02770	-80124
chr10	14211339	14212765	*	1427	7.39125	6.87088	7.77287	-0.901995	8.97532e-08	1.05288e-05	FALSE	lost_in_mutant	1427	*	Intron (ENST00000357447.7/55691, intron 2 of 24)	55691	FRMD4A	-36976
chr8	6800311	6801241	*	931	6.79788	6.14328	7.24652	-1.10323	9.03724e-08	1.05951e-05	FALSE	lost_in_mutant	931	*	Distal Intergenic	124901872	LOC124901872	19437
chr1	22799883	22802365	*	2483	9.49192	9.22232	9.71899	-0.496673	9.0977e-08	1.06597e-05	FALSE	lost_in_mutant	2483	*	Promoter (<=1kb)	2048	EPHB2	0
chr7	141071184	141073739	*	2556	9.9441	10.1317	9.7284	0.403303	9.11738e-08	1.06765e-05	FALSE	gained_in_mutant	2556	*	Promoter (<=1kb)	100507421	TMEM178B	-325
chr21	39047814	39048957	*	1144	6.27757	5.43559	6.80577	-1.37018	9.14434e-08	1.07017e-05	TRUE	lost_in_mutant	1144	*	Intron (ENST00000652155.1/102724740, intron 1 of 4)	102724740	LINC02940	13937
chr22	40720712	40721857	*	1146	8.75276	8.43843	9.01071	-0.572282	9.17474e-08	1.07309e-05	FALSE	lost_in_mutant	1146	*	Distal Intergenic	124905123	LOC124905123	-35773
chr7	3957412	3958220	*	809	6.24649	6.75243	5.4605	1.29193	9.271e-08	1.08371e-05	FALSE	gained_in_mutant	809	*	3' UTR	221935	SDK1	6491
chr20	14336622	14337877	*	1256	8.7149	8.3984	8.9743	-0.575901	9.29284e-08	1.08562e-05	FALSE	lost_in_mutant	1256	*	Promoter (<=1kb)	23767	FLRT3	0
chr6	107045874	107047017	*	1144	7.55427	7.91468	7.07273	0.841942	9.31386e-08	1.08744e-05	FALSE	gained_in_mutant	1144	*	Intron (ENST00000311381.8/51250, intron 3 of 3)	51250	MTRES1	5882
chr13	41907215	41907840	*	626	5.97228	6.5122	5.09953	1.41267	9.34799e-08	1.09078e-05	FALSE	gained_in_mutant	626	*	Exon (ENST00000379310.8/23078, exon 4 of 45)	23078	VWA8	-38812
chr16	86507989	86511061	*	3073	8.31178	8.60368	7.94545	0.65823	9.41631e-08	1.0981e-05	FALSE	gained_in_mutant	3073	*	Promoter (<=1kb)	2294	FOXF1	0
chr2	38701284	38702022	*	739	4.45975	5.27471	2.4053	2.86942	9.47879e-08	1.10429e-05	FALSE	gained_in_mutant	739	*	Intron (ENST00000272252.10/130589, intron 4 of 6)	130589	GALM	19989
chr8	77767028	77767675	*	648	5.05503	3.47382	5.79124	-2.31743	9.48231e-08	1.10429e-05	TRUE	lost_in_mutant	648	*	Distal Intergenic	102724874	LOC102724874	316331
chr20	62128677	62128956	*	280	4.49089	5.29494	2.51382	2.78112	9.49087e-08	1.10429e-05	FALSE	gained_in_mutant	280	*	Intron (ENST00000279068.11/149986, intron 3 of 8)	149986	LSM14B	5525
chr22	20240164	20240882	*	719	8.03246	7.62997	8.3468	-0.716824	9.49705e-08	1.10429e-05	FALSE	lost_in_mutant	719	*	Promoter (2-3kb)	65078	RTN4R	2802
chr11	74324451	74325031	*	581	5.20438	5.87031	3.93003	1.94027	9.49727e-08	1.10429e-05	FALSE	gained_in_mutant	581	*	Exon (ENST00000502071.2/101928580, exon 7 of 7)	283208	P4HA3	-12811
chr11	62840362	62842695	*	2334	10.0249	10.2182	9.80163	0.416597	9.56568e-08	1.11159e-05	TRUE	gained_in_mutant	2334	*	Promoter (<=1kb)	54663	WDR74	0
chr16	48898053	48899745	*	1693	6.59185	7.05649	5.90226	1.15423	9.63572e-08	1.11907e-05	FALSE	gained_in_mutant	1693	*	Distal Intergenic	105371240	LOC105371240	274595
chr13	43299924	43300214	*	291	5.15449	5.82578	3.85935	1.96644	9.71043e-08	1.12709e-05	TRUE	gained_in_mutant	291	*	Intron (ENST00000690772.1/55068, intron 11 of 16)	55068	ENOX1	61151
chr12	105260907	105261301	*	395	4.36962	5.1999	2.19799	3.00191	9.74916e-08	1.13035e-05	TRUE	gained_in_mutant	395	*	Intron (ENST00000548458.6/387882, intron 1 of 6)	55198	APPL2	-24704
chr15	68343164	68343651	*	488	6.1358	6.65273	5.32252	1.33021	9.74996e-08	1.13035e-05	FALSE	gained_in_mutant	488	*	Promoter (2-3kb)	22801	ITGA11	-2321
chr22	42867521	42868218	*	698	6.72359	6.03333	7.18853	-1.1552	9.76556e-08	1.1315e-05	FALSE	lost_in_mutant	698	*	Intron (ENST00000507586.1/26286, intron 1 of 3)	26286	ARFGAP3	7989
chr13	73721840	73722660	*	821	6.15418	6.66806	5.34856	1.3195	9.79456e-08	1.13419e-05	TRUE	gained_in_mutant	821	*	Intron (ENST00000377669.7/11278, intron 6 of 7)	100874156	LINC00393	-59949
chr5	154109764	154111169	*	1406	6.51533	5.77432	7.00248	-1.22816	9.82329e-08	1.13685e-05	TRUE	lost_in_mutant	1406	*	Intron (ENST00000520327.6/4238, intron 2 of 3)	107986465	LOC107986465	12741
chr11	120334937	120337764	*	2828	9.54381	9.75735	9.29307	0.464281	9.85577e-08	1.13995e-05	FALSE	gained_in_mutant	2828	*	Promoter (<=1kb)	23365	ARHGEF12	0
chr5	3369463	3369848	*	386	5.13519	5.8177	3.79537	2.02234	9.8703e-08	1.14096e-05	FALSE	gained_in_mutant	386	*	Intron (ENST00000662836.1/285577, intron 4 of 4)	105374624	LINC02162	-82968
chr2	5111594	5111855	*	262	4.07388	4.9959	0.825687	4.17021	9.8979e-08	1.14348e-05	TRUE	gained_in_mutant	262	*	Distal Intergenic	124905950	LOC124905950	444176
chr20	44552088	44553657	*	1570	6.34744	6.84032	5.59295	1.24737	9.90683e-08	1.14385e-05	FALSE	gained_in_mutant	1570	*	Intron (ENST00000372891.7/11142, intron 1 of 5)	11142	PKIG	-10544
chr9	77672197	77673031	*	835	6.20754	6.74331	5.34581	1.39749	9.96463e-08	1.14985e-05	TRUE	gained_in_mutant	835	*	Distal Intergenic	9630	GNA14	-23875
chr19	47966904	47967573	*	670	5.54203	6.14555	4.48489	1.66067	1.0048e-07	1.1588e-05	FALSE	gained_in_mutant	670	*	Distal Intergenic	100131137	BSPH1	24597
chr11	77126453	77128601	*	2149	8.86149	8.5384	9.12529	-0.586898	1.00939e-07	1.16341e-05	FALSE	lost_in_mutant	2149	*	Promoter (<=1kb)	4647	MYO7A	0
chr14	66075828	66077084	*	1257	6.91249	7.33971	6.30286	1.03685	1.01073e-07	1.16427e-05	FALSE	gained_in_mutant	1257	*	Distal Intergenic	105370540	LINC02290	-34473
chr20	63461030	63461569	*	540	7.00831	7.42092	6.42821	0.9927	1.01345e-07	1.16673e-05	FALSE	gained_in_mutant	540	*	Promoter (<=1kb)	3785	KCNQ2	-16
chr10	130545837	130546303	*	467	4.54875	5.32606	2.74318	2.58288	1.01859e-07	1.17196e-05	FALSE	gained_in_mutant	467	*	Distal Intergenic	124902561	LOC124902561	365652
chr5	89313812	89315982	*	2171	7.85296	8.17371	7.4399	0.733809	1.02121e-07	1.1743e-05	FALSE	gained_in_mutant	2171	*	Intron (ENST00000514092.5/101929423, intron 4 of 6)	101929423	MEF2C-AS1	-102825
chr13	112931051	112931944	*	894	8.03803	7.59555	8.37618	-0.780631	1.02789e-07	1.1813e-05	FALSE	lost_in_mutant	894	*	Intron (ENST00000375608.7/23263, intron 2 of 29)	23263	MCF2L	28856
chr13	70139494	70140044	*	551	4.52735	5.31541	2.65566	2.65975	1.04551e-07	1.20085e-05	FALSE	gained_in_mutant	551	*	Intron (ENST00000678624.1/6315, intron 3 of 4)	57626	KLHL1	-31001
chr4	103449220	103450027	*	808	5.82441	4.78293	6.42293	-1.64	1.04633e-07	1.20109e-05	TRUE	lost_in_mutant	808	*	Intron (ENST00000656104.1/101929448, intron 3 of 3)	101929448	LINC02428	24145
chr1	22516930	22518619	*	1690	7.24933	6.71293	7.63946	-0.92653	1.04928e-07	1.20378e-05	FALSE	lost_in_mutant	1690	*	Exon (ENST00000375647.5/9923, exon 13 of 18)	2046	EPHA8	-44870
chr9	133742879	133743348	*	470	6.90153	6.21448	7.36503	-1.15055	1.04999e-07	1.20389e-05	FALSE	lost_in_mutant	470	*	Promoter (2-3kb)	1757	SARDH	-2924
chr14	96934343	96935203	*	861	5.80617	4.7867	6.39757	-1.61087	1.06013e-07	1.21481e-05	FALSE	lost_in_mutant	861	*	Promoter (1-2kb)	145249	LINC00618	1860
chr20	33673525	33675459	*	1935	9.11805	9.34789	8.84452	0.503369	1.07283e-07	1.22816e-05	TRUE	gained_in_mutant	1935	*	Promoter (<=1kb)	63941	NECAB3	0
chr1	219416660	219417273	*	614	5.51358	4.28567	6.16716	-1.88149	1.07301e-07	1.22816e-05	FALSE	lost_in_mutant	614	*	Intron (ENST00000664470.1/107984018, intron 1 of 2)	107984018	LOC107984018	15757
chr20	40702203	40702686	*	484	5.35487	6.01512	4.10212	1.913	1.07603e-07	1.2309e-05	FALSE	gained_in_mutant	484	*	Distal Intergenic	101927098	LOC101927098	-3587
chr17	44729349	44730357	*	1009	6.44937	6.9527	5.66977	1.28293	1.07803e-07	1.23247e-05	FALSE	gained_in_mutant	1009	*	Exon (ENST00000393547.6/80174, exon 4 of 15)	80174	DBF4B	-3302
chr2	39933371	39934539	*	1169	6.37733	6.86296	5.63989	1.22307	1.09726e-07	1.25373e-05	FALSE	gained_in_mutant	1169	*	Intron (ENST00000599740.1/100128590, intron 1 of 1)	100128590	SLC8A1-AS1	13678
chr15	29454209	29455263	*	1055	7.45597	6.9411	7.83465	-0.893547	1.09916e-07	1.25517e-05	FALSE	lost_in_mutant	1055	*	Promoter (1-2kb)	23359	ENTREP2	-1410
chr8	32927555	32928485	*	931	8.11992	7.71736	8.43431	-0.716951	1.10449e-07	1.26054e-05	FALSE	lost_in_mutant	931	*	Promoter (<=1kb)	105379362	LOC105379362	0
chr17	52157924	52160443	*	2520	8.13752	8.44002	7.75431	0.685708	1.10512e-07	1.26054e-05	TRUE	gained_in_mutant	2520	*	Promoter (<=1kb)	56934	CA10	0
chr2	240612556	240613329	*	774	6.90573	7.34318	6.27487	1.06831	1.10855e-07	1.26372e-05	FALSE	gained_in_mutant	774	*	Intron (ENST00000270364.11/2859, intron 2 of 3)	2859	GPR35	-5614
chr10	115566264	115567100	*	837	5.5242	6.12895	4.46316	1.66579	1.12188e-07	1.27817e-05	TRUE	gained_in_mutant	837	*	Intron (ENST00000355044.8/26033, intron 26 of 28)	26033	ATRNL1	99090
chr7	133835564	133837363	*	1800	6.75808	7.19815	6.12172	1.07643	1.12375e-07	1.27956e-05	TRUE	gained_in_mutant	1800	*	Intron (ENST00000253861.5/60412, intron 11 of 17)	60412	EXOC4	-57700
chr1	27143989	27144636	*	648	6.64441	5.94473	7.11356	-1.16883	1.12706e-07	1.2826e-05	FALSE	lost_in_mutant	648	*	Intron (ENST00000263980.8/6548, intron 1 of 11)	6548	SLC9A1	9962
chr21	40884718	40885405	*	688	5.7118	6.30278	4.69359	1.60919	1.13797e-07	1.29428e-05	TRUE	gained_in_mutant	688	*	Distal Intergenic	1826	DSCAM	-37560
chr13	40179334	40180292	*	959	5.62273	6.23323	4.54329	1.68994	1.14411e-07	1.30051e-05	TRUE	gained_in_mutant	959	*	Intron (ENST00000455241.2/100874127, intron 1 of 4)	124903162	LOC124903162	6550
chr1	240492386	240493768	*	1383	5.94524	4.92216	6.53781	-1.61565	1.15106e-07	1.30765e-05	FALSE	lost_in_mutant	1383	*	5' UTR	56776	FMN2	20288
chr20	21016375	21018004	*	1630	6.71303	6.04062	7.16988	-1.12926	1.1527e-07	1.30877e-05	FALSE	lost_in_mutant	1630	*	Distal Intergenic	128193295	LINC03083	45927
chr5	171268721	171269994	*	1274	7.33151	7.70285	6.83017	0.872677	1.15422e-07	1.30975e-05	TRUE	gained_in_mutant	1274	*	Intron (ENST00000389118.8/64901, intron 26 of 29)	64901	RANBP17	27688
chr20	20407786	20408729	*	944	7.26841	6.70169	7.67424	-0.972548	1.1586e-07	1.31396e-05	TRUE	lost_in_mutant	944	*	Intron (ENST00000202677.12/57186, intron 38 of 39)	3642	INSM1	39682
chr12	109290990	109292219	*	1230	7.65299	7.16705	8.01585	-0.848807	1.16613e-07	1.32174e-05	FALSE	lost_in_mutant	1230	*	Promoter (<=1kb)	121643	FOXN4	-738
chr1	205000936	205002002	*	1067	8.06921	7.66804	8.38274	-0.714703	1.17601e-07	1.33161e-05	FALSE	lost_in_mutant	1067	*	Exon (ENST00000339876.11/23114, exon 26 of 30)	23114	NFASC	3752
chr2	50116162	50116419	*	258	4.64306	5.40031	2.95217	2.44814	1.17694e-07	1.33161e-05	FALSE	gained_in_mutant	258	*	Intron (ENST00000401669.7/9378, intron 18 of 22)	9378	NRXN1	-96887
chr12	53567219	53568301	*	1083	7.25488	6.69368	7.6579	-0.964219	1.17739e-07	1.33161e-05	FALSE	lost_in_mutant	1083	*	Intron (ENST00000648881.1/124902937, intron 3 of 6)	11016	ATF7	-23268
chr11	135067386	135068459	*	1074	6.16945	6.68249	5.36592	1.31658	1.17753e-07	1.33161e-05	FALSE	gained_in_mutant	1074	*	Intron (ENST00000532071.1/105369589, intron 2 of 2)	105369589	LINC02684	7440
chr11	58963048	58964125	*	1078	6.42087	5.66951	6.91243	-1.24291	1.17997e-07	1.33325e-05	TRUE	lost_in_mutant	1078	*	Intron (ENST00000534063.1/92292, intron 1 of 1)	283194	LOC283194	15160
chr14	101128798	101130002	*	1205	7.07171	7.47992	6.5003	0.979626	1.18033e-07	1.33325e-05	FALSE	gained_in_mutant	1205	*	Distal Intergenic	124903386	LOC124903386	-7487
chr2	73700057	73700796	*	740	7.18279	7.58447	6.62416	0.960307	1.19696e-07	1.35126e-05	FALSE	gained_in_mutant	740	*	3' UTR	200420	ALMS1P1	29027
chr20	3658613	3659557	*	945	6.97294	6.37277	7.39552	-1.02275	1.19887e-07	1.35265e-05	FALSE	lost_in_mutant	945	*	3' UTR	64096	GFRA4	3842
chr20	40319993	40321008	*	1016	8.08054	8.38229	7.6985	0.683792	1.20217e-07	1.3556e-05	FALSE	gained_in_mutant	1016	*	Distal Intergenic	100505663	LINC01370	314208
chr2	126856413	126857058	*	646	6.68187	6.00053	7.14278	-1.14225	1.21145e-07	1.36529e-05	FALSE	lost_in_mutant	646	*	Distal Intergenic	101929926	TEX51	-41806
chr20	62887039	62888180	*	1142	7.9521	8.26484	7.55225	0.712591	1.21437e-07	1.3678e-05	FALSE	gained_in_mutant	1142	*	3' UTR	10732	TCFL5	-25217
chr20	8297291	8298895	*	1605	6.11294	5.23327	6.65545	-1.42217	1.21673e-07	1.36968e-05	TRUE	lost_in_mutant	1605	*	Intron (ENST00000637919.1/23236, intron 2 of 32)	23236	PLCB1	-6779
chr17	29880158	29881220	*	1063	6.0135	6.55327	5.14116	1.41211	1.22871e-07	1.38238e-05	FALSE	gained_in_mutant	1063	*	Promoter (1-2kb)	124904117	LOC124904117	-1786
chr10	77835936	77836673	*	738	6.2515	5.43553	6.76951	-1.33398	1.23064e-07	1.38377e-05	TRUE	lost_in_mutant	738	*	Intron (ENST00000475613.6/9231, intron 1 of 21)	9231	DLG5	-6494
chr1	169144458	169145840	*	1383	6.31203	6.80477	5.55784	1.24693	1.2337e-07	1.38641e-05	TRUE	gained_in_mutant	1383	*	Intron (ENST00000688755.1/481, intron 6 of 8)	481	ATP1B1	21549
chrX	131830413	131831465	*	1053	7.86975	7.43755	8.20188	-0.764332	1.23612e-07	1.38835e-05	FALSE	lost_in_mutant	1053	*	Promoter (<=1kb)	286467	FIRRE	0
chr4	21652502	21653951	*	1450	7.31859	6.78628	7.70657	-0.920288	1.24141e-07	1.3935e-05	TRUE	lost_in_mutant	1450	*	Intron (ENST00000382152.7/80333, intron 1 of 8)	80333	KCNIP4	43823
chr13	34879565	34880431	*	867	6.31859	5.53219	6.82469	-1.29251	1.25712e-07	1.41033e-05	FALSE	lost_in_mutant	867	*	Distal Intergenic	26960	NBEA	-61839
chr7	34570579	34571128	*	550	5.19613	5.85743	3.93938	1.91806	1.25986e-07	1.4126e-05	FALSE	gained_in_mutant	550	*	Intron (ENST00000419766.5/404744, intron 2 of 4)	387129	NPSR1	-87090
chr1	143905455	143906103	*	649	4.52396	1.08309	5.45596	-4.37287	1.26194e-07	1.41413e-05	FALSE	lost_in_mutant	649	*	Promoter (<=1kb)	105371209	LOC105371209	0
chr4	112953267	112953841	*	575	6.16722	6.67828	5.36862	1.30966	1.26739e-07	1.41944e-05	TRUE	gained_in_mutant	575	*	Intron (ENST00000672356.1/287, intron 2 of 43)	102723896	LOC102723896	-70937
chr19	38304373	38305566	*	1194	7.90709	7.48033	8.23601	-0.755678	1.27154e-07	1.42328e-05	FALSE	lost_in_mutant	1194	*	Promoter (<=1kb)	64073	C19orf33	100
chr15	75554617	75555348	*	732	5.90853	6.45614	5.01511	1.44103	1.27379e-07	1.425e-05	TRUE	gained_in_mutant	732	*	Intron (ENST00000618819.5/5780, intron 1 of 12)	5780	PTPN9	23967
chr3	154588566	154589425	*	860	6.14478	6.66472	5.32395	1.34077	1.27871e-07	1.42969e-05	FALSE	gained_in_mutant	860	*	Distal Intergenic	344758	GPR149	-158376
chr12	115881879	115882717	*	839	4.83215	5.56922	3.24668	2.32254	1.28273e-07	1.43338e-05	FALSE	gained_in_mutant	839	*	Intron (ENST00000666363.1/ENST00000666363.1, intron 1 of 1)	105370004	LINC02463	3420
chr11	119361081	119362237	*	1157	8.32169	8.6129	7.95646	0.656439	1.28946e-07	1.44008e-05	FALSE	gained_in_mutant	1157	*	Promoter (<=1kb)	9099	USP2	-867
chr10	10391627	10392224	*	598	4.99611	5.69309	3.59596	2.09713	1.29332e-07	1.44358e-05	FALSE	gained_in_mutant	598	*	Intron (ENST00000670890.2/101928322, intron 2 of 2)	107984207	LOC107984207	-53751
chr9	122912521	122914180	*	1660	8.42849	8.70419	8.08736	0.61683	1.29587e-07	1.44561e-05	FALSE	gained_in_mutant	1660	*	Promoter (<=1kb)	10773	ZBTB6	0
chr14	73960709	73961245	*	537	4.99429	5.69139	3.5936	2.09779	1.30421e-07	1.45409e-05	FALSE	gained_in_mutant	537	*	Promoter (1-2kb)	51004	COQ6	1210
chr11	35321989	35322561	*	573	4.97176	5.67976	3.52353	2.15623	1.31036e-07	1.46013e-05	TRUE	gained_in_mutant	573	*	5' UTR	6506	SLC1A2	-4606
chr20	48951091	48951582	*	492	4.94482	5.66809	3.42642	2.24168	1.3129e-07	1.46186e-05	FALSE	gained_in_mutant	492	*	Promoter (1-2kb)	10564	ARFGEF2	-1143
chr10	117553188	117555234	*	2047	6.69516	7.14895	6.02943	1.11953	1.31412e-07	1.46186e-05	TRUE	gained_in_mutant	2047	*	Distal Intergenic	196047	EMX2OS	-8120
chr20	4511852	4512635	*	784	5.24509	3.81318	5.9494	-2.13621	1.31412e-07	1.46186e-05	TRUE	lost_in_mutant	784	*	Intron (ENST00000419863.1/ENST00000419863.1, intron 1 of 1)	5621	PRNP	-173715
chr1	73997895	73999113	*	1219	6.47708	6.95178	5.76484	1.18694	1.31805e-07	1.4654e-05	TRUE	gained_in_mutant	1219	*	Distal Intergenic	127255	LRRIQ3	75677
chr1	74462375	74464272	*	1898	5.99591	6.52933	5.14035	1.38897	1.32176e-07	1.4687e-05	TRUE	gained_in_mutant	1898	*	3' UTR	100526835	FPGT-TNNI3K	23310
chr2	183129901	183130731	*	831	5.62724	6.21218	4.62729	1.58489	1.32614e-07	1.47273e-05	FALSE	gained_in_mutant	831	*	Exon (ENST00000442895.6/129401, exon 5 of 5)	129401	NUP35	5443
chr2	33632604	33633746	*	1143	7.53116	7.89769	7.03857	0.859124	1.33053e-07	1.47679e-05	FALSE	gained_in_mutant	1143	*	Promoter (<=1kb)	105374455	LOC105374455	0
chr12	93990922	93992464	*	1543	7.53259	7.04083	7.89867	-0.857844	1.33732e-07	1.48349e-05	TRUE	lost_in_mutant	1543	*	Distal Intergenic	105369911	LOC105369911	-47319
chrY	12431677	12432003	*	327	4.043	4.98139	0.462855	4.51854	1.3402e-07	1.48585e-05	FALSE	gained_in_mutant	327	*	Distal Intergenic	352887	GYG2P1	-10090
chr4	153447417	153448826	*	1410	6.97492	7.40036	6.36892	1.03144	1.34149e-07	1.48645e-05	FALSE	gained_in_mutant	1410	*	Distal Intergenic	23240	TMEM131L	-17520
chr9	113540894	113541804	*	911	8.21352	7.79153	8.53961	-0.748078	1.34575e-07	1.49033e-05	FALSE	lost_in_mutant	911	*	3' UTR	5998	RGS3	4283
chr11	118434286	118436500	*	2215	10.9277	11.0803	10.7571	0.323284	1.34672e-07	1.49057e-05	TRUE	gained_in_mutant	2215	*	Promoter (<=1kb)	4297	KMT2A	0
chr1	219386929	219388155	*	1227	6.49134	6.96276	5.78653	1.17622	1.3493e-07	1.49259e-05	TRUE	gained_in_mutant	1227	*	Distal Intergenic	107984018	LOC107984018	44875
chr5	45188857	45189928	*	1072	6.57726	5.84504	7.06065	-1.21561	1.35249e-07	1.49528e-05	FALSE	lost_in_mutant	1072	*	Distal Intergenic	124901180	LOC124901180	-36358
chr2	155285427	155286024	*	598	5.80236	6.37399	4.84163	1.53237	1.35418e-07	1.49632e-05	TRUE	gained_in_mutant	598	*	Distal Intergenic	107985953	LOC107985953	-239400
chr7	137596718	137597141	*	424	4.81125	5.55381	3.19798	2.35583	1.36851e-07	1.51131e-05	FALSE	gained_in_mutant	424	*	Intron (ENST00000453654.6/9162, intron 12 of 32)	9162	DGKI	12864
chr20	62938324	62938840	*	517	7.0401	7.45047	6.46442	0.986051	1.37722e-07	1.5189e-05	FALSE	gained_in_mutant	517	*	Promoter (<=1kb)	54994	GID8	171
chr6	5433247	5434200	*	954	6.46181	6.93907	5.74372	1.19535	1.37753e-07	1.5189e-05	FALSE	gained_in_mutant	954	*	Intron (ENST00000324331.10/10667, intron 4 of 6)	101927972	FARS2-AS1	23858
chr7	45072612	45074188	*	1577	8.8184	8.5086	9.0733	-0.564701	1.37769e-07	1.5189e-05	FALSE	lost_in_mutant	1577	*	Promoter (<=1kb)	83605	CCM2	274
chr18	37128445	37129009	*	565	5.01438	3.39844	5.75747	-2.35903	1.38339e-07	1.52402e-05	TRUE	lost_in_mutant	565	*	Intron (ENST00000592611.5/57536, intron 6 of 10)	57536	KIAA1328	61105
chr5	8383247	8384350	*	1104	7.40748	7.77005	6.92207	0.847975	1.38387e-07	1.52402e-05	TRUE	gained_in_mutant	1104	*	Intron (ENST00000501071.2/729506, intron 3 of 5)	100505738	MIR4458HG	-66351
chr20	59412298	59413560	*	1263	7.64789	7.98876	7.20072	0.788044	1.39169e-07	1.53179e-05	FALSE	gained_in_mutant	1263	*	Distal Intergenic	1908	EDN3	110777
chr12	76030265	76032626	*	2362	9.9113	10.1046	9.68805	0.416538	1.39436e-07	1.53387e-05	FALSE	gained_in_mutant	2362	*	Promoter (<=1kb)	120766149	PHLDA1-AS1	0
chr10	133100730	133101835	*	1106	8.09488	7.70743	8.39999	-0.692566	1.3963e-07	1.53515e-05	FALSE	lost_in_mutant	1106	*	Promoter (<=1kb)	84435	ADGRA1	-411
chr2	24083660	24085221	*	1562	8.73026	8.41646	8.98785	-0.571387	1.39849e-07	1.53665e-05	FALSE	lost_in_mutant	1562	*	Promoter (<=1kb)	9540	TP53I3	0
chr20	40462514	40463548	*	1035	6.92777	7.35563	6.31681	1.03883	1.39922e-07	1.53665e-05	TRUE	gained_in_mutant	1035	*	Distal Intergenic	9935	MAFB	225688
chr7	158413997	158415204	*	1208	8.69745	8.37239	8.96256	-0.590169	1.40189e-07	1.53835e-05	FALSE	lost_in_mutant	1208	*	Intron (ENST00000389413.7/5799, intron 2 of 21)	693180	MIR595	117609
chr2	133456831	133457420	*	590	5.20627	5.86491	3.95952	1.90539	1.40232e-07	1.53835e-05	FALSE	gained_in_mutant	590	*	Intron (ENST00000409261.6/344148, intron 3 of 19)	344148	NCKAP5	60093
chr7	39461004	39462003	*	1000	6.45442	5.68663	6.95286	-1.26624	1.41384e-07	1.55013e-05	FALSE	lost_in_mutant	1000	*	Intron (ENST00000518318.7/11281, intron 9 of 9)	11281	POU6F2	54386
chr22	45878176	45879237	*	1062	6.77259	6.08531	7.23619	-1.15088	1.4148e-07	1.55032e-05	FALSE	lost_in_mutant	1062	*	Exon (ENST00000623717.1/ENST00000623717.1, exon 1 of 1)	107985535	LOC107985535	8511
chr2	5886355	5886989	*	635	5.03324	5.73131	3.62845	2.10287	1.42448e-07	1.56006e-05	FALSE	gained_in_mutant	635	*	Distal Intergenic	150622	SILC1	-45554
chr2	60320120	60321721	*	1602	7.81542	7.34905	8.1673	-0.818256	1.433e-07	1.56853e-05	TRUE	lost_in_mutant	1602	*	Distal Intergenic	106660609	MIR4432HG	61315
chr5	124858746	124860622	*	1877	7.93053	8.24351	7.53029	0.713222	1.43636e-07	1.57128e-05	TRUE	gained_in_mutant	1877	*	Intron (ENST00000509456.2/ENST00000509456.2, intron 1 of 3)	101927421	LOC101927421	-32738
chr2	7225252	7226739	*	1488	6.16373	6.67227	5.37137	1.30089	1.43752e-07	1.57128e-05	TRUE	gained_in_mutant	1488	*	Distal Intergenic	101929452	LOC101929452	-147336
chr20	5749897	5751347	*	1451	8.35749	7.98229	8.65497	-0.672677	1.43793e-07	1.57128e-05	FALSE	lost_in_mutant	1451	*	Promoter (<=1kb)	149840	SHLD1	0
chr20	15061131	15062222	*	1092	6.19173	5.35729	6.717	-1.35971	1.4387e-07	1.57128e-05	FALSE	lost_in_mutant	1092	*	Intron (ENST00000217246.8/140733, intron 5 of 16)	100379174	MACROD2-AS1	-131603
chr3	32118963	32119912	*	950	6.23002	6.73771	5.43973	1.29799	1.44255e-07	1.57384e-05	TRUE	gained_in_mutant	950	*	Intron (ENST00000429432.5/23171, intron 1 of 3)	23171	GPD1L	12264
chr2	237213301	237214340	*	1040	7.24416	6.69735	7.63974	-0.942395	1.44339e-07	1.57384e-05	FALSE	lost_in_mutant	1040	*	Distal Intergenic	105373953	LOC105373953	-42751
chr9	120151552	120152821	*	1270	9.3356	9.06958	9.56012	-0.490536	1.44342e-07	1.57384e-05	FALSE	lost_in_mutant	1270	*	Distal Intergenic	406939	MIR147A	92229
chr20	56468008	56469015	*	1008	9.52648	9.73082	9.28835	0.442462	1.44684e-07	1.5767e-05	TRUE	gained_in_mutant	1008	*	Promoter (<=1kb)	51507	RTF2	0
chr14	61145088	61146423	*	1336	7.16922	7.56269	6.62645	0.936239	1.46966e-07	1.60069e-05	FALSE	gained_in_mutant	1336	*	Distal Intergenic	5583	PRKCH	-41136
chr1	14958830	14960015	*	1186	7.03557	6.43608	7.45782	-1.02175	1.4707e-07	1.60094e-05	FALSE	lost_in_mutant	1186	*	Intron (ENST00000636203.1/23254, intron 3 of 16)	23254	KAZN	12911
chr18	48022538	48024259	*	1722	9.59421	9.35068	9.80251	-0.451829	1.47567e-07	1.60513e-05	TRUE	lost_in_mutant	1722	*	Distal Intergenic	4087	SMAD2	-91392
chr10	133103821	133104851	*	1031	7.46439	6.96835	7.83282	-0.864471	1.47617e-07	1.60513e-05	FALSE	lost_in_mutant	1031	*	Promoter (1-2kb)	84435	ADGRA1	1575
chr2	140988502	140989527	*	1026	6.31803	6.81129	5.56262	1.24867	1.47944e-07	1.60779e-05	TRUE	gained_in_mutant	1026	*	Intron (ENST00000389484.8/53353, intron 17 of 90)	102465692	MIR7157	-401817
chr19	17762231	17763149	*	919	8.46431	8.11703	8.744	-0.626978	1.49287e-07	1.6215e-05	FALSE	lost_in_mutant	919	*	Promoter (<=1kb)	23149	FCHO1	0
chr1	163998644	163999566	*	923	6.16552	6.67393	5.37345	1.30048	1.49998e-07	1.62833e-05	FALSE	gained_in_mutant	923	*	Distal Intergenic	5087	PBX1	-556018
chr4	13543780	13545348	*	1569	7.61686	7.97857	7.13297	0.845604	1.50153e-07	1.62912e-05	FALSE	gained_in_mutant	1569	*	Promoter (<=1kb)	579	NKX3-2	0
chr1	166933432	166934429	*	998	6.69553	7.13539	6.0596	1.07579	1.51524e-07	1.64309e-05	FALSE	gained_in_mutant	998	*	Intron (ENST00000271417.8/387597, intron 6 of 9)	124904450	LOC124904450	-25352
chr12	41045192	41045962	*	771	5.81552	6.37156	4.89897	1.47259	1.52182e-07	1.64932e-05	FALSE	gained_in_mutant	771	*	Intron (ENST00000551295.7/1272, intron 23 of 23)	1272	CNTN1	16078
chr17	54626570	54628286	*	1717	6.62861	7.07701	5.97452	1.10249	1.52692e-07	1.65395e-05	TRUE	gained_in_mutant	1717	*	Intron (ENST00000654899.1/ENST00000654899.1, intron 1 of 1)	10040	TOM1L1	-271101
chr13	101248809	101249688	*	880	4.72737	5.46394	3.14439	2.31955	1.53805e-07	1.66509e-05	TRUE	gained_in_mutant	880	*	Intron (ENST00000251127.11/259232, intron 11 of 43)	259232	NALCN	-68620
chr4	27669601	27670512	*	912	6.71137	7.15348	6.0707	1.08278	1.55241e-07	1.67972e-05	FALSE	gained_in_mutant	912	*	Distal Intergenic	105374552	LOC105374552	-247241
chr20	44728750	44729601	*	852	7.21577	7.60658	6.67808	0.928501	1.55824e-07	1.68511e-05	FALSE	gained_in_mutant	852	*	Intron (ENST00000427598.5/106144538, intron 1 of 2)	8839	CCN5	5093
chr3	11060660	11062138	*	1479	9.09055	8.80901	9.32601	-0.517	1.56445e-07	1.6909e-05	FALSE	lost_in_mutant	1479	*	Promoter (<=1kb)	101927467	LOC101927467	0
chr11	35786671	35787881	*	1211	7.26316	6.73146	7.6508	-0.919343	1.56756e-07	1.69333e-05	FALSE	lost_in_mutant	1211	*	Intron (ENST00000299413.7/54765, intron 4 of 4)	54765	TRIM44	62415
chr17	5763473	5764601	*	1129	7.3683	7.74749	6.85248	0.895011	1.57459e-07	1.7e-05	FALSE	gained_in_mutant	1129	*	Distal Intergenic	339166	LOC339166	-7633
chr17	62111941	62112740	*	800	5.78305	6.34447	4.85146	1.49301	1.57733e-07	1.70203e-05	TRUE	gained_in_mutant	800	*	Distal Intergenic	9969	MED13	-46663
chr6	23989932	23990473	*	542	5.11059	3.55731	5.84114	-2.28383	1.58844e-07	1.71308e-05	FALSE	lost_in_mutant	542	*	Distal Intergenic	140767	NRSN1	-135713
chr10	131776011	131777017	*	1007	7.9442	7.53283	8.26392	-0.731085	1.59229e-07	1.7163e-05	FALSE	lost_in_mutant	1007	*	Promoter (<=1kb)	399827	LINC01164	385
chr13	67849459	67850294	*	836	4.77606	5.52281	3.14116	2.38166	1.59529e-07	1.7186e-05	TRUE	gained_in_mutant	836	*	Distal Intergenic	105370248	LOC105370248	-61655
chr9	81668819	81669779	*	961	7.47658	7.83531	6.99804	0.837272	1.60698e-07	1.73025e-05	TRUE	gained_in_mutant	961	*	Intron (ENST00000376499.8/7088, intron 4 of 19)	7088	TLE1	16117
chr8	100923802	100924406	*	605	5.78108	6.34598	4.83964	1.50634	1.62866e-07	1.75263e-05	FALSE	gained_in_mutant	605	*	Promoter (<=1kb)	7534	YWHAZ	582
chr11	134414672	134415226	*	555	7.13835	7.52811	6.60266	0.925452	1.63949e-07	1.76333e-05	TRUE	gained_in_mutant	555	*	Promoter (2-3kb)	283177	B3GAT1-DT	2367
chr1	5980256	5981310	*	1055	6.74033	6.07295	7.19488	-1.12193	1.66002e-07	1.78444e-05	FALSE	lost_in_mutant	1055	*	Intron (ENST00000478423.6/261734, intron 1 of 25)	8514	KCNAB2	-9617
chr6	47970123	47970799	*	677	5.19099	5.86663	3.87872	1.98792	1.66905e-07	1.79318e-05	FALSE	gained_in_mutant	677	*	Intron (ENST00000339488.9/442213, intron 4 of 4)	442213	PTCHD4	140279
chr7	105594193	105595065	*	873	6.14088	6.65196	5.34223	1.30972	1.67614e-07	1.79982e-05	FALSE	gained_in_mutant	873	*	Promoter (2-3kb)	100130771	EFCAB10	-2673
chr1	227919772	227920381	*	610	6.81944	6.16575	7.26766	-1.10191	1.67974e-07	1.8027e-05	FALSE	lost_in_mutant	610	*	3' UTR	100847072	MIR5008	21302
chr13	69689938	69690383	*	446	4.2565	5.08715	2.08199	3.00516	1.68568e-07	1.8081e-05	FALSE	gained_in_mutant	446	*	Distal Intergenic	103689913	LINC00383	378605
chr12	119353665	119355178	*	1514	6.95538	7.36599	6.37922	0.986767	1.68672e-07	1.80811e-05	FALSE	gained_in_mutant	1514	*	Intron (ENST00000536742.5/160777, intron 1 of 2)	160777	CCDC60	18454
chr9	106110803	106111877	*	1075	6.41232	6.89753	5.67587	1.22166	1.68752e-07	1.80811e-05	FALSE	gained_in_mutant	1075	*	Intron (ENST00000637185.1/100996590, intron 1 of 7)	100996590	LINC01505	117493
chr3	70658283	70659215	*	933	6.43653	5.6773	6.93139	-1.25409	1.69594e-07	1.81542e-05	TRUE	lost_in_mutant	933	*	Distal Intergenic	27086	FOXP1	307137
chr2	156535588	156537331	*	1744	6.47871	5.72741	6.97024	-1.24283	1.69618e-07	1.81542e-05	TRUE	lost_in_mutant	1744	*	Intron (ENST00000310454.10/2820, intron 6 of 16)	2820	GPD2	-33841
chr2	223337503	223338509	*	1007	6.40998	5.62035	6.9174	-1.29706	1.70046e-07	1.81875e-05	FALSE	lost_in_mutant	1007	*	Distal Intergenic	105373907	LOC105373907	-160264
chr15	62766164	62766943	*	780	5.37898	6.01253	4.22254	1.78999	1.70112e-07	1.81875e-05	FALSE	gained_in_mutant	780	*	Promoter (2-3kb)	83660	TLN2	2938
chr4	77955693	77956128	*	436	5.44271	6.06007	4.34091	1.71916	1.70766e-07	1.82476e-05	FALSE	gained_in_mutant	436	*	Distal Intergenic	65008	MRPL1	47368
chr20	42502586	42503044	*	459	4.93043	5.63239	3.50879	2.12359	1.70923e-07	1.82545e-05	TRUE	gained_in_mutant	459	*	Intron (ENST00000356100.6/11122, intron 7 of 30)	101927159	LOC101927159	-182360
chr1	204982735	204983484	*	750	5.56286	6.16579	4.50754	1.65825	1.7109e-07	1.82625e-05	FALSE	gained_in_mutant	750	*	Promoter (<=1kb)	23114	NFASC	851
chr20	8131603	8133261	*	1659	8.81269	8.5127	9.06091	-0.54821	1.71787e-07	1.83194e-05	FALSE	lost_in_mutant	1659	*	Promoter (<=1kb)	23236	PLCB1	0
chr7	153295293	153295660	*	368	4.23864	5.08222	1.95588	3.12634	1.71809e-07	1.83194e-05	FALSE	gained_in_mutant	368	*	Distal Intergenic	105375577	LOC105375577	-99824
chr12	132286283	132286797	*	515	6.42474	5.6398	6.93025	-1.29044	1.71937e-07	1.83232e-05	FALSE	lost_in_mutant	515	*	Promoter (<=1kb)	50614	GALNT9	0
chr22	32206523	32207262	*	740	7.1005	6.54124	7.50251	-0.96127	1.72504e-07	1.83665e-05	FALSE	lost_in_mutant	740	*	Promoter (1-2kb)	110806273	SLC5A4-AS1	1358
chr1	46393124	46395468	*	2345	8.88659	8.56112	9.15199	-0.590871	1.72529e-07	1.83665e-05	FALSE	lost_in_mutant	2345	*	Promoter (<=1kb)	2166	FAAH	0
chr5	146683624	146684746	*	1123	6.954	7.36767	6.37176	0.995906	1.73173e-07	1.84251e-05	FALSE	gained_in_mutant	1123	*	Intron (ENST00000394411.9/5521, intron 5 of 9)	5521	PPP2R2B	-83248
chr2	200222994	200223475	*	482	4.96283	5.65533	3.58172	2.07361	1.73459e-07	1.84456e-05	FALSE	gained_in_mutant	482	*	Distal Intergenic	26010	SPATS2L	-82406
chr4	7508615	7509267	*	653	6.61084	7.06623	5.94161	1.12463	1.74324e-07	1.85277e-05	FALSE	gained_in_mutant	653	*	Intron (ENST00000507866.6/57537, intron 2 of 26)	100422826	MIR4274	48587
chr1	229821461	229822702	*	1242	5.59154	4.4554	6.21917	-1.76377	1.74533e-07	1.85387e-05	TRUE	lost_in_mutant	1242	*	Intron (ENST00000650825.1/105373162, intron 6 of 8)	101927504	LINC01682	69300
chr13	44396616	44398011	*	1396	7.78331	8.11181	7.35725	0.754559	1.74615e-07	1.85387e-05	FALSE	gained_in_mutant	1396	*	3' UTR	400128	TUSC8	7918
chr2	99544952	99546205	*	1254	6.81564	7.23791	6.2161	1.02182	1.74721e-07	1.854e-05	TRUE	gained_in_mutant	1254	*	3' UTR	3899	AFF3	47062
chr11	10429140	10430077	*	938	7.41974	6.89442	7.804	-0.909578	1.75872e-07	1.86522e-05	FALSE	lost_in_mutant	938	*	Intron (ENST00000532250.5/272, intron 2 of 3)	272	AMPD3	-20244
chr20	50533131	50533746	*	616	5.53178	6.15615	4.40664	1.74951	1.76448e-07	1.87032e-05	FALSE	gained_in_mutant	616	*	Intron (ENST00000541713.5/5770, intron 1 of 8)	5770	PTPN1	22748
chr12	119855871	119858101	*	2231	8.38967	8.67	8.04141	0.62859	1.7725e-07	1.87782e-05	TRUE	gained_in_mutant	2231	*	Promoter (<=1kb)	11113	CIT	0
chr16	88262884	88263369	*	486	7.37521	6.84773	7.76062	-0.912885	1.78525e-07	1.89014e-05	FALSE	lost_in_mutant	486	*	Intron (ENST00000563190.1/84627, intron 1 of 3)	84627	ZNF469	28099
chr4	19520594	19521554	*	961	5.97813	5.06002	6.53473	-1.47472	1.7862e-07	1.89014e-05	FALSE	lost_in_mutant	961	*	Intron (ENST00000669511.1/105374511, intron 1 of 1)	105374511	LOC105374511	-12033
chr6	18132261	18132686	*	426	4.96493	3.33616	5.7105	-2.37434	1.787e-07	1.89014e-05	FALSE	lost_in_mutant	426	*	Intron (ENST00000309983.5/7172, intron 7 of 8)	378884	NHLRC1	-9584
chr2	159881572	159882865	*	1294	7.34283	6.82303	7.72414	-0.901115	1.79052e-07	1.89286e-05	FALSE	lost_in_mutant	1294	*	Exon (ENST00000504764.5/100526664, exon 7 of 39)	4065	LY75	21784
chr12	126047922	126048497	*	576	4.37316	5.17428	2.41603	2.75825	1.79342e-07	1.89491e-05	FALSE	gained_in_mutant	576	*	Distal Intergenic	105370057	LINC02826	14927
chr2	28784454	28784897	*	444	4.86087	5.60126	3.25864	2.34262	1.80395e-07	1.90502e-05	FALSE	gained_in_mutant	444	*	Promoter (1-2kb)	5500	PPP1CB	1926
chr9	38117628	38118270	*	643	5.94399	4.98957	6.51344	-1.52387	1.80703e-07	1.90725e-05	FALSE	lost_in_mutant	643	*	Distal Intergenic	124900277	LOC124900277	-29158
chr20	22700001	22700934	*	934	6.24538	5.42837	6.76379	-1.33542	1.81393e-07	1.91351e-05	FALSE	lost_in_mutant	934	*	Intron (ENST00000652062.1/124904962, intron 1 of 3)	124904963	LOC124904963	14537
chr17	7588837	7590076	*	1240	8.55473	8.82265	8.22543	0.597218	1.81574e-07	1.91401e-05	FALSE	gained_in_mutant	1240	*	Promoter (<=1kb)	6665	SOX15	0
chr10	132418645	132419243	*	599	6.27173	5.44214	6.79511	-1.35297	1.81634e-07	1.91401e-05	FALSE	lost_in_mutant	599	*	Exon (ENST00000428814.1/ENST00000428814.1, exon 1 of 2)	170394	PWWP2B	21445
chr20	50825845	50826433	*	589	4.78375	5.50718	3.26462	2.24256	1.82221e-07	1.91918e-05	FALSE	gained_in_mutant	589	*	Intron (ENST00000358791.9/55653, intron 2 of 5)	55653	BCAS4	30745
chr9	115830433	115831208	*	776	5.50383	6.13321	4.36175	1.77146	1.82986e-07	1.92621e-05	FALSE	gained_in_mutant	776	*	Distal Intergenic	101928775	LOC101928775	-86103
chr9	35811910	35812447	*	538	8.34555	7.98624	8.63298	-0.646731	1.83481e-07	1.93039e-05	FALSE	lost_in_mutant	538	*	Promoter (<=1kb)	26206	SPAG8	0
chr1	209022913	209023560	*	648	5.17008	5.82795	3.92627	1.90167	1.84153e-07	1.93643e-05	FALSE	gained_in_mutant	648	*	Distal Intergenic	105372894	LINC01774	50459
chr8	24941426	24942909	*	1484	8.26375	7.90086	8.55346	-0.652603	1.84492e-07	1.93858e-05	FALSE	lost_in_mutant	1484	*	Distal Intergenic	102465506	MIR6841	10958
chr12	45929771	45930663	*	893	6.17979	5.30142	6.72182	-1.4204	1.8461e-07	1.93858e-05	FALSE	lost_in_mutant	893	*	Promoter (<=1kb)	9169	SCAF11	0
chr13	45899147	45899810	*	664	5.79242	6.3509	4.86907	1.48183	1.8465e-07	1.93858e-05	TRUE	gained_in_mutant	664	*	Distal Intergenic	283514	SIAH3	-47394
chr4	177281755	177282653	*	899	6.19477	5.36946	6.71646	-1.347	1.84803e-07	1.93914e-05	FALSE	lost_in_mutant	899	*	Intron (ENST00000656694.1/105377557, intron 1 of 4)	105377557	LOC105377557	18454
chr8	145002221	145003612	*	1392	9.58029	9.77945	9.34917	0.430284	1.84905e-07	1.93919e-05	FALSE	gained_in_mutant	1392	*	Promoter (<=1kb)	286103	ZNF252P-AS1	0
chr8	60908727	60910814	*	2088	7.61319	7.95389	7.16633	0.787559	1.86133e-07	1.95103e-05	TRUE	gained_in_mutant	2088	*	Promoter (<=1kb)	157807	CLVS1	0
chr17	5694304	5695243	*	940	6.62257	5.9412	7.0835	-1.1423	1.90037e-07	1.99091e-05	FALSE	lost_in_mutant	940	*	Distal Intergenic	124903903	LOC124903903	8813
chr3	3869128	3870053	*	926	5.51328	6.11909	4.44884	1.67026	1.90462e-07	1.9943e-05	FALSE	gained_in_mutant	926	*	Intron (ENST00000448413.5/285362, intron 9 of 12)	102723512	LOC102723512	-48656
chr11	2419761	2421322	*	1562	8.20636	7.81864	8.51165	-0.693005	1.9068e-07	1.99553e-05	FALSE	lost_in_mutant	1562	*	Promoter (1-2kb)	29850	TRPM5	1690
chr20	24468827	24471549	*	2723	8.67019	8.35591	8.9281	-0.572196	1.92117e-07	2.0095e-05	FALSE	lost_in_mutant	2723	*	Promoter (<=1kb)	79953	SYNDIG1	0
chr1	230713785	230714881	*	1097	6.88395	7.31448	6.26748	1.047	1.94512e-07	2.03348e-05	FALSE	gained_in_mutant	1097	*	Promoter (<=1kb)	183	AGT	0
chr17	59546848	59547992	*	1145	8.08029	7.6985	8.38189	-0.683388	1.94615e-07	2.03348e-05	TRUE	lost_in_mutant	1145	*	Distal Intergenic	79665	DHX40	-17566
chr12	132445542	132446629	*	1088	7.64089	7.19025	7.98377	-0.793515	1.9585e-07	2.04427e-05	FALSE	lost_in_mutant	1088	*	Distal Intergenic	57666	FBRSL1	-42922
chr5	41093682	41095086	*	1405	7.05053	7.4469	6.5022	0.944702	1.95854e-07	2.04427e-05	FALSE	gained_in_mutant	1405	*	Distal Intergenic	133558	MROH2B	-22340
chr5	54902681	54903454	*	774	6.03314	6.60206	5.08022	1.52184	1.96096e-07	2.04509e-05	FALSE	gained_in_mutant	774	*	Distal Intergenic	124900976	LOC124900976	19046
chr4	3720349	3721597	*	1249	7.16949	7.55286	6.64587	0.906992	1.9614e-07	2.04509e-05	FALSE	gained_in_mutant	1249	*	Distal Intergenic	100133461	LINC02171	-42494
chr9	104360426	104360836	*	411	4.27455	5.09335	2.19176	2.90159	1.96595e-07	2.04876e-05	TRUE	gained_in_mutant	411	*	Distal Intergenic	105376194	LOC105376194	90176
chr3	46488753	46489369	*	617	7.13771	6.57482	7.54159	-0.966767	1.96957e-07	2.05145e-05	FALSE	lost_in_mutant	617	*	Distal Intergenic	4057	LTF	-3519
chr2	220136007	220136742	*	736	5.57482	6.16974	4.5445	1.62524	1.97194e-07	2.05284e-05	TRUE	gained_in_mutant	736	*	Intron (ENST00000432993.1/105373893, intron 1 of 3)	105373893	LOC105373893	30351
chr7	117498059	117498535	*	477	4.98009	5.67218	3.60068	2.0715	1.97359e-07	2.05348e-05	FALSE	gained_in_mutant	477	*	Intron (ENST00000673785.1/1080, intron 3 of 12)	1080	CFTR	17964
chr8	140250126	140251109	*	984	7.17199	6.60921	7.5758	-0.966596	1.98756e-07	2.06671e-05	TRUE	lost_in_mutant	984	*	Intron (ENST00000438773.4/83696, intron 16 of 22)	83696	TRAPPC9	11621
chr15	79168956	79169771	*	816	8.03966	7.63955	8.35255	-0.712995	1.9884e-07	2.06671e-05	FALSE	lost_in_mutant	816	*	Intron (ENST00000692103.1/729911, intron 1 of 2)	406960	MIR184	-40017
chr2	12965032	12966149	*	1118	7.29259	7.66241	6.79402	0.86839	1.99041e-07	2.06772e-05	FALSE	gained_in_mutant	1118	*	Intron (ENST00000663507.1/100506474, intron 2 of 6)	105373436	LOC105373436	-34804
chr13	19989347	19990058	*	712	6.04928	6.56763	5.23245	1.33517	1.99259e-07	2.06889e-05	FALSE	gained_in_mutant	712	*	Intron (ENST00000382881.7/7750, intron 2 of 7)	7750	ZMYM2	29488
chr1	223887607	223888431	*	825	6.19063	6.68998	5.42064	1.26935	2.00106e-07	2.0766e-05	FALSE	gained_in_mutant	825	*	Distal Intergenic	7159	TP53BP2	-41653
chr17	56945962	56947113	*	1152	6.21251	6.71384	5.43775	1.27609	2.00691e-07	2.08158e-05	FALSE	gained_in_mutant	1152	*	Exon (ENST00000240316.5/8161, exon 5 of 7)	8161	COIL	13663
chr3	49912898	49913339	*	442	5.77543	4.77352	6.36102	-1.5875	2.01123e-07	2.08446e-05	FALSE	lost_in_mutant	442	*	Exon (ENST00000642691.1/84315, exon 4 of 8)	4486	MST1R	-9025
chr21	39645614	39646530	*	917	5.89998	4.88584	6.48963	-1.60379	2.01179e-07	2.08446e-05	FALSE	lost_in_mutant	917	*	5' UTR	10317	B3GALT5	3229
chr15	87875183	87875943	*	761	6.89921	6.27102	7.33539	-1.06437	2.04029e-07	2.11288e-05	FALSE	lost_in_mutant	761	*	3' UTR	4916	NTRK3	57147
chr3	88932968	88933703	*	736	5.09595	3.51988	5.83113	-2.31124	2.04332e-07	2.11492e-05	FALSE	lost_in_mutant	736	*	Distal Intergenic	2042	EPHA3	-173918
chr20	50165539	50166635	*	1097	9.19294	9.43035	8.90863	0.521718	2.04749e-07	2.11753e-05	FALSE	gained_in_mutant	1097	*	Promoter (<=1kb)	101927512	LINC01275	0
chr2	145652075	145652518	*	444	4.57342	2.26385	5.42004	-3.15619	2.04867e-07	2.11753e-05	FALSE	lost_in_mutant	444	*	Intron (ENST00000651680.1/124908059, intron 1 of 1)	105373664	LOC105373664	-48652
chr11	1050763	1051809	*	1047	7.75918	7.28163	8.11736	-0.835731	2.04906e-07	2.11753e-05	FALSE	lost_in_mutant	1047	*	Promoter (<=1kb)	101927503	LINC02688	883
chr11	131649190	131650004	*	815	6.04123	6.5585	5.22712	1.33138	2.05962e-07	2.12733e-05	TRUE	gained_in_mutant	815	*	Intron (ENST00000374791.7/50863, intron 1 of 7)	101929637	NTM-AS1	13572
chr1	244077163	244077978	*	816	5.55829	6.14863	4.54204	1.60658	2.06984e-07	2.13566e-05	FALSE	gained_in_mutant	816	*	Intron (ENST00000441338.1/ENST00000441338.1, intron 2 of 4)	10472	ZBTB18	24927
chr1	36844804	36846684	*	1881	7.87897	7.45163	8.20823	-0.7566	2.06984e-07	2.13566e-05	FALSE	lost_in_mutant	1881	*	Intron (ENST00000373091.8/2899, intron 9 of 15)	2899	GRIK3	7003
chr14	103628105	103630594	*	2490	9.71975	9.93347	9.46876	0.464708	2.07197e-07	2.13675e-05	TRUE	gained_in_mutant	2490	*	Promoter (<=1kb)	3831	KLC1	0
chr18	34828203	34828883	*	681	5.04308	5.7215	3.71976	2.00174	2.07898e-07	2.14286e-05	FALSE	gained_in_mutant	681	*	Intron (ENST00000682923.1/1837, intron 13 of 17)	1837	DTNA	5841
chr7	157303399	157304328	*	930	7.06651	6.42823	7.50749	-1.07926	2.0859e-07	2.14886e-05	TRUE	lost_in_mutant	930	*	Distal Intergenic	10049	DNAJB6	-31053
chr1	119921900	119922784	*	885	5.67188	4.58722	6.28399	-1.69677	2.09741e-07	2.1596e-05	FALSE	lost_in_mutant	885	*	Promoter (1-2kb)	4853	NOTCH2	1121
chr2	69577577	69578650	*	1074	6.83468	7.25439	6.24033	1.01406	2.10169e-07	2.16289e-05	FALSE	gained_in_mutant	1074	*	Intron (ENST00000409085.9/22848, intron 2 of 21)	22848	AAK1	-33068
chr1	74829429	74830462	*	1034	5.50092	6.10694	4.43582	1.67112	2.10661e-07	2.16682e-05	TRUE	gained_in_mutant	1034	*	Distal Intergenic	127253	TYW3	65536
chr20	5658792	5659890	*	1099	7.37871	6.87917	7.74906	-0.869889	2.11008e-07	2.16926e-05	TRUE	lost_in_mutant	1099	*	Distal Intergenic	56261	GPCPD1	-47786
chr6	91904285	91905401	*	1117	6.15319	6.66051	5.36383	1.29668	2.11504e-07	2.17323e-05	FALSE	gained_in_mutant	1117	*	Distal Intergenic	101929083	CASC6	-213857
chr20	24781139	24781970	*	832	6.03172	5.12927	6.58264	-1.45337	2.13885e-07	2.19655e-05	FALSE	lost_in_mutant	832	*	Distal Intergenic	8530	CST7	-167299
chr1	61076615	61078215	*	1601	9.68057	9.87641	9.45391	0.422492	2.13995e-07	2.19655e-05	TRUE	gained_in_mutant	1601	*	Promoter (<=1kb)	4774	NFIA	0
chr1	204213625	204214668	*	1044	8.03306	7.6383	8.34268	-0.70438	2.17976e-07	2.23625e-05	FALSE	lost_in_mutant	1044	*	Promoter (<=1kb)	127845	GOLT1A	0
chr1	13788818	13790274	*	1457	7.1085	6.53803	7.51623	-0.9782	2.18173e-07	2.23711e-05	FALSE	lost_in_mutant	1457	*	Intron (ENST00000311066.10/7799, intron 8 of 9)	7799	PRDM2	17092
chr12	91572843	91573298	*	456	4.87092	5.6127	3.26164	2.35106	2.18399e-07	2.23827e-05	TRUE	gained_in_mutant	456	*	Intron (ENST00000685093.1/105369896, intron 1 of 9)	105369896	LOC105369896	60929
chr5	13714286	13715161	*	876	5.4263	6.05244	4.2952	1.75723	2.19231e-07	2.24563e-05	FALSE	gained_in_mutant	876	*	Promoter (<=1kb)	1767	DNAH5	0
chr17	71003161	71004340	*	1180	6.98924	6.40291	7.40496	-1.00204	2.19506e-07	2.24728e-05	FALSE	lost_in_mutant	1180	*	Distal Intergenic	101928165	CASC17	126984
chr18	10121992	10123813	*	1822	6.65383	7.09212	6.02118	1.07094	2.21717e-07	2.26875e-05	FALSE	gained_in_mutant	1822	*	Intron (ENST00000685786.1/105371984, intron 1 of 1)	105371984	LOC105371984	36154
chr20	63484351	63485377	*	1027	8.00356	8.33348	7.57509	0.758396	2.22368e-07	2.27423e-05	FALSE	gained_in_mutant	1027	*	Distal Intergenic	3785	KCNQ2	-11674
chr20	47720819	47721484	*	666	7.04199	7.45155	6.46794	0.983611	2.23047e-07	2.28e-05	TRUE	gained_in_mutant	666	*	Intron (ENST00000698128.1/55959, intron 3 of 20)	55959	SULF2	15459
chr9	38226444	38228236	*	1793	7.43479	6.9487	7.79774	-0.849041	2.25917e-07	2.30815e-05	FALSE	lost_in_mutant	1793	*	Distal Intergenic	124900277	LOC124900277	79016
chr5	73416998	73418458	*	1461	6.89473	7.31107	6.30716	1.00391	2.2649e-07	2.31281e-05	FALSE	gained_in_mutant	1461	*	Distal Intergenic	2297	FOXD1	30319
chr17	18280431	18281123	*	693	5.31254	5.94069	4.17462	1.76607	2.27462e-07	2.32153e-05	FALSE	gained_in_mutant	693	*	Promoter (1-2kb)	7156	TOP3A	1690
chr20	4108372	4109406	*	1035	6.51633	5.79774	6.99381	-1.19608	2.2801e-07	2.32517e-05	FALSE	lost_in_mutant	1035	*	Distal Intergenic	54498	SMOX	-11574
chr20	59121602	59122789	*	1188	7.35872	7.72562	6.86547	0.860147	2.28054e-07	2.32517e-05	FALSE	gained_in_mutant	1188	*	Promoter (<=1kb)	128611	ZNF831	-592
chr20	49392509	49393379	*	871	7.23719	7.61074	6.73178	0.87896	2.30908e-07	2.35306e-05	FALSE	gained_in_mutant	871	*	Intron (ENST00000637341.1/105372649, intron 2 of 7)	3745	KCNB1	-5504
chr3	195116261	195117224	*	964	6.04264	6.55773	5.23397	1.32376	2.31177e-07	2.35459e-05	FALSE	gained_in_mutant	964	*	Intron (ENST00000310380.11/152002, intron 3 of 3)	152002	XXYLT1	4968
chr20	1265955	1267460	*	1506	9.54485	9.29445	9.75816	-0.463707	2.31992e-07	2.36167e-05	FALSE	lost_in_mutant	1506	*	Promoter (<=1kb)	9751	SNPH	0
chr15	100349547	100350825	*	1279	8.18034	7.80663	8.4769	-0.670267	2.32432e-07	2.36387e-05	FALSE	lost_in_mutant	1279	*	Promoter (<=1kb)	388182	SPATA41	0
chr3	152470390	152470800	*	411	5.18857	5.84345	3.95585	1.8876	2.32447e-07	2.36387e-05	TRUE	gained_in_mutant	411	*	Intron (ENST00000463255.1/105374163, intron 1 of 1)	4154	MBNL1	12699
chr10	78424534	78425113	*	580	5.20209	5.85079	3.99203	1.85875	2.32727e-07	2.36551e-05	FALSE	gained_in_mutant	580	*	Intron (ENST00000634930.1/105378375, intron 1 of 3)	124902468	LOC124902468	122875
chr13	67050077	67051256	*	1180	5.49733	6.09726	4.45145	1.64581	2.33675e-07	2.37392e-05	TRUE	gained_in_mutant	1180	*	Intron (ENST00000377865.7/5101, intron 2 of 4)	100874087	PCDH9-AS4	59191
chr17	32329990	32331138	*	1149	7.52196	7.87203	7.05876	0.81327	2.34047e-07	2.37649e-05	FALSE	gained_in_mutant	1149	*	3' UTR	64149	C17orf75	3405
chr11	116233619	116233992	*	374	5.49994	6.10071	4.45145	1.64926	2.37352e-07	2.40772e-05	FALSE	gained_in_mutant	374	*	Distal Intergenic	109729162	LINC02151	266658
chr8	129172101	129172881	*	781	6.29468	6.78987	5.53467	1.2552	2.37367e-07	2.40772e-05	TRUE	gained_in_mutant	781	*	Intron (ENST00000675388.1/137196, intron 4 of 8)	728724	LINC00977	50489
chr3	153160546	153163419	*	2874	10.3995	10.5616	10.2169	0.344739	2.37697e-07	2.40984e-05	FALSE	gained_in_mutant	2874	*	Promoter (<=1kb)	5912	RAP2B	0
chr1	168612871	168614468	*	1598	8.08056	8.38684	7.69122	0.695615	2.39174e-07	2.42357e-05	FALSE	gained_in_mutant	1598	*	Distal Intergenic	6375	XCL1	36266
chr8	22588643	22589496	*	854	7.86238	7.44034	8.18849	-0.748147	2.39339e-07	2.424e-05	FALSE	lost_in_mutant	854	*	Promoter (<=1kb)	541565	C8orf58	0
chr10	49394926	49396363	*	1438	7.48111	7.85761	6.97026	0.887345	2.396e-07	2.42483e-05	FALSE	gained_in_mutant	1438	*	Promoter (<=1kb)	644168	DRGX	0
chr5	99332235	99332634	*	400	4.64121	5.3988	2.94847	2.45033	2.39757e-07	2.42483e-05	TRUE	gained_in_mutant	400	*	Distal Intergenic	102724855	LINC02113	-216798
chr8	69764167	69765140	*	974	5.75292	6.3192	4.80755	1.51165	2.39788e-07	2.42483e-05	FALSE	gained_in_mutant	974	*	Intron (ENST00000260126.9/81796, intron 2 of 9)	105375889	LOC105375889	50777
chr20	6005471	6006448	*	978	8.829	8.51402	9.08738	-0.573358	2.39925e-07	2.42497e-05	TRUE	lost_in_mutant	978	*	Promoter (<=1kb)	101929225	MCM8-AS1	0
chr2	38497032	38498468	*	1437	6.43457	5.71022	6.91456	-1.20434	2.40605e-07	2.4306e-05	FALSE	lost_in_mutant	1437	*	Promoter (<=1kb)	101929596	LINC02613	-621
chr20	1177705	1178925	*	1221	6.31964	5.51803	6.8319	-1.31388	2.42284e-07	2.44569e-05	FALSE	lost_in_mutant	1221	*	Intron (ENST00000652336.1/9491, intron 9 of 9)	55321	TMEM74B	5548
chr3	31676069	31677237	*	1169	7.85924	8.20163	7.40944	0.792192	2.42346e-07	2.44569e-05	FALSE	gained_in_mutant	1169	*	Intron (ENST00000429492.6/114884, intron 5 of 7)	114884	OSBPL10	-11450
chr9	108844577	108845636	*	1060	6.79823	6.1643	7.23713	-1.07283	2.42469e-07	2.44569e-05	TRUE	lost_in_mutant	1060	*	Distal Intergenic	10880	ACTL7B	10350
chr16	86017910	86019150	*	1241	8.21175	8.50293	7.84655	0.656378	2.44151e-07	2.46139e-05	TRUE	gained_in_mutant	1241	*	Distal Intergenic	124903741	LOC124903741	-32524
chr7	112782747	112783543	*	797	5.63398	4.5192	6.25525	-1.73605	2.44328e-07	2.46192e-05	FALSE	lost_in_mutant	797	*	Promoter (<=1kb)	64418	TMEM168	202
chr11	59772804	59773575	*	772	4.86995	5.57029	3.45536	2.11492	2.46869e-07	2.48594e-05	FALSE	gained_in_mutant	772	*	5' UTR	6809	STX3	-13492
chr15	37100236	37101998	*	1763	7.65515	7.99976	7.20148	0.798282	2.46962e-07	2.48594e-05	FALSE	gained_in_mutant	1763	*	Promoter (<=1kb)	4212	MEIS2	0
chr8	130041715	130042673	*	959	6.3127	6.79759	5.577	1.2206	2.47233e-07	2.4874e-05	FALSE	gained_in_mutant	959	*	Distal Intergenic	51571	CYRIB	-24211
chr6	125345717	125346869	*	1153	7.00571	6.43422	7.41396	-0.979745	2.47584e-07	2.48967e-05	FALSE	lost_in_mutant	1153	*	Distal Intergenic	51020	HDDC2	-43639
chr1	217392235	217392848	*	614	5.47947	6.07995	4.43187	1.64808	2.48105e-07	2.49364e-05	FALSE	gained_in_mutant	614	*	Distal Intergenic	55105	GPATCH2	105916
chr13	69589614	69590599	*	986	6.07551	6.6021	5.23769	1.3644	2.49057e-07	2.50193e-05	FALSE	gained_in_mutant	986	*	Distal Intergenic	103689913	LINC00383	278281
chr1	204967128	204968462	*	1335	8.40248	8.04569	8.6883	-0.642603	2.50453e-07	2.51469e-05	FALSE	lost_in_mutant	1335	*	Exon (ENST00000404977.6/23114, exon 9 of 26)	23114	NFASC	9433
chr16	1048140	1049189	*	1050	7.56316	7.10282	7.91161	-0.808789	2.52568e-07	2.53463e-05	FALSE	lost_in_mutant	1050	*	Distal Intergenic	6755	SSTR5	-14678
chr11	92978185	92979160	*	976	7.75869	7.31891	8.09527	-0.776359	2.53441e-07	2.5421e-05	FALSE	lost_in_mutant	976	*	Intron (ENST00000257068.3/4544, intron 1 of 1)	4544	MTNR1B	8401
chr5	177380956	177381594	*	639	6.37742	6.84466	5.68201	1.16265	2.5373e-07	2.54371e-05	FALSE	gained_in_mutant	639	*	Promoter (1-2kb)	6569	SLC34A1	1721
chr12	113859575	113860614	*	1040	8.02811	7.6196	8.34611	-0.726509	2.54857e-07	2.55372e-05	FALSE	lost_in_mutant	1040	*	Promoter (<=1kb)	9904	RBM19	-671
chr6	53928913	53929812	*	900	7.06571	7.45882	6.52363	0.935198	2.56281e-07	2.56564e-05	FALSE	gained_in_mutant	900	*	Promoter (<=1kb)	101927189	LOC101927189	-170
chr20	17014055	17015152	*	1098	6.47485	5.75811	6.95152	-1.19341	2.56306e-07	2.56564e-05	FALSE	lost_in_mutant	1098	*	Distal Intergenic	105372545	LOC105372545	206761
chr6	122484840	122485794	*	955	5.62985	6.22555	4.59716	1.62838	2.57336e-07	2.57413e-05	FALSE	gained_in_mutant	955	*	Promoter (2-3kb)	5570	PKIB	2752
chr20	20362729	20363092	*	364	6.24766	5.45541	6.75614	-1.30073	2.57414e-07	2.57413e-05	TRUE	lost_in_mutant	364	*	Distal Intergenic	3642	INSM1	-5012
chr17	1972494	1973125	*	632	7.05045	7.44563	6.5044	0.941227	2.58581e-07	2.5845e-05	FALSE	gained_in_mutant	632	*	Intron (ENST00000331238.7/146760, intron 1 of 1)	105371485	LOC105371485	-44591
chr1	8695223	8695572	*	350	4.70687	5.44061	3.13792	2.30269	2.59283e-07	2.5902e-05	TRUE	gained_in_mutant	350	*	Intron (ENST00000337907.7/473, intron 2 of 23)	473	RERE	7647
chr9	134786529	134787350	*	822	6.26132	6.74995	5.51687	1.23307	2.59995e-07	2.596e-05	FALSE	gained_in_mutant	822	*	Intron (ENST00000371817.8/1289, intron 31 of 65)	124902301	LOC124902301	-10858
chr20	35819072	35820403	*	1332	6.77059	7.21062	6.1343	1.07632	2.63735e-07	2.63202e-05	FALSE	gained_in_mutant	1332	*	Intron (ENST00000461122.5/51230, intron 1 of 5)	51230	PHF20	-28986
chr20	59585239	59586656	*	1418	7.9715	8.27887	7.58041	0.69846	2.65004e-07	2.64335e-05	FALSE	gained_in_mutant	1418	*	Intron (ENST00000359926.7/116154, intron 1 of 12)	116154	PHACTR3	7730
chr20	3795526	3796337	*	812	7.9305	7.50667	8.25769	-0.751017	2.65636e-07	2.64786e-05	FALSE	lost_in_mutant	812	*	Promoter (<=1kb)	994	CDC25B	0
chr16	68806748	68807670	*	923	6.03866	6.56966	5.1894	1.38025	2.65724e-07	2.64786e-05	FALSE	gained_in_mutant	923	*	Promoter (<=1kb)	999	CDH1	-857
chr20	17456952	17457967	*	1016	7.30891	6.79212	7.68862	-0.896498	2.66049e-07	2.64977e-05	FALSE	lost_in_mutant	1016	*	Intron (ENST00000377899.5/5126, intron 11 of 12)	5126	PCSK2	-5466
chr6	34195914	34196945	*	1032	6.45329	5.74225	6.92746	-1.18521	2.66613e-07	2.65404e-05	FALSE	lost_in_mutant	1032	*	Distal Intergenic	3159	HMGA1	-39928
chr18	61402491	61402952	*	462	5.09755	5.76335	3.82368	1.93967	2.67226e-07	2.65881e-05	FALSE	gained_in_mutant	462	*	Intron (ENST00000262717.9/28316, intron 1 of 11)	28316	CDH20	68218
chr4	99754573	99755462	*	890	6.47365	5.71522	6.96818	-1.25296	2.67654e-07	2.66174e-05	FALSE	lost_in_mutant	890	*	Distal Intergenic	27071	DAPP1	-61365
chr20	24112833	24113609	*	777	6.33535	5.56842	6.83343	-1.26501	2.68951e-07	2.67329e-05	FALSE	lost_in_mutant	777	*	Intron (ENST00000669143.1/400839, intron 2 of 4)	400839	LINC01721	49509
chr8	27389485	27390382	*	898	6.0788	5.17822	6.62905	-1.45083	2.69154e-07	2.67396e-05	FALSE	lost_in_mutant	898	*	Intron (ENST00000397501.5/2185, intron 6 of 35)	2185	PTK2B	-7070
chr15	25764616	25765553	*	938	6.70882	6.06327	7.15322	-1.08995	2.69525e-07	2.67583e-05	FALSE	lost_in_mutant	938	*	Intron (ENST00000356865.11/57194, intron 3 of 21)	57194	ATP10A	-4892
chr12	123241965	123243013	*	1049	6.25748	6.74739	5.50999	1.2374	2.69612e-07	2.67583e-05	FALSE	gained_in_mutant	1049	*	Promoter (1-2kb)	10198	MPHOSPH9	1001
chr5	115360126	115361051	*	926	6.58091	5.88233	7.04956	-1.16723	2.73728e-07	2.71532e-05	TRUE	lost_in_mutant	926	*	Distal Intergenic	105379130	LOC105379130	54169
chr6	107021409	107022063	*	655	5.40695	6.04377	4.23913	1.80464	2.74075e-07	2.7174e-05	FALSE	gained_in_mutant	655	*	Distal Intergenic	51250	MTRES1	-6136
chr20	61733794	61734960	*	1167	7.38645	7.75793	6.88485	0.873088	2.7447e-07	2.71994e-05	FALSE	gained_in_mutant	1167	*	Intron (ENST00000614565.5/1002, intron 2 of 15)	100128310	LOC100128310	-14046
chr21	42527739	42528306	*	568	5.53071	6.129	4.48998	1.63902	2.75615e-07	2.72993e-05	FALSE	gained_in_mutant	568	*	Intron (ENST00000398341.7/54020, intron 4 of 20)	54020	SLC37A1	13215
chr17	33046731	33048171	*	1441	5.79134	4.80204	6.37272	-1.57068	2.76467e-07	2.73699e-05	FALSE	lost_in_mutant	1441	*	Intron (ENST00000225823.7/40, intron 3 of 9)	124912	SPACA3	53880
[truncated: 217,144+ more rows]
