# Supplementary material for: Quinone reductase 2 reads H3 serotonylation to support neuronal maturation
Source: bioRxiv. 2026 Mar 19:2026.03.17.712426. Preprint. [Version 2] doi: 10.64898/2026.03.17.712426 (PMC13015520; doi:10.64898/2026.03.17.712426)
Supplement: Supplement 20 [file media-20.xlsx]

## Sheet: ATAC_TG2C277A_vs_WT_annotated_p
seqnames	start	end	strand	width	Conc	Conc_TG2C277A	Conc_WT	Fold	p.value	FDR	2026-10-01	status	chip_width	chip_strand	annotation	geneId	SYMBOL	distanceToTSS
chr9	135647802	135649537	*	1736	7.86337	4.89192	8.76834	-3.87642	1.09822e-116	2.03339e-111	TRUE	lost_in_mutant	1736	*	Distal Intergenic	360203	GLT6D1	-8262
chr1	247936986	247937729	*	744	7.67416	5.12497	8.54533	-3.42036	1.86579e-94	1.7273e-89	FALSE	lost_in_mutant	744	*	Exon (ENST00000685080.2/ENST00000685080.2, exon 1 of 1)	391190	OR2L8	-11129
chr10	119818027	119819150	*	1124	7.14686	4.2946	8.04334	-3.74874	7.32921e-74	4.52344e-69	FALSE	lost_in_mutant	1124	*	Promoter (<=1kb)	22876	INPP5F	0
chr19	43316518	43317297	*	780	7.31896	5.09872	8.1552	-3.05648	4.01223e-72	1.8572e-67	FALSE	lost_in_mutant	780	*	Distal Intergenic	128193286	LINC03078	14247
chr8	142974576	142975979	*	1404	7.89552	6.28823	8.63691	-2.34869	3.0712e-71	1.13729e-66	FALSE	lost_in_mutant	1404	*	Distal Intergenic	100128627	CDC42P3	-19871
chr1	33127021	33127595	*	575	7.15609	4.61543	8.02646	-3.41103	1.46958e-70	4.53497e-66	FALSE	lost_in_mutant	575	*	Distal Intergenic	113451	AZIN2	32377
chr19	15836192	15837594	*	1403	6.99195	3.67874	7.91749	-4.23876	2.45896e-69	6.50408e-65	FALSE	lost_in_mutant	1403	*	Promoter (1-2kb)	124900418	LOC124900418	1873
chr14	20827480	20828776	*	1297	7.00813	4.112	7.90782	-3.79581	9.96952e-69	2.30737e-64	FALSE	lost_in_mutant	1297	*	Distal Intergenic	6035	RNASE1	-24625
chr2	5980478	5982560	*	2083	7.45515	8.29305	5.22099	3.07206	3.3314e-64	6.85359e-60	TRUE	gained_in_mutant	2083	*	Promoter (<=1kb)	400940	LOC400940	0
chr6	31814046	31815804	*	1759	8.02137	6.70372	8.69837	-1.99465	1.38157e-61	2.55802e-57	FALSE	lost_in_mutant	1759	*	Promoter (<=1kb)	3305	HSPA1L	0
chr12	128969288	128970409	*	1122	6.89811	4.63654	7.73924	-3.1027	3.46048e-55	5.82474e-51	FALSE	lost_in_mutant	1122	*	Intron (ENST00000441390.6/144423, intron 10 of 10)	144423	GLT1D1	105152
chr20	31546846	31548068	*	1223	6.81511	4.54201	7.65758	-3.11557	5.84134e-53	9.0129e-49	TRUE	lost_in_mutant	1223	*	Promoter (<=1kb)	100101490	MCTS2	0
chr2	6771664	6773665	*	2002	7.40217	8.15189	5.7517	2.40019	1.32576e-51	1.88824e-47	TRUE	gained_in_mutant	2002	*	Promoter (1-2kb)	400941	LINC00487	-1353
chr7	158957556	158958917	*	1362	6.84496	4.74186	7.66646	-2.9246	7.26279e-49	9.60524e-45	FALSE	lost_in_mutant	1362	*	Exon (ENST00000659764.1/ENST00000659764.1, exon 1 of 2)	55112	DYNC2I1	23363
chr15	24772409	24773720	*	1312	6.99462	7.95749	2.69592	5.26157	3.75115e-48	4.63027e-44	FALSE	gained_in_mutant	1312	*	Intron (ENST00000651136.1/791114, intron 9 of 14)	6638	SNRPN	-49917
chr19	9674303	9675543	*	1241	6.71523	7.64428	3.334	4.31029	8.72142e-46	1.00925e-41	FALSE	gained_in_mutant	1241	*	Promoter (<=1kb)	54811	ZNF562	0
chr2	6652968	6654006	*	1039	6.64684	7.55947	3.55792	4.00155	9.31382e-45	1.01441e-40	FALSE	gained_in_mutant	1039	*	Promoter (1-2kb)	102800314	MIR7515HG	-1864
chr2	121682347	121683230	*	884	6.29444	2.74114	7.23165	-4.49051	1.86521e-43	1.91862e-39	FALSE	lost_in_mutant	884	*	Intron (ENST00000667483.1/254128, intron 3 of 4)	254128	NIFK-AS1	-22479
chr2	13307924	13309502	*	1579	6.58354	7.48248	3.69788	3.7846	8.67064e-43	8.4495e-39	FALSE	gained_in_mutant	1579	*	Intron (ENST00000647894.1/105373436, intron 4 of 4)	105373438	LOC105373438	-228171
chr18	80147178	80148492	*	1315	6.61409	7.51117	3.75382	3.75735	1.42549e-42	1.31967e-38	FALSE	gained_in_mutant	1315	*	Promoter (<=1kb)	100130522	PARD6G-AS1	0
chr5	102154522	102155563	*	1042	6.64261	7.58059	3.07185	4.50873	2.18402e-42	1.92562e-38	FALSE	gained_in_mutant	1042	*	Distal Intergenic	353189	SLCO4C1	140721
chr4	164977060	164978072	*	1013	6.33824	3.65834	7.22104	-3.5627	1.73011e-41	1.45608e-37	FALSE	lost_in_mutant	1013	*	Promoter (<=1kb)	391712	TRIM61	0
chr10	122879169	122880306	*	1138	7.29082	7.99013	5.8807	2.10942	1.92649e-40	1.55086e-36	FALSE	gained_in_mutant	1138	*	Promoter (<=1kb)	196792	FAM24B	0
chr11	34438444	34439752	*	1309	9.08131	8.40563	9.53965	-1.13401	1.49897e-38	1.15642e-34	FALSE	lost_in_mutant	1309	*	Promoter (<=1kb)	847	CAT	0
chr3	32902407	32903392	*	986	6.29234	3.95518	7.14202	-3.18684	2.0414e-38	1.5119e-34	FALSE	lost_in_mutant	986	*	Distal Intergenic	1233	CCR4	-48252
chr7	150322516	150324821	*	2306	7.34789	8.05849	5.88796	2.17052	1.0214e-36	7.27367e-33	TRUE	gained_in_mutant	2306	*	Promoter (<=1kb)	65999	LRRC61	0
chr8	134905450	134906484	*	1035	7.06796	5.76255	7.74187	-1.97931	1.00145e-34	6.86748e-31	FALSE	lost_in_mutant	1035	*	Distal Intergenic	101927845	LOC101927845	55515
chr4	11428342	11429510	*	1169	6.51807	4.85245	7.27064	-2.41819	1.27482e-34	8.42993e-31	FALSE	lost_in_mutant	1169	*	Promoter (<=1kb)	9957	HS3ST1	0
chr1	238484813	238486277	*	1465	7.77767	6.83637	8.34252	-1.50614	2.18654e-34	1.39602e-30	FALSE	lost_in_mutant	1465	*	Promoter (<=1kb)	124904565	LOC124904565	0
chr11	75428292	75428687	*	396	5.9615	3.37711	6.83591	-3.45881	1.20362e-33	7.42848e-30	FALSE	lost_in_mutant	396	*	Promoter (1-2kb)	283212	KLHL35	1375
chr19	44259430	44260763	*	1334	8.74474	8.03419	9.2187	-1.18451	2.8483e-33	1.70121e-29	FALSE	lost_in_mutant	1334	*	Promoter (<=1kb)	353355	ZNF233	0
chr7	23490144	23491884	*	1741	6.82382	7.54574	5.31185	2.23389	8.31324e-33	4.81009e-29	FALSE	gained_in_mutant	1741	*	Promoter (<=1kb)	256355	RPS2P32	0
chr15	98865207	98867119	*	1913	7.09088	5.90317	7.73335	-1.83018	8.84726e-32	4.96396e-28	TRUE	lost_in_mutant	1913	*	Intron (ENST00000649865.1/3480, intron 2 of 20)	3480	IGF1R	-6600
chr4	6245085	6246133	*	1049	8.03172	7.2184	8.54867	-1.33027	1.23553e-31	6.72832e-28	FALSE	lost_in_mutant	1049	*	Exon (ENST00000673884.1/ENST00000673884.1, exon 1 of 6)	285484	JAKMIP1-DT	17471
chr8	129939186	129940482	*	1297	9.54932	9.92274	9.04415	0.878582	1.47853e-31	7.82161e-28	FALSE	gained_in_mutant	1297	*	Promoter (<=1kb)	51571	CYRIB	0
chr12	43758148	43759640	*	1493	8.85714	8.23705	9.28942	-1.05238	1.79124e-31	9.21264e-28	FALSE	lost_in_mutant	1493	*	Promoter (<=1kb)	51135	IRAK4	0
chr5	173962828	173964429	*	1602	7.91832	7.0738	8.4475	-1.3737	3.69546e-31	1.84927e-27	TRUE	lost_in_mutant	1602	*	Distal Intergenic	133491	C5orf47	-9350
chr3	133745670	133747270	*	1601	6.33048	7.14439	4.28368	2.86072	4.55741e-31	2.22058e-27	FALSE	gained_in_mutant	1601	*	Promoter (<=1kb)	7018	TF	0
chr19	36797137	36797903	*	767	6.47695	7.45071	1.68262	5.7681	8.6642e-31	4.11336e-27	FALSE	gained_in_mutant	767	*	Promoter (<=1kb)	284408	ZNF790-AS1	0
chr19	58439966	58440545	*	580	6.77299	7.5006	5.2339	2.26671	1.06907e-30	4.94857e-27	FALSE	gained_in_mutant	580	*	Promoter (<=1kb)	118827803	ZNF132-DT	0
chr8	79123802	79125021	*	1220	5.90528	3.6596	6.74455	-3.08495	3.37847e-30	1.5257e-26	FALSE	lost_in_mutant	1220	*	Distal Intergenic	112935892	LINC02605	288495
chr6	118573987	118574906	*	920	5.89701	3.66456	6.73471	-3.07015	3.89479e-30	1.71699e-26	FALSE	lost_in_mutant	920	*	Promoter (<=1kb)	387119	CEP85L	0
chr17	47941071	47942166	*	1096	8.93221	8.34437	9.34869	-1.00431	2.08523e-29	8.97882e-26	FALSE	lost_in_mutant	1096	*	Promoter (<=1kb)	100506325	SP2-AS1	0
chr19	37210127	37211051	*	925	8.44026	8.91218	7.73432	1.17786	1.54104e-28	6.48477e-25	FALSE	gained_in_mutant	925	*	Promoter (<=1kb)	92285	ZNF585B	0
chr19	15779839	15780705	*	867	5.83097	3.67628	6.65913	-2.98284	1.03546e-27	4.26042e-24	FALSE	lost_in_mutant	867	*	Promoter (<=1kb)	388514	CYP4F24P	0
chr19	38304373	38305566	*	1194	7.71652	6.89681	8.23601	-1.3392	6.42e-27	2.5841e-23	FALSE	lost_in_mutant	1194	*	Promoter (<=1kb)	64073	C19orf33	100
chr2	6072793	6074389	*	1597	5.87388	6.80796	2.38899	4.41897	8.41721e-27	3.31592e-23	FALSE	gained_in_mutant	1597	*	Distal Intergenic	400940	LOC400940	90145
chr2	130251544	130253256	*	1713	6.15071	6.93733	4.28806	2.64927	1.63831e-26	6.31957e-23	FALSE	gained_in_mutant	1713	*	Exon (ENST00000423150.1/ENST00000423150.1, exon 1 of 1)	80097	MZT2B	49232
chr2	5520125	5521257	*	1133	6.37988	7.12005	4.77881	2.34124	2.50095e-26	9.45021e-23	FALSE	gained_in_mutant	1133	*	Distal Intergenic	124905950	LOC124905950	34774
chr13	57629392	57632801	*	3410	9.4585	9.80969	8.99333	0.816358	2.89158e-26	1.07077e-22	FALSE	gained_in_mutant	3410	*	Promoter (<=1kb)	27253	PCDH17	0
chr12	49292825	49295385	*	2561	10.4412	10.0652	10.7392	-0.67402	4.17009e-26	1.51394e-22	FALSE	lost_in_mutant	2561	*	Promoter (<=1kb)	5630	PRPH	0
chr1	3312897	3313884	*	988	7.5033	8.05538	6.59767	1.4577	1.24761e-25	4.4423e-22	FALSE	gained_in_mutant	988	*	Exon (ENST00000669140.1/105378604, exon 2 of 2)	105378604	LOC105378604	9265
chr5	136466234	136467979	*	1746	5.88809	6.73328	3.59123	3.14205	3.54281e-25	1.23767e-21	TRUE	gained_in_mutant	1746	*	Promoter (<=1kb)	124901076	LOC124901076	0
chr4	137420616	137421605	*	990	5.61838	3.36452	6.45862	-3.0941	4.28381e-25	1.46882e-21	FALSE	lost_in_mutant	990	*	Distal Intergenic	54510	PCDH18	107946
chr16	90081828	90082775	*	948	6.64722	7.3171	5.35758	1.95953	5.2085e-25	1.75341e-21	FALSE	gained_in_mutant	948	*	Intron (ENST00000569206.1/11105, intron 3 of 3)	11105	PRDM7	-4497
chr12	126998426	126999320	*	895	6.00237	6.79773	4.08369	2.71404	7.27345e-25	2.40484e-21	TRUE	gained_in_mutant	895	*	Intron (ENST00000651439.2/101927592, intron 3 of 7)	101927592	LINC02405	-24637
chr16	30112184	30114133	*	1950	7.52162	6.6979	8.04269	-1.34479	1.39504e-24	4.53152e-21	FALSE	lost_in_mutant	1950	*	Promoter (<=1kb)	79153	GDPD3	0
chr2	6309654	6311069	*	1416	5.76046	6.61761	3.3534	3.26421	3.07665e-24	9.65789e-21	FALSE	gained_in_mutant	1416	*	Intron (ENST00000648803.1/105373401, intron 3 of 7)	105373401	LOC105373401	3811
chrX	989837	990440	*	604	5.78061	3.84339	6.57877	-2.73538	3.07752e-24	9.65789e-21	FALSE	lost_in_mutant	604	*	Exon (ENST00000420865.6/ENST00000420865.6, exon 1 of 2)	64109	CRLF2	222194
chr11	83367647	83368101	*	455	5.36337	2.3495	6.27118	-3.92167	3.71269e-24	1.1457e-20	FALSE	lost_in_mutant	455	*	Intron (ENST00000671128.1/120883614, intron 1 of 2)	60492	CCDC90B	-81257
chr9	70418350	70421273	*	2924	10.3664	9.98477	10.6678	-0.683067	2.20922e-23	6.70567e-20	FALSE	lost_in_mutant	2924	*	Exon (ENST00000692582.2/ENST00000692582.2, exon 1 of 1)	687	KLF9	-3693
chr19	6271273	6272810	*	1538	7.92834	7.21688	8.4027	-1.18581	3.96125e-23	1.18297e-19	FALSE	lost_in_mutant	1538	*	Intron (ENST00000252674.9/4298, intron 1 of 11)	4298	MLLT1	7165
chr22	31624267	31626260	*	1994	8.56233	8.00378	8.96398	-0.960204	6.0648e-23	1.78242e-19	FALSE	lost_in_mutant	1994	*	Promoter (<=1kb)	23761	PISD	0
chrX	98573510	98575313	*	1804	6.1332	4.69629	6.83863	-2.14234	7.37206e-23	2.13276e-19	TRUE	lost_in_mutant	1804	*	Promoter (<=1kb)	128071542	LINC03077	0
chr19	518267	519188	*	922	6.54255	5.38044	7.17773	-1.79729	7.74319e-23	2.20566e-19	FALSE	lost_in_mutant	922	*	Exon (ENST00000359315.6/91978, exon 2 of 2)	105372232	MADCAM1-AS1	-10434
chr19	7868424	7870309	*	1886	9.97206	9.51963	10.316	-0.79634	2.03046e-22	5.69618e-19	FALSE	lost_in_mutant	1886	*	3' UTR	80164	PRR36	3288
chr10	43361864	43362882	*	1019	8.68225	8.14893	9.07075	-0.921819	2.11437e-22	5.84306e-19	FALSE	lost_in_mutant	1019	*	Distal Intergenic	53828	FXYD4	-8754
chr2	91571258	91571931	*	674	5.83598	4.109	6.59975	-2.49075	2.40419e-22	6.54626e-19	FALSE	lost_in_mutant	674	*	Distal Intergenic	654342	LSP1P4	83447
chr22	21925431	21926204	*	774	7.12627	6.23642	7.67256	-1.43614	2.46371e-22	6.61108e-19	FALSE	lost_in_mutant	774	*	Promoter (<=1kb)	9647	PPM1F	0
chr19	52369614	52370395	*	782	5.61801	6.55866	1.98506	4.57359	2.74634e-22	7.26423e-19	FALSE	gained_in_mutant	782	*	Promoter (<=1kb)	400713	ZNF880	0
chr13	67229532	67231365	*	1834	9.63464	9.97265	9.1924	0.780244	2.81709e-22	7.3464e-19	FALSE	gained_in_mutant	1834	*	Promoter (<=1kb)	5101	PCDH9	0
chr2	6207011	6208020	*	1010	5.55599	6.47654	2.33399	4.14255	5.16655e-22	1.32862e-18	TRUE	gained_in_mutant	1010	*	Distal Intergenic	105373401	LOC105373401	106860
chr19	20564978	20566139	*	1162	8.93114	9.29231	8.44823	0.844082	6.81377e-22	1.72821e-18	FALSE	gained_in_mutant	1162	*	Promoter (<=1kb)	100129842	ZNF737	0
chr1	2911521	2912197	*	677	6.09303	4.65761	6.79813	-2.14053	7.51151e-22	1.87944e-18	FALSE	lost_in_mutant	677	*	Distal Intergenic	124903825	LOC124903825	97465
chr1	52640439	52641266	*	828	7.04627	7.61767	6.08621	1.53146	7.61629e-22	1.88025e-18	FALSE	gained_in_mutant	828	*	Intron (ENST00000517870.2/348378, intron 1 of 2)	348378	SHISAL2A	6846
chr8	144274138	144275521	*	1384	8.46265	7.89041	8.87128	-0.980868	9.84029e-22	2.39733e-18	FALSE	lost_in_mutant	1384	*	Intron (ENST00000569669.6/23246, intron 3 of 15)	642658	SCX	7685
chr2	5672734	5674224	*	1491	5.96376	6.73082	4.2181	2.51272	1.24484e-21	2.99334e-18	TRUE	gained_in_mutant	1491	*	Intron (ENST00000458264.1/ENST00000458264.1, intron 1 of 1)	102723818	LINC01248	16822
chr1	2905663	2906384	*	722	6.29104	5.05114	6.94785	-1.89671	2.01276e-21	4.77783e-18	FALSE	lost_in_mutant	722	*	Distal Intergenic	124903825	LOC124903825	91607
chr19	21766853	21767937	*	1085	8.49685	7.84787	8.94287	-1.09499	2.06293e-21	4.83493e-18	FALSE	lost_in_mutant	1085	*	Promoter (<=1kb)	163227	ZNF100	0
chrX	131830413	131831465	*	1053	7.74012	7.05691	8.20188	-1.14497	3.14882e-21	7.28772e-18	FALSE	lost_in_mutant	1053	*	Promoter (<=1kb)	286467	FIRRE	0
chr4	177444954	177445510	*	557	5.25341	2.76376	6.11889	-3.35513	3.37766e-21	7.72083e-18	FALSE	lost_in_mutant	557	*	Promoter (<=1kb)	285500	AGA-DT	0
chr2	5409355	5410616	*	1262	6.20529	6.90503	4.7933	2.11173	3.86699e-21	8.73158e-18	FALSE	gained_in_mutant	1262	*	Distal Intergenic	124905950	LOC124905950	145415
chr8	34027905	34029119	*	1215	6.88196	7.48346	5.83118	1.65228	4.9251e-21	1.09868e-17	TRUE	gained_in_mutant	1215	*	Intron (ENST00000523063.5/105379364, intron 4 of 5)	105379364	LOC105379364	20049
chr12	128853589	128854550	*	962	6.15082	4.82677	6.82942	-2.00265	8.4462e-21	1.86172e-17	FALSE	lost_in_mutant	962	*	Promoter (<=1kb)	144423	GLT1D1	0
chr19	47507038	47508444	*	1407	7.53472	6.77417	8.03014	-1.25597	1.08335e-20	2.35984e-17	FALSE	lost_in_mutant	1407	*	Intron (ENST00000263354.8/8775, intron 1 of 10)	8775	NAPA	4322
chr2	37196113	37197376	*	1264	8.03269	7.41829	8.46222	-1.04393	2.22658e-20	4.79373e-17	FALSE	lost_in_mutant	1264	*	Promoter (<=1kb)	100505876	CEBPZOS	0
chr20	33719898	33720857	*	960	8.80288	9.16742	8.31388	0.853539	5.52941e-20	1.17677e-16	FALSE	gained_in_mutant	960	*	Promoter (<=1kb)	11264	PXMP4	0
chr12	128930171	128931216	*	1046	5.87324	4.43716	6.5785	-2.14134	7.70127e-20	1.62037e-16	TRUE	lost_in_mutant	1046	*	3' UTR	144423	GLT1D1	66035
chr12	129862018	129863346	*	1329	7.01307	6.15995	7.54555	-1.3856	8.62507e-20	1.79434e-16	FALSE	lost_in_mutant	1329	*	Intron (ENST00000422113.7/121256, intron 1 of 8)	124903085	LOC124903085	-7074
chr8	130641409	130642892	*	1484	8.79614	9.17092	8.28846	0.882462	9.34125e-20	1.92174e-16	FALSE	gained_in_mutant	1484	*	Intron (ENST00000523502.1/ENST00000523502.1, intron 1 of 2)	50807	ASAP1	-197735
chr8	129983566	129984750	*	1185	8.06246	8.48703	7.45826	1.02877	1.25263e-19	2.54868e-16	FALSE	gained_in_mutant	1185	*	Intron (ENST00000694912.1/51571, intron 1 of 13)	51571	CYRIB	-12576
chrX	153873425	153874501	*	1077	7.10854	6.28704	7.62873	-1.34169	1.27696e-19	2.56994e-16	FALSE	lost_in_mutant	1077	*	Promoter (1-2kb)	3897	L1CAM	1346
chr12	51721254	51722203	*	950	6.86526	5.90151	7.43794	-1.53643	1.64673e-19	3.27848e-16	FALSE	lost_in_mutant	950	*	3' UTR	6334	SCN8A	-23698
chr12	9942800	9943838	*	1039	6.83166	7.41297	5.84257	1.57041	2.6929e-19	5.30426e-16	FALSE	gained_in_mutant	1039	*	Promoter (<=1kb)	100506159	LINC02470	0
chr12	125262703	125263324	*	622	6.35171	5.20747	6.98172	-1.77425	3.38404e-19	6.59546e-16	FALSE	lost_in_mutant	622	*	Intron (ENST00000682704.1/114795, intron 1 of 8)	114795	TMEM132B	-63227
chr17	45246830	45248577	*	1748	9.80517	9.44439	10.0935	-0.649145	4.96992e-19	9.58542e-16	FALSE	lost_in_mutant	1748	*	Promoter (<=1kb)	100133991	MAP3K14-AS1	0
chr13	60395878	60397303	*	1426	8.99612	9.33291	8.55595	0.776962	9.06775e-19	1.73086e-15	FALSE	gained_in_mutant	1426	*	Promoter (<=1kb)	81550	TDRD3	0
chr7	51470482	51472155	*	1674	8.24661	7.6922	8.64612	-0.953921	1.03475e-18	1.95498e-15	FALSE	lost_in_mutant	1674	*	Promoter (<=1kb)	105375278	LOC105375278	0
chr3	14626857	14627740	*	884	8.04675	8.46757	7.45016	1.0174	1.59326e-18	2.97978e-15	FALSE	gained_in_mutant	884	*	Intron (ENST00000635800.1/105376960, intron 1 of 2)	51244	CCDC174	-24022
chr7	118213965	118215268	*	1304	8.27875	7.73497	8.67275	-0.937781	1.69969e-18	3.14705e-15	FALSE	lost_in_mutant	1304	*	Promoter (<=1kb)	56311	ANKRD7	0
chr1	44616609	44617987	*	1379	8.25442	7.71417	8.64657	-0.932401	1.95989e-18	3.59289e-15	FALSE	lost_in_mutant	1379	*	Promoter (2-3kb)	55182	RNF220	2344
chr14	100824029	100825038	*	1010	6.90414	7.46727	5.96772	1.49955	2.01683e-18	3.66102e-15	FALSE	gained_in_mutant	1010	*	Promoter (1-2kb)	55384	MEG3	-1060
chr12	9739322	9740363	*	1042	5.31637	6.17568	2.88838	3.2873	2.08234e-18	3.74323e-15	FALSE	gained_in_mutant	1042	*	Distal Intergenic	160365	CLECL1P	-6023
chr13	54571501	54573680	*	2180	6.51891	5.48563	7.1148	-1.62916	2.12318e-18	3.77995e-15	TRUE	lost_in_mutant	2180	*	Exon (ENST00000666524.1/ENST00000666524.1, exon 1 of 3)	100302187	MIR1297	-259453
chr6	17580214	17581203	*	990	6.72295	5.79596	7.28273	-1.48677	2.22386e-18	3.92149e-15	FALSE	lost_in_mutant	990	*	Distal Intergenic	102724591	LOC102724591	17855
chr20	60057322	60059119	*	1798	8.99965	8.56143	9.33532	-0.773888	3.1819e-18	5.55794e-15	FALSE	lost_in_mutant	1798	*	Promoter (1-2kb)	284756	LINC02910	1397
chr9	22008554	22009728	*	1175	8.93955	8.51859	9.26503	-0.746435	3.86227e-18	6.68331e-15	FALSE	lost_in_mutant	1175	*	Promoter (<=1kb)	1030	CDKN2B	0
chr2	6421093	6422248	*	1156	5.34208	6.19432	2.9814	3.21292	4.39194e-18	7.5295e-15	FALSE	gained_in_mutant	1156	*	Distal Intergenic	101929390	LINC01247	-45671
chr10	72177296	72178157	*	862	7.26778	6.54417	7.74745	-1.20328	5.81093e-18	9.8708e-15	FALSE	lost_in_mutant	862	*	Promoter (<=1kb)	51008	ASCC1	-442
chr5	157670774	157671868	*	1095	7.49333	6.81598	7.95243	-1.13645	5.9023e-18	9.93486e-15	FALSE	lost_in_mutant	1095	*	Promoter (<=1kb)	11063	SOX30	0
chr6	13859889	13860948	*	1060	5.47395	3.80918	6.22636	-2.41717	6.70619e-18	1.11863e-14	FALSE	lost_in_mutant	1060	*	Distal Intergenic	63933	MCUR1	-45321
chr16	694759	696161	*	1403	7.76714	7.15133	8.19736	-1.04602	6.90871e-18	1.14212e-14	FALSE	lost_in_mutant	1403	*	Promoter (<=1kb)	146330	FBXL16	0
chr2	218286306	218287449	*	1144	8.10757	7.56378	8.50157	-0.937794	7.01921e-18	1.15012e-14	FALSE	lost_in_mutant	1144	*	Promoter (<=1kb)	64114	TMBIM1	0
chr11	113971481	113972257	*	777	6.39083	5.33746	6.99316	-1.6557	7.48179e-18	1.21516e-14	FALSE	lost_in_mutant	777	*	Promoter (2-3kb)	3359	HTR3A	-2818
chr2	6053567	6054855	*	1289	5.38679	6.20657	3.29667	2.90991	7.76948e-18	1.25091e-14	FALSE	gained_in_mutant	1289	*	Distal Intergenic	400940	LOC400940	70919
chr13	74286982	74288917	*	1936	8.59547	8.9697	8.0888	0.880894	9.35934e-18	1.4939e-14	TRUE	gained_in_mutant	1936	*	Promoter (<=1kb)	105370259	LOC105370259	0
chr5	139667894	139670960	*	3067	8.63444	8.14243	9.00066	-0.858222	1.26642e-17	2.00413e-14	FALSE	lost_in_mutant	3067	*	Intron (ENST00000502295.1/51523, intron 1 of 1)	51523	CXXC5	-4476
chr2	6069246	6070074	*	829	5.225	6.16331	1.64658	4.51673	1.60369e-17	2.51635e-14	TRUE	gained_in_mutant	829	*	Distal Intergenic	400940	LOC400940	86598
chr9	128494165	128495971	*	1807	7.01445	6.24048	7.51545	-1.27498	2.30078e-17	3.57982e-14	FALSE	lost_in_mutant	1807	*	Promoter (1-2kb)	4957	ODF2	1371
chr5	140794716	140795538	*	823	4.84699	1.43125	5.77776	-4.34651	2.52404e-17	3.89447e-14	TRUE	lost_in_mutant	823	*	Promoter (<=1kb)	56146	PCDHA2	0
chr13	67778132	67779062	*	931	6.62932	7.19726	5.67923	1.51803	3.50894e-17	5.36938e-14	FALSE	gained_in_mutant	931	*	Intron (ENST00000662515.1/105370248, intron 1 of 4)	105370248	LOC105370248	8742
chr6	160678602	160679821	*	1220	7.74886	8.18892	7.11251	1.07641	4.31547e-17	6.5494e-14	FALSE	gained_in_mutant	1220	*	Distal Intergenic	4018	LPA	-14327
chr19	1855078	1856815	*	1738	7.47453	6.80486	7.93013	-1.12527	4.97905e-17	7.49504e-14	FALSE	lost_in_mutant	1738	*	Intron (ENST00000541015.5/83855, intron 1 of 2)	83855	KLF16	6043
chr19	56538208	56539348	*	1141	7.9422	7.32139	8.37483	-1.05344	1.00411e-16	1.49931e-13	FALSE	lost_in_mutant	1141	*	Promoter (<=1kb)	101928982	ZFP28-DT	0
chr19	1857036	1857611	*	576	7.06193	6.30347	7.55648	-1.25301	1.07227e-16	1.58828e-13	FALSE	lost_in_mutant	576	*	Intron (ENST00000541015.5/83855, intron 1 of 2)	83855	KLF16	5247
chr13	31885592	31886512	*	921	6.83717	6.0274	7.35271	-1.32531	1.49731e-16	2.20026e-13	TRUE	lost_in_mutant	921	*	Intron (ENST00000645780.1/10129, intron 1 of 61)	196549	EEF1DP3	38751
chr14	88551092	88552364	*	1273	7.88802	8.30568	7.29779	1.00789	1.51355e-16	2.20661e-13	FALSE	gained_in_mutant	1273	*	Promoter (<=1kb)	11099	PTPN21	0
chr5	133522507	133523510	*	1004	7.22814	6.53181	7.69579	-1.16397	1.66949e-16	2.41494e-13	FALSE	lost_in_mutant	1004	*	Intron (ENST00000265342.12/23105, intron 3 of 15)	23105	FSTL4	60131
chr8	65658879	65659675	*	797	5.12732	3.20964	5.92252	-2.71288	1.87503e-16	2.69123e-13	FALSE	lost_in_mutant	797	*	Intron (ENST00000523170.5/9650, intron 1 of 6)	9650	MTFR1	-10196
chr2	24083660	24085221	*	1562	8.64401	8.19169	8.98785	-0.796159	2.05488e-16	2.92668e-13	FALSE	lost_in_mutant	1562	*	Promoter (<=1kb)	9540	TP53I3	0
chr1	175598785	175600017	*	1233	6.78588	7.32011	5.92816	1.39195	2.44645e-16	3.45779e-13	FALSE	gained_in_mutant	1233	*	Intron (ENST00000367674.7/7143, intron 1 of 22)	7143	TNR	-70416
chr14	100825515	100826338	*	824	7.07122	7.57842	6.28216	1.29626	2.5801e-16	3.61905e-13	FALSE	gained_in_mutant	824	*	Promoter (<=1kb)	55384	MEG3	0
chr1	46393124	46395468	*	2345	8.81319	8.3696	9.15199	-0.782393	2.82363e-16	3.93088e-13	FALSE	lost_in_mutant	2345	*	Promoter (<=1kb)	2166	FAAH	0
chr1	25743318	25744531	*	1214	8.28995	7.79022	8.6604	-0.870179	2.94377e-16	4.06754e-13	FALSE	lost_in_mutant	1214	*	Intron (ENST00000374332.9/57134, intron 2 of 11)	57134	MAN1C1	-27538
chr1	2928404	2928955	*	552	5.33163	3.59996	6.09623	-2.49627	3.04294e-16	4.17343e-13	FALSE	lost_in_mutant	552	*	Distal Intergenic	140625	ACTRT2	-92512
chr19	41426731	41428613	*	1883	7.28111	6.59241	7.74535	-1.15293	3.70744e-16	5.0474e-13	FALSE	lost_in_mutant	1883	*	Promoter (<=1kb)	374907	B3GNT8	0
chrKI270733.1	173148	173325	*	178	8.22977	7.65088	8.64176	-0.990882	4.12203e-16	5.57089e-13	FALSE	lost_in_mutant	NA	NA	NA	NA	NA	NA
chr9	26975152	26976642	*	1491	6.92491	6.16083	7.4218	-1.26097	4.59261e-16	6.16188e-13	TRUE	lost_in_mutant	1491	*	Promoter (<=1kb)	80173	IFT74	0
chrKI270733.1	135056	136189	*	1134	9.32949	8.93948	9.63619	-0.696707	6.77718e-16	9.0275e-13	FALSE	lost_in_mutant	NA	NA	NA	NA	NA	NA
chr21	44485103	44486124	*	1022	6.53288	5.58476	7.10012	-1.51536	7.52282e-16	9.94915e-13	FALSE	lost_in_mutant	1022	*	Promoter (<=1kb)	111216286	LINC02575	0
chr5	88674115	88676285	*	2171	9.09877	8.70312	9.40894	-0.705818	7.58227e-16	9.95665e-13	TRUE	lost_in_mutant	2171	*	Promoter (<=1kb)	109729137	MEF2C-AS2	0
chr13	74289972	74290748	*	777	8.73148	9.06315	8.30006	0.763089	1.17106e-15	1.52695e-12	TRUE	gained_in_mutant	777	*	Promoter (1-2kb)	105370259	LOC105370259	1788
chr19	1324823	1325815	*	993	7.64382	8.06051	7.05557	1.00493	1.42605e-15	1.84643e-12	FALSE	gained_in_mutant	993	*	Distal Intergenic	84939	PWWP3A	-28896
chr5	179059881	179060861	*	981	7.86942	8.27065	7.31167	0.958988	1.45699e-15	1.87339e-12	TRUE	gained_in_mutant	981	*	Promoter (<=1kb)	30832	ZNF354C	0
chr11	112834262	112836215	*	1954	8.14473	7.63194	8.52227	-0.890333	1.65056e-15	2.10764e-12	FALSE	lost_in_mutant	1954	*	Promoter (<=1kb)	105369498	LOC105369498	0
chr20	30537138	30538143	*	1006	7.53911	6.90446	7.97837	-1.07392	1.69078e-15	2.14421e-12	FALSE	lost_in_mutant	1006	*	Promoter (<=1kb)	102723636	LOC102723636	0
chr6	4383933	4384843	*	911	5.00793	2.84492	5.83714	-2.99223	2.15388e-15	2.71293e-12	FALSE	lost_in_mutant	911	*	Intron (ENST00000642310.1/105374894, intron 4 of 4)	101927888	LOC101927888	-36771
chr14	104223124	104224998	*	1875	8.7132	8.29164	9.03903	-0.747392	2.24231e-15	2.80522e-12	FALSE	lost_in_mutant	1875	*	Promoter (<=1kb)	145195	LINC02691	0
chr11	58963048	58964125	*	1078	6.3399	5.37658	6.91243	-1.53584	2.43872e-15	3.03047e-12	TRUE	lost_in_mutant	1078	*	Intron (ENST00000534063.1/92292, intron 1 of 1)	283194	LOC283194	15160
chr8	10545537	10546429	*	893	6.62894	5.78003	7.15981	-1.37978	2.97962e-15	3.67792e-12	TRUE	lost_in_mutant	893	*	Promoter (1-2kb)	346702	PRSS51	1128
chr1	75136151	75136930	*	780	6.4002	5.47066	6.96089	-1.49023	3.50146e-15	4.29344e-12	FALSE	lost_in_mutant	780	*	Promoter (1-2kb)	431707	LHX8	1763
chr13	60163691	60164686	*	996	8.57137	8.90579	8.13526	0.770538	4.43336e-15	5.40035e-12	FALSE	gained_in_mutant	996	*	Promoter (<=1kb)	81624	DIAPH3	0
chr19	11848297	11849503	*	1207	6.77833	7.3188	5.90411	1.41469	4.74878e-15	5.74677e-12	FALSE	gained_in_mutant	1207	*	Promoter (<=1kb)	90594	ZNF439	0
chr17	77174728	77175794	*	1067	5.98022	4.89065	6.59384	-1.70319	5.4328e-15	6.53185e-12	FALSE	lost_in_mutant	1067	*	Intron (ENST00000589827.5/6397, intron 4 of 12)	6397	SEC14L1	-5243
chr1	75134391	75135478	*	1088	5.90517	4.78118	6.52921	-1.74803	6.07886e-15	7.26145e-12	FALSE	lost_in_mutant	1088	*	Promoter (<=1kb)	431707	LHX8	3
chr10	91652198	91653040	*	843	6.52261	7.08144	5.59827	1.48317	6.56266e-15	7.78912e-12	FALSE	gained_in_mutant	843	*	Distal Intergenic	5507	PPP1R3C	-19127
chr19	40702260	40703489	*	1230	7.12745	6.42928	7.59592	-1.16663	9.87971e-15	1.16514e-11	FALSE	lost_in_mutant	1230	*	3' UTR	79934	COQ8B	11244
chr11	8067803	8069286	*	1484	7.77749	7.24617	8.16494	-0.918772	1.12982e-14	1.32399e-11	FALSE	lost_in_mutant	1484	*	Exon (ENST00000530466.5/101927917, exon 3 of 3)	101927917	TUB-AS1	7765
chr3	44729027	44729974	*	948	6.51447	5.66568	7.04529	-1.37961	1.23713e-14	1.44062e-11	FALSE	lost_in_mutant	948	*	Promoter (<=1kb)	115560	ZNF501	0
chr7	44962462	44963284	*	823	5.61026	6.3036	4.22559	2.07801	1.5686e-14	1.8152e-11	FALSE	gained_in_mutant	823	*	3' UTR	64005	MYO1G	11822
chr7	102386946	102387267	*	322	5.5355	4.13058	6.2336	-2.10302	1.68664e-14	1.93967e-11	FALSE	lost_in_mutant	322	*	Intron (ENST00000477886.5/100630923, intron 3 of 5)	79706	PRKRIP1	-9096
chr9	21993927	21996018	*	2092	7.39399	6.79295	7.817	-1.02404	2.19102e-14	2.50418e-11	FALSE	lost_in_mutant	2092	*	Promoter (<=1kb)	100048912	CDKN2B-AS1	0
chr12	127925739	127926476	*	738	5.21501	5.99435	3.39717	2.59719	2.21291e-14	2.51254e-11	FALSE	gained_in_mutant	738	*	Intron (ENST00000653435.1/100862680, intron 2 of 3)	100862680	LINC00507	-7831
chr12	9910593	9911303	*	711	4.85228	2.66318	5.68473	-3.02156	2.22548e-14	2.51254e-11	FALSE	lost_in_mutant	711	*	Intron (ENST00000339766.8/387836, intron 4 of 4)	387836	CLEC2A	21044
chr19	802274	803281	*	1008	6.55104	5.7353	7.06895	-1.33365	2.39974e-14	2.69286e-11	FALSE	lost_in_mutant	1008	*	Promoter (<=1kb)	5725	PTBP1	-294
chr3	120039889	120041097	*	1209	6.03918	5.00777	6.63446	-1.62669	2.5039e-14	2.79282e-11	FALSE	lost_in_mutant	1209	*	Intron (ENST00000264235.13/2932, intron 1 of 10)	2932	GSK3B	-26674
chr2	6290369	6291374	*	1006	5.0715	5.88263	3.04475	2.83789	2.66843e-14	2.95851e-11	FALSE	gained_in_mutant	1006	*	Intron (ENST00000648803.1/105373401, intron 7 of 7)	105373401	LOC105373401	23506
chr2	5472740	5474482	*	1743	5.79785	6.46887	4.50377	1.9651	2.72763e-14	3.00614e-11	FALSE	gained_in_mutant	1743	*	Distal Intergenic	124905950	LOC124905950	81549
chr14	100828005	100828784	*	780	7.52098	7.95615	6.89489	1.06126	2.90229e-14	3.1797e-11	FALSE	gained_in_mutant	780	*	Promoter (<=1kb)	55384	MEG3	594
chr17	22225623	22226946	*	1324	7.18512	6.52893	7.6345	-1.10557	2.98612e-14	3.2523e-11	FALSE	lost_in_mutant	1324	*	Distal Intergenic	105371595	LINC02002	14565
chr15	31352248	31354291	*	2044	8.52739	8.09809	8.8578	-0.759715	3.59669e-14	3.89439e-11	FALSE	lost_in_mutant	2044	*	Intron (ENST00000307145.4/51621, intron 1 of 1)	51621	KLF13	-11863
chr18	43507958	43508580	*	623	4.6207	2.13849	5.48545	-3.34697	3.85759e-14	4.13396e-11	FALSE	lost_in_mutant	623	*	Distal Intergenic	6860	SYT4	-230459
chr19	52962161	52963633	*	1473	8.62739	8.22869	8.93943	-0.710741	3.8626e-14	4.13396e-11	FALSE	lost_in_mutant	1473	*	Promoter (<=1kb)	100529240	ZNF816-ZNF321P	0
chr11	45859519	45860157	*	639	7.33152	6.69655	7.77092	-1.07437	4.23307e-14	4.50442e-11	FALSE	lost_in_mutant	639	*	Promoter (<=1kb)	1408	CRY2	-823
chr1	143905455	143906103	*	649	4.54454	1.47486	5.45596	-3.9811	4.59072e-14	4.85709e-11	FALSE	lost_in_mutant	649	*	Promoter (<=1kb)	105371209	LOC105371209	0
chr11	134275572	134277682	*	2111	8.60215	8.13224	8.95602	-0.823779	4.79538e-14	5.04479e-11	FALSE	lost_in_mutant	2111	*	Promoter (<=1kb)	112937	GLB1L3	0
chr9	135992466	135993395	*	930	7.39194	6.80438	7.80828	-1.0039	5.44634e-14	5.69724e-11	FALSE	lost_in_mutant	930	*	Distal Intergenic	138151	NACC2	26085
chr1	2278261	2279832	*	1572	7.47625	6.90884	7.88242	-0.973581	6.07199e-14	6.31603e-11	FALSE	lost_in_mutant	1572	*	Intron (ENST00000704337.1/6497, intron 1 of 3)	6497	SKI	-23814
chr2	6525273	6526693	*	1421	5.02459	5.83156	3.02734	2.80422	6.44034e-14	6.66176e-11	TRUE	gained_in_mutant	1421	*	Distal Intergenic	107985844	LINC01824	29263
chr15	23897215	23897978	*	764	5.06857	5.8701	3.10875	2.76135	6.8262e-14	7.02165e-11	FALSE	gained_in_mutant	764	*	Distal Intergenic	105370731	PWRN4	-14433
chr15	90664996	90666095	*	1100	5.37969	6.10213	3.86525	2.23688	7.65683e-14	7.83256e-11	FALSE	gained_in_mutant	1100	*	Intron (ENST00000559531.1/101926895, intron 2 of 3)	101929765	LINC01585	4257
chr5	6305846	6306523	*	678	7.10514	7.55922	6.43876	1.12046	8.11151e-14	8.25208e-11	FALSE	gained_in_mutant	678	*	Distal Intergenic	401172	LINC02145	30769
chr1	27451139	27452023	*	885	7.54981	7.00226	7.94578	-0.943513	8.31562e-14	8.4135e-11	TRUE	lost_in_mutant	885	*	Intron (ENST00000618852.5/10163, intron 1 of 8)	10163	WASF2	38028
chr11	15649622	15650886	*	1265	7.93119	8.30431	7.42659	0.877714	8.77623e-14	8.83127e-11	FALSE	gained_in_mutant	1265	*	Intron (ENST00000532242.2/105376569, intron 2 of 3)	105376568	LOC105376568	-27175
chr2	5690463	5692941	*	2479	8.56351	8.93451	8.0628	0.871713	9.26549e-14	9.2732e-11	FALSE	gained_in_mutant	2479	*	Promoter (<=1kb)	102723818	LINC01248	0
chr21	8992759	8994364	*	1606	8.03279	7.54356	8.39747	-0.853909	9.90671e-14	9.86165e-11	TRUE	lost_in_mutant	1606	*	Distal Intergenic	103504731	MIR3648-2	5760
chr7	158413997	158415204	*	1208	8.64522	8.2378	8.96256	-0.724763	9.98245e-14	9.88391e-11	FALSE	lost_in_mutant	1208	*	Intron (ENST00000389413.7/5799, intron 2 of 21)	693180	MIR595	117609
chr12	127810072	127810594	*	523	5.18091	5.95317	3.40527	2.54789	1.0105e-13	9.95206e-11	FALSE	gained_in_mutant	523	*	Intron (ENST00000541797.1/124903052, intron 1 of 2)	124903052	LOC124903052	10589
chr20	36454291	36455681	*	1391	9.77327	9.44527	10.0403	-0.595058	1.03093e-13	1.00995e-10	FALSE	lost_in_mutant	1391	*	Intron (ENST00000373913.7/22839, intron 7 of 12)	22839	DLGAP4	-5657
chr5	91352874	91353672	*	799	6.27929	5.38578	6.82693	-1.44115	1.06508e-13	1.03792e-10	FALSE	lost_in_mutant	799	*	Distal Intergenic	57561	ARRDC3	20173
chr19	15550997	15552043	*	1047	6.7243	5.95966	7.22143	-1.26177	1.2009e-13	1.16414e-10	FALSE	lost_in_mutant	1047	*	3' UTR	126410	CYP4F22	25664
chr13	74465836	74467036	*	1201	6.22795	6.79359	5.2844	1.50919	1.32501e-13	1.27776e-10	TRUE	gained_in_mutant	1201	*	Intron (ENST00000715466.1/338864, intron 1 of 6)	338864	LINC00347	31298
chr11	128116409	128117534	*	1126	8.5195	8.11403	8.83566	-0.721634	1.47565e-13	1.41566e-10	FALSE	lost_in_mutant	1126	*	Intron (ENST00000670942.1/105369563, intron 2 of 5)	105369563	LINC02725	20367
chr10	124453622	124454670	*	1049	7.27795	6.68217	7.69836	-1.01619	1.5616e-13	1.49039e-10	FALSE	lost_in_mutant	1049	*	Distal Intergenic	390010	NKX1-2	-3587
chr10	3078294	3078958	*	665	6.34958	5.48364	6.88694	-1.4033	1.68438e-13	1.59933e-10	FALSE	lost_in_mutant	665	*	Intron (ENST00000607886.5/5214, intron 1 of 3)	5214	PFKP	8049
chr6	32852792	32854725	*	1934	8.77082	8.38182	9.07689	-0.695068	1.70359e-13	1.60932e-10	FALSE	lost_in_mutant	1934	*	Promoter (<=1kb)	6890	TAP1	0
chr12	127896600	127897482	*	883	4.93535	5.75506	2.84572	2.90934	1.72012e-13	1.61669e-10	TRUE	gained_in_mutant	883	*	Exon (ENST00000662498.1/400087, exon 2 of 2)	400087	LINC02393	14956
chr15	40757020	40757286	*	267	5.43277	4.0915	6.11564	-2.02414	1.74253e-13	1.62948e-10	FALSE	lost_in_mutant	267	*	Promoter (1-2kb)	55177	RMDN3	-1169
chr1	31986745	31987978	*	1234	7.97802	7.50658	8.33276	-0.826176	1.79835e-13	1.67322e-10	FALSE	lost_in_mutant	1234	*	Exon (ENST00000641788.1/ENST00000641788.1, exon 1 of 2)	10657	KHDRBS1	-25890
chr2	5453184	5454068	*	885	4.94495	5.76489	2.85365	2.91124	1.94916e-13	1.80448e-10	FALSE	gained_in_mutant	885	*	Distal Intergenic	124905950	LOC124905950	101963
chr20	37828715	37829412	*	698	6.32671	5.43628	6.87321	-1.43693	2.05948e-13	1.89712e-10	FALSE	lost_in_mutant	698	*	Intron (ENST00000361383.11/56259, intron 11 of 15)	56259	CTNNBL1	-12842
chr4	4417192	4419380	*	2189	8.50362	8.07266	8.83502	-0.762358	2.10401e-13	1.92855e-10	FALSE	lost_in_mutant	2189	*	3' UTR	53407	STX18	4308
chr18	46536208	46536967	*	760	6.91998	7.39202	6.21379	1.17824	2.15559e-13	1.96609e-10	FALSE	gained_in_mutant	760	*	Intron (ENST00000579038.6/125336, intron 6 of 21)	125336	LOXHD1	-15483
chr21	44517305	44517868	*	564	6.21238	5.30442	6.76531	-1.46089	2.37102e-13	2.15198e-10	FALSE	lost_in_mutant	564	*	Promoter (<=1kb)	114043	TSPEAR-AS2	0
chr13	70107258	70108943	*	1686	8.03433	8.39489	7.55252	0.842366	2.48826e-13	2.24737e-10	FALSE	gained_in_mutant	1686	*	Promoter (<=1kb)	6315	ATXN8OS	0
chr13	67119308	67120124	*	817	6.97533	7.44074	6.28399	1.15675	2.95807e-13	2.65873e-10	TRUE	gained_in_mutant	817	*	Intron (ENST00000377865.7/5101, intron 2 of 4)	5101	PCDH9	109694
chr4	25171212	25172148	*	937	6.51271	5.67788	7.03813	-1.36025	3.26847e-13	2.92353e-10	FALSE	lost_in_mutant	937	*	Intron (ENST00000512921.4/55300, intron 1 of 9)	285540	SEPSECS-AS1	10540
chr9	95312939	95313465	*	527	8.04933	8.41611	7.55631	0.859802	3.32926e-13	2.96359e-10	FALSE	gained_in_mutant	527	*	Promoter (2-3kb)	2176	FANCC	2687
chr19	3444072	3445023	*	952	8.83688	8.47501	9.12595	-0.65094	3.70049e-13	3.26723e-10	FALSE	lost_in_mutant	952	*	Intron (ENST00000641145.1/4782, intron 6 of 10)	4782	NFIC	-7556
chr11	66543457	66544034	*	578	7.03623	6.33737	7.50501	-1.16764	3.70566e-13	3.26723e-10	FALSE	lost_in_mutant	578	*	Promoter (1-2kb)	254359	ZDHHC24	1972
chr16	30096195	30097402	*	1208	8.48751	8.08768	8.80023	-0.712555	4.00748e-13	3.51659e-10	TRUE	lost_in_mutant	1208	*	Promoter (<=1kb)	101928595	YPEL3-DT	0
chr6	157669328	157670348	*	1021	7.42326	6.87173	7.82128	-0.949553	4.18127e-13	3.65178e-10	FALSE	lost_in_mutant	1021	*	Intron (ENST00000414563.6/79683, intron 8 of 8)	51429	SNX9	-30039
chr2	88808293	88809291	*	999	6.5358	5.7122	7.05682	-1.34462	4.28837e-13	3.72774e-10	FALSE	lost_in_mutant	999	*	Distal Intergenic	100616399	MIR4436A	-3079
chr15	65570467	65571678	*	1212	6.0463	5.09266	6.61547	-1.52282	4.47141e-13	3.86869e-10	FALSE	lost_in_mutant	1212	*	Promoter (2-3kb)	51495	HACD3	-2587
chr19	17841397	17842968	*	1572	9.25681	9.52664	8.92464	0.601998	4.6212e-13	3.97969e-10	FALSE	gained_in_mutant	1572	*	Promoter (<=1kb)	3718	JAK3	0
chr16	11792590	11792843	*	254	5.49584	4.2006	6.16716	-1.96656	5.22963e-13	4.48281e-10	FALSE	lost_in_mutant	254	*	Intron (ENST00000355758.9/29066, intron 1 of 22)	29066	ZC3H7A	3684
chr5	168771926	168773350	*	1425	7.37724	6.80768	7.78452	-0.976835	5.38121e-13	4.59149e-10	FALSE	lost_in_mutant	1425	*	Exon (ENST00000519560.6/6586, exon 14 of 36)	407001	MIR218-2	-3671
chr8	143942028	143944429	*	2402	9.68313	9.34734	9.95534	-0.608003	5.49646e-13	4.66831e-10	FALSE	lost_in_mutant	2402	*	Promoter (<=1kb)	5339	PLEC	0
chr2	235011626	235012564	*	939	6.61581	5.87944	7.10098	-1.22154	6.7943e-13	5.72162e-10	FALSE	lost_in_mutant	939	*	Intron (ENST00000392011.7/23677, intron 2 of 5)	23677	SH3BP4	16786
chr19	5102734	5104396	*	1663	7.56854	7.04001	7.95451	-0.914503	6.79843e-13	5.72162e-10	FALSE	lost_in_mutant	1663	*	Intron (ENST00000611640.4/23030, intron 9 of 23)	23030	KDM4B	-7962
chr17	16415064	16416732	*	1669	7.83056	7.31742	8.20831	-0.890891	7.21857e-13	6.04773e-10	FALSE	lost_in_mutant	1669	*	Promoter (<=1kb)	51393	TRPV2	0
chr2	159226868	159228584	*	1717	6.94083	6.27678	7.39384	-1.11705	7.32188e-13	6.10664e-10	TRUE	lost_in_mutant	1717	*	Promoter (2-3kb)	85461	TANC1	2475
chrX	2608363	2610056	*	1694	7.94718	7.46667	8.307	-0.840331	7.68593e-13	6.38152e-10	FALSE	lost_in_mutant	1694	*	Promoter (<=1kb)	101928092	LINC03112	0
chr8	143933747	143934440	*	694	6.55354	5.78277	7.05321	-1.27044	9.02298e-13	7.45822e-10	FALSE	lost_in_mutant	694	*	Exon (ENST00000345136.8/5339, exon 11 of 32)	5339	PLEC	5157
chr17	28384203	28385665	*	1463	6.51318	5.72152	7.02143	-1.29992	1.00247e-12	8.24937e-10	FALSE	lost_in_mutant	1463	*	Promoter (<=1kb)	23098	SARM1	0
chr4	77332767	77333219	*	453	4.7061	2.76376	5.50503	-2.74127	1.06111e-12	8.6933e-10	FALSE	lost_in_mutant	453	*	Intron (ENST00000497512.5/901, intron 10 of 11)	107986292	LOC107986292	145003
chr1	18458407	18459487	*	1081	6.58261	5.82351	7.07742	-1.25391	1.15254e-12	9.40078e-10	FALSE	lost_in_mutant	1081	*	Distal Intergenic	127707	KLHDC7A	-21443
chr2	6382996	6383480	*	485	4.72402	5.58297	2.29957	3.28339	1.26434e-12	1.02675e-09	FALSE	gained_in_mutant	485	*	Distal Intergenic	101929390	LINC01247	-7574
chr16	86017910	86019150	*	1241	7.4534	6.91125	7.84655	-0.935303	1.34701e-12	1.0891e-09	TRUE	lost_in_mutant	1241	*	Distal Intergenic	124903741	LOC124903741	-32524
chr3	75784973	75785781	*	809	4.71445	5.57181	2.30537	3.26644	1.46633e-12	1.18042e-09	FALSE	gained_in_mutant	809	*	Promoter (<=1kb)	100131827	ZNF717	0
chr12	121765409	121766094	*	686	7.6561	8.03479	7.14119	0.893603	1.86482e-12	1.49471e-09	FALSE	gained_in_mutant	686	*	Intron (ENST00000342607.10/144404, intron 6 of 12)	144404	TMEM120B	13280
chr5	68434000	68434713	*	714	5.94372	6.53537	4.92345	1.61192	1.91738e-12	1.52837e-09	FALSE	gained_in_mutant	714	*	Promoter (<=1kb)	105379013	LOC105379013	0
chr1	935268	936252	*	985	9.2409	8.93204	9.49516	-0.563115	1.92332e-12	1.52837e-09	FALSE	lost_in_mutant	985	*	Exon (ENST00000616016.5/148398, exon 5 of 14)	148398	SAMD11	-3023
chr21	8994579	8995899	*	1321	7.31858	6.71332	7.74366	-1.03033	2.09799e-12	1.66005e-09	TRUE	lost_in_mutant	1321	*	Distal Intergenic	103504731	MIR3648-2	7580
chr5	8457194	8458242	*	1049	9.31821	9.57911	8.99949	0.579614	2.22718e-12	1.75477e-09	FALSE	gained_in_mutant	1049	*	Promoter (<=1kb)	100505738	MIR4458HG	0
chr19	19461735	19462904	*	1170	9.07456	8.73064	9.35207	-0.62143	2.26485e-12	1.77689e-09	FALSE	lost_in_mutant	1170	*	Promoter (1-2kb)	54815	GATAD2A	-1778
chr10	79445621	79446663	*	1043	8.20146	7.78842	8.52218	-0.73376	2.29598e-12	1.79371e-09	TRUE	lost_in_mutant	1043	*	Promoter (<=1kb)	219654	ZCCHC24	0
chr7	149569419	149570192	*	774	4.71849	2.82488	5.50999	-2.68511	2.32787e-12	1.81099e-09	FALSE	lost_in_mutant	774	*	Intron (ENST00000463567.5/79970, intron 3 of 7)	79970	ZNF767P	50958
chr19	48148516	48149098	*	583	6.51635	7.031	5.7088	1.3222	2.54809e-12	1.97401e-09	FALSE	gained_in_mutant	583	*	Promoter (2-3kb)	107985293	LOC107985293	2608
chr13	67160704	67161924	*	1221	6.32257	6.85353	5.47342	1.38012	2.63735e-12	2.02658e-09	FALSE	gained_in_mutant	1221	*	Intron (ENST00000377865.7/5101, intron 2 of 4)	5101	PCDH9	67894
chr4	105191309	105192352	*	1044	6.86971	6.19216	7.3289	-1.13674	2.63784e-12	2.02658e-09	TRUE	lost_in_mutant	1044	*	Intron (ENST00000305737.6/54790, intron 2 of 2)	104384744	TET2-AS1	-13246
chr14	94545184	94546007	*	824	8.23212	8.57584	7.78	0.795846	3.10289e-12	2.37402e-09	FALSE	gained_in_mutant	824	*	Exon (ENST00000658195.1/ENST00000658195.1, exon 1 of 2)	5104	SERPINA5	-15435
chr9	135718268	135719097	*	830	7.06905	7.50183	6.44792	1.05391	3.4914e-12	2.66027e-09	FALSE	gained_in_mutant	830	*	Intron (ENST00000487664.5/57582, intron 2 of 31)	57582	KCNT1	3642
chr13	74554263	74555474	*	1212	7.30888	7.74217	6.6867	1.05547	3.55586e-12	2.69829e-09	FALSE	gained_in_mutant	1212	*	Promoter (<=1kb)	338864	LINC00347	298
chr2	128304677	128305739	*	1063	6.90552	6.22538	7.3659	-1.14052	3.76211e-12	2.84314e-09	FALSE	lost_in_mutant	1063	*	Intron (ENST00000469019.1/9394, intron 1 of 2)	9394	HS6ST1	12657
chr16	68332241	68332823	*	583	6.05914	5.16808	6.60589	-1.43781	3.81329e-12	2.8701e-09	FALSE	lost_in_mutant	583	*	Intron (ENST00000686904.1/54496, intron 6 of 20)	54496	PRMT7	7542
chr6	27250733	27252320	*	1588	8.74334	8.36536	9.04257	-0.677208	4.11774e-12	3.08671e-09	FALSE	lost_in_mutant	1588	*	Promoter (<=1kb)	10279	PRSS16	0
chr15	52135679	52137375	*	1697	7.27547	6.719	7.67604	-0.957044	4.38533e-12	3.27404e-09	FALSE	lost_in_mutant	1697	*	Promoter (<=1kb)	10681	GNB5	0
chr2	6325508	6326242	*	735	4.86233	5.66423	2.89994	2.76429	4.41799e-12	3.28518e-09	FALSE	gained_in_mutant	735	*	Exon (ENST00000425125.1/ENST00000425125.1, exon 1 of 3)	105373401	LOC105373401	-10628
chr1	116748309	116749093	*	785	4.85148	3.21641	5.59827	-2.38185	4.61847e-12	3.42051e-09	FALSE	lost_in_mutant	785	*	Distal Intergenic	914	CD2	-5337
chr8	129997229	129998448	*	1220	8.08696	8.41916	7.65462	0.76454	4.8598e-12	3.5849e-09	FALSE	gained_in_mutant	1220	*	Intron (ENST00000694912.1/51571, intron 1 of 13)	100847051	MIR5194	10005
chr17	81480707	81481945	*	1239	8.23712	7.7826	8.58223	-0.799624	5.4209e-12	3.98294e-09	FALSE	lost_in_mutant	1239	*	Exon (ENST00000693291.1/ENST00000693291.1, exon 1 of 1)	57597	BAHCC1	18148
chr1	2801503	2802144	*	642	5.44932	4.27243	6.08873	-1.81631	5.50784e-12	4.03082e-09	FALSE	lost_in_mutant	642	*	Promoter (<=1kb)	100287898	TTC34	0
chr3	169811718	169813577	*	1860	7.74258	8.12208	7.22617	0.895911	5.53243e-12	4.03288e-09	FALSE	gained_in_mutant	1860	*	Promoter (<=1kb)	151827	LRRC34	0
chr1	3818586	3820177	*	1592	6.95893	6.33758	7.39182	-1.05423	5.70542e-12	4.14267e-09	FALSE	lost_in_mutant	1592	*	Promoter (2-3kb)	9731	CEP104	-2128
chr22	42511451	42512865	*	1415	8.41658	8.03776	8.71633	-0.678563	5.76465e-12	4.16933e-09	FALSE	lost_in_mutant	1415	*	3' UTR	27341	RRP7A	6929
chr11	63613115	63614952	*	1838	8.43778	8.03697	8.7511	-0.714123	6.50795e-12	4.68861e-09	FALSE	lost_in_mutant	1838	*	Promoter (<=1kb)	11145	PLAAT3	0
chr15	67548251	67549673	*	1423	7.21972	6.66283	7.62052	-0.957691	6.66198e-12	4.76479e-09	TRUE	lost_in_mutant	1423	*	Promoter (<=1kb)	5607	MAP2K5	0
chr5	141573707	141574618	*	912	6.03317	5.09362	6.59741	-1.5038	6.66516e-12	4.76479e-09	FALSE	lost_in_mutant	912	*	3' UTR	1729	DIAPH1	4511
chr19	1136242	1137085	*	844	7.55417	7.05289	7.92547	-0.872578	6.69904e-12	4.77059e-09	FALSE	lost_in_mutant	844	*	Intron (ENST00000361757.8/22904, intron 4 of 31)	22904	SBNO2	-4021
chr14	24429407	24430992	*	1586	7.63899	7.13194	8.01344	-0.881501	7.28137e-12	5.16542e-09	FALSE	lost_in_mutant	1586	*	Promoter (<=1kb)	23351	KHNYN	0
chr17	7667391	7668419	*	1029	7.43382	6.8841	7.83091	-0.946811	7.83467e-12	5.53672e-09	FALSE	lost_in_mutant	1029	*	3' UTR	7157	TP53	6700
chr14	60648959	60650291	*	1333	8.79736	8.41933	9.09662	-0.677292	7.92223e-12	5.57731e-09	FALSE	lost_in_mutant	1333	*	Promoter (<=1kb)	6495	SIX1	0
chr12	51377131	51378226	*	1096	7.85986	7.39984	8.20812	-0.808274	8.0315e-12	5.63282e-09	TRUE	lost_in_mutant	1096	*	Promoter (1-2kb)	11226	GALNT6	1555
chr13	99979561	99980889	*	1329	7.3844	6.83001	7.78391	-0.953903	8.25327e-12	5.76652e-09	FALSE	lost_in_mutant	1329	*	Promoter (<=1kb)	7546	ZIC2	-895
chr15	99123391	99124408	*	1018	8.29145	7.89745	8.6006	-0.703153	9.01089e-12	6.27219e-09	FALSE	lost_in_mutant	1018	*	Intron (ENST00000560674.5/23336, intron 2 of 4)	128193289	TTC23-AS1	-14909
chr11	16184485	16185495	*	1011	5.7122	6.33182	4.60293	1.72889	9.51644e-12	6.59928e-09	TRUE	gained_in_mutant	1011	*	Intron (ENST00000316399.10/55553, intron 4 of 14)	55553	SOX6	67041
chr5	140241282	140241899	*	618	7.49571	6.93992	7.89594	-0.956024	9.78113e-12	6.75752e-09	FALSE	lost_in_mutant	618	*	Intron (ENST00000509589.5/84418, intron 2 of 3)	5201	PFDN1	39636
chr8	134972429	134973135	*	707	4.88231	3.28327	5.62207	-2.3388	1.03154e-11	7.10016e-09	FALSE	lost_in_mutant	707	*	Distal Intergenic	101927845	LOC101927845	122494
chr14	22871287	22873135	*	1849	8.80747	8.47108	9.08007	-0.608987	1.03951e-11	7.12849e-09	FALSE	lost_in_mutant	1849	*	Promoter (<=1kb)	26020	LRP10	0
chr22	42719245	42721530	*	2286	7.57144	7.07747	7.93874	-0.861271	1.0817e-11	7.39046e-09	FALSE	lost_in_mutant	2286	*	Promoter (<=1kb)	1727	CYB5R3	0
chr20	25148026	25149236	*	1211	5.42958	6.09125	4.17145	1.9198	1.09397e-11	7.44681e-09	FALSE	gained_in_mutant	1211	*	Promoter (<=1kb)	284798	LOC284798	0
chr16	67169247	67171249	*	2003	8.06397	7.64852	8.38614	-0.737622	1.12031e-11	7.59815e-09	FALSE	lost_in_mutant	2003	*	Promoter (<=1kb)	8996	NOL3	0
chr22	17266017	17267239	*	1223	9.06328	8.74756	9.32216	-0.574596	1.16681e-11	7.88468e-09	FALSE	lost_in_mutant	1223	*	Promoter (<=1kb)	27442	CECR3	0
chr6	42520328	42521473	*	1146	7.21757	7.64439	6.60875	1.03564	1.18104e-11	7.9518e-09	FALSE	gained_in_mutant	1146	*	Distal Intergenic	23304	UBR2	-42556
chr4	6664133	6664994	*	862	5.31807	4.00873	5.99298	-1.98425	1.19973e-11	8.04661e-09	FALSE	lost_in_mutant	862	*	Promoter (<=1kb)	93622	MRFAP1L2	737
chr13	74135176	74136618	*	1443	8.5258	8.85123	8.10491	0.746329	1.20381e-11	8.04661e-09	FALSE	gained_in_mutant	1443	*	Promoter (<=1kb)	11278	KLF12	-772
chr19	10891313	10892670	*	1358	8.17768	7.76135	8.50038	-0.739026	1.21074e-11	8.06378e-09	FALSE	lost_in_mutant	1358	*	Intron (ENST00000327064.9/10498, intron 1 of 15)	10498	CARM1	19403
chr8	130014737	130017705	*	2969	8.12188	8.45526	7.68755	0.767705	1.23175e-11	8.1743e-09	FALSE	gained_in_mutant	2969	*	Promoter (<=1kb)	51571	CYRIB	0
chr12	128823179	128824870	*	1692	8.04303	7.54887	8.41043	-0.861564	1.24149e-11	8.20951e-09	FALSE	lost_in_mutant	1692	*	Promoter (<=1kb)	121260	SLC15A4	0
chr3	128084102	128085056	*	955	7.06015	6.46243	7.48151	-1.01908	1.25362e-11	8.22071e-09	FALSE	lost_in_mutant	955	*	Promoter (2-3kb)	8607	RUVBL1	2739
chr8	135072784	135073858	*	1075	4.78509	2.98898	5.56081	-2.57183	1.25445e-11	8.22071e-09	FALSE	lost_in_mutant	1075	*	Distal Intergenic	286094	LINC01591	-160273
chr1	48047907	48048894	*	988	7.18682	7.60133	6.60292	0.998417	1.2565e-11	8.22071e-09	FALSE	gained_in_mutant	988	*	Promoter (1-2kb)	105379778	LINC02794	-1765
chr18	11980409	11982462	*	2054	8.91363	8.5364	9.21238	-0.675977	1.29025e-11	8.41177e-09	FALSE	lost_in_mutant	2054	*	Promoter (<=1kb)	3613	IMPA2	0
chr17	74210351	74213950	*	3600	8.54146	8.18324	8.82819	-0.644951	1.5346e-11	9.96971e-09	FALSE	lost_in_mutant	3600	*	Promoter (<=1kb)	85001	MGC16275	0
chr8	144500059	144502445	*	2387	8.51068	8.13971	8.8055	-0.665791	1.58206e-11	1.02421e-08	FALSE	lost_in_mutant	2387	*	Promoter (<=1kb)	101928953	LOC101928953	0
chr6	29723067	29724479	*	1413	7.62376	7.14416	7.98309	-0.838933	1.60402e-11	1.03481e-08	FALSE	lost_in_mutant	1413	*	Promoter (<=1kb)	3134	HLA-F	0
chr11	117906973	117908157	*	1185	8.95099	9.21846	8.6224	0.596058	1.6466e-11	1.05859e-08	FALSE	gained_in_mutant	1185	*	3' UTR	84000	TMPRSS13	21224
chr1	153544786	153545781	*	996	7.77844	7.28493	8.14548	-0.860553	1.67061e-11	1.07031e-08	FALSE	lost_in_mutant	996	*	Promoter (<=1kb)	6275	S100A4	0
chr3	197835667	197836971	*	1305	7.20844	6.65043	7.60981	-0.959386	1.87283e-11	1.19573e-08	FALSE	lost_in_mutant	1305	*	Promoter (<=1kb)	84859	LRCH3	0
chr11	15694471	15695724	*	1254	6.50657	7.01442	5.71588	1.29853	1.95324e-11	1.24278e-08	TRUE	gained_in_mutant	1254	*	Intron (ENST00000532242.2/105376569, intron 2 of 3)	105376567	LOC105376567	63171
chr19	16441764	16443190	*	1427	6.89859	6.28879	7.32589	-1.0371	2.00706e-11	1.27266e-08	FALSE	lost_in_mutant	1427	*	Exon (ENST00000714540.1/58513, exon 2 of 25)	58513	EPS15L1	-6468
chr3	48465200	48466565	*	1366	9.55203	9.27179	9.78659	-0.514798	2.03673e-11	1.28706e-08	FALSE	lost_in_mutant	1366	*	Promoter (<=1kb)	111822955	ATRIP-TREX1	0
chr8	135171135	135171807	*	673	4.49646	2.50536	5.30254	-2.79717	2.14724e-11	1.35228e-08	FALSE	lost_in_mutant	673	*	Distal Intergenic	286094	LINC01591	-62324
chr8	86909717	86910568	*	852	5.67658	6.28781	4.59479	1.69301	2.17914e-11	1.36772e-08	FALSE	gained_in_mutant	852	*	Intron (ENST00000518476.6/168975, intron 3 of 10)	168975	CNBD1	43275
chr1	27503982	27505392	*	1411	7.70607	7.24125	8.05706	-0.815813	2.26364e-11	1.41595e-08	FALSE	lost_in_mutant	1411	*	Distal Intergenic	10163	WASF2	-13815
chr7	67364128	67365457	*	1330	6.70175	6.03282	7.15701	-1.12419	2.33192e-11	1.45375e-08	FALSE	lost_in_mutant	1330	*	Distal Intergenic	101929736	LINC01372	28152
chr20	63857834	63859160	*	1327	7.34298	6.82475	7.72345	-0.898698	2.39e-11	1.48496e-08	FALSE	lost_in_mutant	1327	*	Promoter (2-3kb)	140701	ABHD16B	-2338
chr10	49001321	49002819	*	1499	7.43673	6.92262	7.81499	-0.892374	2.44774e-11	1.51575e-08	FALSE	lost_in_mutant	1499	*	Intron (ENST00000422966.1/ENST00000422966.1, intron 1 of 1)	105378298	LOC105378298	-8275
chr13	60723993	60724793	*	801	6.34378	6.85363	5.54816	1.30547	2.59341e-11	1.6006e-08	TRUE	gained_in_mutant	801	*	Exon (ENST00000662792.1/101926930, exon 3 of 4)	101926930	LINC00378	38794
chr10	43120907	43122049	*	1143	6.44336	5.71705	6.92419	-1.20715	3.09375e-11	1.90305e-08	TRUE	lost_in_mutant	1143	*	3' UTR	5979	RET	11700
chr15	64840824	64842525	*	1702	9.75101	9.49102	9.97122	-0.480201	3.17056e-11	1.94385e-08	FALSE	lost_in_mutant	1702	*	Promoter (<=1kb)	80301	PLEKHO2	0
chr14	42316556	42317458	*	903	8.01722	7.5999	8.34051	-0.740605	3.35293e-11	2.04887e-08	TRUE	lost_in_mutant	903	*	Distal Intergenic	145581	LRFN5	617129
chr2	3727777	3729061	*	1285	6.43208	6.92284	5.68257	1.24027	3.69603e-11	2.2511e-08	FALSE	gained_in_mutant	1285	*	Promoter (1-2kb)	728597	DCDC2C	1831
chr1	73575425	73577113	*	1689	6.5745	7.04295	5.87638	1.16657	3.7353e-11	2.26756e-08	FALSE	gained_in_mutant	1689	*	Distal Intergenic	109729166	LINC02238	-58103
chr4	103718924	103720636	*	1713	7.2516	6.70573	7.64669	-0.94096	3.78235e-11	2.28406e-08	FALSE	lost_in_mutant	1713	*	Promoter (<=1kb)	6870	TACR3	0
chr13	51785685	51787105	*	1421	9.0164	8.70413	9.27295	-0.568823	3.78714e-11	2.28406e-08	FALSE	lost_in_mutant	1421	*	Promoter (2-3kb)	79758	DHRS12	2957
chr19	5127733	5128800	*	1068	7.74587	7.296	8.0883	-0.792304	3.87642e-11	2.33031e-08	FALSE	lost_in_mutant	1068	*	Intron (ENST00000611640.4/23030, intron 12 of 23)	23030	KDM4B	-6736
chr6	160005871	160006581	*	711	5.14718	3.84131	5.82121	-1.9799	3.89831e-11	2.33588e-08	FALSE	lost_in_mutant	711	*	Promoter (1-2kb)	100271873	AIRN	1083
chr9	93126406	93127302	*	897	7.76884	7.3278	8.10615	-0.778357	4.45456e-11	2.66058e-08	FALSE	lost_in_mutant	897	*	Promoter (<=1kb)	4814	NINJ1	-216
chr15	66700789	66702750	*	1962	8.01026	7.58893	8.33595	-0.747024	4.6288e-11	2.75576e-08	TRUE	lost_in_mutant	1962	*	Promoter (<=1kb)	4091	SMAD6	0
chr15	68620746	68621554	*	809	8.33474	7.96019	8.63182	-0.671634	4.72497e-11	2.80399e-08	FALSE	lost_in_mutant	809	*	Intron (ENST00000261861.10/10391, intron 1 of 11)	10391	CORO2B	4207
chr6	37800557	37801361	*	805	6.72881	6.08073	7.1744	-1.09367	4.95117e-11	2.92885e-08	FALSE	lost_in_mutant	805	*	Distal Intergenic	107986593	ZFAND3-DT	17857
chr8	143499184	143500557	*	1374	8.07061	7.66642	8.38599	-0.719567	5.03407e-11	2.96293e-08	FALSE	lost_in_mutant	1374	*	Intron (ENST00000262577.6/23144, intron 4 of 11)	23144	ZC3H3	7283
chr3	186976858	186977759	*	902	6.72992	6.09544	7.16909	-1.07364	5.0408e-11	2.96293e-08	FALSE	lost_in_mutant	902	*	Promoter (1-2kb)	6480	ST6GAL1	1901
chr13	67736435	67737343	*	909	7.18079	7.58264	6.62184	0.960797	5.14501e-11	3.01462e-08	TRUE	gained_in_mutant	909	*	Intron (ENST00000662515.1/105370248, intron 1 of 4)	105370248	LOC105370248	50461
chr8	94119538	94120649	*	1112	7.7712	7.30957	8.12038	-0.810805	5.18833e-11	3.03041e-08	FALSE	lost_in_mutant	1112	*	Distal Intergenic	1015	CDH17	41479
chr7	121510486	121511379	*	894	4.64083	2.9582	5.39656	-2.43836	6.17318e-11	3.59431e-08	FALSE	lost_in_mutant	894	*	Promoter (<=1kb)	124901737	LOC124901737	0
chr1	24463356	24464971	*	1616	7.78176	7.31505	8.13382	-0.818762	6.45059e-11	3.74405e-08	TRUE	lost_in_mutant	1616	*	3' UTR	57185	NIPAL3	7190
chr1	50967989	50970304	*	2316	8.60604	8.24935	8.89179	-0.642449	6.72488e-11	3.89106e-08	FALSE	lost_in_mutant	2316	*	Promoter (<=1kb)	1031	CDKN2C	0
chr1	2199117	2199762	*	646	7.7622	7.32238	8.0988	-0.776423	7.54336e-11	4.35104e-08	FALSE	lost_in_mutant	646	*	Promoter (<=1kb)	199990	FAAP20	145
chr18	72542289	72544783	*	2495	8.33375	7.95166	8.63554	-0.68388	7.67394e-11	4.41261e-08	FALSE	lost_in_mutant	2495	*	Promoter (<=1kb)	147381	CBLN2	0
chr7	152733330	152733991	*	662	4.5365	2.71725	5.31609	-2.59884	7.96792e-11	4.56747e-08	FALSE	lost_in_mutant	662	*	Distal Intergenic	57180	ACTR3B	-25758
chr2	6730532	6731421	*	890	4.9402	5.69794	3.24667	2.45127	8.02242e-11	4.58452e-08	FALSE	gained_in_mutant	890	*	Promoter (<=1kb)	400941	LINC00487	0
chr2	241609836	241610873	*	1038	7.17377	6.62687	7.56939	-0.942519	8.47733e-11	4.82233e-08	FALSE	lost_in_mutant	1038	*	Intron (ENST00000402136.5/51078, intron 1 of 4)	51078	THAP4	6617
chr8	130604396	130605793	*	1398	6.22522	6.73577	5.42789	1.30788	8.49067e-11	4.82233e-08	FALSE	gained_in_mutant	1398	*	Intron (ENST00000523502.1/ENST00000523502.1, intron 1 of 2)	50807	ASAP1	-160722
chr11	122229662	122230550	*	889	6.58332	7.04581	5.89849	1.14733	8.56582e-11	4.85014e-08	TRUE	gained_in_mutant	889	*	Intron (ENST00000660311.1/399959, intron 2 of 4)	399959	MIR100HG	-22008
chr1	245379953	245381046	*	1094	7.67664	8.02943	7.20864	0.820791	8.7636e-11	4.947e-08	TRUE	gained_in_mutant	1094	*	Intron (ENST00000407071.7/55083, intron 3 of 14)	55083	KIF26B	26275
chr1	2821928	2822616	*	689	5.63122	4.61888	6.22028	-1.6014	8.81285e-11	4.95968e-08	FALSE	lost_in_mutant	689	*	Distal Intergenic	124903825	LOC124903825	7872
chr9	97306986	97307796	*	811	5.61848	6.22881	4.53959	1.68922	9.0026e-11	5.05111e-08	FALSE	gained_in_mutant	811	*	Promoter (<=1kb)	100499483	CCDC180	0
chr3	14216024	14217064	*	1041	7.49961	7.86817	7.00335	0.864816	9.04138e-11	5.05755e-08	FALSE	gained_in_mutant	1041	*	Distal Intergenic	27258	LSM3	37207
chr21	39387304	39388999	*	1696	7.54522	7.0445	7.91622	-0.871716	9.14419e-11	5.09965e-08	FALSE	lost_in_mutant	1696	*	Promoter (<=1kb)	7485	GET1	0
chr7	100745131	100745698	*	568	4.6119	5.42419	2.57692	2.84727	9.55546e-11	5.31301e-08	FALSE	gained_in_mutant	568	*	Intron (ENST00000613979.5/7455, intron 7 of 47)	7455	ZAN	11110
chr19	17950268	17951063	*	796	7.93894	8.26397	7.51871	0.74526	1.01549e-10	5.62942e-08	FALSE	gained_in_mutant	796	*	Promoter (<=1kb)	3780	KCNN1	-230
chr3	33866450	33866859	*	410	4.8789	3.4272	5.58767	-2.16047	1.06501e-10	5.88268e-08	FALSE	lost_in_mutant	410	*	Promoter (2-3kb)	10015	PDCD6IP	2554
chr10	79101524	79102809	*	1286	7.67778	7.23051	8.0187	-0.78819	1.06753e-10	5.88268e-08	FALSE	lost_in_mutant	1286	*	Intron (ENST00000334512.10/57178, intron 1 of 24)	57178	ZMIZ1	32558
chr16	87169527	87170377	*	851	6.69694	6.06878	7.13311	-1.06433	1.07746e-10	5.91979e-08	FALSE	lost_in_mutant	851	*	Intron (ENST00000562840.1/ENST00000562840.1, intron 1 of 4)	101928708	LOC101928708	-41745
chr9	2014607	2018036	*	3430	10.26	10.0142	10.47	-0.455793	1.09938e-10	6.02233e-08	FALSE	lost_in_mutant	3430	*	Promoter (<=1kb)	6595	SMARCA2	0
chr12	108846119	108847107	*	989	6.82683	6.20733	7.25883	-1.05149	1.10808e-10	6.0383e-08	TRUE	lost_in_mutant	989	*	Intron (ENST00000326495.10/54434, intron 2 of 14)	693204	MIR619	-9113
chr2	6535460	6536150	*	691	4.78868	5.55484	3.0482	2.50663	1.10882e-10	6.0383e-08	FALSE	gained_in_mutant	691	*	Distal Intergenic	107985844	LINC01824	39450
chr6	167781155	167782152	*	998	6.73314	7.1874	6.06639	1.12101	1.11569e-10	6.05792e-08	FALSE	gained_in_mutant	998	*	Distal Intergenic	441179	LOC441179	-13378
chr2	5695831	5697402	*	1572	7.39786	6.84836	7.79483	-0.946474	1.14601e-10	6.20436e-08	FALSE	lost_in_mutant	1572	*	3' UTR	6664	SOX11	3447
chr11	131311581	131312740	*	1160	7.09196	6.54395	7.48817	-0.944214	1.17532e-10	6.34444e-08	FALSE	lost_in_mutant	1160	*	Intron (ENST00000606885.1/ENST00000606885.1, intron 1 of 1)	50863	NTM	-57738
chr19	15584353	15585110	*	758	7.01427	6.44875	7.41948	-0.970734	1.23267e-10	6.63473e-08	FALSE	lost_in_mutant	758	*	Exon (ENST00000593402.6/ENST00000593402.6, exon 12 of 12)	11283	CYP4F8	-30108
chr17	81052051	81053203	*	1153	7.61092	7.15886	7.95461	-0.795752	1.24264e-10	6.66898e-08	FALSE	lost_in_mutant	1153	*	Promoter (<=1kb)	10458	BAIAP2	-159
chr10	117221076	117221863	*	788	7.7355	8.0739	7.29257	0.781336	1.2788e-10	6.82872e-08	FALSE	gained_in_mutant	788	*	Distal Intergenic	6571	SLC18A2	-19230
chr2	189673776	189675118	*	1343	7.8657	7.43796	8.1952	-0.757236	1.27978e-10	6.82872e-08	FALSE	lost_in_mutant	1343	*	Promoter (<=1kb)	150709	ANKAR	0
chr1	245234330	245235627	*	1298	7.10317	6.56335	7.4951	-0.931753	1.31237e-10	6.98249e-08	FALSE	lost_in_mutant	1298	*	Promoter (<=1kb)	111216275	KIF26B-AS1	0
chr22	50189837	50190809	*	973	7.27469	6.7687	7.64856	-0.879859	1.34957e-10	7.15982e-08	FALSE	lost_in_mutant	973	*	Promoter (<=1kb)	80305	TRABD	0
chr16	89729946	89730966	*	1021	7.02935	6.43928	7.44694	-1.00766	1.40513e-10	7.43332e-08	FALSE	lost_in_mutant	1021	*	Promoter (<=1kb)	92822	ZNF276	-560
chr10	118908277	118909562	*	1286	6.9236	6.3472	7.33434	-0.987139	1.50181e-10	7.92213e-08	FALSE	lost_in_mutant	1286	*	Intron (ENST00000663084.1/125177373, intron 2 of 3)	125177373	LINC03036	119982
chr11	67301735	67304400	*	2666	8.64506	8.29795	8.92464	-0.626689	1.58532e-10	8.33888e-08	FALSE	lost_in_mutant	2666	*	Promoter (<=1kb)	54961	SSH3	0
chr2	6750547	6751156	*	610	4.94901	5.67925	3.39717	2.28208	1.62272e-10	8.51142e-08	FALSE	gained_in_mutant	610	*	Intron (ENST00000382045.3/400941, intron 1 of 5)	400941	LINC00487	19155
chr13	53244532	53245069	*	538	5.22919	4.06078	5.86618	-1.8054	1.64408e-10	8.59907e-08	FALSE	lost_in_mutant	538	*	Intron (ENST00000657016.1/ENST00000657016.1, intron 1 of 3)	102723875	LINC01065	-92618
chr14	100783427	100784488	*	1062	7.43976	7.80856	6.94303	0.865535	1.7212e-10	8.95972e-08	FALSE	gained_in_mutant	1062	*	Intron (ENST00000556407.5/55384, intron 1 of 2)	55384	MEG3	4017
chr8	129681711	129682721	*	1011	7.44145	7.805	6.95427	0.850731	1.72552e-10	8.95972e-08	FALSE	gained_in_mutant	1011	*	Promoter (<=1kb)	137196	CCDC26	0
chr11	66416936	66417390	*	455	7.19842	7.59139	6.65661	0.934781	1.72755e-10	8.95972e-08	FALSE	gained_in_mutant	455	*	Exon (ENST00000685629.1/266743, exon 5 of 5)	266743	NPAS4	-3645
chr15	70022865	70024719	*	1855	8.1113	8.42422	7.71115	0.713073	1.73568e-10	8.97675e-08	FALSE	gained_in_mutant	1855	*	Distal Intergenic	7090	TLE3	26786
chr16	49834395	49836029	*	1635	7.96598	7.54087	8.29391	-0.753042	1.74251e-10	8.98699e-08	FALSE	lost_in_mutant	1635	*	Intron (ENST00000563137.7/23090, intron 1 of 7)	23090	ZNF423	-7385
chr8	141415844	141416438	*	595	7.506	7.04005	7.85763	-0.81758	1.75589e-10	9.03082e-08	FALSE	lost_in_mutant	595	*	Promoter (<=1kb)	11156	PTP4A3	0
chr2	195500590	195501517	*	928	7.06054	6.48821	7.46922	-0.981013	1.89063e-10	9.69689e-08	FALSE	lost_in_mutant	928	*	Intron (ENST00000606986.1/ENST00000606986.1, intron 1 of 2)	124908063	LINC01825	-31428
chr1	199937326	199938366	*	1041	6.79164	6.19045	7.21473	-1.02428	1.9029e-10	9.72899e-08	TRUE	lost_in_mutant	1041	*	Intron (ENST00000703082.1/ENST00000703082.1, intron 1 of 1)	2494	NR5A2	-89248
chr8	34188413	34189026	*	614	4.6951	5.47003	2.90374	2.56629	1.9074e-10	9.72899e-08	TRUE	gained_in_mutant	614	*	Intron (ENST00000671048.1/105379365, intron 1 of 1)	105379365	NA	3768
chr13	96532706	96534017	*	1312	6.66232	5.99364	7.11747	-1.12383	1.93678e-10	9.85173e-08	TRUE	lost_in_mutant	1312	*	Intron (ENST00000376705.4/266722, intron 1 of 1)	100616137	MIR4501	105477
chr13	58617964	58618970	*	1007	6.5952	7.04572	5.93654	1.10918	1.98239e-10	1.00561e-07	TRUE	gained_in_mutant	1007	*	Distal Intergenic	106144531	LINC00374	-384847
chr8	129857082	129857685	*	604	5.88376	6.43534	4.97951	1.45583	2.03059e-10	1.02724e-07	FALSE	gained_in_mutant	604	*	Intron (ENST00000519824.6/51571, intron 5 of 11)	51571	CYRIB	4641
chr2	207896104	207897194	*	1091	5.80179	4.90025	6.35238	-1.45213	2.07139e-10	1.04503e-07	FALSE	lost_in_mutant	1091	*	Intron (ENST00000427836.8/389072, intron 6 of 7)	389072	PLEKHM3	-26170
chr2	43225895	43227946	*	2052	8.84511	8.48608	9.13236	-0.646275	2.22688e-10	1.12042e-07	FALSE	lost_in_mutant	2052	*	Promoter (<=1kb)	678	ZFP36L2	0
chr1	110234933	110235947	*	1015	7.05889	6.4884	7.46663	-0.978232	2.41683e-10	1.2127e-07	FALSE	lost_in_mutant	1015	*	3' UTR	3749	KCNC4	11103
chr11	77164297	77165219	*	923	6.97539	6.362	7.40443	-1.04243	2.45342e-10	1.22773e-07	FALSE	lost_in_mutant	923	*	Promoter (<=1kb)	4647	MYO7A	-837
chr2	237691183	237692941	*	1759	9.14598	8.85787	9.38602	-0.52815	2.50894e-10	1.25213e-07	FALSE	lost_in_mutant	1759	*	Promoter (<=1kb)	9208	LRRFIP1	0
chr7	916149	916940	*	792	7.04834	6.49699	7.44627	-0.949286	2.63821e-10	1.3131e-07	FALSE	lost_in_mutant	792	*	Intron (ENST00000265846.10/11033, intron 4 of 10)	11033	ADAP1	3949
chr8	11061705	11062381	*	677	6.05943	5.26088	6.57046	-1.30959	2.67238e-10	1.32655e-07	FALSE	lost_in_mutant	677	*	Intron (ENST00000416569.3/286046, intron 1 of 2)	101929269	LOC101929269	4708
chr13	58681047	58682135	*	1089	5.96918	6.50951	5.09534	1.41416	2.68585e-10	1.32967e-07	TRUE	gained_in_mutant	1089	*	Distal Intergenic	106144531	LINC00374	-447930
chr13	74132732	74134961	*	2230	8.72943	8.99539	8.4031	0.592289	2.69841e-10	1.33232e-07	FALSE	gained_in_mutant	2230	*	Promoter (<=1kb)	11278	KLF12	0
chr1	51517604	51519568	*	1965	7.71358	7.25539	8.0608	-0.805414	2.74813e-10	1.35326e-07	FALSE	lost_in_mutant	1965	*	Promoter (<=1kb)	105378720	EPS15-AS1	0
chr5	9895008	9895897	*	890	5.83174	4.94785	6.37583	-1.42798	2.95558e-10	1.45156e-07	FALSE	lost_in_mutant	890	*	Intron (ENST00000650908.1/105374648, intron 4 of 4)	285692	LINC02112	6781
chr16	28096593	28097594	*	1002	7.28099	6.78733	7.64812	-0.860784	2.97929e-10	1.45933e-07	FALSE	lost_in_mutant	1002	*	Distal Intergenic	23214	XPO6	4321
chr1	74732649	74734332	*	1684	7.94112	8.26756	7.51852	0.749043	3.00145e-10	1.46631e-07	FALSE	gained_in_mutant	1684	*	Promoter (<=1kb)	127253	TYW3	0
chr5	158319854	158321477	*	1624	7.53818	7.07663	7.88732	-0.810686	3.02984e-10	1.47628e-07	FALSE	lost_in_mutant	1624	*	Exon (ENST00000619068.1/101927697, exon 7 of 7)	101927697	LINC02227	88296
chr20	32474792	32476382	*	1591	8.11283	7.72762	8.41656	-0.68894	3.15858e-10	1.53497e-07	FALSE	lost_in_mutant	1591	*	Intron (ENST00000359676.9/140688, intron 1 of 7)	140688	NOL4L	7089
chr21	46038651	46039821	*	1171	6.68703	7.13524	6.03336	1.10188	3.19386e-10	1.54805e-07	FALSE	gained_in_mutant	1171	*	Promoter (1-2kb)	105372842	LOC105372842	1599
chr8	124973154	124973734	*	581	4.53689	5.3454	2.52873	2.81667	3.30331e-10	1.59692e-07	FALSE	gained_in_mutant	581	*	Promoter (<=1kb)	137209	ZNF572	0
chr1	44305547	44306608	*	1062	6.87016	6.30273	7.27635	-0.973621	3.56949e-10	1.72111e-07	FALSE	lost_in_mutant	1062	*	Intron (ENST00000456170.6/79033, intron 3 of 6)	79033	ERI3	13136
chr7	151012669	151014289	*	1621	7.53458	7.06215	7.88987	-0.827723	3.60427e-10	1.73336e-07	FALSE	lost_in_mutant	1621	*	Promoter (<=1kb)	285973	ATG9B	15
chr9	128723671	128725426	*	1756	8.99359	8.69318	9.2421	-0.548921	3.86717e-10	1.85498e-07	FALSE	lost_in_mutant	1756	*	Promoter (<=1kb)	84885	ZDHHC12	0
chr11	113314255	113315247	*	993	9.07294	8.74802	9.33796	-0.589937	3.88886e-10	1.86056e-07	FALSE	lost_in_mutant	993	*	Promoter (<=1kb)	124902814	TTC12-DT	0
chr13	52933515	52934633	*	1119	7.5128	7.04979	7.86276	-0.812968	3.96705e-10	1.89308e-07	TRUE	lost_in_mutant	1119	*	Distal Intergenic	5100	PCDH8	-84874
chr1	57017075	57017885	*	811	6.07417	6.60314	5.23017	1.37297	3.99222e-10	1.9002e-07	FALSE	gained_in_mutant	811	*	Intron (ENST00000371236.7/1600, intron 11 of 14)	732	C8B	-42692
chr5	157651516	157652093	*	578	4.42501	5.25833	2.2288	3.02954	4.02538e-10	1.91018e-07	FALSE	gained_in_mutant	578	*	Promoter (<=1kb)	11063	SOX30	271
chr11	15622162	15623670	*	1509	6.87867	7.30104	6.27893	1.02212	4.03383e-10	1.91018e-07	FALSE	gained_in_mutant	1509	*	Promoter (<=1kb)	105376568	LOC105376568	0
chr12	127620406	127621980	*	1575	7.81704	7.39541	8.1429	-0.747498	4.12555e-10	1.94863e-07	FALSE	lost_in_mutant	1575	*	Distal Intergenic	101927637	LINC02411	10846
chr1	226400711	226401351	*	641	5.59682	4.63649	6.16831	-1.53182	4.333e-10	2.03999e-07	FALSE	lost_in_mutant	641	*	Exon (ENST00000366790.4/142, exon 2 of 2)	142	PARP1	6631
chr11	57315462	57316309	*	848	6.72219	6.06676	7.17121	-1.10445	4.34102e-10	2.03999e-07	FALSE	lost_in_mutant	848	*	Intron (ENST00000528882.5/85456, intron 4 of 6)	85456	TNKS1BP1	-3993
chr12	38316262	38317111	*	850	6.51262	5.84506	6.96725	-1.12219	4.50466e-10	2.11153e-07	FALSE	lost_in_mutant	850	*	Promoter (<=1kb)	144245	ALG10B	0
chr22	38068847	38070496	*	1650	8.88256	8.55476	9.14949	-0.594728	4.66304e-10	2.17374e-07	FALSE	lost_in_mutant	1650	*	Promoter (1-2kb)	9463	PICK1	1370
chr2	70900062	70902308	*	2247	8.70339	8.36008	8.9805	-0.620428	4.67112e-10	2.17374e-07	FALSE	lost_in_mutant	2247	*	Promoter (<=1kb)	25806	VAX2	0
chr2	238938416	238939214	*	799	6.32187	6.80127	5.59886	1.20242	4.6726e-10	2.17374e-07	FALSE	gained_in_mutant	799	*	Distal Intergenic	401039	LINC01940	-12147
chr13	59750619	59751624	*	1006	6.89144	7.31562	6.28802	1.02759	4.72058e-10	2.19056e-07	FALSE	gained_in_mutant	1006	*	Promoter (<=1kb)	81624	DIAPH3	0
chr5	7412047	7413128	*	1082	6.06754	5.25886	6.58264	-1.32378	4.73852e-10	2.19339e-07	FALSE	lost_in_mutant	1082	*	Promoter (1-2kb)	108	ADCY2	-1501
chr22	30876646	30877930	*	1285	8.56788	8.23407	8.83878	-0.604713	4.83653e-10	2.23317e-07	FALSE	lost_in_mutant	1285	*	Intron (ENST00000438716.3/23762, intron 4 of 14)	23762	OSBP2	-3751
chr5	150904373	150905615	*	1243	8.45102	8.73472	8.09754	0.637177	5.1949e-10	2.39268e-07	FALSE	gained_in_mutant	1243	*	Promoter (<=1kb)	91975	ZNF300	0
chr3	57196507	57197603	*	1097	5.06028	3.81679	5.71806	-1.90127	5.22838e-10	2.40212e-07	TRUE	lost_in_mutant	1097	*	Promoter (2-3kb)	8820	HESX1	2335
chr4	22626400	22626891	*	492	5.32933	4.24866	5.94021	-1.69155	5.30784e-10	2.43259e-07	FALSE	lost_in_mutant	492	*	Distal Intergenic	57733	GBA3	-66023
chr1	12339260	12340126	*	867	5.55654	4.58735	6.13109	-1.54374	5.36801e-10	2.45409e-07	FALSE	lost_in_mutant	867	*	Promoter (2-3kb)	55187	VPS13D	-2679
chr2	74513690	74515232	*	1543	6.49996	5.8316	6.95496	-1.12336	5.53075e-10	2.52227e-07	FALSE	lost_in_mutant	1543	*	Promoter (<=1kb)	3196	TLX2	0
chr1	116537302	116537978	*	677	5.59151	6.19024	4.54939	1.64085	5.56428e-10	2.53133e-07	FALSE	gained_in_mutant	677	*	Intron (ENST00000369489.10/965, intron 2 of 5)	965	CD58	6612
chr7	44333510	44334624	*	1115	7.35803	6.86935	7.7224	-0.853047	5.58568e-10	2.53401e-07	FALSE	lost_in_mutant	1115	*	Promoter (<=1kb)	816	CAMK2B	0
chr13	66993882	66995662	*	1781	7.07498	7.48691	6.49622	0.990686	5.59756e-10	2.53401e-07	TRUE	gained_in_mutant	1781	*	Promoter (2-3kb)	100874087	PCDH9-AS4	2996
chr16	55451440	55451937	*	498	5.54956	4.57066	6.12741	-1.55675	5.67681e-10	2.56362e-07	FALSE	lost_in_mutant	498	*	Intron (ENST00000570308.5/4313, intron 1 of 13)	107984884	MMP2-AS1	-6681
chr1	38213318	38214363	*	1046	7.62518	7.97164	7.16831	0.803323	5.75505e-10	2.59263e-07	TRUE	gained_in_mutant	1046	*	Promoter (<=1kb)	339442	LINC01343	404
chr2	63050033	63051354	*	1322	7.03752	6.48795	7.43453	-0.946575	5.84457e-10	2.62657e-07	FALSE	lost_in_mutant	1322	*	Promoter (<=1kb)	5013	OTX1	0
chr17	27315116	27316212	*	1097	5.79163	4.90052	6.33839	-1.43787	6.15532e-10	2.75952e-07	FALSE	lost_in_mutant	1097	*	3' UTR	26118	WSB1	11796
chr1	204923126	204924822	*	1697	7.83386	7.41717	8.15678	-0.739604	6.24795e-10	2.79372e-07	FALSE	lost_in_mutant	1697	*	Promoter (2-3kb)	23114	NFASC	2494
chr22	24180812	24183037	*	2226	8.32297	7.95509	8.61585	-0.660768	6.26179e-10	2.79372e-07	FALSE	lost_in_mutant	2226	*	Promoter (<=1kb)	56241	SUSD2	0
chr5	23805336	23805993	*	658	4.66413	3.16007	5.38436	-2.22429	6.34498e-10	2.82403e-07	TRUE	lost_in_mutant	658	*	Distal Intergenic	439936	LINC02899	-145355
chr2	6605697	6606448	*	752	4.28908	5.15438	1.80131	3.35308	6.78348e-10	3.01196e-07	FALSE	gained_in_mutant	752	*	Distal Intergenic	102800315	LINC01246	27263
chr17	63537866	63538741	*	876	7.08022	7.4842	6.51712	0.967076	6.89169e-10	3.05269e-07	FALSE	gained_in_mutant	876	*	3' UTR	10238	DCAF7	-11481
chr19	15782629	15783090	*	462	4.37492	2.56364	5.15318	-2.58954	7.05493e-10	3.11754e-07	FALSE	lost_in_mutant	462	*	Promoter (2-3kb)	388514	CYP4F24P	-2720
chr9	135205147	135206233	*	1087	6.68052	7.1236	6.03777	1.08583	7.09011e-10	3.12563e-07	FALSE	gained_in_mutant	1087	*	Exon (ENST00000452377.1/ENST00000452377.1, exon 2 of 2)	107987138	LOC107987138	46475
chr12	109263890	109264782	*	893	6.92554	7.33254	6.35653	0.976012	7.11599e-10	3.12958e-07	FALSE	gained_in_mutant	893	*	Promoter (<=1kb)	32	ACACB	868
chr1	25727319	25728505	*	1187	8.06447	7.69057	8.36114	-0.67057	7.1939e-10	3.15635e-07	FALSE	lost_in_mutant	1187	*	Intron (ENST00000374332.9/57134, intron 2 of 11)	57134	MAN1C1	17717
chr3	42159269	42160520	*	1252	7.48711	7.03074	7.83328	-0.802548	7.21683e-10	3.15893e-07	FALSE	lost_in_mutant	1252	*	Promoter (<=1kb)	22906	TRAK1	0
chr2	132257517	132258186	*	670	4.58478	5.37147	2.72169	2.64979	7.26748e-10	3.17359e-07	FALSE	gained_in_mutant	670	*	Promoter (<=1kb)	554226	ANKRD30BL	0
chr5	111385978	111387032	*	1055	7.71024	7.28518	8.03816	-0.752978	7.40454e-10	3.22583e-07	FALSE	lost_in_mutant	1055	*	Intron (ENST00000508074.5/814, intron 5 of 5)	814	CAMK4	27993
chr2	3398970	3400492	*	1523	7.2217	6.72528	7.59034	-0.865061	7.46685e-10	3.24534e-07	FALSE	lost_in_mutant	1523	*	Intron (ENST00000382110.6/51112, intron 2 of 11)	51112	TRAPPC12	9276
chr10	132269158	132270100	*	943	8.47683	8.14645	8.74547	-0.599022	7.5382e-10	3.26868e-07	FALSE	lost_in_mutant	943	*	Intron (ENST00000368622.5/282974, intron 1 of 11)	282974	STK32C	-20050
chr16	87855770	87856897	*	1128	7.09236	6.5746	7.47258	-0.897987	7.5955e-10	3.28583e-07	FALSE	lost_in_mutant	1128	*	Intron (ENST00000565644.5/8140, intron 1 of 9)	8140	SLC7A5	6742
chr9	117183837	117184691	*	855	6.09537	5.32246	6.59593	-1.27347	7.66239e-10	3.30704e-07	FALSE	lost_in_mutant	855	*	Promoter (2-3kb)	100124538	SNORA70C	-2637
chr9	70413685	70414484	*	800	8.36189	8.01995	8.63812	-0.618172	7.77107e-10	3.34615e-07	FALSE	lost_in_mutant	800	*	Promoter (<=1kb)	687	KLF9	173
chr12	49868744	49869681	*	938	7.74387	7.32906	8.06566	-0.736602	7.94215e-10	3.40439e-07	FALSE	lost_in_mutant	938	*	3' UTR	144233	BCDIN3D	-25638
chr1	6922261	6923310	*	1050	6.80157	6.22298	7.21341	-0.990426	7.94311e-10	3.40439e-07	FALSE	lost_in_mutant	1050	*	Intron (ENST00000303635.12/23261, intron 3 of 22)	23261	CAMTA1	48205
chr14	105324024	105324979	*	956	6.85472	6.28517	7.262	-0.976827	8.03221e-10	3.43463e-07	FALSE	lost_in_mutant	956	*	Intron (ENST00000430725.6/23241, intron 1 of 23)	2972	BRF1	-8435
chr5	151612960	151613923	*	964	7.23533	7.61182	6.7245	0.887316	8.08926e-10	3.45106e-07	FALSE	gained_in_mutant	964	*	Distal Intergenic	2196	FAT2	-21629
chr12	52495317	52497124	*	1808	7.95722	7.56152	8.26743	-0.705906	8.39393e-10	3.57281e-07	FALSE	lost_in_mutant	1808	*	Promoter (2-3kb)	3853	KRT6A	-2060
chr18	58391316	58392715	*	1400	6.56397	5.93825	6.99895	-1.0607	8.52697e-10	3.62111e-07	FALSE	lost_in_mutant	1400	*	Promoter (<=1kb)	23327	NEDD4L	130
chr5	169176711	169177792	*	1082	6.52128	5.88101	6.9632	-1.08219	8.64478e-10	3.66273e-07	TRUE	lost_in_mutant	1082	*	Intron (ENST00000519560.6/6586, intron 4 of 35)	693170	MIR585	85902
chr5	178120850	178121296	*	447	6.43608	5.7725	6.88887	-1.11637	8.69686e-10	3.67465e-07	FALSE	lost_in_mutant	447	*	Exon (ENST00000274605.6/23138, exon 4 of 5)	23138	N4BP3	7318
chr5	23082635	23083503	*	869	5.07258	3.8663	5.72023	-1.85394	8.7126e-10	3.67465e-07	TRUE	lost_in_mutant	869	*	Distal Intergenic	1010	CDH12	-229291
chr1	9921928	9923192	*	1265	8.56782	8.22331	8.84572	-0.622409	8.79344e-10	3.70032e-07	FALSE	lost_in_mutant	1265	*	3' UTR	84328	LZIC	8988
chr10	43221323	43223044	*	1722	8.10318	7.73533	8.39603	-0.660696	9.22072e-10	3.87132e-07	FALSE	lost_in_mutant	1722	*	Intron (ENST00000374459.5/221002, intron 1 of 12)	221002	RASGEF1A	6695
chr19	6223509	6224375	*	867	6.39187	5.71172	6.85225	-1.14054	9.38847e-10	3.93283e-07	FALSE	lost_in_mutant	867	*	Intron (ENST00000252674.9/4298, intron 5 of 11)	4298	MLLT1	-6452
chr19	53254189	53255309	*	1121	8.10195	7.72261	8.40203	-0.679422	9.55034e-10	3.99161e-07	FALSE	lost_in_mutant	1121	*	Promoter (<=1kb)	342926	ZNF677	0
chr12	5012974	5014736	*	1763	6.48334	5.84285	6.92537	-1.08252	9.75936e-10	4.06979e-07	FALSE	lost_in_mutant	1763	*	Promoter (<=1kb)	100507560	LOC100507560	0
chr19	54208495	54210400	*	1906	6.74314	6.15339	7.16056	-1.00717	1.04916e-09	4.36533e-07	FALSE	lost_in_mutant	1906	*	Exon (ENST00000413723.1/ENST00000413723.1, exon 1 of 1)	11025	LILRB3	7298
chr16	67443683	67444803	*	1121	6.89727	6.33421	7.30123	-0.967022	1.07772e-09	4.47408e-07	FALSE	lost_in_mutant	1121	*	Promoter (<=1kb)	9114	ATP6V0D1	-276
chr1	48610239	48612338	*	2100	8.60934	8.29004	8.87062	-0.580579	1.08818e-09	4.5074e-07	FALSE	lost_in_mutant	2100	*	Intron (ENST00000371839.6/84871, intron 9 of 13)	54558	SPATA6	-138031
chr3	47054037	47054524	*	488	4.79903	3.37076	5.50251	-2.13175	1.10229e-09	4.55566e-07	FALSE	lost_in_mutant	488	*	Intron (ENST00000687657.1/29072, intron 3 of 8)	29072	SETD2	-7010
chr1	110164542	110165316	*	775	6.90787	6.3598	7.30411	-0.944306	1.14141e-09	4.70684e-07	FALSE	lost_in_mutant	775	*	Promoter (2-3kb)	105378897	SLC6A17-AS1	2904
chr2	56298879	56300047	*	1169	7.15603	6.66064	7.52411	-0.863465	1.14546e-09	4.71304e-07	FALSE	lost_in_mutant	1169	*	Intron (ENST00000607540.1/114800, intron 2 of 3)	100129434	LOC100129434	-113009
chr9	121783037	121785054	*	2018	7.94438	7.55944	8.24794	-0.688495	1.1713e-09	4.80868e-07	FALSE	lost_in_mutant	2018	*	3' UTR	153090	DAB2IP	22697
chr12	109462422	109463925	*	1504	6.61445	6.01327	7.03752	-1.02425	1.19422e-09	4.89192e-07	FALSE	lost_in_mutant	1504	*	Promoter (<=1kb)	83892	KCTD10	970
chr2	228798360	228799571	*	1212	7.17339	6.67721	7.54191	-0.864699	1.19773e-09	4.89544e-07	TRUE	lost_in_mutant	1212	*	Intron (ENST00000665053.1/101928765, intron 1 of 5)	101928765	LINC01807	41878
chr13	65111923	65112883	*	961	5.92468	6.45053	5.08873	1.3618	1.20553e-09	4.91648e-07	FALSE	gained_in_mutant	961	*	Distal Intergenic	105370242	LINC01052	-753187
chr13	64256477	64257437	*	961	5.91559	6.44213	5.07786	1.36427	1.22857e-09	4.99945e-07	FALSE	gained_in_mutant	961	*	Distal Intergenic	144766	LINC00355	-180433
chr7	6729270	6730569	*	1300	8.67754	8.36555	8.93391	-0.568358	1.25093e-09	5.07927e-07	FALSE	lost_in_mutant	1300	*	Exon (ENST00000486256.5/441194, exon 4 of 14)	441194	PMS2CL	-4736
chr2	199458381	199459986	*	1606	8.61188	8.28042	8.88122	-0.6008	1.25551e-09	5.0867e-07	FALSE	lost_in_mutant	1606	*	Promoter (<=1kb)	23314	SATB2	0
chrX	65666887	65669036	*	2150	6.91851	6.38118	7.30913	-0.927948	1.28636e-09	5.20034e-07	FALSE	lost_in_mutant	2150	*	Promoter (<=1kb)	4478	MSN	0
chr2	6754109	6754813	*	705	4.80633	5.53264	3.27351	2.25913	1.32042e-09	5.32639e-07	FALSE	gained_in_mutant	705	*	Intron (ENST00000382045.3/400941, intron 1 of 5)	400941	LINC00487	15498
chr1	3011822	3012886	*	1065	7.99468	7.58348	8.3143	-0.730826	1.44955e-09	5.82459e-07	FALSE	lost_in_mutant	1065	*	Distal Intergenic	140625	ACTRT2	-8581
chr7	23658741	23659234	*	494	4.29029	2.47403	5.06938	-2.59535	1.45022e-09	5.82459e-07	TRUE	lost_in_mutant	494	*	Distal Intergenic	340277	FAM221A	-20896
chr3	52481225	52482369	*	1145	7.13244	6.61999	7.50982	-0.889829	1.48743e-09	5.96113e-07	FALSE	lost_in_mutant	1145	*	Promoter (1-2kb)	11188	NISCH	1086
chr17	81251319	81253724	*	2406	8.44766	8.11498	8.71781	-0.602833	1.49571e-09	5.96965e-07	TRUE	lost_in_mutant	2406	*	Promoter (<=1kb)	124565	SLC38A10	0
chr12	57272313	57273953	*	1641	7.14235	6.64548	7.51125	-0.865769	1.49601e-09	5.96965e-07	FALSE	lost_in_mutant	1641	*	Exon (ENST00000441731.6/22864, exon 13 of 23)	22864	R3HDM2	-3736
chr22	17919680	17920747	*	1068	7.23169	6.74985	7.59226	-0.842408	1.52536e-09	6.0624e-07	FALSE	lost_in_mutant	1068	*	Intron (ENST00000441493.7/57553, intron 1 of 31)	57553	MICAL3	-12806
chr13	69093484	69094715	*	1232	6.7137	7.1409	6.1041	1.0368	1.5258e-09	6.0624e-07	TRUE	gained_in_mutant	1232	*	Distal Intergenic	103689913	LINC00383	-127151
chr3	132721921	132723406	*	1486	9.97508	9.73935	10.1776	-0.438297	1.53743e-09	6.09552e-07	FALSE	lost_in_mutant	1486	*	Promoter (<=1kb)	27031	NPHP3	0
chr1	38135525	38136575	*	1051	7.26089	6.78845	7.61619	-0.827734	1.55844e-09	6.16564e-07	FALSE	lost_in_mutant	1051	*	Exon (ENST00000641212.1/105378655, exon 2 of 5)	105378655	LINC02786	4018
chr4	112779887	112781083	*	1197	6.29058	5.60417	6.75379	-1.14962	1.56523e-09	6.17928e-07	FALSE	lost_in_mutant	1197	*	Distal Intergenic	287	ANK2	-36949
chr12	128918654	128919563	*	910	5.07823	3.88853	5.72126	-1.83272	1.57473e-09	6.20356e-07	FALSE	lost_in_mutant	910	*	Intron (ENST00000441390.6/144423, intron 5 of 10)	144423	GLT1D1	54518
chr8	142114360	142115619	*	1260	7.57213	7.14294	7.90248	-0.759542	1.57886e-09	6.20665e-07	FALSE	lost_in_mutant	1260	*	Intron (ENST00000662748.1/ENST00000662748.1, intron 1 of 1)	100616268	MIR4472-1	-60720
chr20	18983771	18985006	*	1236	7.11306	7.50067	6.58142	0.919251	1.59176e-09	6.2441e-07	TRUE	gained_in_mutant	1236	*	Distal Intergenic	107985442	LOC107985442	71790
chr10	13834433	13835564	*	1132	7.49772	7.0605	7.8328	-0.772293	1.61216e-09	6.31074e-07	FALSE	lost_in_mutant	1132	*	Intron (ENST00000357447.7/55691, intron 3 of 24)	55691	FRMD4A	30740
chr8	130913818	130915370	*	1553	6.28234	6.75294	5.57939	1.17355	1.64682e-09	6.4328e-07	FALSE	gained_in_mutant	1553	*	Intron (ENST00000286355.10/114, intron 5 of 17)	114	ADCY8	75495
chr2	100197151	100198432	*	1282	7.99138	7.61246	8.29119	-0.678735	1.65215e-09	6.44003e-07	FALSE	lost_in_mutant	1282	*	Distal Intergenic	3899	AFF3	-4723
chr15	23303728	23304531	*	804	5.73773	4.87323	6.27454	-1.40131	1.66018e-09	6.45774e-07	FALSE	lost_in_mutant	804	*	Distal Intergenic	102723564	LOC102723564	-5076
chr15	74220411	74220953	*	543	6.97807	6.4513	7.36311	-0.911809	1.68636e-09	6.54584e-07	FALSE	lost_in_mutant	543	*	Intron (ENST00000560148.5/80125, intron 4 of 4)	80125	CCDC33	3210
chr1	180229008	180231958	*	2951	8.8028	8.48203	9.06505	-0.583021	1.71119e-09	6.62833e-07	FALSE	lost_in_mutant	2951	*	Promoter (<=1kb)	89884	LHX4	0
chr1	50271398	50272208	*	811	7.6287	7.17389	7.97398	-0.800087	1.83006e-09	7.07397e-07	FALSE	lost_in_mutant	811	*	Intron (ENST00000641749.1/105378711, intron 5 of 11)	105378712	LINC02808	7967
chr7	75046050	75047010	*	961	6.95467	6.43266	7.33717	-0.904518	1.84046e-09	7.09933e-07	FALSE	lost_in_mutant	961	*	Intron (ENST00000614461.4/81554, intron 10 of 10)	81554	RCC1L	17718
chr21	44020891	44021973	*	1083	5.68943	4.81957	6.22826	-1.4087	1.8571e-09	7.14865e-07	TRUE	lost_in_mutant	1083	*	Intron (ENST00000291574.9/7109, intron 1 of 22)	7109	TRAPPC10	8566
chr10	3525660	3526430	*	771	6.74612	7.16174	6.15999	1.00175	1.91294e-09	7.3483e-07	FALSE	gained_in_mutant	771	*	Distal Intergenic	101927880	LINC02669	-22745
chr11	22992240	22992815	*	576	4.61039	3.08818	5.33447	-2.24628	1.94884e-09	7.47072e-07	FALSE	lost_in_mutant	576	*	Distal Intergenic	100500938	CCDC179	-131766
chr8	79120018	79120518	*	501	4.07807	1.70331	4.93182	-3.22851	1.99082e-09	7.61589e-07	FALSE	lost_in_mutant	501	*	Distal Intergenic	112935892	LINC02605	284711
chr19	10769266	10770343	*	1078	7.01012	6.4934	7.38979	-0.896393	2.02605e-09	7.73468e-07	FALSE	lost_in_mutant	1078	*	Promoter (<=1kb)	1785	DNM2	0
chr14	55107558	55108625	*	1068	7.90405	8.2181	7.50204	0.716067	2.03767e-09	7.76302e-07	FALSE	gained_in_mutant	1068	*	Distal Intergenic	3958	LGALS3	-15485
chr18	23981222	23983042	*	1821	7.90606	7.51579	8.21292	-0.697132	2.07233e-09	7.87886e-07	FALSE	lost_in_mutant	1821	*	Promoter (<=1kb)	107985181	LINC02958	0
chr2	9095315	9096377	*	1063	6.77982	6.22544	7.17932	-0.953873	2.09718e-09	7.957e-07	FALSE	lost_in_mutant	1063	*	Distal Intergenic	105373414	LOC105373414	-7063
chr13	58607196	58608598	*	1403	5.41729	6.0321	4.32388	1.70822	2.13374e-09	8.07915e-07	FALSE	gained_in_mutant	1403	*	Distal Intergenic	106144531	LINC00374	-374079
chr19	5959959	5960857	*	899	7.049	6.54373	7.42247	-0.878736	2.14842e-09	8.11814e-07	FALSE	lost_in_mutant	899	*	Intron (ENST00000439268.6/8498, intron 1 of 16)	8498	RANBP3	17222
chr22	24450430	24451069	*	640	6.6786	6.09886	7.09102	-0.992163	2.16119e-09	8.14976e-07	FALSE	lost_in_mutant	640	*	Intron (ENST00000326341.8/646023, intron 3 of 6)	135	ADORA2A	17590
chr19	2333236	2333948	*	713	6.63762	6.04639	7.05579	-1.00939	2.21914e-09	8.35128e-07	FALSE	lost_in_mutant	713	*	Promoter (<=1kb)	56928	SPPL2B	-681
chr4	154332550	154333738	*	1189	6.00551	6.5226	5.19184	1.33076	2.2413e-09	8.40562e-07	FALSE	gained_in_mutant	1189	*	Exon (ENST00000357232.10/54798, exon 5 of 20)	54798	DCHS2	21972
chr11	64759307	64760456	*	1150	7.49953	7.06983	7.83019	-0.760357	2.24266e-09	8.40562e-07	FALSE	lost_in_mutant	1150	*	Promoter (<=1kb)	5837	PYGM	0
chr21	45534189	45535228	*	1040	6.60793	6.01948	7.0247	-1.00522	2.30377e-09	8.61723e-07	FALSE	lost_in_mutant	1040	*	Promoter (<=1kb)	6573	SLC19A1	0
chr2	126655777	126658440	*	2664	8.40621	8.07086	8.67812	-0.607262	2.32532e-09	8.6803e-07	FALSE	lost_in_mutant	2664	*	Promoter (<=1kb)	2995	GYPC	0
chr7	150964071	150965300	*	1230	7.23912	6.75539	7.60074	-0.845357	2.48289e-09	9.24985e-07	FALSE	lost_in_mutant	1230	*	Intron (ENST00000713701.1/3757, intron 1 of 13)	3757	KCNH2	-3195
chr4	97239019	97239962	*	944	6.33989	5.69333	6.78477	-1.09145	2.52463e-09	9.38645e-07	FALSE	lost_in_mutant	944	*	Intron (ENST00000522676.5/285555, intron 4 of 4)	101410545	STPG2-AS1	-126719
chr15	74327739	74328715	*	977	6.81728	6.26572	7.21533	-0.949602	2.54953e-09	9.46003e-07	FALSE	lost_in_mutant	977	*	Intron (ENST00000635913.2/80125, intron 12 of 19)	124903525	LOC124903525	-8051
chr2	136116786	136119876	*	3091	8.54787	8.22557	8.81116	-0.585593	2.78153e-09	1.03002e-06	FALSE	lost_in_mutant	3091	*	Promoter (<=1kb)	7852	CXCR4	0
chr1	20255494	20256385	*	892	6.65675	7.09183	6.03084	1.06099	2.82343e-09	1.04345e-06	FALSE	gained_in_mutant	892	*	Distal Intergenic	105376827	LINC01757	12374
chr2	238138333	238139782	*	1450	6.98403	6.43797	7.37922	-0.941245	2.87574e-09	1.06067e-06	FALSE	lost_in_mutant	1450	*	Promoter (<=1kb)	377007	KLHL30	0
chr5	72166166	72167340	*	1175	8.02107	7.63597	8.32473	-0.688764	2.95071e-09	1.08615e-06	TRUE	lost_in_mutant	1175	*	Promoter (2-3kb)	100616377	MIR4803	-2127
chr19	56076217	56077014	*	798	6.35416	5.69593	6.80448	-1.10856	2.99663e-09	1.10086e-06	FALSE	lost_in_mutant	798	*	Exon (ENST00000587218.1/101928886, exon 2 of 4)	101928886	LINC01864	9533
chr8	139709986	139710739	*	754	7.48027	7.0475	7.81273	-0.765229	3.00255e-09	1.10086e-06	FALSE	lost_in_mutant	754	*	Distal Intergenic	51305	KCNK9	-5877
chr19	47718847	47719754	*	908	8.00622	7.62193	8.30938	-0.687451	3.02372e-09	1.10643e-06	FALSE	lost_in_mutant	908	*	Intron (ENST00000599924.1/ENST00000599924.1, intron 1 of 2)	30846	EHD2	5425
chr9	132181882	132182902	*	1021	8.15983	7.80703	8.44309	-0.63606	3.27293e-09	1.19526e-06	FALSE	lost_in_mutant	1021	*	Intron (ENST00000393229.4/84628, intron 2 of 7)	84628	NTNG2	19824
chr11	1435703	1437059	*	1357	8.16921	7.80669	8.45868	-0.651995	3.33975e-09	1.21726e-06	FALSE	lost_in_mutant	1357	*	5' UTR	9024	BRSK2	-3740
chr15	25736664	25737555	*	892	6.25952	5.58277	6.71836	-1.13559	3.56061e-09	1.29521e-06	FALSE	lost_in_mutant	892	*	Promoter (<=1kb)	57194	ATP10A	-524
chr4	42313707	42314341	*	635	4.43205	2.80661	5.17698	-2.37037	3.63233e-09	1.31871e-06	FALSE	lost_in_mutant	635	*	Intron (ENST00000503321.1/105374428, intron 1 of 2)	124900697	LOC124900697	-21063
chr17	38587881	38589056	*	1176	7.12825	6.62842	7.49876	-0.870336	3.64205e-09	1.31965e-06	FALSE	lost_in_mutant	1176	*	Intron (ENST00000617146.5/80725, intron 1 of 18)	80725	SRCIN1	-15061
chr22	29750574	29751230	*	657	5.35175	4.27503	5.96141	-1.68638	3.67143e-09	1.32769e-06	FALSE	lost_in_mutant	657	*	Intron (ENST00000344318.4/55954, intron 1 of 5)	55954	ZMAT5	15777
chr8	142224559	142225785	*	1227	7.40022	6.95278	7.74124	-0.788458	3.70096e-09	1.33576e-06	FALSE	lost_in_mutant	1227	*	Intron (ENST00000524325.6/203062, intron 13 of 13)	619434	LINC00051	26203
chr11	134119756	134121103	*	1348	7.48537	7.02855	7.83179	-0.803241	3.71792e-09	1.33707e-06	FALSE	lost_in_mutant	1348	*	Intron (ENST00000532252.5/83700, intron 2 of 5)	83700	JAM3	-5236
chr20	31572404	31573440	*	1037	9.61601	9.35907	9.83403	-0.474969	3.71902e-09	1.33707e-06	FALSE	lost_in_mutant	1037	*	Promoter (<=1kb)	100874042	HM13-AS1	0
chr3	50123709	50125177	*	1469	8.37451	8.0415	8.64489	-0.603388	3.75305e-09	1.34669e-06	FALSE	lost_in_mutant	1469	*	Intron (ENST00000437204.1/100129060, intron 2 of 3)	10181	RBM5	7164
chr6	158817006	158819685	*	2680	7.8796	7.47348	8.19616	-0.722676	3.76176e-09	1.34721e-06	FALSE	lost_in_mutant	2680	*	Promoter (<=1kb)	101409257	EZR-AS1	0
chr20	32480921	32481339	*	419	7.03376	6.52776	7.40764	-0.87988	3.77549e-09	1.34951e-06	FALSE	lost_in_mutant	419	*	Promoter (2-3kb)	140688	NOL4L	2132
chr22	36238643	36240158	*	1516	7.97628	7.59343	8.27854	-0.685106	3.79532e-09	1.35399e-06	FALSE	lost_in_mutant	1516	*	Promoter (<=1kb)	23780	APOL2	0
chr3	25427654	25429029	*	1376	7.39737	6.92133	7.75469	-0.833358	3.8504e-09	1.36865e-06	FALSE	lost_in_mutant	1376	*	Promoter (<=1kb)	5915	RARB	0
chr16	1002549	1003668	*	1120	7.6456	7.97594	7.21644	0.759506	3.8512e-09	1.36865e-06	FALSE	gained_in_mutant	1120	*	Distal Intergenic	30812	SOX8	20764
chr1	18314072	18314644	*	573	5.68038	6.24262	4.74649	1.49613	3.89098e-09	1.38014e-06	FALSE	gained_in_mutant	573	*	Intron (ENST00000251296.4/84966, intron 3 of 9)	84966	IGSF21	35227
chr12	2490790	2492781	*	1992	8.24874	7.89239	8.53427	-0.641888	3.91531e-09	1.38611e-06	TRUE	lost_in_mutant	1992	*	Intron (ENST00000682544.1/775, intron 6 of 49)	775	CACNA1C	-11655
chr17	79508225	79509009	*	785	6.98381	7.38067	6.43451	0.946164	3.98146e-09	1.40551e-06	FALSE	gained_in_mutant	785	*	Promoter (<=1kb)	146713	RBFOX3	0
chr9	128523246	128524007	*	762	6.30407	5.62717	6.76297	-1.1358	3.98872e-09	1.40551e-06	FALSE	lost_in_mutant	762	*	Promoter (<=1kb)	2733	GLE1	243
chr1	11563358	11564715	*	1358	7.72055	7.32532	8.03046	-0.705139	3.99287e-09	1.40551e-06	TRUE	lost_in_mutant	1358	*	Distal Intergenic	57540	DISP3	29682
chr8	232271	233112	*	842	4.45861	5.23396	2.66472	2.56923	4.19935e-09	1.47538e-06	FALSE	gained_in_mutant	842	*	Promoter (<=1kb)	169270	ZNF596	0
chr1	117032325	117033707	*	1383	8.30151	7.97228	8.56939	-0.597102	4.25318e-09	1.49146e-06	FALSE	lost_in_mutant	1383	*	Promoter (<=1kb)	101929099	CD101-AS1	0
chr5	119267899	119269501	*	1603	9.55275	9.29174	9.77369	-0.481946	4.27191e-09	1.4952e-06	FALSE	lost_in_mutant	1603	*	Promoter (<=1kb)	25816	TNFAIP8	0
chr6	168765773	168766645	*	873	6.25417	5.56509	6.71858	-1.15348	4.29022e-09	1.49878e-06	FALSE	lost_in_mutant	873	*	Distal Intergenic	107986550	LOC107986550	39638
chr14	82642513	82642703	*	191	4.23348	2.41311	5.01324	-2.60013	4.30742e-09	1.50195e-06	FALSE	lost_in_mutant	191	*	Promoter (<=1kb)	101928599	LINC02301	0
chr19	49749326	49750104	*	779	6.23132	6.71026	5.50937	1.20089	4.35616e-09	1.51609e-06	FALSE	gained_in_mutant	779	*	Promoter (1-2kb)	60385	TSKS	-1948
chr3	48268190	48269570	*	1381	8.88268	9.1377	8.57268	0.565018	4.46794e-09	1.55208e-06	FALSE	gained_in_mutant	1381	*	3' UTR	51385	ZNF589	11603
chr16	48365161	48366848	*	1688	8.24144	7.89848	8.51833	-0.619849	4.68234e-09	1.62351e-06	TRUE	lost_in_mutant	1688	*	Promoter (<=1kb)	6477	SIAH1	0
chr4	2268911	2270108	*	1198	6.80901	6.2537	7.20899	-0.95529	4.71214e-09	1.62851e-06	TRUE	lost_in_mutant	1198	*	Promoter (1-2kb)	57732	ZFYVE28	1643
chr13	53612107	53613115	*	1009	5.95877	5.21006	6.4492	-1.23914	4.71434e-09	1.62851e-06	FALSE	lost_in_mutant	1009	*	Intron (ENST00000657016.1/ENST00000657016.1, intron 2 of 3)	100861552	LINC00558	-202304
chr19	10643540	10645181	*	1642	8.17882	7.82926	8.45998	-0.630717	4.96545e-09	1.71205e-06	FALSE	lost_in_mutant	1642	*	Promoter (1-2kb)	57153	SLC44A2	1204
chr6	16840850	16841944	*	1095	6.7488	7.15426	6.18282	0.971443	5.13057e-09	1.7657e-06	TRUE	gained_in_mutant	1095	*	Distal Intergenic	101928433	ATXN1-AS1	78822
chr1	31614160	31614939	*	780	7.10775	6.61858	7.4724	-0.853824	5.14108e-09	1.76603e-06	FALSE	lost_in_mutant	780	*	Promoter (2-3kb)	3061	HCRTR1	-2747
chr9	137918458	137920089	*	1632	8.09788	7.73768	8.38588	-0.648206	5.34421e-09	1.83241e-06	FALSE	lost_in_mutant	1632	*	Intron (ENST00000371372.6/774, intron 6 of 46)	100133077	LOC100133077	-25888
chr2	176730850	176732102	*	1253	6.39758	5.75491	6.84063	-1.08572	5.35418e-09	1.83244e-06	FALSE	lost_in_mutant	1253	*	Intron (ENST00000702503.1/102724224, intron 2 of 4)	101929963	LOC101929963	30514
chr1	11029716	11030867	*	1152	6.18161	5.49358	6.64555	-1.15197	5.39514e-09	1.84305e-06	TRUE	lost_in_mutant	1152	*	3' UTR	23435	TARDBP	4923
chr1	223726404	223727303	*	900	6.63894	7.05458	6.05277	1.00181	5.46247e-09	1.86261e-06	FALSE	gained_in_mutant	900	*	Intron (ENST00000433674.6/824, intron 2 of 20)	824	CAPN2	13865
chr11	45048599	45049862	*	1264	7.77297	7.36512	8.09058	-0.725461	5.53557e-09	1.88407e-06	FALSE	lost_in_mutant	1264	*	Distal Intergenic	105376650	LOC105376650	40333
chr12	2550451	2551550	*	1100	6.76638	6.22448	7.15939	-0.934908	5.60402e-09	1.90386e-06	FALSE	lost_in_mutant	1100	*	Exon (ENST00000491104.2/775, exon 4 of 6)	775	CACNA1C	-14872
chr1	181736994	181737631	*	638	5.89492	5.11123	6.39991	-1.28868	5.62042e-09	1.90594e-06	FALSE	lost_in_mutant	638	*	Exon (ENST00000367570.6/777, exon 23 of 47)	777	CACNA1E	4428
chr17	82578030	82579224	*	1195	7.07862	6.58936	7.44332	-0.85396	5.64177e-09	1.90968e-06	TRUE	lost_in_mutant	1195	*	Exon (ENST00000570869.1/ENST00000570869.1, exon 1 of 1)	3607	FOXK2	-3551
chr6	4212262	4212995	*	734	6.13009	5.41675	6.60527	-1.18853	5.73358e-09	1.93722e-06	FALSE	lost_in_mutant	734	*	Distal Intergenic	102724096	LOC102724096	-23312
chr4	2867785	2870457	*	2673	7.22517	6.76384	7.57418	-0.810348	5.74483e-09	1.93748e-06	FALSE	lost_in_mutant	2673	*	Promoter (<=1kb)	118	ADD1	0
chr3	158106454	158107415	*	962	7.68129	7.23943	8.01908	-0.779655	5.80217e-09	1.94987e-06	FALSE	lost_in_mutant	962	*	Promoter (<=1kb)	6474	SHOX2	-34
chr1	9567137	9568206	*	1070	6.96105	6.45478	7.33507	-0.880293	5.80995e-09	1.94987e-06	FALSE	lost_in_mutant	1070	*	Exon (ENST00000302692.7/84275, exon 3 of 7)	199953	TMEM201	-20705
chr14	105170788	105171768	*	981	8.46055	8.13858	8.72361	-0.585028	5.81316e-09	1.94987e-06	TRUE	lost_in_mutant	981	*	Promoter (1-2kb)	256281	NUDT14	1929
chr6	145138862	145140453	*	1592	7.07885	6.58963	7.44352	-0.853884	5.90218e-09	1.97615e-06	TRUE	lost_in_mutant	1592	*	Distal Intergenic	7402	UTRN	299813
chr9	134706723	134708245	*	1523	8.87991	8.60215	9.11274	-0.510593	5.97713e-09	1.99763e-06	FALSE	lost_in_mutant	1523	*	Intron (ENST00000371817.8/1289, intron 4 of 65)	1289	COL5A1	-23348
chr17	18128830	18129398	*	569	6.98585	7.36063	6.47817	0.882464	6.06653e-09	2.02386e-06	FALSE	gained_in_mutant	569	*	Intron (ENST00000647165.2/51168, intron 7 of 65)	51168	MYO15A	5717
chr2	237883874	237885472	*	1599	7.34898	6.91006	7.68506	-0.774996	6.11454e-09	2.03506e-06	FALSE	lost_in_mutant	1599	*	Intron (ENST00000404910.6/10267, intron 2 of 2)	124900521	LOC124900521	13970
chr6	150313494	150315104	*	1611	7.66074	7.26068	7.97361	-0.712924	6.12209e-09	2.03506e-06	FALSE	lost_in_mutant	1611	*	Distal Intergenic	389434	IYD	-53788
chr2	74439773	74442492	*	2720	7.76363	7.35602	8.08107	-0.72505	6.13443e-09	2.03551e-06	FALSE	lost_in_mutant	2720	*	Promoter (<=1kb)	6242	RTKN	0
chr6	151627446	151628376	*	931	6.77701	7.18848	6.19916	0.989321	6.19494e-09	2.05191e-06	FALSE	gained_in_mutant	931	*	Distal Intergenic	2099	ESR1	-28315
chr7	158973265	158973853	*	589	6.30903	5.62338	6.77189	-1.14851	6.30462e-09	2.08123e-06	FALSE	lost_in_mutant	589	*	Distal Intergenic	154822	LINC00689	-34501
chr12	114683725	114685344	*	1620	9.19717	8.92056	9.42917	-0.508612	6.30595e-09	2.08123e-06	TRUE	lost_in_mutant	1620	*	Promoter (<=1kb)	6926	TBX3	0
chr2	117630370	117631980	*	1611	6.89323	6.35316	7.28529	-0.932135	6.52187e-09	2.14867e-06	FALSE	lost_in_mutant	1611	*	Distal Intergenic	124907878	LOC124907878	171919
chr4	11427240	11427969	*	730	4.84695	3.62565	5.49873	-1.87308	6.83146e-09	2.24667e-06	FALSE	lost_in_mutant	730	*	Promoter (<=1kb)	9957	HS3ST1	628
chr12	68376184	68377543	*	1360	7.02463	6.51884	7.39838	-0.87954	6.86571e-09	2.25393e-06	TRUE	lost_in_mutant	1360	*	Intron (ENST00000693550.2/100507195, intron 1 of 1)	56890	MDM1	-43803
chr1	197910673	197912885	*	2213	7.41115	7.76275	6.94528	0.817467	6.92237e-09	2.2685e-06	FALSE	gained_in_mutant	2213	*	Promoter (<=1kb)	56956	LHX9	0
chr5	4832203	4833917	*	1715	7.47294	7.03001	7.81135	-0.781334	7.14982e-09	2.3389e-06	FALSE	lost_in_mutant	1715	*	Intron (ENST00000507435.1/107986400, intron 1 of 5)	107986400	LOC107986400	15883
chr7	74587096	74588159	*	1064	8.21879	7.88188	8.49172	-0.609838	7.17585e-09	2.34046e-06	FALSE	lost_in_mutant	1064	*	Intron (ENST00000265755.7/9569, intron 22 of 26)	9569	GTF2IRD1	-12801
chr12	79690184	79692260	*	2077	8.94932	8.67523	9.17956	-0.504334	7.17988e-09	2.34046e-06	FALSE	lost_in_mutant	2077	*	Promoter (<=1kb)	5074	PAWR	0
chr1	6961822	6963753	*	1932	8.04358	7.68789	8.32869	-0.640808	7.20737e-09	2.3453e-06	FALSE	lost_in_mutant	1932	*	Intron (ENST00000303635.12/23261, intron 3 of 22)	127138864	CAMTA1-AS3	50526
chr4	124804518	124805199	*	682	4.40001	2.77733	5.14441	-2.36708	7.30101e-09	2.3716e-06	FALSE	lost_in_mutant	682	*	Distal Intergenic	57182	ANKRD50	-91786
chr1	54239399	54240013	*	615	6.32833	5.68685	6.77082	-1.08397	7.31539e-09	2.37211e-06	FALSE	lost_in_mutant	615	*	Promoter (2-3kb)	619518	SSBP3-AS1	2959
chr17	42345555	42346285	*	731	6.18366	5.49876	6.64618	-1.14742	7.38508e-09	2.39052e-06	FALSE	lost_in_mutant	731	*	Promoter (2-3kb)	6774	STAT3	2231
chr4	94451309	94452943	*	1635	8.70663	8.36924	8.97989	-0.610654	7.40859e-09	2.39394e-06	FALSE	lost_in_mutant	1635	*	Promoter (<=1kb)	10611	PDLIM5	0
chr17	7191309	7192496	*	1188	6.93878	6.42808	7.3152	-0.887117	7.49721e-09	2.41836e-06	FALSE	lost_in_mutant	1188	*	Promoter (<=1kb)	1742	DLG4	0
chr11	15870599	15872784	*	2186	6.81437	7.20728	6.27266	0.934626	7.52678e-09	2.42367e-06	TRUE	gained_in_mutant	2186	*	Intron (ENST00000659436.1/ENST00000659436.1, intron 2 of 2)	105376570	LINC02682	-37744
chr8	41151583	41152169	*	587	6.14867	6.63999	5.39784	1.24215	7.83912e-09	2.51987e-06	TRUE	gained_in_mutant	587	*	Distal Intergenic	100847068	MIR548AO	118974
chr11	20000203	20001250	*	1048	8.07358	7.72261	8.35566	-0.633048	7.86834e-09	2.52488e-06	TRUE	lost_in_mutant	1048	*	Intron (ENST00000360655.8/89797, intron 11 of 37)	100874013	NAV2-AS3	-18866
chr3	84042287	84042937	*	651	5.80263	5.01832	6.30789	-1.28957	8.01942e-09	2.56891e-06	FALSE	lost_in_mutant	651	*	Intron (ENST00000655014.1/105377188, intron 5 of 5)	105377188	LOC105377188	88608
chr2	5932596	5933242	*	647	4.44618	5.22172	2.65113	2.57059	8.03892e-09	2.57071e-06	FALSE	gained_in_mutant	647	*	Promoter (<=1kb)	150622	SILC1	0
chr5	104062316	104063213	*	898	6.00437	6.49888	5.24599	1.25289	8.06211e-09	2.57368e-06	FALSE	gained_in_mutant	898	*	Distal Intergenic	107986389	NIHCOLE	-16634
chr12	130346266	130347166	*	901	5.04921	3.94613	5.66696	-1.72084	8.1716e-09	2.60414e-06	FALSE	lost_in_mutant	901	*	Promoter (<=1kb)	9271	PIWIL1	960
chr2	240458153	240458922	*	770	8.21606	7.88224	8.48697	-0.604729	8.27924e-09	2.63391e-06	FALSE	lost_in_mutant	770	*	Promoter (<=1kb)	2817	GPC1	0
chr5	142315891	142316522	*	632	6.8184	6.27271	7.2134	-0.940689	8.36501e-09	2.65663e-06	FALSE	lost_in_mutant	632	*	Intron (ENST00000344120.4/81848, intron 2 of 2)	81848	SPRY4	7660
chr5	114327000	114328322	*	1323	6.18274	6.65225	5.48227	1.16998	8.48435e-09	2.68992e-06	TRUE	gained_in_mutant	1323	*	Intron (ENST00000512097.10/3781, intron 4 of 12)	3781	KCNN2	-33748
chr5	43017136	43019003	*	1868	8.70193	8.41182	8.94335	-0.531527	8.50707e-09	2.69251e-06	FALSE	lost_in_mutant	1868	*	Promoter (<=1kb)	648987	ANXA2R-OT1	0
chr22	29733197	29735290	*	2094	8.038	7.66896	8.33161	-0.662654	8.6478e-09	2.73238e-06	FALSE	lost_in_mutant	2094	*	Intron (ENST00000344318.4/55954, intron 5 of 5)	164633	CABP7	13194
chr2	217489047	217489915	*	869	6.02902	6.51834	5.28293	1.2354	8.70184e-09	2.74477e-06	FALSE	gained_in_mutant	869	*	Intron (ENST00000474063.5/729582, intron 1 of 11)	729582	DIRC3	-54831
chr18	426523	427568	*	1046	6.72958	7.13608	6.16154	0.974535	8.78061e-09	2.76491e-06	FALSE	gained_in_mutant	1046	*	Intron (ENST00000400256.5/81035, intron 2 of 9)	81035	COLEC12	73133
chr7	122304005	122307391	*	3387	9.16679	8.89571	9.3949	-0.499195	9.37543e-09	2.9472e-06	FALSE	lost_in_mutant	3387	*	Promoter (<=1kb)	389549	FEZF1	0
chr8	68229195	68230580	*	1386	7.91017	7.5376	8.20601	-0.668408	9.52391e-09	2.9888e-06	TRUE	lost_in_mutant	1386	*	Intron (ENST00000288368.5/80243, intron 39 of 39)	80243	PREX2	71788
chr13	20525179	20527041	*	1863	7.9901	7.61492	8.28757	-0.672654	9.57343e-09	2.99925e-06	FALSE	lost_in_mutant	1863	*	Promoter (<=1kb)	51084	CRYL1	0
chr5	171335827	171337871	*	2045	7.26412	7.61622	6.79734	0.818885	9.68313e-09	3.0285e-06	TRUE	gained_in_mutant	2045	*	Distal Intergenic	30012	TLX3	26579
chr17	51355292	51356289	*	998	6.18389	5.5152	6.63903	-1.12383	9.78327e-09	3.05455e-06	FALSE	lost_in_mutant	998	*	Intron (ENST00000663733.1/440446, intron 3 of 4)	440446	LINC02072	17567
chr1	2856665	2857444	*	780	5.26798	4.21851	5.86906	-1.65055	9.79941e-09	3.05455e-06	TRUE	lost_in_mutant	780	*	Distal Intergenic	124903825	LOC124903825	42609
chr1	9886065	9886712	*	648	6.24445	5.59822	6.68918	-1.09096	9.82239e-09	3.05656e-06	FALSE	lost_in_mutant	648	*	Intron (ENST00000377263.6/56998, intron 1 of 5)	56998	CTNNBIP1	6525
chr20	63456649	63457515	*	867	7.96999	7.58141	8.2758	-0.694395	9.85296e-09	3.06093e-06	FALSE	lost_in_mutant	867	*	Promoter (1-2kb)	3785	KCNQ2	1562
chr2	233247741	233248095	*	355	7.43098	7.76904	6.98867	0.780372	1.0013e-08	3.10542e-06	FALSE	gained_in_mutant	355	*	Intron (ENST00000431917.5/55054, intron 2 of 5)	55054	ATG16L1	-3476
chr8	6375905	6376415	*	511	4.26707	2.56442	5.02646	-2.46204	1.01248e-08	3.13487e-06	FALSE	lost_in_mutant	511	*	Distal Intergenic	100287015	MCPH1-DT	30157
chr19	37312087	37312989	*	903	5.84018	6.37213	4.98844	1.38369	1.01819e-08	3.14729e-06	FALSE	gained_in_mutant	903	*	Promoter (<=1kb)	284459	ZNF875	0
chr13	99981494	99981919	*	426	6.30158	5.62313	6.76119	-1.13805	1.03003e-08	3.17858e-06	FALSE	lost_in_mutant	426	*	Promoter (<=1kb)	7546	ZIC2	0
chr12	115598780	115599951	*	1172	9.5475	9.30862	9.75239	-0.443769	1.03354e-08	3.1841e-06	FALSE	lost_in_mutant	1172	*	Promoter (1-2kb)	105370002	LOC105370002	1770
chr7	131244163	131244864	*	702	6.31251	6.76135	5.65749	1.10386	1.04517e-08	3.21457e-06	FALSE	gained_in_mutant	702	*	Intron (ENST00000421797.6/4289, intron 2 of 18)	4289	MKLN1	-40198
chr1	76568109	76569397	*	1289	7.5693	7.15235	7.89238	-0.740029	1.06129e-08	3.25875e-06	FALSE	lost_in_mutant	1289	*	Intron (ENST00000328299.4/256435, intron 3 of 4)	110806286	LINC02567	209870
chr4	169015448	169016917	*	1470	7.57223	7.17283	7.8847	-0.711864	1.06402e-08	3.2617e-06	TRUE	lost_in_mutant	1470	*	Distal Intergenic	121009646	CBR4-DT	5018
chr18	8787282	8789239	*	1958	6.95922	6.46385	7.32728	-0.863434	1.0764e-08	3.29421e-06	FALSE	lost_in_mutant	1958	*	Promoter (<=1kb)	23255	MTCL1	-435
chr1	74552841	74553508	*	668	5.11715	5.75581	3.9429	1.81291	1.09181e-08	3.33586e-06	FALSE	gained_in_mutant	668	*	Distal Intergenic	51086	TNNI3K	12586
chr9	128575465	128576222	*	758	6.86173	6.34662	7.24052	-0.893899	1.09678e-08	3.34552e-06	FALSE	lost_in_mutant	758	*	Promoter (<=1kb)	6709	SPTAN1	-634
chr18	72206518	72207818	*	1301	6.59995	6.03315	7.00582	-0.972675	1.1034e-08	3.36019e-06	FALSE	lost_in_mutant	1301	*	Distal Intergenic	147381	CBLN2	332480
chr7	71290180	71290988	*	809	6.24489	5.59961	6.68917	-1.08956	1.11201e-08	3.38084e-06	TRUE	lost_in_mutant	809	*	Intron (ENST00000333538.10/64409, intron 1 of 10)	64409	GALNT17	6184
chr10	37632326	37632782	*	457	4.18536	2.3268	4.97132	-2.64452	1.13901e-08	3.45594e-06	FALSE	lost_in_mutant	457	*	Distal Intergenic	57209	ZNF248	151349
chr22	19974519	19975326	*	808	6.74032	6.20806	7.12826	-0.920195	1.14045e-08	3.45594e-06	FALSE	lost_in_mutant	808	*	Promoter (<=1kb)	421	ARVCF	436
chr16	7404913	7405833	*	921	6.10344	5.4059	6.57164	-1.16574	1.14279e-08	3.45739e-06	FALSE	lost_in_mutant	921	*	Intron (ENST00000641259.1/54715, intron 7 of 19)	54715	RBFOX1	-16945
chr13	61576228	61576933	*	706	4.69495	5.40363	3.24366	2.15997	1.16762e-08	3.52676e-06	TRUE	gained_in_mutant	706	*	Distal Intergenic	101926951	LINC02339	-148282
chr6	125809823	125811136	*	1314	7.07596	6.58753	7.44019	-0.852665	1.17489e-08	3.54293e-06	TRUE	lost_in_mutant	1314	*	Promoter (<=1kb)	135112	NCOA7	0
chr8	37019940	37021115	*	1176	7.33374	6.89631	7.66893	-0.772627	1.1875e-08	3.57514e-06	FALSE	lost_in_mutant	1176	*	Distal Intergenic	105379377	LOC105379377	48303
chr18	31011201	31011800	*	600	5.68268	6.22273	4.8096	1.41313	1.19134e-08	3.58087e-06	FALSE	gained_in_mutant	600	*	Intron (ENST00000360428.9/1825, intron 9 of 15)	1825	DSC3	-4283
chr22	20137314	20138519	*	1206	7.46337	7.0479	7.78556	-0.737669	1.20202e-08	3.60712e-06	FALSE	lost_in_mutant	1206	*	Promoter (1-2kb)	29801	ZDHHC8	-1418
chr1	74521659	74523110	*	1452	6.53212	6.95611	5.9291	1.02701	1.22439e-08	3.66831e-06	FALSE	gained_in_mutant	1452	*	Intron (ENST00000557284.7/100526835, intron 25 of 26)	105378803	LRRC53	-9048
chr22	45879985	45881439	*	1455	8.20564	8.48034	7.86605	0.614292	1.22671e-08	3.66931e-06	FALSE	gained_in_mutant	1455	*	Intron (ENST00000451118.1/107985535, intron 1 of 2)	107985535	LOC107985535	6309
chr9	113254679	113255591	*	913	5.21405	4.20683	5.80141	-1.59458	1.2399e-08	3.70277e-06	FALSE	lost_in_mutant	913	*	Intron (ENST00000374212.5/1317, intron 1 of 4)	246184	CDC26	19958
chr7	5477751	5479651	*	1901	8.91423	8.64122	9.14371	-0.502497	1.25347e-08	3.73729e-06	FALSE	lost_in_mutant	1901	*	3' UTR	693174	MIR589	16266
chr19	7870634	7872204	*	1571	9.86133	9.64613	10.0486	-0.40242	1.27754e-08	3.80292e-06	FALSE	lost_in_mutant	1571	*	Promoter (1-2kb)	80164	PRR36	1393
chr10	131932713	131933753	*	1041	5.78791	4.99215	6.29782	-1.30567	1.29684e-08	3.85418e-06	FALSE	lost_in_mutant	1041	*	Intron (ENST00000455566.6/55844, intron 2 of 8)	55844	PPP2R2D	-6023
chr16	2143210	2144101	*	892	6.87641	7.26793	6.33736	0.930564	1.31417e-08	3.89544e-06	FALSE	gained_in_mutant	892	*	Promoter (2-3kb)	25837	RAB26	2407
chr12	124542587	124544851	*	2265	8.27261	7.94149	8.54174	-0.600246	1.31493e-08	3.89544e-06	FALSE	lost_in_mutant	2265	*	Exon (ENST00000624885.1/ENST00000624885.1, exon 1 of 1)	9612	NCOR2	-6984
chr1	114130693	114131498	*	806	6.17063	6.63953	5.47149	1.16804	1.33542e-08	3.94981e-06	FALSE	gained_in_mutant	806	*	Intron (ENST00000610121.5/148281, intron 3 of 6)	148281	SYT6	20942
chr15	77474506	77476162	*	1657	7.0104	6.52103	7.37515	-0.854118	1.33805e-08	3.95129e-06	FALSE	lost_in_mutant	1657	*	Promoter (1-2kb)	10363	HMG20A	-1961
chr11	72222950	72224401	*	1452	8.55579	8.24605	8.81064	-0.564581	1.3462e-08	3.969e-06	FALSE	lost_in_mutant	1452	*	Promoter (<=1kb)	3636	INPPL1	0
chr22	42114773	42115209	*	437	4.93837	3.78306	5.5716	-1.78853	1.35524e-08	3.98926e-06	FALSE	lost_in_mutant	437	*	Intron (ENST00000439129.5/100132273, intron 3 of 6)	100132273	NDUFA6-DT	-3047
chr2	6024030	6024911	*	882	4.08039	4.94123	1.63742	3.30381	1.35737e-08	3.98926e-06	FALSE	gained_in_mutant	882	*	Distal Intergenic	400940	LOC400940	41382
chr8	135258413	135259100	*	688	3.82348	1.45039	4.67705	-3.22666	1.36098e-08	3.99352e-06	FALSE	lost_in_mutant	688	*	Intron (ENST00000522279.5/286094, intron 1 of 5)	286094	LINC01591	11887
chr16	31471387	31473174	*	1788	7.43251	7.01023	7.75877	-0.748546	1.37599e-08	4.02958e-06	FALSE	lost_in_mutant	1788	*	Promoter (<=1kb)	7041	TGFB1I1	0
chr14	99773058	99775545	*	2488	8.63121	8.34357	8.87093	-0.527355	1.37762e-08	4.02958e-06	TRUE	lost_in_mutant	2488	*	Promoter (<=1kb)	2009	EML1	0
chr12	4786773	4788408	*	1636	7.59108	7.18816	7.90568	-0.717521	1.39763e-08	4.08167e-06	TRUE	lost_in_mutant	1636	*	Intron (ENST00000542998.5/26290, intron 3 of 3)	3742	KCNA6	-20926
chr1	226078301	226078943	*	643	7.21039	6.75968	7.5533	-0.793622	1.41334e-08	4.12102e-06	FALSE	lost_in_mutant	643	*	Distal Intergenic	105373113	LINC01703	-4647
chr12	6551994	6552470	*	477	7.45344	7.03473	7.77757	-0.742838	1.42589e-08	4.15109e-06	FALSE	lost_in_mutant	477	*	Promoter (<=1kb)	25900	IFFO1	-94
chr2	170917238	170918089	*	852	4.9224	3.74245	5.56268	-1.82023	1.43391e-08	4.16789e-06	TRUE	lost_in_mutant	852	*	Distal Intergenic	26003	GORASP2	-10375
chr13	43023088	43024208	*	1121	6.68715	6.14331	7.08118	-0.937869	1.45433e-08	4.22062e-06	FALSE	lost_in_mutant	1121	*	Promoter (<=1kb)	29103	DNAJC15	0
chr1	151992368	151994656	*	2289	8.73117	8.20696	9.11485	-0.907885	1.46201e-08	4.23626e-06	FALSE	lost_in_mutant	2289	*	Promoter (<=1kb)	441908	NBPF18P	0
chr10	43084035	43085250	*	1216	6.45405	5.85484	6.87616	-1.02133	1.4775e-08	4.27445e-06	FALSE	lost_in_mutant	1216	*	Intron (ENST00000671844.1/5979, intron 1 of 15)	5979	RET	6949
chr9	121743353	121745145	*	1793	8.54696	8.23325	8.80448	-0.571232	1.51764e-08	4.38372e-06	FALSE	lost_in_mutant	1793	*	Promoter (<=1kb)	153090	DAB2IP	0
chr22	42499961	42500955	*	995	6.55004	5.97343	6.96089	-0.987453	1.52093e-08	4.38638e-06	FALSE	lost_in_mutant	995	*	Promoter (<=1kb)	94009	SERHL	0
chr11	78740099	78741089	*	991	6.69133	6.11622	7.10142	-0.985192	1.52574e-08	4.39343e-06	TRUE	lost_in_mutant	991	*	Intron (ENST00000278550.12/26011, intron 19 of 33)	26011	TENM4	-38095
chr22	34350263	34351602	*	1340	6.5844	6.01897	6.98957	-0.970593	1.52887e-08	4.39559e-06	TRUE	lost_in_mutant	1340	*	Distal Intergenic	105373009	LL22NC03-13G6.2	-139699
chr1	111738274	111740602	*	2329	9.53582	9.30565	9.73427	-0.428621	1.54911e-08	4.44689e-06	FALSE	lost_in_mutant	2329	*	Promoter (<=1kb)	100506343	INKA2-AS1	0
chr12	107903266	107904350	*	1085	7.30133	6.85466	7.64191	-0.787243	1.55335e-08	4.45216e-06	FALSE	lost_in_mutant	1085	*	Promoter (<=1kb)	728739	LOC728739	0
chr14	90491391	90492624	*	1234	8.94302	9.18012	8.65914	0.520982	1.55904e-08	4.46156e-06	FALSE	gained_in_mutant	1234	*	Exon (ENST00000647570.1/ENST00000647570.1, exon 1 of 4)	400238	LINC00642	34116
chr2	240612556	240613329	*	774	5.76067	4.95425	6.27487	-1.32061	1.58347e-08	4.52446e-06	FALSE	lost_in_mutant	774	*	Intron (ENST00000270364.11/2859, intron 2 of 3)	2859	GPR35	-5614
chr6	113920302	113921247	*	946	6.15171	5.49587	6.60092	-1.10505	1.60226e-08	4.57111e-06	FALSE	lost_in_mutant	946	*	Exon (ENST00000658538.1/285759, exon 3 of 3)	285759	LINC02880	16164
chr12	51752422	51752956	*	535	5.93353	5.21497	6.411	-1.19603	1.60696e-08	4.57746e-06	FALSE	lost_in_mutant	535	*	Promoter (1-2kb)	6334	SCN8A	1045
chr1	73673559	73675199	*	1641	6.30826	6.76668	5.63243	1.13425	1.61467e-08	4.59235e-06	TRUE	gained_in_mutant	1641	*	Intron (ENST00000424953.1/109729166, intron 1 of 2)	109729166	LINC02238	-34169
chr1	116404895	116406102	*	1208	6.76226	6.24016	7.14481	-0.904641	1.7018e-08	4.83004e-06	FALSE	lost_in_mutant	1208	*	Promoter (2-3kb)	84852	ATP1A1-AS1	2424
chr3	76047127	76048054	*	928	5.82411	5.06238	6.32002	-1.25764	1.70346e-08	4.83004e-06	TRUE	lost_in_mutant	928	*	Intron (ENST00000487694.7/6092, intron 2 of 26)	6092	ROBO2	140325
chr6	87397263	87398344	*	1082	6.62196	6.07058	7.01991	-0.949336	1.71171e-08	4.84604e-06	FALSE	lost_in_mutant	1082	*	Promoter (<=1kb)	63914	LINC01590	141
chr19	15869124	15869654	*	531	4.20586	2.45894	4.97315	-2.51421	1.73103e-08	4.89324e-06	TRUE	lost_in_mutant	531	*	Distal Intergenic	102724279	CLEC4OP	-4200
chr15	39403326	39404381	*	1056	6.94203	6.44906	7.30877	-0.85971	1.74194e-08	4.91658e-06	TRUE	lost_in_mutant	1056	*	Intron (ENST00000560484.1/105370777, intron 1 of 3)	105370777	LOC105370777	16328
chr18	13120966	13121626	*	661	6.21202	5.54255	6.66753	-1.12498	1.76749e-08	4.98109e-06	FALSE	lost_in_mutant	661	*	Intron (ENST00000506447.5/55125, intron 44 of 44)	55125	CEP192	4562
chr17	61380071	61381720	*	1650	6.99594	6.50968	7.35897	-0.849297	1.80704e-08	5.08481e-06	FALSE	lost_in_mutant	1650	*	Exon (ENST00000589222.5/54828, exon 24 of 26)	103689912	TBX2-AS1	12342
chr13	63553929	63554860	*	932	5.64868	6.17694	4.80653	1.37041	1.82701e-08	5.13321e-06	TRUE	gained_in_mutant	932	*	Distal Intergenic	124903236	LOC124903236	156505
chr9	120935360	120936755	*	1396	7.38382	6.95493	7.714	-0.759064	1.87647e-08	5.26419e-06	FALSE	lost_in_mutant	1396	*	Intron (ENST00000697921.1/727, intron 29 of 29)	7185	TRAF1	-6187
chr11	3000129	3001111	*	983	6.82896	6.27634	7.22755	-0.951209	1.93942e-08	5.43254e-06	FALSE	lost_in_mutant	983	*	3' UTR	833	CARS1	5899
chr2	47002055	47003398	*	1344	7.93673	7.54499	8.2445	-0.69951	1.98378e-08	5.54842e-06	FALSE	lost_in_mutant	1344	*	Promoter (2-3kb)	57217	TTC7A	-2534
chr3	56398726	56399606	*	881	7.63365	7.24812	7.93758	-0.689461	1.9954e-08	5.5725e-06	FALSE	lost_in_mutant	881	*	Intron (ENST00000288221.11/26059, intron 2 of 17)	26059	ERC2	35141
chr20	32456797	32458330	*	1534	9.71321	9.49552	9.90231	-0.40679	2.02179e-08	5.6377e-06	FALSE	lost_in_mutant	1534	*	Intron (ENST00000359676.9/140688, intron 2 of 7)	171023	ASXL1	24438
chr10	35299812	35300657	*	846	6.37438	5.77082	6.79862	-1.0278	2.04253e-08	5.68695e-06	FALSE	lost_in_mutant	846	*	Intron (ENST00000490012.6/219771, intron 4 of 9)	118732302	CCNY-AS1	20341
chr9	129841011	129841732	*	722	6.19782	5.54878	6.64386	-1.09508	2.0577e-08	5.72058e-06	FALSE	lost_in_mutant	722	*	Intron (ENST00000491053.5/10868, intron 1 of 2)	51759	C9orf78	-5148
chr18	10015355	10016530	*	1176	6.95311	7.33134	6.43905	0.892289	2.07453e-08	5.75874e-06	FALSE	gained_in_mutant	1176	*	Distal Intergenic	105371984	LOC105371984	-69308
chr1	66521499	66522427	*	929	7.65652	7.96226	7.26807	0.694191	2.1274e-08	5.89666e-06	FALSE	gained_in_mutant	929	*	Distal Intergenic	84251	SGIP1	-10840
chr11	75214153	75215054	*	902	6.90578	6.40321	7.27779	-0.874581	2.14948e-08	5.94896e-06	FALSE	lost_in_mutant	902	*	Promoter (<=1kb)	105369388	TPBGL-AS1	431
chr22	24379768	24380850	*	1083	7.30493	6.86748	7.64015	-0.77266	2.15838e-08	5.96467e-06	FALSE	lost_in_mutant	1083	*	Intron (ENST00000437398.5/23384, intron 13 of 15)	23384	SPECC1L	-31310
chr11	117281032	117281989	*	958	6.40321	6.83357	5.7871	1.04647	2.17498e-08	6.00158e-06	FALSE	gained_in_mutant	958	*	Promoter (<=1kb)	257160	RNF214	0
chr12	84410953	84411485	*	533	4.50866	3.07481	5.2134	-2.13859	2.21205e-08	6.0948e-06	FALSE	lost_in_mutant	533	*	Distal Intergenic	124902976	LOC124902976	126562
chr9	137139997	137140808	*	812	7.28213	7.62246	6.83589	0.786573	2.21945e-08	6.09864e-06	FALSE	gained_in_mutant	812	*	Promoter (<=1kb)	2902	GRIN1	516
chr19	11880983	11881654	*	672	6.6558	6.08715	7.06261	-0.975469	2.22003e-08	6.09864e-06	FALSE	lost_in_mutant	672	*	Intron (ENST00000592534.1/90594, intron 1 of 1)	7620	ZNF69	-6128
chr1	44650086	44650888	*	803	6.80902	6.29226	7.1887	-0.896442	2.24611e-08	6.16114e-06	FALSE	lost_in_mutant	803	*	Promoter (1-2kb)	55182	RNF220	1778
chr2	6640120	6641041	*	922	4.30702	5.08647	2.48857	2.59789	2.25237e-08	6.16917e-06	FALSE	gained_in_mutant	922	*	Promoter (<=1kb)	102800315	LINC01246	-841
chr15	43429528	43430277	*	750	4.88566	3.7116	5.52427	-1.81267	2.26917e-08	6.206e-06	TRUE	lost_in_mutant	750	*	Promoter (1-2kb)	7158	TP53BP1	-1412
chr18	13221998	13222983	*	986	7.29295	6.85621	7.62775	-0.771541	2.30286e-08	6.28884e-06	FALSE	lost_in_mutant	986	*	Intron (ENST00000590371.5/753, intron 1 of 2)	753	LDLRAD4	3211
chr1	24501658	24503033	*	1376	8.94906	8.67465	9.17953	-0.504878	2.30782e-08	6.29311e-06	FALSE	lost_in_mutant	1376	*	Promoter (<=1kb)	100750325	RCAN3AS	0
chr7	108010592	108011341	*	750	6.13306	5.45775	6.59124	-1.13349	2.32357e-08	6.32675e-06	FALSE	lost_in_mutant	750	*	Distal Intergenic	3912	LAMB1	-7379
chr4	15198059	15198826	*	768	5.63201	4.7947	6.15839	-1.36369	2.35714e-08	6.40872e-06	FALSE	lost_in_mutant	768	*	Intron (ENST00000502344.5/101929095, intron 2 of 5)	101929095	C1QTNF7-AS1	29134
chr7	143305062	143305906	*	845	6.36002	5.75858	6.78322	-1.02464	2.36282e-08	6.41474e-06	FALSE	lost_in_mutant	845	*	3' UTR	1180	CLCN1	-10205
chr20	8808004	8808616	*	613	5.74649	4.96355	6.25118	-1.28763	2.37626e-08	6.44178e-06	TRUE	lost_in_mutant	613	*	Intron (ENST00000637919.1/23236, intron 32 of 32)	23236	PLCB1	17782
chr3	129596262	129597062	*	801	7.19173	6.74036	7.53502	-0.794668	2.4005e-08	6.49799e-06	FALSE	lost_in_mutant	801	*	Intron (ENST00000324093.9/23129, intron 1 of 35)	23129	PLXND1	-6735
chr5	176843935	176845702	*	1768	7.75822	7.39124	8.05054	-0.6593	2.40881e-08	6.50403e-06	FALSE	lost_in_mutant	1768	*	Intron (ENST00000509580.2/90249, intron 1 of 15)	90249	UNC5A	-16922
chr6	29005237	29005952	*	716	6.12733	5.47438	6.5752	-1.10083	2.41216e-08	6.50403e-06	FALSE	lost_in_mutant	716	*	Promoter (<=1kb)	282890	ZNF311	0
chr3	9864058	9865120	*	1063	7.32114	6.88066	7.65812	-0.777457	2.41327e-08	6.50403e-06	FALSE	lost_in_mutant	1063	*	Distal Intergenic	63924	CIDEC	13368
chr1	144523758	144524409	*	652	5.05313	4.00581	5.65352	-1.64771	2.4168e-08	6.50408e-06	FALSE	lost_in_mutant	652	*	Promoter (<=1kb)	124904624	RNVU1-26	0
chr2	102187135	102188113	*	979	5.02351	5.66493	3.83953	1.8254	2.43609e-08	6.54646e-06	FALSE	gained_in_mutant	979	*	Promoter (<=1kb)	8808	IL1RL2	0
chr3	50600812	50602227	*	1416	7.587	7.19026	7.89784	-0.707575	2.44088e-08	6.54985e-06	FALSE	lost_in_mutant	1416	*	Exon (ENST00000624711.1/ENST00000624711.1, exon 1 of 4)	7867	MAPKAPK3	-9293
chr2	159155540	159156397	*	858	6.39578	5.78318	6.82444	-1.04126	2.48236e-08	6.6515e-06	TRUE	lost_in_mutant	858	*	Intron (ENST00000263635.8/85461, intron 7 of 26)	85461	TANC1	8000
chr1	154970651	154971226	*	576	8.12555	7.79861	8.39191	-0.593296	2.54366e-08	6.80591e-06	FALSE	lost_in_mutant	576	*	Promoter (<=1kb)	6464	SHC1	0
chr19	1081906	1083108	*	1203	8.09676	7.76582	8.36578	-0.599955	2.56764e-08	6.86017e-06	FALSE	lost_in_mutant	1203	*	Promoter (<=1kb)	23526	ARHGAP45	0
chr1	30637156	30638120	*	965	7.02685	6.53186	7.39471	-0.862848	2.59496e-08	6.92317e-06	FALSE	lost_in_mutant	965	*	Distal Intergenic	4146	MATN1	78015
chr1	229578802	229579748	*	947	8.00519	7.65893	8.28423	-0.625299	2.60689e-08	6.94499e-06	TRUE	lost_in_mutant	947	*	Distal Intergenic	23456	ABCB10	-20095
chrX	2690782	2692020	*	1239	7.21084	6.71648	7.57836	-0.861877	2.61423e-08	6.95454e-06	FALSE	lost_in_mutant	1239	*	Promoter (<=1kb)	4267	CD99	0
chr11	65421109	65423376	*	2268	9.68709	9.47641	9.8709	-0.39449	2.62855e-08	6.98259e-06	FALSE	lost_in_mutant	2268	*	Promoter (<=1kb)	283131	NEAT1	0
chr9	24529482	24530383	*	902	5.56637	4.73184	6.09167	-1.35983	2.67937e-08	7.1074e-06	FALSE	lost_in_mutant	902	*	Distal Intergenic	100129669	IZUMO3	15293
chrX	119671960	119672886	*	927	5.6579	4.86188	6.16792	-1.30604	2.69299e-08	7.1333e-06	FALSE	lost_in_mutant	927	*	Intron (ENST00000360156.11/23157, intron 2 of 10)	23157	SEPTIN6	20282
chr11	44112134	44113090	*	957	6.72272	6.13821	7.13753	-0.999324	2.73175e-08	7.22563e-06	FALSE	lost_in_mutant	957	*	Intron (ENST00000682993.1/2132, intron 3 of 14)	2132	EXT2	4119
chr7	55515588	55516712	*	1125	6.76467	6.24558	7.14561	-0.900037	2.73836e-08	7.23268e-06	FALSE	lost_in_mutant	1125	*	Promoter (<=1kb)	81552	VOPP1	0
chr18	62384593	62385259	*	667	4.60125	3.27957	5.27926	-1.9997	2.74613e-08	7.23268e-06	FALSE	lost_in_mutant	667	*	3' UTR	8792	TNFRSF11A	26690
chr2	26922374	26923283	*	910	7.2316	6.7872	7.57087	-0.783666	2.7491e-08	7.23268e-06	FALSE	lost_in_mutant	910	*	Intron (ENST00000450961.5/56896, intron 2 of 3)	56896	DPYSL5	-15176
chr16	68201907	68202594	*	688	6.65225	6.09622	7.05261	-0.956387	2.75004e-08	7.23268e-06	FALSE	lost_in_mutant	688	*	Intron (ENST00000569766.5/4775, intron 9 of 9)	124900379	LOC124900379	12620
chr1	41357970	41358340	*	371	6.96734	6.47452	7.33401	-0.859487	2.82162e-08	7.41041e-06	FALSE	lost_in_mutant	371	*	Distal Intergenic	100132074	FOXO6	-3582
chr17	33056259	33057220	*	962	8.07628	8.35068	7.73712	0.613562	2.84989e-08	7.47406e-06	FALSE	gained_in_mutant	962	*	Intron (ENST00000225823.7/40, intron 3 of 9)	105371737	LOC105371737	-54638
chr7	216439	217263	*	825	6.45789	5.88779	6.86545	-0.977659	2.86079e-08	7.49202e-06	FALSE	lost_in_mutant	825	*	Intron (ENST00000313766.6/56975, intron 3 of 9)	56975	FAM20C	20814
chr9	135048608	135049813	*	1206	6.53979	5.96466	6.94988	-0.985224	2.88495e-08	7.54464e-06	FALSE	lost_in_mutant	1206	*	Distal Intergenic	10439	OLFM1	-25609
chr1	74504045	74505658	*	1614	8.03771	8.3185	7.68874	0.629755	2.89783e-08	7.56763e-06	TRUE	gained_in_mutant	1614	*	Intron (ENST00000557284.7/100526835, intron 25 of 26)	105378803	LRRC53	6953
chr16	10338081	10338859	*	779	7.90694	7.55438	8.19005	-0.635668	2.92038e-08	7.61576e-06	FALSE	lost_in_mutant	779	*	Intron (ENST00000564797.5/80063, intron 1 of 4)	80063	ATF7IP2	11647
chr11	126718130	126718782	*	653	6.81642	7.19712	6.29779	0.899334	2.92568e-08	7.61888e-06	FALSE	gained_in_mutant	653	*	Intron (ENST00000525144.7/84623, intron 1 of 16)	101929427	LOC101929427	62082
chr8	11807772	11809179	*	1408	7.99795	7.63721	8.28628	-0.64907	2.92982e-08	7.61892e-06	FALSE	lost_in_mutant	1408	*	Promoter (<=1kb)	2222	FDFT1	0
chr16	66459749	66460540	*	792	6.90668	6.41139	7.27471	-0.863319	2.95604e-08	7.67634e-06	FALSE	lost_in_mutant	792	*	Intron (ENST00000536005.7/146227, intron 2 of 4)	146227	BEAN1	-9174
chr10	114503386	114504026	*	641	5.97127	5.26652	6.44268	-1.17616	2.96527e-08	7.68952e-06	FALSE	lost_in_mutant	641	*	Intron (ENST00000533213.7/3983, intron 6 of 22)	3983	ABLIM1	-15393
chr11	61041765	61042842	*	1078	7.89329	7.53788	8.17822	-0.640341	2.97593e-08	7.70638e-06	FALSE	lost_in_mutant	1078	*	Distal Intergenic	123466205	LINC02954	-12550
chr3	21795003	21796225	*	1223	5.87039	5.147	6.34996	-1.20297	3.00193e-08	7.76284e-06	FALSE	lost_in_mutant	1223	*	Intron (ENST00000706131.1/79750, intron 2 of 9)	79750	ZNF385D	-17227
chr14	73936900	73937375	*	476	4.73796	3.50632	5.39255	-1.88623	3.01729e-08	7.79092e-06	FALSE	lost_in_mutant	476	*	Promoter (<=1kb)	145483	FAM161B	719
chr2	6314494	6315147	*	654	3.92337	4.83654	0.825727	4.01082	3.0212e-08	7.79092e-06	FALSE	gained_in_mutant	654	*	Promoter (<=1kb)	105373401	LOC105373401	0
chr17	1145136	1146047	*	912	6.65127	6.10579	7.04615	-0.940362	3.14043e-08	8.0871e-06	FALSE	lost_in_mutant	912	*	Intron (ENST00000302538.10/29, intron 1 of 22)	29	ABR	8761
chr5	155562540	155563343	*	804	5.10907	4.08552	5.7018	-1.61628	3.16725e-08	8.14486e-06	FALSE	lost_in_mutant	804	*	Distal Intergenic	6444	SGCD	-307001
chr9	133113718	133115196	*	1479	7.92441	7.54572	8.22408	-0.678358	3.24995e-08	8.34592e-06	FALSE	lost_in_mutant	1479	*	Intron (ENST00000493438.5/5900, intron 1 of 17)	5900	RALGDS	-4880
chr7	129824580	129826056	*	1477	10.1147	9.91526	10.29	-0.374694	3.2649e-08	8.3727e-06	FALSE	lost_in_mutant	1477	*	Distal Intergenic	7328	UBE2H	13685
chr14	103576511	103577214	*	704	6.15131	5.50911	6.59413	-1.08502	3.29677e-08	8.44273e-06	FALSE	lost_in_mutant	704	*	Intron (ENST00000557172.5/3831, intron 1 of 2)	84334	COA8	4755
chr2	1992735	1993372	*	638	5.56468	6.10522	4.69028	1.41494	3.32476e-08	8.50265e-06	FALSE	gained_in_mutant	638	*	Intron (ENST00000647755.1/23040, intron 5 of 24)	23040	MYT1L	-12958
chr20	61297868	61298602	*	735	7.05046	7.40298	6.58294	0.820041	3.35637e-08	8.57165e-06	FALSE	gained_in_mutant	735	*	Intron (ENST00000614565.5/1002, intron 2 of 15)	1002	CDH4	45607
chr8	130356961	130359279	*	2319	8.44362	8.69961	8.1322	0.567408	3.37747e-08	8.61365e-06	FALSE	gained_in_mutant	2319	*	Promoter (<=1kb)	124902026	LOC124902026	0
chr17	31726724	31727454	*	731	5.96567	6.46568	5.19409	1.27159	3.45734e-08	8.80524e-06	TRUE	gained_in_mutant	731	*	Distal Intergenic	55352	COPRS	131477
chr7	5295922	5297421	*	1500	7.5891	7.17132	7.91267	-0.741348	3.47565e-08	8.83972e-06	FALSE	lost_in_mutant	1500	*	Promoter (1-2kb)	222962	SLC29A4	-1908
chr7	45646769	45648036	*	1268	7.03894	6.57945	7.38689	-0.807437	3.4927e-08	8.87089e-06	FALSE	lost_in_mutant	1268	*	Promoter (<=1kb)	107	ADCY1	-673
chr2	5034840	5035359	*	520	4.25184	5.03326	2.42136	2.6119	3.5028e-08	8.88435e-06	FALSE	gained_in_mutant	520	*	Distal Intergenic	727982	LINC01249	-378342
chr11	3051673	3052728	*	1056	7.98275	7.63962	8.25974	-0.620115	3.63678e-08	9.21155e-06	FALSE	lost_in_mutant	1056	*	Intron (ENST00000531387.5/833, intron 1 of 22)	833	CARS1	4652
chr13	67281204	67282414	*	1211	5.70386	6.21861	4.89609	1.32252	3.65744e-08	9.25124e-06	FALSE	gained_in_mutant	1211	*	Distal Intergenic	100874145	LINC00364	-43763
chr6	30042044	30043389	*	1346	6.09876	5.40878	6.56357	-1.15479	3.69228e-08	9.3266e-06	FALSE	lost_in_mutant	1346	*	Intron (ENST00000688495.1/80862, intron 3 of 3)	80862	POLR1HASP	-7029
chr8	130564940	130566028	*	1089	5.94171	6.42141	5.21802	1.20339	3.71362e-08	9.36773e-06	TRUE	gained_in_mutant	1089	*	Distal Intergenic	50807	ASAP1	-121266
chr22	44337131	44338652	*	1522	8.32922	8.59655	8.00082	0.595736	3.72265e-08	9.37773e-06	FALSE	gained_in_mutant	1522	*	Distal Intergenic	85352	SHISAL1	-24180
chr17	15240695	15241501	*	807	5.36985	4.45597	5.92492	-1.46895	3.74668e-08	9.42544e-06	FALSE	lost_in_mutant	807	*	Intron (ENST00000674673.1/5376, intron 3 of 4)	5376	PMP22	-8773
chr3	16298204	16299256	*	1053	6.49201	5.93479	6.89297	-0.958178	3.8516e-08	9.67625e-06	FALSE	lost_in_mutant	1053	*	Intron (ENST00000627468.2/92106, intron 6 of 8)	23180	RFTN1	27611
chr16	67883476	67885146	*	1671	7.79304	7.42765	8.08434	-0.656693	3.86139e-08	9.68403e-06	FALSE	lost_in_mutant	1671	*	Promoter (<=1kb)	123904	NRN1L	0
chr14	51507134	51508655	*	1522	8.09058	7.76124	8.35853	-0.597284	3.86578e-08	9.68403e-06	TRUE	lost_in_mutant	1522	*	Intron (ENST00000556137.5/122786, intron 2 of 3)	122786	FRMD6	17997
chr5	151141047	151142875	*	1829	7.08714	6.60637	7.44712	-0.840755	3.87181e-08	9.68403e-06	FALSE	lost_in_mutant	1829	*	Promoter (<=1kb)	309	ANXA6	0
chr22	17264186	17265200	*	1015	7.51027	7.10583	7.8258	-0.719973	3.87562e-08	9.68403e-06	TRUE	lost_in_mutant	1015	*	Promoter (1-2kb)	27442	CECR3	1533
chr16	8598313	8598959	*	647	5.37582	4.47076	5.92769	-1.45693	3.91646e-08	9.77288e-06	FALSE	lost_in_mutant	647	*	Distal Intergenic	283953	TMEM114	-7802
chr3	45088543	45089416	*	874	7.3611	7.68857	6.93677	0.751806	3.92308e-08	9.77624e-06	FALSE	gained_in_mutant	874	*	Exon (ENST00000296129.6/64866, exon 8 of 9)	64866	CDCP1	50179
chr17	36564021	36565135	*	1115	6.89717	6.41403	7.25847	-0.844446	3.9567e-08	9.84675e-06	FALSE	lost_in_mutant	1115	*	Intron (ENST00000617860.4/79893, intron 5 of 7)	79893	GGNBP2	-11522
chr1	2967958	2969281	*	1324	7.62614	7.2145	7.94602	-0.731514	3.99149e-08	9.92002e-06	TRUE	lost_in_mutant	1324	*	Exon (ENST00000642073.1/ENST00000642073.1, exon 1 of 3)	140625	ACTRT2	-52186
chr4	113077693	113078496	*	804	5.99505	5.2613	6.4791	-1.2178	4.02256e-08	9.98383e-06	TRUE	lost_in_mutant	804	*	Intron (ENST00000672356.1/287, intron 2 of 43)	105377373	ANK2-AS1	-5731
chr17	17044984	17045440	*	457	7.84365	7.47687	8.13583	-0.658962	4.03551e-08	1.00026e-05	FALSE	lost_in_mutant	457	*	Promoter (2-3kb)	23164	MPRIP	2135
chr1	84365230	84366389	*	1160	7.39244	7.71678	6.97338	0.743403	4.04857e-08	1.00215e-05	FALSE	gained_in_mutant	1160	*	Promoter (<=1kb)	391051	UOX	0
chr13	59493595	59494742	*	1148	6.04661	6.51037	5.35897	1.1514	4.05771e-08	1.00307e-05	FALSE	gained_in_mutant	1148	*	Distal Intergenic	81624	DIAPH3	201451
chr11	133918261	133919051	*	791	6.95669	6.48518	7.31147	-0.826286	4.13464e-08	1.02073e-05	FALSE	lost_in_mutant	791	*	Exon (ENST00000321016.12/22997, exon 19 of 19)	22997	IGSF9B	-5899
chr14	72550308	72550907	*	600	6.00939	6.48174	5.30246	1.17928	4.14864e-08	1.02282e-05	FALSE	gained_in_mutant	600	*	3' UTR	9628	RGS6	10246
chr4	76305539	76307668	*	2130	8.07191	7.73015	8.34802	-0.617878	4.15726e-08	1.02358e-05	FALSE	lost_in_mutant	2130	*	Promoter (<=1kb)	8987	STBD1	0
chr11	117860981	117862033	*	1053	6.82549	6.31806	7.20014	-0.882074	4.19181e-08	1.03072e-05	FALSE	lost_in_mutant	1053	*	Intron (ENST00000532984.1/100533181, intron 1 of 9)	53826	FXYD6	7157
chr2	1728712	1729570	*	859	6.42087	5.84038	6.83366	-0.993284	4.28429e-08	1.05206e-05	FALSE	lost_in_mutant	859	*	Intron (ENST00000252804.9/7837, intron 1 of 22)	7837	PXDN	14872
chr14	103696154	103697081	*	928	6.50788	5.94232	6.91312	-0.970797	4.33299e-08	1.06261e-05	FALSE	lost_in_mutant	928	*	Promoter (2-3kb)	3831	KLC1	-2841
chr5	4994982	4995681	*	700	7.26604	6.83038	7.6002	-0.769818	4.36132e-08	1.06736e-05	TRUE	lost_in_mutant	700	*	Intron (ENST00000659550.1/340094, intron 1 of 1)	340094	LINC01020	7193
chr8	130041715	130042673	*	959	6.2189	6.66159	5.577	1.08459	4.36391e-08	1.06736e-05	FALSE	gained_in_mutant	959	*	Distal Intergenic	51571	CYRIB	-24211
chr2	237533482	237534344	*	863	7.39931	7.72209	6.98285	0.739239	4.39983e-08	1.07423e-05	FALSE	gained_in_mutant	863	*	Intron (ENST00000410032.5/79083, intron 7 of 13)	79083	MLPH	6047
chr11	68052568	68053670	*	1103	6.94455	6.47061	7.30071	-0.830098	4.40877e-08	1.07423e-05	FALSE	lost_in_mutant	1103	*	Promoter (<=1kb)	10312	TCIRG1	475
chr17	16935050	16935556	*	507	5.71976	6.24496	4.8855	1.35945	4.40937e-08	1.07423e-05	FALSE	gained_in_mutant	507	*	Promoter (<=1kb)	96597	TBC1D27P	-211
chr22	48253807	48255456	*	1650	7.45266	7.05207	7.76586	-0.713785	4.4256e-08	1.07676e-05	FALSE	lost_in_mutant	1650	*	Exon (ENST00000648313.1/ENST00000648313.1, exon 3 of 3)	100422916	MIR3201	-18908
chr19	41351126	41354409	*	3284	8.84487	8.55647	9.08511	-0.528643	4.45546e-08	1.08261e-05	FALSE	lost_in_mutant	3284	*	Promoter (<=1kb)	641649	TMEM91	0
chr8	72044231	72045166	*	936	5.00665	3.94275	5.61229	-1.66954	4.47623e-08	1.08623e-05	TRUE	lost_in_mutant	936	*	Promoter (1-2kb)	8989	TRPA1	1379
chr12	19783615	19784345	*	731	5.36338	4.45524	5.91638	-1.46114	4.51281e-08	1.09367e-05	FALSE	lost_in_mutant	731	*	Intron (ENST00000535764.1/ENST00000535764.1, intron 1 of 4)	100506393	LINC02398	-230435
chr11	113951529	113952779	*	1251	7.23576	6.78354	7.57954	-0.796	4.54398e-08	1.09979e-05	FALSE	lost_in_mutant	1251	*	Distal Intergenic	9177	HTR3B	20144
chr3	15269235	15270179	*	945	7.07064	7.42575	6.59853	0.827221	4.58064e-08	1.10721e-05	FALSE	gained_in_mutant	945	*	5' UTR	9467	SH3BP5	5730
chr2	88765075	88766279	*	1205	8.49109	8.18163	8.74575	-0.564126	4.60938e-08	1.11271e-05	TRUE	lost_in_mutant	1205	*	Promoter (<=1kb)	645784	ANKRD36BP2	0
chr16	66603696	66605592	*	1897	9.17567	8.89516	9.41041	-0.515251	4.62722e-08	1.11556e-05	FALSE	lost_in_mutant	1897	*	Promoter (<=1kb)	123920	CMTM3	0
chr6	41940430	41942302	*	1873	9.36086	9.1195	9.56757	-0.448063	4.64095e-08	1.11741e-05	FALSE	lost_in_mutant	1873	*	Promoter (<=1kb)	896	CCND3	0
chr6	75084653	75085801	*	1149	6.75518	6.21634	7.14659	-0.930256	4.65263e-08	1.11744e-05	FALSE	lost_in_mutant	1149	*	Promoter (2-3kb)	1303	COL12A1	2739
chr10	88912769	88914034	*	1266	6.9632	6.49626	7.3154	-0.819148	4.65314e-08	1.11744e-05	TRUE	lost_in_mutant	1266	*	Promoter (<=1kb)	57559	STAMBPL1	413
chr11	34161525	34162645	*	1121	7.62529	7.94519	7.21361	0.731583	4.69492e-08	1.12602e-05	FALSE	gained_in_mutant	1121	*	Exon (ENST00000435224.3/25841, exon 10 of 17)	55226	NAT10	19538
chr12	110060087	110060673	*	587	5.63164	6.17113	4.76004	1.41109	4.73487e-08	1.13322e-05	FALSE	gained_in_mutant	587	*	Promoter (<=1kb)	400073	C12orf76	0
chr13	98499492	98500678	*	1187	6.8373	6.32148	7.21648	-0.894997	4.73722e-08	1.13322e-05	FALSE	lost_in_mutant	1187	*	Intron (ENST00000539966.6/8428, intron 2 of 10)	8428	STK24	18589
chr10	116776255	116777655	*	1401	7.63782	7.25248	7.94163	-0.689157	4.75386e-08	1.13574e-05	FALSE	lost_in_mutant	1401	*	Intron (ENST00000635765.1/259217, intron 2 of 12)	259217	HSPA12A	-33659
chr18	40199118	40200151	*	1034	5.85418	5.11182	6.34191	-1.2301	4.82179e-08	1.14929e-05	FALSE	lost_in_mutant	1034	*	Distal Intergenic	105372082	LOC105372082	-45728
chr9	86667235	86667842	*	608	5.3429	5.91353	4.38505	1.52849	4.823e-08	1.14929e-05	FALSE	gained_in_mutant	608	*	Intron (ENST00000443163.1/ENST00000443163.1, intron 2 of 2)	105376124	LINC02834	40465
chr7	140506550	140508192	*	1643	9.0609	8.80242	9.28003	-0.477617	4.88336e-08	1.16218e-05	TRUE	lost_in_mutant	1643	*	Distal Intergenic	23608	MKRN1	-27014
chr1	152110403	152112607	*	2205	8.42087	8.109	8.67716	-0.568162	4.92195e-08	1.16986e-05	FALSE	lost_in_mutant	2205	*	Promoter (2-3kb)	7062	TCHH	2837
chr10	132418645	132419243	*	599	6.34442	5.6854	6.79511	-1.1097	4.96512e-08	1.17861e-05	FALSE	lost_in_mutant	599	*	Exon (ENST00000428814.1/ENST00000428814.1, exon 1 of 2)	170394	PWWP2B	21445
chr5	137335351	137336658	*	1308	7.11209	6.66749	7.45147	-0.783979	5.02821e-08	1.19205e-05	FALSE	lost_in_mutant	1308	*	Intron (ENST00000394945.6/6695, intron 2 of 10)	6695	SPOCK1	-21774
chr19	49145953	49146555	*	603	8.12724	7.8086	8.38809	-0.579488	5.09987e-08	1.2075e-05	FALSE	lost_in_mutant	603	*	Promoter (<=1kb)	8541	PPFIA3	266
chr2	216168124	216169316	*	1193	6.25428	5.63683	6.68529	-1.04846	5.1243e-08	1.21173e-05	TRUE	lost_in_mutant	1193	*	Intron (ENST00000392133.7/7520, intron 18 of 22)	7520	XRCC5	-34700
chr13	66352310	66353988	*	1679	6.79439	7.19023	6.24708	0.943148	5.1825e-08	1.22393e-05	FALSE	gained_in_mutant	1679	*	Intron (ENST00000377865.7/5101, intron 4 of 4)	5101	PCDH9	-46001
chr17	21375374	21376640	*	1267	8.61319	8.30043	8.87009	-0.569666	5.19354e-08	1.22497e-05	FALSE	lost_in_mutant	1267	*	Promoter (<=1kb)	3768	KCNJ12	0
chr1	30887774	30888826	*	1053	6.77895	6.26331	7.15803	-0.894712	5.31842e-08	1.25283e-05	TRUE	lost_in_mutant	1053	*	Intron (ENST00000339394.7/9672, intron 1 of 4)	9672	SDC3	-6345
chr14	100213726	100214897	*	1172	7.36797	6.94677	7.69358	-0.746811	5.35142e-08	1.259e-05	FALSE	lost_in_mutant	1172	*	Intron (ENST00000554537.1/ENST00000554537.1, intron 1 of 1)	7528	YY1	-24247
chr3	123884282	123884908	*	627	7.35596	6.94949	7.67272	-0.723224	5.38425e-08	1.26512e-05	TRUE	lost_in_mutant	627	*	Promoter (<=1kb)	4638	MYLK	0
chr2	2848346	2849607	*	1262	8.55465	8.25492	8.80268	-0.547758	5.40614e-08	1.26865e-05	FALSE	lost_in_mutant	1262	*	Distal Intergenic	105373390	LOC105373390	-7834
chr11	16896848	16898075	*	1228	7.88004	7.52357	8.16565	-0.642082	5.46373e-08	1.28055e-05	FALSE	lost_in_mutant	1228	*	Intron (ENST00000531066.6/144100, intron 3 of 26)	144100	PLEKHA7	-15229
chr1	244353637	244354313	*	677	6.46815	6.8861	5.87735	1.00875	5.47631e-08	1.28187e-05	FALSE	gained_in_mutant	677	*	Promoter (<=1kb)	200159	SPMIP3	988
chr13	53237810	53238841	*	1032	6.37265	5.77748	6.79276	-1.01528	5.51826e-08	1.28964e-05	FALSE	lost_in_mutant	1032	*	Intron (ENST00000657016.1/ENST00000657016.1, intron 1 of 3)	102723875	LINC01065	-85896
chr9	122052726	122053959	*	1234	8.11975	8.39615	7.77754	0.618606	5.52344e-08	1.28964e-05	FALSE	gained_in_mutant	1234	*	Intron (ENST00000321582.11/158135, intron 1 of 8)	158135	TTLL11	38807
chr12	108825446	108827384	*	1939	7.16033	6.72656	7.49338	-0.766818	5.54289e-08	1.29256e-05	FALSE	lost_in_mutant	1939	*	Promoter (<=1kb)	54434	SSH1	0
chr17	33687270	33688220	*	951	6.14259	5.51245	6.57969	-1.06724	5.57159e-08	1.29761e-05	FALSE	lost_in_mutant	951	*	Intron (ENST00000359872.6/40, intron 1 of 9)	147004	LOC147004	107194
chr2	201695867	201696772	*	906	6.9348	7.30432	6.43679	0.867531	5.64613e-08	1.31332e-05	FALSE	gained_in_mutant	906	*	Promoter (1-2kb)	58538	MPP4	1224
chr1	204791830	204792712	*	883	6.17385	5.52076	6.62178	-1.10102	5.68293e-08	1.31927e-05	FALSE	lost_in_mutant	883	*	Distal Intergenic	23114	NFASC	-35939
chr9	37596417	37596977	*	561	6.03562	6.51135	5.32102	1.19033	5.68597e-08	1.31927e-05	FALSE	gained_in_mutant	561	*	Intron (ENST00000540557.1/6461, intron 11 of 11)	401505	TOMM5	-3813
chr6	96604504	96604997	*	494	5.08999	4.04279	5.69034	-1.64756	5.72056e-08	1.32564e-05	FALSE	lost_in_mutant	494	*	Exon (ENST00000541107.5/9457, exon 3 of 6)	9457	FHL5	41376
chr3	13094807	13096027	*	1221	8.19194	7.85928	8.46208	-0.602803	5.84125e-08	1.35191e-05	FALSE	lost_in_mutant	1221	*	Intron (ENST00000648114.1/9922, intron 2 of 15)	9922	IQSEC1	-21378
chr1	74422602	74423308	*	707	6.27054	6.706	5.64383	1.06217	5.85029e-08	1.35232e-05	TRUE	gained_in_mutant	707	*	Intron (ENST00000557284.7/100526835, intron 19 of 26)	100526835	FPGT-TNNI3K	-15757
chr6	150269611	150270077	*	467	5.89596	6.37976	5.16277	1.21699	5.89129e-08	1.36009e-05	FALSE	gained_in_mutant	467	*	Distal Intergenic	389434	IYD	-98815
chr19	56110497	56111018	*	522	5.42578	4.50934	5.98177	-1.47243	5.93051e-08	1.36673e-05	FALSE	lost_in_mutant	522	*	Intron (ENST00000610935.2/126208, intron 1 of 2)	126208	ZNF787	-7013
chr5	141824885	141826718	*	1834	8.35483	8.05099	8.60567	-0.554683	5.93481e-08	1.36673e-05	FALSE	lost_in_mutant	1834	*	Exon (ENST00000663050.1/ENST00000663050.1, exon 1 of 2)	5097	PCDH1	39484
chr1	75137173	75137665	*	493	4.86717	3.68266	5.50874	-1.82608	6.15906e-08	1.41661e-05	FALSE	lost_in_mutant	493	*	Promoter (2-3kb)	431707	LHX8	2785
chr7	68185578	68186367	*	790	6.99569	6.54079	7.34102	-0.800235	6.18811e-08	1.42153e-05	FALSE	lost_in_mutant	790	*	Intron (ENST00000446187.2/105375341, intron 3 of 5)	105375341	LOC105375341	133269
chr6	170129578	170130587	*	1010	7.60775	7.23653	7.90274	-0.666216	6.19859e-08	1.42176e-05	FALSE	lost_in_mutant	1010	*	Distal Intergenic	101929614	LOC101929614	-16608
chr1	96978580	96980652	*	2073	7.22786	6.79321	7.56143	-0.768218	6.20449e-08	1.42176e-05	FALSE	lost_in_mutant	2073	*	Distal Intergenic	100873932	DPYD-AS1	-115271
chr13	52846112	52847260	*	1149	6.5288	6.94724	5.937	1.01024	6.26036e-08	1.43171e-05	FALSE	gained_in_mutant	1149	*	Promoter (<=1kb)	5100	PCDH8	-419
chr10	69636899	69637986	*	1088	7.17278	6.7052	7.52535	-0.820148	6.26336e-08	1.43171e-05	FALSE	lost_in_mutant	1088	*	Distal Intergenic	219738	FAM241B	6355
chr15	38588903	38589934	*	1032	5.73935	6.24351	4.95769	1.28582	6.29916e-08	1.43812e-05	FALSE	gained_in_mutant	1032	*	Distal Intergenic	10125	RASGRP1	-23328
chr8	34111712	34112647	*	936	5.21693	5.79951	4.22407	1.57544	6.34497e-08	1.44679e-05	FALSE	gained_in_mutant	936	*	Distal Intergenic	105379365	NA	-62239
chr8	38072945	38073568	*	624	5.96128	5.27308	6.42529	-1.15222	6.367e-08	1.45003e-05	TRUE	lost_in_mutant	624	*	Distal Intergenic	1978	EIF4EBP1	25606
chr8	129254217	129255764	*	1548	5.91521	6.41755	5.13801	1.27954	6.42654e-08	1.46179e-05	TRUE	gained_in_mutant	1548	*	Exon (ENST00000676129.1/137196, exon 5 of 7)	728724	LINC00977	12113
chr17	65173128	65174139	*	1012	6.77279	6.27608	7.14159	-0.865507	6.55527e-08	1.48924e-05	FALSE	lost_in_mutant	1012	*	Intron (ENST00000635833.1/8787, intron 8 of 18)	8787	RGS9	-14565
chr9	130111514	130112679	*	1166	7.97182	7.63119	8.24718	-0.615985	6.6348e-08	1.50493e-05	FALSE	lost_in_mutant	1166	*	Intron (ENST00000372406.5/57720, intron 15 of 19)	57720	GPR107	3995
chr7	23347241	23348226	*	986	6.74029	7.11805	6.22712	0.890924	6.64055e-08	1.50493e-05	FALSE	gained_in_mutant	986	*	Promoter (<=1kb)	10643	IGF2BP3	0
chr1	98661065	98662521	*	1457	8.24105	7.92288	8.50157	-0.578688	6.82914e-08	1.54577e-05	FALSE	lost_in_mutant	1457	*	Promoter (<=1kb)	51375	SNX7	0
chr13	70310589	70311387	*	799	6.05134	6.51816	5.35688	1.16128	6.8415e-08	1.54668e-05	FALSE	gained_in_mutant	799	*	Distal Intergenic	57626	KLHL1	-202096
chr1	200038660	200040274	*	1615	7.84362	7.47485	8.13706	-0.662212	6.86954e-08	1.55113e-05	FALSE	lost_in_mutant	1615	*	Promoter (2-3kb)	2494	NR5A2	-2551
chr1	73162237	73163050	*	814	5.62668	6.16115	4.76835	1.3928	6.89409e-08	1.55477e-05	FALSE	gained_in_mutant	814	*	Distal Intergenic	101927295	LINC01360	-142559
chr17	75692691	75694174	*	1484	6.8415	6.35585	7.20419	-0.84834	6.93634e-08	1.56153e-05	FALSE	lost_in_mutant	1484	*	Promoter (<=1kb)	29115	SAP30BP	145
chr7	101159737	101160447	*	711	7.30259	7.62657	6.88412	0.742448	6.94093e-08	1.56153e-05	FALSE	gained_in_mutant	711	*	Promoter (<=1kb)	100616117	MIR4653	264
chr1	93591445	93592458	*	1014	7.8533	7.5016	8.13584	-0.634243	6.99114e-08	1.57092e-05	FALSE	lost_in_mutant	1014	*	Promoter (<=1kb)	100129046	BCAR3-AS1	0
chr18	71625221	71626156	*	936	6.75088	6.25677	7.11826	-0.861481	7.02131e-08	1.57579e-05	FALSE	lost_in_mutant	936	*	Distal Intergenic	100505776	LINC01541	-46265
chr12	132258767	132259567	*	801	5.82318	5.01924	6.33638	-1.31715	7.03411e-08	1.57648e-05	FALSE	lost_in_mutant	801	*	Promoter (1-2kb)	50614	GALNT9	-1025
chr17	80263352	80263883	*	532	5.89005	5.18389	6.36207	-1.17818	7.04143e-08	1.57648e-05	FALSE	lost_in_mutant	532	*	Promoter (2-3kb)	57674	RNF213	2482
chr11	16040715	16041623	*	909	6.34588	6.76889	5.74484	1.02404	7.08435e-08	1.58347e-05	TRUE	gained_in_mutant	909	*	Intron (ENST00000316399.10/55553, intron 11 of 14)	105376572	LOC105376572	17525
chr11	109734176	109735374	*	1199	7.19597	6.76714	7.52611	-0.758964	7.08975e-08	1.58347e-05	FALSE	lost_in_mutant	1199	*	Distal Intergenic	105369482	LINC02715	88473
chr22	41479381	41480858	*	1478	7.10403	6.66597	7.43959	-0.773614	7.1572e-08	1.59576e-05	FALSE	lost_in_mutant	1478	*	Intron (ENST00000676748.1/50, intron 1 of 17)	50	ACO2	-4808
chr3	15982207	15983596	*	1390	7.36283	7.68581	6.94604	0.73977	7.16201e-08	1.59576e-05	TRUE	gained_in_mutant	1390	*	Intron (ENST00000702609.1/107986064, intron 3 of 3)	107986064	LOC107986064	12204
chr7	3955734	3956671	*	938	5.73601	6.24183	4.95032	1.29151	7.28576e-08	1.62138e-05	FALSE	gained_in_mutant	938	*	Intron (ENST00000404826.7/221935, intron 7 of 44)	221935	SDK1	4813
chr2	33229700	33230671	*	972	6.41739	5.85761	6.81967	-0.96206	7.37635e-08	1.63957e-05	FALSE	lost_in_mutant	972	*	Intron (ENST00000404816.7/4052, intron 9 of 33)	4052	LTBP1	-12991
chr7	127717874	127718994	*	1121	7.2279	6.80044	7.55723	-0.756794	7.39451e-08	1.64163e-05	FALSE	lost_in_mutant	1121	*	Promoter (<=1kb)	27044	SND1	0
chr2	165634512	165635697	*	1186	7.14918	6.69864	7.492	-0.793358	7.46184e-08	1.6546e-05	TRUE	lost_in_mutant	1186	*	Intron (ENST00000421875.5/80034, intron 4 of 6)	80034	CSRNP3	60403
chr11	46683597	46684814	*	1218	5.03954	4.00132	5.63702	-1.6357	7.57798e-08	1.6783e-05	FALSE	lost_in_mutant	1218	*	Promoter (2-3kb)	392	ARHGAP1	-2081
chr9	25129321	25130367	*	1047	5.96461	5.28174	6.42622	-1.14448	7.58688e-08	1.6783e-05	FALSE	lost_in_mutant	1047	*	Distal Intergenic	105375997	LOC105375997	453905
chr4	6688707	6689721	*	1015	7.57453	7.87997	7.18655	0.693421	7.63679e-08	1.68733e-05	FALSE	gained_in_mutant	1015	*	Promoter (<=1kb)	339988	LINC02481	823
chr3	10282060	10282455	*	396	5.12469	5.72361	4.082	1.64161	7.72943e-08	1.70493e-05	FALSE	gained_in_mutant	396	*	Promoter (1-2kb)	84657	LINC00852	-1964
chr10	132723728	132724682	*	955	6.5847	6.98576	6.02728	0.95848	7.73487e-08	1.70493e-05	TRUE	gained_in_mutant	955	*	Intron (ENST00000368594.8/3632, intron 8 of 15)	3632	INPP5A	13380
chr5	151934828	151935942	*	1115	6.90098	7.26203	6.4183	0.843728	7.78766e-08	1.71453e-05	FALSE	gained_in_mutant	1115	*	Distal Intergenic	2741	GLRA1	-9977
chr20	58811384	58811746	*	363	5.02299	5.64281	3.91307	1.72974	7.87148e-08	1.73092e-05	FALSE	gained_in_mutant	363	*	Distal Intergenic	407022	MIR296	5948
chr19	5313250	5313886	*	637	6.61686	6.08606	7.00404	-0.917974	7.94023e-08	1.74397e-05	FALSE	lost_in_mutant	637	*	Intron (ENST00000588552.5/5802, intron 1 of 30)	5802	PTPRS	-19998
chr1	227787150	227789053	*	1904	10.6915	10.5311	10.8359	-0.304733	7.9752e-08	1.74957e-05	FALSE	lost_in_mutant	1904	*	Promoter (<=1kb)	105373289	LOC105373289	0
chr7	50507899	50508980	*	1082	6.41739	5.85228	6.8224	-0.970112	8.00759e-08	1.75151e-05	FALSE	lost_in_mutant	1082	*	Intron (ENST00000357936.9/1644, intron 6 of 14)	100129427	DDC-AS1	-22779
chr16	11201286	11202433	*	1148	6.85877	7.227	6.36311	0.863887	8.01317e-08	1.75151e-05	FALSE	gained_in_mutant	1148	*	Intron (ENST00000572466.2/107984859, intron 2 of 2)	107984859	LOC107984859	5109
chr11	73982349	73983937	*	1589	8.72159	8.44078	8.95654	-0.515754	8.02083e-08	1.75151e-05	FALSE	lost_in_mutant	1589	*	Promoter (<=1kb)	7351	UCP2	0
chr13	66052570	66053236	*	667	5.79023	6.28338	5.03511	1.24827	8.02189e-08	1.75151e-05	FALSE	gained_in_mutant	667	*	Distal Intergenic	100616302	MIR548X2	-86141
chr2	197097541	197098252	*	712	5.68063	6.19029	4.88549	1.3048	8.04253e-08	1.75395e-05	FALSE	gained_in_mutant	712	*	Intron (ENST00000424317.5/91526, intron 4 of 21)	91526	ANKRD44	-8666
chr17	1005276	1006177	*	902	6.75738	6.25431	7.12966	-0.875347	8.0978e-08	1.76393e-05	FALSE	lost_in_mutant	902	*	3' UTR	29	ABR	4036
chr13	74575117	74576711	*	1595	8.02427	8.29988	7.68326	0.616619	8.10855e-08	1.7642e-05	TRUE	gained_in_mutant	1595	*	Distal Intergenic	338864	LINC00347	21152
chr3	97668722	97670016	*	1295	6.82132	7.19244	6.32038	0.872055	8.12349e-08	1.76537e-05	TRUE	gained_in_mutant	1295	*	Intron (ENST00000389672.10/285220, intron 14 of 17)	285220	EPHA6	-77504
chr22	19996453	19997288	*	836	6.67272	6.15524	7.0528	-0.897556	8.13601e-08	1.76602e-05	TRUE	lost_in_mutant	836	*	Intron (ENST00000263207.8/421, intron 2 of 19)	421	ARVCF	-5659
chr8	38029928	38032021	*	2094	9.55988	9.32898	9.75888	-0.429902	8.15316e-08	1.76767e-05	FALSE	lost_in_mutant	2094	*	Promoter (<=1kb)	1978	EIF4EBP1	0
chr6	35076920	35077735	*	816	6.22942	5.60875	6.66198	-1.05323	8.19424e-08	1.7745e-05	FALSE	lost_in_mutant	816	*	Intron (ENST00000360359.5/23294, intron 13 of 23)	23294	ANKS1A	18467
chr5	7775757	7776318	*	562	5.05802	5.66376	3.99383	1.66994	8.22413e-08	1.77889e-05	FALSE	gained_in_mutant	562	*	Promoter (2-3kb)	108	ADCY2	2689
chr5	71892144	71893156	*	1013	7.1773	6.74015	7.51234	-0.772185	8.40389e-08	1.81565e-05	FALSE	lost_in_mutant	1013	*	Distal Intergenic	9607	CARTPT	172565
chr18	72225632	72226494	*	863	6.23075	5.58485	6.67532	-1.09047	8.55061e-08	1.8452e-05	TRUE	lost_in_mutant	863	*	Distal Intergenic	147381	CBLN2	313804
chr2	26577416	26578357	*	942	6.89101	7.25354	6.40566	0.847881	8.71751e-08	1.87902e-05	FALSE	gained_in_mutant	942	*	Promoter (1-2kb)	339778	CIMIP2C	1290
chr7	158566995	158567847	*	853	6.94009	6.45819	7.30069	-0.842502	8.7729e-08	1.88876e-05	TRUE	lost_in_mutant	853	*	Intron (ENST00000389413.7/5799, intron 1 of 21)	5799	PTPRN2	19864
chr20	56513154	56514158	*	1005	6.90033	6.42555	7.25696	-0.831409	8.87633e-08	1.90881e-05	FALSE	lost_in_mutant	1005	*	Promoter (<=1kb)	51507	RTF2	0
chr10	132411122	132412255	*	1134	7.60522	7.21799	7.91021	-0.692221	8.98798e-08	1.93058e-05	FALSE	lost_in_mutant	1134	*	Intron (ENST00000631148.2/170394, intron 2 of 2)	170394	PWWP2B	13922
chr17	74042431	74043341	*	911	7.80645	8.11428	7.4146	0.699678	9.07592e-08	1.94721e-05	FALSE	gained_in_mutant	911	*	Distal Intergenic	102723567	LINC02074	69558
chr19	33486562	33487638	*	1077	7.0218	6.5628	7.36948	-0.806682	9.18352e-08	1.96802e-05	FALSE	lost_in_mutant	1077	*	Promoter (<=1kb)	5184	PEPD	0
chr18	13122519	13122853	*	335	5.15279	4.18852	5.72565	-1.53713	9.2428e-08	1.97798e-05	FALSE	lost_in_mutant	335	*	Intron (ENST00000506447.5/55125, intron 44 of 44)	55125	CEP192	6115
chr13	24643959	24644647	*	689	5.79838	5.08879	6.27192	-1.18313	9.2514e-08	1.97798e-05	TRUE	lost_in_mutant	689	*	Distal Intergenic	107984610	LOC107984610	31993
chr8	19267159	19268250	*	1092	8.22239	7.91553	8.47529	-0.559764	9.35902e-08	1.9975e-05	FALSE	lost_in_mutant	1092	*	Distal Intergenic	100128993	LOC100128993	-7690
chr20	40323142	40323779	*	638	6.62309	6.09737	7.00757	-0.910206	9.37366e-08	1.9975e-05	TRUE	lost_in_mutant	638	*	Distal Intergenic	100505663	LINC01370	317357
chr17	17791822	17793436	*	1615	9.80327	9.60019	9.98126	-0.381068	9.37504e-08	1.9975e-05	FALSE	lost_in_mutant	1615	*	5' UTR	10743	RAI1	-4948
chr8	40658096	40658791	*	696	5.60797	6.12263	4.80039	1.32224	9.40773e-08	2.00216e-05	TRUE	gained_in_mutant	696	*	Intron (ENST00000297737.11/79698, intron 5 of 6)	79698	ZMAT4	38546
chr7	107990385	107991034	*	650	6.37754	5.78602	6.79584	-1.00982	9.43973e-08	2.00666e-05	FALSE	lost_in_mutant	650	*	Intron (ENST00000393561.6/3912, intron 4 of 32)	3912	LAMB1	10902
chr2	184915451	184916141	*	691	5.93704	5.23257	6.40831	-1.17573	9.50029e-08	2.01722e-05	TRUE	lost_in_mutant	691	*	Intron (ENST00000302277.7/91752, intron 2 of 3)	105373780	LOC105373780	-316443
chr9	127965246	127966249	*	1004	7.64522	7.26348	7.9468	-0.683312	9.5744e-08	2.02839e-05	FALSE	lost_in_mutant	1004	*	Promoter (1-2kb)	399665	EEIG1	-1501
chr1	68724951	68725869	*	919	6.5068	5.9684	6.89798	-0.92959	9.57478e-08	2.02839e-05	FALSE	lost_in_mutant	919	*	Intron (ENST00000643361.1/ENST00000643361.1, intron 2 of 6)	55635	DEPDC1	-227730
chr20	60365162	60366584	*	1423	8.4653	8.16846	8.71136	-0.5429	9.61877e-08	2.03537e-05	FALSE	lost_in_mutant	1423	*	Intron (ENST00000660093.1/284757, intron 3 of 4)	693231	MIR646	56688
chr5	23506612	23507596	*	985	5.49237	4.68565	6.00669	-1.32103	9.75772e-08	2.06242e-05	FALSE	lost_in_mutant	985	*	Promoter (<=1kb)	56979	PRDM9	0
chr8	24941426	24942909	*	1484	8.29807	7.98754	8.55346	-0.565925	9.78835e-08	2.06654e-05	FALSE	lost_in_mutant	1484	*	Distal Intergenic	102465506	MIR6841	10958
chr10	37754676	37755226	*	551	4.47758	3.07034	5.17621	-2.10587	9.94145e-08	2.09432e-05	FALSE	lost_in_mutant	551	*	Distal Intergenic	57209	ZNF248	28905
chr3	140572840	140573654	*	815	6.64832	6.12965	7.02904	-0.89939	9.94256e-08	2.09432e-05	FALSE	lost_in_mutant	815	*	3' UTR	101927808	CLSTN2-AS1	-64051
chr11	19791816	19793481	*	1666	7.52525	7.14515	7.82581	-0.680664	9.96933e-08	2.09726e-05	FALSE	lost_in_mutant	1666	*	Intron (ENST00000360655.8/89797, intron 1 of 37)	89797	NAV2	14014
chr2	28610702	28611070	*	369	5.46588	5.99988	4.60879	1.39109	9.97917e-08	2.09726e-05	FALSE	gained_in_mutant	369	*	Intron (ENST00000327757.10/151056, intron 43 of 57)	151056	PLB1	5975
chr2	95530516	95531855	*	1340	7.23742	7.57356	6.79837	0.775196	1.00342e-07	2.10643e-05	FALSE	gained_in_mutant	1340	*	Exon (ENST00000608013.1/ENST00000608013.1, exon 3 of 3)	127138865	LINC03052	-3762
chr2	6398277	6398656	*	380	3.85481	4.7233	1.33399	3.38931	1.03096e-07	2.1613e-05	TRUE	gained_in_mutant	380	*	Distal Intergenic	101929390	LINC01247	-22855
chr11	45858038	45858537	*	500	5.40713	4.46643	5.97178	-1.50534	1.03189e-07	2.1613e-05	FALSE	lost_in_mutant	500	*	Promoter (<=1kb)	1408	CRY2	0
chr10	52207662	52209054	*	1393	6.68433	6.15744	7.06942	-0.911984	1.03966e-07	2.17511e-05	TRUE	lost_in_mutant	1393	*	Intron (ENST00000401604.8/5592, intron 9 of 17)	5592	PRKG1	79316
chr14	77207933	77208884	*	952	6.94185	6.46603	7.29905	-0.833022	1.04257e-07	2.17806e-05	FALSE	lost_in_mutant	952	*	Intron (ENST00000557752.1/57156, intron 2 of 5)	57156	TMEM63C	26106
chr15	34854734	34856240	*	1507	7.63209	7.25115	7.93317	-0.682026	1.04342e-07	2.17806e-05	FALSE	lost_in_mutant	1507	*	3' UTR	9716	AQR	6984
chr20	44271973	44273029	*	1057	6.69892	6.17027	7.08496	-0.914692	1.04631e-07	2.18162e-05	FALSE	lost_in_mutant	1057	*	Intron (ENST00000617075.4/78997, intron 5 of 5)	78997	GDAP1L1	7519
chr13	61424000	61425205	*	1206	5.41614	5.97157	4.50125	1.47033	1.05248e-07	2.19202e-05	TRUE	gained_in_mutant	1206	*	Promoter (2-3kb)	64881	PCDH20	2644
chr15	57651334	57652737	*	1404	6.63125	6.12155	7.00713	-0.885575	1.05578e-07	2.19642e-05	TRUE	lost_in_mutant	1404	*	Intron (ENST00000267853.10/100820829, intron 10 of 12)	100820829	MYZAP	17670
chr8	120668195	120669052	*	858	4.99378	3.97936	5.58351	-1.60415	1.05977e-07	2.20107e-05	FALSE	lost_in_mutant	858	*	Intron (ENST00000395601.7/6641, intron 3 of 7)	6641	SNTB1	24856
chr7	89133222	89134248	*	1027	5.90611	5.225	6.36692	-1.14192	1.06039e-07	2.20107e-05	FALSE	lost_in_mutant	1027	*	Intron (ENST00000333190.5/219578, intron 1 of 3)	219578	ZNF804B	-83906
chr20	35359233	35360299	*	1067	7.45972	7.04246	7.78297	-0.74051	1.06673e-07	2.21176e-05	FALSE	lost_in_mutant	1067	*	Intron (ENST00000457259.5/55245, intron 3 of 6)	55245	UQCC1	-12007
chr15	74228200	74229130	*	931	8.69003	8.41923	8.91795	-0.498725	1.07163e-07	2.21943e-05	FALSE	lost_in_mutant	931	*	Intron (ENST00000635913.2/80125, intron 2 of 19)	80125	CCDC33	-7196
chr22	35204821	35206297	*	1477	9.03669	8.78647	9.24986	-0.463395	1.07556e-07	2.22356e-05	FALSE	lost_in_mutant	1477	*	Intron (ENST00000423311.1/104310353, intron 1 of 5)	104310353	LINC01399	24759
chr13	59094039	59094638	*	600	4.36014	5.10591	2.73031	2.37559	1.07603e-07	2.22356e-05	FALSE	gained_in_mutant	600	*	Distal Intergenic	105370224	LOC105370224	135998
chr1	225462712	225463703	*	992	7.28378	6.85553	7.61358	-0.758049	1.07745e-07	2.22402e-05	FALSE	lost_in_mutant	992	*	Promoter (1-2kb)	105373110	LINC02765	1580
chr12	86261074	86262214	*	1141	7.4027	7.71635	7.00137	0.714979	1.08405e-07	2.23516e-05	FALSE	gained_in_mutant	1141	*	Intron (ENST00000548651.6/25834, intron 4 of 7)	25834	MGAT4C	-4660
chr1	38727637	38728846	*	1210	7.40635	7.01013	7.71687	-0.706735	1.0862e-07	2.23709e-05	TRUE	lost_in_mutant	1210	*	Distal Intergenic	64121	RRAGC	119228
chr5	42756473	42757686	*	1214	6.15135	5.53085	6.58383	-1.05298	1.09138e-07	2.24526e-05	FALSE	lost_in_mutant	1214	*	Promoter (<=1kb)	100129792	CCDC152	0
chr8	79869271	79870036	*	766	7.04366	7.38756	6.59123	0.796324	1.10138e-07	2.26123e-05	TRUE	gained_in_mutant	766	*	Promoter (1-2kb)	101927040	LOC101927040	1701
chr2	88880303	88880992	*	690	6.64793	6.12967	7.02843	-0.898759	1.10158e-07	2.26123e-05	TRUE	lost_in_mutant	690	*	Distal Intergenic	105374855	MALLP2	-18740
chr19	46944477	46946159	*	1683	7.00995	6.56281	7.3508	-0.787986	1.10724e-07	2.26879e-05	FALSE	lost_in_mutant	1683	*	Intron (ENST00000672722.1/2909, intron 3 of 6)	2909	ARHGAP35	7157
chr12	127003863	127004563	*	701	3.94306	4.78717	1.65569	3.13148	1.10772e-07	2.26879e-05	FALSE	gained_in_mutant	701	*	Intron (ENST00000651439.2/101927592, intron 2 of 7)	101927592	LINC02405	-30074
chr12	127773589	127773842	*	254	3.95801	4.78539	1.80947	2.97592	1.12237e-07	2.29627e-05	FALSE	gained_in_mutant	254	*	Intron (ENST00000653056.1/ENST00000653056.1, intron 1 of 1)	124903052	LOC124903052	20835
chr1	192453434	192454102	*	669	5.75801	5.03351	6.23807	-1.20456	1.12755e-07	2.30313e-05	FALSE	lost_in_mutant	669	*	Intron (ENST00000642855.1/105371664, intron 7 of 7)	124904472	LOC124904472	-60520
chr1	37666866	37667728	*	863	7.34094	6.91852	7.66727	-0.748747	1.12822e-07	2.30313e-05	FALSE	lost_in_mutant	863	*	Distal Intergenic	54955	AIRIM	21961
chr3	23696899	23697823	*	925	5.7589	5.00655	6.25087	-1.24433	1.12964e-07	2.30349e-05	FALSE	lost_in_mutant	925	*	Distal Intergenic	7324	UBE2E1	-108132
chr7	32318409	32319504	*	1096	4.79058	5.43762	3.58649	1.85113	1.13106e-07	2.30385e-05	FALSE	gained_in_mutant	1096	*	Intron (ENST00000672256.1/5137, intron 1 of 1)	5137	PDE1C	-19080
chr11	67929955	67931271	*	1317	6.86115	7.24442	6.33768	0.906743	1.14364e-07	2.32441e-05	FALSE	gained_in_mutant	1317	*	Distal Intergenic	124900601	LOC124900601	24531
chr11	65506728	65508806	*	2079	8.38551	8.09311	8.62852	-0.535412	1.14366e-07	2.32441e-05	FALSE	lost_in_mutant	2079	*	Promoter (<=1kb)	109136579	TALAM1	0
chr17	54793046	54793848	*	803	6.48765	5.94563	6.88073	-0.935092	1.15317e-07	2.34117e-05	FALSE	lost_in_mutant	803	*	Distal Intergenic	10040	TOM1L1	-105539
chr15	51672122	51673333	*	1212	7.86505	7.52649	8.13906	-0.612564	1.16231e-07	2.3561e-05	FALSE	lost_in_mutant	1212	*	Distal Intergenic	29106	SCG3	-8159
chr19	48636946	48639156	*	2211	10.6935	10.5304	10.84	-0.309627	1.16383e-07	2.3561e-05	FALSE	lost_in_mutant	2211	*	Promoter (<=1kb)	1628	DBP	0
chr16	7534490	7535511	*	1022	6.17655	5.56565	6.60439	-1.03873	1.16435e-07	2.3561e-05	FALSE	lost_in_mutant	1022	*	Intron (ENST00000641259.1/54715, intron 8 of 19)	54715	RBFOX1	24354
chr8	24998089	24998677	*	589	7.10313	6.66494	7.43877	-0.77383	1.16632e-07	2.35753e-05	FALSE	lost_in_mutant	589	*	Intron (ENST00000522570.1/105379330, intron 1 of 2)	105379330	LOC105379330	6087
chr11	72237622	72239825	*	2204	7.19467	6.74515	7.5369	-0.791755	1.17566e-07	2.37381e-05	FALSE	lost_in_mutant	2204	*	Promoter (<=1kb)	3636	INPPL1	0
chr17	70167961	70170140	*	2180	9.28361	9.03423	9.49616	-0.461931	1.17803e-07	2.376e-05	FALSE	lost_in_mutant	2180	*	Promoter (<=1kb)	3759	KCNJ2	0
chr19	14728830	14729281	*	452	4.02348	2.12664	4.81548	-2.68885	1.18743e-07	2.39171e-05	FALSE	lost_in_mutant	452	*	Intron (ENST00000540689.6/84449, intron 11 of 11)	84449	ZNF333	35379
chr21	42063356	42064603	*	1248	7.09269	7.4386	6.63679	0.801807	1.1884e-07	2.39171e-05	FALSE	gained_in_mutant	1248	*	Promoter (<=1kb)	89766	UMODL1	397
chr2	8091000	8091437	*	438	5.8994	6.37514	5.18478	1.19036	1.19239e-07	2.39714e-05	FALSE	gained_in_mutant	438	*	Intron (ENST00000663636.1/339788, intron 1 of 5)	339789	LINC00299	26887
chrX	1657391	1658419	*	1029	8.67746	8.40183	8.90878	-0.506954	1.20086e-07	2.41155e-05	TRUE	lost_in_mutant	1029	*	Distal Intergenic	438	ASMT	20993
chr1	56862676	56863881	*	1206	7.47624	7.05593	7.80133	-0.745401	1.20367e-07	2.41457e-05	TRUE	lost_in_mutant	1206	*	Intron (ENST00000695676.1/731, intron 1 of 4)	731	C8A	7831
chr4	2924114	2925245	*	1132	6.89799	6.42464	7.2538	-0.829165	1.21372e-07	2.43209e-05	FALSE	lost_in_mutant	1132	*	Promoter (1-2kb)	118	ADD1	-1064
chr1	34984066	34985944	*	1879	7.12469	6.68949	7.45859	-0.769096	1.21695e-07	2.43593e-05	FALSE	lost_in_mutant	1879	*	Promoter (<=1kb)	100506144	TMEM35B	0
chr16	56101808	56103102	*	1295	8.38612	8.09325	8.62946	-0.536209	1.2273e-07	2.454e-05	TRUE	lost_in_mutant	1295	*	Exon (ENST00000501259.5/283856, exon 3 of 5)	102725116	LOC102725116	-6435
chr4	112901810	112902899	*	1090	6.14475	5.51794	6.58026	-1.06232	1.22865e-07	2.45404e-05	TRUE	lost_in_mutant	1090	*	Intron (ENST00000672356.1/287, intron 1 of 43)	102723896	LOC102723896	-19480
chr12	99381719	99382962	*	1244	7.05222	7.39582	6.60033	0.79549	1.23371e-07	2.4615e-05	FALSE	gained_in_mutant	1244	*	Intron (ENST00000547776.6/56899, intron 12 of 25)	56899	ANKS1B	3335
chr5	180131095	180132488	*	1394	6.67267	6.15116	7.0549	-0.903748	1.23928e-07	2.46994e-05	TRUE	lost_in_mutant	1394	*	Promoter (2-3kb)	255426	RASGEF1C	2824
chr4	8100691	8101801	*	1111	6.95724	6.49549	7.30648	-0.810986	1.26489e-07	2.51827e-05	FALSE	lost_in_mutant	1111	*	Intron (ENST00000676532.1/84448, intron 2 of 20)	84448	ABLIM2	25859
chr12	2626980	2627768	*	789	6.01821	5.37019	6.46378	-1.09359	1.26753e-07	2.52082e-05	TRUE	lost_in_mutant	789	*	Intron (ENST00000682544.1/775, intron 30 of 49)	775	CACNA1C	-13690
chr3	33382850	33384054	*	1205	6.85441	6.37875	7.21152	-0.832769	1.27137e-07	2.52575e-05	TRUE	lost_in_mutant	1205	*	Promoter (<=1kb)	25827	FBXL2	298
chr8	65660220	65660996	*	777	5.80584	5.09482	6.28	-1.18518	1.27424e-07	2.52873e-05	FALSE	lost_in_mutant	777	*	Intron (ENST00000523170.5/9650, intron 1 of 6)	9650	MTFR1	-8875
chr3	102796276	102797641	*	1366	6.63152	6.10589	7.01594	-0.910047	1.27585e-07	2.52921e-05	FALSE	lost_in_mutant	1366	*	Distal Intergenic	105374016	LOC105374016	-122290
chr10	132293020	132293929	*	910	7.64051	7.27284	7.93325	-0.660411	1.28157e-07	2.53783e-05	FALSE	lost_in_mutant	910	*	Intron (ENST00000368622.5/282974, intron 1 of 11)	282974	STK32C	13285
chr8	80781796	80782994	*	1199	6.96371	6.50459	7.31145	-0.806859	1.29063e-07	2.55306e-05	FALSE	lost_in_mutant	1199	*	Intron (ENST00000519936.2/619279, intron 2 of 8)	619279	ZNF704	31265
chr19	48874965	48875960	*	996	7.65289	7.29537	7.93918	-0.643814	1.29662e-07	2.56216e-05	FALSE	lost_in_mutant	996	*	Promoter (1-2kb)	23645	PPP1R15A	1898
chr8	26190010	26190765	*	756	5.68911	6.20064	4.88935	1.3113	1.32336e-07	2.6122e-05	FALSE	gained_in_mutant	756	*	Distal Intergenic	5520	PPP2R2A	-100743
chr3	124771846	124773061	*	1216	7.85657	7.51558	8.13218	-0.616598	1.32816e-07	2.61867e-05	FALSE	lost_in_mutant	1216	*	Promoter (1-2kb)	3693	ITGB5	-1664
chr12	32398876	32400574	*	1699	8.68563	8.38428	8.93478	-0.550491	1.32946e-07	2.61867e-05	FALSE	lost_in_mutant	1699	*	Promoter (<=1kb)	121512	FGD4	0
chr9	98142303	98143657	*	1355	6.64485	6.12655	7.02536	-0.898814	1.34366e-07	2.64235e-05	FALSE	lost_in_mutant	1355	*	Intron (ENST00000343933.9/7464, intron 2 of 11)	9830	TRIM14	-23081
chr4	143558849	143560079	*	1231	8.12157	8.37991	7.80664	0.573266	1.34434e-07	2.64235e-05	FALSE	gained_in_mutant	1231	*	Promoter (<=1kb)	105377459	LOC105377459	0
chr10	86068459	86069376	*	918	7.53522	7.15353	7.83677	-0.683234	1.35653e-07	2.66349e-05	FALSE	lost_in_mutant	918	*	Intron (ENST00000327946.12/2894, intron 4 of 15)	442911	MIR346	195412
chr17	44095449	44096288	*	840	8.07574	7.75346	8.33901	-0.58555	1.36118e-07	2.66979e-05	FALSE	lost_in_mutant	840	*	Promoter (1-2kb)	10014	HDAC5	-1944
chr11	24157325	24157721	*	397	4.68658	3.48178	5.33382	-1.85204	1.36592e-07	2.67624e-05	FALSE	lost_in_mutant	397	*	Distal Intergenic	105376594	LINC02686	104484
chr16	19928744	19929763	*	1020	5.94382	5.22684	6.4206	-1.19376	1.37226e-07	2.68583e-05	FALSE	lost_in_mutant	1020	*	Distal Intergenic	51704	GPRC5B	-42577
chr19	13963149	13963643	*	495	5.0121	5.62109	3.93751	1.68358	1.37522e-07	2.68878e-05	FALSE	gained_in_mutant	495	*	Promoter (<=1kb)	5989	RFX1	412
chr2	119223054	119224500	*	1447	8.36964	8.03993	8.63784	-0.597911	1.38404e-07	2.70316e-05	FALSE	lost_in_mutant	1447	*	Promoter (<=1kb)	55240	STEAP3	0
chr1	230681112	230682596	*	1485	6.59514	6.08525	6.97113	-0.885875	1.39384e-07	2.71945e-05	TRUE	lost_in_mutant	1485	*	Promoter (1-2kb)	22796	COG2	-1727
chr2	130824265	130825714	*	1450	8.71544	8.94561	8.44146	0.504142	1.39808e-07	2.72485e-05	FALSE	gained_in_mutant	1450	*	Distal Intergenic	121853076	ARHGEF4-AS1	11020
chr1	70587562	70588519	*	958	6.76713	6.28869	7.1258	-0.837111	1.41477e-07	2.75447e-05	FALSE	lost_in_mutant	958	*	Distal Intergenic	101927244	LINC01788	-117922
chr1	15885824	15887106	*	1283	7.30487	6.89832	7.62168	-0.723364	1.41674e-07	2.75541e-05	TRUE	lost_in_mutant	1283	*	Intron (ENST00000673875.1/23013, intron 4 of 11)	23013	SPEN	9248
chr2	108933615	108934417	*	803	7.51941	7.14546	7.81612	-0.670662	1.42083e-07	2.76047e-05	FALSE	lost_in_mutant	803	*	Intron (ENST00000258443.7/10913, intron 1 of 11)	10913	EDAR	54803
chr18	77754653	77756858	*	2206	7.09186	6.64591	7.43203	-0.78612	1.42704e-07	2.76963e-05	TRUE	lost_in_mutant	2206	*	Distal Intergenic	101927715	LINC01029	225857
chr5	154444902	154447284	*	2383	9.25441	9.02841	9.44976	-0.421354	1.43323e-07	2.77873e-05	FALSE	lost_in_mutant	2383	*	Promoter (<=1kb)	386627	SAP30L-AS1	0
chr12	38904768	38907193	*	2426	8.41078	8.12156	8.65159	-0.530028	1.44591e-07	2.80038e-05	FALSE	lost_in_mutant	2426	*	Promoter (<=1kb)	107984504	CPNE8-AS1	0
chr17	57535298	57536044	*	747	6.0535	5.41225	6.49588	-1.08363	1.45467e-07	2.8144e-05	TRUE	lost_in_mutant	747	*	Intron (ENST00000416426.6/124540, intron 7 of 13)	124540	MSI2	5622
chr1	231029528	231030372	*	845	5.84513	5.14607	6.314	-1.16794	1.46287e-07	2.82731e-05	FALSE	lost_in_mutant	845	*	Promoter (<=1kb)	375061	FAM89A	-796
chr20	63846159	63848436	*	2278	7.83799	7.49631	8.11405	-0.617743	1.48031e-07	2.85637e-05	FALSE	lost_in_mutant	2278	*	Distal Intergenic	140701	ABHD16B	-13062
chr21	44836493	44837543	*	1051	7.45889	7.05402	7.77468	-0.720661	1.48099e-07	2.85637e-05	FALSE	lost_in_mutant	1051	*	Distal Intergenic	6612	SUMO3	-17714
chr12	127856435	127857122	*	688	3.93571	4.76023	1.80947	2.95075	1.50163e-07	2.89315e-05	FALSE	gained_in_mutant	688	*	Distal Intergenic	400087	LINC02393	-24494
chr14	67491775	67492840	*	1066	7.89418	7.55848	8.16633	-0.607847	1.50826e-07	2.90292e-05	TRUE	lost_in_mutant	1066	*	Intron (ENST00000555638.5/161145, intron 1 of 8)	161145	TMEM229B	-3054
chr16	24493814	24494309	*	496	5.66854	6.18152	4.86515	1.31637	1.5099e-07	2.90305e-05	FALSE	gained_in_mutant	496	*	Promoter (<=1kb)	105371143	LOC105371143	868
chr2	86222976	86224229	*	1254	9.361	9.13786	9.55421	-0.416353	1.5164e-07	2.91156e-05	FALSE	lost_in_mutant	1254	*	Promoter (<=1kb)	65055	REEP1	0
chr4	145808027	145808849	*	823	6.58311	6.97613	6.04119	0.934937	1.51921e-07	2.91156e-05	FALSE	gained_in_mutant	823	*	Intron (ENST00000655597.2/152485, intron 7 of 13)	152485	ZNF827	15076
chr16	4081007	4082355	*	1349	6.65959	6.14133	7.04009	-0.898759	1.5201e-07	2.91156e-05	FALSE	lost_in_mutant	1349	*	Intron (ENST00000294016.8/115, intron 2 of 10)	115	ADCY9	-26817
chr7	1000904	1001321	*	418	5.84125	5.14952	6.30684	-1.15732	1.52062e-07	2.91156e-05	FALSE	lost_in_mutant	418	*	Intron (ENST00000357429.10/84310, intron 3 of 4)	54905	CYP2W1	14247
chr19	43901216	43902233	*	1018	7.48519	7.09217	7.79375	-0.701577	1.52612e-07	2.91908e-05	FALSE	lost_in_mutant	1018	*	Promoter (<=1kb)	100505715	LOC100505715	0
chr1	74197697	74198765	*	1069	7.70776	7.99924	7.34207	0.657168	1.54104e-07	2.94458e-05	FALSE	gained_in_mutant	1069	*	Promoter (<=1kb)	100526835	FPGT-TNNI3K	0
chr3	107817054	107818273	*	1220	6.12459	5.50753	6.55542	-1.04789	1.54737e-07	2.95363e-05	FALSE	lost_in_mutant	1220	*	Distal Intergenic	285205	LINC00636	-16313
chr13	57558035	57558754	*	720	5.84571	6.32199	5.12986	1.19213	1.56141e-07	2.97737e-05	FALSE	gained_in_mutant	720	*	Distal Intergenic	27253	PCDH17	-72990
chr9	91071274	91072294	*	1021	7.25109	7.57727	6.82894	0.748327	1.58149e-07	3.01255e-05	FALSE	gained_in_mutant	1021	*	Distal Intergenic	100507103	LINC02937	30213
chr13	32471300	32472747	*	1448	7.31493	6.89838	7.63777	-0.739383	1.59401e-07	3.03327e-05	FALSE	lost_in_mutant	1448	*	Intron (ENST00000380121.7/10443, intron 3 of 7)	10443	N4BP2L2	7891
chr22	25051846	25052421	*	576	5.70727	4.97777	6.18949	-1.21172	1.61744e-07	3.0747e-05	TRUE	lost_in_mutant	576	*	Exon (ENST00000623239.1/ENST00000623239.1, exon 1 of 1)	85379	KIAA1671	10533
chr14	41134652	41135218	*	567	4.97244	5.58257	3.89417	1.68841	1.62491e-07	3.08574e-05	TRUE	gained_in_mutant	567	*	Intron (ENST00000651006.1/644919, intron 3 of 3)	644919	LINC02315	179754
chr12	51652139	51652836	*	698	5.81443	5.05591	6.309	-1.25309	1.64522e-07	3.11981e-05	FALSE	lost_in_mutant	698	*	Intron (ENST00000546961.1/6334, intron 1 of 1)	6334	SCN8A	7372
chr14	101840748	101841093	*	346	4.37514	3.01838	5.06179	-2.0434	1.64623e-07	3.11981e-05	TRUE	lost_in_mutant	346	*	Intron (ENST00000694906.1/5527, intron 3 of 15)	5527	PPP2R5C	15910
chr17	50182637	50183185	*	549	6.4353	6.84431	5.8623	0.982012	1.64797e-07	3.11992e-05	TRUE	gained_in_mutant	549	*	Distal Intergenic	1277	COL1A1	3937
chr21	32334429	32337235	*	2807	6.70626	6.22101	7.06874	-0.847732	1.6525e-07	3.12531e-05	FALSE	lost_in_mutant	2807	*	Promoter (<=1kb)	9875	URB1	0
chr13	40102831	40103517	*	687	5.15206	5.7638	4.06861	1.6952	1.65995e-07	3.13618e-05	FALSE	gained_in_mutant	687	*	Intron (ENST00000615947.1/124903162, intron 2 of 3)	124903162	LOC124903162	-20074
chr3	52529841	52530393	*	553	6.50475	5.96697	6.89561	-0.928638	1.66804e-07	3.14827e-05	FALSE	lost_in_mutant	553	*	Promoter (<=1kb)	64943	NT5DC2	0
chr1	150560845	150562635	*	1791	9.73036	9.52803	9.90778	-0.379749	1.67565e-07	3.15736e-05	FALSE	lost_in_mutant	1791	*	Promoter (2-3kb)	54507	ADAMTSL4	2591
chr17	74454073	74455417	*	1345	7.8695	7.53571	8.14038	-0.604678	1.67627e-07	3.15736e-05	FALSE	lost_in_mutant	1345	*	Distal Intergenic	11314	CD300A	-10982
chr3	40341117	40342271	*	1155	5.89417	5.22874	6.34782	-1.11909	1.68195e-07	3.16484e-05	FALSE	lost_in_mutant	1155	*	Intron (ENST00000715680.1/285266, intron 3 of 4)	10289	EIF1B	30489
chr3	159762838	159765981	*	3144	10.1293	9.9404	10.2963	-0.355921	1.68541e-07	3.16813e-05	FALSE	lost_in_mutant	3144	*	Promoter (<=1kb)	29970	SCHIP1	0
chr7	39709464	39710388	*	925	7.1882	6.77129	7.51126	-0.73997	1.68839e-07	3.17051e-05	TRUE	lost_in_mutant	925	*	Distal Intergenic	5898	RALA	8584
chr19	2383829	2384465	*	637	5.74864	6.23488	5.00979	1.22509	1.72174e-07	3.22986e-05	FALSE	gained_in_mutant	637	*	Intron (ENST00000649857.1/360200, intron 1 of 17)	360200	TMPRSS9	-5296
chr4	43670607	43671214	*	608	4.86202	3.79827	5.46762	-1.66935	1.7237e-07	3.23027e-05	FALSE	lost_in_mutant	608	*	Distal Intergenic	124900848	LOC124900848	-91920
chr17	19977351	19978676	*	1326	9.08605	8.83685	9.29848	-0.461628	1.7262e-07	3.23167e-05	FALSE	lost_in_mutant	1326	*	Promoter (<=1kb)	11216	AKAP10	0
chr11	112784353	112785084	*	732	6.46365	5.93715	6.84854	-0.911386	1.73599e-07	3.24673e-05	FALSE	lost_in_mutant	732	*	Distal Intergenic	105369498	LOC105369498	50040
chr3	52846063	52846869	*	807	5.74963	4.98502	6.24674	-1.26172	1.76555e-07	3.29868e-05	TRUE	lost_in_mutant	807	*	Promoter (<=1kb)	102465866	MIR8064	0
chr20	62511702	62513088	*	1387	9.59866	9.38457	9.78505	-0.400477	1.78483e-07	3.33134e-05	FALSE	lost_in_mutant	1387	*	Distal Intergenic	105376995	LOC105376995	-20869
chr10	13795080	13795770	*	691	5.3615	4.51665	5.8908	-1.37416	1.78711e-07	3.33223e-05	FALSE	lost_in_mutant	691	*	Intron (ENST00000357447.7/55691, intron 5 of 24)	55691	FRMD4A	-33411
chr10	78715950	78716918	*	969	6.78295	7.16231	6.2668	0.895511	1.78906e-07	3.3325e-05	TRUE	gained_in_mutant	969	*	Distal Intergenic	283050	ZMIZ1-AS1	245476
chr11	121334046	121335854	*	1809	6.72578	6.20697	7.10657	-0.899603	1.79479e-07	3.33982e-05	TRUE	lost_in_mutant	1809	*	Distal Intergenic	6309	SC5D	28296
chr12	124379669	124380572	*	904	6.83154	6.35482	7.18925	-0.834429	1.8031e-07	3.34928e-05	FALSE	lost_in_mutant	904	*	Intron (ENST00000404621.5/9612, intron 18 of 46)	9612	NCOR2	8252
chr9	97386911	97388143	*	1233	7.30364	6.90365	7.61646	-0.712817	1.80349e-07	3.34928e-05	FALSE	lost_in_mutant	1233	*	Exon (ENST00000430691.1/ENST00000430691.1, exon 9 of 11)	57653	SUGT1P4-STRA6LP-CCDC180	15039
chr6	6474277	6474849	*	573	6.4667	5.91988	6.86228	-0.942406	1.80572e-07	3.35007e-05	FALSE	lost_in_mutant	573	*	Intron (ENST00000649026.1/ENST00000649026.1, intron 1 of 3)	285780	LY86-AS1	-76562
chr10	86868114	86868938	*	825	6.78645	6.29678	7.15137	-0.854586	1.8159e-07	3.36558e-05	TRUE	lost_in_mutant	825	*	Intron (ENST00000713669.1/657, intron 2 of 12)	79812	MMRN2	75633
chr20	5170621	5172023	*	1403	7.66272	7.3072	7.94773	-0.640534	1.82711e-07	3.38297e-05	TRUE	lost_in_mutant	1403	*	Intron (ENST00000467923.5/8760, intron 1 of 5)	8760	CDS2	-4079
chr22	30313686	30314292	*	607	6.17751	5.58634	6.59564	-1.0093	1.83552e-07	3.39514e-05	FALSE	lost_in_mutant	607	*	Intron (ENST00000215790.12/83874, intron 1 of 8)	83874	TBC1D10A	4543
chr15	80850895	80851697	*	803	7.07452	7.41759	6.62355	0.794038	1.8489e-07	3.41648e-05	FALSE	gained_in_mutant	803	*	Intron (ENST00000220244.7/57214, intron 1 of 28)	693132	MIR549A	-8822
chr1	3170384	3171622	*	1239	8.00553	7.6731	8.27553	-0.602427	1.85962e-07	3.43286e-05	FALSE	lost_in_mutant	1239	*	Intron (ENST00000511072.5/63976, intron 1 of 15)	100422968	MIR4251	42409
chr13	73937689	73939139	*	1451	6.49598	6.88686	5.95815	0.928706	1.88105e-07	3.46897e-05	FALSE	gained_in_mutant	1451	*	Intron (ENST00000377669.7/11278, intron 3 of 7)	11278	KLF12	55917
chr10	87925391	87926361	*	971	7.09653	6.66922	7.42576	-0.756546	1.8916e-07	3.48494e-05	FALSE	lost_in_mutant	971	*	Promoter (<=1kb)	5728	PTEN	0
chr11	72771363	72772054	*	692	6.54365	6.92872	6.01682	0.911892	1.89751e-07	3.49237e-05	FALSE	gained_in_mutant	692	*	Intron (ENST00000359373.9/116985, intron 1 of 33)	10809	STARD10	9062
chr7	132205551	132207269	*	1719	7.18245	6.77056	7.5025	-0.731941	1.90064e-07	3.49465e-05	TRUE	lost_in_mutant	1719	*	Intron (ENST00000321063.9/91584, intron 10 of 31)	91584	PLXNA4	-60044
chr3	170835222	170835814	*	593	4.69632	3.54801	5.32752	-1.77951	1.90319e-07	3.49586e-05	FALSE	lost_in_mutant	593	*	Intron (ENST00000486975.1/5010, intron 3 of 3)	200916	RPL22L1	32367
chr7	156156088	156157486	*	1399	8.52628	8.23391	8.76927	-0.535363	1.90892e-07	3.50291e-05	FALSE	lost_in_mutant	1399	*	Distal Intergenic	124901789	LOC124901789	-121524
chr16	56257114	56257883	*	770	7.55704	7.18764	7.85088	-0.663235	1.91184e-07	3.50479e-05	FALSE	lost_in_mutant	770	*	Intron (ENST00000262494.13/2775, intron 2 of 7)	100500891	MIR3935	11594
chr5	179265224	179266134	*	911	7.58979	7.22439	7.88109	-0.656702	1.91617e-07	3.50926e-05	FALSE	lost_in_mutant	911	*	Intron (ENST00000251582.12/9509, intron 3 of 21)	9509	ADAMTS2	79296
chr2	56474296	56475544	*	1249	7.42964	7.02736	7.74387	-0.71651	1.92622e-07	3.52419e-05	FALSE	lost_in_mutant	1249	*	Distal Intergenic	100129434	LOC100129434	-288426
chr1	118841673	118843280	*	1608	7.38135	7.69491	6.98014	0.714778	1.94409e-07	3.55337e-05	TRUE	gained_in_mutant	1608	*	Distal Intergenic	6913	TBX15	70845
chr16	4339616	4340302	*	687	5.82612	5.12321	6.2967	-1.17349	1.95675e-07	3.57297e-05	FALSE	lost_in_mutant	687	*	3' UTR	51025	PAM16	3248
chr1	53108449	53109985	*	1537	7.71454	7.35141	8.00441	-0.652996	1.98008e-07	3.61202e-05	FALSE	lost_in_mutant	1537	*	3' UTR	105379783	LOC105379783	-4591
chr1	73366260	73366655	*	396	3.87963	4.7174	1.64658	3.07082	1.9954e-07	3.636e-05	TRUE	gained_in_mutant	396	*	Distal Intergenic	101927295	LINC01360	59072
chr12	132423903	132424812	*	910	6.78071	6.31017	7.13494	-0.824771	1.99715e-07	3.636e-05	TRUE	lost_in_mutant	910	*	Exon (ENST00000622182.1/ENST00000622182.1, exon 1 of 1)	57666	FBRSL1	-64739
chr2	29248812	29250233	*	1422	6.55702	6.04837	6.93233	-0.883958	1.99979e-07	3.63722e-05	FALSE	lost_in_mutant	1422	*	Intron (ENST00000389048.8/238, intron 12 of 28)	238	ALK	-21159
chr1	170851804	170852661	*	858	6.02924	6.48515	5.3589	1.12625	2.01617e-07	3.66342e-05	FALSE	gained_in_mutant	858	*	Intron (ENST00000669750.1/105371611, intron 3 of 4)	80133	MROH9	-82865
chr11	2901580	2903051	*	1472	8.65659	8.3852	8.88491	-0.49971	2.01939e-07	3.66567e-05	FALSE	lost_in_mutant	1472	*	Promoter (<=1kb)	5002	SLC22A18	0
chr20	12293717	12295004	*	1288	8.07843	7.76644	8.3348	-0.568355	2.03506e-07	3.6905e-05	FALSE	lost_in_mutant	1288	*	Intron (ENST00000654812.1/107985406, intron 1 of 2)	107985406	LOC107985406	23217
chr1	36175211	36176552	*	1342	7.79743	7.44349	8.08142	-0.637934	2.05495e-07	3.72074e-05	FALSE	lost_in_mutant	1342	*	Promoter (<=1kb)	55700	MAP7D1	-165
chr3	44833442	44833835	*	394	4.95079	3.95385	5.53473	-1.58088	2.05576e-07	3.72074e-05	FALSE	lost_in_mutant	394	*	Intron (ENST00000438321.5/56992, intron 25 of 33)	56992	KIF15	-9288
chr7	20797298	20799174	*	1877	6.98763	6.48305	7.36073	-0.877677	2.06318e-07	3.73053e-05	FALSE	lost_in_mutant	1877	*	Distal Intergenic	221833	SP8	-10412
chr22	17257355	17259006	*	1652	7.98409	7.62778	8.2696	-0.641823	2.10159e-07	3.79627e-05	TRUE	lost_in_mutant	1652	*	Promoter (<=1kb)	51816	ADA2	0
chr11	83033858	83036069	*	2212	8.5411	8.26076	8.77574	-0.514979	2.14405e-07	3.8692e-05	FALSE	lost_in_mutant	2212	*	Promoter (<=1kb)	27314	RAB30	0
chr2	67945990	67946693	*	704	5.27902	4.39343	5.82374	-1.43031	2.15468e-07	3.88459e-05	FALSE	lost_in_mutant	704	*	Distal Intergenic	10438	C1D	99875
chr6	167906893	167907389	*	497	6.22553	5.63733	6.64218	-1.00485	2.16489e-07	3.8992e-05	FALSE	lost_in_mutant	497	*	Exon (ENST00000515794.3/4301, exon 12 of 33)	4301	AFDN	-6152
chr1	201758300	201759703	*	1404	6.29151	5.72032	6.6996	-0.979278	2.16953e-07	3.90375e-05	TRUE	lost_in_mutant	1404	*	Intron (ENST00000685211.1/89796, intron 7 of 33)	89796	NAV1	18432
chr11	6586442	6587028	*	587	4.98236	3.99994	5.56141	-1.56147	2.20827e-07	3.96961e-05	FALSE	lost_in_mutant	587	*	Intron (ENST00000534210.6/144132, intron 6 of 6)	23378	RRP8	14276
chr12	57868299	57870143	*	1845	7.56558	7.20228	7.85555	-0.653267	2.23596e-07	4.0155e-05	TRUE	lost_in_mutant	1845	*	Promoter (2-3kb)	283387	LOC283387	2727
chr18	79610788	79611441	*	654	6.99499	7.33479	6.54966	0.785132	2.24878e-07	4.03459e-05	TRUE	gained_in_mutant	654	*	Promoter (<=1kb)	105372228	LOC105372228	41
chr8	135814514	135815316	*	803	5.00206	4.03169	5.57701	-1.54532	2.25653e-07	4.04295e-05	FALSE	lost_in_mutant	803	*	Distal Intergenic	107986979	LOC107986979	-154050
chr19	48123765	48124539	*	775	5.33446	5.88162	4.44228	1.43934	2.2578e-07	4.04295e-05	FALSE	gained_in_mutant	775	*	Promoter (<=1kb)	3978	LIG1	-142
chr7	139825599	139826393	*	795	6.21328	6.64455	5.59531	1.04924	2.26286e-07	4.04617e-05	FALSE	gained_in_mutant	795	*	Promoter (2-3kb)	6916	TBXAS1	-2854
chr17	4137661	4138207	*	547	5.29511	4.39924	5.84362	-1.44438	2.26397e-07	4.04617e-05	FALSE	lost_in_mutant	547	*	Intron (ENST00000381638.7/23140, intron 1 of 54)	23140	ZZEF1	4813
chr1	1290279	1292829	*	2551	9.38503	9.16284	9.57752	-0.414684	2.27195e-07	4.05651e-05	FALSE	lost_in_mutant	2551	*	Promoter (2-3kb)	116983	ACAP3	2179
chr2	241088014	241088612	*	599	4.96697	3.8677	5.58356	-1.71585	2.27786e-07	4.06066e-05	TRUE	lost_in_mutant	599	*	3' UTR	130916	MTERF4	5764
chr12	2640398	2641417	*	1020	7.87814	8.14702	7.54739	0.599635	2.27866e-07	4.06066e-05	FALSE	gained_in_mutant	1020	*	Promoter (<=1kb)	775	CACNA1C	-41
chr1	176517170	176517917	*	748	6.71277	7.09265	6.19566	0.896991	2.28373e-07	4.06578e-05	FALSE	gained_in_mutant	748	*	Intron (ENST00000367661.7/60676, intron 1 of 4)	60676	PAPPA2	-19386
chr19	55156041	55157028	*	988	7.45814	7.05372	7.77366	-0.719946	2.30611e-07	4.09857e-05	FALSE	lost_in_mutant	988	*	Promoter (<=1kb)	7137	TNNI3	0
chr1	37409842	37411131	*	1290	8.46815	8.71595	8.16878	0.547168	2.30657e-07	4.09857e-05	FALSE	gained_in_mutant	1290	*	Intron (ENST00000668045.1/107984942, intron 1 of 1)	107984942	LOC107984942	63255
chr17	15650901	15652207	*	1307	9.32148	9.10299	9.5112	-0.408211	2.32835e-07	4.13292e-05	FALSE	lost_in_mutant	1307	*	Promoter (<=1kb)	374286	FBXW10B	0
chr14	67636150	67636835	*	686	4.85162	3.78966	5.45667	-1.66701	2.33037e-07	4.13292e-05	FALSE	lost_in_mutant	686	*	Promoter (2-3kb)	124903331	LOC124903331	2840
chr16	90022364	90023102	*	739	7.55149	7.84523	7.18225	0.662988	2.33351e-07	4.13411e-05	FALSE	gained_in_mutant	739	*	Promoter (<=1kb)	2622	GAS8	0
chr4	67073541	67074299	*	759	5.79305	5.09045	6.2635	-1.17306	2.33551e-07	4.13411e-05	FALSE	lost_in_mutant	759	*	Distal Intergenic	101927237	LOC101927237	346755
chr11	48024587	48025429	*	843	5.55522	4.80486	6.04635	-1.24149	2.34678e-07	4.14704e-05	FALSE	lost_in_mutant	843	*	Intron (ENST00000698881.1/5795, intron 1 of 24)	5795	PTPRJ	-19375
chr15	60396763	60398902	*	2140	8.6727	8.40234	8.90031	-0.49797	2.34729e-07	4.14704e-05	FALSE	lost_in_mutant	2140	*	Promoter (<=1kb)	302	ANXA2	0
chr18	2331247	2332111	*	865	4.87657	5.51149	3.71539	1.7961	2.35551e-07	4.1576e-05	FALSE	gained_in_mutant	865	*	Intron (ENST00000639316.2/105371956, intron 2 of 4)	105371956	LOC105371956	-72756
chr4	89572020	89573183	*	1164	7.48523	7.11413	7.78014	-0.666008	2.36468e-07	4.1698e-05	TRUE	lost_in_mutant	1164	*	Intron (ENST00000659878.1/105377329, intron 1 of 2)	105377329	LOC105377329	-14683
chr14	92224118	92225103	*	986	6.27602	6.68704	5.69905	0.987991	2.39704e-07	4.22284e-05	FALSE	gained_in_mutant	986	*	Distal Intergenic	53981	CPSF2	68939
chr16	85186755	85187730	*	976	6.44234	5.90742	6.83169	-0.924269	2.40364e-07	4.23045e-05	FALSE	lost_in_mutant	976	*	Intron (ENST00000637419.1/23199, intron 1 of 2)	23199	GSE1	15479
chr3	35785117	35785893	*	777	7.64314	7.28959	7.92687	-0.637277	2.40677e-07	4.23194e-05	FALSE	lost_in_mutant	777	*	Exon (ENST00000462173.1/10777, exon 4 of 4)	10777	ARPP21	3665
chr17	7063257	7064497	*	1241	7.38884	7.6971	6.9963	0.700804	2.4347e-07	4.27699e-05	FALSE	gained_in_mutant	1241	*	Distal Intergenic	10462	CLEC10A	12307
chr5	139862366	139862724	*	359	5.65081	6.1669	4.83964	1.32726	2.43721e-07	4.27733e-05	TRUE	gained_in_mutant	359	*	Intron (ENST00000541337.5/9542, intron 3 of 7)	9542	NRG2	9079
chr16	3157089	3159283	*	2195	8.87859	8.61324	9.10263	-0.48939	2.44182e-07	4.28137e-05	FALSE	lost_in_mutant	2195	*	Exon (ENST00000570843.1/ENST00000570843.1, exon 1 of 1)	197350	CASP16P	9961
chr14	65411725	65413745	*	2021	10.313	10.1324	10.4735	-0.341097	2.46306e-07	4.31452e-05	FALSE	lost_in_mutant	2021	*	Promoter (<=1kb)	2530	FUT8	0
chr22	42399328	42400295	*	968	8.96645	8.72269	9.17491	-0.452212	2.46575e-07	4.31515e-05	FALSE	lost_in_mutant	968	*	Intron (ENST00000329021.10/150372, intron 3 of 5)	102723775	LINC01315	-30038
chr17	39194366	39195358	*	993	8.63393	8.37455	8.85371	-0.479162	2.48909e-07	4.34889e-05	FALSE	lost_in_mutant	993	*	Promoter (<=1kb)	782	CACNB1	0
chr16	71928955	71929996	*	1042	5.56695	4.78437	6.0715	-1.28713	2.48972e-07	4.34889e-05	TRUE	lost_in_mutant	1042	*	3' UTR	9798	IST1	4547
chr14	73785329	73787672	*	2344	7.31752	6.90241	7.63949	-0.737079	2.51338e-07	4.38299e-05	FALSE	lost_in_mutant	2344	*	Promoter (<=1kb)	100506476	MIDEAS-AS1	0
chr2	170276003	170276411	*	409	5.41241	4.60797	5.92581	-1.31784	2.51398e-07	4.38299e-05	FALSE	lost_in_mutant	409	*	Intron (ENST00000409940.6/140469, intron 7 of 29)	124906090	LOC124906090	64842
chr12	123948207	123949418	*	1212	7.02415	6.58532	7.36017	-0.774848	2.53302e-07	4.41203e-05	FALSE	lost_in_mutant	1212	*	Promoter (1-2kb)	80212	CCDC92	-1434
chr5	149320535	149321363	*	829	7.74626	7.39146	8.0308	-0.63934	2.5513e-07	4.4374e-05	FALSE	lost_in_mutant	829	*	Intron (ENST00000296721.9/134265, intron 14 of 18)	134265	AFAP1L1	4895
chr13	30421155	30422960	*	1806	8.82959	8.57051	9.04915	-0.478647	2.55238e-07	4.4374e-05	FALSE	lost_in_mutant	1806	*	Promoter (<=1kb)	103724387	LINC01058	0
chr19	43503537	43505021	*	1485	8.35631	8.06333	8.59971	-0.536378	2.56187e-07	4.44973e-05	FALSE	lost_in_mutant	1485	*	Promoter (<=1kb)	653583	PHLDB3	0
chr4	159677250	159678016	*	767	5.57169	4.78328	6.07862	-1.29534	2.56995e-07	4.45958e-05	FALSE	lost_in_mutant	767	*	Intron (ENST00000513718.2/109729132, intron 2 of 2)	109729132	LINC02233	99812
chr1	74530750	74531182	*	433	4.61526	5.27644	3.35896	1.91748	2.5733e-07	4.46121e-05	FALSE	gained_in_mutant	433	*	Intron (ENST00000557284.7/100526835, intron 25 of 26)	51086	TNNI3K	-9073
chr20	61883102	61883304	*	203	5.06085	4.09362	5.63472	-1.54111	2.57613e-07	4.46194e-05	FALSE	lost_in_mutant	203	*	Intron (ENST00000614565.5/1002, intron 7 of 15)	100302168	MIR1257	70358
chr3	139261690	139262513	*	824	6.37635	5.79643	6.78886	-0.992431	2.58688e-07	4.47636e-05	FALSE	lost_in_mutant	824	*	Intron (ENST00000495075.5/56945, intron 2 of 9)	56945	MRPS22	-19093
chr10	14712687	14713798	*	1112	5.80333	5.1197	6.26529	-1.14559	2.6006e-07	4.49358e-05	FALSE	lost_in_mutant	1112	*	Intron (ENST00000181796.7/83641, intron 1 of 4)	105376429	LOC105376429	59945
chr11	1005567	1006356	*	790	6.47261	5.93202	6.86493	-0.93291	2.60537e-07	4.49358e-05	FALSE	lost_in_mutant	790	*	Promoter (<=1kb)	161	AP2A2	0
chr13	21079884	21080976	*	1093	6.01124	5.38951	6.44432	-1.05481	2.60647e-07	4.49358e-05	FALSE	lost_in_mutant	1093	*	Distal Intergenic	26524	LATS2	-18298
chr17	17769808	17771026	*	1219	8.26091	7.95967	8.50999	-0.550313	2.60654e-07	4.49358e-05	FALSE	lost_in_mutant	1219	*	Promoter (<=1kb)	100861516	RAI1-AS1	0
chr1	207320858	207322531	*	1674	9.47727	9.26567	9.66177	-0.396104	2.61862e-07	4.51021e-05	FALSE	lost_in_mutant	1674	*	Promoter (<=1kb)	1604	CD55	0
chr16	87017202	87018018	*	817	6.90934	7.27229	6.42323	0.849056	2.62686e-07	4.5202e-05	FALSE	gained_in_mutant	817	*	Distal Intergenic	440390	LINC02181	-39766
chr3	41143705	41144281	*	577	5.11484	4.17013	5.68089	-1.51076	2.64806e-07	4.55245e-05	FALSE	lost_in_mutant	577	*	Distal Intergenic	1499	CTNNB1	-50460
chr16	87722820	87723790	*	971	7.89391	7.55052	8.17107	-0.620548	2.65632e-07	4.56241e-05	FALSE	lost_in_mutant	971	*	Intron (ENST00000567298.5/54758, intron 7 of 16)	54758	KLHDC4	3127
chr15	27249135	27250493	*	1359	7.52214	7.14671	7.81976	-0.673053	2.66612e-07	4.575e-05	FALSE	lost_in_mutant	1359	*	Intron (ENST00000615808.5/2567, intron 3 of 9)	2567	GABRG3	-21049
chr14	96391058	96392711	*	1654	9.78733	9.58234	9.96678	-0.38444	2.66909e-07	4.57586e-05	FALSE	lost_in_mutant	1654	*	Promoter (<=1kb)	122481	AK7	0
chr1	42982828	42984255	*	1428	7.85796	7.52739	8.12672	-0.599333	2.67413e-07	4.58022e-05	FALSE	lost_in_mutant	1428	*	Exon (ENST00000431759.6/440584, exon 4 of 4)	440584	SLC2A1-DT	23728
chr1	37814177	37814524	*	348	4.48579	3.17735	5.16047	-1.98312	2.67658e-07	4.58022e-05	FALSE	lost_in_mutant	348	*	3' UTR	79693	YRDC	-5969
chr19	40442994	40443608	*	615	8.82146	8.56896	9.03627	-0.467313	2.68319e-07	4.58729e-05	FALSE	lost_in_mutant	615	*	Promoter (<=1kb)	29946	SERTAD3	-396
chr9	130700883	130701914	*	1032	7.34696	6.95994	7.65182	-0.691878	2.69683e-07	4.60636e-05	FALSE	lost_in_mutant	1032	*	Promoter (<=1kb)	23404	EXOSC2	41
chr16	62700054	62701076	*	1023	5.49852	4.70915	6.00584	-1.2967	2.70311e-07	4.61283e-05	TRUE	lost_in_mutant	1023	*	Distal Intergenic	105371307	LOC105371307	366909
chr2	37323784	37325638	*	1855	7.52274	7.15265	7.81701	-0.66436	2.7332e-07	4.65808e-05	FALSE	lost_in_mutant	1855	*	Promoter (<=1kb)	23683	PRKD3	0
chr17	2214037	2216240	*	2204	8.13725	7.82514	8.3937	-0.56856	2.73466e-07	4.65808e-05	FALSE	lost_in_mutant	2204	*	Promoter (<=1kb)	23293	SMG6	0
chr11	61489842	61490593	*	752	7.08637	6.64891	7.42158	-0.772675	2.75383e-07	4.68641e-05	FALSE	lost_in_mutant	752	*	Promoter (<=1kb)	220004	SAXO4	804
chr13	105894194	105895431	*	1238	5.71246	5.01526	6.1805	-1.16523	2.76342e-07	4.69842e-05	FALSE	lost_in_mutant	1238	*	Distal Intergenic	144920	LINC00343	164693
chr9	95494253	95495106	*	854	5.66529	4.95121	6.1408	-1.18959	2.7696e-07	4.70461e-05	FALSE	lost_in_mutant	854	*	Promoter (<=1kb)	5727	PTCH1	0
chr1	156801267	156802069	*	803	6.79527	6.32208	7.151	-0.828926	2.77726e-07	4.71329e-05	FALSE	lost_in_mutant	803	*	Distal Intergenic	5546	PRCC	5455
chr20	51001312	51002447	*	1136	7.18698	7.51382	6.76373	0.750085	2.78614e-07	4.72404e-05	FALSE	gained_in_mutant	1136	*	Intron (ENST00000424566.1/ENST00000424566.1, intron 2 of 2)	3755	KCNG1	11661
chr2	20617959	20618520	*	562	6.74044	6.24779	7.10701	-0.859219	2.79419e-07	4.72776e-05	FALSE	lost_in_mutant	562	*	3' UTR	64342	HS1BP3	6253
chr22	42596239	42597109	*	871	5.73174	5.02553	6.20378	-1.17826	2.7949e-07	4.72776e-05	FALSE	lost_in_mutant	871	*	3' UTR	84271	POLDIP3	5903
chr9	19487522	19488156	*	635	4.56752	3.32572	5.22484	-1.89912	2.796e-07	4.72776e-05	FALSE	lost_in_mutant	635	*	Distal Intergenic	340485	ACER2	78513
chr14	105212844	105214084	*	1241	6.05067	5.40266	6.49623	-1.09357	2.81017e-07	4.74739e-05	FALSE	lost_in_mutant	1241	*	Promoter (<=1kb)	2972	BRF1	0
chr4	21652502	21653951	*	1450	7.40509	7.02351	7.70657	-0.683055	2.81514e-07	4.75146e-05	TRUE	lost_in_mutant	1450	*	Intron (ENST00000382152.7/80333, intron 1 of 8)	80333	KCNIP4	43823
chr8	129648832	129649699	*	868	5.76171	6.24415	5.0317	1.21244	2.83657e-07	4.78326e-05	FALSE	gained_in_mutant	868	*	Intron (ENST00000446592.7/137196, intron 1 of 3)	137196	CCDC26	30350
chr13	66035671	66036744	*	1074	5.60959	6.11756	4.81863	1.29892	2.86276e-07	4.82304e-05	FALSE	gained_in_mutant	1074	*	Distal Intergenic	100616302	MIR548X2	-69242
chr6	71124289	71124968	*	680	5.47547	4.69314	5.97991	-1.28678	2.9044e-07	4.88699e-05	FALSE	lost_in_mutant	680	*	Promoter (2-3kb)	124901508	LOC124901508	2137
chr17	72341691	72343265	*	1575	7.14906	7.48319	6.71344	0.769755	2.906e-07	4.88699e-05	FALSE	gained_in_mutant	1575	*	Promoter (<=1kb)	146795	LINC02003	0
chr4	5803553	5803993	*	441	5.79019	5.1028	6.25384	-1.15104	2.91156e-07	4.89189e-05	FALSE	lost_in_mutant	441	*	Intron (ENST00000264956.11/2121, intron 16 of 20)	2121	EVC	9945
chr1	227947954	227949085	*	1132	8.20797	7.86485	8.48495	-0.620101	2.91804e-07	4.89833e-05	FALSE	lost_in_mutant	1132	*	Promoter (<=1kb)	7483	WNT9A	-22
chr3	177729545	177731137	*	1593	7.70066	7.35766	7.97757	-0.619911	2.92429e-07	4.90439e-05	TRUE	lost_in_mutant	1593	*	Intron (ENST00000442937.6/100505566, intron 3 of 3)	100505566	LINC00578	7375
chr7	132793169	132793830	*	662	5.71726	4.98026	6.2027	-1.22243	2.94838e-07	4.94031e-05	FALSE	lost_in_mutant	662	*	Intron (ENST00000262570.10/54927, intron 7 of 7)	100506937	LOC100506937	34177
chr2	5482546	5483532	*	987	4.56813	5.23929	3.27352	1.96577	2.97919e-07	4.98743e-05	FALSE	gained_in_mutant	987	*	Distal Intergenic	124905950	LOC124905950	72499
chr11	11107515	11108552	*	1038	5.3638	5.92068	4.44489	1.47579	3.00063e-07	5.01878e-05	TRUE	gained_in_mutant	1038	*	Intron (ENST00000647635.1/105376550, intron 1 of 6)	105376550	LINC02752	-9302
chr15	74642143	74643273	*	1131	8.24893	7.96301	8.48746	-0.524447	3.01858e-07	5.04425e-05	TRUE	lost_in_mutant	1131	*	3' UTR	80153	EDC3	-6416
chr2	77016358	77017238	*	881	5.60528	4.8524	6.09748	-1.24508	3.02906e-07	5.0572e-05	TRUE	lost_in_mutant	881	*	Intron (ENST00000409884.6/80059, intron 3 of 3)	101927907	LRRTM4-AS1	30393
chr11	129950302	129952182	*	1881	7.75505	7.41003	8.03328	-0.623242	3.09527e-07	5.16307e-05	FALSE	lost_in_mutant	1881	*	Promoter (2-3kb)	56980	PRDM10	-2680
chr1	15180140	15180813	*	674	5.73109	5.03471	6.19877	-1.16407	3.10182e-07	5.16934e-05	FALSE	lost_in_mutant	674	*	Intron (ENST00000428417.5/55092, intron 1 of 2)	727684	TMEM51-AS2	-8823
chr2	190627888	190628559	*	672	4.67652	5.32897	3.45277	1.8762	3.11097e-07	5.17993e-05	FALSE	gained_in_mutant	672	*	Exon (ENST00000638173.1/100131211, exon 3 of 6)	4664	NAB1	-18187
chr10	118108262	118110097	*	1836	7.68418	7.32929	7.96878	-0.63949	3.12683e-07	5.20167e-05	FALSE	lost_in_mutant	1836	*	Intron (ENST00000414722.5/255082, intron 3 of 3)	255082	CASC2	56131
chr20	34578843	34580037	*	1195	7.47625	7.78543	7.08223	0.703197	3.16391e-07	5.25863e-05	FALSE	gained_in_mutant	1195	*	Exon (ENST00000480175.1/128869, exon 4 of 4)	84557	MAP1LC3A	20068
chr16	2500827	2502024	*	1198	8.69381	8.43904	8.91026	-0.471219	3.17004e-07	5.26408e-05	FALSE	lost_in_mutant	1198	*	Promoter (2-3kb)	57465	TBC1D24	2505
chr4	152117289	152118384	*	1096	7.75991	7.4105	8.04099	-0.630495	3.18653e-07	5.28673e-05	TRUE	lost_in_mutant	1096	*	Distal Intergenic	100996286	LINC02273	16471
chr12	117261107	117262469	*	1363	6.28616	6.70145	5.7007	1.00075	3.2274e-07	5.34764e-05	TRUE	gained_in_mutant	1363	*	Intron (ENST00000317775.11/4842, intron 13 of 28)	4842	NOS1	68605
chr5	68424745	68425396	*	652	5.50324	6.02352	4.68151	1.34201	3.22902e-07	5.34764e-05	FALSE	gained_in_mutant	652	*	Distal Intergenic	105379013	LOC105379013	9085
chr9	138043859	138044129	*	271	4.72437	5.36219	3.55305	1.80914	3.24501e-07	5.36932e-05	FALSE	gained_in_mutant	271	*	3' UTR	774	CACNA1B	-31740
chr2	6755542	6755951	*	410	3.92281	4.74245	1.83374	2.90872	3.26873e-07	5.40353e-05	FALSE	gained_in_mutant	410	*	Intron (ENST00000382045.3/400941, intron 1 of 5)	400941	LINC00487	14360
chr17	79114157	79115531	*	1375	8.4529	8.16676	8.69158	-0.524813	3.27152e-07	5.40353e-05	FALSE	lost_in_mutant	1375	*	Promoter (<=1kb)	146713	RBFOX3	49
chr21	33691612	33692538	*	927	5.77098	5.09762	6.22827	-1.13064	3.30422e-07	5.45268e-05	FALSE	lost_in_mutant	927	*	Intron (ENST00000399353.5/6453, intron 1 of 28)	6453	ITSN1	-26259
chr13	45042462	45043046	*	585	6.80349	6.32926	7.1598	-0.830539	3.31551e-07	5.46643e-05	FALSE	lost_in_mutant	585	*	Intron (ENST00000437748.2/105370188, intron 2 of 2)	55425	GPALPP1	11258
chr13	45249098	45250455	*	1358	7.03905	6.6173	7.365	-0.747691	3.32886e-07	5.48356e-05	FALSE	lost_in_mutant	1358	*	Intron (ENST00000340473.8/2963, intron 5 of 7)	2963	GTF2F2	29745
chr2	181456737	181458252	*	1516	8.02899	7.70077	8.29621	-0.595439	3.34914e-07	5.51207e-05	FALSE	lost_in_mutant	1516	*	Promoter (<=1kb)	3676	ITGA4	0
chr2	194260077	194260517	*	441	4.77018	3.72033	5.37138	-1.65105	3.35381e-07	5.51484e-05	FALSE	lost_in_mutant	441	*	Distal Intergenic	101927406	LINC01821	-83673
chr22	43268320	43268587	*	268	5.22095	4.33913	5.76427	-1.42513	3.37756e-07	5.54897e-05	FALSE	lost_in_mutant	268	*	Intron (ENST00000360835.9/80274, intron 4 of 21)	80274	SCUBE1	-5521
chr4	86934287	86936527	*	2241	8.21217	7.91045	8.46157	-0.55112	3.40139e-07	5.58317e-05	TRUE	lost_in_mutant	2241	*	Promoter (<=1kb)	132989	C4orf36	0
chr8	60908727	60910814	*	2088	7.54044	7.83724	7.16633	0.670915	3.42307e-07	5.60906e-05	TRUE	gained_in_mutant	2088	*	Promoter (<=1kb)	157807	CLVS1	0
chr22	36100012	36101029	*	1018	7.671	7.32475	7.95003	-0.625287	3.42322e-07	5.60906e-05	FALSE	lost_in_mutant	1018	*	Distal Intergenic	80833	APOL3	55856
chr15	99716644	99717796	*	1153	7.09529	6.67316	7.42145	-0.748288	3.45718e-07	5.65969e-05	FALSE	lost_in_mutant	1153	*	5' UTR	4205	MEF2A	10049
chr19	8001953	8002792	*	840	8.11501	7.79338	8.37785	-0.584469	3.47493e-07	5.68372e-05	FALSE	lost_in_mutant	840	*	Promoter (<=1kb)	1994	ELAVL1	0
chr2	20381322	20382120	*	799	7.04245	6.61652	7.37088	-0.754357	3.48349e-07	5.6927e-05	FALSE	lost_in_mutant	799	*	Distal Intergenic	23369	PUM2	-29088
chr6	41734724	41735120	*	397	6.6715	6.18337	7.03557	-0.852199	3.48847e-07	5.6958e-05	FALSE	lost_in_mutant	397	*	Promoter (<=1kb)	7942	TFEB	0
chr15	22785860	22787775	*	1916	8.87887	8.6261	9.09388	-0.467785	3.50204e-07	5.71293e-05	FALSE	lost_in_mutant	1916	*	Promoter (<=1kb)	123606	NIPA1	0
chr15	80615689	80616605	*	917	6.6005	6.05035	6.99781	-0.947463	3.51584e-07	5.73039e-05	FALSE	lost_in_mutant	917	*	Distal Intergenic	100847042	MIR5572	34586
chr8	126173113	126173427	*	315	5.39311	4.57316	5.91269	-1.33953	3.55368e-07	5.78696e-05	FALSE	lost_in_mutant	315	*	Intron (ENST00000651482.1/100130231, intron 1 of 3)	100130231	LINC00861	119361
chr1	9561305	9562321	*	1017	7.12271	6.71229	7.44186	-0.729561	3.55716e-07	5.78755e-05	TRUE	lost_in_mutant	1017	*	Intron (ENST00000302692.7/84275, intron 2 of 6)	84275	SLC25A33	21840
chr5	143920670	143921383	*	714	5.49441	6.00813	4.68917	1.31896	3.57787e-07	5.81108e-05	TRUE	gained_in_mutant	714	*	Distal Intergenic	57824	HMHB1	108509
chr9	96155943	96157497	*	1555	7.92742	7.60537	8.19053	-0.585153	3.57791e-07	5.81108e-05	FALSE	lost_in_mutant	1555	*	Distal Intergenic	112268039	LOC112268039	26074
chr1	1433223	1434205	*	983	7.7298	7.38188	8.0099	-0.628023	3.58594e-07	5.81902e-05	FALSE	lost_in_mutant	983	*	Promoter (<=1kb)	102724312	LINC01770	283
chr14	104968816	104969439	*	624	6.19828	5.59199	6.62387	-1.03188	3.59517e-07	5.8289e-05	FALSE	lost_in_mutant	624	*	Promoter (1-2kb)	113146	AHNAK2	1042
chr4	169069826	169070985	*	1160	7.11231	7.44332	6.68199	0.761336	3.60121e-07	5.83358e-05	FALSE	gained_in_mutant	1160	*	Distal Intergenic	121009646	CBR4-DT	59396
chr2	171814665	171815692	*	1028	6.44943	5.92784	6.83171	-0.903865	3.61794e-07	5.85556e-05	FALSE	lost_in_mutant	1028	*	3' UTR	8604	SLC25A12	-4385
chr12	93894386	93895449	*	1064	7.94651	7.62742	8.20766	-0.580242	3.64236e-07	5.88994e-05	FALSE	lost_in_mutant	1064	*	3' UTR	8738	CRADD	45726
chr13	99982517	99983197	*	681	5.6411	4.92177	6.1189	-1.19713	3.71611e-07	6.00395e-05	FALSE	lost_in_mutant	681	*	Promoter (<=1kb)	7546	ZIC2	733
chr13	62029170	62029956	*	787	6.07534	6.51752	5.43452	1.083	3.72527e-07	6.01351e-05	FALSE	gained_in_mutant	787	*	Promoter (<=1kb)	100874143	LINC00358	0
chr2	71194549	71195459	*	911	5.26379	5.82362	4.33666	1.48696	3.74082e-07	6.03335e-05	FALSE	gained_in_mutant	911	*	Intron (ENST00000244221.9/400961, intron 2 of 3)	400961	PAIP2B	31644
chr1	156488780	156490752	*	1973	8.65807	8.40176	8.87564	-0.473881	3.76683e-07	6.07001e-05	FALSE	lost_in_mutant	1973	*	Promoter (<=1kb)	4209	MEF2D	0
chr8	130527856	130528687	*	832	5.7121	6.19369	4.98403	1.20966	3.78719e-07	6.08958e-05	FALSE	gained_in_mutant	832	*	Distal Intergenic	50807	ASAP1	-84182
chr4	72767517	72768535	*	1019	6.03099	6.4775	5.38093	1.09657	3.79091e-07	6.08958e-05	FALSE	gained_in_mutant	1019	*	Distal Intergenic	9508	ADAMTS3	-198296
chr18	657135	658785	*	1651	7.83538	7.51132	8.09983	-0.58851	3.7912e-07	6.08958e-05	TRUE	lost_in_mutant	1651	*	Promoter (<=1kb)	494514	TYMSOS	0
chr1	3036300	3037281	*	982	6.09678	5.48342	6.5258	-1.04238	3.79213e-07	6.08958e-05	FALSE	lost_in_mutant	982	*	Distal Intergenic	140625	ACTRT2	14833
chr11	107140271	107141846	*	1576	7.43802	7.07085	7.73044	-0.659591	3.81756e-07	6.12511e-05	TRUE	lost_in_mutant	1576	*	Distal Intergenic	2977	GUCY1A2	-121795
chr18	32334851	32335937	*	1087	6.92478	6.48169	7.26328	-0.781583	3.82256e-07	6.12781e-05	TRUE	lost_in_mutant	1087	*	Intron (ENST00000399218.8/64762, intron 2 of 5)	64762	GAREM1	-3181
chr12	903365	904388	*	1024	5.59073	4.86172	6.07274	-1.21102	3.85353e-07	6.16812e-05	TRUE	lost_in_mutant	1024	*	Promoter (2-3kb)	65125	WNK1	2768
chr13	73721840	73722660	*	821	5.98744	6.4287	5.34856	1.08014	3.85437e-07	6.16812e-05	TRUE	gained_in_mutant	821	*	Intron (ENST00000377669.7/11278, intron 6 of 7)	100874156	LINC00393	-59949
chr7	129779518	129782065	*	2548	7.53059	7.16058	7.82481	-0.664228	3.85801e-07	6.16862e-05	FALSE	lost_in_mutant	2548	*	Promoter (<=1kb)	105375501	LOC105375501	0
chr14	73746046	73747291	*	1246	6.73446	6.25871	7.09162	-0.832917	3.92735e-07	6.27406e-05	FALSE	lost_in_mutant	1246	*	Intron (ENST00000423556.7/91748, intron 1 of 12)	91748	MIDEAS	-6572
chr15	60732695	60733651	*	957	4.82339	5.44656	3.70229	1.74426	3.95738e-07	6.31384e-05	TRUE	gained_in_mutant	957	*	Intron (ENST00000335670.11/6095, intron 1 of 10)	6095	RORA	-26343
chr12	66066079	66067001	*	923	6.16541	5.57665	6.58235	-1.00569	3.95907e-07	6.31384e-05	TRUE	lost_in_mutant	923	*	Exon (ENST00000516048.1/ENST00000516048.1, exon 1 of 1)	105369810	LINC02425	-35013
chr19	417234	418412	*	1179	7.62883	7.2786	7.91043	-0.631829	4.00268e-07	6.3779e-05	FALSE	lost_in_mutant	1179	*	Promoter (1-2kb)	25759	SHC2	1467
chr10	15201587	15202456	*	870	6.13871	5.51049	6.5749	-1.06441	4.01144e-07	6.38166e-05	FALSE	lost_in_mutant	870	*	Distal Intergenic	9397	NMT2	-32894
chr11	126475917	126477282	*	1366	7.96094	7.62459	8.23351	-0.608923	4.01193e-07	6.38166e-05	FALSE	lost_in_mutant	1366	*	Intron (ENST00000525144.7/84623, intron 4 of 16)	84623	KIRREL3	-35035
chr1	206421617	206422556	*	940	5.38015	5.90398	4.54939	1.3546	4.02406e-07	6.39546e-05	FALSE	gained_in_mutant	940	*	Intron (ENST00000573034.8/23380, intron 13 of 22)	23380	SRGAP2	-15063
chr10	50308051	50308926	*	876	4.86306	3.82499	5.4605	-1.6355	4.05995e-07	6.44564e-05	TRUE	lost_in_mutant	876	*	3' UTR	56624	ASAH2	-28331
chr7	480239	481446	*	1208	7.02421	6.58901	7.3581	-0.769095	4.0641e-07	6.44564e-05	FALSE	lost_in_mutant	1208	*	Distal Intergenic	5154	PDGFA	32021
chr1	205772295	205773041	*	747	5.75863	6.23674	5.0386	1.19814	4.06791e-07	6.44564e-05	FALSE	gained_in_mutant	747	*	Promoter (2-3kb)	8934	RAB29	2110
chr18	9760572	9761224	*	653	5.51676	4.73006	6.02299	-1.29293	4.06956e-07	6.44564e-05	FALSE	lost_in_mutant	653	*	Intron (ENST00000578734.5/11031, intron 1 of 5)	11031	RAB31	-14063
chr2	149527884	149529487	*	1604	6.63849	6.15925	6.99762	-0.838368	4.102e-07	6.49147e-05	TRUE	lost_in_mutant	1604	*	Distal Intergenic	101929231	MMADHC-DT	-57709
chr16	2124462	2125845	*	1384	7.61651	7.25242	7.90698	-0.654565	4.11387e-07	6.50292e-05	FALSE	lost_in_mutant	1384	*	Intron (ENST00000262304.9/5310, intron 1 of 45)	5310	PKD1	-6338
chr7	158863253	158864561	*	1309	7.76402	7.41847	8.04259	-0.624124	4.11905e-07	6.50292e-05	FALSE	lost_in_mutant	1309	*	Intron (ENST00000407559.8/55112, intron 1 of 24)	55112	DYNC2I1	-4885
chr13	61480435	61480997	*	563	4.83496	5.45123	3.73677	1.71445	4.12249e-07	6.50292e-05	FALSE	gained_in_mutant	563	*	Distal Intergenic	101926951	LINC02339	-52489
chr10	118116300	118117494	*	1195	7.16315	6.75688	7.47979	-0.722909	4.12329e-07	6.50292e-05	TRUE	lost_in_mutant	1195	*	Intron (ENST00000414722.5/255082, intron 3 of 3)	255082	CASC2	64169
chr7	151104234	151105192	*	959	5.58266	4.85745	6.06302	-1.20558	4.12899e-07	6.50637e-05	FALSE	lost_in_mutant	959	*	Intron (ENST00000490097.5/116988, intron 1 of 4)	116988	AGAP3	-6992
chr16	89909830	89910871	*	1042	7.66427	7.29728	7.95658	-0.6593	4.14267e-07	6.52238e-05	FALSE	lost_in_mutant	1042	*	Promoter (<=1kb)	22980	TCF25	0
chr10	289537	290403	*	867	5.70718	4.93897	6.20579	-1.26683	4.18031e-07	6.57491e-05	TRUE	lost_in_mutant	867	*	Intron (ENST00000280886.12/22982, intron 32 of 36)	22982	DIP2C	39123
chr2	136764241	136767099	*	2859	8.82227	8.56751	9.03873	-0.471212	4.18383e-07	6.57491e-05	TRUE	lost_in_mutant	2859	*	Promoter (<=1kb)	80731	THSD7B	0
chr15	80152174	80153697	*	1524	8.75905	8.4832	8.99052	-0.507321	4.18669e-07	6.57491e-05	FALSE	lost_in_mutant	1524	*	Promoter (<=1kb)	2184	FAH	0
chr5	81183839	81185033	*	1195	8.25369	7.9548	8.50116	-0.546363	4.22908e-07	6.63585e-05	FALSE	lost_in_mutant	1195	*	Intron (ENST00000265080.9/5924, intron 18 of 26)	1160	CKMT2	-48287
chr12	4604545	4605247	*	703	6.51841	5.99343	6.9025	-0.909067	4.23382e-07	6.63767e-05	FALSE	lost_in_mutant	703	*	Promoter (<=1kb)	4704	NDUFA9	0
chr7	143318667	143319334	*	668	5.18503	4.31045	5.72564	-1.41519	4.24594e-07	6.65104e-05	FALSE	lost_in_mutant	668	*	Promoter (<=1kb)	1180	CLCN1	-473
chr16	77913777	77914276	*	500	5.1294	4.22994	5.67922	-1.44928	4.27724e-07	6.69441e-05	FALSE	lost_in_mutant	500	*	Intron (ENST00000302536.3/57687, intron 7 of 8)	57687	VAT1L	51029
chr2	6034415	6034962	*	548	4.29593	5.01059	2.8176	2.19299	4.28192e-07	6.69607e-05	FALSE	gained_in_mutant	548	*	Distal Intergenic	400940	LOC400940	51767
chr6	146543085	146544631	*	1547	7.6469	7.26596	7.94798	-0.682019	4.29787e-07	6.71534e-05	FALSE	lost_in_mutant	1547	*	Promoter (<=1kb)	10981	RAB32	0
chr14	71628285	71629083	*	799	5.18348	4.27154	5.73785	-1.4663	4.30195e-07	6.71605e-05	FALSE	lost_in_mutant	799	*	Intron (ENST00000381232.8/26037, intron 7 of 23)	26037	SIPA1L1	9529
chr2	219525832	219527232	*	1401	8.45948	8.18725	8.68841	-0.501159	4.35101e-07	6.78691e-05	TRUE	lost_in_mutant	1401	*	Intron (ENST00000461395.5/55515, intron 1 of 2)	55515	ASIC4	8591
chr8	135035563	135036420	*	858	4.62332	3.38664	5.27927	-1.89263	4.41189e-07	6.87609e-05	FALSE	lost_in_mutant	858	*	Distal Intergenic	101927845	LOC101927845	185628
chr16	23323464	23324253	*	790	5.8696	6.32924	5.19106	1.13818	4.43765e-07	6.91042e-05	FALSE	gained_in_mutant	790	*	Exon (ENST00000307331.9/6338, exon 2 of 14)	6338	SCNN1B	19491
chr2	161557166	161558396	*	1231	5.56789	4.80075	6.06606	-1.26531	4.4537e-07	6.92958e-05	TRUE	lost_in_mutant	1231	*	Promoter (<=1kb)	124906148	LOC124906148	-148
chr1	74462375	74464272	*	1898	5.82292	6.28438	5.14035	1.14403	4.46631e-07	6.94337e-05	TRUE	gained_in_mutant	1898	*	3' UTR	100526835	FPGT-TNNI3K	23310
chr3	97674135	97675124	*	990	6.613	6.11599	6.98197	-0.865974	4.49874e-07	6.98346e-05	FALSE	lost_in_mutant	990	*	Intron (ENST00000389672.10/285220, intron 14 of 17)	285220	EPHA6	-72396
chr5	43019587	43020646	*	1060	6.61479	6.11983	6.98263	-0.862796	4.49964e-07	6.98346e-05	FALSE	lost_in_mutant	1060	*	Promoter (<=1kb)	105374748	LOC105374748	276
chr7	150962655	150963535	*	881	7.38052	7.00206	7.68005	-0.677987	4.50809e-07	6.99071e-05	FALSE	lost_in_mutant	881	*	Promoter (1-2kb)	3757	KCNH2	-1779
chr19	4742390	4743458	*	1069	8.12411	7.82437	8.37216	-0.547782	4.5248e-07	7.01076e-05	FALSE	lost_in_mutant	1069	*	Distal Intergenic	91039	DPP9	-17717
chr3	158329501	158330845	*	1345	6.39336	5.86525	6.77912	-0.913865	4.5434e-07	7.03368e-05	FALSE	lost_in_mutant	1345	*	Promoter (<=1kb)	51319	RSRC1	0
chr3	124094430	124094938	*	509	5.44443	5.97695	4.59123	1.38571	4.55035e-07	7.03856e-05	FALSE	gained_in_mutant	509	*	Promoter (<=1kb)	8997	KALRN	0
chr15	44710806	44712198	*	1393	8.88703	8.62873	9.10603	-0.477301	4.55557e-07	7.04e-05	FALSE	lost_in_mutant	1393	*	Promoter (<=1kb)	197135	PATL2	0
chr11	12109728	12111515	*	1788	9.07752	8.82362	9.29335	-0.469731	4.56028e-07	7.04e-05	FALSE	lost_in_mutant	1788	*	Promoter (<=1kb)	9645	MICAL2	0
chr12	131732193	131733014	*	822	6.41238	5.87952	6.80065	-0.921128	4.56269e-07	7.04e-05	FALSE	lost_in_mutant	822	*	Intron (ENST00000538548.5/6433, intron 7 of 14)	6433	SFSWAP	5204
chr3	115712873	115713984	*	1112	8.2636	7.98018	8.50037	-0.520199	4.56833e-07	7.04284e-05	FALSE	lost_in_mutant	1112	*	Intron (ENST00000305124.11/2596, intron 2 of 2)	124909412	LOC124909412	78519
chr5	149404620	149405391	*	772	5.57013	6.0858	4.76004	1.32576	4.5745e-07	7.04647e-05	FALSE	gained_in_mutant	772	*	Promoter (<=1kb)	27190	IL17B	-418
chr13	100300785	100301634	*	850	5.96398	5.3461	6.3952	-1.0491	4.5845e-07	7.05601e-05	FALSE	lost_in_mutant	850	*	Exon (ENST00000376279.7/5095, exon 13 of 23)	5095	PCCA	-4142
chr9	72476859	72477426	*	568	7.06576	7.39026	6.64643	0.743827	4.59372e-07	7.06079e-05	FALSE	gained_in_mutant	568	*	Distal Intergenic	117531	TMC1	-44182
chr14	63045051	63046606	*	1556	9.23647	9.01392	9.42923	-0.41531	4.59523e-07	7.06079e-05	FALSE	lost_in_mutant	1556	*	Promoter (<=1kb)	27133	KCNH5	0
chr22	21657290	21658598	*	1309	8.15741	7.85804	8.40521	-0.547169	4.6287e-07	7.10632e-05	FALSE	lost_in_mutant	1309	*	Promoter (<=1kb)	107985532	LOC107985532	0
chr17	17748759	17750305	*	1547	8.37666	8.09987	8.60879	-0.508925	4.64154e-07	7.11389e-05	TRUE	lost_in_mutant	1547	*	Intron (ENST00000353383.6/10743, intron 2 of 5)	100861516	RAI1-AS1	20516
chr10	33334056	33337816	*	3761	9.86387	9.65672	10.045	-0.388265	4.64282e-07	7.11389e-05	FALSE	lost_in_mutant	3761	*	Promoter (<=1kb)	8829	NRP1	0
chr11	15580001	15581048	*	1048	5.38498	5.91496	4.53836	1.3766	4.65004e-07	7.11389e-05	FALSE	gained_in_mutant	1048	*	Intron (ENST00000527770.1/105376569, intron 3 of 4)	105376569	LINC02751	18182
chr14	72392568	72393174	*	607	5.22107	4.33517	5.7659	-1.43073	4.65041e-07	7.11389e-05	FALSE	lost_in_mutant	607	*	Intron (ENST00000553525.6/9628, intron 3 of 17)	9628	RGS6	-27805
chr7	151875288	151878641	*	3354	9.56204	9.35778	9.74094	-0.383155	4.65284e-07	7.11389e-05	FALSE	lost_in_mutant	3354	*	Promoter (<=1kb)	51422	PRKAG2	0
chr7	4744313	4745653	*	1341	7.78447	7.44578	8.05856	-0.612781	4.66549e-07	7.12735e-05	FALSE	lost_in_mutant	1341	*	Intron (ENST00000328914.5/221937, intron 2 of 8)	221937	FOXK1	3454
chr7	2640818	2642029	*	1212	7.43876	7.06688	7.73416	-0.667279	4.67185e-07	7.13117e-05	FALSE	lost_in_mutant	1212	*	Intron (ENST00000429448.2/80727, intron 1 of 14)	80727	TTYH3	-3503
chr8	141624854	141625512	*	659	8.0782	8.35002	7.74299	0.607034	4.70005e-07	7.16831e-05	FALSE	gained_in_mutant	659	*	Intron (ENST00000673717.1/ENST00000673717.1, intron 4 of 8)	122455339	C8orf90	110183
chr8	122988551	122989159	*	609	6.11052	6.53847	5.49936	1.03912	4.72164e-07	7.19532e-05	FALSE	gained_in_mutant	609	*	Distal Intergenic	124902013	LOC124902013	-13401
chr11	119315095	119317745	*	2651	8.96843	8.72872	9.17393	-0.445211	4.72997e-07	7.20208e-05	FALSE	lost_in_mutant	2651	*	Promoter (<=1kb)	4162	MCAM	0
chr22	45208903	45209771	*	869	7.24376	6.85208	7.55149	-0.699405	4.74062e-07	7.21236e-05	FALSE	lost_in_mutant	869	*	Promoter (2-3kb)	23313	KIAA0930	2310
chr1	154574520	154575817	*	1298	7.6062	7.22705	7.90616	-0.679104	4.80105e-07	7.29831e-05	TRUE	lost_in_mutant	1298	*	Exon (ENST00000368476.4/1141, exon 6 of 6)	1141	CHRNB2	4992
chr2	98786279	98788294	*	2016	6.61101	6.11404	6.97996	-0.865915	4.86436e-07	7.38847e-05	FALSE	lost_in_mutant	2016	*	Distal Intergenic	101927070	LINC02611	-13322
chr17	36611810	36612168	*	359	4.90358	5.50362	3.85738	1.64624	4.88843e-07	7.41895e-05	FALSE	gained_in_mutant	359	*	Distal Intergenic	79922	MRM1	9848
chr12	19058094	19058900	*	807	5.58302	4.81584	6.0812	-1.26536	4.89643e-07	7.42015e-05	FALSE	lost_in_mutant	807	*	Distal Intergenic	54477	PLEKHA5	-70769
chr6	54027596	54028841	*	1246	6.56789	6.07525	6.93446	-0.85921	4.89724e-07	7.42015e-05	FALSE	lost_in_mutant	1246	*	Intron (ENST00000505762.1/101927189, intron 2 of 2)	90523	MLIP	8596
chr8	130300223	130301500	*	1278	6.72907	7.1022	6.22445	0.877751	4.90831e-07	7.43085e-05	FALSE	gained_in_mutant	1278	*	Intron (ENST00000518721.6/50807, intron 3 of 29)	50807	ASAP1	39437
chr3	124780254	124781428	*	1175	6.9394	6.49207	7.28036	-0.788284	4.93219e-07	7.4609e-05	FALSE	lost_in_mutant	1175	*	Promoter (<=1kb)	3693	ITGB5	0
chr11	83639985	83641052	*	1068	6.03098	5.41118	6.46312	-1.05194	5.00102e-07	7.55591e-05	FALSE	lost_in_mutant	1068	*	Promoter (2-3kb)	101929043	DLG2-AS2	-2550
chr19	46715701	46717759	*	2059	8.12956	7.82946	8.37786	-0.548399	5.00526e-07	7.55591e-05	FALSE	lost_in_mutant	2059	*	Promoter (<=1kb)	25865	PRKD2	0
chr9	34558547	34560940	*	2394	8.19721	7.89936	8.44396	-0.544601	5.00723e-07	7.55591e-05	FALSE	lost_in_mutant	2394	*	Intron (ENST00000351266.8/1271, intron 3 of 8)	105376023	LOC105376023	-7072
chr13	112885604	112886460	*	857	7.73358	7.40396	8.00172	-0.597763	5.01796e-07	7.56592e-05	FALSE	lost_in_mutant	857	*	3' UTR	23250	ATP11A	5303
chr3	139378510	139379147	*	638	5.26397	4.41502	5.79485	-1.37983	5.05002e-07	7.60806e-05	TRUE	lost_in_mutant	638	*	3' UTR	9276	COPB2	10413
chr12	28770249	28770913	*	665	4.90032	5.50932	3.8257	1.68362	5.05477e-07	7.60904e-05	FALSE	gained_in_mutant	665	*	Distal Intergenic	55297	CCDC91	317707
chr1	156251263	156252175	*	913	6.5517	6.03274	6.93257	-0.899833	5.068e-07	7.62275e-05	FALSE	lost_in_mutant	913	*	Promoter (<=1kb)	23381	SMG5	0
chr1	239566009	239566784	*	776	6.42709	5.91079	6.80653	-0.895738	5.10988e-07	7.67733e-05	FALSE	lost_in_mutant	776	*	Intron (ENST00000468573.5/1131, intron 3 of 8)	1131	CHRM3	-46544
chr5	146828058	146828830	*	773	6.03355	5.43691	6.45439	-1.01748	5.11258e-07	7.67733e-05	FALSE	lost_in_mutant	773	*	Intron (ENST00000394411.9/5521, intron 2 of 9)	5521	PPP2R2B	49751
chr20	51446743	51447525	*	783	6.13481	6.55974	5.52985	1.02989	5.12643e-07	7.69188e-05	FALSE	gained_in_mutant	783	*	Intron (ENST00000396009.7/4773, intron 6 of 9)	100422889	MIR3194	5452
chr9	14288	14907	*	620	6.19103	5.62959	6.59417	-0.964577	5.14247e-07	7.7097e-05	FALSE	lost_in_mutant	620	*	Promoter (2-3kb)	100287596	DDX11L5	2154
chr7	68223945	68224755	*	811	7.43339	7.06104	7.72909	-0.668048	5.21413e-07	7.8104e-05	FALSE	lost_in_mutant	811	*	Intron (ENST00000446187.2/105375341, intron 3 of 5)	105375341	LOC105375341	94881
chr3	135808955	135809680	*	726	7.40189	7.0346	7.6944	-0.659801	5.21807e-07	7.8104e-05	FALSE	lost_in_mutant	726	*	Distal Intergenic	5523	PPP2R3A	-156048
chr12	39382906	39383960	*	1055	6.21851	5.6539	6.62326	-0.969359	5.22954e-07	7.82125e-05	FALSE	lost_in_mutant	1055	*	Intron (ENST00000361418.10/55605, intron 1 of 37)	55605	KIF21A	-14979
chr8	47736270	47737908	*	1639	7.7957	7.43744	8.08246	-0.645026	5.23901e-07	7.82908e-05	FALSE	lost_in_mutant	1639	*	Promoter (<=1kb)	1052	CEBPD	256
chr2	5914796	5915873	*	1078	5.31688	5.84959	4.46317	1.38643	5.26891e-07	7.86741e-05	FALSE	gained_in_mutant	1078	*	Distal Intergenic	150622	SILC1	-16670
chr11	44945995	44946669	*	675	7.8749	7.54994	8.13995	-0.590007	5.2994e-07	7.90657e-05	FALSE	lost_in_mutant	675	*	Promoter (<=1kb)	9537	TP53I11	550
chr7	6166055	6167439	*	1385	7.61455	7.26535	7.89549	-0.63014	5.32298e-07	7.93473e-05	FALSE	lost_in_mutant	1385	*	Promoter (2-3kb)	9265	CYTH3	2782
chr1	241372628	241373510	*	883	6.09146	5.49814	6.51065	-1.01251	5.32685e-07	7.93473e-05	FALSE	lost_in_mutant	883	*	Distal Intergenic	124904601	LOC124904601	15166
chr3	81394206	81396258	*	2053	7.94572	7.59812	8.22561	-0.627499	5.33152e-07	7.93531e-05	TRUE	lost_in_mutant	2053	*	Distal Intergenic	2632	GBE1	181685
chr2	109332056	109333690	*	1635	8.11809	8.37434	7.80626	0.568079	5.36957e-07	7.98552e-05	TRUE	gained_in_mutant	1635	*	Intron (ENST00000309415.8/344558, intron 1 of 9)	100423027	MIR4266	-18431
chr17	42171711	42172836	*	1126	6.6744	6.2012	7.03014	-0.828934	5.3842e-07	8.00086e-05	FALSE	lost_in_mutant	1126	*	Exon (ENST00000607371.5/23415, exon 7 of 17)	23415	KCNH4	8245
chr20	36481785	36482554	*	770	5.55864	4.76935	6.06592	-1.29657	5.39939e-07	8.01699e-05	FALSE	lost_in_mutant	770	*	Intron (ENST00000373913.7/22839, intron 7 of 12)	22839	DLGAP4	8666
chr15	29480941	29481971	*	1031	7.01796	6.59634	7.34382	-0.747478	5.41483e-07	8.03348e-05	FALSE	lost_in_mutant	1031	*	Intron (ENST00000261275.5/23359, intron 1 of 10)	23359	ENTREP2	-28142
chr2	239113214	239115062	*	1849	7.09774	6.67747	7.4228	-0.745333	5.42628e-07	8.04401e-05	FALSE	lost_in_mutant	1849	*	Exon (ENST00000656551.1/ENST00000656551.1, exon 1 of 2)	9759	HDAC4	-5110
chr10	91588123	91588676	*	554	6.37503	6.77479	5.82014	0.954651	5.48062e-07	8.11807e-05	FALSE	gained_in_mutant	554	*	Distal Intergenic	100188947	HECTD2-AS1	-12880
chr2	96258447	96259693	*	1247	6.12822	5.55293	6.5384	-0.985467	5.49218e-07	8.12869e-05	FALSE	lost_in_mutant	1247	*	Promoter (<=1kb)	55654	TMEM127	902
chrX	118726909	118728393	*	1485	7.53242	7.14134	7.83978	-0.698441	5.50496e-07	8.14109e-05	FALSE	lost_in_mutant	1485	*	Promoter (<=1kb)	3597	IL13RA1	0
chr9	130193115	130194700	*	1586	8.41295	8.13093	8.64875	-0.517813	5.53363e-07	8.17696e-05	FALSE	lost_in_mutant	1586	*	Promoter (<=1kb)	23413	NCS1	0
chr2	36753688	36754327	*	640	5.38183	5.91155	4.5359	1.37566	5.54569e-07	8.18455e-05	FALSE	gained_in_mutant	640	*	Intron (ENST00000389975.7/5212, intron 4 of 14)	5212	VIT	-19485
chr17	4195075	4195948	*	874	5.86856	5.19397	6.3264	-1.13243	5.54761e-07	8.18455e-05	FALSE	lost_in_mutant	874	*	3' UTR	51479	ANKFY1	-3740
chr4	15706823	15707828	*	1006	6.4617	5.9542	6.83639	-0.882185	5.57628e-07	8.2203e-05	TRUE	lost_in_mutant	1006	*	Promoter (<=1kb)	683	BST1	0
chr1	17587798	17588725	*	928	6.10167	5.51458	6.51777	-1.00319	5.60108e-07	8.2503e-05	FALSE	lost_in_mutant	928	*	Exon (ENST00000361221.8/55160, exon 4 of 29)	55160	ARHGEF10L	7245
chr15	96983876	96985020	*	1145	6.58334	6.08855	6.95109	-0.862532	5.60731e-07	8.2529e-05	FALSE	lost_in_mutant	1145	*	Distal Intergenic	145946	SPATA8	200389
chr2	62393977	62394579	*	603	5.36953	5.92612	4.45144	1.47468	5.61797e-07	8.26203e-05	TRUE	gained_in_mutant	603	*	Intron (ENST00000701158.1/ENST00000701158.1, intron 1 of 1)	105374764	LOC105374764	-68548
chr4	95190752	95191743	*	992	6.72284	6.25694	7.07445	-0.817515	5.70384e-07	8.38165e-05	FALSE	lost_in_mutant	992	*	Intron (ENST00000453304.6/8633, intron 12 of 15)	658	BMPR1B	86397
chr6	13565928	13566495	*	568	5.69853	6.17423	4.98403	1.1902	5.7635e-07	8.46261e-05	FALSE	gained_in_mutant	568	*	Distal Intergenic	23408	SIRT5	-7732
chr4	181952065	181953077	*	1013	6.1393	5.53579	6.56353	-1.02774	5.78495e-07	8.48737e-05	FALSE	lost_in_mutant	1013	*	Intron (ENST00000509012.5/90768, intron 3 of 4)	105377573	TENM3-AS2	-122092
chr2	68045133	68045678	*	546	5.35918	4.56457	5.86862	-1.30406	5.7918e-07	8.4907e-05	FALSE	lost_in_mutant	546	*	Promoter (<=1kb)	10438	C1D	890
chr14	90060130	90061359	*	1230	8.60874	8.34396	8.83237	-0.488415	5.8129e-07	8.51489e-05	FALSE	lost_in_mutant	1230	*	Promoter (<=1kb)	56659	KCNK13	-635
chr8	141127412	141129909	*	2498	9.75645	9.52723	9.9542	-0.426966	5.83412e-07	8.53921e-05	FALSE	lost_in_mutant	2498	*	Promoter (<=1kb)	101927963	DENND3-AS1	0
chr10	124283299	124284734	*	1436	6.85769	6.39977	7.20475	-0.804984	5.8587e-07	8.56842e-05	FALSE	lost_in_mutant	1436	*	Distal Intergenic	4942	OAT	118602
chr20	37878713	37879329	*	617	6.07933	5.4595	6.51149	-1.052	5.8651e-07	8.57101e-05	FALSE	lost_in_mutant	617	*	Distal Intergenic	128434	VSTM2L	-23782
chr10	130018098	130018954	*	857	7.06191	7.38887	6.63845	0.750417	5.87365e-07	8.57673e-05	FALSE	gained_in_mutant	857	*	Distal Intergenic	253738	EBF3	-45045
chr1	204889393	204890526	*	1134	7.03652	6.61453	7.3626	-0.748067	5.88302e-07	8.58153e-05	FALSE	lost_in_mutant	1134	*	Intron (ENST00000404977.6/23114, intron 1 of 25)	23114	NFASC	18531
chr17	63442285	63442977	*	693	7.14003	6.72604	7.46132	-0.735285	5.89021e-07	8.58153e-05	FALSE	lost_in_mutant	693	*	Promoter (<=1kb)	1534	CYB561	0
chr17	32126990	32128044	*	1055	8.01237	7.70425	8.26612	-0.561868	5.89091e-07	8.58153e-05	FALSE	lost_in_mutant	1055	*	Exon (ENST00000613639.2/ENST00000613639.2, exon 1 of 1)	55288	RHOT1	-14410
chr16	21988979	21990056	*	1078	6.35059	5.82306	6.73602	-0.91296	5.89568e-07	8.58153e-05	TRUE	lost_in_mutant	1078	*	Intron (ENST00000537222.6/255762, intron 1 of 2)	7385	UQCRC2	8717
chr1	33332280	33333154	*	875	5.72239	4.99131	6.20529	-1.21399	5.90011e-07	8.58153e-05	TRUE	lost_in_mutant	875	*	Promoter (<=1kb)	100500853	MIR3605	0
chr19	31616609	31617669	*	1061	6.69775	7.05521	6.22147	0.833744	5.92094e-07	8.60506e-05	FALSE	gained_in_mutant	1061	*	Distal Intergenic	100507527	LINC03103	26160
chr9	129561532	129562877	*	1346	7.66019	7.31934	7.93571	-0.616363	5.95618e-07	8.64949e-05	TRUE	lost_in_mutant	1346	*	Distal Intergenic	105376292	LOC105376292	-12240
chr15	73691061	73692052	*	992	7.81377	7.49457	8.07498	-0.580413	5.98145e-07	8.67938e-05	FALSE	lost_in_mutant	992	*	Intron (ENST00000567189.5/80381, intron 1 of 2)	80381	CD276	6055
chr2	128042975	128043384	*	410	3.8824	2.23304	4.6319	-2.39886	6.00223e-07	8.70272e-05	FALSE	lost_in_mutant	410	*	Distal Intergenic	79595	SAP130	-14855
chr17	76927571	76927984	*	414	5.56461	4.82628	6.05062	-1.22434	6.01537e-07	8.71495e-05	FALSE	lost_in_mutant	414	*	Intron (ENST00000569840.7/146664, intron 10 of 17)	146664	MGAT5B	3721
chr11	47329465	47331195	*	1731	7.75614	7.42539	8.02502	-0.599633	6.05126e-07	8.76009e-05	FALSE	lost_in_mutant	1731	*	Promoter (1-2kb)	8567	MADD	1323
chr14	95483150	95483597	*	448	5.53236	6.03611	4.7517	1.28441	6.06375e-07	8.76625e-05	FALSE	gained_in_mutant	448	*	Intron (ENST00000682763.1/161176, intron 1 of 17)	161176	SYNE3	-7314
chr16	89201464	89201965	*	502	7.11291	6.7001	7.4335	-0.733394	6.06499e-07	8.76625e-05	FALSE	lost_in_mutant	502	*	Promoter (<=1kb)	146429	SLC22A31	0
chr11	93028486	93029738	*	1253	6.97066	6.54201	7.30069	-0.758674	6.09761e-07	8.80653e-05	FALSE	lost_in_mutant	1253	*	Distal Intergenic	4544	MTNR1B	58702
chr17	78351336	78352202	*	867	8.08153	7.77863	8.33173	-0.553096	6.10608e-07	8.81189e-05	FALSE	lost_in_mutant	867	*	Distal Intergenic	9021	SOCS3	7875
chr18	71899782	71900370	*	589	5.97558	5.35806	6.40663	-1.04857	6.13394e-07	8.8452e-05	FALSE	lost_in_mutant	589	*	Intron (ENST00000580927.1/ENST00000580927.1, intron 2 of 2)	102724913	LINC01899	-117501
chr7	21532844	21533374	*	531	4.29736	5.01498	2.8054	2.20958	6.16254e-07	8.86954e-05	TRUE	gained_in_mutant	531	*	Distal Intergenic	8701	DNAH11	-9665
chr1	22516930	22518619	*	1690	7.3283	6.93103	7.63946	-0.708435	6.16856e-07	8.86954e-05	FALSE	lost_in_mutant	1690	*	Exon (ENST00000375647.5/9923, exon 13 of 18)	2046	EPHA8	-44870
chr3	54120460	54123008	*	2549	8.91713	8.6465	9.14492	-0.498421	6.16888e-07	8.86954e-05	TRUE	lost_in_mutant	2549	*	Promoter (<=1kb)	55799	CACNA2D3	0
chr5	108461398	108462216	*	819	6.67374	7.03543	6.18988	0.84555	6.16998e-07	8.86954e-05	FALSE	gained_in_mutant	819	*	Distal Intergenic	64839	FBXL17	-79300
chr3	9098748	9099465	*	718	6.80727	6.35511	7.15103	-0.795921	6.22196e-07	8.93182e-05	FALSE	lost_in_mutant	718	*	Intron (ENST00000383836.8/9901, intron 3 of 21)	9901	SRGAP3	-17461
chr20	29327631	29328247	*	617	5.66657	4.96641	6.13593	-1.16953	6.22296e-07	8.93182e-05	FALSE	lost_in_mutant	617	*	Distal Intergenic	647476	FRG2EP	88664
chr9	119876877	119877784	*	908	7.86712	7.51999	8.14671	-0.626712	6.23013e-07	8.9352e-05	FALSE	lost_in_mutant	908	*	Distal Intergenic	106146149	LINC01613	-57269
chr1	232121758	232123051	*	1294	4.71804	3.67359	5.31752	-1.64393	6.24344e-07	8.94735e-05	FALSE	lost_in_mutant	1294	*	Distal Intergenic	104472714	DISC1-IT1	195924
chr22	20435736	20438698	*	2963	8.83665	8.58366	9.05183	-0.468164	6.26482e-07	8.97104e-05	FALSE	lost_in_mutant	2963	*	Promoter (<=1kb)	91179	SCARF2	0
chr16	80273946	80274737	*	792	5.60733	6.10037	4.85245	1.24793	6.29467e-07	9.00357e-05	FALSE	gained_in_mutant	792	*	Intron (ENST00000668341.1/102724084, intron 2 of 5)	105371357	LOC105371357	208097
chr3	5201401	5203327	*	1927	6.68043	6.2137	7.03251	-0.818808	6.29726e-07	9.00357e-05	TRUE	lost_in_mutant	1927	*	3' UTR	9695	EDEM1	6295
chr7	74627381	74628629	*	1249	7.83431	7.5175	8.09392	-0.576416	6.30512e-07	9.00786e-05	FALSE	lost_in_mutant	1249	*	Distal Intergenic	2969	GTF2I	-21602
chr9	95077376	95078426	*	1051	5.94494	5.3121	6.38334	-1.07123	6.33052e-07	9.03498e-05	FALSE	lost_in_mutant	1051	*	Intron (ENST00000375315.8/84909, intron 14 of 16)	407011	MIR23B	-6782
chr14	23953131	23954452	*	1322	8.86231	8.62529	9.06583	-0.440537	6.33387e-07	9.03498e-05	FALSE	lost_in_mutant	1322	*	Promoter (<=1kb)	10901	DHRS4	0
chr5	72307771	72308814	*	1044	9.6575	9.45812	9.83265	-0.374535	6.40653e-07	9.1316e-05	FALSE	lost_in_mutant	1044	*	Promoter (<=1kb)	23107	MRPS27	0
chr3	24520942	24522537	*	1596	7.8989	7.55475	8.17656	-0.621815	6.4486e-07	9.1845e-05	TRUE	lost_in_mutant	1596	*	Promoter (<=1kb)	107986011	LOC107986011	0
chr7	43301850	43302765	*	916	6.41437	5.89099	6.7976	-0.906602	6.45604e-07	9.18802e-05	FALSE	lost_in_mutant	916	*	Intron (ENST00000490954.2/23072, intron 1 of 1)	124901619	LOC124901619	-52582
chr22	43286942	43288028	*	1087	6.3163	5.75118	6.72132	-0.970136	6.46798e-07	9.19794e-05	FALSE	lost_in_mutant	1087	*	Intron (ENST00000360835.9/80274, intron 4 of 21)	101927447	SCUBE1-AS1	10987
chr12	3106649	3107724	*	1076	7.28319	6.90722	7.58115	-0.673933	6.53608e-07	9.28766e-05	FALSE	lost_in_mutant	1076	*	Intron (ENST00000537971.5/10867, intron 1 of 7)	10867	TSPAN9	29221
chr15	27871005	27872457	*	1453	6.33625	5.79931	6.72666	-0.927357	6.55024e-07	9.30064e-05	TRUE	lost_in_mutant	1453	*	Exon (ENST00000353809.9/4948, exon 19 of 23)	4948	OCA2	226836
chr10	16597350	16598183	*	834	6.25202	6.68735	5.6256	1.06175	6.56695e-07	9.31722e-05	FALSE	gained_in_mutant	834	*	Intron (ENST00000377921.7/6251, intron 7 of 7)	389941	C1QL3	-75471
chr1	59112577	59113734	*	1158	7.64817	7.93969	7.28241	0.657279	6.61784e-07	9.38223e-05	FALSE	gained_in_mutant	1158	*	Exon (ENST00000715619.1/101926925, exon 4 of 6)	729467	HSD52	33093
chr9	129676855	129678083	*	1229	7.72973	7.38406	8.00837	-0.624314	6.67145e-07	9.44432e-05	FALSE	lost_in_mutant	1229	*	Intron (ENST00000372469.6/51450, intron 1 of 3)	51450	PRRX2	11208
chr12	119855871	119858101	*	2231	7.77062	7.43698	8.04141	-0.604431	6.68046e-07	9.44432e-05	TRUE	lost_in_mutant	2231	*	Promoter (<=1kb)	11113	CIT	0
chr6	42276140	42277203	*	1064	6.47986	5.97707	6.85198	-0.874909	6.68147e-07	9.44432e-05	FALSE	lost_in_mutant	1064	*	Intron (ENST00000695948.1/55809, intron 4 of 17)	55173	MRPS10	-58279
chr19	510712	511307	*	596	8.3316	8.05892	8.56084	-0.501923	6.68203e-07	9.44432e-05	FALSE	lost_in_mutant	596	*	Promoter (2-3kb)	105372232	MADCAM1-AS1	-2879
chr8	134838741	134839935	*	1195	6.78624	6.33645	7.12862	-0.792168	6.69645e-07	9.45747e-05	FALSE	lost_in_mutant	1195	*	Promoter (<=1kb)	552853	NCRNA00250	672
chr15	85941373	85942074	*	702	7.23297	7.55601	6.81609	0.739916	6.74927e-07	9.52481e-05	FALSE	gained_in_mutant	702	*	Distal Intergenic	100847084	MIR548AP	115738
chr19	56740395	56740897	*	503	5.10932	4.2388	5.6484	-1.4096	6.79313e-07	9.57939e-05	FALSE	lost_in_mutant	503	*	Intron (ENST00000650950.1/101929059, intron 5 of 5)	101929059	ZIM2-AS1	-24422
chr2	158967655	158969378	*	1724	8.76044	8.48668	8.99044	-0.503755	6.81008e-07	9.596e-05	FALSE	lost_in_mutant	1724	*	Promoter (<=1kb)	85461	TANC1	0
chr17	75895353	75897866	*	2514	8.63993	8.38034	8.85985	-0.479518	6.82996e-07	9.61669e-05	FALSE	lost_in_mutant	2514	*	Promoter (<=1kb)	201292	TRIM65	0
chr22	28120347	28121372	*	1026	6.30095	5.73972	6.70397	-0.964245	6.90662e-07	9.71723e-05	FALSE	lost_in_mutant	1026	*	Intron (ENST00000612946.4/23331, intron 4 of 20)	23331	TTC28	-26212
chr1	3697653	3698540	*	888	7.0814	6.67618	7.3974	-0.721223	6.9254e-07	9.7229e-05	FALSE	lost_in_mutant	888	*	Promoter (<=1kb)	7161	TP73	0
chr12	129902955	129903756	*	802	5.24312	4.39634	5.77317	-1.37683	6.92556e-07	9.7229e-05	FALSE	lost_in_mutant	802	*	Promoter (<=1kb)	121256	TMEM132D	269
chr8	23761283	23762049	*	767	6.3247	6.73745	5.74431	0.993145	6.9264e-07	9.7229e-05	FALSE	gained_in_mutant	767	*	Intron (ENST00000523874.1/107986930, intron 1 of 2)	101929258	LOC101929258	-18241
chr11	43947887	43948209	*	323	5.87969	5.24804	6.31752	-1.06948	6.9608e-07	9.76379e-05	FALSE	lost_in_mutant	323	*	Intron (ENST00000526408.1/390110, intron 2 of 6)	387763	C11orf96	5250
chr11	113178743	113180259	*	1517	6.82305	6.37855	7.16236	-0.783806	6.96975e-07	9.76893e-05	TRUE	lost_in_mutant	1517	*	Intron (ENST00000619839.4/4684, intron 1 of 20)	4684	NCAM1	45815
chr12	49214338	49215772	*	1435	8.38668	8.10614	8.62146	-0.515315	6.98652e-07	9.78503e-05	TRUE	lost_in_mutant	1435	*	Intron (ENST00000550574.1/84790, intron 1 of 2)	84790	TUBA1C	5792
chr8	76923887	76925239	*	1353	6.01586	5.41436	6.43909	-1.02473	7.01795e-07	9.82162e-05	FALSE	lost_in_mutant	1353	*	Distal Intergenic	100422921	MIR3149	41611
chr8	80626126	80627385	*	1260	6.48513	5.98572	6.85542	-0.869693	7.02813e-07	9.82291e-05	FALSE	lost_in_mutant	1260	*	Distal Intergenic	619279	ZNF704	13310
chr20	4406638	4406929	*	292	4.07077	4.82534	2.39446	2.43088	7.02947e-07	9.82291e-05	FALSE	gained_in_mutant	292	*	Distal Intergenic	146	ADRA1D	-157351
chr11	61553964	61556248	*	2285	9.37232	9.16099	9.55662	-0.395639	7.04694e-07	9.8389e-05	FALSE	lost_in_mutant	2285	*	Exon (ENST00000539008.6/9066, exon 2 of 13)	9066	SYT7	-11705
chr1	33060582	33061367	*	786	5.6516	6.13364	4.92251	1.21113	7.05154e-07	9.8389e-05	FALSE	gained_in_mutant	786	*	Intron (ENST00000548559.1/204, intron 2 of 4)	204	AK2	19629
chr3	37492640	37493559	*	920	6.98069	6.56315	7.30411	-0.740966	7.10833e-07	9.91065e-05	FALSE	lost_in_mutant	920	*	Intron (ENST00000422441.5/3680, intron 4 of 15)	3680	ITGA9	40499
chr2	5332700	5333242	*	543	3.94918	4.73545	2.08875	2.64669	7.14289e-07	9.94935e-05	TRUE	gained_in_mutant	543	*	Distal Intergenic	124905950	LOC124905950	222789
chr10	110820384	110820716	*	333	5.07056	4.17108	5.62039	-1.44931	7.14682e-07	9.94935e-05	FALSE	lost_in_mutant	333	*	Promoter (2-3kb)	282996	RBM20	-2872
chr9	109918010	109919091	*	1082	6.54179	6.04735	6.90934	-0.861991	7.16564e-07	9.96805e-05	FALSE	lost_in_mutant	1082	*	Intron (ENST00000374531.6/445815, intron 4 of 6)	445815	PALM2AKAP2	50739
chr20	25319949	25320781	*	833	6.06078	5.46659	6.48041	-1.01382	7.21466e-07	0.000100287	FALSE	lost_in_mutant	833	*	Promoter (<=1kb)	26090	ABHD12	-124
chr19	13632705	13633576	*	872	6.387	5.86982	6.76692	-0.897094	7.23411e-07	0.000100482	FALSE	lost_in_mutant	872	*	Distal Intergenic	107985287	LOC107985287	-8216
chr2	191677357	191678706	*	1350	9.28482	9.07386	9.46883	-0.394964	7.25131e-07	0.000100645	FALSE	lost_in_mutant	1350	*	Promoter (<=1kb)	64859	NABP1	0
chr3	13044660	13045884	*	1225	6.49526	6.00358	6.8613	-0.857714	7.28274e-07	0.000101006	FALSE	lost_in_mutant	1225	*	Promoter (2-3kb)	9922	IQSEC1	-2220
chr1	66197343	66198318	*	976	5.9434	5.32231	6.37616	-1.05385	7.33173e-07	0.000101609	FALSE	lost_in_mutant	976	*	Intron (ENST00000329654.8/5142, intron 3 of 16)	5142	PDE4B	44953
chr1	5770993	5771907	*	915	7.23476	6.85163	7.53719	-0.685562	7.37882e-07	0.000102185	FALSE	lost_in_mutant	915	*	Exon (ENST00000701409.1/ENST00000701409.1, exon 1 of 4)	100616421	MIR4689	90834
chr7	103988609	103991306	*	2698	8.22262	7.91983	8.47275	-0.552925	7.4727e-07	0.000103408	FALSE	lost_in_mutant	2698	*	Promoter (<=1kb)	5649	RELN	0
chr15	62326491	62327585	*	1095	5.60987	4.911	6.07866	-1.16767	7.5389e-07	0.000104246	TRUE	lost_in_mutant	1095	*	Distal Intergenic	102464834	MIR6085	-15444
chr5	169416199	169417332	*	1134	6.40618	6.81015	5.84312	0.967033	7.56345e-07	0.000104508	FALSE	gained_in_mutant	1134	*	Distal Intergenic	124901131	LOC124901131	9553
chr2	69464552	69465034	*	483	5.53594	4.81561	6.01418	-1.19857	7.58337e-07	0.000104705	FALSE	lost_in_mutant	483	*	3' UTR	27247	NFU1	-26924
chr8	144273027	144273329	*	303	5.92387	5.3123	6.35203	-1.03972	7.61311e-07	0.000105037	FALSE	lost_in_mutant	303	*	Intron (ENST00000569669.6/23246, intron 3 of 15)	642658	SCX	6574
chr15	42495060	42496105	*	1046	8.774	8.52885	8.98348	-0.454632	7.68019e-07	0.000105882	FALSE	lost_in_mutant	1046	*	Promoter (<=1kb)	8773	SNAP23	0
chr9	123425039	123425797	*	759	5.84847	5.19242	6.29779	-1.10537	7.68581e-07	0.000105882	FALSE	lost_in_mutant	759	*	Intron (ENST00000473039.5/57706, intron 14 of 17)	57706	DENND1A	-21466
chr19	39406530	39407033	*	504	6.75275	6.30328	7.09495	-0.791672	7.69273e-07	0.000105899	FALSE	lost_in_mutant	504	*	Promoter (<=1kb)	7538	ZFP36	0
chr2	223523181	223524228	*	1048	6.50873	6.89293	5.98353	0.909405	7.7085e-07	0.000106037	FALSE	gained_in_mutant	1048	*	Distal Intergenic	105373907	LOC105373907	17705
chr11	62599177	62599450	*	274	7.0896	6.66994	7.4143	-0.744351	7.72799e-07	0.000106226	FALSE	lost_in_mutant	274	*	Promoter (<=1kb)	9219	MTA2	0
chr13	73922547	73923851	*	1305	5.65347	6.12698	4.94393	1.18304	7.76867e-07	0.000106706	FALSE	gained_in_mutant	1305	*	Intron (ENST00000377669.7/11278, intron 3 of 7)	11278	KLF12	71205
chr5	8383247	8384350	*	1104	6.56285	6.08342	6.92207	-0.838647	7.78239e-07	0.000106815	TRUE	lost_in_mutant	1104	*	Intron (ENST00000501071.2/729506, intron 3 of 5)	100505738	MIR4458HG	-66351
chr5	7391273	7392690	*	1418	8.64627	8.39265	8.8619	-0.469245	7.82047e-07	0.000107259	TRUE	lost_in_mutant	1418	*	Exon (ENST00000657298.1/105374644, exon 3 of 3)	108	ADCY2	-3448
chr21	44349563	44350221	*	659	6.07756	6.50647	5.46445	1.04202	7.84506e-07	0.000107516	FALSE	gained_in_mutant	659	*	Promoter (<=1kb)	7226	TRPM2	0
chr19	5506861	5507998	*	1138	7.33981	6.96958	7.63417	-0.6646	7.87649e-07	0.000107809	FALSE	lost_in_mutant	1138	*	Distal Intergenic	148066	ZNRF4	51444
chr10	95544282	95545440	*	1159	6.7914	7.13686	6.33627	0.800582	7.88211e-07	0.000107809	FALSE	gained_in_mutant	1159	*	Intron (ENST00000371227.8/10580, intron 1 of 31)	10580	SORBS1	15915
chr1	8848652	8849441	*	790	7.02976	6.61498	7.35154	-0.736558	7.88695e-07	0.000107809	FALSE	lost_in_mutant	790	*	Promoter (<=1kb)	473	RERE	0
chr11	63915556	63920626	*	5071	10.3441	10.1791	10.4921	-0.313076	7.88972e-07	0.000107809	FALSE	lost_in_mutant	5071	*	Promoter (<=1kb)	283248	RCOR2	0
chr2	223337503	223338509	*	1007	6.55341	6.06543	6.9174	-0.85197	7.90868e-07	0.000107988	FALSE	lost_in_mutant	1007	*	Distal Intergenic	105373907	LOC105373907	-160264
chr22	40720712	40721857	*	1146	8.79876	8.55022	9.01071	-0.460496	7.92615e-07	0.000108147	FALSE	lost_in_mutant	1146	*	Distal Intergenic	124905123	LOC124905123	-35773
chr10	15222153	15223013	*	861	6.57727	6.95075	6.07198	0.878779	7.95631e-07	0.000108479	FALSE	gained_in_mutant	861	*	Intron (ENST00000378116.9/221061, intron 5 of 7)	105376433	LOC105376433	-14479
chr5	177366571	177367540	*	970	7.78629	7.44597	8.06145	-0.615487	8.01433e-07	0.00010919	FALSE	lost_in_mutant	970	*	Promoter (<=1kb)	10636	RGS14	0
chr1	155011766	155012642	*	877	8.73602	8.49316	8.94382	-0.450656	8.08368e-07	0.000110053	FALSE	lost_in_mutant	877	*	Promoter (1-2kb)	51043	ZBTB7B	-1806
chr9	76855606	76856462	*	857	6.28399	5.74947	6.67314	-0.923672	8.26184e-07	0.000112396	FALSE	lost_in_mutant	857	*	Exon (ENST00000644657.1/ENST00000644657.1, exon 5 of 6)	158471	PRUNE2	12720
chr5	172104116	172104908	*	793	6.4044	5.8821	6.78705	-0.90495	8.28287e-07	0.0001126	FALSE	lost_in_mutant	793	*	Promoter (1-2kb)	6793	STK10	1890
chr11	57463431	57464337	*	907	7.51168	7.14832	7.8017	-0.65338	8.30454e-07	0.000112811	FALSE	lost_in_mutant	907	*	Promoter (2-3kb)	349667	RTN4RL2	2565
chr7	128755683	128756654	*	972	6.11145	5.53221	6.52362	-0.991416	8.3344e-07	0.000113098	FALSE	lost_in_mutant	972	*	Promoter (2-3kb)	813	CALU	-2308
chr17	8915490	8916129	*	640	5.71896	6.19426	5.00536	1.1889	8.33879e-07	0.000113098	TRUE	gained_in_mutant	640	*	Promoter (2-3kb)	23533	PIK3R5	-2973
chr8	98418044	98419005	*	962	7.10337	7.42494	6.68893	0.736011	8.34397e-07	0.000113098	FALSE	gained_in_mutant	962	*	Intron (ENST00000649151.1/6788, intron 3 of 5)	3788	KCNS2	-7953
chr14	69712298	69713785	*	1488	6.98734	6.56683	7.31255	-0.745718	8.4026e-07	0.000113748	FALSE	lost_in_mutant	1488	*	3' UTR	6430	SRSF5	-13115
chr17	81814888	81815849	*	962	6.662	6.20285	7.00977	-0.806926	8.40423e-07	0.000113748	FALSE	lost_in_mutant	962	*	Distal Intergenic	2642	GCGR	3197
chrX	47574568	47575313	*	746	6.06926	5.47808	6.4874	-1.00933	8.43268e-07	0.00011405	FALSE	lost_in_mutant	746	*	Promoter (<=1kb)	6853	SYN1	0
chr9	129508724	129509750	*	1027	6.7222	6.27031	7.0658	-0.795488	8.43944e-07	0.000114058	FALSE	lost_in_mutant	1027	*	Promoter (<=1kb)	124900275	LOC124900275	982
chr7	66140712	66141734	*	1023	7.23215	6.84855	7.53489	-0.686333	8.48099e-07	0.000114536	FALSE	lost_in_mutant	1023	*	Intron (ENST00000450043.2/435, intron 10 of 11)	27297	CRCP	-8929
chr8	102541143	102542048	*	906	6.66354	6.20009	7.01376	-0.813668	8.49843e-07	0.000114688	TRUE	lost_in_mutant	906	*	Distal Intergenic	4956	ODF1	-9541
chr13	73058426	73059707	*	1282	8.68109	8.4033	8.91393	-0.510628	8.52409e-07	0.000114921	FALSE	lost_in_mutant	1282	*	Promoter (<=1kb)	688	KLF5	0
chr2	217866018	217866911	*	894	6.48039	5.98892	6.84631	-0.857386	8.52811e-07	0.000114921	FALSE	lost_in_mutant	894	*	Intron (ENST00000646520.1/7145, intron 18 of 32)	7145	TNS1	-7385
chr12	4926220	4927132	*	913	6.91917	7.26833	6.45757	0.810754	8.54075e-07	0.000115008	FALSE	gained_in_mutant	913	*	Intron (ENST00000640877.1/100507560, intron 1 of 8)	3736	KCNA1	15852
chr9	133813974	133815023	*	1050	8.19871	7.90219	8.44455	-0.542363	8.55039e-07	0.000115054	FALSE	lost_in_mutant	1050	*	Intron (ENST00000406606.7/7410, intron 4 of 26)	1757	SARDH	-74019
chr7	97731540	97734431	*	2892	8.35222	8.5797	8.08202	0.497678	8.61265e-07	0.000115807	FALSE	gained_in_mutant	2892	*	Promoter (<=1kb)	6863	TAC1	0
chr9	129880863	129881381	*	519	5.95275	5.32765	6.38744	-1.05979	8.63695e-07	0.00011605	FALSE	lost_in_mutant	519	*	Promoter (1-2kb)	10868	USP20	1490
chrX	69323646	69324658	*	1013	6.38306	5.87272	6.75929	-0.886563	8.65837e-07	0.000116253	FALSE	lost_in_mutant	1013	*	Distal Intergenic	100996279	LINC00269	128088
chr10	118633783	118634712	*	930	7.01939	6.60577	7.34047	-0.734703	8.67172e-07	0.000116342	TRUE	lost_in_mutant	930	*	Distal Intergenic	2834	PRLHR	-38135
chr1	39398384	39399301	*	918	7.39502	6.98932	7.71131	-0.721992	8.67754e-07	0.000116342	FALSE	lost_in_mutant	918	*	Intron (ENST00000361689.7/23499, intron 53 of 93)	23499	MACF1	-10202
chr19	38409710	38410388	*	679	5.97271	5.3665	6.39825	-1.03174	8.71994e-07	0.000116826	FALSE	lost_in_mutant	679	*	Promoter (1-2kb)	115727	RASGRP4	1008
chr3	128364496	128365894	*	1399	6.24096	5.69482	6.63619	-0.941378	8.76001e-07	0.000117233	FALSE	lost_in_mutant	1399	*	Intron (ENST00000254730.11/60678, intron 6 of 6)	60678	EEFSEC	27592
chr1	173036140	173037088	*	949	5.80827	5.17297	6.24783	-1.07487	8.76298e-07	0.000117233	TRUE	lost_in_mutant	949	*	Intron (ENST00000432694.2/ENST00000432694.2, intron 4 of 4)	8995	TNFSF18	13853
chr9	92969875	92970781	*	907	6.19502	6.61475	5.60062	1.01412	8.90138e-07	0.000118998	FALSE	gained_in_mutant	907	*	Intron (ENST00000375482.8/89846, intron 1 of 17)	89846	FGD3	-3701
chr17	1018545	1020118	*	1574	7.04539	6.61716	7.37517	-0.75801	8.93205e-07	0.000119322	FALSE	lost_in_mutant	1574	*	Promoter (2-3kb)	100422835	MIR3183	2441
chr5	32504454	32506659	*	2206	8.12043	7.82825	8.36328	-0.535028	8.95999e-07	0.000119609	TRUE	lost_in_mutant	2206	*	Distal Intergenic	10923	SUB1	-24974
chr11	72395680	72396605	*	926	8.2325	7.94123	8.47474	-0.53351	8.97636e-07	0.000119741	FALSE	lost_in_mutant	926	*	Intron (ENST00000294053.9/81570, intron 3 of 16)	81570	CLPB	-15354
chr2	98926180	98927361	*	1182	7.03207	7.35128	6.62155	0.729721	8.99179e-07	0.000119838	FALSE	gained_in_mutant	1182	*	Intron (ENST00000397899.7/343990, intron 1 of 9)	343990	CRACDL	8813
chr3	45995177	45996453	*	1277	7.82518	7.50097	8.08973	-0.588754	8.99659e-07	0.000119838	FALSE	lost_in_mutant	1277	*	Promoter (<=1kb)	79443	FYCO1	0
chr7	30478148	30479117	*	970	7.447	7.07022	7.74548	-0.675255	9.0137e-07	0.00011998	FALSE	lost_in_mutant	970	*	Promoter (<=1kb)	10392	NOD1	0
chr1	1550673	1551575	*	903	7.35391	6.97443	7.65407	-0.679639	9.04023e-07	0.000120247	FALSE	lost_in_mutant	903	*	Intron (ENST00000291386.4/29101, intron 2 of 4)	29101	SSU72	-4186
chr9	14314355	14316192	*	1838	8.27852	7.96982	8.53266	-0.562842	9.09166e-07	0.000120775	FALSE	lost_in_mutant	1838	*	Promoter (<=1kb)	4781	NFIB	0
chr4	153034126	153035241	*	1116	7.35607	6.98067	7.65368	-0.673003	9.09301e-07	0.000120775	FALSE	lost_in_mutant	1116	*	Exon (ENST00000515232.1/ENST00000515232.1, exon 1 of 5)	729870	LOC729870	-97228
chr2	51490589	51491448	*	860	7.32599	6.92848	7.6373	-0.708827	9.11419e-07	0.00012097	FALSE	lost_in_mutant	860	*	Intron (ENST00000440698.1/730100, intron 4 of 10)	9378	NRXN1	-407725
chr11	111548513	111550258	*	1746	6.79516	6.35025	7.13471	-0.784462	9.15865e-07	0.000121473	TRUE	lost_in_mutant	1746	*	5' UTR	143903	LAYN	6961
chr3	158005244	158006346	*	1103	6.38902	5.87807	6.76557	-0.887501	9.25248e-07	0.000122629	FALSE	lost_in_mutant	1103	*	Intron (ENST00000651134.1/ENST00000651134.1, intron 3 of 12)	6474	SHOX2	98948
chr10	75417368	75418237	*	870	7.08085	7.4196	6.63733	0.782262	9.28948e-07	0.000123032	FALSE	gained_in_mutant	870	*	Distal Intergenic	101929234	LOC101929234	8226
chr11	134932382	134933622	*	1241	8.32768	8.05489	8.557	-0.502109	9.3325e-07	0.000123513	FALSE	lost_in_mutant	1241	*	Distal Intergenic	105369586	LINC02697	-17086
chr17	40295383	40296383	*	1001	6.06811	5.48483	6.4823	-0.997472	9.37785e-07	0.000124025	FALSE	lost_in_mutant	1001	*	Exon (ENST00000209728.9/990, exon 8 of 12)	990	CDC6	3916
chr1	50559315	50560931	*	1617	6.24165	5.70391	6.63248	-0.928573	9.41335e-07	0.000124405	TRUE	lost_in_mutant	1617	*	Intron (ENST00000396153.7/11124, intron 13 of 18)	11124	FAF1	46013
chr5	168233967	168234833	*	867	6.21431	6.62605	5.63593	0.990118	9.43225e-07	0.000124563	TRUE	gained_in_mutant	867	*	Promoter (1-2kb)	101927862	TENM2-AS1	-1610
chr1	181918983	181920016	*	1034	6.76404	7.11462	6.29996	0.814659	9.4411e-07	0.000124563	TRUE	gained_in_mutant	1034	*	Distal Intergenic	777	CACNA1E	125315
chr1	2914512	2915313	*	802	6.47061	5.97213	6.84038	-0.868254	9.44543e-07	0.000124563	FALSE	lost_in_mutant	802	*	Distal Intergenic	124903825	LOC124903825	100456
chr6	108661262	108662402	*	1141	6.42764	5.92182	6.80142	-0.879596	9.48055e-07	0.000124937	FALSE	lost_in_mutant	1141	*	Intron (ENST00000343882.10/2309, intron 2 of 3)	2309	FOXO3	4916
chr11	70020740	70021320	*	581	4.83728	5.45033	3.74957	1.70077	9.52384e-07	0.000125418	FALSE	gained_in_mutant	581	*	Exon (ENST00000528507.1/ENST00000528507.1, exon 1 of 3)	55107	ANO1	34833
chr15	74654236	74655716	*	1481	6.59381	6.12114	6.94924	-0.828095	9.59963e-07	0.000126326	FALSE	lost_in_mutant	1481	*	Promoter (<=1kb)	80153	EDC3	177
chr8	132425021	132426238	*	1218	8.95214	8.72583	9.14772	-0.421891	9.63175e-07	0.000126659	FALSE	lost_in_mutant	1218	*	Intron (ENST00000388996.10/3786, intron 1 of 14)	3786	KCNQ3	21024
chr20	37980078	37981245	*	1168	7.82027	7.49835	8.08329	-0.584936	9.65481e-07	0.000126872	TRUE	lost_in_mutant	1168	*	Distal Intergenic	9675	TTI1	19270
chr13	53285659	53286601	*	943	5.86694	5.22949	6.30752	-1.07803	9.68065e-07	0.000127087	TRUE	lost_in_mutant	943	*	Intron (ENST00000657016.1/ENST00000657016.1, intron 1 of 3)	102723875	LINC01065	-133745
chr11	15910005	15910887	*	883	6.27023	6.66803	5.71915	0.948886	9.68488e-07	0.000127087	FALSE	gained_in_mutant	883	*	Promoter (<=1kb)	105376570	LINC02682	0
chr19	7850002	7850963	*	962	9.62685	9.4335	9.79733	-0.363826	9.6929e-07	0.000127102	FALSE	lost_in_mutant	962	*	Promoter (<=1kb)	115704	EVI5L	0
chr19	14413132	14414173	*	1042	6.97948	6.56923	7.29853	-0.729301	9.7212e-07	0.000127371	FALSE	lost_in_mutant	1042	*	Promoter (<=1kb)	10212	DDX39A	0
chr9	70614987	70617287	*	2301	7.81127	7.47469	8.08398	-0.60929	9.72719e-07	0.000127371	TRUE	lost_in_mutant	2301	*	3' UTR	105376078	LOC105376078	-90760
chr1	96116534	96117494	*	961	5.98925	5.33851	6.43609	-1.09758	9.7422e-07	0.000127388	FALSE	lost_in_mutant	961	*	Distal Intergenic	102723661	LINC02790	105838
chr18	3219187	3220541	*	1355	6.45263	5.93802	6.83116	-0.893133	9.74222e-07	0.000127388	FALSE	lost_in_mutant	1355	*	Promoter (<=1kb)	8736	MYOM1	0
chr12	102474425	102475174	*	750	6.82332	7.16616	6.37276	0.793399	9.77668e-07	0.000127748	FALSE	gained_in_mutant	750	*	Intron (ENST00000337514.11/3479, intron 2 of 3)	3479	IGF1	3477
chr12	6470119	6471455	*	1337	9.76965	9.57558	9.94068	-0.365102	9.80392e-07	0.000128014	FALSE	lost_in_mutant	1337	*	Promoter (<=1kb)	6843	VAMP1	0
chr12	129965938	129967091	*	1154	6.5122	6.0269	6.8747	-0.847806	9.81478e-07	0.000128065	TRUE	lost_in_mutant	1154	*	Distal Intergenic	121256	TMEM132D	-61913
chr3	40677126	40678126	*	1001	6.72436	6.27476	7.06663	-0.791869	9.84119e-07	0.000128319	FALSE	lost_in_mutant	1001	*	Distal Intergenic	105377043	LOC105377043	-41733
chr19	56566934	56567997	*	1064	9.22525	9.00523	9.41611	-0.41088	9.85374e-07	0.000128348	FALSE	lost_in_mutant	1064	*	Promoter (<=1kb)	112268241	ZNF470-DT	0
chr13	73446915	73447841	*	927	5.91276	6.34901	5.2844	1.06462	9.85723e-07	0.000128348	TRUE	gained_in_mutant	927	*	Intron (ENST00000443621.1/ENST00000443621.1, intron 1 of 1)	100874155	LINC00392	-116403
chr12	120761272	120762207	*	936	6.66851	6.20649	7.01791	-0.811422	9.90116e-07	0.00012876	FALSE	lost_in_mutant	936	*	Exon (ENST00000542620.1/ENST00000542620.1, exon 1 of 3)	121665	SPPL3	6424
chr2	23636596	23637911	*	1316	7.80403	7.48484	8.06523	-0.580394	9.90279e-07	0.00012876	FALSE	lost_in_mutant	1316	*	Intron (ENST00000486442.6/114818, intron 3 of 13)	114818	KLHL29	-4481
chr13	42047625	42049725	*	2101	8.76355	8.49638	8.98889	-0.492519	9.91701e-07	0.000128854	FALSE	lost_in_mutant	2101	*	Promoter (<=1kb)	160851	DGKH	0
chr1	60916861	60918479	*	1619	6.65255	6.18493	7.00513	-0.820203	9.99254e-07	0.000129745	FALSE	lost_in_mutant	1619	*	Intron (ENST00000371191.5/4774, intron 1 of 10)	100996570	NFIA-AS2	34370
chr1	215662402	215663290	*	889	5.72889	6.19697	5.03161	1.16536	1.00022e-06	0.000129779	FALSE	gained_in_mutant	889	*	Intron (ENST00000307340.8/7399, intron 64 of 71)	124904778	LOC124904778	-32285
chr20	44642167	44643145	*	979	7.00625	6.60383	7.32056	-0.716725	1.00602e-06	0.00013036	TRUE	lost_in_mutant	979	*	Intron (ENST00000696034.1/100, intron 1 of 10)	100	ADA	-5879
chr5	169932782	169934633	*	1852	6.22027	5.68471	6.60996	-0.925251	1.0061e-06	0.00013036	TRUE	lost_in_mutant	1852	*	Intron (ENST00000520908.7/1794, intron 27 of 51)	100131897	INSYN2B	45815
chr14	82066874	82067970	*	1097	7.87886	7.57164	8.132	-0.560355	1.0086e-06	0.000130592	TRUE	lost_in_mutant	1097	*	Distal Intergenic	107984704	LOC107984704	323063
chr15	50883668	50884449	*	782	5.45927	5.96183	4.68152	1.28031	1.01207e-06	0.00013095	FALSE	gained_in_mutant	782	*	Intron (ENST00000613161.4/124903490, intron 2 of 4)	124903490	LOC124903490	-22737
chr14	55398675	55399361	*	687	5.45692	5.95764	4.68362	1.27402	1.01696e-06	0.000131433	FALSE	gained_in_mutant	687	*	Intron (ENST00000247178.6/22863, intron 1 of 9)	22863	ATG14	-7373
chr13	113216112	113217048	*	937	7.5055	7.13211	7.80186	-0.669749	1.01722e-06	0.000131433	TRUE	lost_in_mutant	937	*	Intron (ENST00000375441.7/8451, intron 2 of 19)	8451	CUL4A	6229
chr17	73641715	73642162	*	448	7.10388	6.7054	7.41579	-0.710389	1.01881e-06	0.000131546	FALSE	lost_in_mutant	448	*	Promoter (2-3kb)	54549	SDK2	2283
chr17	57363855	57364878	*	1024	6.46329	5.96276	6.83419	-0.871423	1.02294e-06	0.000131986	FALSE	lost_in_mutant	1024	*	Intron (ENST00000416426.6/124540, intron 5 of 13)	124540	MSI2	-41934
chr1	23643673	23645030	*	1358	6.4934	5.96191	6.88094	-0.919034	1.03007e-06	0.000132769	FALSE	lost_in_mutant	1358	*	Distal Intergenic	259283	MDS2	16250
chr11	82308282	82309483	*	1202	7.71685	7.38859	7.98409	-0.595496	1.03044e-06	0.000132769	FALSE	lost_in_mutant	1202	*	Intron (ENST00000659248.1/101928989, intron 3 of 5)	101928989	MIR4300HG	94262
chr20	61099516	61100745	*	1230	6.42293	5.91785	6.79631	-0.878458	1.03143e-06	0.000132805	FALSE	lost_in_mutant	1230	*	Distal Intergenic	100506470	LINC01718	20376
chr12	2613562	2614203	*	642	5.7701	6.23592	5.07786	1.15806	1.03262e-06	0.000132865	FALSE	gained_in_mutant	642	*	3' UTR	775	CACNA1C	5682
chr6	82205730	82206751	*	1022	6.06393	5.48125	6.47782	-0.996568	1.03856e-06	0.000133447	TRUE	lost_in_mutant	1022	*	Promoter (<=1kb)	25998	IBTK	0
chr4	10032807	10033706	*	900	5.82167	5.1848	6.26198	-1.07718	1.03947e-06	0.000133447	FALSE	lost_in_mutant	900	*	Intron (ENST00000506583.5/56606, intron 2 of 13)	56606	SLC2A9	-3507
chr13	73449129	73449785	*	657	5.36934	5.88989	4.54695	1.34294	1.03951e-06	0.000133447	FALSE	gained_in_mutant	657	*	Intron (ENST00000443621.1/ENST00000443621.1, intron 1 of 1)	100874155	LINC00392	-114459
chr14	77000272	77001312	*	1041	9.4252	9.21384	9.60951	-0.395668	1.04002e-06	0.000133447	FALSE	lost_in_mutant	1041	*	Exon (ENST00000647580.1/ENST00000647580.1, exon 1 of 2)	64207	IRF2BPL	27396
chr14	73741293	73742612	*	1320	8.40113	8.1322	8.62773	-0.495529	1.04308e-06	0.000133746	FALSE	lost_in_mutant	1320	*	Promoter (1-2kb)	91748	MIDEAS	-1819
chr19	12647353	12648630	*	1278	6.29886	6.69078	5.75905	0.931732	1.04432e-06	0.000133813	FALSE	gained_in_mutant	1278	*	Promoter (<=1kb)	4125	MAN2B1	0
chr12	105431237	105432519	*	1283	6.70277	6.24937	7.04723	-0.797869	1.04797e-06	0.000134187	FALSE	lost_in_mutant	1283	*	Distal Intergenic	387882	C12orf75	77728
chr12	112815569	112816535	*	967	6.77665	6.33311	7.11541	-0.782308	1.04978e-06	0.000134324	FALSE	lost_in_mutant	967	*	Intron (ENST00000549736.5/22895, intron 4 of 6)	22895	RPH3A	23322
chr16	69890245	69891387	*	1143	7.66088	7.3207	7.93595	-0.615248	1.05048e-06	0.000134324	FALSE	lost_in_mutant	1143	*	Promoter (<=1kb)	11060	WWP2	0
chr11	85685366	85686412	*	1047	6.94626	6.52277	7.27323	-0.75046	1.05503e-06	0.000134812	FALSE	lost_in_mutant	1047	*	Promoter (<=1kb)	220388	CCDC89	0
chr3	120438456	120439562	*	1107	7.70591	7.37232	7.97667	-0.604346	1.05778e-06	0.000135071	FALSE	lost_in_mutant	1107	*	Exon (ENST00000467994.1/11167, exon 4 of 4)	107986121	LOC107986121	-9412
chr16	89335126	89336221	*	1096	6.67609	6.21588	7.02446	-0.808577	1.06181e-06	0.0001354	FALSE	lost_in_mutant	1096	*	Intron (ENST00000378330.7/29123, intron 3 of 13)	29123	ANKRD11	3749
chr16	74774110	74775432	*	1323	7.45183	7.08818	7.74203	-0.653844	1.06182e-06	0.0001354	TRUE	lost_in_mutant	1323	*	Promoter (<=1kb)	79152	FA2H	0
chr16	11157676	11158552	*	877	6.61224	6.12037	6.97837	-0.857994	1.06639e-06	0.000135889	FALSE	lost_in_mutant	877	*	Intron (ENST00000703130.1/23274, intron 21 of 22)	23274	CLEC16A	31666
chr13	44271314	44272601	*	1288	6.76223	6.30797	7.10719	-0.799217	1.06768e-06	0.000135959	FALSE	lost_in_mutant	1288	*	Distal Intergenic	102465876	MIR8079	-75114
chr10	79203659	79204566	*	908	7.93645	7.62725	8.19094	-0.563696	1.07006e-06	0.00013617	FALSE	lost_in_mutant	908	*	Intron (ENST00000334512.10/57178, intron 5 of 24)	57178	ZMIZ1	-39103
chr17	68456517	68458212	*	1696	10.1186	9.94717	10.2718	-0.324672	1.07121e-06	0.000136222	FALSE	lost_in_mutant	1696	*	Promoter (<=1kb)	55062	WIPI1	0
chr15	79779186	79780092	*	907	5.60889	6.08384	4.89609	1.18775	1.07481e-06	0.000136534	FALSE	gained_in_mutant	907	*	Distal Intergenic	124903536	LOC124903536	53462
chr4	25376155	25377908	*	1754	9.21989	9.00394	9.40768	-0.403739	1.07514e-06	0.000136534	FALSE	lost_in_mutant	1754	*	Promoter (<=1kb)	29945	ANAPC4	0
chr8	27740096	27740996	*	901	5.67129	4.996	6.12946	-1.13346	1.07618e-06	0.000136573	FALSE	lost_in_mutant	901	*	3' UTR	107986934	LOC107986934	7181
chr11	129312694	129313950	*	1257	7.72853	7.39645	7.9983	-0.601848	1.0875e-06	0.000137914	TRUE	lost_in_mutant	1257	*	Distal Intergenic	9743	ARHGAP32	-33370
chr19	33507094	33508060	*	967	7.34239	6.97958	7.63205	-0.652468	1.08906e-06	0.000138018	FALSE	lost_in_mutant	967	*	Intron (ENST00000244137.12/5184, intron 3 of 14)	5184	PEPD	3036
chr15	69826078	69827190	*	1113	7.63931	7.9196	7.29111	0.628489	1.09283e-06	0.0001384	FALSE	gained_in_mutant	1113	*	Promoter (2-3kb)	414926	LINC00593	2600
chr5	157142279	157143890	*	1612	8.75993	8.49884	8.98093	-0.482085	1.09616e-06	0.000138728	FALSE	lost_in_mutant	1612	*	Promoter (<=1kb)	9443	MED7	0
chr2	75710223	75711420	*	1198	8.31345	8.01993	8.55724	-0.53731	1.09842e-06	0.000138918	FALSE	lost_in_mutant	1198	*	Promoter (<=1kb)	6936	GCFC2	0
chr15	24846937	24848527	*	1591	6.72665	6.26855	7.07382	-0.805274	1.1044e-06	0.000139579	TRUE	lost_in_mutant	1591	*	Exon (ENST00000648546.2/ENST00000648546.2, exon 1 of 3)	6638	SNRPN	-8024
chr17	15414501	15415540	*	1040	6.82868	6.39791	7.15997	-0.762059	1.10854e-06	0.000140008	FALSE	lost_in_mutant	1040	*	Intron (ENST00000580422.1/ENST00000580422.1, intron 2 of 3)	284040	CDRT4	37080
chr11	44564791	44565976	*	1186	9.0196	8.78453	9.22168	-0.437144	1.11247e-06	0.000140408	FALSE	lost_in_mutant	1186	*	Promoter (<=1kb)	3732	CD82	0
chr13	74190960	74192143	*	1184	6.05364	6.47817	5.44949	1.02868	1.11824e-06	0.00014104	FALSE	gained_in_mutant	1184	*	Distal Intergenic	100507612	LINC00402	-39258
chr15	31387710	31388263	*	554	5.80516	5.14158	6.25796	-1.11637	1.1231e-06	0.000141556	FALSE	lost_in_mutant	554	*	Intron (ENST00000558921.1/51621, intron 1 of 1)	105370939	LOC105370939	-4580
chr22	49768275	49769400	*	1126	7.21878	6.82194	7.52968	-0.707741	1.12766e-06	0.000142035	TRUE	lost_in_mutant	1126	*	Distal Intergenic	23774	BRD1	6715
chr10	29344236	29344814	*	579	5.39336	5.91103	4.57826	1.33277	1.14574e-06	0.000144118	TRUE	gained_in_mutant	579	*	Intron (ENST00000702470.1/ENST00000702470.1, intron 2 of 2)	84569	LYZL1	52311
chr16	69937146	69937826	*	681	5.92227	5.30235	6.35447	-1.05212	1.14641e-06	0.000144118	FALSE	lost_in_mutant	681	*	Promoter (<=1kb)	11060	WWP2	226
chr18	59899345	59901067	*	1723	7.20707	6.8219	7.51077	-0.688876	1.14654e-06	0.000144118	TRUE	lost_in_mutant	1723	*	Promoter (<=1kb)	5366	PMAIP1	0
chr3	7517800	7519236	*	1437	7.08775	6.69215	7.39789	-0.705742	1.14796e-06	0.0001442	FALSE	lost_in_mutant	1437	*	Intron (ENST00000467425.5/2917, intron 7 of 12)	100873937	GRM7-AS1	16048
chr15	53239838	53241972	*	2135	6.66682	6.21294	7.01157	-0.798625	1.15064e-06	0.000144438	TRUE	lost_in_mutant	2135	*	Distal Intergenic	105370822	LINC02490	123473
chr8	129352921	129353491	*	571	4.59259	5.2395	3.38901	1.85049	1.15485e-06	0.000144786	FALSE	gained_in_mutant	571	*	Exon (ENST00000676407.1/137196, exon 4 of 8)	137196	CCDC26	5346
chr19	47446906	47448005	*	1100	7.36834	7.65923	7.00359	0.655641	1.15522e-06	0.000144786	FALSE	gained_in_mutant	1100	*	Promoter (<=1kb)	6543	SLC8A2	0
chr13	34879565	34880431	*	867	6.45716	5.96274	6.82469	-0.861948	1.15576e-06	0.000144786	FALSE	lost_in_mutant	867	*	Distal Intergenic	26960	NBEA	-61839
chr11	18723716	18724561	*	846	8.80375	9.01571	8.55518	0.460531	1.15994e-06	0.000145211	FALSE	gained_in_mutant	846	*	Promoter (1-2kb)	283284	IGSF22	1613
chr10	43395862	43397584	*	1723	8.23925	7.96123	8.47225	-0.511027	1.16089e-06	0.000145233	FALSE	lost_in_mutant	1723	*	Promoter (<=1kb)	3185	HNRNPF	0
chr10	48891702	48893038	*	1337	7.15026	7.46754	6.74295	0.724589	1.17834e-06	0.000147315	TRUE	gained_in_mutant	1337	*	Intron (ENST00000325239.12/57705, intron 44 of 61)	474354	LRRC18	42175
chr5	643338	644773	*	1436	6.49275	5.96716	6.87716	-0.909998	1.18229e-06	0.000147709	FALSE	lost_in_mutant	1436	*	Promoter (<=1kb)	55722	CEP72	0
chr6	39016692	39018163	*	1472	7.642	7.93251	7.27784	0.654676	1.20625e-06	0.000150602	TRUE	gained_in_mutant	1472	*	Intron (ENST00000327475.11/1769, intron 91 of 92)	2740	GLP1R	-30618
chr2	7015200	7015856	*	657	6.13678	5.57824	6.53843	-0.96019	1.21221e-06	0.000151217	FALSE	lost_in_mutant	657	*	Intron (ENST00000320892.11/9781, intron 5 of 8)	9781	RNF144A	18260
chr2	184037123	184037746	*	624	6.03861	5.43861	6.46111	-1.02251	1.21281e-06	0.000151217	TRUE	lost_in_mutant	624	*	Distal Intergenic	105373777	LOC105373777	149827
chr1	24409424	24409936	*	513	5.68308	6.14797	4.99294	1.15504	1.21471e-06	0.000151351	FALSE	gained_in_mutant	513	*	Promoter (<=1kb)	90529	STPG1	843
chr17	7881821	7882451	*	631	6.44826	5.95372	6.81587	-0.86215	1.21664e-06	0.000151437	FALSE	lost_in_mutant	631	*	Promoter (2-3kb)	1107	CHD3	-2345
chr13	52737108	52740105	*	2998	7.46739	7.09144	7.76534	-0.673897	1.21703e-06	0.000151437	FALSE	lost_in_mutant	2998	*	Promoter (<=1kb)	11061	CNMD	0
chr17	38558122	38560077	*	1956	9.75841	9.57366	9.92217	-0.348517	1.23029e-06	0.000152984	FALSE	lost_in_mutant	1956	*	Promoter (<=1kb)	80725	SRCIN1	0
chr14	20412611	20414033	*	1423	8.80515	8.56074	9.01409	-0.453341	1.23276e-06	0.000153188	FALSE	lost_in_mutant	1423	*	Promoter (<=1kb)	7011	TEP1	0
chr12	85279390	85281237	*	1848	7.16627	6.76101	7.4823	-0.721291	1.23415e-06	0.000153259	FALSE	lost_in_mutant	1848	*	Promoter (<=1kb)	8092	ALX1	0
chr9	114416775	114417790	*	1016	7.16922	6.77062	7.48119	-0.710572	1.23643e-06	0.000153381	FALSE	lost_in_mutant	1016	*	Intron (ENST00000265134.10/25861, intron 7 of 11)	25861	WHRN	8281
chr22	50150446	50151234	*	789	7.04944	7.36668	6.64218	0.724501	1.23738e-06	0.000153381	FALSE	gained_in_mutant	789	*	Promoter (1-2kb)	54456	MOV10L1	1057
chr11	119911961	119912722	*	762	6.88674	7.21647	6.45862	0.757849	1.23762e-06	0.000153381	FALSE	gained_in_mutant	762	*	Intron (ENST00000662653.1/105369526, intron 1 of 2)	105369526	LOC105369526	6611
chr12	123021544	123022468	*	925	6.55571	6.07399	6.91621	-0.842224	1.24063e-06	0.000153651	FALSE	lost_in_mutant	925	*	Intron (ENST00000280562.9/57605, intron 2 of 24)	100422931	MIR4304	-10816
chr8	129535407	129536438	*	1032	7.35491	7.65986	6.96773	0.692136	1.24484e-06	0.000154069	FALSE	gained_in_mutant	1032	*	Intron (ENST00000675388.1/137196, intron 1 of 8)	137196	CCDC26	12248
chr11	75481032	75481799	*	768	6.40054	5.90165	6.77053	-0.868876	1.26239e-06	0.000156137	FALSE	lost_in_mutant	768	*	Promoter (1-2kb)	81544	GDPD5	-1629
chr6	76612392	76613493	*	1102	7.79959	7.4809	8.06047	-0.579572	1.26547e-06	0.000156413	TRUE	lost_in_mutant	1102	*	Distal Intergenic	105377860	LINC02540	-18571
chr5	159554768	159555712	*	945	6.35857	5.8165	6.75167	-0.935172	1.27197e-06	0.000157112	FALSE	lost_in_mutant	945	*	Promoter (1-2kb)	105377684	LOC105377684	1760
chr11	133951110	133952139	*	1030	8.27321	7.97246	8.52195	-0.549496	1.2757e-06	0.000157467	FALSE	lost_in_mutant	1030	*	Promoter (<=1kb)	22997	IGSF9B	77
chr12	129911204	129911893	*	690	5.85782	5.23834	6.28981	-1.05148	1.28785e-06	0.000158718	FALSE	lost_in_mutant	690	*	Distal Intergenic	121256	TMEM132D	-7179
chr11	5101933	5102731	*	799	5.75394	5.10995	6.19761	-1.08765	1.28823e-06	0.000158718	FALSE	lost_in_mutant	799	*	Distal Intergenic	79296	OR52E1	32361
chr2	29271989	29272492	*	504	5.60476	4.92088	6.06682	-1.14594	1.28841e-06	0.000158718	FALSE	lost_in_mutant	504	*	Intron (ENST00000389048.8/238, intron 11 of 28)	238	ALK	-44336
chr22	37887543	37888375	*	833	6.61886	6.14218	6.97655	-0.83437	1.29139e-06	0.00015898	FALSE	lost_in_mutant	833	*	Promoter (<=1kb)	51386	EIF3L	839
chr13	67223889	67224670	*	782	5.82847	6.28265	5.1619	1.12075	1.29261e-06	0.000159025	TRUE	gained_in_mutant	782	*	3' UTR	5101	PCDH9	5148
chr12	116712408	116713350	*	943	7.38698	7.00032	7.69161	-0.691291	1.2947e-06	0.000159176	FALSE	lost_in_mutant	943	*	3' UTR	79794	SPRING1	6777
chr3	194782482	194783527	*	1046	6.44687	5.95754	6.8116	-0.854058	1.30161e-06	0.00015992	FALSE	lost_in_mutant	1046	*	Intron (ENST00000668747.1/100507391, intron 7 of 7)	100507391	LINC01968	13059
chr12	3247530	3248515	*	986	6.76129	6.28325	7.11974	-0.836488	1.30665e-06	0.000160432	FALSE	lost_in_mutant	986	*	Intron (ENST00000537971.5/10867, intron 2 of 7)	10867	TSPAN9	-24397
chr11	8126611	8128203	*	1593	6.54547	6.07464	6.89987	-0.825235	1.30994e-06	0.000160729	FALSE	lost_in_mutant	1593	*	Promoter (<=1kb)	79608	RIC3	269
chr15	78619531	78621427	*	1897	8.3477	8.08302	8.57126	-0.488235	1.31203e-06	0.000160879	FALSE	lost_in_mutant	1897	*	Promoter (<=1kb)	1136	CHRNA3	0
chr17	19779912	19782419	*	2508	7.5964	7.25279	7.87371	-0.620928	1.32698e-06	0.000162605	FALSE	lost_in_mutant	2508	*	Promoter (1-2kb)	9706	ULK2	1641
chr5	73416998	73418458	*	1461	5.87764	5.26325	6.30716	-1.04392	1.32907e-06	0.000162753	FALSE	lost_in_mutant	1461	*	Distal Intergenic	2297	FOXD1	30319
chr15	62359971	62361152	*	1182	7.19291	6.81646	7.49119	-0.674728	1.333e-06	0.000163127	FALSE	lost_in_mutant	1182	*	Distal Intergenic	102464834	MIR6085	16942
chr11	75475445	75476110	*	666	6.49207	6.01276	6.85124	-0.838473	1.33784e-06	0.000163611	FALSE	lost_in_mutant	666	*	Promoter (1-2kb)	81544	GDPD5	1741
chr18	77587449	77588917	*	1469	7.24449	6.86819	7.54267	-0.674484	1.33885e-06	0.000163612	FALSE	lost_in_mutant	1469	*	Distal Intergenic	107985172	LOC107985172	165830
chr10	118668496	118670528	*	2033	8.16621	7.885	8.40144	-0.516442	1.33962e-06	0.000163612	FALSE	lost_in_mutant	2033	*	Distal Intergenic	143384	CACUL1	16253
chr14	89966653	89967543	*	891	5.88585	5.26334	6.3193	-1.05596	1.34448e-06	0.000164081	FALSE	lost_in_mutant	891	*	3' UTR	55775	TDP1	3548
chr9	97554918	97555610	*	693	5.75035	5.10028	6.19687	-1.09659	1.34559e-06	0.000164081	FALSE	lost_in_mutant	693	*	Promoter (<=1kb)	7111	TMOD1	0
chr20	43079824	43080720	*	897	5.96919	5.34814	6.40193	-1.0538	1.34629e-06	0.000164081	FALSE	lost_in_mutant	897	*	Intron (ENST00000356100.6/11122, intron 1 of 30)	11122	PTPRT	109013
chr10	20442892	20443656	*	765	6.19073	5.61843	6.59939	-0.980956	1.347e-06	0.000164081	FALSE	lost_in_mutant	765	*	Distal Intergenic	100616383	MIR4675	-108314
chr1	54559609	54560488	*	880	4.96068	4.02995	5.52179	-1.49184	1.35314e-06	0.000164529	FALSE	lost_in_mutant	880	*	Intron (ENST00000481208.5/26027, intron 1 of 14)	26027	ACOT11	11381
chr14	25759516	25760852	*	1337	7.0963	6.70775	7.40211	-0.694361	1.35323e-06	0.000164529	TRUE	lost_in_mutant	1337	*	Intron (ENST00000546412.2/107984700, intron 5 of 9)	124900350	LOC124900350	45860
chr9	136451079	136451918	*	840	6.44153	5.92712	6.81995	-0.892831	1.35334e-06	0.000164529	TRUE	lost_in_mutant	840	*	Promoter (<=1kb)	9919	SEC16A	-198
chr19	19304415	19305116	*	702	4.98968	4.10152	5.53535	-1.43382	1.35435e-06	0.000164542	FALSE	lost_in_mutant	702	*	Promoter (<=1kb)	57794	SUGP1	-587
chr12	132622579	132623906	*	1328	6.19544	5.64878	6.59093	-0.942152	1.36104e-06	0.000165181	FALSE	lost_in_mutant	1328	*	Promoter (2-3kb)	5426	POLE	2045
chr9	133825664	133826897	*	1234	8.01228	7.72389	8.25251	-0.528614	1.36139e-06	0.000165181	TRUE	lost_in_mutant	1234	*	Intron (ENST00000406606.7/7410, intron 4 of 26)	1757	SARDH	-85709
chr2	173048548	173049634	*	1087	6.96654	7.29862	6.53442	0.764196	1.36953e-06	0.000165974	FALSE	gained_in_mutant	1087	*	Promoter (<=1kb)	11069	RAPGEF4	420
chr5	175123282	175124178	*	897	6.21626	6.6131	5.66702	0.946082	1.36972e-06	0.000165974	FALSE	gained_in_mutant	897	*	Distal Intergenic	441116	LINC01951	-127769
chr20	37233784	37234953	*	1170	7.85704	7.55318	8.10789	-0.554713	1.37531e-06	0.000166543	FALSE	lost_in_mutant	1170	*	Exon (ENST00000705448.1/6185, exon 15 of 18)	6185	RPN2	3914
chr19	10027409	10028115	*	707	7.9082	7.60082	8.16145	-0.560632	1.37702e-06	0.000166583	FALSE	lost_in_mutant	707	*	Distal Intergenic	50700	RDH8	6648
chr5	57989110	57990126	*	1017	6.25632	6.64771	5.71752	0.930191	1.37744e-06	0.000166583	TRUE	gained_in_mutant	1017	*	Distal Intergenic	101928539	LINC02225	-89948
chr8	34370472	34371536	*	1065	5.65037	6.13792	4.90843	1.22949	1.38021e-06	0.000166809	FALSE	gained_in_mutant	1065	*	Distal Intergenic	105379365	NA	185827
chr11	35425453	35426613	*	1161	6.87852	6.44812	7.20958	-0.761467	1.38375e-06	0.000167128	FALSE	lost_in_mutant	1161	*	Distal Intergenic	6506	SLC1A2	-5390
chr8	49895199	49896143	*	945	6.7253	6.2759	7.06747	-0.79157	1.38499e-06	0.000167169	TRUE	lost_in_mutant	945	*	Distal Intergenic	54212	SNTG1	-13646
chr22	47051568	47052341	*	774	6.81351	6.37965	7.14662	-0.766974	1.39105e-06	0.00016779	FALSE	lost_in_mutant	774	*	Intron (ENST00000380995.5/25771, intron 12 of 13)	124905139	LOC124905139	64874
chr18	13512642	13513688	*	1047	6.11456	5.55233	6.51809	-0.965755	1.3942e-06	0.000168061	FALSE	lost_in_mutant	1047	*	Intron (ENST00000679177.1/753, intron 3 of 5)	753	LDLRAD4	-28604
chr3	197242748	197243142	*	395	4.09259	2.67234	4.79423	-2.12189	1.39636e-06	0.000168212	FALSE	lost_in_mutant	395	*	Intron (ENST00000346964.6/1739, intron 4 of 25)	1739	DLG1	-16389
chr22	21443011	21444563	*	1553	6.1715	5.61251	6.57337	-0.960861	1.3996e-06	0.000168471	FALSE	lost_in_mutant	1553	*	Promoter (<=1kb)	23119	HIC2	551
chr13	66108759	66109437	*	679	5.17328	5.71301	4.30102	1.41199	1.40033e-06	0.000168471	FALSE	gained_in_mutant	679	*	Distal Intergenic	100616205	MIR4704	-108813
chr9	117720185	117721149	*	965	6.81616	6.38477	7.14781	-0.763033	1.40472e-06	0.000168829	FALSE	lost_in_mutant	965	*	3' UTR	7099	TLR4	11988
chr13	63958329	63959137	*	809	5.3075	5.82365	4.49619	1.32746	1.40589e-06	0.000168829	TRUE	gained_in_mutant	809	*	Intron (ENST00000650541.1/144766, intron 5 of 6)	102723968	LOC102723968	-114204
chr11	87453960	87454811	*	852	6.21945	5.68122	6.61054	-0.92932	1.40604e-06	0.000168829	FALSE	lost_in_mutant	852	*	Distal Intergenic	65084	TMEM135	134893
chr10	103451762	103452941	*	1180	6.59429	6.12617	6.94715	-0.820986	1.40913e-06	0.00016909	FALSE	lost_in_mutant	1180	*	Promoter (<=1kb)	51063	CALHM2	0
chr15	23073941	23074884	*	944	6.02329	5.43687	6.43906	-1.00219	1.41206e-06	0.000169332	FALSE	lost_in_mutant	944	*	Distal Intergenic	114791	TUBGCP5	-34369
chr19	15297252	15298189	*	938	6.11696	5.55941	6.51809	-0.958673	1.41633e-06	0.000169735	FALSE	lost_in_mutant	938	*	Intron (ENST00000679869.1/23476, intron 1 of 19)	23476	BRD4	-16801
chr4	121696294	121698320	*	2027	8.18525	7.8847	8.43385	-0.549144	1.4214e-06	0.000170232	TRUE	lost_in_mutant	2027	*	Promoter (<=1kb)	308	ANXA5	0
chr13	19818030	19818752	*	723	6.42302	5.87365	6.81992	-0.946272	1.43192e-06	0.00017138	FALSE	lost_in_mutant	723	*	Exon (ENST00000435385.1/ENST00000435385.1, exon 1 of 1)	9205	ZMYM5	33044
chr13	62505955	62506977	*	1023	5.21321	5.74932	4.35059	1.39873	1.44065e-06	0.000172314	TRUE	gained_in_mutant	1023	*	Distal Intergenic	105370232	LOC105370232	67928
chr11	61344867	61345845	*	979	6.18281	5.63923	6.57671	-0.937474	1.44259e-06	0.000172435	FALSE	lost_in_mutant	979	*	Promoter (<=1kb)	26007	TKFC	0
chr1	74506084	74506835	*	752	6.69804	7.051	6.22975	0.821248	1.45869e-06	0.000174246	FALSE	gained_in_mutant	752	*	Intron (ENST00000557284.7/100526835, intron 25 of 26)	105378803	LRRC53	5776
chr19	48629800	48631478	*	1679	8.63779	8.39595	8.84484	-0.448886	1.46439e-06	0.000174814	FALSE	lost_in_mutant	1679	*	3' UTR	1628	DBP	3048
chr2	132582033	132582710	*	678	5.20715	4.37931	5.72984	-1.35054	1.47026e-06	0.000175403	FALSE	lost_in_mutant	678	*	Intron (ENST00000329321.4/2863, intron 1 of 1)	2863	GPR39	-21731
chr12	11366691	11367113	*	423	5.49675	5.9995	4.71855	1.28095	1.47143e-06	0.000175428	FALSE	gained_in_mutant	423	*	Distal Intergenic	5542	PRB1	-11100
chr22	20298525	20300132	*	1608	9.2907	9.06561	9.48536	-0.419757	1.47467e-06	0.000175702	FALSE	lost_in_mutant	1608	*	Exon (ENST00000438948.1/ENST00000438948.1, exon 1 of 10)	65078	RTN4R	-15279
chr6	49553264	49553637	*	374	4.58567	5.23141	3.38628	1.84513	1.477e-06	0.000175766	FALSE	gained_in_mutant	374	*	Promoter (<=1kb)	135398	C6orf141	906
chr13	65292265	65293217	*	953	6.14528	6.55495	5.571	0.98395	1.47711e-06	0.000175766	FALSE	gained_in_mutant	953	*	Distal Intergenic	105370242	LINC01052	-572853
chr8	130270741	130271278	*	538	4.6076	5.23917	3.45798	1.78118	1.48802e-06	0.000176952	FALSE	gained_in_mutant	538	*	Intron (ENST00000518721.6/50807, intron 3 of 29)	124902027	LOC124902027	22454
chr1	17602768	17603916	*	1149	6.43031	5.91292	6.81033	-0.897404	1.48991e-06	0.000177003	FALSE	lost_in_mutant	1149	*	Promoter (<=1kb)	55160	ARHGEF10L	597
chr11	120646404	120646843	*	440	4.95639	5.53299	3.98122	1.55176	1.49037e-06	0.000177003	FALSE	gained_in_mutant	440	*	Intron (ENST00000638419.1/2900, intron 1 of 20)	2900	GRIK4	70605
chr5	167530620	167531254	*	635	5.10658	4.26754	5.63363	-1.36609	1.49188e-06	0.00017707	FALSE	lost_in_mutant	635	*	Intron (ENST00000518659.6/57451, intron 4 of 30)	57451	TENM2	-42405
chr3	44065363	44066047	*	685	6.27737	5.75145	6.66195	-0.9105	1.49817e-06	0.000177701	FALSE	lost_in_mutant	685	*	Distal Intergenic	406929	MIR138-1	-48165
chr1	154484296	154484653	*	358	5.29337	5.82104	4.45277	1.36827	1.50531e-06	0.000178434	FALSE	gained_in_mutant	358	*	Promoter (1-2kb)	126669	SHE	1391
chr1	198848379	198849518	*	1140	5.73301	5.06824	6.18636	-1.11812	1.51686e-06	0.000179688	FALSE	lost_in_mutant	1140	*	Intron (ENST00000660348.1/100131234, intron 2 of 2)	406955	MIR181B1	9464
chr16	89256660	89257835	*	1176	4.75526	5.37049	3.66043	1.71006	1.52187e-06	0.000180166	FALSE	gained_in_mutant	1176	*	Distal Intergenic	29123	ANKRD11	17283
chr10	5071137	5072644	*	1508	7.20074	6.82874	7.49621	-0.667473	1.52773e-06	0.000180745	FALSE	lost_in_mutant	1508	*	Intron (ENST00000605781.5/8644, intron 1 of 5)	8644	AKR1C3	-4994
chr18	23140981	23141884	*	904	6.39582	5.89928	6.76452	-0.86524	1.52894e-06	0.000180772	FALSE	lost_in_mutant	904	*	Intron (ENST00000400473.6/91768, intron 1 of 9)	91768	CABLES1	4432
chr19	39304938	39305676	*	739	7.54734	7.20488	7.82391	-0.619029	1.54855e-06	0.000182932	FALSE	lost_in_mutant	739	*	Distal Intergenic	282618	IFNL1	8531
chr2	38074777	38077589	*	2813	8.672	8.42185	8.88511	-0.463263	1.54919e-06	0.000182932	FALSE	lost_in_mutant	2813	*	Promoter (<=1kb)	285154	CYP1B1-AS1	0
chr3	53160480	53161762	*	1283	8.21851	7.89697	8.48129	-0.584323	1.55836e-06	0.000183898	FALSE	lost_in_mutant	1283	*	Promoter (<=1kb)	5580	PRKCD	0
chr17	47239705	47240570	*	866	7.16041	6.77892	7.46183	-0.682912	1.5641e-06	0.000184458	FALSE	lost_in_mutant	866	*	Distal Intergenic	3690	ITGB3	-13257
chr13	59111755	59113165	*	1411	5.28706	5.80314	4.47592	1.32722	1.57037e-06	0.00018508	TRUE	gained_in_mutant	1411	*	Distal Intergenic	105370224	LOC105370224	117471
chr9	89433873	89434236	*	364	5.76487	6.22419	5.08705	1.13713	1.57415e-06	0.000185408	FALSE	gained_in_mutant	364	*	Promoter (2-3kb)	10507	SEMA4D	2227
chr19	45136015	45137679	*	1665	6.63783	6.18773	6.98039	-0.792656	1.57572e-06	0.000185474	FALSE	lost_in_mutant	1665	*	Promoter (<=1kb)	284352	PPP1R37	-897
chr18	76909394	76910056	*	663	4.93526	4.01195	5.49372	-1.48177	1.57748e-06	0.000185563	FALSE	lost_in_mutant	663	*	Intron (ENST00000320610.14/7776, intron 14 of 30)	7776	ZNF236	11302
chr20	52190690	52192722	*	2033	9.23952	9.00379	9.44209	-0.438296	1.58391e-06	0.000186201	FALSE	lost_in_mutant	2033	*	Promoter (<=1kb)	55734	ZFP64	0
chr13	104983609	104984824	*	1216	6.01887	5.4517	6.42493	-0.973237	1.59588e-06	0.000187489	TRUE	lost_in_mutant	1216	*	Distal Intergenic	105370344	LOC105370344	-425992
chr10	122474034	122476807	*	2774	8.62908	8.38814	8.83548	-0.447336	1.59823e-06	0.000187647	TRUE	lost_in_mutant	2774	*	Intron (ENST00000648167.1/5654, intron 1 of 8)	5654	HTRA1	12481
chr18	63161468	63162368	*	901	7.07959	7.39434	6.67643	0.717911	1.60471e-06	0.000188288	FALSE	gained_in_mutant	901	*	Promoter (<=1kb)	596	BCL2	0
chr19	54438534	54439866	*	1333	7.40628	7.05492	7.6886	-0.633686	1.60706e-06	0.000188444	FALSE	lost_in_mutant	1333	*	Promoter (2-3kb)	57348	TTYH1	2529
chr21	14090204	14090678	*	475	4.97908	4.07193	5.53171	-1.45978	1.61182e-06	0.000188773	FALSE	lost_in_mutant	475	*	Intron (ENST00000690295.1/105377134, intron 2 of 3)	105377134	LOC105377134	62783
chr8	140046934	140047853	*	920	7.50296	7.14538	7.78928	-0.643905	1.6119e-06	0.000188773	FALSE	lost_in_mutant	920	*	Intron (ENST00000438773.4/83696, intron 17 of 22)	83696	TRAPPC9	34300
chr1	57162702	57163834	*	1133	7.46564	7.74725	7.11539	0.631854	1.61365e-06	0.000188833	FALSE	gained_in_mutant	1133	*	Intron (ENST00000371236.7/1600, intron 2 of 14)	1600	DAB1	-26119
chr9	3181252	3181901	*	650	5.21856	5.74561	4.37956	1.36604	1.61446e-06	0.000188833	FALSE	gained_in_mutant	650	*	Promoter (<=1kb)	101929247	LINC01231	0
chr17	76917575	76919064	*	1490	7.25558	6.88532	7.54996	-0.66464	1.61614e-06	0.000188911	FALSE	lost_in_mutant	1490	*	Intron (ENST00000569840.7/146664, intron 8 of 17)	146664	MGAT5B	-4786
chr2	26462311	26464107	*	1797	7.79938	8.06257	7.47722	0.585352	1.61922e-06	0.000189151	FALSE	gained_in_mutant	1797	*	Promoter (2-3kb)	9381	OTOF	2218
chr9	129198063	129199155	*	1093	7.68294	7.95033	7.35446	0.595875	1.62116e-06	0.000189258	FALSE	gained_in_mutant	1093	*	Promoter (2-3kb)	105376289	LOC105376289	-2160
chr11	1458460	1459619	*	1160	7.57667	7.2354	7.85246	-0.617062	1.62824e-06	0.000189965	TRUE	lost_in_mutant	1160	*	3' UTR	9024	BRSK2	4033
chr3	50410947	50411880	*	934	7.53028	7.81337	7.17773	0.635636	1.63422e-06	0.000190543	FALSE	gained_in_mutant	934	*	Intron (ENST00000424201.7/9254, intron 3 of 37)	101928965	LOC101928965	43482
chr11	30446135	30447623	*	1489	7.09807	6.67732	7.42342	-0.746093	1.64098e-06	0.000191098	FALSE	lost_in_mutant	1489	*	Intron (ENST00000448418.6/744, intron 4 of 6)	744	MPPED2	-4732
chr17	78352463	78353611	*	1149	8.66472	8.40253	8.88651	-0.483983	1.64104e-06	0.000191098	FALSE	lost_in_mutant	1149	*	Distal Intergenic	9021	SOCS3	6466
chr2	3200214	3200831	*	618	5.64647	4.97428	6.10322	-1.12894	1.64701e-06	0.000191672	FALSE	lost_in_mutant	618	*	Intron (ENST00000478754.5/7260, intron 7 of 10)	7260	EIPR1	-5823
chr17	13995520	13996652	*	1133	5.9901	5.3953	6.41002	-1.01472	1.64929e-06	0.000191817	TRUE	lost_in_mutant	1133	*	Intron (ENST00000582752.7/100874058, intron 2 of 4)	100506974	LOC100506974	-64342
chr15	65376779	65378643	*	1865	8.98337	8.75439	9.18093	-0.426549	1.65993e-06	0.000192933	FALSE	lost_in_mutant	1865	*	Promoter (<=1kb)	9543	IGDCC3	0
chr17	5694304	5695243	*	940	6.73477	6.27393	7.0835	-0.809566	1.66395e-06	0.000193279	FALSE	lost_in_mutant	940	*	Distal Intergenic	124903903	LOC124903903	8813
chr7	157211588	157212040	*	453	5.84818	5.22067	6.28403	-1.06336	1.67198e-06	0.00019409	FALSE	lost_in_mutant	453	*	Intron (ENST00000348165.10/9690, intron 13 of 22)	9690	UBE3C	4075
chr17	31722300	31722949	*	650	5.02174	5.5896	4.07184	1.51776	1.68143e-06	0.000195065	FALSE	gained_in_mutant	650	*	Distal Intergenic	55352	COPRS	135982
chr12	53219488	53221998	*	2511	8.93098	8.68088	9.14407	-0.463183	1.70162e-06	0.000197284	FALSE	lost_in_mutant	2511	*	Promoter (<=1kb)	5916	RARG	0
chr1	109516645	109517460	*	816	6.11614	5.56064	6.51621	-0.955575	1.703e-06	0.00019732	FALSE	lost_in_mutant	816	*	Distal Intergenic	57463	AMIGO1	-6907
chr3	14783364	14784763	*	1400	7.62669	7.28503	7.90273	-0.617698	1.70771e-06	0.000197742	FALSE	lost_in_mutant	1400	*	Distal Intergenic	152273	FGD5	-26090
chr16	75238116	75239447	*	1332	7.33538	6.97218	7.62529	-0.653109	1.70941e-06	0.000197815	FALSE	lost_in_mutant	1332	*	Promoter (<=1kb)	9564	BCAR1	0
chr19	17576826	17577382	*	557	5.57852	4.88859	6.04331	-1.15473	1.72047e-06	0.000198971	FALSE	lost_in_mutant	557	*	Promoter (<=1kb)	79709	COLGALT1	0
chr13	67283625	67284044	*	420	4.7933	5.39186	3.75169	1.64018	1.72292e-06	0.000199129	FALSE	gained_in_mutant	420	*	Distal Intergenic	100874145	LINC00364	-42133
chr8	130762256	130762917	*	662	4.02577	4.7666	2.42137	2.34522	1.73169e-06	0.000200018	FALSE	gained_in_mutant	662	*	Distal Intergenic	114	ADCY8	227948
chr20	35305577	35306214	*	638	6.909	7.2465	6.46762	0.778886	1.7422e-06	0.000201107	FALSE	gained_in_mutant	638	*	Promoter (<=1kb)	55245	UQCC1	841
chr3	139093723	139094465	*	743	4.90183	3.96355	5.46561	-1.50206	1.74982e-06	0.000201814	FALSE	lost_in_mutant	743	*	Intron (ENST00000495075.5/56945, intron 1 of 9)	60467	BPESC1	-9720
chr7	20998074	20998927	*	854	6.43924	6.81739	5.92533	0.892054	1.7505e-06	0.000201814	TRUE	gained_in_mutant	854	*	Intron (ENST00000661032.1/104355138, intron 5 of 8)	104355138	LINC01162	162643
chr1	43550004	43550489	*	486	6.39247	5.89356	6.76247	-0.86891	1.75343e-06	0.000202025	FALSE	lost_in_mutant	486	*	Intron (ENST00000496043.5/5792, intron 4 of 4)	5792	PTPRF	4928
chr9	83491572	83492893	*	1322	5.43988	4.71801	5.91879	-1.20078	1.76985e-06	0.000203778	TRUE	lost_in_mutant	1322	*	Intron (ENST00000376438.5/257019, intron 1 of 14)	257019	FRMD3	-23830
chr19	18670040	18670764	*	725	5.2067	4.39791	5.72185	-1.32394	1.77084e-06	0.000203778	FALSE	lost_in_mutant	725	*	3' UTR	23373	CRTC1	-12914
chr15	36312809	36313476	*	668	5.54598	6.02463	4.8247	1.19994	1.79335e-06	0.000206134	FALSE	gained_in_mutant	668	*	Distal Intergenic	105370769	LOC105370769	131036
chr1	98426075	98426616	*	542	4.56693	5.20044	3.41067	1.78977	1.79354e-06	0.000206134	TRUE	gained_in_mutant	542	*	Distal Intergenic	729987	LINC01776	215328
chr14	105471046	105471495	*	450	6.84095	6.40689	7.17418	-0.767284	1.80119e-06	0.000206884	FALSE	lost_in_mutant	450	*	Promoter (1-2kb)	1397	CRIP2	-1467
chr15	41805944	41807299	*	1356	7.10248	6.70982	7.41082	-0.700999	1.81704e-06	0.000208576	FALSE	lost_in_mutant	1356	*	Intron (ENST00000512970.5/23005, intron 3 of 29)	23005	MAPKBP1	-3393
chr6	3965150	3965614	*	465	5.13515	5.68477	4.23625	1.44852	1.82579e-06	0.000209449	FALSE	gained_in_mutant	465	*	Distal Intergenic	124901245	LOC124901245	55601
chr3	24494032	24495885	*	1854	8.55124	8.28971	8.77256	-0.48285	1.83778e-06	0.000210695	FALSE	lost_in_mutant	1854	*	Promoter (<=1kb)	644990	THRB-AS1	0
chr11	129958720	129959598	*	879	5.09581	4.20571	5.64219	-1.43648	1.84497e-06	0.000211388	FALSE	lost_in_mutant	879	*	Intron (ENST00000358825.9/56980, intron 2 of 21)	56980	PRDM10	-11098
chr5	129903860	129906826	*	2967	9.75268	9.55807	9.92413	-0.366066	1.84715e-06	0.000211508	FALSE	lost_in_mutant	2967	*	Promoter (<=1kb)	337876	CHSY3	0
chr8	47292962	47293308	*	347	4.27344	2.99944	4.93928	-1.93984	1.85355e-06	0.000212109	FALSE	lost_in_mutant	347	*	Promoter (1-2kb)	23514	SPIDR	1909
chr14	91835863	91837128	*	1266	7.02007	6.5958	7.34751	-0.751707	1.85905e-06	0.000212607	FALSE	lost_in_mutant	1266	*	Promoter (<=1kb)	123036	TC2N	0
chr9	74594932	74595974	*	1043	6.12775	5.57079	6.52859	-0.957797	1.86453e-06	0.000213102	FALSE	lost_in_mutant	1043	*	Intron (ENST00000376896.8/6096, intron 1 of 9)	6096	RORB	-19626
chr17	50972129	50973040	*	912	6.14821	5.59595	6.54661	-0.950657	1.86681e-06	0.000213231	TRUE	lost_in_mutant	912	*	Promoter (2-3kb)	9043	SPAG9	2320
chr5	159324134	159324818	*	685	6.59284	6.95977	6.09953	0.860243	1.87183e-06	0.000213673	TRUE	gained_in_mutant	685	*	Intron (ENST00000521472.6/105377683, intron 2 of 3)	3593	IL12B	5669
chr13	113069888	113071221	*	1334	5.91773	5.27076	6.3628	-1.09204	1.87357e-06	0.00021374	TRUE	lost_in_mutant	1334	*	Exon (ENST00000375608.7/23263, exon 10 of 30)	23263	MCF2L	-3246
chr9	9727409	9728303	*	895	5.31032	5.82659	4.49872	1.32786	1.88043e-06	0.00021439	FALSE	gained_in_mutant	895	*	Intron (ENST00000381196.9/5789, intron 7 of 45)	105375972	LOC105375972	-71120
chr3	127796398	127797394	*	997	6.70497	6.26471	7.04182	-0.777117	1.88813e-06	0.000215136	TRUE	lost_in_mutant	997	*	Promoter (2-3kb)	11343	MGLL	2070
chr7	155052906	155053563	*	658	6.52363	6.89722	6.01815	0.879072	1.89194e-06	0.000215437	FALSE	gained_in_mutant	658	*	Distal Intergenic	3361	HTR5A	-16761
chr4	125132359	125133895	*	1537	6.00637	5.42686	6.41867	-0.991811	1.89368e-06	0.000215503	FALSE	lost_in_mutant	1537	*	Distal Intergenic	79633	FAT4	-181023
chr20	41990001	41990684	*	684	6.59327	6.11649	6.95101	-0.834523	1.92307e-06	0.000218713	FALSE	lost_in_mutant	684	*	Promoter (<=1kb)	101927182	LOC101927182	-456
chr20	36466622	36467818	*	1197	6.803	6.36431	7.13894	-0.774627	1.92679e-06	0.000219002	FALSE	lost_in_mutant	1197	*	Intron (ENST00000373913.7/22839, intron 7 of 12)	22839	DLGAP4	4875
chr22	37674896	37675758	*	863	6.7454	6.3145	7.07676	-0.76226	1.9293e-06	0.000219152	FALSE	lost_in_mutant	863	*	Promoter (<=1kb)	3956	LGALS1	0
chr1	2908169	2908503	*	335	4.9772	4.06847	5.53041	-1.46194	1.93699e-06	0.00021989	FALSE	lost_in_mutant	335	*	Distal Intergenic	124903825	LOC124903825	94113
chr1	228804761	228805857	*	1097	8.46773	8.19636	8.69605	-0.499689	1.94361e-06	0.000220507	FALSE	lost_in_mutant	1097	*	Distal Intergenic	58480	RHOU	69282
chr19	10352373	10354347	*	1975	9.55202	9.35349	9.7265	-0.373018	1.94494e-06	0.000220522	FALSE	lost_in_mutant	1975	*	Promoter (<=1kb)	7297	TYK2	0
chr2	96944538	96945762	*	1225	6.13217	5.57003	6.53566	-0.965627	1.94867e-06	0.000220644	FALSE	lost_in_mutant	1225	*	Intron (ENST00000490605.3/51252, intron 8 of 16)	51252	FAM178B	4347
chr13	113410637	113411516	*	880	5.97857	6.42055	5.33815	1.0824	1.95029e-06	0.000220644	FALSE	gained_in_mutant	880	*	Promoter (<=1kb)	113622	ADPRHL1	0
chr2	124380284	124381119	*	836	6.48655	6.01145	6.84335	-0.831904	1.95154e-06	0.000220644	TRUE	lost_in_mutant	836	*	Intron (ENST00000431078.1/129684, intron 3 of 23)	129684	CNTNAP5	158579
chr22	41891260	41892124	*	865	5.14161	4.30822	5.66646	-1.35824	1.9517e-06	0.000220644	FALSE	lost_in_mutant	865	*	Exon (ENST00000491541.1/6721, exon 3 of 13)	6721	SREBF2	-4944
chr10	127470759	127471606	*	848	6.4774	5.98723	6.8426	-0.855372	1.95398e-06	0.000220644	FALSE	lost_in_mutant	848	*	Distal Intergenic	594857	NPS	-77703
chr11	97432822	97434033	*	1212	6.32392	5.81301	6.70045	-0.887439	1.9542e-06	0.000220644	TRUE	lost_in_mutant	1212	*	Distal Intergenic	105369449	LINC02553	-172835
chr9	136109247	136110905	*	1659	9.13581	8.89443	9.34253	-0.448098	1.95435e-06	0.000220644	FALSE	lost_in_mutant	1659	*	Promoter (<=1kb)	90120	TMEM250	0
chr16	67198037	67200617	*	2581	8.12123	7.81242	8.37545	-0.563022	1.95669e-06	0.000220773	FALSE	lost_in_mutant	2581	*	Promoter (<=1kb)	79767	ELMO3	0
chr11	131823257	131824946	*	1690	6.7574	6.29321	7.10804	-0.81483	1.96903e-06	0.000222031	FALSE	lost_in_mutant	1690	*	Intron (ENST00000374791.7/50863, intron 1 of 7)	107984413	LOC107984413	72162
chr2	25822249	25822893	*	645	4.62201	3.57883	5.22108	-1.64225	1.97926e-06	0.000223048	TRUE	lost_in_mutant	645	*	Exon (ENST00000407942.1/ENST00000407942.1, exon 1 of 1)	55252	ASXL2	7998
chr18	11045608	11046923	*	1316	7.34021	7.63269	6.97294	0.659746	1.98184e-06	0.000223203	FALSE	gained_in_mutant	1316	*	Intron (ENST00000302079.10/63895, intron 2 of 50)	63895	PIEZO2	101665
chr1	224502499	224503974	*	1476	7.87366	7.56521	8.12763	-0.562417	1.98425e-06	0.000223338	TRUE	lost_in_mutant	1476	*	Intron (ENST00000471578.5/149111, intron 1 of 5)	149111	CNIH3	-9714
chr22	23103389	23104994	*	1606	7.00634	6.61483	7.31397	-0.699131	1.9863e-06	0.000223433	FALSE	lost_in_mutant	1606	*	Intron (ENST00000615612.2/2781, intron 2 of 2)	2781	GNAZ	-17384
chr1	162144520	162146573	*	2054	8.45318	8.19542	8.6718	-0.47638	1.99419e-06	0.000224185	TRUE	lost_in_mutant	2054	*	Intron (ENST00000361897.10/9722, intron 1 of 9)	100616386	MIR4654	-10534
chr13	24327819	24328574	*	756	4.00254	4.73768	2.42669	2.31099	2.00538e-06	0.000225162	FALSE	gained_in_mutant	756	*	Promoter (2-3kb)	100861547	LINC00566	-2876
chr21	46253713	46254069	*	357	4.7649	3.79579	5.33941	-1.54362	2.00674e-06	0.000225162	FALSE	lost_in_mutant	357	*	Promoter (2-3kb)	8888	MCM3AP	2917
chr9	117063594	117064349	*	756	5.71941	5.04895	6.17536	-1.12641	2.0076e-06	0.000225162	FALSE	lost_in_mutant	756	*	Intron (ENST00000313400.9/23245, intron 5 of 22)	100124538	SNORA70C	116746
chr3	29334918	29335996	*	1079	6.71686	6.26021	7.06319	-0.802985	2.00774e-06	0.000225162	TRUE	lost_in_mutant	1079	*	Intron (ENST00000635992.1/152098, intron 8 of 13)	100873979	RBMS3-AS3	-44192
chr11	130102475	130103920	*	1446	7.48427	7.12406	7.77226	-0.648198	2.01396e-06	0.000225722	TRUE	lost_in_mutant	1446	*	Intron (ENST00000650012.1/334, intron 2 of 18)	334	APLP2	-4685
chr6	14542429	14543246	*	818	5.54867	6.03111	4.81863	1.21248	2.01632e-06	0.00022585	TRUE	gained_in_mutant	818	*	Distal Intergenic	101928354	LOC101928354	56444
chr5	139481805	139482907	*	1103	7.22706	6.85625	7.52179	-0.665548	2.01904e-06	0.000225992	FALSE	lost_in_mutant	1103	*	Promoter (<=1kb)	340061	STING1	0
chr18	2410494	2411729	*	1236	6.90851	7.23162	6.4915	0.74012	2.02003e-06	0.000225992	TRUE	gained_in_mutant	1236	*	Intron (ENST00000639316.2/105371956, intron 1 of 4)	105371956	LOC105371956	77697
chr20	31984699	31985613	*	915	5.84965	5.23588	6.27888	-1.043	2.02725e-06	0.000226663	FALSE	lost_in_mutant	915	*	Intron (ENST00000562532.3/343702, intron 1 of 2)	343702	XKR7	16548
chr6	5850739	5851855	*	1117	8.27762	8.5275	7.97521	0.55229	2.03087e-06	0.000226912	FALSE	gained_in_mutant	1117	*	Promoter (<=1kb)	124901251	LOC124901251	0
chr11	35043883	35044602	*	720	5.01363	5.57207	4.0904	1.48167	2.033e-06	0.000226912	FALSE	gained_in_mutant	720	*	Intron (ENST00000702237.1/105376626, intron 1 of 2)	105376626	LOC105376626	22301
chr12	64610484	64611758	*	1275	6.97761	6.58126	7.28821	-0.70695	2.03315e-06	0.000226912	TRUE	lost_in_mutant	1275	*	Promoter (<=1kb)	283349	RASSF3	0
chr1	15949566	15950156	*	591	5.99491	5.41188	6.40898	-0.997095	2.03756e-06	0.000227267	FALSE	lost_in_mutant	591	*	Promoter (2-3kb)	7709	ZBTB17	-2274
chr3	34864910	34865570	*	661	5.479	4.73526	5.96732	-1.23205	2.04101e-06	0.000227514	FALSE	lost_in_mutant	661	*	Distal Intergenic	102724048	LOC102724048	320929
chr14	81323032	81324701	*	1670	7.69587	7.38205	7.95347	-0.571417	2.05818e-06	0.000229291	TRUE	lost_in_mutant	1670	*	Promoter (<=1kb)	85439	STON2	0
chr9	136796637	136797213	*	577	6.78526	6.35198	7.11803	-0.766048	2.06248e-06	0.000229631	FALSE	lost_in_mutant	577	*	Promoter (<=1kb)	84960	CCDC183	277
chr12	2582989	2584439	*	1451	8.08637	7.80423	8.32225	-0.518026	2.06874e-06	0.000230189	FALSE	lost_in_mutant	1451	*	Intron (ENST00000682544.1/775, intron 15 of 49)	775	CACNA1C	16567
chr8	55631433	55632719	*	1287	7.58388	7.25059	7.85444	-0.603849	2.07393e-06	0.000230629	FALSE	lost_in_mutant	1287	*	Distal Intergenic	105375843	XKR4-AS1	-110456
chr22	32951292	32952326	*	1035	6.38077	5.85741	6.764	-0.90659	2.07954e-06	0.000231114	FALSE	lost_in_mutant	1035	*	Intron (ENST00000358763.7/8224, intron 3 of 13)	8224	SYN3	-3713
chr17	76414222	76415169	*	948	7.31256	6.95617	7.59812	-0.641955	2.08227e-06	0.000231278	FALSE	lost_in_mutant	948	*	Intron (ENST00000319380.12/63893, intron 1 of 17)	63893	UBE2O	-8990
chr2	37305539	37306640	*	1102	6.31071	5.77625	6.69982	-0.923564	2.09256e-06	0.000232282	FALSE	lost_in_mutant	1102	*	Intron (ENST00000379066.5/23683, intron 2 of 18)	23683	PRKD3	9748
chr1	171433177	171434392	*	1216	7.01619	7.33388	6.6082	0.72568	2.09511e-06	0.000232382	FALSE	gained_in_mutant	1216	*	Distal Intergenic	23215	PRRC2C	-51138
chr5	45188857	45189928	*	1072	6.71535	6.26051	7.06065	-0.800141	2.09697e-06	0.000232382	FALSE	lost_in_mutant	1072	*	Distal Intergenic	124901180	LOC124901180	-36358
chr2	159959859	159960947	*	1089	5.86739	6.30501	5.23617	1.06883	2.09781e-06	0.000232382	TRUE	gained_in_mutant	1089	*	Intron (ENST00000283243.13/22925, intron 20 of 29)	22925	PLA2R1	-14859
chr11	61530839	61531843	*	1005	7.49702	7.15526	7.77313	-0.617876	2.09848e-06	0.000232382	FALSE	lost_in_mutant	1005	*	Promoter (1-2kb)	9066	SYT7	1260
chr10	25254730	25255583	*	854	5.71939	5.0836	6.15919	-1.07558	2.10806e-06	0.00023328	TRUE	lost_in_mutant	854	*	Intron (ENST00000650135.1/57512, intron 3 of 11)	100128811	GPR158-AS1	-78454
chr20	45341840	45342761	*	922	6.98809	6.5852	7.30268	-0.717481	2.10912e-06	0.00023328	FALSE	lost_in_mutant	922	*	Intron (ENST00000372733.3/6385, intron 1 of 4)	6385	SDC4	5663
chr1	93597724	93598654	*	931	6.53242	6.05102	6.89275	-0.841728	2.11478e-06	0.000233621	FALSE	lost_in_mutant	931	*	Intron (ENST00000417401.3/100129046, intron 2 of 2)	100129046	BCAR3-AS1	3334
chr3	32711418	32711902	*	485	5.11849	4.291	5.64104	-1.35004	2.11494e-06	0.000233621	FALSE	lost_in_mutant	485	*	Promoter (2-3kb)	25904	CNOT10	2721
chr10	98427607	98428067	*	461	4.65633	3.5262	5.28219	-1.75599	2.11695e-06	0.000233621	FALSE	lost_in_mutant	461	*	Intron (ENST00000699112.1/3257, intron 7 of 18)	3257	HPS1	-3117
chr13	59437649	59438132	*	484	4.00373	4.74338	2.40529	2.3381	2.11725e-06	0.000233621	FALSE	gained_in_mutant	484	*	Distal Intergenic	105370224	LOC105370224	-207013
chr8	25183577	25185861	*	2285	8.20697	7.90533	8.45633	-0.550996	2.1231e-06	0.000234128	FALSE	lost_in_mutant	2285	*	Promoter (<=1kb)	124901912	LOC124901912	0
chr19	1214258	1215642	*	1385	6.39673	5.907	6.76169	-0.854691	2.13146e-06	0.000234775	FALSE	lost_in_mutant	1385	*	Intron (ENST00000585748.3/6794, intron 3 of 11)	6794	STK11	-4371
chr14	98345106	98345693	*	588	5.57951	6.06111	4.85145	1.20965	2.13201e-06	0.000234775	FALSE	gained_in_mutant	588	*	Distal Intergenic	105370655	LOC105370655	-139963
chr8	58849808	58850537	*	730	6.61539	6.96945	6.14517	0.824278	2.13277e-06	0.000234775	TRUE	gained_in_mutant	730	*	Intron (ENST00000361421.2/9760, intron 4 of 8)	8439	NSMAF	-189955
chr8	142283219	142284282	*	1064	9.36805	9.55285	9.15605	0.3968	2.13804e-06	0.000235215	FALSE	gained_in_mutant	1064	*	Intron (ENST00000524325.6/203062, intron 11 of 13)	203062	TSNARE1	-3222
chr2	238259375	238259826	*	452	5.6588	5.00434	6.10738	-1.10304	2.13969e-06	0.000235257	FALSE	lost_in_mutant	452	*	Intron (ENST00000254657.8/8864, intron 14 of 22)	8864	PER2	3149
chr1	10945779	10946871	*	1093	7.76471	7.4548	8.01967	-0.56487	2.14614e-06	0.000235826	FALSE	lost_in_mutant	1093	*	Promoter (<=1kb)	148345	C1orf127	999
chr3	51668919	51669690	*	772	7.4787	7.14211	7.75142	-0.609307	2.14939e-06	0.000235984	FALSE	lost_in_mutant	772	*	Promoter (1-2kb)	51368	TEX264	-1485
chr12	51982412	51983477	*	1066	6.4145	5.91832	6.78302	-0.8647	2.15013e-06	0.000235984	FALSE	lost_in_mutant	1066	*	Promoter (<=1kb)	91	ACVR1B	-558
chr2	208320626	208321348	*	723	5.52094	4.80486	5.99733	-1.19247	2.15944e-06	0.000236865	FALSE	lost_in_mutant	723	*	Intron (ENST00000264380.9/200576, intron 17 of 41)	200576	PIKFYVE	-13024
chr1	180485827	180486572	*	746	5.98297	5.40367	6.39516	-0.991492	2.16265e-06	0.000237077	FALSE	lost_in_mutant	746	*	Intron (ENST00000642319.1/84320, intron 3 of 13)	84320	ACBD6	16005
chr7	16667532	16668376	*	845	5.12367	4.24476	5.6659	-1.42114	2.17495e-06	0.000238284	FALSE	lost_in_mutant	845	*	Intron (ENST00000415365.5/28969, intron 2 of 10)	28969	BZW2	5399
chr4	83664659	83665483	*	825	7.03947	7.37308	6.60474	0.768345	2.20669e-06	0.000241619	TRUE	gained_in_mutant	825	*	Distal Intergenic	84803	GPAT3	66130
chr4	37208946	37209829	*	884	5.95141	6.37328	5.35269	1.02059	2.21028e-06	0.000241869	FALSE	gained_in_mutant	884	*	Distal Intergenic	100616435	MIR4801	32162
chr8	10108233	10109378	*	1146	7.28472	6.92644	7.57148	-0.645047	2.21953e-06	0.000242738	TRUE	lost_in_mutant	1146	*	Intron (ENST00000317173.9/4482, intron 1 of 5)	4482	MSRA	12506
chr3	66037032	66039587	*	2556	9.16219	8.94564	9.35043	-0.404784	2.22352e-06	0.000242928	FALSE	lost_in_mutant	2556	*	Promoter (<=1kb)	9223	MAGI1	0
chr21	38047576	38048939	*	1364	7.52281	7.18717	7.79491	-0.607733	2.2239e-06	0.000242928	TRUE	lost_in_mutant	1364	*	Intron (ENST00000645093.1/3763, intron 2 of 4)	10281	DSCR4	72392
chr3	12929800	12930226	*	427	5.93552	5.32506	6.36314	-1.03808	2.24224e-06	0.000244788	FALSE	lost_in_mutant	427	*	Intron (ENST00000613206.2/9922, intron 3 of 13)	9922	IQSEC1	37234
chr17	50604207	50605004	*	798	6.53282	6.06543	6.88528	-0.81985	2.2609e-06	0.000246679	FALSE	lost_in_mutant	798	*	Exon (ENST00000359106.10/8913, exon 22 of 38)	8913	CACNA1G	4482
chr3	158671998	158673037	*	1040	8.15256	7.84659	8.40485	-0.55826	2.26407e-06	0.00024688	FALSE	lost_in_mutant	1040	*	Promoter (<=1kb)	56925	LXN	0
chr13	66688993	66690015	*	1023	5.88315	6.31292	5.26826	1.04466	2.2688e-06	0.000247195	FALSE	gained_in_mutant	1023	*	Intron (ENST00000377865.7/5101, intron 3 of 4)	100874064	PCDH9-AS2	-135154
chr4	52407393	52408261	*	869	6.55433	6.93719	6.03165	0.905539	2.26964e-06	0.000247195	FALSE	gained_in_mutant	869	*	Intron (ENST00000660768.1/ENST00000660768.1, intron 2 of 2)	64854	USP46	220105
chr8	144223276	144224353	*	1078	6.23137	5.67211	6.63338	-0.961269	2.27875e-06	0.000248042	FALSE	lost_in_mutant	1078	*	Intron (ENST00000532255.5/727957, intron 13 of 30)	727957	MROH1	-14759
chr5	128764460	128765762	*	1303	6.07689	6.48153	5.5125	0.969028	2.28428e-06	0.000248498	FALSE	gained_in_mutant	1303	*	Intron (ENST00000508645.5/28965, intron 1 of 6)	105379168	LOC105379168	100482
chr13	84517186	84517557	*	372	4.38482	3.20351	5.02549	-1.82198	2.28719e-06	0.000248669	FALSE	lost_in_mutant	372	*	Distal Intergenic	100874128	LINC00333	-44807
chr2	106269684	106271469	*	1786	5.83459	6.27845	5.19019	1.08825	2.28899e-06	0.000248718	FALSE	gained_in_mutant	1786	*	Distal Intergenic	80146	UXS1	-75383
chr10	116753681	116754271	*	591	7.10451	6.72353	7.40561	-0.682087	2.29424e-06	0.000249142	FALSE	lost_in_mutant	591	*	Intron (ENST00000635765.1/259217, intron 2 of 12)	259217	HSPA12A	-11085
chr4	93653797	93654856	*	1060	5.69443	5.05333	6.13675	-1.08342	2.29836e-06	0.000249444	FALSE	lost_in_mutant	1060	*	Intron (ENST00000282020.9/2895, intron 14 of 15)	2895	GRID2	-114374
chr13	67147222	67148523	*	1302	6.94614	7.26385	6.53812	0.72573	2.30335e-06	0.000249838	FALSE	gained_in_mutant	1302	*	Intron (ENST00000648561.1/ENST00000648561.1, intron 2 of 2)	5101	PCDH9	81295
chr11	15654318	15654550	*	233	4.52932	5.17322	3.3365	1.83672	2.32466e-06	0.000252002	FALSE	gained_in_mutant	233	*	Intron (ENST00000532242.2/105376569, intron 2 of 3)	105376568	LOC105376568	-31871
chr1	37399172	37399485	*	314	5.10087	4.25616	5.63011	-1.37395	2.33986e-06	0.000253502	FALSE	lost_in_mutant	314	*	Intron (ENST00000668045.1/107984942, intron 1 of 1)	107984942	LOC107984942	74901
chr10	122096435	122097288	*	854	6.31835	6.69893	5.79994	0.898991	2.35276e-06	0.000254751	FALSE	gained_in_mutant	854	*	Intron (ENST00000369005.6/10579, intron 5 of 22)	10579	TACC2	-15742
chr12	109154005	109155401	*	1397	7.77736	7.466	8.0333	-0.567304	2.35807e-06	0.000255176	FALSE	lost_in_mutant	1397	*	Promoter (<=1kb)	32	ACACB	0
chr6	146962476	146962941	*	466	5.15159	5.6792	4.31113	1.36807	2.36107e-06	0.000255245	FALSE	gained_in_mutant	466	*	Exon (ENST00000664859.1/729178, exon 4 of 10)	729178	STXBP5-AS1	38570
chr2	104027638	104028561	*	924	6.50731	6.04111	6.85909	-0.817974	2.36147e-06	0.000255245	TRUE	lost_in_mutant	924	*	Intron (ENST00000688553.1/107985928, intron 1 of 2)	107985928	LINC01965	-19151
chr13	65485986	65486592	*	607	4.23873	4.9257	2.88065	2.04505	2.36519e-06	0.000255498	FALSE	gained_in_mutant	607	*	Distal Intergenic	105370242	LINC01052	-379478
chr16	66716947	66717807	*	861	6.04572	5.47279	6.45471	-0.981921	2.37378e-06	0.000256277	FALSE	lost_in_mutant	861	*	Distal Intergenic	1783	DYNC1LI2	10412
chr17	46003886	46004596	*	711	6.05303	5.47032	6.46694	-0.996622	2.38665e-06	0.000257427	FALSE	lost_in_mutant	711	*	Intron (ENST00000680674.1/4137, intron 6 of 10)	246744	STH	4636
chr18	7322762	7323602	*	841	7.80133	7.49692	8.05256	-0.555642	2.38721e-06	0.000257427	TRUE	lost_in_mutant	841	*	Distal Intergenic	124900409	LOC124900409	-21609
chr2	74513174	74513477	*	304	4.50314	3.30535	5.14843	-1.84308	2.38905e-06	0.000257475	FALSE	lost_in_mutant	304	*	Promoter (<=1kb)	3196	TLX2	0
chr4	79281388	79282109	*	722	5.1664	4.36756	5.67755	-1.30999	2.399e-06	0.000258397	TRUE	lost_in_mutant	722	*	Intron (ENST00000509088.6/100505875, intron 4 of 5)	100505875	LINC01088	22607
chr3	42701268	42703178	*	1911	8.01525	7.73087	8.2527	-0.521837	2.40803e-06	0.000259219	FALSE	lost_in_mutant	1911	*	Promoter (<=1kb)	57467	HHATL	0
chr7	38999809	39000705	*	897	6.06479	5.51334	6.46277	-0.949424	2.43193e-06	0.00026164	FALSE	lost_in_mutant	897	*	Intron (ENST00000518318.7/11281, intron 1 of 9)	11281	POU6F2	-12376
chr7	5284556	5285187	*	632	6.84536	6.41535	7.1762	-0.760846	2.43946e-06	0.000262205	FALSE	lost_in_mutant	632	*	Promoter (1-2kb)	222962	SLC29A4	1527
chr1	182437487	182438007	*	521	5.28455	4.53159	5.77677	-1.24518	2.4402e-06	0.000262205	FALSE	lost_in_mutant	521	*	Intron (ENST00000634758.1/353299, intron 1 of 1)	353299	RGSL1	-9879
chr4	4579649	4580331	*	683	5.47055	4.74988	5.94893	-1.19905	2.44185e-06	0.000262205	FALSE	lost_in_mutant	683	*	Intron (ENST00000664571.1/124900165, intron 2 of 4)	100507266	STX18-AS1	37235
chr2	240792006	240793080	*	1075	6.11011	5.57419	6.49999	-0.925797	2.44285e-06	0.000262205	FALSE	lost_in_mutant	1075	*	Intron (ENST00000649096.1/547, intron 2 of 46)	547	KIF1A	-9651
chr16	89584630	89585684	*	1055	7.13198	6.75399	7.43122	-0.677229	2.44647e-06	0.000262441	FALSE	lost_in_mutant	1055	*	Promoter (<=1kb)	27132	CPNE7	0
chr14	100446513	100447506	*	994	7.70313	7.38482	7.96375	-0.578928	2.45261e-06	0.000262947	FALSE	lost_in_mutant	994	*	Intron (ENST00000555775.5/79446, intron 1 of 5)	79446	WDR25	-28968
chr14	52987519	52988579	*	1061	6.46417	5.99588	6.81714	-0.821259	2.4732e-06	0.000265002	FALSE	lost_in_mutant	1061	*	Distal Intergenic	10979	FERMT2	-35084
chr5	158560031	158561195	*	1165	6.47179	6.83844	5.979	0.859434	2.47511e-06	0.000265053	FALSE	gained_in_mutant	1165	*	Intron (ENST00000642039.1/124901122, intron 3 of 3)	124901122	LOC124901122	74731
chr17	55157010	55157949	*	940	5.60294	4.93096	6.0596	-1.12864	2.48212e-06	0.00026565	FALSE	lost_in_mutant	940	*	Intron (ENST00000376352.6/252983, intron 17 of 17)	3131	HLF	-107011
chr2	27719901	27720581	*	681	7.26385	7.56646	6.88044	0.686024	2.48857e-06	0.000266187	FALSE	gained_in_mutant	681	*	Distal Intergenic	100129995	LINC01460	-3163
chrX	13535451	13536422	*	972	6.1636	5.63088	6.55179	-0.920906	2.51373e-06	0.000268722	FALSE	lost_in_mutant	972	*	Distal Intergenic	25975	EGFL6	-33179
chr11	73855906	73857074	*	1169	7.09406	6.67816	7.41651	-0.738345	2.51586e-06	0.000268794	FALSE	lost_in_mutant	1169	*	Intron (ENST00000508278.6/51642, intron 6 of 8)	51642	MRPL48	13793
chr7	2495380	2496435	*	1056	7.07153	6.66679	7.38725	-0.720464	2.5173e-06	0.000268794	FALSE	lost_in_mutant	1056	*	Distal Intergenic	3955	LFNG	-16094
chr1	115430361	115431277	*	917	6.00604	6.41733	5.42855	0.988787	2.52808e-06	0.000269789	FALSE	gained_in_mutant	917	*	Distal Intergenic	112268234	LOC112268234	-65464
chr2	121904377	121905094	*	718	6.69469	6.24672	7.03603	-0.789311	2.53496e-06	0.000270355	FALSE	lost_in_mutant	718	*	Promoter (1-2kb)	105373595	LOC105373595	1876
chr8	41542561	41543634	*	1074	8.32415	8.06608	8.54298	-0.476901	2.53631e-06	0.000270355	FALSE	lost_in_mutant	1074	*	Promoter (<=1kb)	84296	GINS4	757
chr16	28106633	28107960	*	1328	5.96568	5.37746	6.38234	-1.00488	2.53845e-06	0.000270429	FALSE	lost_in_mutant	1328	*	Promoter (<=1kb)	23214	XPO6	-211
chr11	10373437	10374108	*	672	6.00523	5.42019	6.4203	-1.00011	2.54347e-06	0.000270807	FALSE	lost_in_mutant	672	*	Intron (ENST00000527261.5/100130460, intron 2 of 2)	100130460	CAND1.11	16164
chr17	5664936	5665968	*	1033	8.47437	8.22501	8.68691	-0.4619	2.547e-06	0.000270818	FALSE	lost_in_mutant	1033	*	Distal Intergenic	124903903	LOC124903903	38088
chr13	66926136	66927332	*	1197	5.56263	6.05623	4.80642	1.24981	2.54701e-06	0.000270818	TRUE	gained_in_mutant	1197	*	Intron (ENST00000377865.7/5101, intron 2 of 4)	5101	PCDH9	-22531
chr9	36738849	36740270	*	1422	6.96383	6.56945	7.27323	-0.703782	2.54796e-06	0.000270818	FALSE	lost_in_mutant	1422	*	Distal Intergenic	105376030	LOC105376030	-39205
chr2	177282079	177283062	*	984	5.77053	5.12979	6.21267	-1.08288	2.55085e-06	0.000270969	FALSE	lost_in_mutant	984	*	Exon (ENST00000699474.1/100130691, exon 8 of 8)	4780	NFE2L2	4715
chr7	1749437	1750348	*	912	6.13427	5.58565	6.53079	-0.945137	2.55739e-06	0.000271509	FALSE	lost_in_mutant	912	*	Distal Intergenic	101927125	ELFN1-AS1	-7146
chr16	1036834	1037312	*	479	5.55788	6.03128	4.84859	1.18269	2.56097e-06	0.000271733	FALSE	gained_in_mutant	479	*	Distal Intergenic	6755	SSTR5	-26555
chr5	16578524	16579441	*	918	5.96323	5.37705	6.37888	-1.00183	2.58488e-06	0.000274113	FALSE	lost_in_mutant	918	*	Intron (ENST00000306320.10/54463, intron 1 of 8)	54463	RETREG1	-6434
chr8	130596359	130597101	*	743	5.77338	6.21875	5.12578	1.09297	2.59241e-06	0.000274484	FALSE	gained_in_mutant	743	*	Exon (ENST00000523502.1/ENST00000523502.1, exon 3 of 3)	50807	ASAP1	-152685
chr2	233350574	233351622	*	1049	7.545	7.83999	7.17378	0.666206	2.59349e-06	0.000274484	FALSE	gained_in_mutant	1049	*	Promoter (2-3kb)	8527	DGKD	-2872
chr11	11407012	11407823	*	812	6.10665	5.55694	6.50374	-0.946798	2.5945e-06	0.000274484	FALSE	lost_in_mutant	812	*	Intron (ENST00000227756.5/374378, intron 3 of 10)	283106	CSNK2A3	-53762
chr7	29476733	29477417	*	685	6.10669	5.57201	6.49591	-0.923904	2.59576e-06	0.000274484	FALSE	lost_in_mutant	685	*	Promoter (2-3kb)	1124	CHN2	-2319
chr2	5886355	5886989	*	635	4.68409	5.28714	3.62845	1.65869	2.59579e-06	0.000274484	FALSE	gained_in_mutant	635	*	Distal Intergenic	150622	SILC1	-45554
chr5	96661641	96663617	*	1977	8.77132	8.53157	8.97684	-0.445272	2.59784e-06	0.000274544	FALSE	lost_in_mutant	1977	*	Promoter (<=1kb)	831	CAST	0
chr4	1958302	1959437	*	1136	6.00998	5.43896	6.418	-0.979033	2.62696e-06	0.000277462	FALSE	lost_in_mutant	1136	*	Promoter (<=1kb)	7468	NSD2	0
chr14	92990290	92991378	*	1089	8.08842	7.8115	8.32065	-0.50915	2.63038e-06	0.000277665	FALSE	lost_in_mutant	1089	*	Intron (ENST00000354313.7/3705, intron 5 of 10)	3705	ITPK1	7561
chr17	15965042	15967261	*	2220	8.50571	8.254	8.71996	-0.46596	2.64772e-06	0.000279337	FALSE	lost_in_mutant	2220	*	Intron (ENST00000304222.3/136, intron 1 of 1)	125150	ZSWIM7	13106
chr19	33630745	33632174	*	1430	7.38384	7.02682	7.6698	-0.642977	2.67864e-06	0.000282438	FALSE	lost_in_mutant	1430	*	Intron (ENST00000650847.1/64377, intron 1 of 4)	64377	CHST8	8761
chr10	118695203	118695951	*	749	4.62766	3.60668	5.21955	-1.61286	2.69014e-06	0.000283385	FALSE	lost_in_mutant	749	*	Exon (ENST00000544392.5/143384, exon 4 of 8)	143384	CACUL1	-3638
chr6	25278579	25280927	*	2349	9.73872	9.54353	9.91062	-0.367083	2.69068e-06	0.000283385	FALSE	lost_in_mutant	2349	*	Promoter (<=1kb)	55604	CARMIL1	0
chr5	149153488	149154815	*	1328	7.92765	7.63593	8.17019	-0.534255	2.69388e-06	0.000283561	FALSE	lost_in_mutant	1328	*	Intron (ENST00000326685.11/22885, intron 2 of 20)	22885	ABLIM3	11441
chr1	88327488	88328331	*	844	7.19176	7.49504	6.80727	0.68777	2.71246e-06	0.000285354	TRUE	gained_in_mutant	844	*	Promoter (<=1kb)	107985519	LINC01773	752
chr1	7341145	7342165	*	1021	7.43557	7.04364	7.74346	-0.699826	2.71633e-06	0.000285598	FALSE	lost_in_mutant	1021	*	Intron (ENST00000303635.12/23261, intron 5 of 22)	23261	CAMTA1	-26777
chr4	4428970	4429803	*	834	6.56325	6.09742	6.91482	-0.817401	2.71959e-06	0.000285779	FALSE	lost_in_mutant	834	*	Promoter (2-3kb)	53407	STX18	-2357
chr19	7618146	7619701	*	1556	7.34979	6.99231	7.63606	-0.643752	2.72854e-06	0.000286558	FALSE	lost_in_mutant	1556	*	Promoter (<=1kb)	102465475	MIR6792	707
chr5	60262754	60263613	*	860	6.61624	6.96964	6.14718	0.822455	2.74736e-06	0.00028837	FALSE	gained_in_mutant	860	*	Promoter (<=1kb)	5144	PDE4D	-195
chr11	15888033	15888791	*	759	5.22247	5.74256	4.40122	1.34134	2.757e-06	0.000289218	FALSE	gained_in_mutant	759	*	Distal Intergenic	105376570	LINC02682	-21737
chr14	99840383	99841594	*	1212	7.11646	6.68508	7.4481	-0.763028	2.77586e-06	0.00029087	FALSE	lost_in_mutant	1212	*	Promoter (1-2kb)	2009	EML1	1341
chr10	34198889	34199682	*	794	5.97694	6.38969	5.39655	0.993134	2.77589e-06	0.00029087	FALSE	gained_in_mutant	794	*	Intron (ENST00000545260.5/56288, intron 20 of 22)	56288	PARD3	136638
chr11	116499109	116501506	*	2398	8.51227	8.26031	8.7267	-0.466389	2.77819e-06	0.000290946	FALSE	lost_in_mutant	2398	*	Promoter (<=1kb)	109729162	LINC02151	0
chr9	84181556	84182796	*	1241	7.02746	6.63432	7.33609	-0.701771	2.78396e-06	0.000291386	FALSE	lost_in_mutant	1241	*	Distal Intergenic	105376116	SLC28A3-AS1	-95423
chr14	23640089	23641240	*	1152	7.29464	6.91202	7.59676	-0.68474	2.80664e-06	0.000293593	FALSE	lost_in_mutant	1152	*	Promoter (<=1kb)	10202	DHRS2	750
chr14	102966743	102967559	*	817	6.09928	5.54806	6.49714	-0.94908	2.81276e-06	0.000294068	FALSE	lost_in_mutant	817	*	Exon (ENST00000559043.2/9578, exon 17 of 36)	9578	CDC42BPB	-10453
chr13	33245347	33246365	*	1019	5.85087	5.19997	6.29778	-1.09781	2.84306e-06	0.000297067	FALSE	lost_in_mutant	1019	*	Intron (ENST00000628131.2/100874241, intron 2 of 5)	100874241	STARD13-AS	-25014
chr13	32917595	32917952	*	358	4.88363	5.45864	3.91307	1.54557	2.85326e-06	0.000297965	FALSE	gained_in_mutant	358	*	Distal Intergenic	100874167	LINC00423	-5945
chr7	34145373	34146334	*	962	5.29113	4.52069	5.79067	-1.26998	2.85513e-06	0.000297993	FALSE	lost_in_mutant	962	*	Intron (ENST00000297161.6/168667, intron 15 of 15)	168667	BMPER	78141
chr16	13012426	13013401	*	976	7.40673	7.03321	7.70316	-0.669958	2.86284e-06	0.000298629	FALSE	lost_in_mutant	976	*	Intron (ENST00000558583.3/729993, intron 2 of 4)	729993	SHISA9	-68979
chr17	29450954	29451942	*	989	5.35514	4.6192	5.84013	-1.22093	2.86598e-06	0.000298788	FALSE	lost_in_mutant	989	*	5' UTR	57551	TAOK1	-28129
chr12	4828185	4829360	*	1176	6.20779	5.6901	6.58797	-0.897872	2.87179e-06	0.000299225	FALSE	lost_in_mutant	1176	*	Exon (ENST00000664363.1/ENST00000664363.1, exon 1 of 4)	3742	KCNA6	-9595
chr10	110474483	110475531	*	1049	6.57748	6.9451	6.08293	0.862176	2.87969e-06	0.000299786	FALSE	gained_in_mutant	1049	*	Exon (ENST00000666621.1/105378481, exon 2 of 2)	105378482	LOC105378482	20656
chr11	120666825	120667887	*	1063	6.67791	7.02544	6.21917	0.806276	2.88058e-06	0.000299786	FALSE	gained_in_mutant	1063	*	Intron (ENST00000638419.1/2900, intron 3 of 20)	2900	GRIK4	91026
chr10	132421078	132422051	*	974	7.06419	6.67836	7.3683	-0.689948	2.88203e-06	0.000299786	FALSE	lost_in_mutant	974	*	Distal Intergenic	105378568	LINC03068	19433
chr13	63690806	63692095	*	1290	6.72246	7.05995	6.28109	0.778861	2.90039e-06	0.000301526	FALSE	gained_in_mutant	1290	*	Intron (ENST00000444536.1/ENST00000444536.1, intron 2 of 3)	283491	OR7E156P	-45416
chr6	40634479	40635320	*	842	6.0449	5.47677	6.45145	-0.974682	2.91647e-06	0.000303028	FALSE	lost_in_mutant	842	*	Distal Intergenic	57497	LRFN2	-47115
chr11	78797602	78799140	*	1539	6.94673	6.53105	7.26904	-0.737986	2.91885e-06	0.000303106	FALSE	lost_in_mutant	1539	*	Intron (ENST00000278550.12/26011, intron 15 of 33)	26011	TENM4	6271
chr7	157717760	157718574	*	815	5.80088	5.19011	6.22865	-1.03854	2.92257e-06	0.000303322	FALSE	lost_in_mutant	815	*	Intron (ENST00000389413.7/5799, intron 11 of 21)	5799	PTPRN2	-96251
chr11	75639552	75640451	*	900	7.94096	7.64904	8.18363	-0.534594	2.94523e-06	0.000305502	TRUE	lost_in_mutant	900	*	Promoter (<=1kb)	4135	MAP6	-965
chr5	95959510	95962367	*	2858	9.53208	9.33231	9.70753	-0.375217	2.97552e-06	0.000308471	FALSE	lost_in_mutant	2858	*	Promoter (<=1kb)	22936	ELL2	0
chr21	36250073	36250974	*	902	5.69726	5.04943	6.14274	-1.0933	2.99247e-06	0.000309902	FALSE	lost_in_mutant	902	*	Intron (ENST00000693273.1/9980, intron 20 of 33)	9980	DOP1B	3772
chr2	218607107	218608393	*	1287	7.48416	7.11827	7.77577	-0.657495	2.99391e-06	0.000309902	FALSE	lost_in_mutant	1287	*	Promoter (<=1kb)	84812	PLCD4	0
chr1	206001429	206001828	*	400	5.00006	5.54451	4.11519	1.42932	2.99434e-06	0.000309902	FALSE	gained_in_mutant	400	*	Promoter (1-2kb)	338382	RAB7B	1567
chr7	122143429	122144802	*	1374	8.43506	8.17372	8.65624	-0.482515	2.99822e-06	0.00031013	FALSE	lost_in_mutant	1374	*	Promoter (<=1kb)	10157	AASS	0
chr16	89319782	89321383	*	1602	8.21502	7.93566	8.44897	-0.513309	2.99995e-06	0.000310136	FALSE	lost_in_mutant	1602	*	Promoter (<=1kb)	100287036	LOC100287036	0
chr9	137156371	137157324	*	954	7.44415	7.07482	7.73794	-0.663115	3.0026e-06	0.000310146	FALSE	lost_in_mutant	954	*	Promoter (<=1kb)	2902	GRIN1	0
chr13	113724708	113725367	*	660	9.20024	8.97864	9.39229	-0.413644	3.00713e-06	0.000310146	FALSE	lost_in_mutant	660	*	Promoter (1-2kb)	6011	GRK1	-1119
chr1	27522461	27523306	*	846	7.34091	6.97441	7.63291	-0.6585	3.00793e-06	0.000310146	FALSE	lost_in_mutant	846	*	Promoter (2-3kb)	105376892	LOC105376892	-2499
chr11	70826051	70827630	*	1580	6.98296	7.31327	6.55386	0.759409	3.00812e-06	0.000310146	FALSE	gained_in_mutant	1580	*	Promoter (<=1kb)	22941	SHANK2	0
chr3	30354694	30355830	*	1137	6.05853	5.47066	6.47502	-1.00436	3.00843e-06	0.000310146	FALSE	lost_in_mutant	1137	*	Distal Intergenic	101927995	LOC101927995	-17233
chr19	49403142	49404427	*	1286	6.62605	6.1892	6.96091	-0.771712	3.01555e-06	0.000310707	FALSE	lost_in_mutant	1286	*	Intron (ENST00000447857.8/147872, intron 9 of 19)	147872	KASH5	-3210
chr11	11229506	11230158	*	653	6.92685	7.2435	6.52058	0.722919	3.01797e-06	0.000310783	FALSE	gained_in_mutant	653	*	Distal Intergenic	124902630	LOC124902630	13557
chr5	88666798	88668364	*	1567	7.32499	6.9446	7.62571	-0.681112	3.03472e-06	0.000312335	TRUE	lost_in_mutant	1567	*	Promoter (<=1kb)	645323	MIR9-2HG	0
chr9	76634384	76634836	*	453	5.42643	5.92658	4.65453	1.27204	3.04418e-06	0.000312962	FALSE	gained_in_mutant	453	*	Intron (ENST00000648797.1/105376095, intron 10 of 12)	158471	PRUNE2	10302
chr2	219176128	219179063	*	2936	9.92811	9.7442	10.0912	-0.347001	3.04535e-06	0.000312962	FALSE	lost_in_mutant	2936	*	Promoter (<=1kb)	79137	RETREG2	0
chr22	49703550	49704157	*	608	4.23767	4.92156	2.89223	2.02933	3.04589e-06	0.000312962	FALSE	gained_in_mutant	608	*	Distal Intergenic	124905146	LOC124905146	20349
chr16	83715021	83715922	*	902	5.87883	5.27563	6.3029	-1.02727	3.0636e-06	0.000314608	FALSE	lost_in_mutant	902	*	Intron (ENST00000268613.14/1012, intron 11 of 14)	3281	HSBP1	-3389
chr17	81923416	81924022	*	607	7.124	6.72351	7.43713	-0.71362	3.08204e-06	0.000316326	FALSE	lost_in_mutant	607	*	Promoter (<=1kb)	4097	MAFG	0
chr7	6536132	6537173	*	1042	7.00172	6.60999	7.30949	-0.699499	3.0843e-06	0.000316382	FALSE	lost_in_mutant	1042	*	Promoter (<=1kb)	392862	GRID2IP	0
chr1	1787930	1788677	*	748	6.12877	5.59504	6.5175	-0.922458	3.10941e-06	0.000318782	FALSE	lost_in_mutant	748	*	Promoter (<=1kb)	2782	GNB1	0
chr16	14029608	14030268	*	661	5.5223	4.84027	5.98353	-1.14325	3.12852e-06	0.00032051	FALSE	lost_in_mutant	661	*	Distal Intergenic	101927348	LINC02186	-8531
chr14	93099966	93101345	*	1380	7.5739	7.84253	7.24352	0.599011	3.12973e-06	0.00032051	FALSE	gained_in_mutant	1380	*	Intron (ENST00000354313.7/3705, intron 2 of 10)	3705	ITPK1	13927
chr12	18836825	18838263	*	1439	5.46811	5.94742	4.74533	1.20209	3.13574e-06	0.000320948	FALSE	gained_in_mutant	1439	*	Distal Intergenic	93661	CAPZA3	98706
chr6	157718854	157720132	*	1279	8.30783	8.04988	8.52658	-0.476697	3.18035e-06	0.000325228	TRUE	lost_in_mutant	1279	*	Promoter (2-3kb)	51429	SNX9	2808
chr17	17515257	17516518	*	1262	7.14815	6.76149	7.45278	-0.691289	3.18107e-06	0.000325228	TRUE	lost_in_mutant	1262	*	Promoter (1-2kb)	10400	PEMT	1639
chr6	146199881	146201014	*	1134	6.42519	5.93907	6.78814	-0.849062	3.18971e-06	0.00032577	TRUE	lost_in_mutant	1134	*	Intron (ENST00000706833.1/2911, intron 3 of 8)	2911	GRM1	170395
chr13	93248089	93249400	*	1312	7.70316	7.39132	7.95943	-0.568115	3.18989e-06	0.00032577	FALSE	lost_in_mutant	1312	*	Intron (ENST00000377047.9/10082, intron 1 of 8)	10082	GPC6	21282
chr12	56635953	56637256	*	1304	10.0021	9.81927	10.1643	-0.344998	3.19189e-06	0.000325795	FALSE	lost_in_mutant	1304	*	Promoter (<=1kb)	11176	BAZ2A	0
chr15	27259904	27260484	*	581	5.82319	5.21413	6.25013	-1.036	3.19742e-06	0.000326113	FALSE	lost_in_mutant	581	*	Intron (ENST00000615808.5/2567, intron 3 of 9)	2567	GABRG3	-11058
chr12	47670040	47670983	*	944	6.39215	5.90225	6.7572	-0.854957	3.19853e-06	0.000326113	FALSE	lost_in_mutant	944	*	Exon (ENST00000005386.8/79657, exon 13 of 17)	79657	RPAP3	-5197
chr10	12249574	12250706	*	1133	5.34322	4.57296	5.84268	-1.26971	3.2111e-06	0.000327214	FALSE	lost_in_mutant	1133	*	3' UTR	8872	CDC123	3520
chr6	89675682	89676864	*	1183	7.07486	6.69901	7.37276	-0.673751	3.21612e-06	0.000327336	TRUE	lost_in_mutant	1183	*	Promoter (2-3kb)	101929057	MDN1-AS1	2213
chr10	1581363	1582395	*	1033	7.10429	6.71695	7.40934	-0.692388	3.21625e-06	0.000327336	TRUE	lost_in_mutant	1033	*	Intron (ENST00000381312.6/105, intron 1 of 9)	642394	ADARB2-AS1	28615
chr2	133682075	133682889	*	815	6.56905	6.10352	6.92045	-0.816926	3.2176e-06	0.000327336	FALSE	lost_in_mutant	815	*	Distal Intergenic	344148	NCKAP5	-113612
chr19	29664894	29667236	*	2343	9.11395	8.87161	9.32137	-0.449762	3.23222e-06	0.000328643	TRUE	lost_in_mutant	2343	*	Promoter (<=1kb)	79156	PLEKHF1	0
chr7	27252268	27253386	*	1119	5.31204	5.81189	4.54082	1.27107	3.23616e-06	0.000328862	FALSE	gained_in_mutant	1119	*	Distal Intergenic	101410536	EVX1-AS	-5039
chr16	545900	547681	*	1782	8.35807	8.09633	8.57954	-0.483209	3.25767e-06	0.000330867	FALSE	lost_in_mutant	1782	*	Promoter (2-3kb)	100423037	MIR3176	2623
chr9	126506505	126507975	*	1471	6.84164	6.43193	7.16037	-0.728435	3.27169e-06	0.000332109	FALSE	lost_in_mutant	1471	*	3' UTR	105376276	LOC105376276	-8442
chr6	6091854	6092181	*	328	4.84152	3.8918	5.40932	-1.51752	3.27894e-06	0.000332663	FALSE	lost_in_mutant	328	*	Distal Intergenic	100847034	MIR5683	-77153
chr14	69246347	69246760	*	414	5.82425	5.23187	6.24297	-1.0111	3.28078e-06	0.000332666	FALSE	lost_in_mutant	414	*	Intron (ENST00000556316.1/105370550, intron 2 of 2)	55218	EXD2	10735
chr4	135399260	135399587	*	328	4.11174	2.77207	4.79421	-2.02215	3.2872e-06	0.000333135	FALSE	lost_in_mutant	328	*	Distal Intergenic	124900883	LOC124900883	-83738
chr14	63727161	63728698	*	1538	8.24894	7.98494	8.47202	-0.487081	3.29783e-06	0.00033403	FALSE	lost_in_mutant	1538	*	Promoter (<=1kb)	81537	SGPP1	0
chr7	6297300	6297689	*	390	4.46007	3.37622	5.07193	-1.69571	3.30694e-06	0.00033477	FALSE	lost_in_mutant	390	*	Distal Intergenic	9265	CYTH3	-24656
chr11	134385255	134386586	*	1332	7.72855	7.42359	7.98016	-0.556574	3.30971e-06	0.000334861	FALSE	lost_in_mutant	1332	*	Promoter (<=1kb)	27087	B3GAT1	611
chr11	57114516	57114916	*	401	4.11314	2.82778	4.78192	-1.95414	3.31146e-06	0.000334861	FALSE	lost_in_mutant	401	*	Distal Intergenic	219527	LRRC55	-66831
chr3	183576116	183577851	*	1736	7.63136	7.31281	7.89214	-0.579325	3.32099e-06	0.000335641	FALSE	lost_in_mutant	1736	*	Distal Intergenic	89857	KLHL6	-20410
chr12	25333679	25334328	*	650	5.90167	6.32553	5.29891	1.02662	3.33171e-06	0.000336541	TRUE	gained_in_mutant	650	*	Distal Intergenic	3845	KRAS	-82743
chr6	114342246	114344043	*	1798	9.47735	9.26324	9.66376	-0.400516	3.3348e-06	0.000336669	FALSE	lost_in_mutant	1798	*	Promoter (<=1kb)	222537	HS3ST5	0
chr4	18321734	18322931	*	1198	7.75523	7.43155	8.01942	-0.587868	3.35216e-06	0.000338237	TRUE	lost_in_mutant	1198	*	Distal Intergenic	105374510	LOC105374510	-95731
chr11	130246122	130247578	*	1457	7.36624	7.02435	7.64243	-0.618082	3.37345e-06	0.0003402	FALSE	lost_in_mutant	1457	*	Intron (ENST00000445008.6/29068, intron 2 of 10)	29068	ZBTB44	-7531
chr8	118196000	118196420	*	421	4.18554	4.87488	2.81762	2.05726	3.37589e-06	0.000340261	FALSE	gained_in_mutant	421	*	3' UTR	2131	EXT1	-84174
chr9	130208853	130209807	*	955	6.75062	6.33593	7.07233	-0.736402	3.39966e-06	0.000342471	FALSE	lost_in_mutant	955	*	Intron (ENST00000372398.6/23413, intron 2 of 7)	23413	NCS1	8421
chr17	45371228	45372288	*	1061	6.99171	7.3093	6.58387	0.725428	3.40803e-06	0.000343127	FALSE	gained_in_mutant	1061	*	Exon (ENST00000589730.1/ENST00000589730.1, exon 1 of 2)	201176	ARHGAP27	23620
chr11	3138251	3139993	*	1743	6.96985	6.57929	7.27688	-0.697593	3.43694e-06	0.000345688	FALSE	lost_in_mutant	1743	*	Intron (ENST00000263650.12/114879, intron 1 of 21)	114879	OSBPL5	-8922
chr16	30927972	30928521	*	550	9.33404	9.13881	9.50598	-0.367174	3.4372e-06	0.000345688	FALSE	lost_in_mutant	550	*	Promoter (2-3kb)	54620	FBXL19	2080
chr1	116626774	116628099	*	1326	6.63143	6.1987	6.96387	-0.765161	3.44367e-06	0.00034615	FALSE	lost_in_mutant	1326	*	Intron (ENST00000369483.5/3321, intron 2 of 11)	3321	IGSF3	18846
chr9	34969769	34970546	*	778	6.88602	6.4807	7.20208	-0.721378	3.44836e-06	0.000346433	FALSE	lost_in_mutant	778	*	Intron (ENST00000486477.1/23349, intron 1 of 1)	23349	PHF24	-9142
chr7	131602246	131602643	*	398	6.13878	6.53686	5.58715	0.949717	3.46048e-06	0.000347463	FALSE	gained_in_mutant	398	*	Distal Intergenic	5420	PODXL	-44029
chr4	112514449	112517001	*	2553	8.98639	8.75102	9.18868	-0.437659	3.46728e-06	0.000347957	FALSE	lost_in_mutant	2553	*	Promoter (<=1kb)	124900760	LOC124900760	0
chr1	99752231	99752524	*	294	4.37328	3.25493	4.99562	-1.74069	3.48e-06	0.000349045	FALSE	lost_in_mutant	294	*	Intron (ENST00000646001.2/391059, intron 1 of 16)	391059	FRRS1	13269
chr11	113014127	113015306	*	1180	7.22248	6.86789	7.50688	-0.638994	3.48392e-06	0.000349162	FALSE	lost_in_mutant	1180	*	Intron (ENST00000619839.4/4684, intron 1 of 20)	101928847	LOC101928847	-50667
chr2	105080342	105081502	*	1161	6.28533	5.79077	6.65295	-0.862182	3.48494e-06	0.000349162	FALSE	lost_in_mutant	1161	*	Intron (ENST00000258455.8/64965, intron 5 of 10)	64965	MRPS9	-7516
chr7	151138161	151139234	*	1074	6.53681	6.07049	6.88865	-0.818167	3.50517e-06	0.000350952	FALSE	lost_in_mutant	1074	*	Promoter (<=1kb)	116988	AGAP3	-334
chr3	127671804	127674224	*	2421	9.20653	8.99159	9.39355	-0.401962	3.50661e-06	0.000350952	FALSE	lost_in_mutant	2421	*	Promoter (<=1kb)	80325	ABTB1	0
chr9	33186946	33188206	*	1261	6.91833	6.47621	7.25627	-0.780063	3.5094e-06	0.000351043	FALSE	lost_in_mutant	1261	*	Distal Intergenic	101929639	B4GALT1-AS1	19064
chr13	69589614	69590599	*	986	5.85867	6.29138	5.23769	1.05369	3.51335e-06	0.000351247	FALSE	gained_in_mutant	986	*	Distal Intergenic	103689913	LINC00383	278281
chr12	52903296	52904561	*	1266	6.99719	7.31383	6.59094	0.722895	3.51653e-06	0.000351376	FALSE	gained_in_mutant	1266	*	Promoter (<=1kb)	3856	KRT8	0
chr16	72162392	72162967	*	576	4.89974	4.00923	5.44628	-1.43705	3.52036e-06	0.000351388	TRUE	lost_in_mutant	576	*	Intron (ENST00000537465.5/83449, intron 3 of 19)	83449	PMFBP1	8304
chr12	130793032	130793776	*	745	6.46753	5.99768	6.82138	-0.823707	3.52045e-06	0.000351388	FALSE	lost_in_mutant	745	*	Intron (ENST00000261653.11/2054, intron 9 of 9)	2054	STX2	7684
chr10	3047021	3047605	*	585	5.82853	5.19288	6.26825	-1.07537	3.56263e-06	0.000355407	FALSE	lost_in_mutant	585	*	Promoter (<=1kb)	124902532	LOC124902532	0
chr5	10607061	10608157	*	1097	6.81722	6.41054	7.1341	-0.723565	3.56518e-06	0.000355469	FALSE	lost_in_mutant	1097	*	Intron (ENST00000296657.7/651746, intron 1 of 3)	651746	ANKRD33B	42731
chr1	18922048	18923181	*	1134	7.89934	7.60105	8.1464	-0.545344	3.5738e-06	0.000356132	FALSE	lost_in_mutant	1134	*	Intron (ENST00000455833.7/126917, intron 1 of 8)	126917	IFFO2	-10056
chr17	28759841	28761499	*	1659	6.19692	5.67825	6.57763	-0.899383	3.57567e-06	0.000356132	TRUE	lost_in_mutant	1659	*	3' UTR	55731	FAM222B	5605
chr9	136372460	136373583	*	1124	6.35016	5.87071	6.70941	-0.838694	3.58004e-06	0.000356376	FALSE	lost_in_mutant	1124	*	Promoter (<=1kb)	64170	CARD9	60
chr10	71547458	71548759	*	1302	7.96373	7.67986	8.20083	-0.520967	3.59702e-06	0.000357873	FALSE	lost_in_mutant	1302	*	Intron (ENST00000224721.12/64072, intron 6 of 69)	105378355	LOC105378355	4934
chr1	204637122	204638387	*	1266	9.69598	9.50969	9.86094	-0.351257	3.61045e-06	0.000359017	FALSE	lost_in_mutant	1266	*	Intron (ENST00000367176.7/10446, intron 2 of 2)	105371692	LOC105371692	10347
chr17	10748215	10749521	*	1307	7.89651	7.60214	8.14088	-0.538742	3.61813e-06	0.000359587	FALSE	lost_in_mutant	1307	*	Intron (ENST00000581366.5/101101775, intron 1 of 2)	101101775	TMEM220-AS1	-17156
chr21	16587840	16589174	*	1335	9.17687	9.35429	8.97453	0.379766	3.62031e-06	0.000359611	TRUE	gained_in_mutant	1335	*	Promoter (<=1kb)	388815	MIR99AHG	0
chr19	58444858	58445570	*	713	4.87959	4.00386	5.42064	-1.41678	3.62298e-06	0.000359683	FALSE	lost_in_mutant	713	*	Exon (ENST00000595059.1/118827803, exon 1 of 1)	118827803	ZNF132-DT	4410
chr12	41310279	41310684	*	406	5.42001	4.69927	5.89843	-1.19916	3.65104e-06	0.000362161	FALSE	lost_in_mutant	406	*	Intron (ENST00000402685.7/29951, intron 3 of 9)	107984499	LOC107984499	101793
chr20	3807252	3808103	*	852	6.34823	5.8653	6.70941	-0.844107	3.65185e-06	0.000362161	FALSE	lost_in_mutant	852	*	Promoter (<=1kb)	101929125	LINC01730	-254
chr7	26490714	26492030	*	1317	7.8761	7.58375	8.11907	-0.53532	3.65971e-06	0.000362746	TRUE	lost_in_mutant	1317	*	Intron (ENST00000439120.2/441204, intron 1 of 2)	441204	LINC02981	3573
chr9	28052979	28054245	*	1267	5.96316	5.4032	6.36554	-0.962341	3.68944e-06	0.00036538	FALSE	lost_in_mutant	1267	*	Intron (ENST00000698399.1/158038, intron 6 of 6)	158038	LINGO2	241086
chr2	169998548	169999613	*	1066	5.28802	4.52103	5.78612	-1.26509	3.69023e-06	0.00036538	FALSE	lost_in_mutant	1066	*	Promoter (1-2kb)	130507	UBR3	-1760
chr15	65558746	65559564	*	819	6.17516	5.66574	6.55088	-0.885138	3.69408e-06	0.000365566	FALSE	lost_in_mutant	819	*	Intron (ENST00000562901.5/51495, intron 7 of 12)	51495	HACD3	7720
chr17	33072571	33073393	*	823	7.15896	7.45693	6.78298	0.673951	3.69934e-06	0.000365891	FALSE	gained_in_mutant	823	*	Intron (ENST00000225823.7/40, intron 3 of 9)	105371737	LOC105371737	-38465
chr14	100362280	100363249	*	970	5.48072	5.97273	4.72828	1.24445	3.70513e-06	0.000366268	FALSE	gained_in_mutant	970	*	Promoter (<=1kb)	7453	WARS1	-357
chr7	132275579	132276628	*	1050	5.86929	5.28638	6.2833	-0.996924	3.72499e-06	0.000368035	TRUE	lost_in_mutant	1050	*	Intron (ENST00000321063.9/91584, intron 4 of 31)	91584	PLXNA4	-130072
chr7	122965086	122966223	*	1138	6.59828	6.1529	6.93812	-0.785212	3.73644e-06	0.000368969	FALSE	lost_in_mutant	1138	*	Distal Intergenic	50833	TAS2R16	29477
chr1	160208955	160210115	*	1161	7.58686	7.27103	7.84582	-0.574787	3.74553e-06	0.00036967	FALSE	lost_in_mutant	1161	*	Promoter (<=1kb)	729867	LOC729867	-86
chr14	76337502	76338539	*	1038	8.0241	7.74681	8.2566	-0.509785	3.748e-06	0.000369716	FALSE	lost_in_mutant	1038	*	Intron (ENST00000512784.6/2103, intron 1 of 6)	2103	ESRRB	26790
chr22	29479606	29481685	*	2080	8.80853	9.0158	8.56641	0.449392	3.75339e-06	0.000370051	FALSE	gained_in_mutant	2080	*	Promoter (<=1kb)	4744	NEFH	0
chr8	19672127	19672665	*	539	5.12579	5.65234	4.28806	1.36428	3.7572e-06	0.000370229	FALSE	gained_in_mutant	539	*	Intron (ENST00000332246.10/55790, intron 1 of 9)	124901899	LOC124901899	-5907
chr1	229893905	229895018	*	1114	6.73762	7.07716	6.29272	0.78444	3.76875e-06	0.000371019	FALSE	gained_in_mutant	1114	*	Promoter (1-2kb)	101927504	LINC01682	-1859
chr13	113562128	113563243	*	1116	7.23009	6.8533	7.52857	-0.675273	3.76922e-06	0.000371019	FALSE	lost_in_mutant	1116	*	Distal Intergenic	55002	TMCO3	13795
chr5	159597024	159597766	*	743	5.59096	6.05543	4.90173	1.15369	3.77425e-06	0.000371317	FALSE	gained_in_mutant	743	*	Intron (ENST00000636819.1/105377684, intron 1 of 6)	105377684	LOC105377684	10158
chr19	17327133	17328431	*	1299	8.19944	7.92285	8.43143	-0.508583	3.78181e-06	0.000371863	FALSE	lost_in_mutant	1299	*	3' UTR	57719	ANO8	6298
chr8	79658399	79659497	*	1099	6.1991	5.6796	6.58026	-0.900658	3.78948e-06	0.000372419	FALSE	lost_in_mutant	1099	*	Intron (ENST00000220876.12/11075, intron 4 of 4)	11075	STMN2	46664
chr3	100076436	100077406	*	971	5.54522	4.87038	6.00317	-1.13279	3.79339e-06	0.000372606	FALSE	lost_in_mutant	971	*	Intron (ENST00000463526.1/84319, intron 2 of 3)	11259	FILIP1L	36858
chr16	53085078	53086495	*	1418	7.19991	6.84103	7.48707	-0.646043	3.79873e-06	0.000372932	FALSE	lost_in_mutant	1418	*	Intron (ENST00000447540.6/80205, intron 1 of 38)	80205	CHD9	-12665
chr3	111070089	111072686	*	2598	9.80718	9.61325	9.9781	-0.364844	3.81777e-06	0.000374603	FALSE	lost_in_mutant	2598	*	Promoter (<=1kb)	25945	NECTIN3	0
chr2	17877868	17880008	*	2141	8.01501	7.73231	8.2513	-0.518991	3.82671e-06	0.000375281	FALSE	lost_in_mutant	2141	*	Promoter (<=1kb)	3790	KCNS3	0
chr8	140013500	140015590	*	2091	7.98851	7.70773	8.22344	-0.515709	3.84242e-06	0.000376622	TRUE	lost_in_mutant	2091	*	Intron (ENST00000438773.4/83696, intron 18 of 22)	83696	TRAPPC9	-4909
chr9	137953127	137955341	*	2215	7.42105	7.08014	7.6966	-0.616458	3.85319e-06	0.000377478	FALSE	lost_in_mutant	2215	*	Intron (ENST00000371372.6/774, intron 7 of 46)	100133077	LOC100133077	-60557
chr19	55116192	55117200	*	1009	8.04699	7.76739	8.2811	-0.513713	3.85535e-06	0.00037749	FALSE	lost_in_mutant	1009	*	Promoter (<=1kb)	54776	PPP1R12C	213
chr1	74276615	74277307	*	693	5.32292	5.81723	4.56504	1.25219	3.86519e-06	0.000378253	TRUE	gained_in_mutant	693	*	Intron (ENST00000557284.7/100526835, intron 7 of 26)	51086	TNNI3K	41228
chr8	38148961	38149313	*	353	5.56058	4.90855	6.00802	-1.09947	3.90575e-06	0.000382021	FALSE	lost_in_mutant	353	*	Promoter (<=1kb)	6770	STAR	0
chr16	4882117	4883299	*	1183	6.8234	6.41793	7.13956	-0.721637	3.91351e-06	0.000382577	FALSE	lost_in_mutant	1183	*	3' UTR	29855	UBN1	5169
chr1	2545761	2548696	*	2936	9.32206	9.12777	9.49327	-0.365499	3.96031e-06	0.000386949	FALSE	lost_in_mutant	2936	*	Promoter (2-3kb)	115110	TNFRSF14-AS1	2902
chr19	40089829	40091371	*	1543	8.17923	7.90423	8.41011	-0.505887	3.96605e-06	0.000387304	TRUE	lost_in_mutant	1543	*	Promoter (<=1kb)	284323	ZNF780A	0
chr8	80668204	80669788	*	1585	6.68949	6.25953	7.0203	-0.760775	3.97027e-06	0.000387513	FALSE	lost_in_mutant	1585	*	Intron (ENST00000519936.2/619279, intron 5 of 8)	619279	ZNF704	3551
chr19	40971444	40972259	*	816	5.48563	5.96702	4.75806	1.20896	3.97727e-06	0.000387991	FALSE	gained_in_mutant	816	*	Distal Intergenic	1555	CYP2B6	-19023
chr16	47143198	47144763	*	1566	8.61481	8.34169	8.84437	-0.50267	3.98292e-06	0.000388338	FALSE	lost_in_mutant	1566	*	Promoter (<=1kb)	101927102	ITFG1-AS1	0
chr3	26018968	26019976	*	1009	5.98979	5.42913	6.39252	-0.963389	3.98674e-06	0.000388505	FALSE	lost_in_mutant	1009	*	Distal Intergenic	285326	LINC00692	-145220
chr6	156719763	156720862	*	1100	5.76548	5.09839	6.21989	-1.1215	3.9898e-06	0.000388599	FALSE	lost_in_mutant	1100	*	Distal Intergenic	57492	ARID1B	-55158
chr1	204445994	204447218	*	1225	7.64109	7.33467	7.89369	-0.559014	3.9996e-06	0.000389181	FALSE	lost_in_mutant	1225	*	Promoter (2-3kb)	5287	PIK3C2B	2912
chr10	116072745	116073839	*	1095	7.5843	7.26498	7.8456	-0.580618	4.00117e-06	0.000389181	TRUE	lost_in_mutant	1095	*	Intron (ENST00000369236.5/2674, intron 7 of 8)	26033	ATRNL1	163394
chr5	40678993	40682144	*	3152	8.61699	8.36965	8.82807	-0.458415	4.00391e-06	0.000389181	FALSE	lost_in_mutant	3152	*	Promoter (<=1kb)	5734	PTGER4	0
chr5	757312	758716	*	1405	7.26599	6.89885	7.5584	-0.659551	4.00418e-06	0.000389181	FALSE	lost_in_mutant	1405	*	Intron (ENST00000522356.3/653082, intron 4 of 15)	653082	ZDHHC11B	-6078
chr17	45197459	45198195	*	737	7.06005	6.65346	7.37689	-0.723423	4.01692e-06	0.000390214	FALSE	lost_in_mutant	737	*	Intron (ENST00000586376.5/339192, intron 2 of 2)	339192	FMNL1-DT	22137
chr10	12053398	12054254	*	857	6.49074	6.01392	6.84851	-0.834585	4.03033e-06	0.000391279	FALSE	lost_in_mutant	857	*	Distal Intergenic	26019	UPF2	-10228
chr3	14265549	14265857	*	309	4.80816	5.39336	3.80746	1.5859	4.03262e-06	0.000391279	FALSE	gained_in_mutant	309	*	Distal Intergenic	101927565	LINC01267	86711
chr16	20168396	20169115	*	720	5.49987	4.80727	5.96585	-1.15858	4.03514e-06	0.000391279	FALSE	lost_in_mutant	720	*	Distal Intergenic	124274	GPR139	-94506
chr12	127889129	127889780	*	652	4.08312	4.79764	2.60542	2.19223	4.03633e-06	0.000391279	FALSE	gained_in_mutant	652	*	Intron (ENST00000662498.1/400087, intron 1 of 1)	400087	LINC02393	7485
chr3	50454497	50456216	*	1720	8.33288	8.07923	8.54853	-0.469297	4.0507e-06	0.00039229	FALSE	lost_in_mutant	1720	*	Intron (ENST00000424201.7/9254, intron 2 of 37)	9254	CACNA2D2	47207
chr3	37564065	37565061	*	997	6.88224	7.19812	6.47721	0.720912	4.051e-06	0.00039229	FALSE	gained_in_mutant	997	*	Intron (ENST00000422441.5/3680, intron 15 of 15)	3680	ITGA9	111924
chr12	5745283	5746964	*	1682	6.60407	6.95767	6.13467	0.822995	4.0562e-06	0.000392588	FALSE	gained_in_mutant	1682	*	Intron (ENST00000650848.1/57101, intron 12 of 26)	57101	ANO2	-4160
chr4	119517624	119518664	*	1041	5.36277	4.64215	5.84113	-1.19898	4.0609e-06	0.000392731	FALSE	lost_in_mutant	1041	*	Promoter (<=1kb)	8654	PDE5A	435
chr8	23682026	23683585	*	1560	7.71937	7.38115	7.99316	-0.612013	4.06192e-06	0.000392731	FALSE	lost_in_mutant	1560	*	Promoter (<=1kb)	4824	NKX3-1	0
chr10	13079378	13080199	*	822	5.79052	5.17101	6.22253	-1.05153	4.06432e-06	0.000392759	FALSE	lost_in_mutant	822	*	Intron (ENST00000378839.1/83643, intron 3 of 6)	10133	OPTN	-19250
chr4	9857449	9858389	*	941	5.18143	4.38708	5.69077	-1.3037	4.0758e-06	0.000393663	TRUE	lost_in_mutant	941	*	Intron (ENST00000503803.5/56606, intron 1 of 3)	56606	SLC2A9	29253
chr1	17596860	17597646	*	787	6.04371	5.49285	6.44139	-0.948546	4.08816e-06	0.00039465	FALSE	lost_in_mutant	787	*	Intron (ENST00000361221.8/55160, intron 4 of 28)	55160	ARHGEF10L	-4525
chr12	3168167	3169184	*	1018	7.73804	8.0057	7.40915	0.596551	4.09822e-06	0.000395415	FALSE	gained_in_mutant	1018	*	Intron (ENST00000537971.5/10867, intron 1 of 7)	100874356	TSPAN9-IT1	18370
chr8	123273616	123275471	*	1856	9.76733	9.5704	9.94057	-0.370163	4.10858e-06	0.000396209	FALSE	lost_in_mutant	1856	*	Promoter (<=1kb)	11244	ZHX1	0
chr7	83921633	83922931	*	1299	7.08509	6.71383	7.3801	-0.666266	4.13373e-06	0.000398426	FALSE	lost_in_mutant	1299	*	Distal Intergenic	10371	SEMA3A	271858
chr13	30862667	30863492	*	826	7.25717	6.90422	7.54051	-0.636287	4.14151e-06	0.000398968	FALSE	lost_in_mutant	826	*	Promoter (<=1kb)	440132	LINC00545	0
chr4	141332980	141334069	*	1090	4.85074	3.96586	5.3952	-1.42934	4.18023e-06	0.000402489	FALSE	lost_in_mutant	1090	*	Promoter (<=1kb)	100507639	LINC02432	-277
chr22	39039488	39041741	*	2254	6.64402	6.20346	6.98105	-0.777582	4.19428e-06	0.000403632	FALSE	lost_in_mutant	2254	*	Promoter (<=1kb)	200316	APOBEC3F	0
chr18	49726034	49726694	*	661	5.75781	6.19967	5.11766	1.08201	4.20338e-06	0.000404298	FALSE	gained_in_mutant	661	*	Distal Intergenic	10449	ACAA2	59925
chr10	23459101	23460064	*	964	5.88462	6.31543	5.26758	1.04784	4.23018e-06	0.000406664	FALSE	gained_in_mutant	964	*	Intron (ENST00000702412.1/ENST00000702412.1, intron 2 of 2)	220213	OTUD1	20026
chr15	75200753	75203129	*	2377	9.41008	9.2035	9.59074	-0.387238	4.24285e-06	0.000407671	FALSE	lost_in_mutant	2377	*	Promoter (<=1kb)	56905	C15orf39	0
chr15	65322897	65323477	*	581	6.78314	6.37387	7.1016	-0.727734	4.26012e-06	0.000409117	FALSE	lost_in_mutant	581	*	Distal Intergenic	9543	IGDCC3	11164
chr17	79670508	79671955	*	1448	8.07634	7.79861	8.30914	-0.510525	4.27162e-06	0.000410009	TRUE	lost_in_mutant	1448	*	Distal Intergenic	100616170	MIR4739	35294
chr3	9809326	9811067	*	1742	8.32594	8.05869	8.55133	-0.492648	4.27699e-06	0.000410312	FALSE	lost_in_mutant	1742	*	Promoter (<=1kb)	26140	TTLL3	0
chr1	73645687	73646491	*	805	5.30343	5.82196	4.48615	1.33581	4.30136e-06	0.000412436	FALSE	gained_in_mutant	805	*	Intron (ENST00000424953.1/109729166, intron 1 of 2)	109729166	LINC02238	10471
chr4	8188061	8188676	*	616	6.15802	6.5476	5.62265	0.924948	4.32202e-06	0.000414002	FALSE	gained_in_mutant	616	*	Intron (ENST00000510763.5/54436, intron 1 of 3)	54436	SH3TC1	5986
chr11	65427098	65427498	*	401	5.47426	4.80019	5.93186	-1.13167	4.32216e-06	0.000414002	FALSE	lost_in_mutant	401	*	Exon (ENST00000501122.2/283131, exon 1 of 1)	283131	NEAT1	3138
chr9	99346123	99347843	*	1721	6.2482	6.63729	5.71377	0.923521	4.32879e-06	0.000414422	TRUE	gained_in_mutant	1721	*	Distal Intergenic	124902232	LOC124902232	-11493
chr16	85270102	85271637	*	1536	8.10484	7.83489	8.33215	-0.497258	4.34131e-06	0.000415406	TRUE	lost_in_mutant	1536	*	Intron (ENST00000637419.1/23199, intron 1 of 2)	197196	LINC00311	-11321
chr16	4923752	4925294	*	1543	7.31819	6.97077	7.59798	-0.627203	4.36053e-06	0.000417009	TRUE	lost_in_mutant	1543	*	Intron (ENST00000345988.7/5493, intron 1 of 21)	5493	PPL	11770
chr2	99695180	99696580	*	1401	6.63071	6.1948	6.96501	-0.770211	4.36394e-06	0.000417009	TRUE	lost_in_mutant	1401	*	Intron (ENST00000409236.6/3899, intron 9 of 22)	3899	AFF3	-101410
chr2	156435367	156437080	*	1714	8.68791	8.43564	8.90256	-0.466914	4.36482e-06	0.000417009	FALSE	lost_in_mutant	1714	*	Promoter (<=1kb)	2820	GPD2	0
chr8	37783959	37785113	*	1155	7.01261	6.61715	7.32267	-0.705514	4.37375e-06	0.000417647	FALSE	lost_in_mutant	1155	*	Promoter (<=1kb)	25960	ADGRA2	0
chr1	18681136	18681645	*	510	6.70108	6.27849	7.02753	-0.749037	4.38297e-06	0.000418312	FALSE	lost_in_mutant	510	*	Intron (ENST00000420770.7/5081, intron 4 of 8)	5081	PAX7	48366
chr17	10114241	10115504	*	1264	7.74294	8.00049	7.4292	0.571293	4.38636e-06	0.000418419	FALSE	gained_in_mutant	1264	*	Promoter (<=1kb)	8522	GAS7	0
chr11	121389295	121390418	*	1124	7.47289	7.13979	7.74332	-0.603533	4.41502e-06	0.000420936	FALSE	lost_in_mutant	1124	*	Distal Intergenic	105369536	SORL1-AS1	61581
chr17	17940466	17941244	*	779	6.9728	6.59292	7.27321	-0.680288	4.41783e-06	0.000420988	FALSE	lost_in_mutant	779	*	Intron (ENST00000379504.8/146691, intron 1 of 14)	146691	TOM1L2	31153
chr1	180926048	180928358	*	2311	9.10463	8.88799	9.29294	-0.404959	4.42201e-06	0.000421169	FALSE	lost_in_mutant	2311	*	Promoter (<=1kb)	57710	KIAA1614	0
chr13	61413440	61415829	*	2390	7.06362	7.37268	6.66977	0.702902	4.42918e-06	0.000421356	TRUE	gained_in_mutant	2390	*	Promoter (<=1kb)	64881	PCDH20	20
chr2	241885263	241886194	*	932	9.04811	8.83893	9.23077	-0.391843	4.4293e-06	0.000421356	FALSE	lost_in_mutant	932	*	Promoter (2-3kb)	101927289	LINC01237	2838
chr6	73703901	73704951	*	1051	6.06041	6.45916	5.50748	0.951679	4.43287e-06	0.000421356	FALSE	gained_in_mutant	1051	*	Intron (ENST00000422508.6/135228, intron 2 of 31)	135228	CD109	7698
chr5	170861739	170863128	*	1390	8.90917	8.6445	9.13274	-0.488239	4.43308e-06	0.000421356	FALSE	lost_in_mutant	1390	*	Promoter (<=1kb)	64901	RANBP17	0
chr1	151125948	151126461	*	514	4.97517	5.51833	4.09376	1.42456	4.46023e-06	0.00042372	FALSE	gained_in_mutant	514	*	Distal Intergenic	10500	SEMA6C	8414
chr13	97310720	97311406	*	687	5.4639	4.7742	5.92858	-1.15439	4.46792e-06	0.000424233	FALSE	lost_in_mutant	687	*	Intron (ENST00000397601.5/10150, intron 2 of 6)	101927385	LOC101927385	-15320
chr19	56712318	56713291	*	974	6.50816	6.06184	6.84854	-0.7867	4.47792e-06	0.000424964	FALSE	lost_in_mutant	974	*	Intron (ENST00000650950.1/101929059, intron 5 of 5)	105372473	LOC105372473	4920
chr1	46194807	46195308	*	502	6.17069	5.65356	6.55057	-0.897015	4.49309e-06	0.000426185	FALSE	lost_in_mutant	502	*	Promoter (1-2kb)	55624	POMGNT1	-1007
chr2	235940055	235940969	*	915	7.07165	7.36818	6.69798	0.670204	4.50724e-06	0.000427115	FALSE	gained_in_mutant	915	*	Intron (ENST00000304032.13/116987, intron 12 of 17)	116987	AGAP1	-99643
chr7	5633539	5634821	*	1283	6.55377	6.10451	6.89585	-0.791344	4.50751e-06	0.000427115	FALSE	lost_in_mutant	1283	*	Intron (ENST00000389902.8/54476, intron 15 of 16)	54476	RNF216	15194
chr2	25314426	25315603	*	1178	7.67896	7.36292	7.93805	-0.575127	4.53913e-06	0.000429891	FALSE	lost_in_mutant	1178	*	Intron (ENST00000264709.7/1788, intron 1 of 22)	100302246	MIR1301	13118
chr3	93972978	93974255	*	1278	8.41347	8.16572	8.62486	-0.459138	4.54937e-06	0.00043048	FALSE	lost_in_mutant	1278	*	Promoter (<=1kb)	5627	PROS1	0
chr10	622640	623260	*	621	6.56605	6.12729	6.90202	-0.774731	4.55e-06	0.00043048	FALSE	lost_in_mutant	621	*	Intron (ENST00000280886.12/22982, intron 1 of 36)	101930421	LOC101930421	-5373
chr17	51214984	51216069	*	1086	5.82273	5.22882	6.24222	-1.0134	4.55587e-06	0.000430816	TRUE	lost_in_mutant	1086	*	Intron (ENST00000586178.6/54799, intron 6 of 16)	54799	MBTD1	-5580
chr14	68020925	68021585	*	661	5.98838	5.41302	6.3986	-0.985573	4.58077e-06	0.000432949	FALSE	lost_in_mutant	661	*	Intron (ENST00000479335.5/5890, intron 8 of 11)	5890	RAD51B	20646
chr8	25021459	25022528	*	1070	6.48896	6.01461	6.84533	-0.830727	4.58723e-06	0.000433099	FALSE	lost_in_mutant	1070	*	Distal Intergenic	105379330	LOC105379330	29457
chr16	49498649	49499561	*	913	6.53333	6.08865	6.87276	-0.784106	4.58776e-06	0.000433099	FALSE	lost_in_mutant	913	*	Intron (ENST00000561648.5/23090, intron 8 of 8)	1596	ADAM3B	19040
chr17	1343961	1345202	*	1242	5.95893	5.39944	6.36106	-0.961617	4.58937e-06	0.000433099	FALSE	lost_in_mutant	1242	*	3' UTR	7531	YWHAE	16092
chr13	62209197	62210074	*	878	6.69844	7.04153	6.24741	0.794117	4.60593e-06	0.000434425	FALSE	gained_in_mutant	878	*	Promoter (2-3kb)	103752583	LINC01075	-2503
chr7	158537338	158537989	*	652	5.50701	4.84006	5.96137	-1.12131	4.60811e-06	0.000434425	FALSE	lost_in_mutant	652	*	Exon (ENST00000448698.1/ENST00000448698.1, exon 1 of 2)	693180	MIR595	-4525
chr8	135668507	135669090	*	584	6.04017	5.5008	6.43186	-0.931058	4.61858e-06	0.00043519	FALSE	lost_in_mutant	584	*	Distal Intergenic	10656	KHDRBS3	21514
chr9	121807371	121808368	*	998	7.31615	6.97169	7.59402	-0.62233	4.63792e-06	0.000436791	FALSE	lost_in_mutant	998	*	Distal Intergenic	153090	DAB2IP	47031
chr1	52215953	52216600	*	648	5.04853	4.23329	5.56625	-1.33296	4.64715e-06	0.000437437	FALSE	lost_in_mutant	648	*	5' UTR	9372	ZFYVE9	73579
chr18	74996569	74997697	*	1129	5.69474	5.05602	6.13593	-1.0799	4.65331e-06	0.000437794	FALSE	lost_in_mutant	1129	*	Intron (ENST00000299687.10/55628, intron 8 of 8)	55628	ZNF407	-62458
chr9	134268029	134269134	*	1106	6.42201	5.95653	6.77338	-0.816847	4.65791e-06	0.000438004	FALSE	lost_in_mutant	1106	*	Distal Intergenic	105376310	LINC02247	26263
chr3	97971313	97972800	*	1488	8.0956	7.82708	8.3219	-0.494818	4.66532e-06	0.000438478	TRUE	lost_in_mutant	1488	*	Promoter (<=1kb)	84864	RIOX2	0
chr17	33234779	33235703	*	925	8.35012	8.564	8.09891	0.465092	4.67782e-06	0.00043943	FALSE	gained_in_mutant	925	*	Intron (ENST00000225823.7/40, intron 1 of 9)	40	ASIC2	55404
chr1	226551219	226551739	*	521	5.74726	5.14859	6.16911	-1.02051	4.69766e-06	0.00044107	FALSE	lost_in_mutant	521	*	Promoter (2-3kb)	375057	STUM	2419
chr19	44796662	44797214	*	553	6.49735	6.03307	6.84804	-0.814968	4.70901e-06	0.000441912	FALSE	lost_in_mutant	553	*	Intron (ENST00000341505.4/23624, intron 8 of 9)	4059	BCAM	-11857
chr4	186651442	186652106	*	665	5.11728	4.31123	5.63133	-1.3201	4.7114e-06	0.000441912	FALSE	lost_in_mutant	665	*	Intron (ENST00000441802.7/2195, intron 3 of 26)	2195	FAT1	-41372
chr21	31187194	31187767	*	574	5.47204	4.75657	5.94816	-1.19158	4.7192e-06	0.000442117	FALSE	lost_in_mutant	574	*	Intron (ENST00000286827.7/7074, intron 14 of 28)	7074	TIAM1	-26285
chr15	85543596	85544177	*	582	6.0774	5.53543	6.47045	-0.935026	4.72074e-06	0.000442117	FALSE	lost_in_mutant	582	*	Promoter (<=1kb)	11214	AKAP13	0
chr16	88727820	88728353	*	534	5.59774	4.95521	6.04072	-1.0855	4.72075e-06	0.000442117	FALSE	lost_in_mutant	534	*	Promoter (<=1kb)	9780	PIEZO1	0
chr1	34747400	34747989	*	590	6.14241	6.53721	5.59709	0.940113	4.72586e-06	0.000442273	FALSE	gained_in_mutant	590	*	Intron (ENST00000426886.1/105378642, intron 2 of 4)	2709	GJB5	-7058
chr5	75460348	75461316	*	969	5.62708	5.00027	6.0626	-1.06232	4.72719e-06	0.000442273	FALSE	lost_in_mutant	969	*	Intron (ENST00000644912.1/10087, intron 2 of 15)	10087	CERT1	-33910
chr19	33063332	33065417	*	2086	7.93083	7.62002	8.18639	-0.566368	4.7504e-06	0.000444091	FALSE	lost_in_mutant	2086	*	Promoter (<=1kb)	85415	RHPN2	0
chr1	84505406	84506905	*	1500	8.55972	8.30477	8.77631	-0.471545	4.75142e-06	0.000444091	FALSE	lost_in_mutant	1500	*	Promoter (<=1kb)	100505741	SPATA1	0
chr5	71938686	71940085	*	1400	8.48408	8.22813	8.7014	-0.473272	4.75637e-06	0.00044433	FALSE	lost_in_mutant	1400	*	Distal Intergenic	4131	MAP1B	-167149
chr19	19032353	19034636	*	2284	9.83597	9.6716	9.98351	-0.311909	4.75897e-06	0.000444348	TRUE	lost_in_mutant	2284	*	Promoter (<=1kb)	10147	SUGP2	0
chr1	29976937	29977140	*	204	4.70393	5.29593	3.68262	1.61331	4.77632e-06	0.000445744	FALSE	gained_in_mutant	204	*	Distal Intergenic	101929406	LINC01648	60472
chr21	44051246	44052326	*	1081	7.29003	6.94048	7.57118	-0.630698	4.80925e-06	0.00044859	FALSE	lost_in_mutant	1081	*	Exon (ENST00000291574.9/7109, exon 4 of 23)	7109	TRAPPC10	-27150
chr6	31870801	31871739	*	939	6.14134	6.54445	5.57992	0.964532	4.81426e-06	0.000448607	FALSE	gained_in_mutant	939	*	Promoter (<=1kb)	80736	SLC44A4	0
chr22	50399112	50400121	*	1010	6.57343	6.10163	6.92837	-0.826732	4.81428e-06	0.000448607	FALSE	lost_in_mutant	1010	*	Intron (ENST00000359139.7/9701, intron 3 of 22)	9701	PPP6R2	-19321
chr9	81394891	81396188	*	1298	8.18923	7.91988	8.41612	-0.496237	4.82204e-06	0.000449105	TRUE	lost_in_mutant	1298	*	Distal Intergenic	7088	TLE1	217333
chr1	109667766	109668754	*	989	7.13092	6.75381	7.4296	-0.675783	4.82963e-06	0.000449585	FALSE	lost_in_mutant	989	*	Promoter (<=1kb)	2946	GSTM2	0
chr3	185175249	185177019	*	1771	6.69675	6.27932	7.02011	-0.74079	4.8364e-06	0.000449674	TRUE	lost_in_mutant	1771	*	Intron (ENST00000444571.5/339926, intron 1 of 3)	339926	EHHADH-AS1	12348
chr5	151150087	151151447	*	1361	7.32385	6.96274	7.61243	-0.649684	4.83739e-06	0.000449674	FALSE	lost_in_mutant	1361	*	Promoter (<=1kb)	309	ANXA6	32
chr6	114269183	114271022	*	1840	6.60082	6.1594	6.93835	-0.77895	4.84165e-06	0.000449674	TRUE	lost_in_mutant	1840	*	Intron (ENST00000519104.5/101927768, intron 9 of 9)	107986638	LOC107986638	-10790
chr13	58975622	58976481	*	860	4.74351	5.32573	3.7517	1.57403	4.8426e-06	0.000449674	FALSE	gained_in_mutant	860	*	Distal Intergenic	105370224	LOC105370224	254155
chr1	22761674	22763066	*	1393	6.89311	6.48172	7.21284	-0.731119	4.84273e-06	0.000449674	FALSE	lost_in_mutant	1393	*	Intron (ENST00000544305.5/2048, intron 1 of 6)	2048	EPHB2	-12112
chr17	34692694	34693379	*	686	5.15402	5.67426	4.33241	1.34185	4.85088e-06	0.000450206	TRUE	gained_in_mutant	686	*	Distal Intergenic	124842	TMEM132E	56901
chr11	72659769	72660748	*	980	6.50307	6.04361	6.85101	-0.807399	4.86211e-06	0.000451022	TRUE	lost_in_mutant	980	*	Promoter (1-2kb)	5138	PDE2A	-1648
chr15	73950528	73951822	*	1295	8.79701	8.57741	8.98756	-0.410158	4.87694e-06	0.000452021	FALSE	lost_in_mutant	1295	*	Promoter (2-3kb)	4016	LOXL1	2700
chr6	41733625	41734502	*	878	8.01138	7.72031	8.25347	-0.53316	4.87777e-06	0.000452021	FALSE	lost_in_mutant	878	*	Promoter (<=1kb)	7942	TFEB	0
chr21	43306864	43307709	*	846	6.15263	6.54176	5.61812	0.923636	4.88373e-06	0.000452347	TRUE	gained_in_mutant	846	*	Distal Intergenic	100126693	LINC00322	24330
[truncated: 217,145+ more rows]
