# Supplementary material for: Quinone reductase 2 reads H3 serotonylation to support neuronal maturation
Source: bioRxiv. 2026 Mar 19:2026.03.17.712426. Preprint. [Version 2] doi: 10.64898/2026.03.17.712426 (PMC13015520; doi:10.64898/2026.03.17.712426)
Supplement: Supplement 22 — Supplementary Data 18: Sequences of sgRNAs, ssODN donor templates, and PCR primers used for CRISPR–Cas9–mediated HDR [file media-22.xlsx]

## Sheet: Supplementary Data 18
	QR2 I195R	QR2 I129E	H3F3B Q5A	H3F3B Q5N	TGM2 C277A
Reference genome	GRCh38/hg38	GRCh38/hg38	GRCh38/hg38	GRCh38/hg38	GRCh38/hg38
Genomic location	chr6:3,019,466-3,019,565	chr6:3,015,588-3,015,687	chr17:75,779,129-75,779,229	chr17:75,779,129-75,779,229	chr20:38,146,726-38,146,825
sgRNA	TCTTCTTCGGATGCAATTTC	GGCTTTGCCTTTGACATCCC	GGACTTACGAGCAGTCTGCT	GGACTTACGAGCAGTCTGCT	CGGCGGGAAGACCCAGCAC
ssODN	CCTGTGGCTTTAGCATGGCACATTAC ACTTCTGTGGATTTAAGTCCTTGCC CCTCAGATCAGCTTTGCTCCTGAGCG TGCATCCGAAGAAGAAAGAAAG	CTCCCTCCAACTATCCATAGTGATCC TTATCCAAGAGCACAATACCTGGAGC AAACCGGAATGTAGAATCCTGGGCT GGTAAAAGGCAAAGCCCTGGCACA	GCCCGGGTGAGCGCGGCGGCCTTA TCTTCGGGGCGTCTTTCTTAGGTGAA AGAAAATGGCCCGGACCAAGGCGAC TGCTCGTAAGTCCACCGGTGGGAAA	GCCCGGGTGAGCGCGGCGGCCTTA TCTTCGGGGCGTCTTTCTTAGGTGAA AGAAAATGGCCCGGACCAAGGATAC TGCTCGTAAGTCCACCGGTGGGAAA	CCCATGTCCTGGATCGGCAGCGTGG ACATCCTGGCGGCTGGAAGAACCA CGGCTGCCAGCGCGTCAAGTATGGC CAGGCCTGGGTTCTTGCCGCCGGTGG
PCR Primer F	GCAAGGCTGTGTCTCAAAGCCATAG	GCTGTGGGCTTCATTCCGAATCAC	GCAGCCTGAGTCATTAGGGGAGGG	GCAGCCTGAGTCATTAGGGGAGGG	CCCACTGGTTGCAGGTCACATGC
PCR Primer R	CATCTTCTCTTTGCCTGCGCCTG	GCAGCACATGGTGCTTTGTACATAG	CGGCGAGCCAACTGGATGTC	CGGCGAGCCAACTGGATGTC	TCAGCCCTGAGCCCATGCAG
